# Supplementary material for: Geometric and energetic data from ab initio calculations of haloethene, haloimine, halomethylenephosphine, haloiminophosphine, halodiazene, halodiphosphene and halocyclopropane
Source: Data Brief. 2019 Nov 2;27:104738. doi: 10.1016/j.dib.2019.104738 (PMC6861602; doi:10.1016/j.dib.2019.104738)
Supplement: Multimedia component 7 [file mmc7.zip › NP/B3LYP/ClENPHE.out]

Q-Chem Developer Version!
                  Welcome to Q-Chem
     A Quantum Leap Into The Future Of Chemistry


 Q-Chem 5.1, Q-Chem, Inc., Pleasanton, CA (2018)

 Yihan Shao,  Zhengting Gan,  E. Epifanovsky,  A. T. B. Gilbert,  M. Wormit,  
 J. Kussmann,  A. W. Lange,  A. Behn,  Jia Deng,  Xintian Feng,  D. Ghosh,  
 M. Goldey,  P. R. Horn,  L. D. Jacobson,  I. Kaliman,  T. Kus,  A. Landau,  
 Jie Liu,  E. I. Proynov,  R. M. Richard,  R. P. Steele,  E. J. Sundstrom,  
 H. L. Woodcock III,  P. M. Zimmerman,  D. Zuev,  B. Albrecht,  E. Alguire,  
 S. A. Baeppler,  D. Barton,  Z. Benda,  Y. A. Bernard,  E. J. Berquist,  
 K. B. Bravaya,  H. Burton,  D. Casanova,  Chun-Min Chang,  Yunqing Chen,  
 A. Chien,  K. D. Closser,  M. P. Coons,  S. Coriani,  S. Dasgupta,  
 A. L. Dempwolff,  M. Diedenhofen,  Hainam Do,  R. G. Edgar,  Po-Tung Fang,  
 S. Faraji,  S. Fatehi,  Qingguo Feng,  K. D. Fenk,  J. Fosso-Tande,  
 Qinghui Ge,  A. Ghysels,  G. Gidofalvi,  J. Gomes,  J. Gonthier,  A. Gunina,  
 D. Hait,  M. W. D. Hanson-Heine,  P. H. P. Harbach,  A. W. Hauser,  
 J. E. Herr,  E. G. Hohenstein,  Z. C. Holden,  Kerwin Hui,  B. C. Huynh,  
 T.-C. Jagau,  Hyunjun Ji,  B. Kaduk,  K. Khistyaev,  Jaehoon Kim,  
 P. Klunzinger,  K. Koh,  D. Kosenkov,  L. Koulias,  T. Kowalczyk,  
 C. M. Krauter,  A. Kunitsa,  Ka Un Lao,  A. Laurent,  K. V. Lawler,  
 Joonho Lee,  D. Lefrancois,  S. Lehtola,  D. S. Levine,  Yi-Pei Li,  
 You-Sheng Lin,  Fenglai Liu,  E. Livshits,  A. Luenser,  P. Manohar,  
 E. Mansoor,  S. F. Manzer,  Shan-Ping Mao,  Yuezhi Mao,  N. Mardirossian,  
 A. V. Marenich,  T. Markovich,  L. A. Martinez-Martinez,  S. A. Maurer,  
 N. J. Mayhall,  S. C. McKenzie,  J.-M. Mewes,  A. F. Morrison,  
 J. W. Mullinax,  K. Nanda,  T. S. Nguyen-Beck,  R. Olivares-Amaya,  
 J. A. Parkhill,  T. M. Perrine,  F. Plasser,  P. Pokhilko,  S. Prager,  
 A. Prociuk,  E. Ramos,  D. R. Rehn,  F. Rob,  M. Schneider,  N. Sergueev,  
 S. M. Sharada,  S. Sharma,  D. W. Small,  T. Stauch,  T. Stein,  
 Yu-Chuan Su,  A. J. W. Thom,  A. Tkatchenko,  T. Tsuchimochi,  N. M. Tubman,  
 L. Vogt,  M. L. Vidal,  O. Vydrov,  M. A. Watson,  J. Wenzel,  
 M. de Wergifosse,  T. A. Wesolowski,  A. White,  J. Witte,  A. Yamada,  
 Jun Yang,  K. Yao,  S. Yeganeh,  S. R. Yost,  Zhi-Qiang You,  A. Zech,  
 Igor Ying Zhang,  Xing Zhang,  Yan Zhao,  Ying Zhu,  B. R. Brooks,  
 G. K. L. Chan,  C. J. Cramer,  M. S. Gordon,  W. J. Hehre,  A. Klamt,  
 M. W. Schmidt,  C. D. Sherrill,  D. G. Truhlar,  A. Aspuru-Guzik,  R. Baer,  
 A. T. Bell,  N. A. Besley,  Jeng-Da Chai,  A. E. DePrince, III,  
 R. A. DiStasio Jr.,  A. Dreuw,  B. D. Dunietz,  T. R. Furlani,  
 Chao-Ping Hsu,  Yousung Jung,  Jing Kong,  D. S. Lambrecht,  WanZhen Liang,  
 C. Ochsenfeld,  V. A. Rassolov,  L. V. Slipchenko,  J. E. Subotnik,  
 T. Van Voorhis,  J. M. Herbert,  A. I. Krylov,  P. M. W. Gill,  M. Head-Gordon

 Contributors to earlier versions of Q-Chem not listed above: 
 R. D. Adamson,  B. Austin,  J. Baker,  G. J. O. Beran,  K. Brandhorst,  
 S. T. Brown,  E. F. C. Byrd,  A. K. Chakraborty,  C.-L. Cheng,  
 Siu Hung Chien,  D. M. Chipman,  D. L. Crittenden,  H. Dachsel,  
 R. J. Doerksen,  A. D. Dutoi,  L. Fusti-Molnar,  W. A. Goddard III,  
 A. Golubeva-Zadorozhnaya,  S. R. Gwaltney,  G. Hawkins,  A. Heyden,  
 S. Hirata,  G. Kedziora,  F. J. Keil,  C. Kelley,  Jihan Kim,  R. A. King,  
 R. Z. Khaliullin,  P. P. Korambath,  W. Kurlancheek,  A. M. Lee,  M. S. Lee,  
 S. V. Levchenko,  Ching Yeh Lin,  D. Liotard,  R. C. Lochan,  I. Lotan,  
 P. E. Maslen,  N. Nair,  D. P. O'Neill,  D. Neuhauser,  E. Neuscamman,  
 C. M. Oana,  R. Olson,  B. Peters,  R. Peverati,  P. A. Pieniazek,  
 Y. M. Rhee,  J. Ritchie,  M. A. Rohrdanz,  E. Rosta,  N. J. Russ,  
 H. F. Schaefer III,  N. E. Schultz,  N. Shenvi,  A. C. Simmonett,  A. Sodt,  
 D. Stuck,  K. S. Thanthiriwatte,  V. Vanovschi,  Tao Wang,  A. Warshel,  
 C. F. Williams,  Q. Wu,  X. Xu,  W. Zhang

 Please cite Q-Chem as follows:
 Y. Shao et al., Mol. Phys. 113, 184-215 (2015)
 DOI: 10.1080/00268976.2014.952696

 Q-Chem 5.1.2 for Intel X86 EM64T Linux

 Parts of Q-Chem use Armadillo 8.300.2 (Tropical Shenanigans).
 http://arma.sourceforge.net/

 Q-Chem begins on Sun Nov 25 19:27:35 2018  

Host: 
0

     Scratch files written to /scratch/taweetham/qchem47900//
Input Ideriv = 2
Curr. Ideriv = -1
Max.  Ideriv = 2

Checking the input file for inconsistencies... 	...done.

--------------------------------------------------------------
User input:
--------------------------------------------------------------
$molecule
0 1
P 
N 1 PP 
Cl 2 PCl 1 ANG 
H 1 PH 2 ANG  3 DHA

PP=1.9
PH=1.44
PF=1.54
PCl=2.03
PBr=2.5
PI=2.6
ANG=120.0
DHA=0.0
$end

$rem
   job_type	optimization
   basis	6-311++g**
   method	b3lyp
$end

--------------------------------------------------------------
 ----------------------------------------------------------------
             Standard Nuclear Orientation (Angstroms)
    I     Atom           X                Y                Z
 ----------------------------------------------------------------
    1      P       1.7345041245    -0.1014051509    -0.0000000000
    2      N       0.0883881306     0.8474373728     0.0000000000
    3      Cl     -1.6689291562    -0.1687987972    -0.0000000000
    4      H       1.7355168744    -1.5414047947    -0.0000000000
 ----------------------------------------------------------------
 Molecular Point Group                 Cs    NOp =  2
 Largest Abelian Subgroup              Cs    NOp =  2
 Nuclear Repulsion Energy =   109.1448172521 hartrees
 There are       20 alpha and       20 beta electrons
 Requested basis set is 6-311++G(d,p)
 There are 37 shells and 89 basis functions

 Total QAlloc Memory Limit   2000 MB
 Mega-Array Size       188 MB
 MEM_STATIC part       192 MB
 A cutoff of  1.0D-11 yielded    632 shell pairs
 There are      3875 function pairs (      4157 Cartesian)
 Smallest overlap matrix eigenvalue = 2.51E-03

 Scale SEOQF with 1.000000e-01/1.000000e-01/1.000000e-01

 Standard Electronic Orientation quadrupole field applied
 Nucleus-field energy     =     0.0000000040 hartrees
 Guess from superposition of atomic densities
 Warning:  Energy on first SCF cycle will be non-variational
 SAD guess density has 40.000000 electrons

 -----------------------------------------------------------------------
  General SCF calculation program by
  Eric Jon Sundstrom, Paul Horn, Yuezhi Mao, Dmitri Zuev, Alec White,
  David Stuck, Shaama M.S., Shane Yost, Joonho Lee, David Small,
  Daniel Levine, Susi Lehtola, Hugh Burton, Evgeny Epifanovsky
 -----------------------------------------------------------------------
 Exchange:     0.2000 Hartree-Fock + 0.0800 Slater + 0.7200 B88
 Correlation:  0.1900 VWN1RPA + 0.8100 LYP
 Using SG-1 standard quadrature grid
 A restricted SCF calculation will be
 performed using DIIS
 SCF converges when DIIS error is below 1.0e-08
 ---------------------------------------
  Cycle       Energy         DIIS error
 ---------------------------------------
    1    -856.6934281039      3.12e-02  
    2    -856.7869896216      5.06e-03  
    3    -856.4243121102      1.67e-02  
    4    -856.8206157611      2.96e-03  
    5    -856.8227334034      2.56e-03  
    6    -856.8292987718      2.40e-04  
    7    -856.8293647605      3.72e-05  
    8    -856.8293669370      1.55e-05  
    9    -856.8293671919      3.46e-06  
   10    -856.8293672051      6.06e-07  
   11    -856.8293672056      1.11e-07  
   12    -856.8293672056      3.65e-08  
   13    -856.8293672056      1.47e-08  
   14    -856.8293672056      3.65e-09  Convergence criterion met
 ---------------------------------------
 SCF time:   CPU 5.32s  wall 5.00s 
 SCF   energy in the final basis set =     -856.8293672056
 Total energy in the final basis set =     -856.8293672056

 --------------------------------------------------------------
             Orbital Energies (a.u.) and Symmetries
 --------------------------------------------------------------

 Alpha MOs, Restricted
 -- Occupied --                  
-101.57  -77.14  -14.45   -9.48   -7.25   -7.24   -7.24   -6.63
  1 A'    2 A'    3 A'    4 A'    5 A'    1 A"    6 A'    7 A'                 
 -4.796  -4.795  -4.791  -0.859  -0.766  -0.623  -0.446  -0.365
  2 A"    8 A'    9 A'   10 A'   11 A'   12 A'   13 A'   14 A'                 
 -0.355  -0.334  -0.301  -0.296
  3 A"   15 A'   16 A'    4 A"                                                 
 -- Virtual --                   
 -0.166  -0.130  -0.056  -0.009   0.029   0.039   0.042   0.048
  5 A"   17 A'   18 A'   19 A'   20 A'    6 A"   21 A'   22 A'                 
  0.078   0.086   0.090   0.096   0.124   0.155   0.168   0.200
 23 A'   24 A'    7 A"   25 A'   26 A'    8 A"   27 A'   28 A'                 
  0.244   0.261   0.276   0.284   0.385   0.430   0.469   0.473
 29 A'   30 A'    9 A"   31 A'   32 A'   33 A'   10 A"   34 A'                 
  0.546   0.571   0.604   0.610   0.742   0.756   0.759   0.790
 35 A'   11 A"   12 A"   36 A'   37 A'   13 A"   38 A'   39 A'                 
  0.810   0.865   0.873   0.929   0.942   0.975   1.029   1.266
 40 A'   14 A"   41 A'   42 A'   15 A"   43 A'   44 A'   45 A'                 
  1.365   1.400   1.499   1.519   1.612   1.926   1.927   1.960
 16 A"   46 A'   17 A"   47 A'   48 A'   49 A'   18 A"   50 A'                 
  1.977   1.980   2.246   2.260   2.340   2.508   2.548   3.742
 19 A"   51 A'   20 A"   52 A'   53 A'   54 A'   55 A'   21 A"                 
  3.778   3.845   6.792   9.581  13.749  13.791  13.848  25.765
 56 A'   57 A'   58 A'   59 A'   22 A"   60 A'   61 A'   23 A"                 
 25.800  26.065  35.195 162.909 215.543
 62 A'   63 A'   64 A'   65 A'   66 A'                                         

 Beta MOs, Restricted
 -- Occupied --                  
-101.57  -77.14  -14.45   -9.48   -7.25   -7.24   -7.24   -6.63
  1 A'    2 A'    3 A'    4 A'    5 A'    1 A"    6 A'    7 A'                 
 -4.796  -4.795  -4.791  -0.859  -0.766  -0.623  -0.446  -0.365
  2 A"    8 A'    9 A'   10 A'   11 A'   12 A'   13 A'   14 A'                 
 -0.355  -0.334  -0.301  -0.296
  3 A"   15 A'   16 A'    4 A"                                                 
 -- Virtual --                   
 -0.166  -0.130  -0.056  -0.009   0.029   0.039   0.042   0.048
  5 A"   17 A'   18 A'   19 A'   20 A'    6 A"   21 A'   22 A'                 
  0.078   0.086   0.090   0.096   0.124   0.155   0.168   0.200
 23 A'   24 A'    7 A"   25 A'   26 A'    8 A"   27 A'   28 A'                 
  0.244   0.261   0.276   0.284   0.385   0.430   0.469   0.473
 29 A'   30 A'    9 A"   31 A'   32 A'   33 A'   10 A"   34 A'                 
  0.546   0.571   0.604   0.610   0.742   0.756   0.759   0.790
 35 A'   11 A"   12 A"   36 A'   37 A'   13 A"   38 A'   39 A'                 
  0.810   0.865   0.873   0.929   0.942   0.975   1.029   1.266
 40 A'   14 A"   41 A'   42 A'   15 A"   43 A'   44 A'   45 A'                 
  1.365   1.400   1.499   1.519   1.612   1.926   1.927   1.960
 16 A"   46 A'   17 A"   47 A'   48 A'   49 A'   18 A"   50 A'                 
  1.977   1.980   2.246   2.260   2.340   2.508   2.548   3.742
 19 A"   51 A'   20 A"   52 A'   53 A'   54 A'   55 A'   21 A"                 
  3.778   3.845   6.792   9.581  13.749  13.791  13.848  25.765
 56 A'   57 A'   58 A'   59 A'   22 A"   60 A'   61 A'   23 A"                 
 25.800  26.065  35.195 162.909 215.543
 62 A'   63 A'   64 A'   65 A'   66 A'                                         
 --------------------------------------------------------------

          Ground-State Mulliken Net Atomic Charges

     Atom                 Charge (a.u.)
  ----------------------------------------
      1 P                     0.305910
      2 N                    -0.170834
      3 Cl                   -0.114757
      4 H                    -0.020318
  ----------------------------------------
  Sum of atomic charges =     0.000000

 -----------------------------------------------------------------
                    Cartesian Multipole Moments
 -----------------------------------------------------------------
    Charge (ESU x 10^10)
                 0.0000
    Dipole Moment (Debye)
         X       2.7430      Y      -2.0898      Z       0.0000
       Tot       3.4484
    Quadrupole Moments (Debye-Ang)
        XX     -30.0010     XY      -2.2441     YY     -33.1350
        XZ       0.0000     YZ      -0.0000     ZZ     -32.3546
    Octopole Moments (Debye-Ang^2)
       XXX      -4.7888    XXY      -8.2042    XYY      -0.4477
       YYY      -4.2996    XXZ      -0.0000    XYZ      -0.0000
       YYZ       0.0000    XZZ      -0.7059    YZZ      -1.1909
       ZZZ       0.0000
    Hexadecapole Moments (Debye-Ang^3)
      XXXX    -486.3956   XXXY      -7.6355   XXYY     -92.9173
      XYYY      -2.0943   YYYY     -85.3526   XXXZ       0.0000
      XXYZ       0.0000   XYYZ       0.0000   YYYZ      -0.0000
      XXZZ     -90.1778   XYZZ      -1.2598   YYZZ     -21.0866
      XZZZ       0.0000   YZZZ      -0.0000   ZZZZ     -41.7879
 -----------------------------------------------------------------
 Calculating analytic gradient of the SCF energy
 Gradient of SCF Energy
            1           2           3           4
    1   0.0697152  -0.0436286  -0.0447352   0.0186487
    2  -0.0627993   0.0830882  -0.0208100   0.0005210
    3   0.0000000  -0.0000000   0.0000000  -0.0000000
 Max gradient component =       8.309E-02
 RMS gradient           =       4.122E-02
 Gradient time:  CPU 1.04 s  wall 1.04 s
 Geometry Optimization Parameters
   NAtoms,    NIC,     NZ,  NCons,   NDum,   NFix, NCnnct, MaxDiis
        4      14       4       0       0       0       0       0


** GEOMETRY OPTIMIZATION IN DELOCALIZED INTERNAL COORDINATES **
   Searching for a Minimum

   Optimization Cycle:   1

                       Coordinates (Angstroms)
     ATOM                X               Y               Z
      1  P         1.7345041245   -0.1014051509    0.0000000000
      2  N         0.0883881306    0.8474373728    0.0000000000
      3  Cl       -1.6689291562   -0.1687987972    0.0000000000
      4  H         1.7355168744   -1.5414047947    0.0000000000
   Point Group: cs    Number of degrees of freedom:     5


   Energy is   -856.829367206


 Attempting to Generate Delocalized Internal Coordinates

  5 Hessian modes will be used to form the next step
  Hessian Eigenvalues:
     0.139919    0.160000    0.195927    0.198009    0.250000

 Minimum Search - Taking Simple RFO Step
 Searching for Lamda that Minimizes Along All modes
 Value Taken    Lamda =  -0.06783663
 Calculated Step too Large.  Step scaled by  0.571680
 Step Taken.  Stepsize is  0.300000

                             Maximum     Tolerance    Cnvgd?
         Gradient           0.084659      0.000300      NO
         Displacement       0.196265      0.001200      NO
         Energy change     *********      0.000001      NO


 New Cartesian Coordinates Obtained by Inverse Iteration

 Displacement from previous Coordinates is:  0.546492
 ----------------------------------------------------------------
             Standard Nuclear Orientation (Angstroms)
    I     Atom           X                Y                Z
 ----------------------------------------------------------------
    1      P       1.7009617057    -0.0488559727     0.0000000000
    2      N       0.1468284697     0.8118271386     0.0000000000
    3      Cl     -1.5010060417    -0.2463337879     0.0000000000
    4      H       1.5426958396    -1.4808087479     0.0000000000
 ----------------------------------------------------------------
 Molecular Point Group                 Cs    NOp =  2
 Largest Abelian Subgroup              Cs    NOp =  2
 Nuclear Repulsion Energy =   115.1238607682 hartrees
 There are       20 alpha and       20 beta electrons
 Applying Cartesian multipole field
    Component          Value
    ---------          -----
     (2,0,0)        1.00000E-11
     (0,2,0)        2.00000E-11
     (0,0,2)       -3.00000E-11
 Nucleus-field energy     =     0.0000000036 hartrees
 Requested basis set is 6-311++G(d,p)
 There are 37 shells and 89 basis functions
 A cutoff of  1.0D-11 yielded    650 shell pairs
 There are      3965 function pairs (      4253 Cartesian)
 Smallest overlap matrix eigenvalue = 2.21E-03
 Guess MOs from SCF MO coefficient file

 -----------------------------------------------------------------------
  General SCF calculation program by
  Eric Jon Sundstrom, Paul Horn, Yuezhi Mao, Dmitri Zuev, Alec White,
  David Stuck, Shaama M.S., Shane Yost, Joonho Lee, David Small,
  Daniel Levine, Susi Lehtola, Hugh Burton, Evgeny Epifanovsky
 -----------------------------------------------------------------------
 Exchange:     0.2000 Hartree-Fock + 0.0800 Slater + 0.7200 B88
 Correlation:  0.1900 VWN1RPA + 0.8100 LYP
 Using SG-1 standard quadrature grid
 A restricted SCF calculation will be
 performed using DIIS
 SCF converges when DIIS error is below 1.0e-08
 ---------------------------------------
  Cycle       Energy         DIIS error
 ---------------------------------------
    1    -856.8587421331      1.87e-03  
    2    -856.8567285754      2.91e-03  
    3    -856.8609226686      1.96e-03  
    4    -856.8645272484      4.67e-04  
    5    -856.8648164423      1.00e-04  
    6    -856.8648275438      1.48e-05  
    7    -856.8648277243      6.73e-06  
    8    -856.8648277812      6.75e-07  
    9    -856.8648277820      2.05e-07  
   10    -856.8648277820      6.52e-08  
   11    -856.8648277820      9.82e-09  Convergence criterion met
 ---------------------------------------
 SCF time:   CPU 4.53s  wall 5.00s 
 SCF   energy in the final basis set =     -856.8648277820
 Total energy in the final basis set =     -856.8648277820

 --------------------------------------------------------------
             Orbital Energies (a.u.) and Symmetries
 --------------------------------------------------------------

 Alpha MOs, Restricted
 -- Occupied --                  
-101.57  -77.13  -14.43   -9.48   -7.25   -7.24   -7.24   -6.63
  1 A'    2 A'    3 A'    4 A'    5 A'    1 A"    6 A'    7 A'                 
 -4.787  -4.786  -4.782  -0.883  -0.775  -0.610  -0.456  -0.373
  2 A"    8 A'    9 A'   10 A'   11 A'   12 A'   13 A'   14 A'                 
 -0.368  -0.330  -0.302  -0.299
  3 A"   15 A'   16 A'    4 A"                                                 
 -- Virtual --                   
 -0.151  -0.116  -0.025  -0.006   0.029   0.039   0.041   0.058
  5 A"   17 A'   18 A'   19 A'   20 A'    6 A"   21 A'   22 A'                 
  0.081   0.089   0.090   0.097   0.123   0.157   0.169   0.201
 23 A'    7 A"   24 A'   25 A'   26 A'    8 A"   27 A'   28 A'                 
  0.249   0.262   0.275   0.295   0.385   0.425   0.467   0.469
 29 A'   30 A'    9 A"   31 A'   32 A'   33 A'   10 A"   34 A'                 
  0.567   0.579   0.608   0.617   0.725   0.746   0.786   0.803
 35 A'   11 A"   12 A"   36 A'   37 A'   13 A"   38 A'   39 A'                 
  0.845   0.861   0.878   0.935   0.954   0.990   1.023   1.251
 40 A'   14 A"   41 A'   42 A'   15 A"   43 A'   44 A'   45 A'                 
  1.373   1.415   1.506   1.524   1.643   1.928   1.945   1.985
 16 A"   46 A'   17 A"   47 A'   48 A'   18 A"   49 A'   50 A'                 
  2.011   2.014   2.248   2.266   2.419   2.546   2.576   3.748
 19 A"   51 A'   20 A"   52 A'   53 A'   54 A'   55 A'   21 A"                 
  3.796   3.868   6.851   9.588  13.759  13.809  13.855  25.767
 56 A'   57 A'   58 A'   59 A'   22 A"   60 A'   61 A'   23 A"                 
 25.807  26.131  35.216 162.969 215.553
 62 A'   63 A'   64 A'   65 A'   66 A'                                         

 Beta MOs, Restricted
 -- Occupied --                  
-101.57  -77.13  -14.43   -9.48   -7.25   -7.24   -7.24   -6.63
  1 A'    2 A'    3 A'    4 A'    5 A'    1 A"    6 A'    7 A'                 
 -4.787  -4.786  -4.782  -0.883  -0.775  -0.610  -0.456  -0.373
  2 A"    8 A'    9 A'   10 A'   11 A'   12 A'   13 A'   14 A'                 
 -0.368  -0.330  -0.302  -0.299
  3 A"   15 A'   16 A'    4 A"                                                 
 -- Virtual --                   
 -0.151  -0.116  -0.025  -0.006   0.029   0.039   0.041   0.058
  5 A"   17 A'   18 A'   19 A'   20 A'    6 A"   21 A'   22 A'                 
  0.081   0.089   0.090   0.097   0.123   0.157   0.169   0.201
 23 A'    7 A"   24 A'   25 A'   26 A'    8 A"   27 A'   28 A'                 
  0.249   0.262   0.275   0.295   0.385   0.425   0.467   0.469
 29 A'   30 A'    9 A"   31 A'   32 A'   33 A'   10 A"   34 A'                 
  0.567   0.579   0.608   0.617   0.725   0.746   0.786   0.803
 35 A'   11 A"   12 A"   36 A'   37 A'   13 A"   38 A'   39 A'                 
  0.845   0.861   0.878   0.935   0.954   0.990   1.023   1.251
 40 A'   14 A"   41 A'   42 A'   15 A"   43 A'   44 A'   45 A'                 
  1.373   1.415   1.506   1.524   1.643   1.928   1.945   1.985
 16 A"   46 A'   17 A"   47 A'   48 A'   18 A"   49 A'   50 A'                 
  2.011   2.014   2.248   2.266   2.419   2.546   2.576   3.748
 19 A"   51 A'   20 A"   52 A'   53 A'   54 A'   55 A'   21 A"                 
  3.796   3.868   6.851   9.588  13.759  13.809  13.855  25.767
 56 A'   57 A'   58 A'   59 A'   22 A"   60 A'   61 A'   23 A"                 
 25.807  26.131  35.216 162.969 215.553
 62 A'   63 A'   64 A'   65 A'   66 A'                                         
 --------------------------------------------------------------

          Ground-State Mulliken Net Atomic Charges

     Atom                 Charge (a.u.)
  ----------------------------------------
      1 P                     0.299701
      2 N                    -0.189454
      3 Cl                   -0.093144
      4 H                    -0.017103
  ----------------------------------------
  Sum of atomic charges =     0.000000

 -----------------------------------------------------------------
                    Cartesian Multipole Moments
 -----------------------------------------------------------------
    Charge (ESU x 10^10)
                -0.0000
    Dipole Moment (Debye)
         X       2.4598      Y      -1.9877      Z       0.0000
       Tot       3.1625
    Quadrupole Moments (Debye-Ang)
        XX     -29.8692     XY      -1.8011     YY     -33.2147
        XZ       0.0000     YZ      -0.0000     ZZ     -31.9759
    Octopole Moments (Debye-Ang^2)
       XXX     -11.5935    XXY      -6.5657    XYY      -2.9266
       YYY      -2.6682    XXZ      -0.0000    XYZ       0.0000
       YYZ       0.0000    XZZ      -2.5724    YZZ      -0.4820
       ZZZ       0.0000
    Hexadecapole Moments (Debye-Ang^3)
      XXXX    -437.2107   XXXY     -14.0419   XXYY     -83.6308
      XYYY      -9.6107   YYYY     -84.6967   XXXZ       0.0000
      XXYZ      -0.0000   XYYZ      -0.0000   YYYZ      -0.0000
      XXZZ     -80.6560   XYZZ      -3.9782   YYZZ     -20.6951
      XZZZ       0.0000   YZZZ      -0.0000   ZZZZ     -40.6012
 -----------------------------------------------------------------
 Calculating analytic gradient of the SCF energy
 Gradient of SCF Energy
            1           2           3           4
    1   0.0622584  -0.0388314  -0.0357038   0.0122768
    2  -0.0474462   0.0689613  -0.0194380  -0.0020771
    3   0.0000000  -0.0000000   0.0000000   0.0000000
 Max gradient component =       6.896E-02
 RMS gradient           =       3.440E-02
 Gradient time:  CPU 1.13 s  wall 1.13 s
 Geometry Optimization Parameters
   NAtoms,    NIC,     NZ,  NCons,   NDum,   NFix, NCnnct, MaxDiis
        4      14       4       0       0       0       0       0

 Cartesian Hessian Update
 Hessian Updated using BFGS Update


** GEOMETRY OPTIMIZATION IN DELOCALIZED INTERNAL COORDINATES **
   Searching for a Minimum

   Optimization Cycle:   2

                       Coordinates (Angstroms)
     ATOM                X               Y               Z
      1  P         1.7009617057   -0.0488559727    0.0000000000
      2  N         0.1468284697    0.8118271386    0.0000000000
      3  Cl       -1.5010060417   -0.2463337879    0.0000000000
      4  H         1.5426958396   -1.4808087479    0.0000000000
   Point Group: cs    Number of degrees of freedom:     5


   Energy is   -856.864827782

 Hessian Updated using BFGS Update

  5 Hessian modes will be used to form the next step
  Hessian Eigenvalues:
     0.079727    0.151053    0.175559    0.198380    0.251705

 Minimum Search - Taking Simple RFO Step
 Searching for Lamda that Minimizes Along All modes
 Value Taken    Lamda =  -0.07069114
 Calculated Step too Large.  Step scaled by  0.440819
 Step Taken.  Stepsize is  0.300000

                             Maximum     Tolerance    Cnvgd?
         Gradient           0.072576      0.000300      NO
         Displacement       0.221966      0.001200      NO
         Energy change     -0.035461      0.000001      NO


 New Cartesian Coordinates Obtained by Inverse Iteration

 Displacement from previous Coordinates is:  0.468537
 ----------------------------------------------------------------
             Standard Nuclear Orientation (Angstroms)
    I     Atom           X                Y                Z
 ----------------------------------------------------------------
    1      P       1.6490370215    -0.0080036540     0.0000000000
    2      N       0.2016179257     0.7688214196     0.0000000000
    3      Cl     -1.3511531364    -0.3021627193     0.0000000000
    4      H       1.3899781625    -1.4228264162     0.0000000000
 ----------------------------------------------------------------
 Molecular Point Group                 Cs    NOp =  2
 Largest Abelian Subgroup              Cs    NOp =  2
 Nuclear Repulsion Energy =   122.0132582047 hartrees
 There are       20 alpha and       20 beta electrons
 Applying Cartesian multipole field
    Component          Value
    ---------          -----
     (2,0,0)        1.00000E-11
     (0,2,0)        2.00000E-11
     (0,0,2)       -3.00000E-11
 Nucleus-field energy     =     0.0000000032 hartrees
 Requested basis set is 6-311++G(d,p)
 There are 37 shells and 89 basis functions
 A cutoff of  1.0D-11 yielded    657 shell pairs
 There are      3978 function pairs (      4266 Cartesian)
 Smallest overlap matrix eigenvalue = 1.91E-03
 Guess MOs from SCF MO coefficient file

 -----------------------------------------------------------------------
  General SCF calculation program by
  Eric Jon Sundstrom, Paul Horn, Yuezhi Mao, Dmitri Zuev, Alec White,
  David Stuck, Shaama M.S., Shane Yost, Joonho Lee, David Small,
  Daniel Levine, Susi Lehtola, Hugh Burton, Evgeny Epifanovsky
 -----------------------------------------------------------------------
 Exchange:     0.2000 Hartree-Fock + 0.0800 Slater + 0.7200 B88
 Correlation:  0.1900 VWN1RPA + 0.8100 LYP
 Using SG-1 standard quadrature grid
 A restricted SCF calculation will be
 performed using DIIS
 SCF converges when DIIS error is below 1.0e-08
 ---------------------------------------
  Cycle       Energy         DIIS error
 ---------------------------------------
    1    -856.8812372124      2.20e-03  
    2    -856.8785974394      3.27e-03  
    3    -856.8855862535      1.70e-03  
    4    -856.8882610928      3.78e-04  
    5    -856.8884264491      1.22e-04  
    6    -856.8884432338      1.57e-05  
    7    -856.8884434726      4.70e-06  
    8    -856.8884435002      6.26e-07  
    9    -856.8884435009      2.09e-07  
   10    -856.8884435010      4.83e-08  
   11    -856.8884435010      7.04e-09  Convergence criterion met
 ---------------------------------------
 SCF time:   CPU 4.71s  wall 5.00s 
 SCF   energy in the final basis set =     -856.8884435010
 Total energy in the final basis set =     -856.8884435010

 --------------------------------------------------------------
             Orbital Energies (a.u.) and Symmetries
 --------------------------------------------------------------

 Alpha MOs, Restricted
 -- Occupied --                  
-101.58  -77.12  -14.41   -9.49   -7.26   -7.24   -7.24   -6.61
  1 A'    2 A'    3 A'    4 A'    5 A'    1 A"    6 A'    7 A'                 
 -4.777  -4.776  -4.771  -0.913  -0.787  -0.596  -0.470  -0.384
  2 A"    8 A'    9 A'   10 A'   11 A'   12 A'   13 A'   14 A'                 
 -0.384  -0.321  -0.304  -0.302
  3 A"   15 A'    4 A"   16 A'                                                 
 -- Virtual --                   
 -0.134  -0.101  -0.008   0.000   0.031   0.040   0.041   0.065
  5 A"   17 A'   18 A'   19 A'   20 A'    6 A"   21 A'   22 A'                 
  0.086   0.088   0.101   0.103   0.124   0.158   0.172   0.202
 23 A'    7 A"   24 A'   25 A'   26 A'    8 A"   27 A'   28 A'                 
  0.249   0.266   0.275   0.318   0.393   0.419   0.463   0.464
 29 A'   30 A'    9 A"   31 A'   32 A'   33 A'   34 A'   10 A"                 
  0.586   0.597   0.625   0.628   0.699   0.733   0.785   0.817
 11 A"   35 A'   12 A"   36 A'   37 A'   13 A"   38 A'   39 A'                 
  0.857   0.878   0.934   0.954   0.961   0.998   1.037   1.238
 14 A"   40 A'   41 A'   42 A'   15 A"   43 A'   44 A'   45 A'                 
  1.381   1.417   1.517   1.530   1.646   1.930   1.963   2.020
 16 A"   46 A'   17 A"   47 A'   48 A'   18 A"   49 A'   50 A'                 
  2.060   2.081   2.254   2.278   2.503   2.589   2.619   3.752
 19 A"   51 A'   20 A"   52 A'   53 A'   54 A'   55 A'   21 A"                 
  3.816   3.942   6.938   9.594  13.769  13.826  13.910  25.770
 56 A'   57 A'   58 A'   59 A'   22 A"   60 A'   61 A'   23 A"                 
 25.822  26.189  35.239 163.065 215.563
 62 A'   63 A'   64 A'   65 A'   66 A'                                         

 Beta MOs, Restricted
 -- Occupied --                  
-101.58  -77.12  -14.41   -9.49   -7.26   -7.24   -7.24   -6.61
  1 A'    2 A'    3 A'    4 A'    5 A'    1 A"    6 A'    7 A'                 
 -4.777  -4.776  -4.771  -0.913  -0.787  -0.596  -0.470  -0.384
  2 A"    8 A'    9 A'   10 A'   11 A'   12 A'   13 A'   14 A'                 
 -0.384  -0.321  -0.304  -0.302
  3 A"   15 A'    4 A"   16 A'                                                 
 -- Virtual --                   
 -0.134  -0.101  -0.008   0.000   0.031   0.040   0.041   0.065
  5 A"   17 A'   18 A'   19 A'   20 A'    6 A"   21 A'   22 A'                 
  0.086   0.088   0.101   0.103   0.124   0.158   0.172   0.202
 23 A'    7 A"   24 A'   25 A'   26 A'    8 A"   27 A'   28 A'                 
  0.249   0.266   0.275   0.318   0.393   0.419   0.463   0.464
 29 A'   30 A'    9 A"   31 A'   32 A'   33 A'   34 A'   10 A"                 
  0.586   0.597   0.625   0.628   0.699   0.733   0.785   0.817
 11 A"   35 A'   12 A"   36 A'   37 A'   13 A"   38 A'   39 A'                 
  0.857   0.878   0.934   0.954   0.961   0.998   1.037   1.238
 14 A"   40 A'   41 A'   42 A'   15 A"   43 A'   44 A'   45 A'                 
  1.381   1.417   1.517   1.530   1.646   1.930   1.963   2.020
 16 A"   46 A'   17 A"   47 A'   48 A'   18 A"   49 A'   50 A'                 
  2.060   2.081   2.254   2.278   2.503   2.589   2.619   3.752
 19 A"   51 A'   20 A"   52 A'   53 A'   54 A'   55 A'   21 A"                 
  3.816   3.942   6.938   9.594  13.769  13.826  13.910  25.770
 56 A'   57 A'   58 A'   59 A'   22 A"   60 A'   61 A'   23 A"                 
 25.822  26.189  35.239 163.065 215.563
 62 A'   63 A'   64 A'   65 A'   66 A'                                         
 --------------------------------------------------------------

          Ground-State Mulliken Net Atomic Charges

     Atom                 Charge (a.u.)
  ----------------------------------------
      1 P                     0.297914
      2 N                    -0.201401
      3 Cl                   -0.071822
      4 H                    -0.024692
  ----------------------------------------
  Sum of atomic charges =    -0.000000

 -----------------------------------------------------------------
                    Cartesian Multipole Moments
 -----------------------------------------------------------------
    Charge (ESU x 10^10)
                -0.0000
    Dipole Moment (Debye)
         X       2.1532      Y      -1.8819      Z       0.0000
       Tot       2.8596
    Quadrupole Moments (Debye-Ang)
        XX     -29.8892     XY      -1.4173     YY     -33.2703
        XZ       0.0000     YZ      -0.0000     ZZ     -31.4864
    Octopole Moments (Debye-Ang^2)
       XXX     -16.8636    XXY      -5.2053    XYY      -5.0203
       YYY      -0.9917    XXZ       0.0000    XYZ      -0.0000
       YYZ       0.0000    XZZ      -3.8327    YZZ       0.1447
       ZZZ       0.0000
    Hexadecapole Moments (Debye-Ang^3)
      XXXX    -392.9690   XXXY     -17.9451   XXYY     -75.4877
      XYYY     -13.8575   YYYY     -84.2198   XXXZ       0.0000
      XXYZ       0.0000   XYYZ       0.0000   YYYZ      -0.0000
      XXZZ     -71.8747   XYZZ      -5.6286   YYZZ     -20.2682
      XZZZ       0.0000   YZZZ      -0.0000   ZZZZ     -39.1101
 -----------------------------------------------------------------
 Calculating analytic gradient of the SCF energy
 Gradient of SCF Energy
            1           2           3           4
    1   0.0213473  -0.0050467  -0.0220785   0.0057779
    2  -0.0217852   0.0389555  -0.0168122  -0.0003581
    3  -0.0000000   0.0000000   0.0000000  -0.0000000
 Max gradient component =       3.896E-02
 RMS gradient           =       1.653E-02
 Gradient time:  CPU 1.16 s  wall 1.16 s
 Geometry Optimization Parameters
   NAtoms,    NIC,     NZ,  NCons,   NDum,   NFix, NCnnct, MaxDiis
        4      14       4       0       0       0       0       0

 Cartesian Hessian Update
 Hessian Updated using BFGS Update


** GEOMETRY OPTIMIZATION IN DELOCALIZED INTERNAL COORDINATES **
   Searching for a Minimum

   Optimization Cycle:   3

                       Coordinates (Angstroms)
     ATOM                X               Y               Z
      1  P         1.6490370215   -0.0080036540    0.0000000000
      2  N         0.2016179257    0.7688214196    0.0000000000
      3  Cl       -1.3511531364   -0.3021627193    0.0000000000
      4  H         1.3899781625   -1.4228264162    0.0000000000
   Point Group: cs    Number of degrees of freedom:     5


   Energy is   -856.888443501

 Hessian Updated using BFGS Update

  5 Hessian modes will be used to form the next step
  Hessian Eigenvalues:
     0.123121    0.174307    0.198110    0.207505    0.283447

 Minimum Search - Taking Simple RFO Step
 Searching for Lamda that Minimizes Along All modes
 Value Taken    Lamda =  -0.01326647
 Step Taken.  Stepsize is  0.290458

                             Maximum     Tolerance    Cnvgd?
         Gradient           0.034547      0.000300      NO
         Displacement       0.215703      0.001200      NO
         Energy change     -0.023616      0.000001      NO


 New Cartesian Coordinates Obtained by Inverse Iteration

 Displacement from previous Coordinates is:  0.309841
 ----------------------------------------------------------------
             Standard Nuclear Orientation (Angstroms)
    I     Atom           X                Y                Z
 ----------------------------------------------------------------
    1      P       1.6138097426     0.0240269639     0.0000000000
    2      N       0.2131715046     0.6989635906     0.0000000000
    3      Cl     -1.2449672871    -0.3032935460     0.0000000000
    4      H       1.3074660132    -1.3838683784     0.0000000000
 ----------------------------------------------------------------
 Molecular Point Group                 Cs    NOp =  2
 Largest Abelian Subgroup              Cs    NOp =  2
 Nuclear Repulsion Energy =   128.5521459152 hartrees
 There are       20 alpha and       20 beta electrons
 Applying Cartesian multipole field
    Component          Value
    ---------          -----
     (2,0,0)        1.00000E-11
     (0,2,0)        2.00000E-11
     (0,0,2)       -3.00000E-11
 Nucleus-field energy     =     0.0000000029 hartrees
 Requested basis set is 6-311++G(d,p)
 There are 37 shells and 89 basis functions
 A cutoff of  1.0D-11 yielded    660 shell pairs
 There are      3993 function pairs (      4281 Cartesian)
 Smallest overlap matrix eigenvalue = 1.72E-03
 Guess MOs from SCF MO coefficient file

 -----------------------------------------------------------------------
  General SCF calculation program by
  Eric Jon Sundstrom, Paul Horn, Yuezhi Mao, Dmitri Zuev, Alec White,
  David Stuck, Shaama M.S., Shane Yost, Joonho Lee, David Small,
  Daniel Levine, Susi Lehtola, Hugh Burton, Evgeny Epifanovsky
 -----------------------------------------------------------------------
 Exchange:     0.2000 Hartree-Fock + 0.0800 Slater + 0.7200 B88
 Correlation:  0.1900 VWN1RPA + 0.8100 LYP
 Using SG-1 standard quadrature grid
 A restricted SCF calculation will be
 performed using DIIS
 SCF converges when DIIS error is below 1.0e-08
 ---------------------------------------
  Cycle       Energy         DIIS error
 ---------------------------------------
    1    -856.8856654768      2.22e-03  
    2    -856.8867742675      2.70e-03  
    3    -856.8909364161      1.55e-03  
    4    -856.8930201615      3.99e-04  
    5    -856.8932185151      7.86e-05  
    6    -856.8932242685      1.36e-05  
    7    -856.8932244587      3.89e-06  
    8    -856.8932244770      4.21e-07  
    9    -856.8932244773      1.44e-07  
   10    -856.8932244773      2.45e-08  
   11    -856.8932244773      5.16e-09  Convergence criterion met
 ---------------------------------------
 SCF time:   CPU 4.54s  wall 4.00s 
 SCF   energy in the final basis set =     -856.8932244773
 Total energy in the final basis set =     -856.8932244773

 --------------------------------------------------------------
             Orbital Energies (a.u.) and Symmetries
 --------------------------------------------------------------

 Alpha MOs, Restricted
 -- Occupied --                  
-101.59  -77.10  -14.39   -9.50   -7.26   -7.25   -7.25   -6.60
  1 A'    2 A'    3 A'    4 A'    5 A'    1 A"    6 A'    7 A'                 
 -4.764  -4.764  -4.759  -0.950  -0.796  -0.586  -0.485  -0.404
  2 A"    8 A'    9 A'   10 A'   11 A'   12 A'   13 A'    3 A"                 
 -0.398  -0.313  -0.305  -0.294
 14 A'   15 A'    4 A"   16 A'                                                 
 -- Virtual --                   
 -0.119  -0.074  -0.002   0.009   0.033   0.042   0.043   0.068
  5 A"   17 A'   18 A'   19 A'   20 A'    6 A"   21 A'   22 A'                 
  0.087   0.087   0.104   0.120   0.123   0.160   0.175   0.203
  7 A"   23 A'   24 A'   25 A'   26 A'    8 A"   27 A'   28 A'                 
  0.248   0.272   0.277   0.340   0.401   0.418   0.457   0.462
 29 A'   30 A'    9 A"   31 A'   32 A'   33 A'   10 A"   34 A'                 
  0.593   0.622   0.630   0.647   0.689   0.717   0.785   0.833
 11 A"   35 A'   36 A'   12 A"   37 A'   13 A"   38 A'   39 A'                 
  0.848   0.879   0.937   0.968   1.012   1.046   1.081   1.216
 14 A"   40 A'   41 A'   15 A"   42 A'   43 A'   44 A'   45 A'                 
  1.389   1.419   1.529   1.544   1.642   1.939   1.969   2.090
 16 A"   46 A'   17 A"   47 A'   48 A'   18 A"   49 A'   50 A'                 
  2.098   2.152   2.266   2.299   2.545   2.644   2.652   3.758
 19 A"   51 A'   20 A"   52 A'   53 A'   54 A'   55 A'   21 A"                 
  3.845   4.045   7.005   9.608  13.783  13.841  13.988  25.775
 56 A'   57 A'   58 A'   59 A'   22 A"   60 A'   61 A'   23 A"                 
 25.840  26.223  35.266 163.148 215.578
 62 A'   63 A'   64 A'   65 A'   66 A'                                         

 Beta MOs, Restricted
 -- Occupied --                  
-101.59  -77.10  -14.39   -9.50   -7.26   -7.25   -7.25   -6.60
  1 A'    2 A'    3 A'    4 A'    5 A'    1 A"    6 A'    7 A'                 
 -4.764  -4.764  -4.759  -0.950  -0.796  -0.586  -0.485  -0.404
  2 A"    8 A'    9 A'   10 A'   11 A'   12 A'   13 A'    3 A"                 
 -0.398  -0.313  -0.305  -0.294
 14 A'   15 A'    4 A"   16 A'                                                 
 -- Virtual --                   
 -0.119  -0.074  -0.002   0.009   0.033   0.042   0.043   0.068
  5 A"   17 A'   18 A'   19 A'   20 A'    6 A"   21 A'   22 A'                 
  0.087   0.087   0.104   0.120   0.123   0.160   0.175   0.203
  7 A"   23 A'   24 A'   25 A'   26 A'    8 A"   27 A'   28 A'                 
  0.248   0.272   0.277   0.340   0.401   0.418   0.457   0.462
 29 A'   30 A'    9 A"   31 A'   32 A'   33 A'   10 A"   34 A'                 
  0.593   0.622   0.630   0.647   0.689   0.717   0.785   0.833
 11 A"   35 A'   36 A'   12 A"   37 A'   13 A"   38 A'   39 A'                 
  0.848   0.879   0.937   0.968   1.012   1.046   1.081   1.216
 14 A"   40 A'   41 A'   15 A"   42 A'   43 A'   44 A'   45 A'                 
  1.389   1.419   1.529   1.544   1.642   1.939   1.969   2.090
 16 A"   46 A'   17 A"   47 A'   48 A'   18 A"   49 A'   50 A'                 
  2.098   2.152   2.266   2.299   2.545   2.644   2.652   3.758
 19 A"   51 A'   20 A"   52 A'   53 A'   54 A'   55 A'   21 A"                 
  3.845   4.045   7.005   9.608  13.783  13.841  13.988  25.775
 56 A'   57 A'   58 A'   59 A'   22 A"   60 A'   61 A'   23 A"                 
 25.840  26.223  35.266 163.148 215.578
 62 A'   63 A'   64 A'   65 A'   66 A'                                         
 --------------------------------------------------------------

          Ground-State Mulliken Net Atomic Charges

     Atom                 Charge (a.u.)
  ----------------------------------------
      1 P                     0.291918
      2 N                    -0.202081
      3 Cl                   -0.041645
      4 H                    -0.048191
  ----------------------------------------
  Sum of atomic charges =    -0.000000

 -----------------------------------------------------------------
                    Cartesian Multipole Moments
 -----------------------------------------------------------------
    Charge (ESU x 10^10)
                -0.0000
    Dipole Moment (Debye)
         X       1.6503      Y      -1.7377      Z       0.0000
       Tot       2.3964
    Quadrupole Moments (Debye-Ang)
        XX     -29.7975     XY      -1.0329     YY     -33.4320
        XZ       0.0000     YZ      -0.0000     ZZ     -31.0478
    Octopole Moments (Debye-Ang^2)
       XXX     -21.0797    XXY      -4.5086    XYY      -6.7124
       YYY      -0.1511    XXZ       0.0000    XYZ       0.0000
       YYZ       0.0000    XZZ      -4.8978    YZZ       0.3105
       ZZZ       0.0000
    Hexadecapole Moments (Debye-Ang^3)
      XXXX    -362.7755   XXXY     -18.0154   XXYY     -70.4485
      XYYY     -13.6941   YYYY     -81.3953   XXXZ       0.0000
      XXYZ      -0.0000   XYYZ      -0.0000   YYYZ      -0.0000
      XXZZ     -66.1553   XYZZ      -5.7456   YYZZ     -19.4838
      XZZZ       0.0000   YZZZ      -0.0000   ZZZZ     -37.9340
 -----------------------------------------------------------------
 Calculating analytic gradient of the SCF energy
 Gradient of SCF Energy
            1           2           3           4
    1  -0.0343623   0.0357664  -0.0001134  -0.0012908
    2   0.0106595  -0.0076679  -0.0056593   0.0026677
    3   0.0000000   0.0000000  -0.0000000   0.0000000
 Max gradient component =       3.577E-02
 RMS gradient           =       1.493E-02
 Gradient time:  CPU 1.15 s  wall 1.15 s
 Geometry Optimization Parameters
   NAtoms,    NIC,     NZ,  NCons,   NDum,   NFix, NCnnct, MaxDiis
        4      14       4       0       0       0       0       0

 Cartesian Hessian Update
 Hessian Updated using BFGS Update


** GEOMETRY OPTIMIZATION IN DELOCALIZED INTERNAL COORDINATES **
   Searching for a Minimum

   Optimization Cycle:   4

                       Coordinates (Angstroms)
     ATOM                X               Y               Z
      1  P         1.6138097426    0.0240269639    0.0000000000
      2  N         0.2131715046    0.6989635906    0.0000000000
      3  Cl       -1.2449672871   -0.3032935460    0.0000000000
      4  H         1.3074660132   -1.3838683784    0.0000000000
   Point Group: cs    Number of degrees of freedom:     5


   Energy is   -856.893224477

 Hessian Updated using BFGS Update

  5 Hessian modes will be used to form the next step
  Hessian Eigenvalues:
     0.102505    0.171219    0.197936    0.233767    0.469499

 Minimum Search - Taking Simple RFO Step
 Searching for Lamda that Minimizes Along All modes
 Value Taken    Lamda =  -0.00391933
 Step Taken.  Stepsize is  0.104432

                             Maximum     Tolerance    Cnvgd?
         Gradient           0.026404      0.000300      NO
         Displacement       0.079935      0.001200      NO
         Energy change     -0.004781      0.000001      NO


 New Cartesian Coordinates Obtained by Inverse Iteration

 Displacement from previous Coordinates is:  0.130828
 ----------------------------------------------------------------
             Standard Nuclear Orientation (Angstroms)
    I     Atom           X                Y                Z
 ----------------------------------------------------------------
    1      P       1.6352991774     0.0187056221     0.0000000000
    2      N       0.1821196004     0.6877824496     0.0000000000
    3      Cl     -1.2728450291    -0.2738468032     0.0000000000
    4      H       1.3449062245    -1.3968126385     0.0000000000
 ----------------------------------------------------------------
 Molecular Point Group                 Cs    NOp =  2
 Largest Abelian Subgroup              Cs    NOp =  2
 Nuclear Repulsion Energy =   127.2095561974 hartrees
 There are       20 alpha and       20 beta electrons
 Applying Cartesian multipole field
    Component          Value
    ---------          -----
     (2,0,0)        1.00000E-11
     (0,2,0)        2.00000E-11
     (0,0,2)       -3.00000E-11
 Nucleus-field energy     =     0.0000000030 hartrees
 Requested basis set is 6-311++G(d,p)
 There are 37 shells and 89 basis functions
 A cutoff of  1.0D-11 yielded    659 shell pairs
 There are      3990 function pairs (      4278 Cartesian)
 Smallest overlap matrix eigenvalue = 1.78E-03
 Guess MOs from SCF MO coefficient file

 -----------------------------------------------------------------------
  General SCF calculation program by
  Eric Jon Sundstrom, Paul Horn, Yuezhi Mao, Dmitri Zuev, Alec White,
  David Stuck, Shaama M.S., Shane Yost, Joonho Lee, David Small,
  Daniel Levine, Susi Lehtola, Hugh Burton, Evgeny Epifanovsky
 -----------------------------------------------------------------------
 Exchange:     0.2000 Hartree-Fock + 0.0800 Slater + 0.7200 B88
 Correlation:  0.1900 VWN1RPA + 0.8100 LYP
 Using SG-1 standard quadrature grid
 A restricted SCF calculation will be
 performed using DIIS
 SCF converges when DIIS error is below 1.0e-08
 ---------------------------------------
  Cycle       Energy         DIIS error
 ---------------------------------------
    1    -856.8936517035      9.54e-04  
    2    -856.8943500135      8.67e-04  
    3    -856.8942592268      9.11e-04  
    4    -856.8950483833      7.95e-05  
    5    -856.8950543884      1.01e-05  
    6    -856.8950544578      5.70e-06  
    7    -856.8950544937      1.42e-06  
    8    -856.8950544964      1.92e-07  
    9    -856.8950544964      4.37e-08  
   10    -856.8950544964      1.54e-08  
   11    -856.8950544964      1.92e-09  Convergence criterion met
 ---------------------------------------
 SCF time:   CPU 4.52s  wall 4.00s 
 SCF   energy in the final basis set =     -856.8950544964
 Total energy in the final basis set =     -856.8950544964

 --------------------------------------------------------------
             Orbital Energies (a.u.) and Symmetries
 --------------------------------------------------------------

 Alpha MOs, Restricted
 -- Occupied --                  
-101.59  -77.11  -14.39   -9.50   -7.27   -7.25   -7.25   -6.60
  1 A'    2 A'    3 A'    4 A'    5 A'    1 A"    6 A'    7 A'                 
 -4.766  -4.765  -4.760  -0.949  -0.789  -0.590  -0.483  -0.403
  2 A"    8 A'    9 A'   10 A'   11 A'   12 A'   13 A'    3 A"                 
 -0.399  -0.317  -0.301  -0.290
 14 A'   15 A'    4 A"   16 A'                                                 
 -- Virtual --                   
 -0.123  -0.068  -0.003   0.009   0.033   0.042   0.043   0.067
  5 A"   17 A'   18 A'   19 A'   20 A'    6 A"   21 A'   22 A'                 
  0.086   0.087   0.103   0.116   0.122   0.161   0.174   0.204
  7 A"   23 A'   24 A'   25 A'   26 A'    8 A"   27 A'   28 A'                 
  0.248   0.272   0.279   0.330   0.398   0.419   0.457   0.460
 29 A'   30 A'    9 A"   31 A'   32 A'   33 A'   10 A"   34 A'                 
  0.594   0.614   0.629   0.639   0.691   0.719   0.787   0.833
 11 A"   35 A'   36 A'   12 A"   37 A'   13 A"   38 A'   39 A'                 
  0.845   0.875   0.940   0.970   1.003   1.020   1.092   1.209
 14 A"   40 A'   41 A'   15 A"   42 A'   43 A'   44 A'   45 A'                 
  1.389   1.416   1.528   1.544   1.652   1.943   1.962   2.074
 16 A"   46 A'   17 A"   47 A'   48 A'   18 A"   49 A'   19 A"                 
  2.086   2.160   2.269   2.290   2.533   2.608   2.662   3.759
 50 A'   51 A'   20 A"   52 A'   53 A'   54 A'   55 A'   21 A"                 
  3.842   4.008   6.979   9.612  13.781  13.839  13.949  25.773
 56 A'   57 A'   58 A'   59 A'   22 A"   60 A'   61 A'   23 A"                 
 25.836  26.214  35.260 163.113 215.582
 62 A'   63 A'   64 A'   65 A'   66 A'                                         

 Beta MOs, Restricted
 -- Occupied --                  
-101.59  -77.11  -14.39   -9.50   -7.27   -7.25   -7.25   -6.60
  1 A'    2 A'    3 A'    4 A'    5 A'    1 A"    6 A'    7 A'                 
 -4.766  -4.765  -4.760  -0.949  -0.789  -0.590  -0.483  -0.403
  2 A"    8 A'    9 A'   10 A'   11 A'   12 A'   13 A'    3 A"                 
 -0.399  -0.317  -0.301  -0.290
 14 A'   15 A'    4 A"   16 A'                                                 
 -- Virtual --                   
 -0.123  -0.068  -0.003   0.009   0.033   0.042   0.043   0.067
  5 A"   17 A'   18 A'   19 A'   20 A'    6 A"   21 A'   22 A'                 
  0.086   0.087   0.103   0.116   0.122   0.161   0.174   0.204
  7 A"   23 A'   24 A'   25 A'   26 A'    8 A"   27 A'   28 A'                 
  0.248   0.272   0.279   0.330   0.398   0.419   0.457   0.460
 29 A'   30 A'    9 A"   31 A'   32 A'   33 A'   10 A"   34 A'                 
  0.594   0.614   0.629   0.639   0.691   0.719   0.787   0.833
 11 A"   35 A'   36 A'   12 A"   37 A'   13 A"   38 A'   39 A'                 
  0.845   0.875   0.940   0.970   1.003   1.020   1.092   1.209
 14 A"   40 A'   41 A'   15 A"   42 A'   43 A'   44 A'   45 A'                 
  1.389   1.416   1.528   1.544   1.652   1.943   1.962   2.074
 16 A"   46 A'   17 A"   47 A'   48 A'   18 A"   49 A'   19 A"                 
  2.086   2.160   2.269   2.290   2.533   2.608   2.662   3.759
 50 A'   51 A'   20 A"   52 A'   53 A'   54 A'   55 A'   21 A"                 
  3.842   4.008   6.979   9.612  13.781  13.839  13.949  25.773
 56 A'   57 A'   58 A'   59 A'   22 A"   60 A'   61 A'   23 A"                 
 25.836  26.214  35.260 163.113 215.582
 62 A'   63 A'   64 A'   65 A'   66 A'                                         
 --------------------------------------------------------------

          Ground-State Mulliken Net Atomic Charges

     Atom                 Charge (a.u.)
  ----------------------------------------
      1 P                     0.288795
      2 N                    -0.208181
      3 Cl                   -0.031699
      4 H                    -0.048915
  ----------------------------------------
  Sum of atomic charges =    -0.000000

 -----------------------------------------------------------------
                    Cartesian Multipole Moments
 -----------------------------------------------------------------
    Charge (ESU x 10^10)
                -0.0000
    Dipole Moment (Debye)
         X       1.5658      Y      -1.7675      Z      -0.0000
       Tot       2.3613
    Quadrupole Moments (Debye-Ang)
        XX     -29.5809     XY      -1.0540     YY     -33.5350
        XZ      -0.0000     YZ       0.0000     ZZ     -31.1903
    Octopole Moments (Debye-Ang^2)
       XXX     -20.5873    XXY      -4.8219    XYY      -6.4780
       YYY      -0.9127    XXZ      -0.0000    XYZ      -0.0000
       YYZ      -0.0000    XZZ      -5.0256    YZZ       0.0114
       ZZZ      -0.0000
    Hexadecapole Moments (Debye-Ang^3)
      XXXX    -370.6587   XXXY     -16.2204   XXYY     -72.2811
      XYYY     -11.8672   YYYY     -80.1313   XXXZ      -0.0000
      XXYZ       0.0000   XYYZ       0.0000   YYYZ       0.0000
      XXZZ     -68.1926   XYZZ      -5.0741   YYZZ     -19.3452
      XZZZ      -0.0000   YZZZ       0.0000   ZZZZ     -38.4382
 -----------------------------------------------------------------
 Calculating analytic gradient of the SCF energy
 Gradient of SCF Energy
            1           2           3           4
    1   0.0026431  -0.0028343   0.0007962  -0.0006050
    2  -0.0020892   0.0021000  -0.0006454   0.0006345
    3   0.0000000  -0.0000000   0.0000000  -0.0000000
 Max gradient component =       2.834E-03
 RMS gradient           =       1.461E-03
 Gradient time:  CPU 1.14 s  wall 1.15 s
 Geometry Optimization Parameters
   NAtoms,    NIC,     NZ,  NCons,   NDum,   NFix, NCnnct, MaxDiis
        4      14       4       0       0       0       0       0

 Cartesian Hessian Update
 Hessian Updated using BFGS Update


** GEOMETRY OPTIMIZATION IN DELOCALIZED INTERNAL COORDINATES **
   Searching for a Minimum

   Optimization Cycle:   5

                       Coordinates (Angstroms)
     ATOM                X               Y               Z
      1  P         1.6352991774    0.0187056221    0.0000000000
      2  N         0.1821196004    0.6877824496    0.0000000000
      3  Cl       -1.2728450291   -0.2738468032    0.0000000000
      4  H         1.3449062245   -1.3968126385    0.0000000000
   Point Group: cs    Number of degrees of freedom:     5


   Energy is   -856.895054496

 Hessian Updated using BFGS Update

  5 Hessian modes will be used to form the next step
  Hessian Eigenvalues:
     0.102349    0.173256    0.197685    0.237376    0.476647

 Minimum Search - Taking Simple RFO Step
 Searching for Lamda that Minimizes Along All modes
 Value Taken    Lamda =  -0.00008936
 Step Taken.  Stepsize is  0.019930

                             Maximum     Tolerance    Cnvgd?
         Gradient           0.003174      0.000300      NO
         Displacement       0.015711      0.001200      NO
         Energy change     -0.001830      0.000001      NO


 New Cartesian Coordinates Obtained by Inverse Iteration

 Displacement from previous Coordinates is:  0.045849
 ----------------------------------------------------------------
             Standard Nuclear Orientation (Angstroms)
    I     Atom           X                Y                Z
 ----------------------------------------------------------------
    1      P       1.6322102489     0.0191683516     0.0000000000
    2      N       0.1807863010     0.6817884494     0.0000000000
    3      Cl     -1.2846968253    -0.2633165969     0.0000000000
    4      H       1.3611802487    -1.4018115741     0.0000000000
 ----------------------------------------------------------------
 Molecular Point Group                 Cs    NOp =  2
 Largest Abelian Subgroup              Cs    NOp =  2
 Nuclear Repulsion Energy =   127.1395993046 hartrees
 There are       20 alpha and       20 beta electrons
 Applying Cartesian multipole field
    Component          Value
    ---------          -----
     (2,0,0)        1.00000E-11
     (0,2,0)        2.00000E-11
     (0,0,2)       -3.00000E-11
 Nucleus-field energy     =     0.0000000030 hartrees
 Requested basis set is 6-311++G(d,p)
 There are 37 shells and 89 basis functions
 A cutoff of  1.0D-11 yielded    659 shell pairs
 There are      3990 function pairs (      4278 Cartesian)
 Smallest overlap matrix eigenvalue = 1.77E-03
 Guess MOs from SCF MO coefficient file

 -----------------------------------------------------------------------
  General SCF calculation program by
  Eric Jon Sundstrom, Paul Horn, Yuezhi Mao, Dmitri Zuev, Alec White,
  David Stuck, Shaama M.S., Shane Yost, Joonho Lee, David Small,
  Daniel Levine, Susi Lehtola, Hugh Burton, Evgeny Epifanovsky
 -----------------------------------------------------------------------
 Exchange:     0.2000 Hartree-Fock + 0.0800 Slater + 0.7200 B88
 Correlation:  0.1900 VWN1RPA + 0.8100 LYP
 Using SG-1 standard quadrature grid
 A restricted SCF calculation will be
 performed using DIIS
 SCF converges when DIIS error is below 1.0e-08
 ---------------------------------------
  Cycle       Energy         DIIS error
 ---------------------------------------
    1    -856.8950192441      1.95e-04  
    2    -856.8950889935      1.26e-04  
    3    -856.8950641283      2.07e-04  
    4    -856.8951048749      1.12e-05  
    5    -856.8951050012      2.83e-06  
    6    -856.8951050078      1.42e-06  
    7    -856.8951050101      2.71e-07  
    8    -856.8951050102      3.06e-08  
    9    -856.8951050102      6.98e-09  Convergence criterion met
 ---------------------------------------
 SCF time:   CPU 3.70s  wall 4.00s 
 SCF   energy in the final basis set =     -856.8951050102
 Total energy in the final basis set =     -856.8951050102

 --------------------------------------------------------------
             Orbital Energies (a.u.) and Symmetries
 --------------------------------------------------------------

 Alpha MOs, Restricted
 -- Occupied --                  
-101.59  -77.11  -14.39   -9.50   -7.27   -7.25   -7.25   -6.60
  1 A'    2 A'    3 A'    4 A'    5 A'    1 A"    6 A'    7 A'                 
 -4.766  -4.765  -4.760  -0.949  -0.790  -0.589  -0.483  -0.403
  2 A"    8 A'    9 A'   10 A'   11 A'   12 A'   13 A'    3 A"                 
 -0.399  -0.317  -0.301  -0.289
 14 A'   15 A'    4 A"   16 A'                                                 
 -- Virtual --                   
 -0.122  -0.068  -0.003   0.009   0.033   0.042   0.043   0.067
  5 A"   17 A'   18 A'   19 A'   20 A'    6 A"   21 A'   22 A'                 
  0.086   0.087   0.103   0.116   0.122   0.161   0.175   0.204
  7 A"   23 A'   24 A'   25 A'   26 A'    8 A"   27 A'   28 A'                 
  0.249   0.273   0.279   0.330   0.398   0.420   0.457   0.460
 29 A'   30 A'    9 A"   31 A'   32 A'   33 A'   10 A"   34 A'                 
  0.594   0.615   0.630   0.640   0.690   0.718   0.787   0.833
 11 A"   35 A'   36 A'   12 A"   37 A'   13 A"   38 A'   39 A'                 
  0.845   0.874   0.940   0.971   1.007   1.021   1.094   1.208
 14 A"   40 A'   41 A'   15 A"   42 A'   43 A'   44 A'   45 A'                 
  1.388   1.415   1.529   1.546   1.651   1.943   1.962   2.075
 16 A"   46 A'   17 A"   47 A'   48 A'   18 A"   49 A'   19 A"                 
  2.083   2.161   2.269   2.288   2.536   2.607   2.662   3.759
 50 A'   51 A'   20 A"   52 A'   53 A'   54 A'   55 A'   21 A"                 
  3.841   4.013   6.981   9.613  13.781  13.839  13.953  25.773
 56 A'   57 A'   58 A'   59 A'   22 A"   60 A'   61 A'   23 A"                 
 25.833  26.213  35.260 163.115 215.582
 62 A'   63 A'   64 A'   65 A'   66 A'                                         

 Beta MOs, Restricted
 -- Occupied --                  
-101.59  -77.11  -14.39   -9.50   -7.27   -7.25   -7.25   -6.60
  1 A'    2 A'    3 A'    4 A'    5 A'    1 A"    6 A'    7 A'                 
 -4.766  -4.765  -4.760  -0.949  -0.790  -0.589  -0.483  -0.403
  2 A"    8 A'    9 A'   10 A'   11 A'   12 A'   13 A'    3 A"                 
 -0.399  -0.317  -0.301  -0.289
 14 A'   15 A'    4 A"   16 A'                                                 
 -- Virtual --                   
 -0.122  -0.068  -0.003   0.009   0.033   0.042   0.043   0.067
  5 A"   17 A'   18 A'   19 A'   20 A'    6 A"   21 A'   22 A'                 
  0.086   0.087   0.103   0.116   0.122   0.161   0.175   0.204
  7 A"   23 A'   24 A'   25 A'   26 A'    8 A"   27 A'   28 A'                 
  0.249   0.273   0.279   0.330   0.398   0.420   0.457   0.460
 29 A'   30 A'    9 A"   31 A'   32 A'   33 A'   10 A"   34 A'                 
  0.594   0.615   0.630   0.640   0.690   0.718   0.787   0.833
 11 A"   35 A'   36 A'   12 A"   37 A'   13 A"   38 A'   39 A'                 
  0.845   0.874   0.940   0.971   1.007   1.021   1.094   1.208
 14 A"   40 A'   41 A'   15 A"   42 A'   43 A'   44 A'   45 A'                 
  1.388   1.415   1.529   1.546   1.651   1.943   1.962   2.075
 16 A"   46 A'   17 A"   47 A'   48 A'   18 A"   49 A'   19 A"                 
  2.083   2.161   2.269   2.288   2.536   2.607   2.662   3.759
 50 A'   51 A'   20 A"   52 A'   53 A'   54 A'   55 A'   21 A"                 
  3.841   4.013   6.981   9.613  13.781  13.839  13.953  25.773
 56 A'   57 A'   58 A'   59 A'   22 A"   60 A'   61 A'   23 A"                 
 25.833  26.213  35.260 163.115 215.582
 62 A'   63 A'   64 A'   65 A'   66 A'                                         
 --------------------------------------------------------------

          Ground-State Mulliken Net Atomic Charges

     Atom                 Charge (a.u.)
  ----------------------------------------
      1 P                     0.288482
      2 N                    -0.206801
      3 Cl                   -0.032392
      4 H                    -0.049289
  ----------------------------------------
  Sum of atomic charges =    -0.000000

 -----------------------------------------------------------------
                    Cartesian Multipole Moments
 -----------------------------------------------------------------
    Charge (ESU x 10^10)
                -0.0000
    Dipole Moment (Debye)
         X       1.5551      Y      -1.7622      Z       0.0000
       Tot       2.3503
    Quadrupole Moments (Debye-Ang)
        XX     -29.5443     XY      -1.0706     YY     -33.5592
        XZ       0.0000     YZ      -0.0000     ZZ     -31.1758
    Octopole Moments (Debye-Ang^2)
       XXX     -20.0975    XXY      -4.9297    XYY      -6.3039
       YYY      -1.1294    XXZ      -0.0000    XYZ      -0.0000
       YYZ       0.0000    XZZ      -4.8296    YZZ      -0.0852
       ZZZ       0.0000
    Hexadecapole Moments (Debye-Ang^3)
      XXXX    -371.6871   XXXY     -15.7543   XXYY     -72.6635
      XYYY     -11.4330   YYYY     -79.5878   XXXZ       0.0000
      XXYZ       0.0000   XYYZ       0.0000   YYYZ      -0.0000
      XXZZ     -68.4481   XYZZ      -4.9089   YYZZ     -19.2392
      XZZZ       0.0000   YZZZ      -0.0000   ZZZZ     -38.3941
 -----------------------------------------------------------------
 Calculating analytic gradient of the SCF energy
 Gradient of SCF Energy
            1           2           3           4
    1   0.0003530  -0.0003573  -0.0000588   0.0000631
    2  -0.0006852   0.0006238  -0.0002058   0.0002672
    3  -0.0000000  -0.0000000   0.0000000  -0.0000000
 Max gradient component =       6.852E-04
 RMS gradient           =       3.204E-04
 Gradient time:  CPU 1.13 s  wall 1.13 s
 Geometry Optimization Parameters
   NAtoms,    NIC,     NZ,  NCons,   NDum,   NFix, NCnnct, MaxDiis
        4      14       4       0       0       0       0       0

 Cartesian Hessian Update
 Hessian Updated using BFGS Update


** GEOMETRY OPTIMIZATION IN DELOCALIZED INTERNAL COORDINATES **
   Searching for a Minimum

   Optimization Cycle:   6

                       Coordinates (Angstroms)
     ATOM                X               Y               Z
      1  P         1.6322102489    0.0191683516    0.0000000000
      2  N         0.1807863010    0.6817884494    0.0000000000
      3  Cl       -1.2846968253   -0.2633165969    0.0000000000
      4  H         1.3611802487   -1.4018115741    0.0000000000
   Point Group: cs    Number of degrees of freedom:     5


   Energy is   -856.895105010

 Hessian Updated using BFGS Update

  5 Hessian modes will be used to form the next step
  Hessian Eigenvalues:
     0.099229    0.179099    0.185853    0.220882    0.469904

 Minimum Search - Taking Simple RFO Step
 Searching for Lamda that Minimizes Along All modes
 Value Taken    Lamda =  -0.00000383
 Step Taken.  Stepsize is  0.005140

                             Maximum     Tolerance    Cnvgd?
         Gradient           0.000467      0.000300      NO
         Displacement       0.003806      0.001200      NO
         Energy change     -0.000051      0.000001      NO


 New Cartesian Coordinates Obtained by Inverse Iteration

 Displacement from previous Coordinates is:  0.006220
 ----------------------------------------------------------------
             Standard Nuclear Orientation (Angstroms)
    I     Atom           X                Y                Z
 ----------------------------------------------------------------
    1      P       1.6320000313     0.0199337923     0.0000000000
    2      N       0.1804777448     0.6798809959     0.0000000000
    3      Cl     -1.2856812116    -0.2616077720     0.0000000000
    4      H       1.3626834088    -1.4023783862     0.0000000000
 ----------------------------------------------------------------
 Molecular Point Group                 Cs    NOp =  2
 Largest Abelian Subgroup              Cs    NOp =  2
 Nuclear Repulsion Energy =   127.1729269423 hartrees
 There are       20 alpha and       20 beta electrons
 Applying Cartesian multipole field
    Component          Value
    ---------          -----
     (2,0,0)        1.00000E-11
     (0,2,0)        2.00000E-11
     (0,0,2)       -3.00000E-11
 Nucleus-field energy     =     0.0000000030 hartrees
 Requested basis set is 6-311++G(d,p)
 There are 37 shells and 89 basis functions
 A cutoff of  1.0D-11 yielded    659 shell pairs
 There are      3990 function pairs (      4278 Cartesian)
 Smallest overlap matrix eigenvalue = 1.76E-03
 Guess MOs from SCF MO coefficient file

 -----------------------------------------------------------------------
  General SCF calculation program by
  Eric Jon Sundstrom, Paul Horn, Yuezhi Mao, Dmitri Zuev, Alec White,
  David Stuck, Shaama M.S., Shane Yost, Joonho Lee, David Small,
  Daniel Levine, Susi Lehtola, Hugh Burton, Evgeny Epifanovsky
 -----------------------------------------------------------------------
 Exchange:     0.2000 Hartree-Fock + 0.0800 Slater + 0.7200 B88
 Correlation:  0.1900 VWN1RPA + 0.8100 LYP
 Using SG-1 standard quadrature grid
 A restricted SCF calculation will be
 performed using DIIS
 SCF converges when DIIS error is below 1.0e-08
 ---------------------------------------
  Cycle       Energy         DIIS error
 ---------------------------------------
    1    -856.8951023213      4.70e-05  
    2    -856.8951053512      3.86e-05  
    3    -856.8951047509      4.61e-05  
    4    -856.8951067126      5.49e-06  
    5    -856.8951067484      1.52e-06  
    6    -856.8951067509      3.19e-07  
    7    -856.8951067510      6.03e-08  
    8    -856.8951067510      9.19e-09  Convergence criterion met
 ---------------------------------------
 SCF time:   CPU 3.35s  wall 4.00s 
 SCF   energy in the final basis set =     -856.8951067510
 Total energy in the final basis set =     -856.8951067510

 --------------------------------------------------------------
             Orbital Energies (a.u.) and Symmetries
 --------------------------------------------------------------

 Alpha MOs, Restricted
 -- Occupied --                  
-101.59  -77.11  -14.39   -9.50   -7.27   -7.25   -7.25   -6.60
  1 A'    2 A'    3 A'    4 A'    5 A'    1 A"    6 A'    7 A'                 
 -4.766  -4.765  -4.760  -0.949  -0.790  -0.589  -0.483  -0.404
  2 A"    8 A'    9 A'   10 A'   11 A'   12 A'   13 A'    3 A"                 
 -0.399  -0.317  -0.301  -0.289
 14 A'   15 A'    4 A"   16 A'                                                 
 -- Virtual --                   
 -0.122  -0.067  -0.003   0.009   0.033   0.042   0.043   0.067
  5 A"   17 A'   18 A'   19 A'   20 A'    6 A"   21 A'   22 A'                 
  0.086   0.087   0.103   0.116   0.122   0.161   0.175   0.204
  7 A"   23 A'   24 A'   25 A'   26 A'    8 A"   27 A'   28 A'                 
  0.249   0.273   0.279   0.330   0.398   0.420   0.457   0.460
 29 A'   30 A'    9 A"   31 A'   32 A'   33 A'   10 A"   34 A'                 
  0.594   0.616   0.631   0.640   0.690   0.718   0.787   0.833
 11 A"   35 A'   36 A'   12 A"   37 A'   13 A"   38 A'   39 A'                 
  0.845   0.874   0.941   0.971   1.008   1.021   1.095   1.207
 14 A"   40 A'   41 A'   15 A"   42 A'   43 A'   44 A'   45 A'                 
  1.388   1.414   1.529   1.546   1.651   1.943   1.961   2.075
 16 A"   46 A'   17 A"   47 A'   48 A'   18 A"   49 A'   19 A"                 
  2.083   2.163   2.269   2.288   2.537   2.607   2.663   3.759
 50 A'   51 A'   20 A"   52 A'   53 A'   54 A'   55 A'   21 A"                 
  3.841   4.015   6.981   9.613  13.781  13.839  13.954  25.773
 56 A'   57 A'   58 A'   59 A'   22 A"   60 A'   61 A'   23 A"                 
 25.833  26.212  35.261 163.116 215.583
 62 A'   63 A'   64 A'   65 A'   66 A'                                         

 Beta MOs, Restricted
 -- Occupied --                  
-101.59  -77.11  -14.39   -9.50   -7.27   -7.25   -7.25   -6.60
  1 A'    2 A'    3 A'    4 A'    5 A'    1 A"    6 A'    7 A'                 
 -4.766  -4.765  -4.760  -0.949  -0.790  -0.589  -0.483  -0.404
  2 A"    8 A'    9 A'   10 A'   11 A'   12 A'   13 A'    3 A"                 
 -0.399  -0.317  -0.301  -0.289
 14 A'   15 A'    4 A"   16 A'                                                 
 -- Virtual --                   
 -0.122  -0.067  -0.003   0.009   0.033   0.042   0.043   0.067
  5 A"   17 A'   18 A'   19 A'   20 A'    6 A"   21 A'   22 A'                 
  0.086   0.087   0.103   0.116   0.122   0.161   0.175   0.204
  7 A"   23 A'   24 A'   25 A'   26 A'    8 A"   27 A'   28 A'                 
  0.249   0.273   0.279   0.330   0.398   0.420   0.457   0.460
 29 A'   30 A'    9 A"   31 A'   32 A'   33 A'   10 A"   34 A'                 
  0.594   0.616   0.631   0.640   0.690   0.718   0.787   0.833
 11 A"   35 A'   36 A'   12 A"   37 A'   13 A"   38 A'   39 A'                 
  0.845   0.874   0.941   0.971   1.008   1.021   1.095   1.207
 14 A"   40 A'   41 A'   15 A"   42 A'   43 A'   44 A'   45 A'                 
  1.388   1.414   1.529   1.546   1.651   1.943   1.961   2.075
 16 A"   46 A'   17 A"   47 A'   48 A'   18 A"   49 A'   19 A"                 
  2.083   2.163   2.269   2.288   2.537   2.607   2.663   3.759
 50 A'   51 A'   20 A"   52 A'   53 A'   54 A'   55 A'   21 A"                 
  3.841   4.015   6.981   9.613  13.781  13.839  13.954  25.773
 56 A'   57 A'   58 A'   59 A'   22 A"   60 A'   61 A'   23 A"                 
 25.833  26.212  35.261 163.116 215.583
 62 A'   63 A'   64 A'   65 A'   66 A'                                         
 --------------------------------------------------------------

          Ground-State Mulliken Net Atomic Charges

     Atom                 Charge (a.u.)
  ----------------------------------------
      1 P                     0.288241
      2 N                    -0.206377
      3 Cl                   -0.032180
      4 H                    -0.049685
  ----------------------------------------
  Sum of atomic charges =    -0.000000

 -----------------------------------------------------------------
                    Cartesian Multipole Moments
 -----------------------------------------------------------------
    Charge (ESU x 10^10)
                -0.0000
    Dipole Moment (Debye)
         X       1.5489      Y      -1.7572      Z       0.0000
       Tot       2.3424
    Quadrupole Moments (Debye-Ang)
        XX     -29.5296     XY      -1.0644     YY     -33.5679
        XZ       0.0000     YZ       0.0000     ZZ     -31.1716
    Octopole Moments (Debye-Ang^2)
       XXX     -20.0608    XXY      -4.9342    XYY      -6.3011
       YYY      -1.1587    XXZ       0.0000    XYZ       0.0000
       YYZ       0.0000    XZZ      -4.8176    YZZ      -0.1005
       ZZZ       0.0000
    Hexadecapole Moments (Debye-Ang^3)
      XXXX    -371.6548   XXXY     -15.6834   XXYY     -72.7148
      XYYY     -11.3702   YYYY     -79.4868   XXXZ       0.0000
      XXYZ       0.0000   XYYZ      -0.0000   YYYZ       0.0000
      XXZZ     -68.4630   XYZZ      -4.8867   YYZZ     -19.2188
      XZZZ       0.0000   YZZZ       0.0000   ZZZZ     -38.3833
 -----------------------------------------------------------------
 Calculating analytic gradient of the SCF energy
 Gradient of SCF Energy
            1           2           3           4
    1  -0.0000039  -0.0000280   0.0000658  -0.0000339
    2   0.0000117  -0.0000967   0.0000639   0.0000210
    3  -0.0000000   0.0000000  -0.0000000   0.0000000
 Max gradient component =       9.669E-05
 RMS gradient           =       4.113E-05
 Gradient time:  CPU 1.13 s  wall 1.13 s
 Geometry Optimization Parameters
   NAtoms,    NIC,     NZ,  NCons,   NDum,   NFix, NCnnct, MaxDiis
        4      14       4       0       0       0       0       0

 Cartesian Hessian Update
 Hessian Updated using BFGS Update


** GEOMETRY OPTIMIZATION IN DELOCALIZED INTERNAL COORDINATES **
   Searching for a Minimum

   Optimization Cycle:   7

                       Coordinates (Angstroms)
     ATOM                X               Y               Z
      1  P         1.6320000313    0.0199337923    0.0000000000
      2  N         0.1804777448    0.6798809959    0.0000000000
      3  Cl       -1.2856812116   -0.2616077720    0.0000000000
      4  H         1.3626834088   -1.4023783862    0.0000000000
   Point Group: cs    Number of degrees of freedom:     5


   Energy is   -856.895106751

 Hessian Updated using BFGS Update

  5 Hessian modes will be used to form the next step
  Hessian Eigenvalues:
     0.112036    0.167232    0.189535    0.220360    0.478014

 Minimum Search - Taking Simple RFO Step
 Searching for Lamda that Minimizes Along All modes
 Value Taken    Lamda =   0.00000000
 Step Taken.  Stepsize is  0.000836

                             Maximum     Tolerance    Cnvgd?
         Gradient           0.000074      0.000300     YES
         Displacement       0.000504      0.001200     YES
         Energy change     -0.000002      0.000001      NO


                       Distance Matrix (Angstroms)
             P (  1)   N (  2)   Cl(  3)
   N (  2)  1.594505
   Cl(  3)  2.931233  1.742419
   H (  4)  1.447585  2.394455  2.883608

 Final energy is   -856.89510675099257     


 ******************************
 **  OPTIMIZATION CONVERGED  **
 ******************************

                       Coordinates (Angstroms)
     ATOM                X               Y               Z
      1  P         1.6320000313    0.0199337923    0.0000000000
      2  N         0.1804777448    0.6798809959    0.0000000000
      3  Cl       -1.2856812116   -0.2616077720    0.0000000000
      4  H         1.3626834088   -1.4023783862    0.0000000000

Z-matrix Print:
$molecule
0 1
P 
H  1 1.447585
N  1 1.594505 2 103.727242
Cl 3 1.742419 1 122.844265 2 -0.000000 0
$end


 --------------------------------------------------------------
             Orbital Energies (a.u.) and Symmetries
 --------------------------------------------------------------

 Alpha MOs, Restricted
 -- Occupied --                  
-101.59  -77.11  -14.39   -9.50   -7.27   -7.25   -7.25   -6.60
  1 A'    2 A'    3 A'    4 A'    5 A'    1 A"    6 A'    7 A'                 
 -4.766  -4.765  -4.760  -0.949  -0.790  -0.589  -0.483  -0.404
  2 A"    8 A'    9 A'   10 A'   11 A'   12 A'   13 A'    3 A"                 
 -0.399  -0.317  -0.301  -0.289
 14 A'   15 A'    4 A"   16 A'                                                 
 -- Virtual --                   
 -0.122  -0.067  -0.003   0.009   0.033   0.042   0.043   0.067
  5 A"   17 A'   18 A'   19 A'   20 A'    6 A"   21 A'   22 A'                 
  0.086   0.087   0.103   0.116   0.122   0.161   0.175   0.204
  7 A"   23 A'   24 A'   25 A'   26 A'    8 A"   27 A'   28 A'                 
  0.249   0.273   0.279   0.330   0.398   0.420   0.457   0.460
 29 A'   30 A'    9 A"   31 A'   32 A'   33 A'   10 A"   34 A'                 
  0.594   0.616   0.631   0.640   0.690   0.718   0.787   0.833
 11 A"   35 A'   36 A'   12 A"   37 A'   13 A"   38 A'   39 A'                 
  0.845   0.874   0.941   0.971   1.008   1.021   1.095   1.207
 14 A"   40 A'   41 A'   15 A"   42 A'   43 A'   44 A'   45 A'                 
  1.388   1.414   1.529   1.546   1.651   1.943   1.961   2.075
 16 A"   46 A'   17 A"   47 A'   48 A'   18 A"   49 A'   19 A"                 
  2.083   2.163   2.269   2.288   2.537   2.607   2.663   3.759
 50 A'   51 A'   20 A"   52 A'   53 A'   54 A'   55 A'   21 A"                 
  3.841   4.015   6.981   9.613  13.781  13.839  13.954  25.773
 56 A'   57 A'   58 A'   59 A'   22 A"   60 A'   61 A'   23 A"                 
 25.833  26.212  35.261 163.116 215.583
 62 A'   63 A'   64 A'   65 A'   66 A'                                         

 Beta MOs, Restricted
 -- Occupied --                  
-101.59  -77.11  -14.39   -9.50   -7.27   -7.25   -7.25   -6.60
  1 A'    2 A'    3 A'    4 A'    5 A'    1 A"    6 A'    7 A'                 
 -4.766  -4.765  -4.760  -0.949  -0.790  -0.589  -0.483  -0.404
  2 A"    8 A'    9 A'   10 A'   11 A'   12 A'   13 A'    3 A"                 
 -0.399  -0.317  -0.301  -0.289
 14 A'   15 A'    4 A"   16 A'                                                 
 -- Virtual --                   
 -0.122  -0.067  -0.003   0.009   0.033   0.042   0.043   0.067
  5 A"   17 A'   18 A'   19 A'   20 A'    6 A"   21 A'   22 A'                 
  0.086   0.087   0.103   0.116   0.122   0.161   0.175   0.204
  7 A"   23 A'   24 A'   25 A'   26 A'    8 A"   27 A'   28 A'                 
  0.249   0.273   0.279   0.330   0.398   0.420   0.457   0.460
 29 A'   30 A'    9 A"   31 A'   32 A'   33 A'   10 A"   34 A'                 
  0.594   0.616   0.631   0.640   0.690   0.718   0.787   0.833
 11 A"   35 A'   36 A'   12 A"   37 A'   13 A"   38 A'   39 A'                 
  0.845   0.874   0.941   0.971   1.008   1.021   1.095   1.207
 14 A"   40 A'   41 A'   15 A"   42 A'   43 A'   44 A'   45 A'                 
  1.388   1.414   1.529   1.546   1.651   1.943   1.961   2.075
 16 A"   46 A'   17 A"   47 A'   48 A'   18 A"   49 A'   19 A"                 
  2.083   2.163   2.269   2.288   2.537   2.607   2.663   3.759
 50 A'   51 A'   20 A"   52 A'   53 A'   54 A'   55 A'   21 A"                 
  3.841   4.015   6.981   9.613  13.781  13.839  13.954  25.773
 56 A'   57 A'   58 A'   59 A'   22 A"   60 A'   61 A'   23 A"                 
 25.833  26.212  35.261 163.116 215.583
 62 A'   63 A'   64 A'   65 A'   66 A'                                         
 --------------------------------------------------------------

          Ground-State Mulliken Net Atomic Charges

     Atom                 Charge (a.u.)
  ----------------------------------------
      1 P                     0.288241
      2 N                    -0.206377
      3 Cl                   -0.032180
      4 H                    -0.049685
  ----------------------------------------
  Sum of atomic charges =    -0.000000

 -----------------------------------------------------------------
                    Cartesian Multipole Moments
 -----------------------------------------------------------------
    Charge (ESU x 10^10)
                -0.0000
    Dipole Moment (Debye)
         X       1.5489      Y      -1.7572      Z       0.0000
       Tot       2.3424
    Quadrupole Moments (Debye-Ang)
        XX     -29.5296     XY      -1.0644     YY     -33.5679
        XZ       0.0000     YZ       0.0000     ZZ     -31.1716
    Octopole Moments (Debye-Ang^2)
       XXX     -20.0608    XXY      -4.9342    XYY      -6.3011
       YYY      -1.1587    XXZ       0.0000    XYZ       0.0000
       YYZ       0.0000    XZZ      -4.8176    YZZ      -0.1005
       ZZZ       0.0000
    Hexadecapole Moments (Debye-Ang^3)
      XXXX    -371.6548   XXXY     -15.6834   XXYY     -72.7148
      XYYY     -11.3702   YYYY     -79.4868   XXXZ       0.0000
      XXYZ       0.0000   XYYZ      -0.0000   YYYZ       0.0000
      XXZZ     -68.4630   XYZZ      -4.8867   YYZZ     -19.2188
      XZZZ       0.0000   YZZZ       0.0000   ZZZZ     -38.3833
 -----------------------------------------------------------------
Archival summary:
1\1\TWL01\OPT\ProcedureUnspecified\BasisUnspecified\l1111\taweetha\SunNov2519:28:142018SunNov2519:28:142018\0\\#,OPT,ProcedureUnspecified,BasisUnspecified,\\0,1\P\H,1,1.44759\N,1,1.59451,2,103.727\Cl,3,1.74242,1,122.844,2,-0,0\\\@

 Total job time:  39.01s(wall), 38.74s(cpu) 
 Sun Nov 25 19:28:14 2018

        *************************************************************
        *                                                           *
        *  Thank you very much for using Q-Chem.  Have a nice day.  *
        *                                                           *
        *************************************************************


 
User input: 2 of 2 
 
Q-Chem Developer Version!
                  Welcome to Q-Chem
     A Quantum Leap Into The Future Of Chemistry


 Q-Chem 5.1, Q-Chem, Inc., Pleasanton, CA (2018)

 Yihan Shao,  Zhengting Gan,  E. Epifanovsky,  A. T. B. Gilbert,  M. Wormit,  
 J. Kussmann,  A. W. Lange,  A. Behn,  Jia Deng,  Xintian Feng,  D. Ghosh,  
 M. Goldey,  P. R. Horn,  L. D. Jacobson,  I. Kaliman,  T. Kus,  A. Landau,  
 Jie Liu,  E. I. Proynov,  R. M. Richard,  R. P. Steele,  E. J. Sundstrom,  
 H. L. Woodcock III,  P. M. Zimmerman,  D. Zuev,  B. Albrecht,  E. Alguire,  
 S. A. Baeppler,  D. Barton,  Z. Benda,  Y. A. Bernard,  E. J. Berquist,  
 K. B. Bravaya,  H. Burton,  D. Casanova,  Chun-Min Chang,  Yunqing Chen,  
 A. Chien,  K. D. Closser,  M. P. Coons,  S. Coriani,  S. Dasgupta,  
 A. L. Dempwolff,  M. Diedenhofen,  Hainam Do,  R. G. Edgar,  Po-Tung Fang,  
 S. Faraji,  S. Fatehi,  Qingguo Feng,  K. D. Fenk,  J. Fosso-Tande,  
 Qinghui Ge,  A. Ghysels,  G. Gidofalvi,  J. Gomes,  J. Gonthier,  A. Gunina,  
 D. Hait,  M. W. D. Hanson-Heine,  P. H. P. Harbach,  A. W. Hauser,  
 J. E. Herr,  E. G. Hohenstein,  Z. C. Holden,  Kerwin Hui,  B. C. Huynh,  
 T.-C. Jagau,  Hyunjun Ji,  B. Kaduk,  K. Khistyaev,  Jaehoon Kim,  
 P. Klunzinger,  K. Koh,  D. Kosenkov,  L. Koulias,  T. Kowalczyk,  
 C. M. Krauter,  A. Kunitsa,  Ka Un Lao,  A. Laurent,  K. V. Lawler,  
 Joonho Lee,  D. Lefrancois,  S. Lehtola,  D. S. Levine,  Yi-Pei Li,  
 You-Sheng Lin,  Fenglai Liu,  E. Livshits,  A. Luenser,  P. Manohar,  
 E. Mansoor,  S. F. Manzer,  Shan-Ping Mao,  Yuezhi Mao,  N. Mardirossian,  
 A. V. Marenich,  T. Markovich,  L. A. Martinez-Martinez,  S. A. Maurer,  
 N. J. Mayhall,  S. C. McKenzie,  J.-M. Mewes,  A. F. Morrison,  
 J. W. Mullinax,  K. Nanda,  T. S. Nguyen-Beck,  R. Olivares-Amaya,  
 J. A. Parkhill,  T. M. Perrine,  F. Plasser,  P. Pokhilko,  S. Prager,  
 A. Prociuk,  E. Ramos,  D. R. Rehn,  F. Rob,  M. Schneider,  N. Sergueev,  
 S. M. Sharada,  S. Sharma,  D. W. Small,  T. Stauch,  T. Stein,  
 Yu-Chuan Su,  A. J. W. Thom,  A. Tkatchenko,  T. Tsuchimochi,  N. M. Tubman,  
 L. Vogt,  M. L. Vidal,  O. Vydrov,  M. A. Watson,  J. Wenzel,  
 M. de Wergifosse,  T. A. Wesolowski,  A. White,  J. Witte,  A. Yamada,  
 Jun Yang,  K. Yao,  S. Yeganeh,  S. R. Yost,  Zhi-Qiang You,  A. Zech,  
 Igor Ying Zhang,  Xing Zhang,  Yan Zhao,  Ying Zhu,  B. R. Brooks,  
 G. K. L. Chan,  C. J. Cramer,  M. S. Gordon,  W. J. Hehre,  A. Klamt,  
 M. W. Schmidt,  C. D. Sherrill,  D. G. Truhlar,  A. Aspuru-Guzik,  R. Baer,  
 A. T. Bell,  N. A. Besley,  Jeng-Da Chai,  A. E. DePrince, III,  
 R. A. DiStasio Jr.,  A. Dreuw,  B. D. Dunietz,  T. R. Furlani,  
 Chao-Ping Hsu,  Yousung Jung,  Jing Kong,  D. S. Lambrecht,  WanZhen Liang,  
 C. Ochsenfeld,  V. A. Rassolov,  L. V. Slipchenko,  J. E. Subotnik,  
 T. Van Voorhis,  J. M. Herbert,  A. I. Krylov,  P. M. W. Gill,  M. Head-Gordon

 Contributors to earlier versions of Q-Chem not listed above: 
 R. D. Adamson,  B. Austin,  J. Baker,  G. J. O. Beran,  K. Brandhorst,  
 S. T. Brown,  E. F. C. Byrd,  A. K. Chakraborty,  C.-L. Cheng,  
 Siu Hung Chien,  D. M. Chipman,  D. L. Crittenden,  H. Dachsel,  
 R. J. Doerksen,  A. D. Dutoi,  L. Fusti-Molnar,  W. A. Goddard III,  
 A. Golubeva-Zadorozhnaya,  S. R. Gwaltney,  G. Hawkins,  A. Heyden,  
 S. Hirata,  G. Kedziora,  F. J. Keil,  C. Kelley,  Jihan Kim,  R. A. King,  
 R. Z. Khaliullin,  P. P. Korambath,  W. Kurlancheek,  A. M. Lee,  M. S. Lee,  
 S. V. Levchenko,  Ching Yeh Lin,  D. Liotard,  R. C. Lochan,  I. Lotan,  
 P. E. Maslen,  N. Nair,  D. P. O'Neill,  D. Neuhauser,  E. Neuscamman,  
 C. M. Oana,  R. Olson,  B. Peters,  R. Peverati,  P. A. Pieniazek,  
 Y. M. Rhee,  J. Ritchie,  M. A. Rohrdanz,  E. Rosta,  N. J. Russ,  
 H. F. Schaefer III,  N. E. Schultz,  N. Shenvi,  A. C. Simmonett,  A. Sodt,  
 D. Stuck,  K. S. Thanthiriwatte,  V. Vanovschi,  Tao Wang,  A. Warshel,  
 C. F. Williams,  Q. Wu,  X. Xu,  W. Zhang

 Please cite Q-Chem as follows:
 Y. Shao et al., Mol. Phys. 113, 184-215 (2015)
 DOI: 10.1080/00268976.2014.952696

 Q-Chem 5.1.2 for Intel X86 EM64T Linux

 Parts of Q-Chem use Armadillo 8.300.2 (Tropical Shenanigans).
 http://arma.sourceforge.net/

 Q-Chem begins on Sun Nov 25 19:28:14 2018  

Host: 
0

     Scratch files written to /scratch/taweetham/qchem47900//
The previous job contains 0 fragments, simply inherited here
Input Ideriv = 2
Curr. Ideriv = -1
Max.  Ideriv = 2

Checking the input file for inconsistencies... 	...done.

--------------------------------------------------------------
User input:
--------------------------------------------------------------

$molecule
read
$end

$rem
   job_type 	frequency
   basis 	6-311++g**
   method	b3lyp	
$end


--------------------------------------------------------------
 ----------------------------------------------------------------
             Standard Nuclear Orientation (Angstroms)
    I     Atom           X                Y                Z
 ----------------------------------------------------------------
    1      P       1.4989265909    -0.0841964618     0.0000000000
    2      N       0.1067826606     0.6932239760    -0.0000000000
    3      Cl     -1.4320348519    -0.1241277528     0.0000000000
    4      H       1.1132149955    -1.4794491061     0.0000000000
 ----------------------------------------------------------------
 Molecular Point Group                 Cs    NOp =  2
 Largest Abelian Subgroup              Cs    NOp =  2
 Nuclear Repulsion Energy =   127.1729269423 hartrees
 There are       20 alpha and       20 beta electrons
 Requested basis set is 6-311++G(d,p)
 There are 37 shells and 89 basis functions

 Total QAlloc Memory Limit   2000 MB
 Mega-Array Size       188 MB
 MEM_STATIC part       192 MB

                       Distance Matrix (Angstroms)
             P (  1)   N (  2)   Cl(  3)
   N (  2)  1.594505
   Cl(  3)  2.931233  1.742419
   H (  4)  1.447585  2.394455  2.883608

 A cutoff of  1.0D-11 yielded    659 shell pairs
 There are      3990 function pairs (      4278 Cartesian)
 Smallest overlap matrix eigenvalue = 1.76E-03
 Guess from superposition of atomic densities
 Warning:  Energy on first SCF cycle will be non-variational
 SAD guess density has 40.000000 electrons

 -----------------------------------------------------------------------
  General SCF calculation program by
  Eric Jon Sundstrom, Paul Horn, Yuezhi Mao, Dmitri Zuev, Alec White,
  David Stuck, Shaama M.S., Shane Yost, Joonho Lee, David Small,
  Daniel Levine, Susi Lehtola, Hugh Burton, Evgeny Epifanovsky
 -----------------------------------------------------------------------
 Exchange:     0.2000 Hartree-Fock + 0.0800 Slater + 0.7200 B88
 Correlation:  0.1900 VWN1RPA + 0.8100 LYP
 Using SG-1 standard quadrature grid
 A restricted SCF calculation will be
 performed using DIIS
 SCF converges when DIIS error is below 1.0e-08
 ---------------------------------------
  Cycle       Energy         DIIS error
 ---------------------------------------
   10    -856.8950186611      2.63e-07  
    1    -857.1707713832      4.94e-02  
   11    -856.8950186612      3.33e-08  
   12    -856.8950186612      7.10e-09  Convergence criterion met
 ---------------------------------------
 SCF time:   CPU 4.88s  wall 5.00s 
 SCF   energy in the final basis set =     -856.8950186612
 Total energy in the final basis set =     -856.8950186612

 --------------------------------------------------------------
             Orbital Energies (a.u.) and Symmetries
 --------------------------------------------------------------

 Alpha MOs, Restricted
 -- Occupied --                  
-101.59  -77.11  -14.39   -9.50   -7.27   -7.25   -7.25   -6.60
  1 A'    2 A'    3 A'    4 A'    5 A'    1 A"    6 A'    7 A'                 
 -4.766  -4.765  -4.760  -0.949  -0.790  -0.589  -0.483  -0.404
  2 A"    8 A'    9 A'   10 A'   11 A'   12 A'   13 A'    3 A"                 
 -0.399  -0.317  -0.301  -0.289
 14 A'   15 A'    4 A"   16 A'                                                 
 -- Virtual --                   
 -0.122  -0.067  -0.003   0.009   0.033   0.042   0.043   0.067
  5 A"   17 A'   18 A'   19 A'   20 A'    6 A"   21 A'   22 A'                 
  0.086   0.086   0.103   0.116   0.122   0.161   0.175   0.204
  7 A"   23 A'   24 A'   25 A'   26 A'    8 A"   27 A'   28 A'                 
  0.249   0.273   0.279   0.330   0.398   0.420   0.457   0.460
 29 A'   30 A'    9 A"   31 A'   32 A'   33 A'   10 A"   34 A'                 
  0.594   0.616   0.631   0.640   0.690   0.718   0.787   0.833
 11 A"   35 A'   36 A'   12 A"   37 A'   13 A"   38 A'   39 A'                 
  0.845   0.874   0.941   0.971   1.008   1.021   1.095   1.207
 14 A"   40 A'   41 A'   15 A"   42 A'   43 A'   44 A'   45 A'                 
  1.388   1.414   1.529   1.546   1.651   1.943   1.961   2.075
 16 A"   46 A'   17 A"   47 A'   48 A'   18 A"   49 A'   19 A"                 
  2.083   2.163   2.269   2.288   2.537   2.607   2.663   3.759
 50 A'   51 A'   20 A"   52 A'   53 A'   54 A'   55 A'   21 A"                 
  3.841   4.015   6.981   9.613  13.781  13.839  13.953  25.773
 56 A'   57 A'   58 A'   59 A'   22 A"   60 A'   61 A'   23 A"                 
 25.833  26.212  35.261 163.116 215.583
 62 A'   63 A'   64 A'   65 A'   66 A'                                         

 Beta MOs, Restricted
 -- Occupied --                  
-101.59  -77.11  -14.39   -9.50   -7.27   -7.25   -7.25   -6.60
  1 A'    2 A'    3 A'    4 A'    5 A'    1 A"    6 A'    7 A'                 
 -4.766  -4.765  -4.760  -0.949  -0.790  -0.589  -0.483  -0.404
  2 A"    8 A'    9 A'   10 A'   11 A'   12 A'   13 A'    3 A"                 
 -0.399  -0.317  -0.301  -0.289
 14 A'   15 A'    4 A"   16 A'                                                 
 -- Virtual --                   
 -0.122  -0.067  -0.003   0.009   0.033   0.042   0.043   0.067
  5 A"   17 A'   18 A'   19 A'   20 A'    6 A"   21 A'   22 A'                 
  0.086   0.086   0.103   0.116   0.122   0.161   0.175   0.204
  7 A"   23 A'   24 A'   25 A'   26 A'    8 A"   27 A'   28 A'                 
  0.249   0.273   0.279   0.330   0.398   0.420   0.457   0.460
 29 A'   30 A'    9 A"   31 A'   32 A'   33 A'   10 A"   34 A'                 
  0.594   0.616   0.631   0.640   0.690   0.718   0.787   0.833
 11 A"   35 A'   36 A'   12 A"   37 A'   13 A"   38 A'   39 A'                 
  0.845   0.874   0.941   0.971   1.008   1.021   1.095   1.207
 14 A"   40 A'   41 A'   15 A"   42 A'   43 A'   44 A'   45 A'                 
  1.388   1.414   1.529   1.546   1.651   1.943   1.961   2.075
 16 A"   46 A'   17 A"   47 A'   48 A'   18 A"   49 A'   19 A"                 
  2.083   2.163   2.269   2.288   2.537   2.607   2.663   3.759
 50 A'   51 A'   20 A"   52 A'   53 A'   54 A'   55 A'   21 A"                 
  3.841   4.015   6.981   9.613  13.781  13.839  13.953  25.773
 56 A'   57 A'   58 A'   59 A'   22 A"   60 A'   61 A'   23 A"                 
 25.833  26.212  35.261 163.116 215.583
 62 A'   63 A'   64 A'   65 A'   66 A'                                         
 --------------------------------------------------------------

          Ground-State Mulliken Net Atomic Charges

     Atom                 Charge (a.u.)
  ----------------------------------------
      1 P                     0.288240
      2 N                    -0.206371
      3 Cl                   -0.032213
      4 H                    -0.049656
  ----------------------------------------
  Sum of atomic charges =    -0.000000

 -----------------------------------------------------------------
                    Cartesian Multipole Moments
 -----------------------------------------------------------------
    Charge (ESU x 10^10)
                -0.0000
    Dipole Moment (Debye)
         X       1.3991      Y      -1.8790      Z      -0.0000
       Tot       2.3427
    Quadrupole Moments (Debye-Ang)
        XX     -30.0941     XY      -1.0972     YY     -33.4809
        XZ       0.0000     YZ      -0.0000     ZZ     -31.1720
    Octopole Moments (Debye-Ang^2)
       XXX      -9.6044    XXY      -4.8050    XYY      -1.3346
       YYY      -2.7502    XXZ      -0.0000    XYZ       0.0000
       YYZ       0.0000    XZZ      -0.7829    YZZ      -0.6548
       ZZZ      -0.0000
    Hexadecapole Moments (Debye-Ang^3)
      XXXX    -366.7606   XXXY      -1.5043   XXYY     -71.5004
      XYYY      -0.0600   YYYY     -77.7748   XXXZ      -0.0000
      XXYZ      -0.0000   XYYZ       0.0000   YYYZ      -0.0000
      XXZZ     -68.2105   XYZZ      -0.8358   YYZZ     -18.7619
      XZZZ       0.0000   YZZZ      -0.0000   ZZZZ     -38.3843
 -----------------------------------------------------------------
 Calculating MO derivatives via CPSCF
    2    -856.8529484948      6.33e-03  
    3    -856.6196052336      1.60e-02  
    4    -856.8936065915      1.23e-03  
    5    -856.8947411853      4.89e-04  
    6    -856.8949574152      2.29e-04  
    7    -856.8950177709      2.96e-05  
    8    -856.8950186266      6.03e-06  
    9    -856.8950186585      1.57e-06  
   10    -856.8950186611      2.63e-07  
   11    -856.8950186612      3.33e-08  
   12    -856.8950186612      7.10e-09  Convergence criterion met
 ---------------------------------------
 SCF time:   CPU 4.77s  wall 5.00s 
 SCF   energy in the final basis set =     -856.8950186612
 Total energy in the final basis set =     -856.8950186612

 --------------------------------------------------------------
             Orbital Energies (a.u.) and Symmetries
 --------------------------------------------------------------

 Alpha MOs, Restricted
 -- Occupied --                  
-101.59  -77.11  -14.39   -9.50   -7.27   -7.25   -7.25   -6.60
  1 A'    2 A'    3 A'    4 A'    5 A'    1 A"    6 A'    7 A'                 
 -4.766  -4.765  -4.760  -0.949  -0.790  -0.589  -0.483  -0.404
  2 A"    8 A'    9 A'   10 A'   11 A'   12 A'   13 A'    3 A"                 
 -0.399  -0.317  -0.301  -0.289
 14 A'   15 A'    4 A"   16 A'                                                 
 -- Virtual --                   
 -0.122  -0.067  -0.003   0.009   0.033   0.042   0.043   0.067
  5 A"   17 A'   18 A'   19 A'   20 A'    6 A"   21 A'   22 A'                 
  0.086   0.086   0.103   0.116   0.122   0.161   0.175   0.204
  7 A"   23 A'   24 A'   25 A'   26 A'    8 A"   27 A'   28 A'                 
  0.249   0.273   0.279   0.330   0.398   0.420   0.457   0.460
 29 A'   30 A'    9 A"   31 A'   32 A'   33 A'   10 A"   34 A'                 
  0.594   0.616   0.631   0.640   0.690   0.718   0.787   0.833
 11 A"   35 A'   36 A'   12 A"   37 A'   13 A"   38 A'   39 A'                 
  0.845   0.874   0.941   0.971   1.008   1.021   1.095   1.207
 14 A"   40 A'   41 A'   15 A"   42 A'   43 A'   44 A'   45 A'                 
  1.388   1.414   1.529   1.546   1.651   1.943   1.961   2.075
 16 A"   46 A'   17 A"   47 A'   48 A'   18 A"   49 A'   19 A"                 
  2.083   2.163   2.269   2.288   2.537   2.607   2.663   3.759
 50 A'   51 A'   20 A"   52 A'   53 A'   54 A'   55 A'   21 A"                 
  3.841   4.015   6.981   9.613  13.781  13.839  13.953  25.773
 56 A'   57 A'   58 A'   59 A'   22 A"   60 A'   61 A'   23 A"                 
 25.833  26.212  35.261 163.116 215.583
 62 A'   63 A'   64 A'   65 A'   66 A'                                         

 Beta MOs, Restricted
 -- Occupied --                  
-101.59  -77.11  -14.39   -9.50   -7.27   -7.25   -7.25   -6.60
  1 A'    2 A'    3 A'    4 A'    5 A'    1 A"    6 A'    7 A'                 
 -4.766  -4.765  -4.760  -0.949  -0.790  -0.589  -0.483  -0.404
  2 A"    8 A'    9 A'   10 A'   11 A'   12 A'   13 A'    3 A"                 
 -0.399  -0.317  -0.301  -0.289
 14 A'   15 A'    4 A"   16 A'                                                 
 -- Virtual --                   
 -0.122  -0.067  -0.003   0.009   0.033   0.042   0.043   0.067
  5 A"   17 A'   18 A'   19 A'   20 A'    6 A"   21 A'   22 A'                 
  0.086   0.086   0.103   0.116   0.122   0.161   0.175   0.204
  7 A"   23 A'   24 A'   25 A'   26 A'    8 A"   27 A'   28 A'                 
  0.249   0.273   0.279   0.330   0.398   0.420   0.457   0.460
 29 A'   30 A'    9 A"   31 A'   32 A'   33 A'   10 A"   34 A'                 
  0.594   0.616   0.631   0.640   0.690   0.718   0.787   0.833
 11 A"   35 A'   36 A'   12 A"   37 A'   13 A"   38 A'   39 A'                 
  0.845   0.874   0.941   0.971   1.008   1.021   1.095   1.207
 14 A"   40 A'   41 A'   15 A"   42 A'   43 A'   44 A'   45 A'                 
  1.388   1.414   1.529   1.546   1.651   1.943   1.961   2.075
 16 A"   46 A'   17 A"   47 A'   48 A'   18 A"   49 A'   19 A"                 
  2.083   2.163   2.269   2.288   2.537   2.607   2.663   3.759
 50 A'   51 A'   20 A"   52 A'   53 A'   54 A'   55 A'   21 A"                 
  3.841   4.015   6.981   9.613  13.781  13.839  13.953  25.773
 56 A'   57 A'   58 A'   59 A'   22 A"   60 A'   61 A'   23 A"                 
 25.833  26.212  35.261 163.116 215.583
 62 A'   63 A'   64 A'   65 A'   66 A'                                         
 --------------------------------------------------------------

          Ground-State Mulliken Net Atomic Charges

     Atom                 Charge (a.u.)
  ----------------------------------------
      1 P                     0.288240
      2 N                    -0.206371
      3 Cl                   -0.032213
      4 H                    -0.049656
  ----------------------------------------
  Sum of atomic charges =    -0.000000

 -----------------------------------------------------------------
                    Cartesian Multipole Moments
 -----------------------------------------------------------------
    Charge (ESU x 10^10)
                -0.0000
    Dipole Moment (Debye)
         X       1.3991      Y      -1.8790      Z      -0.0000
       Tot       2.3427
    Quadrupole Moments (Debye-Ang)
        XX     -30.0941     XY      -1.0972     YY     -33.4809
        XZ       0.0000     YZ      -0.0000     ZZ     -31.1720
    Octopole Moments (Debye-Ang^2)
       XXX      -9.6044    XXY      -4.8050    XYY      -1.3346
       YYY      -2.7502    XXZ      -0.0000    XYZ       0.0000
       YYZ       0.0000    XZZ      -0.7829    YZZ      -0.6548
       ZZZ      -0.0000
    Hexadecapole Moments (Debye-Ang^3)
      XXXX    -366.7606   XXXY      -1.5043   XXYY     -71.5004
      XYYY      -0.0600   YYYY     -77.7748   XXXZ      -0.0000
      XXYZ      -0.0000   XYYZ       0.0000   YYYZ      -0.0000
      XXZZ     -68.2105   XYZZ      -0.8358   YYZZ     -18.7619
      XZZZ       0.0000   YZZZ      -0.0000   ZZZZ     -38.3843
 -----------------------------------------------------------------
 Calculating MO derivatives via CPSCF
   1         3          12      0.230795    0.081691
   2         3          12      0.028739    0.010309
   1         3          12      0.230795    0.081691
   3         3          12      0.003564    0.001392
   2         3          12      0.028739    0.010309
   4         3          12      0.000323    0.000145
   3         3          12      0.003564    0.001392
   5        11           4      0.000024    0.000013
   6        15           0      0.000000    0.000000    Roots Converged
   4         3          12      0.000323    0.000145
 Time for AOints: 1.0 s (CPU) 1.0 s (wall)
 ------------------------------------------------------------------------------
                     AOints        : Timing summary (seconds)
 ------------------------------------------------------------------------------
     job step          cpu (% of tot)      sys (% of tot)     wall (% of tot)
 ------------------------------------------------------------------------------
  cpscf_lag         0.1408E+02 (51.7)   0.3100E-04 (16.2)   0.1409E+02 (51.7)
  iterzp            0.1212E+02 (44.6)   0.1590E-03 (83.2)   0.1213E+02 (44.6)
  make_fx           0.0000E+00 ( 0.0)   0.0000E+00 ( 0.0)   0.0000E+00 ( 0.0)
  AOints            0.9897E+00 ( 3.6)   0.1000E-05 ( 0.5)   0.9906E+00 ( 3.6)
 ------------------------------------------------------------------------------
   Grand Totals     0.2721E+02          0.1910E-03          0.2723E+02
 ------------------------------------------------------------------------------
 Calculating analytic Hessian of the SCF energy
 Polarizability Matrix (a.u.)
            1           2           3
    1 -70.7285443   1.7531119   0.0000000
    2   1.7531119 -39.3912838  -0.0000000
    3   0.0000000  -0.0000000 -26.6824788
   5        11           4      0.000024    0.000013
   6        15           0      0.000000    0.000000    Roots Converged
 Time for AOints: 1.0 s (CPU) 1.0 s (wall)
 ------------------------------------------------------------------------------
                     AOints        : Timing summary (seconds)
 ------------------------------------------------------------------------------
     job step          cpu (% of tot)      sys (% of tot)     wall (% of tot)
 ------------------------------------------------------------------------------
  cpscf_lag         0.1416E+02 (52.2)   0.3500E-04 (19.7)   0.1418E+02 (52.2)
  iterzp            0.1195E+02 (44.1)   0.1430E-03 (80.3)   0.1196E+02 (44.1)
  make_fx           0.0000E+00 ( 0.0)   0.0000E+00 ( 0.0)   0.0000E+00 ( 0.0)
  AOints            0.9856E+00 ( 3.6)   0.0000E+00 ( 0.0)   0.9864E+00 ( 3.6)
 ------------------------------------------------------------------------------
   Grand Totals     0.2712E+02          0.1780E-03          0.2715E+02
 ------------------------------------------------------------------------------
 Calculating analytic Hessian of the SCF energy
 Polarizability Matrix (a.u.)
            1           2           3
    1 -70.7285443   1.7531119   0.0000000
    2   1.7531119 -39.3912838  -0.0000000
    3   0.0000000  -0.0000000 -26.6824788

 Direct stationary perturbation theory relativistic correction:

 rels  =       1.245674229199
 relv  =      -4.484096249466
 rel2e =       1.006656119553
 E_rel =      -2.231765900713

 Hessian of the SCF Energy
            1           2           3           4           5           6
    1   0.3851541  -0.0676045   0.0000000  -0.2898523   0.1066050  -0.0000000
    2  -0.0676045   0.2635093   0.0000000   0.1568323  -0.1148012  -0.0000000
    3   0.0000000   0.0000000   0.0292259  -0.0000000  -0.0000000  -0.0294635
    4  -0.2898523   0.1568323  -0.0000000   0.4059488  -0.1014083   0.0000000
    5   0.1066050  -0.1148012  -0.0000000  -0.1014083   0.1785532   0.0000000
    6  -0.0000000  -0.0000000  -0.0294635   0.0000000   0.0000000   0.0289736
    7  -0.0472886  -0.0196307  -0.0000000  -0.1133569  -0.0316980  -0.0000000
    8   0.0094239  -0.0007834   0.0000000  -0.0633520  -0.0427199  -0.0000000
    9   0.0000000  -0.0000000   0.0161817  -0.0000000  -0.0000000  -0.0159595
   10  -0.0480132  -0.0695970  -0.0000000  -0.0027397   0.0265013   0.0000000
   11  -0.0484244  -0.1479247  -0.0000000   0.0079280  -0.0210321   0.0000000
   12  -0.0000000  -0.0000000  -0.0159441   0.0000000   0.0000000   0.0164495
            7           8           9          10          11          12
    1  -0.0472886   0.0094239   0.0000000  -0.0480132  -0.0484244  -0.0000000
    2  -0.0196307  -0.0007834  -0.0000000  -0.0695970  -0.1479247  -0.0000000
    3  -0.0000000   0.0000000   0.0161817  -0.0000000  -0.0000000  -0.0159441
    4  -0.1133569  -0.0633520  -0.0000000  -0.0027397   0.0079280   0.0000000
    5  -0.0316980  -0.0427199  -0.0000000   0.0265013  -0.0210321   0.0000000
    6  -0.0000000  -0.0000000  -0.0159595   0.0000000   0.0000000   0.0164495
    7   0.1524059   0.0509001   0.0000000   0.0082395   0.0004286  -0.0000000
    8   0.0509001   0.0386099   0.0000000   0.0030280   0.0048933  -0.0000000
    9   0.0000000   0.0000000   0.0088787  -0.0000000  -0.0000000  -0.0091008
   10   0.0082395   0.0030280  -0.0000000   0.0425134   0.0400677   0.0000000
   11   0.0004286   0.0048933  -0.0000000   0.0400677   0.1640635   0.0000000
   12  -0.0000000  -0.0000000  -0.0091008   0.0000000   0.0000000   0.0085953
 Gradient time:  CPU 35.12 s  wall 35.16 s
 **********************************************************************
 **                                                                  **
 **                       VIBRATIONAL ANALYSIS                       **
 **                       --------------------                       **
 **                                                                  **
 **        VIBRATIONAL FREQUENCIES (CM**-1) AND NORMAL MODES         **
 **     FORCE CONSTANTS (mDYN/ANGSTROM) AND REDUCED MASSES (AMU)     **
 **                  INFRARED INTENSITIES (KM/MOL)                   **
 **                                                                  **
 **********************************************************************


 Mode:                 1                      2                      3
 Frequency:       303.26                 561.71                 562.42
 Force Cnst:      0.3778                 0.2479                 2.4015
 Red. Mass:       6.9730                 1.3335                12.8858
 IR Active:          YES                    YES                    YES
 IR Intens:        1.655                  1.208                 64.591
 Raman Active:       YES                    YES                    YES
               X      Y      Z        X      Y      Z        X      Y      Z
 P         -0.249 -0.079  0.000   -0.000  0.000 -0.058    0.196 -0.093 -0.000
 N         -0.010  0.355 -0.000   -0.000 -0.000  0.124    0.358  0.607  0.000
 Cl         0.249 -0.075  0.000    0.000  0.000 -0.027   -0.301 -0.166 -0.000
 H         -0.852  0.113 -0.000    0.000 -0.000  0.990   -0.550  0.188  0.000
 TransDip  -0.026 -0.032  0.000   -0.000  0.000 -0.035    0.249 -0.064 -0.000

 Mode:                 4                      5                      6
 Frequency:       951.03                1067.47                2182.79
 Force Cnst:      0.6687                 5.7985                 2.9179
 Red. Mass:       1.2549                 8.6369                 1.0394
 IR Active:          YES                    YES                    YES
 IR Intens:        8.085                 27.683                110.093
 Raman Active:       YES                    YES                    YES
               X      Y      Z        X      Y      Z        X      Y      Z
 P         -0.064 -0.012 -0.000   -0.201  0.143 -0.000   -0.011 -0.030 -0.000
 N          0.072  0.064  0.000    0.602 -0.280  0.000    0.003 -0.004  0.000
 Cl         0.000 -0.006 -0.000   -0.044 -0.021 -0.000    0.001  0.001 -0.000
 H          0.940 -0.322  0.000   -0.666  0.229  0.000    0.293  0.956  0.000
 TransDip  -0.034 -0.084 -0.000    0.140  0.095 -0.000   -0.005 -0.336  0.000

 STANDARD THERMODYNAMIC QUANTITIES AT   298.15 K  AND     1.00 ATM

   This Molecule has  0 Imaginary Frequencies
   Zero point vibrational energy:        8.047 kcal/mol

   Atom    1 Element P  Has Mass   30.97376
   Atom    2 Element N  Has Mass   14.00307
   Atom    3 Element Cl Has Mass   34.96885
   Atom    4 Element H  Has Mass    1.00783
   Molecular Mass:    80.953510 amu
   Principal axes and moments of inertia in amu*Bohr^2:
                             1           2           3
    Eigenvalues --       34.46796   509.66197   544.12993
          X               0.99992    -0.01277     0.00000
          Y               0.01277     0.99992     0.00000
          Z              -0.00000    -0.00000     1.00000
   Rotational Symmetry Number is   1
   The Molecule is an Asymmetric Top
   Translational Enthalpy:        0.889 kcal/mol
   Rotational Enthalpy:           0.889 kcal/mol
   Vibrational Enthalpy:          8.582 kcal/mol
   gas constant (RT):             0.592 kcal/mol
   Translational Entropy:        39.088  cal/mol.K
   Rotational Entropy:           23.773  cal/mol.K
   Vibrational Entropy:           2.624  cal/mol.K

   Total Enthalpy:               10.952 kcal/mol
   Total Entropy:                65.485  cal/mol.K
Archival summary:
1\1\TWL01\FREQ\ProcedureUnspecified\BasisUnspecified\l1111\taweetha\SunNov2519:28:502018SunNov2519:28:502018\0\\#,FREQ,ProcedureUnspecified,BasisUnspecified,\\0,1\P\H,1,1.44759\N,1,1.59451,2,103.727\Cl,3,1.74242,1,122.844,2,0,0\\\@

 Total job time:  40.09s(wall), 40.04s(cpu) 
 Sun Nov 25 19:28:50 2018

        *************************************************************
        *                                                           *
        *  Thank you very much for using Q-Chem.  Have a nice day.  *
        *                                                           *
        *************************************************************


 Direct stationary perturbation theory relativistic correction:

 rels  =       1.245674229199
 relv  =      -4.484096249466
 rel2e =       1.006656119553
 E_rel =      -2.231765900713

 Hessian of the SCF Energy
            1           2           3           4           5           6
    1   0.3851541  -0.0676045   0.0000000  -0.2898523   0.1066050  -0.0000000
    2  -0.0676045   0.2635093   0.0000000   0.1568323  -0.1148012  -0.0000000
    3   0.0000000   0.0000000   0.0292259  -0.0000000  -0.0000000  -0.0294635
    4  -0.2898523   0.1568323  -0.0000000   0.4059488  -0.1014083   0.0000000
    5   0.1066050  -0.1148012  -0.0000000  -0.1014083   0.1785532   0.0000000
    6  -0.0000000  -0.0000000  -0.0294635   0.0000000   0.0000000   0.0289736
    7  -0.0472886  -0.0196307  -0.0000000  -0.1133569  -0.0316980  -0.0000000
    8   0.0094239  -0.0007834   0.0000000  -0.0633520  -0.0427199  -0.0000000
    9   0.0000000  -0.0000000   0.0161817  -0.0000000  -0.0000000  -0.0159595
   10  -0.0480132  -0.0695970  -0.0000000  -0.0027397   0.0265013   0.0000000
   11  -0.0484244  -0.1479247  -0.0000000   0.0079280  -0.0210321   0.0000000
   12  -0.0000000  -0.0000000  -0.0159441   0.0000000   0.0000000   0.0164495
            7           8           9          10          11          12
    1  -0.0472886   0.0094239   0.0000000  -0.0480132  -0.0484244  -0.0000000
    2  -0.0196307  -0.0007834  -0.0000000  -0.0695970  -0.1479247  -0.0000000
    3  -0.0000000   0.0000000   0.0161817  -0.0000000  -0.0000000  -0.0159441
    4  -0.1133569  -0.0633520  -0.0000000  -0.0027397   0.0079280   0.0000000
    5  -0.0316980  -0.0427199  -0.0000000   0.0265013  -0.0210321   0.0000000
    6  -0.0000000  -0.0000000  -0.0159595   0.0000000   0.0000000   0.0164495
    7   0.1524059   0.0509001   0.0000000   0.0082395   0.0004286  -0.0000000
    8   0.0509001   0.0386099   0.0000000   0.0030280   0.0048933  -0.0000000
    9   0.0000000   0.0000000   0.0088787  -0.0000000  -0.0000000  -0.0091008
   10   0.0082395   0.0030280  -0.0000000   0.0425134   0.0400677   0.0000000
   11   0.0004286   0.0048933  -0.0000000   0.0400677   0.1640635   0.0000000
   12  -0.0000000  -0.0000000  -0.0091008   0.0000000   0.0000000   0.0085953
 Gradient time:  CPU 35.02 s  wall 35.05 s
 **********************************************************************
 **                                                                  **
 **                       VIBRATIONAL ANALYSIS                       **
 **                       --------------------                       **
 **                                                                  **
 **        VIBRATIONAL FREQUENCIES (CM**-1) AND NORMAL MODES         **
 **     FORCE CONSTANTS (mDYN/ANGSTROM) AND REDUCED MASSES (AMU)     **
 **                  INFRARED INTENSITIES (KM/MOL)                   **
 **                                                                  **
 **********************************************************************


 Mode:                 1                      2                      3
 Frequency:       303.26                 561.71                 562.42
 Force Cnst:      0.3778                 0.2479                 2.4015
 Red. Mass:       6.9730                 1.3335                12.8858
 IR Active:          YES                    YES                    YES
 IR Intens:        1.655                  1.208                 64.591
 Raman Active:       YES                    YES                    YES
               X      Y      Z        X      Y      Z        X      Y      Z
 P         -0.249 -0.079  0.000   -0.000  0.000 -0.058    0.196 -0.093 -0.000
 N         -0.010  0.355 -0.000   -0.000 -0.000  0.124    0.358  0.607  0.000
 Cl         0.249 -0.075  0.000    0.000  0.000 -0.027   -0.301 -0.166 -0.000
 H         -0.852  0.113 -0.000    0.000 -0.000  0.990   -0.550  0.188  0.000
 TransDip  -0.026 -0.032  0.000   -0.000  0.000 -0.035    0.249 -0.064 -0.000

 Mode:                 4                      5                      6
 Frequency:       951.03                1067.47                2182.79
 Force Cnst:      0.6687                 5.7985                 2.9179
 Red. Mass:       1.2549                 8.6369                 1.0394
 IR Active:          YES                    YES                    YES
 IR Intens:        8.085                 27.683                110.093
 Raman Active:       YES                    YES                    YES
               X      Y      Z        X      Y      Z        X      Y      Z
 P         -0.064 -0.012 -0.000   -0.201  0.143 -0.000   -0.011 -0.030 -0.000
 N          0.072  0.064  0.000    0.602 -0.280  0.000    0.003 -0.004  0.000
 Cl         0.000 -0.006 -0.000   -0.044 -0.021 -0.000    0.001  0.001 -0.000
 H          0.940 -0.322  0.000   -0.666  0.229  0.000    0.293  0.956  0.000
 TransDip  -0.034 -0.084 -0.000    0.140  0.095 -0.000   -0.005 -0.336  0.000

 STANDARD THERMODYNAMIC QUANTITIES AT   298.15 K  AND     1.00 ATM

   This Molecule has  0 Imaginary Frequencies
   Zero point vibrational energy:        8.047 kcal/mol

   Atom    1 Element P  Has Mass   30.97376
   Atom    2 Element N  Has Mass   14.00307
   Atom    3 Element Cl Has Mass   34.96885
   Atom    4 Element H  Has Mass    1.00783
   Molecular Mass:    80.953510 amu
   Principal axes and moments of inertia in amu*Bohr^2:
                             1           2           3
    Eigenvalues --       34.46796   509.66197   544.12993
          X               0.99992    -0.01277     0.00000
          Y               0.01277     0.99992     0.00000
          Z              -0.00000    -0.00000     1.00000
   Rotational Symmetry Number is   1
   The Molecule is an Asymmetric Top
   Translational Enthalpy:        0.889 kcal/mol
   Rotational Enthalpy:           0.889 kcal/mol
   Vibrational Enthalpy:          8.582 kcal/mol
   gas constant (RT):             0.592 kcal/mol
   Translational Entropy:        39.088  cal/mol.K
   Rotational Entropy:           23.773  cal/mol.K
   Vibrational Entropy:           2.624  cal/mol.K

   Total Enthalpy:               10.952 kcal/mol
   Total Entropy:                65.485  cal/mol.K
Archival summary:
1\1\TWL01\FREQ\ProcedureUnspecified\BasisUnspecified\l1111\taweetha\SunNov2519:28:542018SunNov2519:28:542018\0\\#,FREQ,ProcedureUnspecified,BasisUnspecified,\\0,1\P\H,1,1.44759\N,1,1.59451,2,103.727\Cl,3,1.74242,1,122.844,2,0,0\\\@

 Total job time:  39.86s(wall), 39.83s(cpu) 
 Sun Nov 25 19:28:54 2018

        *************************************************************
        *                                                           *
        *  Thank you very much for using Q-Chem.  Have a nice day.  *
        *                                                           *
        *************************************************************
