# Supplementary material for: Geometric and energetic data from ab initio calculations of haloethene, haloimine, halomethylenephosphine, haloiminophosphine, halodiazene, halodiphosphene and halocyclopropane
Source: Data Brief. 2019 Nov 2;27:104738. doi: 10.1016/j.dib.2019.104738 (PMC6861602; doi:10.1016/j.dib.2019.104738)
Supplement: Multimedia component 7 [file mmc7.zip › NP/B3LYP/ClENPIE.out]

Q-Chem Developer Version!
                  Welcome to Q-Chem
     A Quantum Leap Into The Future Of Chemistry


 Q-Chem 5.1, Q-Chem, Inc., Pleasanton, CA (2018)

 Yihan Shao,  Zhengting Gan,  E. Epifanovsky,  A. T. B. Gilbert,  M. Wormit,  
 J. Kussmann,  A. W. Lange,  A. Behn,  Jia Deng,  Xintian Feng,  D. Ghosh,  
 M. Goldey,  P. R. Horn,  L. D. Jacobson,  I. Kaliman,  T. Kus,  A. Landau,  
 Jie Liu,  E. I. Proynov,  R. M. Richard,  R. P. Steele,  E. J. Sundstrom,  
 H. L. Woodcock III,  P. M. Zimmerman,  D. Zuev,  B. Albrecht,  E. Alguire,  
 S. A. Baeppler,  D. Barton,  Z. Benda,  Y. A. Bernard,  E. J. Berquist,  
 K. B. Bravaya,  H. Burton,  D. Casanova,  Chun-Min Chang,  Yunqing Chen,  
 A. Chien,  K. D. Closser,  M. P. Coons,  S. Coriani,  S. Dasgupta,  
 A. L. Dempwolff,  M. Diedenhofen,  Hainam Do,  R. G. Edgar,  Po-Tung Fang,  
 S. Faraji,  S. Fatehi,  Qingguo Feng,  K. D. Fenk,  J. Fosso-Tande,  
 Qinghui Ge,  A. Ghysels,  G. Gidofalvi,  J. Gomes,  J. Gonthier,  A. Gunina,  
 D. Hait,  M. W. D. Hanson-Heine,  P. H. P. Harbach,  A. W. Hauser,  
 J. E. Herr,  E. G. Hohenstein,  Z. C. Holden,  Kerwin Hui,  B. C. Huynh,  
 T.-C. Jagau,  Hyunjun Ji,  B. Kaduk,  K. Khistyaev,  Jaehoon Kim,  
 P. Klunzinger,  K. Koh,  D. Kosenkov,  L. Koulias,  T. Kowalczyk,  
 C. M. Krauter,  A. Kunitsa,  Ka Un Lao,  A. Laurent,  K. V. Lawler,  
 Joonho Lee,  D. Lefrancois,  S. Lehtola,  D. S. Levine,  Yi-Pei Li,  
 You-Sheng Lin,  Fenglai Liu,  E. Livshits,  A. Luenser,  P. Manohar,  
 E. Mansoor,  S. F. Manzer,  Shan-Ping Mao,  Yuezhi Mao,  N. Mardirossian,  
 A. V. Marenich,  T. Markovich,  L. A. Martinez-Martinez,  S. A. Maurer,  
 N. J. Mayhall,  S. C. McKenzie,  J.-M. Mewes,  A. F. Morrison,  
 J. W. Mullinax,  K. Nanda,  T. S. Nguyen-Beck,  R. Olivares-Amaya,  
 J. A. Parkhill,  T. M. Perrine,  F. Plasser,  P. Pokhilko,  S. Prager,  
 A. Prociuk,  E. Ramos,  D. R. Rehn,  F. Rob,  M. Schneider,  N. Sergueev,  
 S. M. Sharada,  S. Sharma,  D. W. Small,  T. Stauch,  T. Stein,  
 Yu-Chuan Su,  A. J. W. Thom,  A. Tkatchenko,  T. Tsuchimochi,  N. M. Tubman,  
 L. Vogt,  M. L. Vidal,  O. Vydrov,  M. A. Watson,  J. Wenzel,  
 M. de Wergifosse,  T. A. Wesolowski,  A. White,  J. Witte,  A. Yamada,  
 Jun Yang,  K. Yao,  S. Yeganeh,  S. R. Yost,  Zhi-Qiang You,  A. Zech,  
 Igor Ying Zhang,  Xing Zhang,  Yan Zhao,  Ying Zhu,  B. R. Brooks,  
 G. K. L. Chan,  C. J. Cramer,  M. S. Gordon,  W. J. Hehre,  A. Klamt,  
 M. W. Schmidt,  C. D. Sherrill,  D. G. Truhlar,  A. Aspuru-Guzik,  R. Baer,  
 A. T. Bell,  N. A. Besley,  Jeng-Da Chai,  A. E. DePrince, III,  
 R. A. DiStasio Jr.,  A. Dreuw,  B. D. Dunietz,  T. R. Furlani,  
 Chao-Ping Hsu,  Yousung Jung,  Jing Kong,  D. S. Lambrecht,  WanZhen Liang,  
 C. Ochsenfeld,  V. A. Rassolov,  L. V. Slipchenko,  J. E. Subotnik,  
 T. Van Voorhis,  J. M. Herbert,  A. I. Krylov,  P. M. W. Gill,  M. Head-Gordon

 Contributors to earlier versions of Q-Chem not listed above: 
 R. D. Adamson,  B. Austin,  J. Baker,  G. J. O. Beran,  K. Brandhorst,  
 S. T. Brown,  E. F. C. Byrd,  A. K. Chakraborty,  C.-L. Cheng,  
 Siu Hung Chien,  D. M. Chipman,  D. L. Crittenden,  H. Dachsel,  
 R. J. Doerksen,  A. D. Dutoi,  L. Fusti-Molnar,  W. A. Goddard III,  
 A. Golubeva-Zadorozhnaya,  S. R. Gwaltney,  G. Hawkins,  A. Heyden,  
 S. Hirata,  G. Kedziora,  F. J. Keil,  C. Kelley,  Jihan Kim,  R. A. King,  
 R. Z. Khaliullin,  P. P. Korambath,  W. Kurlancheek,  A. M. Lee,  M. S. Lee,  
 S. V. Levchenko,  Ching Yeh Lin,  D. Liotard,  R. C. Lochan,  I. Lotan,  
 P. E. Maslen,  N. Nair,  D. P. O'Neill,  D. Neuhauser,  E. Neuscamman,  
 C. M. Oana,  R. Olson,  B. Peters,  R. Peverati,  P. A. Pieniazek,  
 Y. M. Rhee,  J. Ritchie,  M. A. Rohrdanz,  E. Rosta,  N. J. Russ,  
 H. F. Schaefer III,  N. E. Schultz,  N. Shenvi,  A. C. Simmonett,  A. Sodt,  
 D. Stuck,  K. S. Thanthiriwatte,  V. Vanovschi,  Tao Wang,  A. Warshel,  
 C. F. Williams,  Q. Wu,  X. Xu,  W. Zhang

 Please cite Q-Chem as follows:
 Y. Shao et al., Mol. Phys. 113, 184-215 (2015)
 DOI: 10.1080/00268976.2014.952696

 Q-Chem 5.1.2 for Intel X86 EM64T Linux

 Parts of Q-Chem use Armadillo 8.300.2 (Tropical Shenanigans).
 http://arma.sourceforge.net/

 Q-Chem begins on Sun Nov 25 17:19:14 2018  

Host: 
0

     Scratch files written to /scratch/taweetham/qchem45678//
Input Ideriv = 2
Curr. Ideriv = -1
Max.  Ideriv = 2

Checking the input file for inconsistencies... 	...done.

--------------------------------------------------------------
User input:
--------------------------------------------------------------
$molecule
0 1
P 
N 1 PP 
Cl 2 PCl 1 ANG 
I 1 PI 2 ANG  3 DHA

PP=1.9
PH=1.44
PF=1.54
PCl=2.03
PBr=2.5
PI=2.6
ANG=120.0
DHA=0.0
$end

$rem
   job_type	optimization
   basis	6-311++g**
   method	b3lyp
$end

--------------------------------------------------------------
 ----------------------------------------------------------------
             Standard Nuclear Orientation (Angstroms)
    I     Atom           X                Y                Z
 ----------------------------------------------------------------
    1      P      -0.5228940022    -1.5368190311     0.0000000000
    2      N      -2.3449259366    -0.9981172307    -0.0000000000
    3      Cl     -2.8198246954     0.9755522373    -0.0000000000
    4      I       1.3621681398     0.2538626047     0.0000000000
 ----------------------------------------------------------------
 Molecular Point Group                 Cs    NOp =  2
 Largest Abelian Subgroup              Cs    NOp =  2
 Nuclear Repulsion Energy =   424.2356114222 hartrees
 There are       46 alpha and       46 beta electrons
 Requested basis set is 6-311++G(d,p)
 There are 56 shells and 144 basis functions

 Total QAlloc Memory Limit   2000 MB
 Mega-Array Size       188 MB
 MEM_STATIC part       192 MB
 A cutoff of  1.0D-11 yielded   1211 shell pairs
 There are      8547 function pairs (      9512 Cartesian)

 -------------------------------------------------------
 OpenMP Integral Computing Module                       
 Release: version 1.0, May 2013, Q-Chem Inc. Pittsburgh 
 -------------------------------------------------------
 Integral Job Info:
 Integral job number is                      11
 Integral operator is                         1
 short-range coefficients                     0
 long-range coefficients              100000000
 Omega coefficients                           0
 if combine SR and LR in K                    0
 Integral screening is                        0
 Integral computing path is                   2
 max size of driver memory is            800000
 size of driver memory is                593474
 size of scratch memory is             11933652
 max col of scratch BK array               1296
 max len of scratch array in speh3          155
 max len of scratch index in speh4           18
 max int batch size is                      520
 min int batch size is                       52
 fixed nKL is                                52
 max L of basis functions is                  2
 order of int derivative is                   0
 number of shells is                         56
 number of basis is                         152
 number of cartesian basis is               152
 number of contracted shell pairs          1211
 number of primitive shell pairs           2763
 maxK2 (contraction) of shell pair           36
 max number of K2 of shell pair               1
 max number of CS2 of shell pair            194
 max number of PS2 of shell pair            194
 mem total for path MDJ                  522412
 -------------------------------------------------------
 Smallest overlap matrix eigenvalue = 2.48E-03

 Scale SEOQF with 1.000000e-01/1.000000e-01/1.000000e-01

 Standard Electronic Orientation quadrupole field applied
 Nucleus-field energy     =     0.0000000143 hartrees
 Guess from superposition of atomic densities
 Warning:  Energy on first SCF cycle will be non-variational
 SAD guess density has 92.000000 electrons

 -----------------------------------------------------------------------
  General SCF calculation program by
  Eric Jon Sundstrom, Paul Horn, Yuezhi Mao, Dmitri Zuev, Alec White,
  David Stuck, Shaama M.S., Shane Yost, Joonho Lee, David Small,
  Daniel Levine, Susi Lehtola, Hugh Burton, Evgeny Epifanovsky
 -----------------------------------------------------------------------
 Exchange:     0.2000 Hartree-Fock + 0.0800 Slater + 0.7200 B88
 Correlation:  0.1900 VWN1RPA + 0.8100 LYP
 Using SG-1 standard quadrature grid
 using 4 threads for integral computing
 -------------------------------------------------------
 OpenMP Integral computing Module                
 Release: version 2.0, May 2017, Q-Chem Inc. Pleasanton 
 -------------------------------------------------------
 -------------------------------------------------------
 OpenMP BLAS3 based DFT computing Module                
 Release: version 1.0, May 2013, Q-Chem Inc. Pittsburgh 
 -------------------------------------------------------
 A restricted SCF calculation will be
 performed using DIIS
 SCF converges when DIIS error is below 1.0e-08
 ---------------------------------------
  Cycle       Energy         DIIS error
 ---------------------------------------
    1   -7775.6421501711      2.94e-02  
    2   -7775.7120948963      4.40e-03  
    3   -7774.9020395446      1.58e-02  
    4   -7775.7606166746      2.86e-03  
    5   -7775.7733383493      2.35e-03  
    6   -7775.7876789737      4.27e-04  
    7   -7775.7883425232      1.93e-04  
    8   -7775.7884220776      5.44e-05  
    9   -7775.7884309539      1.13e-05  
   10   -7775.7884312774      3.37e-06  
   11   -7775.7884313094      8.71e-07  
   12   -7775.7884313119      1.27e-07  
   13   -7775.7884313119      1.65e-08  
   14   -7775.7884313119      7.16e-09  Convergence criterion met
 ---------------------------------------
 SCF time:   CPU 16.50s  wall 4.00s 
 SCF   energy in the final basis set =    -7775.7884313119
 Total energy in the final basis set =    -7775.7884313119

 --------------------------------------------------------------
             Orbital Energies (a.u.) and Symmetries
 --------------------------------------------------------------

 Alpha MOs, Restricted
 -- Occupied --                  
******* -176.34 -165.74 -165.74 -165.74 -101.58  -77.18  -35.83
  1 A'    2 A'    3 A'    1 A"    4 A'    5 A'    6 A'    7 A'                 
-31.325 -31.320 -31.319 -22.975 -22.974 -22.974 -22.971 -22.971
  8 A'    2 A"    9 A'   10 A'    3 A"   11 A'    4 A"   12 A'                 
-14.443  -9.489  -7.256  -7.244  -7.243  -6.663  -6.381  -4.824
 13 A'   14 A'   15 A'    5 A"   16 A'   17 A'   18 A'   19 A'                 
 -4.823  -4.821  -4.792  -4.780  -4.778  -2.058  -2.054  -2.053
  6 A"   20 A'   21 A'    7 A"   22 A'   23 A'    8 A"   24 A'                 
 -2.043  -2.043  -0.864  -0.772  -0.690  -0.577  -0.430  -0.373
  9 A"   25 A'   26 A'   27 A'   28 A'   29 A'   30 A'   31 A'                 
 -0.363  -0.339  -0.322  -0.313  -0.297  -0.289
 10 A"   32 A'   11 A"   33 A'   34 A'   12 A"                                 
 -- Virtual --                   
 -0.168  -0.152  -0.110  -0.027   0.003   0.034   0.041   0.045
 13 A"   35 A'   36 A'   37 A'   38 A'   39 A'   14 A"   40 A'                 
  0.073   0.086   0.089   0.114   0.139   0.154   0.162   0.197
 41 A'   15 A"   42 A'   43 A'   44 A'   16 A"   45 A'   46 A'                 
  0.204   0.212   0.237   0.264   0.268   0.282   0.353   0.369
 17 A"   47 A'   48 A'   18 A"   49 A'   50 A'   51 A'   19 A"                 
  0.374   0.383   0.390   0.432   0.452   0.467   0.486   0.550
 20 A"   52 A'   53 A'   54 A'   55 A'   21 A"   56 A'   57 A'                 
  0.587   0.621   0.638   0.744   0.755   0.756   0.797   0.830
 22 A"   58 A'   23 A"   59 A'   24 A"   60 A'   61 A'   62 A'                 
  0.859   0.867   0.929   0.938   0.971   1.026   1.255   1.264
 25 A"   63 A'   64 A'   26 A"   65 A'   66 A'   67 A'   27 A"                 
  1.304   1.326   1.462   1.535   1.606   1.925   1.928   1.968
 68 A'   69 A'   28 A"   70 A'   71 A'   29 A"   72 A'   73 A'                 
  1.975   2.241   2.254   2.313   2.522   3.745   3.763   3.839
 30 A"   31 A"   74 A'   75 A'   76 A'   32 A"   77 A'   78 A'                 
  3.931   3.939   3.940   3.962   4.066   4.239   5.954   5.971
 33 A"   79 A'   34 A"   80 A'   81 A'   82 A'   35 A"   83 A'                 
  5.988   6.710   9.573  13.720  13.768  13.829  25.759  25.796
 84 A'   85 A'   86 A'   36 A"   87 A'   88 A'   37 A"   89 A'                 
 26.051  27.700  28.300  28.313  28.329  28.506  28.509  28.509
 90 A'   91 A'   38 A"   92 A'   93 A'   39 A"   94 A'   40 A"                 
 28.518  28.578  35.197 127.847 127.857 127.874 151.518 162.817
 95 A'   96 A'   97 A'   41 A"   98 A'   99 A'  100 A'  101 A'                 
215.5341901.676
102 A'  103 A'                                                                 

 Beta MOs, Restricted
 -- Occupied --                  
******* -176.34 -165.74 -165.74 -165.74 -101.58  -77.18  -35.83
  1 A'    2 A'    3 A'    1 A"    4 A'    5 A'    6 A'    7 A'                 
-31.325 -31.320 -31.319 -22.975 -22.974 -22.974 -22.971 -22.971
  8 A'    2 A"    9 A'   10 A'    3 A"   11 A'    4 A"   12 A'                 
-14.443  -9.489  -7.256  -7.244  -7.243  -6.663  -6.381  -4.824
 13 A'   14 A'   15 A'    5 A"   16 A'   17 A'   18 A'   19 A'                 
 -4.823  -4.821  -4.792  -4.780  -4.778  -2.058  -2.054  -2.053
  6 A"   20 A'   21 A'    7 A"   22 A'   23 A'    8 A"   24 A'                 
 -2.043  -2.043  -0.864  -0.772  -0.690  -0.577  -0.430  -0.373
  9 A"   25 A'   26 A'   27 A'   28 A'   29 A'   30 A'   31 A'                 
 -0.363  -0.339  -0.322  -0.313  -0.297  -0.289
 10 A"   32 A'   11 A"   33 A'   34 A'   12 A"                                 
 -- Virtual --                   
 -0.168  -0.152  -0.110  -0.027   0.003   0.034   0.041   0.045
 13 A"   35 A'   36 A'   37 A'   38 A'   39 A'   14 A"   40 A'                 
  0.073   0.086   0.089   0.114   0.139   0.154   0.162   0.197
 41 A'   15 A"   42 A'   43 A'   44 A'   16 A"   45 A'   46 A'                 
  0.204   0.212   0.237   0.264   0.268   0.282   0.353   0.369
 17 A"   47 A'   48 A'   18 A"   49 A'   50 A'   51 A'   19 A"                 
  0.374   0.383   0.390   0.432   0.452   0.467   0.486   0.550
 20 A"   52 A'   53 A'   54 A'   55 A'   21 A"   56 A'   57 A'                 
  0.587   0.621   0.638   0.744   0.755   0.756   0.797   0.830
 22 A"   58 A'   23 A"   59 A'   24 A"   60 A'   61 A'   62 A'                 
  0.859   0.867   0.929   0.938   0.971   1.026   1.255   1.264
 25 A"   63 A'   64 A'   26 A"   65 A'   66 A'   67 A'   27 A"                 
  1.304   1.326   1.462   1.535   1.606   1.925   1.928   1.968
 68 A'   69 A'   28 A"   70 A'   71 A'   29 A"   72 A'   73 A'                 
  1.975   2.241   2.254   2.313   2.522   3.745   3.763   3.839
 30 A"   31 A"   74 A'   75 A'   76 A'   32 A"   77 A'   78 A'                 
  3.931   3.939   3.940   3.962   4.066   4.239   5.954   5.971
 33 A"   79 A'   34 A"   80 A'   81 A'   82 A'   35 A"   83 A'                 
  5.988   6.710   9.573  13.720  13.768  13.829  25.759  25.796
 84 A'   85 A'   86 A'   36 A"   87 A'   88 A'   37 A"   89 A'                 
 26.051  27.700  28.300  28.313  28.329  28.506  28.509  28.509
 90 A'   91 A'   38 A"   92 A'   93 A'   39 A"   94 A'   40 A"                 
 28.518  28.578  35.197 127.847 127.857 127.874 151.518 162.817
 95 A'   96 A'   97 A'   41 A"   98 A'   99 A'  100 A'  101 A'                 
215.5341901.676
102 A'  103 A'                                                                 
 --------------------------------------------------------------

          Ground-State Mulliken Net Atomic Charges

     Atom                 Charge (a.u.)
  ----------------------------------------
      1 P                     0.297592
      2 N                    -0.155186
      3 Cl                   -0.066813
      4 I                    -0.075593
  ----------------------------------------
  Sum of atomic charges =     0.000000

 -----------------------------------------------------------------
                    Cartesian Multipole Moments
 -----------------------------------------------------------------
    Charge (ESU x 10^10)
                 0.0000
    Dipole Moment (Debye)
         X       2.6857      Y      -0.8327      Z      -0.0000
       Tot       2.8118
    Quadrupole Moments (Debye-Ang)
        XX     -67.2839     XY       0.0022     YY     -57.4953
        XZ       0.0000     YZ      -0.0000     ZZ     -60.4513
    Octopole Moments (Debye-Ang^2)
       XXX      86.0154    XXY      17.1778    XYY      19.1175
       YYY      18.4525    XXZ      -0.0000    XYZ       0.0000
       YYZ      -0.0000    XZZ      19.3644    YZZ       4.9523
       ZZZ      -0.0000
    Hexadecapole Moments (Debye-Ang^3)
      XXXX   -1292.6304   XXXY      -7.4218   XXYY    -261.6212
      XYYY      -4.4749   YYYY    -366.1326   XXXZ       0.0000
      XXYZ      -0.0000   XYYZ       0.0000   YYYZ      -0.0000
      XXZZ    -223.6363   XYZZ       2.1808   YYZZ     -76.8705
      XZZZ       0.0000   YZZZ      -0.0000   ZZZZ     -82.2656
 -----------------------------------------------------------------
 Calculating analytic gradient of the SCF energy
 Gradient of SCF Energy
            1           2           3           4
    1   0.0816849  -0.0880273  -0.0162872   0.0226296
    2  -0.0426704  -0.0228195   0.0509795   0.0145104
    3  -0.0000000  -0.0000000   0.0000000   0.0000000
 Max gradient component =       8.803E-02
 RMS gradient           =       4.118E-02
 Gradient time:  CPU 4.11 s  wall 1.12 s
 Geometry Optimization Parameters
   NAtoms,    NIC,     NZ,  NCons,   NDum,   NFix, NCnnct, MaxDiis
        4      14       4       0       0       0       0       0


** GEOMETRY OPTIMIZATION IN DELOCALIZED INTERNAL COORDINATES **
   Searching for a Minimum

   Optimization Cycle:   1

                       Coordinates (Angstroms)
     ATOM                X               Y               Z
      1  P        -0.5228940022   -1.5368190311    0.0000000000
      2  N        -2.3449259366   -0.9981172307    0.0000000000
      3  Cl       -2.8198246954    0.9755522373    0.0000000000
      4  I         1.3621681398    0.2538626047    0.0000000000
   Point Group: cs    Number of degrees of freedom:     5


   Energy is  -7775.788431312


 Attempting to Generate Delocalized Internal Coordinates

  5 Hessian modes will be used to form the next step
  Hessian Eigenvalues:
     0.075278    0.139919    0.195927    0.250000    0.250000

 Minimum Search - Taking Simple RFO Step
 Searching for Lamda that Minimizes Along All modes
 Value Taken    Lamda =  -0.06596149
 Calculated Step too Large.  Step scaled by  0.566312
 Step Taken.  Stepsize is  0.300000

                             Maximum     Tolerance    Cnvgd?
         Gradient           0.109135      0.000300      NO
         Displacement       0.278327      0.001200      NO
         Energy change     *********      0.000001      NO


 New Cartesian Coordinates Obtained by Inverse Iteration

 Displacement from previous Coordinates is:  0.471291
 ----------------------------------------------------------------
             Standard Nuclear Orientation (Angstroms)
    I     Atom           X                Y                Z
 ----------------------------------------------------------------
    1      P      -0.5884066609    -1.5215213514     0.0000000000
    2      N      -2.2837807014    -0.9911346166     0.0000000000
    3      Cl     -2.6587364823     0.9248761257     0.0000000000
    4      I       1.2054473502     0.2822584224     0.0000000000
 ----------------------------------------------------------------
 Molecular Point Group                 Cs    NOp =  2
 Largest Abelian Subgroup              Cs    NOp =  2
 Nuclear Repulsion Energy =   445.5821371556 hartrees
 There are       46 alpha and       46 beta electrons
 Applying Cartesian multipole field
    Component          Value
    ---------          -----
     (2,0,0)        1.00000E-11
     (0,2,0)        2.00000E-11
     (0,0,2)       -3.00000E-11
 Nucleus-field energy     =     0.0000000128 hartrees
 Requested basis set is 6-311++G(d,p)
 There are 56 shells and 144 basis functions
 A cutoff of  1.0D-11 yielded   1243 shell pairs
 There are      8747 function pairs (      9747 Cartesian)
 Smallest overlap matrix eigenvalue = 2.47E-03
 Guess MOs from SCF MO coefficient file

 -----------------------------------------------------------------------
  General SCF calculation program by
  Eric Jon Sundstrom, Paul Horn, Yuezhi Mao, Dmitri Zuev, Alec White,
  David Stuck, Shaama M.S., Shane Yost, Joonho Lee, David Small,
  Daniel Levine, Susi Lehtola, Hugh Burton, Evgeny Epifanovsky
 -----------------------------------------------------------------------
 Exchange:     0.2000 Hartree-Fock + 0.0800 Slater + 0.7200 B88
 Correlation:  0.1900 VWN1RPA + 0.8100 LYP
 Using SG-1 standard quadrature grid
 using 4 threads for integral computing
 -------------------------------------------------------
 OpenMP Integral computing Module                
 Release: version 2.0, May 2017, Q-Chem Inc. Pleasanton 
 -------------------------------------------------------
 -------------------------------------------------------
 OpenMP BLAS3 based DFT computing Module                
 Release: version 1.0, May 2013, Q-Chem Inc. Pittsburgh 
 -------------------------------------------------------
 A restricted SCF calculation will be
 performed using DIIS
 SCF converges when DIIS error is below 1.0e-08
 ---------------------------------------
  Cycle       Energy         DIIS error
 ---------------------------------------
    1   -7775.8167745183      1.16e-03  
    2   -7775.8129554594      1.96e-03  
    3   -7775.8187832884      1.19e-03  
    4   -7775.8222582231      3.13e-04  
    5   -7775.8225795552      7.89e-05  
    6   -7775.8225982539      2.72e-05  
    7   -7775.8225999675      7.13e-06  
    8   -7775.8226000950      2.71e-06  
    9   -7775.8226001229      5.52e-07  
   10   -7775.8226001244      1.20e-07  
   11   -7775.8226001244      3.12e-08  
   12   -7775.8226001245      7.41e-09  Convergence criterion met
 ---------------------------------------
 SCF time:   CPU 14.54s  wall 4.00s 
 SCF   energy in the final basis set =    -7775.8226001245
 Total energy in the final basis set =    -7775.8226001245

 --------------------------------------------------------------
             Orbital Energies (a.u.) and Symmetries
 --------------------------------------------------------------

 Alpha MOs, Restricted
 -- Occupied --                  
******* -176.33 -165.74 -165.73 -165.73 -101.58  -77.17  -35.83
  1 A'    2 A'    3 A'    1 A"    4 A'    5 A'    6 A'    7 A'                 
-31.321 -31.317 -31.316 -22.972 -22.971 -22.970 -22.967 -22.967
  8 A'    2 A"    9 A'   10 A'    3 A"   11 A'    4 A"   12 A'                 
-14.430  -9.494  -7.261  -7.249  -7.248  -6.653  -6.378  -4.815
 13 A'   14 A'   15 A'    5 A"   16 A'   17 A'   18 A'   19 A'                 
 -4.814  -4.811  -4.789  -4.777  -4.775  -2.055  -2.051  -2.049
  6 A"   20 A'   21 A'    7 A"   22 A'   23 A'    8 A"   24 A'                 
 -2.040  -2.040  -0.890  -0.783  -0.691  -0.568  -0.443  -0.386
  9 A"   25 A'   26 A'   27 A'   28 A'   29 A'   30 A'   31 A'                 
 -0.377  -0.334  -0.323  -0.311  -0.297  -0.291
 10 A"   32 A'   11 A"   33 A'   34 A'   12 A"                                 
 -- Virtual --                   
 -0.153  -0.140  -0.086  -0.010   0.006   0.033   0.039   0.050
 13 A"   35 A'   36 A'   37 A'   38 A'   39 A'   14 A"   40 A'                 
  0.073   0.084   0.089   0.116   0.141   0.155   0.164   0.195
 41 A'   15 A"   42 A'   43 A'   44 A'   16 A"   45 A'   46 A'                 
  0.207   0.220   0.241   0.264   0.266   0.293   0.340   0.367
 17 A"   47 A'   48 A'   18 A"   49 A'   50 A'   51 A'   19 A"                 
  0.377   0.382   0.395   0.430   0.464   0.465   0.509   0.571
 20 A"   52 A'   53 A'   54 A'   21 A"   55 A'   56 A'   57 A'                 
  0.595   0.629   0.651   0.722   0.742   0.797   0.821   0.848
 22 A"   58 A'   23 A"   59 A'   24 A"   60 A'   61 A'   62 A'                 
  0.854   0.876   0.941   0.949   0.987   1.015   1.255   1.268
 25 A"   63 A'   64 A'   26 A"   65 A'   66 A'   67 A'   27 A"                 
  1.314   1.340   1.470   1.550   1.624   1.924   1.959   1.998
 68 A'   69 A'   28 A"   70 A'   71 A'   29 A"   72 A'   73 A'                 
  2.005   2.243   2.263   2.396   2.568   3.748   3.782   3.858
 30 A"   31 A"   74 A'   75 A'   76 A'   32 A"   77 A'   78 A'                 
  3.934   3.946   3.946   3.972   4.086   4.250   5.958   5.980
 33 A"   79 A'   34 A"   80 A'   81 A'   82 A'   35 A"   83 A'                 
  5.995   6.780   9.579  13.731  13.791  13.843  25.759  25.810
 84 A'   85 A'   86 A'   36 A"   87 A'   88 A'   37 A"   89 A'                 
 26.121  27.711  28.304  28.322  28.335  28.509  28.514  28.514
 90 A'   91 A'   38 A"   92 A'   93 A'   39 A"   94 A'   40 A"                 
 28.525  28.590  35.214 127.852 127.864 127.880 151.527 162.888
 95 A'   96 A'   97 A'   41 A"   98 A'   99 A'  100 A'  101 A'                 
215.5431901.686
102 A'  103 A'                                                                 

 Beta MOs, Restricted
 -- Occupied --                  
******* -176.33 -165.74 -165.73 -165.73 -101.58  -77.17  -35.83
  1 A'    2 A'    3 A'    1 A"    4 A'    5 A'    6 A'    7 A'                 
-31.321 -31.317 -31.316 -22.972 -22.971 -22.970 -22.967 -22.967
  8 A'    2 A"    9 A'   10 A'    3 A"   11 A'    4 A"   12 A'                 
-14.430  -9.494  -7.261  -7.249  -7.248  -6.653  -6.378  -4.815
 13 A'   14 A'   15 A'    5 A"   16 A'   17 A'   18 A'   19 A'                 
 -4.814  -4.811  -4.789  -4.777  -4.775  -2.055  -2.051  -2.049
  6 A"   20 A'   21 A'    7 A"   22 A'   23 A'    8 A"   24 A'                 
 -2.040  -2.040  -0.890  -0.783  -0.691  -0.568  -0.443  -0.386
  9 A"   25 A'   26 A'   27 A'   28 A'   29 A'   30 A'   31 A'                 
 -0.377  -0.334  -0.323  -0.311  -0.297  -0.291
 10 A"   32 A'   11 A"   33 A'   34 A'   12 A"                                 
 -- Virtual --                   
 -0.153  -0.140  -0.086  -0.010   0.006   0.033   0.039   0.050
 13 A"   35 A'   36 A'   37 A'   38 A'   39 A'   14 A"   40 A'                 
  0.073   0.084   0.089   0.116   0.141   0.155   0.164   0.195
 41 A'   15 A"   42 A'   43 A'   44 A'   16 A"   45 A'   46 A'                 
  0.207   0.220   0.241   0.264   0.266   0.293   0.340   0.367
 17 A"   47 A'   48 A'   18 A"   49 A'   50 A'   51 A'   19 A"                 
  0.377   0.382   0.395   0.430   0.464   0.465   0.509   0.571
 20 A"   52 A'   53 A'   54 A'   21 A"   55 A'   56 A'   57 A'                 
  0.595   0.629   0.651   0.722   0.742   0.797   0.821   0.848
 22 A"   58 A'   23 A"   59 A'   24 A"   60 A'   61 A'   62 A'                 
  0.854   0.876   0.941   0.949   0.987   1.015   1.255   1.268
 25 A"   63 A'   64 A'   26 A"   65 A'   66 A'   67 A'   27 A"                 
  1.314   1.340   1.470   1.550   1.624   1.924   1.959   1.998
 68 A'   69 A'   28 A"   70 A'   71 A'   29 A"   72 A'   73 A'                 
  2.005   2.243   2.263   2.396   2.568   3.748   3.782   3.858
 30 A"   31 A"   74 A'   75 A'   76 A'   32 A"   77 A'   78 A'                 
  3.934   3.946   3.946   3.972   4.086   4.250   5.958   5.980
 33 A"   79 A'   34 A"   80 A'   81 A'   82 A'   35 A"   83 A'                 
  5.995   6.780   9.579  13.731  13.791  13.843  25.759  25.810
 84 A'   85 A'   86 A'   36 A"   87 A'   88 A'   37 A"   89 A'                 
 26.121  27.711  28.304  28.322  28.335  28.509  28.514  28.514
 90 A'   91 A'   38 A"   92 A'   93 A'   39 A"   94 A'   40 A"                 
 28.525  28.590  35.214 127.852 127.864 127.880 151.527 162.888
 95 A'   96 A'   97 A'   41 A"   98 A'   99 A'  100 A'  101 A'                 
215.5431901.686
102 A'  103 A'                                                                 
 --------------------------------------------------------------

          Ground-State Mulliken Net Atomic Charges

     Atom                 Charge (a.u.)
  ----------------------------------------
      1 P                     0.291603
      2 N                    -0.168623
      3 Cl                   -0.034524
      4 I                    -0.088455
  ----------------------------------------
  Sum of atomic charges =    -0.000000

 -----------------------------------------------------------------
                    Cartesian Multipole Moments
 -----------------------------------------------------------------
    Charge (ESU x 10^10)
                -0.0000
    Dipole Moment (Debye)
         X       2.3687      Y      -0.5686      Z       0.0000
       Tot       2.4360
    Quadrupole Moments (Debye-Ang)
        XX     -66.7819     XY      -0.3790     YY     -57.5638
        XZ       0.0000     YZ      -0.0000     ZZ     -60.0037
    Octopole Moments (Debye-Ang^2)
       XXX      90.2789    XXY      16.6965    XYY      21.9882
       YYY      18.4592    XXZ       0.0000    XYZ      -0.0000
       YYZ       0.0000    XZZ      21.4649    YZZ       4.2573
       ZZZ       0.0000
    Hexadecapole Moments (Debye-Ang^3)
      XXXX   -1145.7115   XXXY     -22.4893   XXYY    -237.7682
      XYYY     -17.1963   YYYY    -358.1266   XXXZ       0.0000
      XXYZ      -0.0000   XYYZ       0.0000   YYYZ      -0.0000
      XXZZ    -198.0601   XYZZ      -1.8636   YYZZ     -74.6519
      XZZZ       0.0000   YZZZ      -0.0000   ZZZZ     -80.8589
 -----------------------------------------------------------------
 Calculating analytic gradient of the SCF energy
 Gradient of SCF Energy
            1           2           3           4
    1   0.0740309  -0.0784588  -0.0086603   0.0130883
    2  -0.0306840  -0.0216380   0.0440080   0.0083139
    3  -0.0000000   0.0000000   0.0000000   0.0000000
 Max gradient component =       7.846E-02
 RMS gradient           =       3.571E-02
 Gradient time:  CPU 4.30 s  wall 1.17 s
 Geometry Optimization Parameters
   NAtoms,    NIC,     NZ,  NCons,   NDum,   NFix, NCnnct, MaxDiis
        4      14       4       0       0       0       0       0

 Cartesian Hessian Update
 Hessian Updated using BFGS Update


** GEOMETRY OPTIMIZATION IN DELOCALIZED INTERNAL COORDINATES **
   Searching for a Minimum

   Optimization Cycle:   2

                       Coordinates (Angstroms)
     ATOM                X               Y               Z
      1  P        -0.5884066609   -1.5215213514    0.0000000000
      2  N        -2.2837807014   -0.9911346166    0.0000000000
      3  Cl       -2.6587364823    0.9248761257    0.0000000000
      4  I         1.2054473502    0.2822584224    0.0000000000
   Point Group: cs    Number of degrees of freedom:     5


   Energy is  -7775.822600124

 Hessian Updated using BFGS Update

  5 Hessian modes will be used to form the next step
  Hessian Eigenvalues:
     0.067229    0.086467    0.154122    0.248933    0.283908

 Minimum Search - Taking Simple RFO Step
 Searching for Lamda that Minimizes Along All modes
 Value Taken    Lamda =  -0.07282576
 Calculated Step too Large.  Step scaled by  0.420761
 Step Taken.  Stepsize is  0.300000

                             Maximum     Tolerance    Cnvgd?
         Gradient           0.089462      0.000300      NO
         Displacement       0.263572      0.001200      NO
         Energy change     -0.034169      0.000001      NO


 New Cartesian Coordinates Obtained by Inverse Iteration

 Displacement from previous Coordinates is:  0.348236
 ----------------------------------------------------------------
             Standard Nuclear Orientation (Angstroms)
    I     Atom           X                Y                Z
 ----------------------------------------------------------------
    1      P      -0.6618856781    -1.5034034347     0.0000000000
    2      N      -2.2151321655    -0.9710456570     0.0000000000
    3      Cl     -2.5569080120     0.8696657232     0.0000000000
    4      I       1.1084493612     0.2992619486     0.0000000000
 ----------------------------------------------------------------
 Molecular Point Group                 Cs    NOp =  2
 Largest Abelian Subgroup              Cs    NOp =  2
 Nuclear Repulsion Energy =   462.1268843231 hartrees
 There are       46 alpha and       46 beta electrons
 Applying Cartesian multipole field
    Component          Value
    ---------          -----
     (2,0,0)        1.00000E-11
     (0,2,0)        2.00000E-11
     (0,0,2)       -3.00000E-11
 Nucleus-field energy     =     0.0000000119 hartrees
 Requested basis set is 6-311++G(d,p)
 There are 56 shells and 144 basis functions
 A cutoff of  1.0D-11 yielded   1265 shell pairs
 There are      8893 function pairs (      9913 Cartesian)
 Smallest overlap matrix eigenvalue = 2.37E-03
 Guess MOs from SCF MO coefficient file

 -----------------------------------------------------------------------
  General SCF calculation program by
  Eric Jon Sundstrom, Paul Horn, Yuezhi Mao, Dmitri Zuev, Alec White,
  David Stuck, Shaama M.S., Shane Yost, Joonho Lee, David Small,
  Daniel Levine, Susi Lehtola, Hugh Burton, Evgeny Epifanovsky
 -----------------------------------------------------------------------
 Exchange:     0.2000 Hartree-Fock + 0.0800 Slater + 0.7200 B88
 Correlation:  0.1900 VWN1RPA + 0.8100 LYP
 Using SG-1 standard quadrature grid
 using 4 threads for integral computing
 -------------------------------------------------------
 OpenMP Integral computing Module                
 Release: version 2.0, May 2017, Q-Chem Inc. Pleasanton 
 -------------------------------------------------------
 -------------------------------------------------------
 OpenMP BLAS3 based DFT computing Module                
 Release: version 1.0, May 2013, Q-Chem Inc. Pittsburgh 
 -------------------------------------------------------
 A restricted SCF calculation will be
 performed using DIIS
 SCF converges when DIIS error is below 1.0e-08
 ---------------------------------------
  Cycle       Energy         DIIS error
 ---------------------------------------
    1   -7775.8393167967      1.42e-03  
    2   -7775.8353080555      2.22e-03  
    3   -7775.8436864089      1.14e-03  
    4   -7775.8468553589      2.88e-04  
    5   -7775.8471081678      8.66e-05  
    6   -7775.8471288779      2.49e-05  
    7   -7775.8471305728      8.39e-06  
    8   -7775.8471307615      1.71e-06  
    9   -7775.8471307723      5.81e-07  
   10   -7775.8471307735      1.33e-07  
   11   -7775.8471307735      2.83e-08  
   12   -7775.8471307736      5.97e-09  Convergence criterion met
 ---------------------------------------
 SCF time:   CPU 14.97s  wall 4.00s 
 SCF   energy in the final basis set =    -7775.8471307736
 Total energy in the final basis set =    -7775.8471307736

 --------------------------------------------------------------
             Orbital Energies (a.u.) and Symmetries
 --------------------------------------------------------------

 Alpha MOs, Restricted
 -- Occupied --                  
******* -176.33 -165.73 -165.73 -165.73 -101.59  -77.15  -35.82
  1 A'    2 A'    3 A'    1 A"    4 A'    5 A'    6 A'    7 A'                 
-31.314 -31.310 -31.309 -22.965 -22.964 -22.963 -22.960 -22.960
  8 A'    2 A"    9 A'   10 A'    3 A"   11 A'    4 A"   12 A'                 
-14.416  -9.502  -7.269  -7.256  -7.256  -6.644  -6.371  -4.806
 13 A'   14 A'   15 A'    5 A"   16 A'   17 A'   18 A'   19 A'                 
 -4.805  -4.801  -4.781  -4.770  -4.768  -2.048  -2.044  -2.042
  6 A"   20 A'   21 A'    7 A"   22 A'   23 A'    8 A"   24 A'                 
 -2.033  -2.033  -0.924  -0.798  -0.686  -0.562  -0.457  -0.401
  9 A"   25 A'   26 A'   27 A'   28 A'   29 A'   30 A'   31 A'                 
 -0.396  -0.325  -0.324  -0.312  -0.293  -0.293
 10 A"   32 A'   11 A"   33 A'   12 A"   34 A'                                 
 -- Virtual --                   
 -0.137  -0.129  -0.065  -0.003   0.016   0.033   0.040   0.056
 13 A"   35 A'   36 A'   37 A'   38 A'   39 A'   14 A"   40 A'                 
  0.078   0.082   0.090   0.117   0.144   0.156   0.170   0.194
 41 A'   15 A"   42 A'   43 A'   44 A'   16 A"   45 A'   46 A'                 
  0.211   0.227   0.244   0.264   0.265   0.308   0.343   0.370
 17 A"   47 A'   48 A'   18 A"   49 A'   50 A'   51 A'   19 A"                 
  0.383   0.385   0.402   0.424   0.459   0.478   0.525   0.600
 20 A"   52 A'   53 A'   54 A'   21 A"   55 A'   56 A'   57 A'                 
  0.612   0.634   0.657   0.697   0.724   0.805   0.846   0.848
 22 A"   58 A'   23 A"   59 A'   24 A"   60 A'   25 A"   61 A'                 
  0.857   0.929   0.952   0.955   0.998   1.029   1.245   1.274
 62 A'   63 A'   64 A'   26 A"   65 A'   66 A'   67 A'   27 A"                 
  1.319   1.348   1.481   1.558   1.624   1.921   1.995   2.041
 68 A'   69 A'   28 A"   70 A'   71 A'   29 A"   72 A'   73 A'                 
  2.048   2.246   2.274   2.508   2.602   3.749   3.802   3.924
 30 A"   31 A"   74 A'   75 A'   76 A'   32 A"   77 A'   78 A'                 
  3.941   3.955   3.956   3.986   4.099   4.261   5.965   5.990
 33 A"   34 A"   79 A'   80 A'   81 A'   82 A'   35 A"   83 A'                 
  6.005   6.875   9.583  13.741  13.818  13.888  25.760  25.829
 84 A'   85 A'   86 A'   36 A"   87 A'   88 A'   37 A"   89 A'                 
 26.176  27.722  28.312  28.332  28.344  28.516  28.522  28.522
 90 A'   91 A'   38 A"   92 A'   93 A'   39 A"   94 A'   40 A"                 
 28.536  28.601  35.231 127.859 127.873 127.889 151.538 162.992
 95 A'   96 A'   97 A'   41 A"   98 A'   99 A'  100 A'  101 A'                 
215.5501901.697
102 A'  103 A'                                                                 

 Beta MOs, Restricted
 -- Occupied --                  
******* -176.33 -165.73 -165.73 -165.73 -101.59  -77.15  -35.82
  1 A'    2 A'    3 A'    1 A"    4 A'    5 A'    6 A'    7 A'                 
-31.314 -31.310 -31.309 -22.965 -22.964 -22.963 -22.960 -22.960
  8 A'    2 A"    9 A'   10 A'    3 A"   11 A'    4 A"   12 A'                 
-14.416  -9.502  -7.269  -7.256  -7.256  -6.644  -6.371  -4.806
 13 A'   14 A'   15 A'    5 A"   16 A'   17 A'   18 A'   19 A'                 
 -4.805  -4.801  -4.781  -4.770  -4.768  -2.048  -2.044  -2.042
  6 A"   20 A'   21 A'    7 A"   22 A'   23 A'    8 A"   24 A'                 
 -2.033  -2.033  -0.924  -0.798  -0.686  -0.562  -0.457  -0.401
  9 A"   25 A'   26 A'   27 A'   28 A'   29 A'   30 A'   31 A'                 
 -0.396  -0.325  -0.324  -0.312  -0.293  -0.293
 10 A"   32 A'   11 A"   33 A'   12 A"   34 A'                                 
 -- Virtual --                   
 -0.137  -0.129  -0.065  -0.003   0.016   0.033   0.040   0.056
 13 A"   35 A'   36 A'   37 A'   38 A'   39 A'   14 A"   40 A'                 
  0.078   0.082   0.090   0.117   0.144   0.156   0.170   0.194
 41 A'   15 A"   42 A'   43 A'   44 A'   16 A"   45 A'   46 A'                 
  0.211   0.227   0.244   0.264   0.265   0.308   0.343   0.370
 17 A"   47 A'   48 A'   18 A"   49 A'   50 A'   51 A'   19 A"                 
  0.383   0.385   0.402   0.424   0.459   0.478   0.525   0.600
 20 A"   52 A'   53 A'   54 A'   21 A"   55 A'   56 A'   57 A'                 
  0.612   0.634   0.657   0.697   0.724   0.805   0.846   0.848
 22 A"   58 A'   23 A"   59 A'   24 A"   60 A'   25 A"   61 A'                 
  0.857   0.929   0.952   0.955   0.998   1.029   1.245   1.274
 62 A'   63 A'   64 A'   26 A"   65 A'   66 A'   67 A'   27 A"                 
  1.319   1.348   1.481   1.558   1.624   1.921   1.995   2.041
 68 A'   69 A'   28 A"   70 A'   71 A'   29 A"   72 A'   73 A'                 
  2.048   2.246   2.274   2.508   2.602   3.749   3.802   3.924
 30 A"   31 A"   74 A'   75 A'   76 A'   32 A"   77 A'   78 A'                 
  3.941   3.955   3.956   3.986   4.099   4.261   5.965   5.990
 33 A"   34 A"   79 A'   80 A'   81 A'   82 A'   35 A"   83 A'                 
  6.005   6.875   9.583  13.741  13.818  13.888  25.760  25.829
 84 A'   85 A'   86 A'   36 A"   87 A'   88 A'   37 A"   89 A'                 
 26.176  27.722  28.312  28.332  28.344  28.516  28.522  28.522
 90 A'   91 A'   38 A"   92 A'   93 A'   39 A"   94 A'   40 A"                 
 28.536  28.601  35.231 127.859 127.873 127.889 151.538 162.992
 95 A'   96 A'   97 A'   41 A"   98 A'   99 A'  100 A'  101 A'                 
215.5501901.697
102 A'  103 A'                                                                 
 --------------------------------------------------------------

          Ground-State Mulliken Net Atomic Charges

     Atom                 Charge (a.u.)
  ----------------------------------------
      1 P                     0.290724
      2 N                    -0.169311
      3 Cl                    0.002196
      4 I                    -0.123608
  ----------------------------------------
  Sum of atomic charges =    -0.000000

 -----------------------------------------------------------------
                    Cartesian Multipole Moments
 -----------------------------------------------------------------
    Charge (ESU x 10^10)
                -0.0000
    Dipole Moment (Debye)
         X       1.7766      Y      -0.4276      Z       0.0000
       Tot       1.8273
    Quadrupole Moments (Debye-Ang)
        XX     -65.9535     XY      -0.7362     YY     -57.4838
        XZ      -0.0000     YZ      -0.0000     ZZ     -59.5484
    Octopole Moments (Debye-Ang^2)
       XXX      90.5986    XXY      16.4493    XYY      23.1855
       YYY      18.3690    XXZ       0.0000    XYZ       0.0000
       YYZ       0.0000    XZZ      22.2801    YZZ       3.6473
       ZZZ       0.0000
    Hexadecapole Moments (Debye-Ang^3)
      XXXX   -1051.6830   XXXY     -34.1378   XXYY    -221.4736
      XYYY     -27.2108   YYYY    -346.4656   XXXZ      -0.0000
      XXYZ      -0.0000   XYYZ      -0.0000   YYYZ       0.0000
      XXZZ    -182.0833   XYZZ      -4.7814   YYZZ     -71.7904
      XZZZ      -0.0000   YZZZ       0.0000   ZZZZ     -79.6032
 -----------------------------------------------------------------
 Calculating analytic gradient of the SCF energy
 Gradient of SCF Energy
            1           2           3           4
    1   0.0362687  -0.0408522  -0.0009283   0.0055118
    2  -0.0109439  -0.0263038   0.0330343   0.0042134
    3  -0.0000000  -0.0000000   0.0000000  -0.0000000
 Max gradient component =       4.085E-02
 RMS gradient           =       2.028E-02
 Gradient time:  CPU 4.44 s  wall 1.21 s
 Geometry Optimization Parameters
   NAtoms,    NIC,     NZ,  NCons,   NDum,   NFix, NCnnct, MaxDiis
        4      14       4       0       0       0       0       0

 Cartesian Hessian Update
 Hessian Updated using BFGS Update


** GEOMETRY OPTIMIZATION IN DELOCALIZED INTERNAL COORDINATES **
   Searching for a Minimum

   Optimization Cycle:   3

                       Coordinates (Angstroms)
     ATOM                X               Y               Z
      1  P        -0.6618856781   -1.5034034347    0.0000000000
      2  N        -2.2151321655   -0.9710456570    0.0000000000
      3  Cl       -2.5569080120    0.8696657232    0.0000000000
      4  I         1.1084493612    0.2992619486    0.0000000000
   Point Group: cs    Number of degrees of freedom:     5


   Energy is  -7775.847130774

 Hessian Updated using BFGS Update

  5 Hessian modes will be used to form the next step
  Hessian Eigenvalues:
     0.084600    0.106581    0.181853    0.248804    0.353028

 Minimum Search - Taking Simple RFO Step
 Searching for Lamda that Minimizes Along All modes
 Value Taken    Lamda =  -0.02269134
 Calculated Step too Large.  Step scaled by  0.735499
 Step Taken.  Stepsize is  0.300000

                             Maximum     Tolerance    Cnvgd?
         Gradient           0.049942      0.000300      NO
         Displacement       0.257866      0.001200      NO
         Energy change     -0.024531      0.000001      NO


 New Cartesian Coordinates Obtained by Inverse Iteration

 Displacement from previous Coordinates is:  0.252162
 ----------------------------------------------------------------
             Standard Nuclear Orientation (Angstroms)
    I     Atom           X                Y                Z
 ----------------------------------------------------------------
    1      P      -0.7082225100    -1.4680601164     0.0000000000
    2      N      -2.1468575541    -0.9091039414     0.0000000000
    3      Cl     -2.5720997466     0.7997769435     0.0000000000
    4      I       1.1017033163     0.2718656944     0.0000000000
 ----------------------------------------------------------------
 Molecular Point Group                 Cs    NOp =  2
 Largest Abelian Subgroup              Cs    NOp =  2
 Nuclear Repulsion Energy =   470.5543869295 hartrees
 There are       46 alpha and       46 beta electrons
 Applying Cartesian multipole field
    Component          Value
    ---------          -----
     (2,0,0)        1.00000E-11
     (0,2,0)        2.00000E-11
     (0,0,2)       -3.00000E-11
 Nucleus-field energy     =     0.0000000115 hartrees
 Requested basis set is 6-311++G(d,p)
 There are 56 shells and 144 basis functions
 A cutoff of  1.0D-11 yielded   1271 shell pairs
 There are      8940 function pairs (      9960 Cartesian)
 Smallest overlap matrix eigenvalue = 1.71E-03
 Guess MOs from SCF MO coefficient file

 -----------------------------------------------------------------------
  General SCF calculation program by
  Eric Jon Sundstrom, Paul Horn, Yuezhi Mao, Dmitri Zuev, Alec White,
  David Stuck, Shaama M.S., Shane Yost, Joonho Lee, David Small,
  Daniel Levine, Susi Lehtola, Hugh Burton, Evgeny Epifanovsky
 -----------------------------------------------------------------------
 Exchange:     0.2000 Hartree-Fock + 0.0800 Slater + 0.7200 B88
 Correlation:  0.1900 VWN1RPA + 0.8100 LYP
 Using SG-1 standard quadrature grid
 using 4 threads for integral computing
 -------------------------------------------------------
 OpenMP Integral computing Module                
 Release: version 2.0, May 2017, Q-Chem Inc. Pleasanton 
 -------------------------------------------------------
 -------------------------------------------------------
 OpenMP BLAS3 based DFT computing Module                
 Release: version 1.0, May 2013, Q-Chem Inc. Pittsburgh 
 -------------------------------------------------------
 A restricted SCF calculation will be
 performed using DIIS
 SCF converges when DIIS error is below 1.0e-08
 ---------------------------------------
  Cycle       Energy         DIIS error
 ---------------------------------------
    1   -7775.8453610463      1.55e-03  
    2   -7775.8471765594      1.94e-03  
    3   -7775.8521485483      1.19e-03  
    4   -7775.8554723801      3.18e-04  
    5   -7775.8557972279      7.00e-05  
    6   -7775.8558076098      2.16e-05  
    7   -7775.8558089971      1.01e-05  
    8   -7775.8558092800      1.03e-06  
    9   -7775.8558092835      4.10e-07  
   10   -7775.8558092839      1.30e-07  
   11   -7775.8558092840      2.32e-08  
   12   -7775.8558092840      4.60e-09  Convergence criterion met
 ---------------------------------------
 SCF time:   CPU 15.13s  wall 4.00s 
 SCF   energy in the final basis set =    -7775.8558092840
 Total energy in the final basis set =    -7775.8558092840

 --------------------------------------------------------------
             Orbital Energies (a.u.) and Symmetries
 --------------------------------------------------------------

 Alpha MOs, Restricted
 -- Occupied --                  
******* -176.32 -165.72 -165.72 -165.72 -101.60  -77.14  -35.81
  1 A'    2 A'    3 A'    1 A"    4 A'    5 A'    6 A'    7 A'                 
-31.305 -31.301 -31.300 -22.956 -22.955 -22.954 -22.952 -22.952
  8 A'    2 A"    9 A'   10 A'    3 A"   11 A'    4 A"   12 A'                 
-14.401  -9.513  -7.280  -7.267  -7.266  -6.635  -6.362  -4.797
 13 A'   14 A'   15 A'    5 A"   16 A'   17 A'   18 A'   19 A'                 
 -4.795  -4.791  -4.772  -4.762  -4.760  -2.039  -2.035  -2.034
  6 A"   20 A'   21 A'    7 A"   22 A'   23 A'    8 A"   24 A'                 
 -2.025  -2.025  -0.963  -0.813  -0.680  -0.565  -0.467  -0.419
  9 A"   25 A'   26 A'   27 A'   28 A'   29 A'   30 A'   10 A"                 
 -0.418  -0.327  -0.322  -0.305  -0.290  -0.287
 31 A'   11 A"   32 A'   33 A'   12 A"   34 A'                                 
 -- Virtual --                   
 -0.123  -0.108  -0.044  -0.002   0.024   0.034   0.040   0.059
 13 A"   35 A'   36 A'   37 A'   38 A'   39 A'   14 A"   40 A'                 
  0.080   0.082   0.093   0.116   0.148   0.157   0.178   0.194
 15 A"   41 A'   42 A'   43 A'   44 A'   16 A"   45 A'   46 A'                 
  0.215   0.233   0.251   0.266   0.266   0.318   0.349   0.374
 17 A"   47 A'   48 A'   49 A'   18 A"   50 A'   51 A'   19 A"                 
  0.390   0.391   0.409   0.424   0.452   0.490   0.519   0.623
 20 A"   52 A'   53 A'   54 A'   21 A"   55 A'   56 A'   57 A'                 
  0.632   0.643   0.663   0.687   0.707   0.815   0.835   0.848
 22 A"   58 A'   23 A"   59 A'   24 A"   60 A'   25 A"   61 A'                 
  0.859   0.937   0.961   1.013   1.038   1.081   1.220   1.280
 62 A'   63 A'   26 A"   64 A'   65 A'   66 A'   67 A'   27 A"                 
  1.318   1.358   1.492   1.560   1.625   1.924   2.015   2.079
 68 A'   69 A'   28 A"   70 A'   71 A'   29 A"   72 A'   30 A"                 
  2.132   2.259   2.277   2.590   2.631   3.750   3.815   3.949
 73 A'   31 A"   74 A'   75 A'   76 A'   32 A"   77 A'   33 A"                 
  3.960   3.964   3.995   4.037   4.117   4.269   5.973   5.997
 78 A'   34 A"   79 A'   80 A'   81 A'   82 A'   35 A"   83 A'                 
  6.014   6.949   9.599  13.752  13.840  13.973  25.761  25.834
 84 A'   85 A'   86 A'   36 A"   87 A'   88 A'   37 A"   89 A'                 
 26.197  27.731  28.320  28.339  28.353  28.525  28.530  28.532
 90 A'   91 A'   38 A"   92 A'   93 A'   39 A"   94 A'   40 A"                 
 28.545  28.613  35.252 127.868 127.882 127.899 151.548 163.087
 95 A'   96 A'   97 A'   41 A"   98 A'   99 A'  100 A'  101 A'                 
215.5671901.707
102 A'  103 A'                                                                 

 Beta MOs, Restricted
 -- Occupied --                  
******* -176.32 -165.72 -165.72 -165.72 -101.60  -77.14  -35.81
  1 A'    2 A'    3 A'    1 A"    4 A'    5 A'    6 A'    7 A'                 
-31.305 -31.301 -31.300 -22.956 -22.955 -22.954 -22.952 -22.952
  8 A'    2 A"    9 A'   10 A'    3 A"   11 A'    4 A"   12 A'                 
-14.401  -9.513  -7.280  -7.267  -7.266  -6.635  -6.362  -4.797
 13 A'   14 A'   15 A'    5 A"   16 A'   17 A'   18 A'   19 A'                 
 -4.795  -4.791  -4.772  -4.762  -4.760  -2.039  -2.035  -2.034
  6 A"   20 A'   21 A'    7 A"   22 A'   23 A'    8 A"   24 A'                 
 -2.025  -2.025  -0.963  -0.813  -0.680  -0.565  -0.467  -0.419
  9 A"   25 A'   26 A'   27 A'   28 A'   29 A'   30 A'   10 A"                 
 -0.418  -0.327  -0.322  -0.305  -0.290  -0.287
 31 A'   11 A"   32 A'   33 A'   12 A"   34 A'                                 
 -- Virtual --                   
 -0.123  -0.108  -0.044  -0.002   0.024   0.034   0.040   0.059
 13 A"   35 A'   36 A'   37 A'   38 A'   39 A'   14 A"   40 A'                 
  0.080   0.082   0.093   0.116   0.148   0.157   0.178   0.194
 15 A"   41 A'   42 A'   43 A'   44 A'   16 A"   45 A'   46 A'                 
  0.215   0.233   0.251   0.266   0.266   0.318   0.349   0.374
 17 A"   47 A'   48 A'   49 A'   18 A"   50 A'   51 A'   19 A"                 
  0.390   0.391   0.409   0.424   0.452   0.490   0.519   0.623
 20 A"   52 A'   53 A'   54 A'   21 A"   55 A'   56 A'   57 A'                 
  0.632   0.643   0.663   0.687   0.707   0.815   0.835   0.848
 22 A"   58 A'   23 A"   59 A'   24 A"   60 A'   25 A"   61 A'                 
  0.859   0.937   0.961   1.013   1.038   1.081   1.220   1.280
 62 A'   63 A'   26 A"   64 A'   65 A'   66 A'   67 A'   27 A"                 
  1.318   1.358   1.492   1.560   1.625   1.924   2.015   2.079
 68 A'   69 A'   28 A"   70 A'   71 A'   29 A"   72 A'   30 A"                 
  2.132   2.259   2.277   2.590   2.631   3.750   3.815   3.949
 73 A'   31 A"   74 A'   75 A'   76 A'   32 A"   77 A'   33 A"                 
  3.960   3.964   3.995   4.037   4.117   4.269   5.973   5.997
 78 A'   34 A"   79 A'   80 A'   81 A'   82 A'   35 A"   83 A'                 
  6.014   6.949   9.599  13.752  13.840  13.973  25.761  25.834
 84 A'   85 A'   86 A'   36 A"   87 A'   88 A'   37 A"   89 A'                 
 26.197  27.731  28.320  28.339  28.353  28.525  28.530  28.532
 90 A'   91 A'   38 A"   92 A'   93 A'   39 A"   94 A'   40 A"                 
 28.545  28.613  35.252 127.868 127.882 127.899 151.548 163.087
 95 A'   96 A'   97 A'   41 A"   98 A'   99 A'  100 A'  101 A'                 
215.5671901.707
102 A'  103 A'                                                                 
 --------------------------------------------------------------

          Ground-State Mulliken Net Atomic Charges

     Atom                 Charge (a.u.)
  ----------------------------------------
      1 P                     0.286888
      2 N                    -0.147390
      3 Cl                    0.030744
      4 I                    -0.170242
  ----------------------------------------
  Sum of atomic charges =    -0.000000

 -----------------------------------------------------------------
                    Cartesian Multipole Moments
 -----------------------------------------------------------------
    Charge (ESU x 10^10)
                -0.0000
    Dipole Moment (Debye)
         X       0.9689      Y      -0.2964      Z      -0.0000
       Tot       1.0132
    Quadrupole Moments (Debye-Ang)
        XX     -64.2365     XY      -1.2384     YY     -57.7016
        XZ      -0.0000     YZ       0.0000     ZZ     -59.1273
    Octopole Moments (Debye-Ang^2)
       XXX      84.2944    XXY      17.6286    XYY      22.3425
       YYY      20.8217    XXZ      -0.0000    XYZ      -0.0000
       YYZ      -0.0000    XZZ      21.5453    YZZ       4.2117
       ZZZ      -0.0000
    Hexadecapole Moments (Debye-Ang^3)
      XXXX   -1025.8759   XXXY     -38.7040   XXYY    -214.3135
      XYYY     -29.9749   YYYY    -324.8630   XXXZ       0.0000
      XXYZ       0.0000   XYYZ       0.0000   YYYZ       0.0000
      XXZZ    -179.2932   XYZZ      -5.1794   YYZZ     -67.2968
      XZZZ      -0.0000   YZZZ       0.0000   ZZZZ     -78.6455
 -----------------------------------------------------------------
 Calculating analytic gradient of the SCF energy
 Gradient of SCF Energy
            1           2           3           4
    1  -0.0227348   0.0195734   0.0039165  -0.0007551
    2   0.0205414  -0.0301195   0.0116128  -0.0020346
    3   0.0000000  -0.0000000   0.0000000   0.0000000
 Max gradient component =       3.012E-02
 RMS gradient           =       1.410E-02
 Gradient time:  CPU 4.53 s  wall 1.23 s
 Geometry Optimization Parameters
   NAtoms,    NIC,     NZ,  NCons,   NDum,   NFix, NCnnct, MaxDiis
        4      14       4       0       0       0       0       0

 Cartesian Hessian Update
 Hessian Updated using BFGS Update


** GEOMETRY OPTIMIZATION IN DELOCALIZED INTERNAL COORDINATES **
   Searching for a Minimum

   Optimization Cycle:   4

                       Coordinates (Angstroms)
     ATOM                X               Y               Z
      1  P        -0.7082225100   -1.4680601164    0.0000000000
      2  N        -2.1468575541   -0.9091039414    0.0000000000
      3  Cl       -2.5720997466    0.7997769435    0.0000000000
      4  I         1.1017033163    0.2718656944    0.0000000000
   Point Group: cs    Number of degrees of freedom:     5


   Energy is  -7775.855809284

 Hessian Updated using BFGS Update

  5 Hessian modes will be used to form the next step
  Hessian Eigenvalues:
     0.084688    0.100972    0.219951    0.265896    0.497533

 Minimum Search - Taking Simple RFO Step
 Searching for Lamda that Minimizes Along All modes
 Value Taken    Lamda =  -0.00457533
 Step Taken.  Stepsize is  0.159488

                             Maximum     Tolerance    Cnvgd?
         Gradient           0.023186      0.000300      NO
         Displacement       0.104396      0.001200      NO
         Energy change     -0.008679      0.000001      NO


 New Cartesian Coordinates Obtained by Inverse Iteration

 Displacement from previous Coordinates is:  0.161195
 ----------------------------------------------------------------
             Standard Nuclear Orientation (Angstroms)
    I     Atom           X                Y                Z
 ----------------------------------------------------------------
    1      P      -0.6913883586    -1.4722561071     0.0000000000
    2      N      -2.1364741119    -0.8541868365     0.0000000000
    3      Cl     -2.6186898895     0.7713150596     0.0000000000
    4      I       1.1210758656     0.2496064642     0.0000000000
 ----------------------------------------------------------------
 Molecular Point Group                 Cs    NOp =  2
 Largest Abelian Subgroup              Cs    NOp =  2
 Nuclear Repulsion Energy =   469.7448248495 hartrees
 There are       46 alpha and       46 beta electrons
 Applying Cartesian multipole field
    Component          Value
    ---------          -----
     (2,0,0)        1.00000E-11
     (0,2,0)        2.00000E-11
     (0,0,2)       -3.00000E-11
 Nucleus-field energy     =     0.0000000116 hartrees
 Requested basis set is 6-311++G(d,p)
 There are 56 shells and 144 basis functions
 A cutoff of  1.0D-11 yielded   1271 shell pairs
 There are      8943 function pairs (      9963 Cartesian)
 Smallest overlap matrix eigenvalue = 1.47E-03
 Guess MOs from SCF MO coefficient file

 -----------------------------------------------------------------------
  General SCF calculation program by
  Eric Jon Sundstrom, Paul Horn, Yuezhi Mao, Dmitri Zuev, Alec White,
  David Stuck, Shaama M.S., Shane Yost, Joonho Lee, David Small,
  Daniel Levine, Susi Lehtola, Hugh Burton, Evgeny Epifanovsky
 -----------------------------------------------------------------------
 Exchange:     0.2000 Hartree-Fock + 0.0800 Slater + 0.7200 B88
 Correlation:  0.1900 VWN1RPA + 0.8100 LYP
 Using SG-1 standard quadrature grid
 using 4 threads for integral computing
 -------------------------------------------------------
 OpenMP Integral computing Module                
 Release: version 2.0, May 2017, Q-Chem Inc. Pleasanton 
 -------------------------------------------------------
 -------------------------------------------------------
 OpenMP BLAS3 based DFT computing Module                
 Release: version 1.0, May 2013, Q-Chem Inc. Pittsburgh 
 -------------------------------------------------------
 A restricted SCF calculation will be
 performed using DIIS
 SCF converges when DIIS error is below 1.0e-08
 ---------------------------------------
  Cycle       Energy         DIIS error
 ---------------------------------------
    1   -7775.8543717309      8.88e-04  
    2   -7775.8579024673      2.15e-04  
    3   -7775.8576622230      3.67e-04  
    4   -7775.8580207774      1.39e-04  
    5   -7775.8580620033      4.07e-05  
    6   -7775.8580662429      8.66e-06  
    7   -7775.8580664398      4.41e-06  
    8   -7775.8580664942      7.10e-07  
    9   -7775.8580664954      1.15e-07  
   10   -7775.8580664955      3.60e-08  
   11   -7775.8580664955      6.26e-09  Convergence criterion met
 ---------------------------------------
 SCF time:   CPU 13.86s  wall 4.00s 
 SCF   energy in the final basis set =    -7775.8580664955
 Total energy in the final basis set =    -7775.8580664955

 --------------------------------------------------------------
             Orbital Energies (a.u.) and Symmetries
 --------------------------------------------------------------

 Alpha MOs, Restricted
 -- Occupied --                  
******* -176.31 -165.72 -165.72 -165.72 -101.61  -77.14  -35.81
  1 A'    2 A'    3 A'    1 A"    4 A'    5 A'    6 A'    7 A'                 
-31.303 -31.299 -31.298 -22.953 -22.953 -22.952 -22.950 -22.950
  8 A'    2 A"    9 A'   10 A'    3 A"   11 A'    4 A"   12 A'                 
-14.399  -9.519  -7.286  -7.273  -7.272  -6.634  -6.360  -4.796
 13 A'   14 A'   15 A'    5 A"   16 A'   17 A'   18 A'   19 A'                 
 -4.794  -4.790  -4.770  -4.760  -4.758  -2.036  -2.033  -2.032
  6 A"   20 A'   21 A'    7 A"   22 A'   23 A'    8 A"   24 A'                 
 -2.023  -2.023  -0.975  -0.809  -0.679  -0.572  -0.468  -0.425
  9 A"   25 A'   26 A'   27 A'   28 A'   29 A'   30 A'   10 A"                 
 -0.424  -0.325  -0.325  -0.295  -0.287  -0.286
 31 A'   11 A"   32 A'   33 A'   34 A'   12 A"                                 
 -- Virtual --                   
 -0.124  -0.094  -0.038  -0.001   0.024   0.034   0.040   0.058
 13 A"   35 A'   36 A'   37 A'   38 A'   39 A'   14 A"   40 A'                 
  0.079   0.080   0.093   0.115   0.149   0.159   0.179   0.195
 15 A"   41 A'   42 A'   43 A'   44 A'   16 A"   45 A'   46 A'                 
  0.215   0.234   0.254   0.267   0.268   0.315   0.341   0.374
 17 A"   47 A'   48 A'   49 A'   18 A"   50 A'   51 A'   19 A"                 
  0.391   0.392   0.410   0.426   0.449   0.489   0.510   0.623
 20 A"   52 A'   53 A'   54 A'   21 A"   55 A'   56 A'   57 A'                 
  0.627   0.646   0.667   0.689   0.707   0.828   0.829   0.841
 22 A"   58 A'   23 A"   59 A'   24 A"   60 A'   25 A"   61 A'                 
  0.863   0.943   0.966   1.011   1.033   1.110   1.203   1.282
 62 A'   63 A'   26 A"   64 A'   65 A'   66 A'   67 A'   27 A"                 
  1.316   1.360   1.495   1.571   1.630   1.933   2.006   2.060
 68 A'   69 A'   28 A"   70 A'   71 A'   29 A"   72 A'   30 A"                 
  2.194   2.267   2.268   2.551   2.647   3.751   3.817   3.950
 73 A'   74 A'   31 A"   75 A'   76 A'   32 A"   77 A'   33 A"                 
  3.961   3.967   3.996   4.031   4.121   4.266   5.975   5.998
 78 A'   34 A"   79 A'   80 A'   81 A'   82 A'   35 A"   83 A'                 
  6.016   6.937   9.621  13.754  13.843  13.948  25.762  25.831
 84 A'   85 A'   86 A'   36 A"   87 A'   88 A'   37 A"   89 A'                 
 26.184  27.730  28.322  28.340  28.355  28.527  28.532  28.534
 90 A'   91 A'   38 A"   92 A'   93 A'   39 A"   94 A'   40 A"                 
 28.547  28.616  35.252 127.870 127.883 127.901 151.547 163.070
 95 A'   96 A'   97 A'   41 A"   98 A'   99 A'  100 A'  101 A'                 
215.5891901.706
102 A'  103 A'                                                                 

 Beta MOs, Restricted
 -- Occupied --                  
******* -176.31 -165.72 -165.72 -165.72 -101.61  -77.14  -35.81
  1 A'    2 A'    3 A'    1 A"    4 A'    5 A'    6 A'    7 A'                 
-31.303 -31.299 -31.298 -22.953 -22.953 -22.952 -22.950 -22.950
  8 A'    2 A"    9 A'   10 A'    3 A"   11 A'    4 A"   12 A'                 
-14.399  -9.519  -7.286  -7.273  -7.272  -6.634  -6.360  -4.796
 13 A'   14 A'   15 A'    5 A"   16 A'   17 A'   18 A'   19 A'                 
 -4.794  -4.790  -4.770  -4.760  -4.758  -2.036  -2.033  -2.032
  6 A"   20 A'   21 A'    7 A"   22 A'   23 A'    8 A"   24 A'                 
 -2.023  -2.023  -0.975  -0.809  -0.679  -0.572  -0.468  -0.425
  9 A"   25 A'   26 A'   27 A'   28 A'   29 A'   30 A'   10 A"                 
 -0.424  -0.325  -0.325  -0.295  -0.287  -0.286
 31 A'   11 A"   32 A'   33 A'   34 A'   12 A"                                 
 -- Virtual --                   
 -0.124  -0.094  -0.038  -0.001   0.024   0.034   0.040   0.058
 13 A"   35 A'   36 A'   37 A'   38 A'   39 A'   14 A"   40 A'                 
  0.079   0.080   0.093   0.115   0.149   0.159   0.179   0.195
 15 A"   41 A'   42 A'   43 A'   44 A'   16 A"   45 A'   46 A'                 
  0.215   0.234   0.254   0.267   0.268   0.315   0.341   0.374
 17 A"   47 A'   48 A'   49 A'   18 A"   50 A'   51 A'   19 A"                 
  0.391   0.392   0.410   0.426   0.449   0.489   0.510   0.623
 20 A"   52 A'   53 A'   54 A'   21 A"   55 A'   56 A'   57 A'                 
  0.627   0.646   0.667   0.689   0.707   0.828   0.829   0.841
 22 A"   58 A'   23 A"   59 A'   24 A"   60 A'   25 A"   61 A'                 
  0.863   0.943   0.966   1.011   1.033   1.110   1.203   1.282
 62 A'   63 A'   26 A"   64 A'   65 A'   66 A'   67 A'   27 A"                 
  1.316   1.360   1.495   1.571   1.630   1.933   2.006   2.060
 68 A'   69 A'   28 A"   70 A'   71 A'   29 A"   72 A'   30 A"                 
  2.194   2.267   2.268   2.551   2.647   3.751   3.817   3.950
 73 A'   74 A'   31 A"   75 A'   76 A'   32 A"   77 A'   33 A"                 
  3.961   3.967   3.996   4.031   4.121   4.266   5.975   5.998
 78 A'   34 A"   79 A'   80 A'   81 A'   82 A'   35 A"   83 A'                 
  6.016   6.937   9.621  13.754  13.843  13.948  25.762  25.831
 84 A'   85 A'   86 A'   36 A"   87 A'   88 A'   37 A"   89 A'                 
 26.184  27.730  28.322  28.340  28.355  28.527  28.532  28.534
 90 A'   91 A'   38 A"   92 A'   93 A'   39 A"   94 A'   40 A"                 
 28.547  28.616  35.252 127.870 127.883 127.901 151.547 163.070
 95 A'   96 A'   97 A'   41 A"   98 A'   99 A'  100 A'  101 A'                 
215.5891901.706
102 A'  103 A'                                                                 
 --------------------------------------------------------------

          Ground-State Mulliken Net Atomic Charges

     Atom                 Charge (a.u.)
  ----------------------------------------
      1 P                     0.285499
      2 N                    -0.145849
      3 Cl                    0.038689
      4 I                    -0.178340
  ----------------------------------------
  Sum of atomic charges =    -0.000000

 -----------------------------------------------------------------
                    Cartesian Multipole Moments
 -----------------------------------------------------------------
    Charge (ESU x 10^10)
                -0.0000
    Dipole Moment (Debye)
         X       0.7339      Y      -0.2046      Z       0.0000
       Tot       0.7619
    Quadrupole Moments (Debye-Ang)
        XX     -63.4859     XY      -1.6441     YY     -57.7828
        XZ       0.0000     YZ      -0.0000     ZZ     -59.1341
    Octopole Moments (Debye-Ang^2)
       XXX      80.0965    XXY      19.3377    XYY      21.9384
       YYY      22.8846    XXZ       0.0000    XYZ       0.0000
       YYZ       0.0000    XZZ      21.0376    YZZ       5.2248
       ZZZ       0.0000
    Hexadecapole Moments (Debye-Ang^3)
      XXXX   -1036.4028   XXXY     -39.3839   XXYY    -215.6330
      XYYY     -27.5986   YYYY    -318.2643   XXXZ       0.0000
      XXYZ       0.0000   XYYZ      -0.0000   YYYZ      -0.0000
      XXZZ    -182.2650   XYZZ      -4.6018   YYZZ     -66.2833
      XZZZ      -0.0000   YZZZ      -0.0000   ZZZZ     -78.8075
 -----------------------------------------------------------------
 Calculating analytic gradient of the SCF energy
 Gradient of SCF Energy
            1           2           3           4
    1   0.0054177  -0.0067275   0.0041759  -0.0028661
    2   0.0070937   0.0017040  -0.0049463  -0.0038515
    3   0.0000000   0.0000000  -0.0000000  -0.0000000
 Max gradient component =       7.094E-03
 RMS gradient           =       4.008E-03
 Gradient time:  CPU 4.50 s  wall 1.22 s
 Geometry Optimization Parameters
   NAtoms,    NIC,     NZ,  NCons,   NDum,   NFix, NCnnct, MaxDiis
        4      14       4       0       0       0       0       0

 Cartesian Hessian Update
 Hessian Updated using BFGS Update


** GEOMETRY OPTIMIZATION IN DELOCALIZED INTERNAL COORDINATES **
   Searching for a Minimum

   Optimization Cycle:   5

                       Coordinates (Angstroms)
     ATOM                X               Y               Z
      1  P        -0.6913883586   -1.4722561071    0.0000000000
      2  N        -2.1364741119   -0.8541868365    0.0000000000
      3  Cl       -2.6186898895    0.7713150596    0.0000000000
      4  I         1.1210758656    0.2496064642    0.0000000000
   Point Group: cs    Number of degrees of freedom:     5


   Energy is  -7775.858066496

 Hessian Updated using BFGS Update

  5 Hessian modes will be used to form the next step
  Hessian Eigenvalues:
     0.083629    0.116986    0.219728    0.270862    0.452019

 Minimum Search - Taking Simple RFO Step
 Searching for Lamda that Minimizes Along All modes
 Value Taken    Lamda =  -0.00069655
 Step Taken.  Stepsize is  0.062928

                             Maximum     Tolerance    Cnvgd?
         Gradient           0.008640      0.000300      NO
         Displacement       0.036799      0.001200      NO
         Energy change     -0.002257      0.000001      NO


 New Cartesian Coordinates Obtained by Inverse Iteration

 Displacement from previous Coordinates is:  0.060797
 ----------------------------------------------------------------
             Standard Nuclear Orientation (Angstroms)
    I     Atom           X                Y                Z
 ----------------------------------------------------------------
    1      P      -0.6936419556    -1.4902961689     0.0000000000
    2      N      -2.1240598406    -0.8473751615     0.0000000000
    3      Cl     -2.6375067696     0.7793761092     0.0000000000
    4      I       1.1297320714     0.2527738013     0.0000000000
 ----------------------------------------------------------------
 Molecular Point Group                 Cs    NOp =  2
 Largest Abelian Subgroup              Cs    NOp =  2
 Nuclear Repulsion Energy =   466.7804774695 hartrees
 There are       46 alpha and       46 beta electrons
 Applying Cartesian multipole field
    Component          Value
    ---------          -----
     (2,0,0)        1.00000E-11
     (0,2,0)        2.00000E-11
     (0,0,2)       -3.00000E-11
 Nucleus-field energy     =     0.0000000117 hartrees
 Requested basis set is 6-311++G(d,p)
 There are 56 shells and 144 basis functions
 A cutoff of  1.0D-11 yielded   1269 shell pairs
 There are      8939 function pairs (      9959 Cartesian)
 Smallest overlap matrix eigenvalue = 1.50E-03
 Guess MOs from SCF MO coefficient file

 -----------------------------------------------------------------------
  General SCF calculation program by
  Eric Jon Sundstrom, Paul Horn, Yuezhi Mao, Dmitri Zuev, Alec White,
  David Stuck, Shaama M.S., Shane Yost, Joonho Lee, David Small,
  Daniel Levine, Susi Lehtola, Hugh Burton, Evgeny Epifanovsky
 -----------------------------------------------------------------------
 Exchange:     0.2000 Hartree-Fock + 0.0800 Slater + 0.7200 B88
 Correlation:  0.1900 VWN1RPA + 0.8100 LYP
 Using SG-1 standard quadrature grid
 using 4 threads for integral computing
 -------------------------------------------------------
 OpenMP Integral computing Module                
 Release: version 2.0, May 2017, Q-Chem Inc. Pleasanton 
 -------------------------------------------------------
 -------------------------------------------------------
 OpenMP BLAS3 based DFT computing Module                
 Release: version 1.0, May 2013, Q-Chem Inc. Pittsburgh 
 -------------------------------------------------------
 A restricted SCF calculation will be
 performed using DIIS
 SCF converges when DIIS error is below 1.0e-08
 ---------------------------------------
  Cycle       Energy         DIIS error
 ---------------------------------------
    1   -7775.8580474752      2.86e-04  
    2   -7775.8584210991      7.42e-05  
    3   -7775.8584242002      6.93e-05  
    4   -7775.8584371423      2.49e-05  
    5   -7775.8584389098      8.93e-06  
    6   -7775.8584390230      5.38e-06  
    7   -7775.8584390956      1.55e-06  
    8   -7775.8584391008      2.74e-07  
    9   -7775.8584391010      6.28e-08  
   10   -7775.8584391010      2.66e-08  
   11   -7775.8584391011      3.99e-09  Convergence criterion met
 ---------------------------------------
 SCF time:   CPU 13.79s  wall 3.00s 
 SCF   energy in the final basis set =    -7775.8584391011
 Total energy in the final basis set =    -7775.8584391011

 --------------------------------------------------------------
             Orbital Energies (a.u.) and Symmetries
 --------------------------------------------------------------

 Alpha MOs, Restricted
 -- Occupied --                  
******* -176.31 -165.72 -165.71 -165.71 -101.61  -77.14  -35.81
  1 A'    2 A'    3 A'    1 A"    4 A'    5 A'    6 A'    7 A'                 
-31.300 -31.297 -31.296 -22.951 -22.950 -22.950 -22.947 -22.947
  8 A'    2 A"    9 A'   10 A'    3 A"   11 A'    4 A"   12 A'                 
-14.399  -9.520  -7.287  -7.274  -7.273  -6.636  -6.358  -4.798
 13 A'   14 A'   15 A'    5 A"   16 A'   17 A'   18 A'   19 A'                 
 -4.796  -4.792  -4.767  -4.757  -4.756  -2.034  -2.031  -2.029
  6 A"   20 A'   21 A'    7 A"   22 A'   23 A'    8 A"   24 A'                 
 -2.021  -2.021  -0.972  -0.811  -0.675  -0.573  -0.467  -0.424
  9 A"   25 A'   26 A'   27 A'   28 A'   29 A'   30 A'   10 A"                 
 -0.423  -0.327  -0.325  -0.294  -0.285  -0.285
 31 A'   32 A'   11 A"   33 A'   12 A"   34 A'                                 
 -- Virtual --                   
 -0.125  -0.098  -0.041  -0.001   0.023   0.034   0.040   0.057
 13 A"   35 A'   36 A'   37 A'   38 A'   39 A'   14 A"   40 A'                 
  0.079   0.080   0.093   0.114   0.150   0.159   0.180   0.195
 15 A"   41 A'   42 A'   43 A'   44 A'   16 A"   45 A'   46 A'                 
  0.215   0.235   0.254   0.267   0.267   0.318   0.340   0.377
 17 A"   47 A'   48 A'   49 A'   18 A"   50 A'   51 A'   19 A"                 
  0.392   0.394   0.411   0.426   0.449   0.483   0.509   0.623
 52 A'   20 A"   53 A'   54 A'   21 A"   55 A'   56 A'   57 A'                 
  0.627   0.647   0.663   0.687   0.706   0.825   0.828   0.840
 22 A"   58 A'   23 A"   59 A'   24 A"   60 A'   25 A"   61 A'                 
  0.858   0.942   0.967   1.012   1.034   1.108   1.204   1.282
 62 A'   63 A'   26 A"   64 A'   65 A'   66 A'   67 A'   27 A"                 
  1.316   1.358   1.494   1.573   1.628   1.930   1.997   2.058
 68 A'   69 A'   28 A"   70 A'   71 A'   29 A"   72 A'   30 A"                 
  2.187   2.258   2.267   2.545   2.653   3.751   3.811   3.953
 73 A'   74 A'   31 A"   75 A'   76 A'   32 A"   77 A'   33 A"                 
  3.963   3.968   3.995   4.034   4.118   4.264   5.976   5.999
 78 A'   34 A"   79 A'   80 A'   81 A'   82 A'   35 A"   83 A'                 
  6.018   6.939   9.618  13.751  13.841  13.947  25.760  25.823
 84 A'   85 A'   86 A'   36 A"   87 A'   88 A'   37 A"   89 A'                 
 26.182  27.728  28.324  28.342  28.357  28.529  28.534  28.535
 90 A'   91 A'   38 A"   92 A'   93 A'   39 A"   94 A'   40 A"                 
 28.548  28.615  35.250 127.872 127.885 127.903 151.546 163.072
 95 A'   96 A'   97 A'   41 A"   98 A'   99 A'  100 A'  101 A'                 
215.5871901.704
102 A'  103 A'                                                                 

 Beta MOs, Restricted
 -- Occupied --                  
******* -176.31 -165.72 -165.71 -165.71 -101.61  -77.14  -35.81
  1 A'    2 A'    3 A'    1 A"    4 A'    5 A'    6 A'    7 A'                 
-31.300 -31.297 -31.296 -22.951 -22.950 -22.950 -22.947 -22.947
  8 A'    2 A"    9 A'   10 A'    3 A"   11 A'    4 A"   12 A'                 
-14.399  -9.520  -7.287  -7.274  -7.273  -6.636  -6.358  -4.798
 13 A'   14 A'   15 A'    5 A"   16 A'   17 A'   18 A'   19 A'                 
 -4.796  -4.792  -4.767  -4.757  -4.756  -2.034  -2.031  -2.029
  6 A"   20 A'   21 A'    7 A"   22 A'   23 A'    8 A"   24 A'                 
 -2.021  -2.021  -0.972  -0.811  -0.675  -0.573  -0.467  -0.424
  9 A"   25 A'   26 A'   27 A'   28 A'   29 A'   30 A'   10 A"                 
 -0.423  -0.327  -0.325  -0.294  -0.285  -0.285
 31 A'   32 A'   11 A"   33 A'   12 A"   34 A'                                 
 -- Virtual --                   
 -0.125  -0.098  -0.041  -0.001   0.023   0.034   0.040   0.057
 13 A"   35 A'   36 A'   37 A'   38 A'   39 A'   14 A"   40 A'                 
  0.079   0.080   0.093   0.114   0.150   0.159   0.180   0.195
 15 A"   41 A'   42 A'   43 A'   44 A'   16 A"   45 A'   46 A'                 
  0.215   0.235   0.254   0.267   0.267   0.318   0.340   0.377
 17 A"   47 A'   48 A'   49 A'   18 A"   50 A'   51 A'   19 A"                 
  0.392   0.394   0.411   0.426   0.449   0.483   0.509   0.623
 52 A'   20 A"   53 A'   54 A'   21 A"   55 A'   56 A'   57 A'                 
  0.627   0.647   0.663   0.687   0.706   0.825   0.828   0.840
 22 A"   58 A'   23 A"   59 A'   24 A"   60 A'   25 A"   61 A'                 
  0.858   0.942   0.967   1.012   1.034   1.108   1.204   1.282
 62 A'   63 A'   26 A"   64 A'   65 A'   66 A'   67 A'   27 A"                 
  1.316   1.358   1.494   1.573   1.628   1.930   1.997   2.058
 68 A'   69 A'   28 A"   70 A'   71 A'   29 A"   72 A'   30 A"                 
  2.187   2.258   2.267   2.545   2.653   3.751   3.811   3.953
 73 A'   74 A'   31 A"   75 A'   76 A'   32 A"   77 A'   33 A"                 
  3.963   3.968   3.995   4.034   4.118   4.264   5.976   5.999
 78 A'   34 A"   79 A'   80 A'   81 A'   82 A'   35 A"   83 A'                 
  6.018   6.939   9.618  13.751  13.841  13.947  25.760  25.823
 84 A'   85 A'   86 A'   36 A"   87 A'   88 A'   37 A"   89 A'                 
 26.182  27.728  28.324  28.342  28.357  28.529  28.534  28.535
 90 A'   91 A'   38 A"   92 A'   93 A'   39 A"   94 A'   40 A"                 
 28.548  28.615  35.250 127.872 127.885 127.903 151.546 163.072
 95 A'   96 A'   97 A'   41 A"   98 A'   99 A'  100 A'  101 A'                 
215.5871901.704
102 A'  103 A'                                                                 
 --------------------------------------------------------------

          Ground-State Mulliken Net Atomic Charges

     Atom                 Charge (a.u.)
  ----------------------------------------
      1 P                     0.291512
      2 N                    -0.141384
      3 Cl                    0.037957
      4 I                    -0.188085
  ----------------------------------------
  Sum of atomic charges =    -0.000000

 -----------------------------------------------------------------
                    Cartesian Multipole Moments
 -----------------------------------------------------------------
    Charge (ESU x 10^10)
                -0.0000
    Dipole Moment (Debye)
         X       0.5803      Y      -0.3348      Z      -0.0000
       Tot       0.6700
    Quadrupole Moments (Debye-Ang)
        XX     -63.4207     XY      -1.6433     YY     -57.4114
        XZ      -0.0000     YZ       0.0000     ZZ     -59.1940
    Octopole Moments (Debye-Ang^2)
       XXX      78.5747    XXY      19.5411    XYY      21.4772
       YYY      22.0110    XXZ       0.0000    XYZ      -0.0000
       YYZ      -0.0000    XZZ      20.8666    YZZ       5.1078
       ZZZ      -0.0000
    Hexadecapole Moments (Debye-Ang^3)
      XXXX   -1043.8461   XXXY     -39.7548   XXYY    -216.8374
      XYYY     -26.6844   YYYY    -320.7754   XXXZ      -0.0000
      XXYZ       0.0000   XYYZ       0.0000   YYYZ       0.0000
      XXZZ    -184.0154   XYZZ      -4.3329   YYZZ     -66.8653
      XZZZ       0.0000   YZZZ       0.0000   ZZZZ     -79.0351
 -----------------------------------------------------------------
 Calculating analytic gradient of the SCF energy
 Gradient of SCF Energy
            1           2           3           4
    1   0.0026071  -0.0023527   0.0002775  -0.0005319
    2  -0.0005165  -0.0002305   0.0010621  -0.0003151
    3   0.0000000  -0.0000000  -0.0000000   0.0000000
 Max gradient component =       2.607E-03
 RMS gradient           =       1.089E-03
 Gradient time:  CPU 4.49 s  wall 1.22 s
 Geometry Optimization Parameters
   NAtoms,    NIC,     NZ,  NCons,   NDum,   NFix, NCnnct, MaxDiis
        4      14       4       0       0       0       0       0

 Cartesian Hessian Update
 Hessian Updated using BFGS Update


** GEOMETRY OPTIMIZATION IN DELOCALIZED INTERNAL COORDINATES **
   Searching for a Minimum

   Optimization Cycle:   6

                       Coordinates (Angstroms)
     ATOM                X               Y               Z
      1  P        -0.6936419556   -1.4902961689    0.0000000000
      2  N        -2.1240598406   -0.8473751615    0.0000000000
      3  Cl       -2.6375067696    0.7793761092    0.0000000000
      4  I         1.1297320714    0.2527738013    0.0000000000
   Point Group: cs    Number of degrees of freedom:     5


   Energy is  -7775.858439101

 Hessian Updated using BFGS Update

  5 Hessian modes will be used to form the next step
  Hessian Eigenvalues:
     0.073552    0.118981    0.214830    0.280372    0.459885

 Minimum Search - Taking Simple RFO Step
 Searching for Lamda that Minimizes Along All modes
 Value Taken    Lamda =  -0.00006241
 Step Taken.  Stepsize is  0.023742

                             Maximum     Tolerance    Cnvgd?
         Gradient           0.001972      0.000300      NO
         Displacement       0.018103      0.001200      NO
         Energy change     -0.000373      0.000001      NO


 New Cartesian Coordinates Obtained by Inverse Iteration

 Displacement from previous Coordinates is:  0.034382
 ----------------------------------------------------------------
             Standard Nuclear Orientation (Angstroms)
    I     Atom           X                Y                Z
 ----------------------------------------------------------------
    1      P      -0.6967178487    -1.4884060952     0.0000000000
    2      N      -2.1198070117    -0.8411639122     0.0000000000
    3      Cl     -2.6487350738     0.7744851745     0.0000000000
    4      I       1.1397834399     0.2495634131     0.0000000000
 ----------------------------------------------------------------
 Molecular Point Group                 Cs    NOp =  2
 Largest Abelian Subgroup              Cs    NOp =  2
 Nuclear Repulsion Energy =   465.8953927713 hartrees
 There are       46 alpha and       46 beta electrons
 Applying Cartesian multipole field
    Component          Value
    ---------          -----
     (2,0,0)        1.00000E-11
     (0,2,0)        2.00000E-11
     (0,0,2)       -3.00000E-11
 Nucleus-field energy     =     0.0000000118 hartrees
 Requested basis set is 6-311++G(d,p)
 There are 56 shells and 144 basis functions
 A cutoff of  1.0D-11 yielded   1269 shell pairs
 There are      8939 function pairs (      9959 Cartesian)
 Smallest overlap matrix eigenvalue = 1.47E-03
 Guess MOs from SCF MO coefficient file

 -----------------------------------------------------------------------
  General SCF calculation program by
  Eric Jon Sundstrom, Paul Horn, Yuezhi Mao, Dmitri Zuev, Alec White,
  David Stuck, Shaama M.S., Shane Yost, Joonho Lee, David Small,
  Daniel Levine, Susi Lehtola, Hugh Burton, Evgeny Epifanovsky
 -----------------------------------------------------------------------
 Exchange:     0.2000 Hartree-Fock + 0.0800 Slater + 0.7200 B88
 Correlation:  0.1900 VWN1RPA + 0.8100 LYP
 Using SG-1 standard quadrature grid
 using 4 threads for integral computing
 -------------------------------------------------------
 OpenMP Integral computing Module                
 Release: version 2.0, May 2017, Q-Chem Inc. Pleasanton 
 -------------------------------------------------------
 -------------------------------------------------------
 OpenMP BLAS3 based DFT computing Module                
 Release: version 1.0, May 2013, Q-Chem Inc. Pittsburgh 
 -------------------------------------------------------
 A restricted SCF calculation will be
 performed using DIIS
 SCF converges when DIIS error is below 1.0e-08
 ---------------------------------------
  Cycle       Energy         DIIS error
 ---------------------------------------
    1   -7775.8583602586      1.45e-04  
    2   -7775.8584237326      1.38e-04  
    3   -7775.8584197081      1.39e-04  
    4   -7775.8584664482      2.25e-05  
    5   -7775.8584682166      4.63e-06  
    6   -7775.8584682579      1.01e-06  
    7   -7775.8584682601      4.21e-07  
    8   -7775.8584682607      2.05e-07  
    9   -7775.8584682608      3.45e-08  
   10   -7775.8584682608      1.36e-08  
   11   -7775.8584682608      2.40e-09  Convergence criterion met
 ---------------------------------------
 SCF time:   CPU 13.81s  wall 3.00s 
 SCF   energy in the final basis set =    -7775.8584682608
 Total energy in the final basis set =    -7775.8584682608

 --------------------------------------------------------------
             Orbital Energies (a.u.) and Symmetries
 --------------------------------------------------------------

 Alpha MOs, Restricted
 -- Occupied --                  
******* -176.31 -165.71 -165.71 -165.71 -101.61  -77.14  -35.81
  1 A'    2 A'    3 A'    1 A"    4 A'    5 A'    6 A'    7 A'                 
-31.299 -31.295 -31.295 -22.950 -22.949 -22.949 -22.946 -22.946
  8 A'    2 A"    9 A'   10 A'    3 A"   11 A'    4 A"   12 A'                 
-14.399  -9.521  -7.288  -7.275  -7.274  -6.636  -6.357  -4.798
 13 A'   14 A'   15 A'    5 A"   16 A'   17 A'   18 A'   19 A'                 
 -4.796  -4.792  -4.766  -4.756  -4.755  -2.033  -2.029  -2.028
  6 A"   20 A'   21 A'    7 A"   22 A'   23 A'    8 A"   24 A'                 
 -2.020  -2.020  -0.974  -0.813  -0.674  -0.574  -0.467  -0.426
  9 A"   25 A'   26 A'   27 A'   28 A'   29 A'   30 A'   10 A"                 
 -0.424  -0.327  -0.325  -0.293  -0.285  -0.285
 31 A'   32 A'   11 A"   33 A'   12 A"   34 A'                                 
 -- Virtual --                   
 -0.125  -0.097  -0.041  -0.001   0.023   0.034   0.040   0.057
 13 A"   35 A'   36 A'   37 A'   38 A'   39 A'   14 A"   40 A'                 
  0.079   0.080   0.093   0.114   0.151   0.159   0.180   0.195
 15 A"   41 A'   42 A'   43 A'   44 A'   16 A"   45 A'   46 A'                 
  0.216   0.235   0.254   0.267   0.268   0.319   0.340   0.378
 17 A"   47 A'   48 A'   18 A"   49 A'   50 A'   51 A'   19 A"                 
  0.393   0.394   0.411   0.426   0.449   0.482   0.507   0.624
 52 A'   20 A"   53 A'   54 A'   21 A"   55 A'   56 A'   57 A'                 
  0.628   0.648   0.662   0.687   0.706   0.826   0.827   0.838
 22 A"   58 A'   23 A"   59 A'   24 A"   60 A'   25 A"   61 A'                 
  0.857   0.942   0.967   1.015   1.037   1.111   1.203   1.283
 62 A'   63 A'   26 A"   64 A'   65 A'   66 A'   67 A'   27 A"                 
  1.316   1.358   1.494   1.573   1.628   1.929   1.995   2.059
 68 A'   69 A'   28 A"   70 A'   71 A'   29 A"   72 A'   30 A"                 
  2.193   2.255   2.268   2.543   2.658   3.750   3.811   3.954
 73 A'   74 A'   31 A"   75 A'   76 A'   32 A"   77 A'   33 A"                 
  3.964   3.968   3.996   4.041   4.118   4.264   5.977   6.000
 78 A'   34 A"   79 A'   80 A'   81 A'   82 A'   35 A"   83 A'                 
  6.019   6.943   9.621  13.752  13.841  13.952  25.759  25.821
 84 A'   85 A'   86 A'   36 A"   87 A'   88 A'   37 A"   89 A'                 
 26.180  27.728  28.325  28.343  28.358  28.530  28.535  28.536
 90 A'   91 A'   38 A"   92 A'   93 A'   39 A"   94 A'   40 A"                 
 28.549  28.615  35.250 127.873 127.885 127.904 151.546 163.077
 95 A'   96 A'   97 A'   41 A"   98 A'   99 A'  100 A'  101 A'                 
215.5901901.704
102 A'  103 A'                                                                 

 Beta MOs, Restricted
 -- Occupied --                  
******* -176.31 -165.71 -165.71 -165.71 -101.61  -77.14  -35.81
  1 A'    2 A'    3 A'    1 A"    4 A'    5 A'    6 A'    7 A'                 
-31.299 -31.295 -31.295 -22.950 -22.949 -22.949 -22.946 -22.946
  8 A'    2 A"    9 A'   10 A'    3 A"   11 A'    4 A"   12 A'                 
-14.399  -9.521  -7.288  -7.275  -7.274  -6.636  -6.357  -4.798
 13 A'   14 A'   15 A'    5 A"   16 A'   17 A'   18 A'   19 A'                 
 -4.796  -4.792  -4.766  -4.756  -4.755  -2.033  -2.029  -2.028
  6 A"   20 A'   21 A'    7 A"   22 A'   23 A'    8 A"   24 A'                 
 -2.020  -2.020  -0.974  -0.813  -0.674  -0.574  -0.467  -0.426
  9 A"   25 A'   26 A'   27 A'   28 A'   29 A'   30 A'   10 A"                 
 -0.424  -0.327  -0.325  -0.293  -0.285  -0.285
 31 A'   32 A'   11 A"   33 A'   12 A"   34 A'                                 
 -- Virtual --                   
 -0.125  -0.097  -0.041  -0.001   0.023   0.034   0.040   0.057
 13 A"   35 A'   36 A'   37 A'   38 A'   39 A'   14 A"   40 A'                 
  0.079   0.080   0.093   0.114   0.151   0.159   0.180   0.195
 15 A"   41 A'   42 A'   43 A'   44 A'   16 A"   45 A'   46 A'                 
  0.216   0.235   0.254   0.267   0.268   0.319   0.340   0.378
 17 A"   47 A'   48 A'   18 A"   49 A'   50 A'   51 A'   19 A"                 
  0.393   0.394   0.411   0.426   0.449   0.482   0.507   0.624
 52 A'   20 A"   53 A'   54 A'   21 A"   55 A'   56 A'   57 A'                 
  0.628   0.648   0.662   0.687   0.706   0.826   0.827   0.838
 22 A"   58 A'   23 A"   59 A'   24 A"   60 A'   25 A"   61 A'                 
  0.857   0.942   0.967   1.015   1.037   1.111   1.203   1.283
 62 A'   63 A'   26 A"   64 A'   65 A'   66 A'   67 A'   27 A"                 
  1.316   1.358   1.494   1.573   1.628   1.929   1.995   2.059
 68 A'   69 A'   28 A"   70 A'   71 A'   29 A"   72 A'   30 A"                 
  2.193   2.255   2.268   2.543   2.658   3.750   3.811   3.954
 73 A'   74 A'   31 A"   75 A'   76 A'   32 A"   77 A'   33 A"                 
  3.964   3.968   3.996   4.041   4.118   4.264   5.977   6.000
 78 A'   34 A"   79 A'   80 A'   81 A'   82 A'   35 A"   83 A'                 
  6.019   6.943   9.621  13.752  13.841  13.952  25.759  25.821
 84 A'   85 A'   86 A'   36 A"   87 A'   88 A'   37 A"   89 A'                 
 26.180  27.728  28.325  28.343  28.358  28.530  28.535  28.536
 90 A'   91 A'   38 A"   92 A'   93 A'   39 A"   94 A'   40 A"                 
 28.549  28.615  35.250 127.873 127.885 127.904 151.546 163.077
 95 A'   96 A'   97 A'   41 A"   98 A'   99 A'  100 A'  101 A'                 
215.5901901.704
102 A'  103 A'                                                                 
 --------------------------------------------------------------

          Ground-State Mulliken Net Atomic Charges

     Atom                 Charge (a.u.)
  ----------------------------------------
      1 P                     0.292037
      2 N                    -0.136361
      3 Cl                    0.037644
      4 I                    -0.193320
  ----------------------------------------
  Sum of atomic charges =    -0.000000

 -----------------------------------------------------------------
                    Cartesian Multipole Moments
 -----------------------------------------------------------------
    Charge (ESU x 10^10)
                -0.0000
    Dipole Moment (Debye)
         X       0.4778      Y      -0.3534      Z      -0.0000
       Tot       0.5943
    Quadrupole Moments (Debye-Ang)
        XX     -63.2426     XY      -1.6603     YY     -57.3998
        XZ      -0.0000     YZ      -0.0000     ZZ     -59.1870
    Octopole Moments (Debye-Ang^2)
       XXX      77.2416    XXY      19.6828    XYY      21.1552
       YYY      22.1162    XXZ       0.0000    XYZ       0.0000
       YYZ       0.0000    XZZ      20.6153    YZZ       5.1745
       ZZZ      -0.0000
    Hexadecapole Moments (Debye-Ang^3)
      XXXX   -1049.1356   XXXY     -39.9604   XXYY    -217.4896
      XYYY     -26.5867   YYYY    -319.1041   XXXZ      -0.0000
      XXYZ      -0.0000   XYYZ      -0.0000   YYYZ      -0.0000
      XXZZ    -185.2470   XYZZ      -4.2876   YYZZ     -66.5564
      XZZZ      -0.0000   YZZZ      -0.0000   ZZZZ     -79.0539
 -----------------------------------------------------------------
 Calculating analytic gradient of the SCF energy
 Gradient of SCF Energy
            1           2           3           4
    1  -0.0007061   0.0001013   0.0004209   0.0001838
    2  -0.0000145   0.0001994  -0.0003317   0.0001468
    3  -0.0000000   0.0000000  -0.0000000  -0.0000000
 Max gradient component =       7.061E-04
 RMS gradient           =       2.725E-04
 Gradient time:  CPU 4.49 s  wall 1.22 s
 Geometry Optimization Parameters
   NAtoms,    NIC,     NZ,  NCons,   NDum,   NFix, NCnnct, MaxDiis
        4      14       4       0       0       0       0       0

 Cartesian Hessian Update
 Hessian Updated using BFGS Update


** GEOMETRY OPTIMIZATION IN DELOCALIZED INTERNAL COORDINATES **
   Searching for a Minimum

   Optimization Cycle:   7

                       Coordinates (Angstroms)
     ATOM                X               Y               Z
      1  P        -0.6967178487   -1.4884060952    0.0000000000
      2  N        -2.1198070117   -0.8411639122    0.0000000000
      3  Cl       -2.6487350738    0.7744851745    0.0000000000
      4  I         1.1397834399    0.2495634131    0.0000000000
   Point Group: cs    Number of degrees of freedom:     5


   Energy is  -7775.858468261

 Hessian Updated using BFGS Update

  5 Hessian modes will be used to form the next step
  Hessian Eigenvalues:
     0.089404    0.109257    0.197015    0.266898    0.502914

 Minimum Search - Taking Simple RFO Step
 Searching for Lamda that Minimizes Along All modes
 Value Taken    Lamda =  -0.00000545
 Step Taken.  Stepsize is  0.005700

                             Maximum     Tolerance    Cnvgd?
         Gradient           0.000871      0.000300      NO
         Displacement       0.004105      0.001200      NO
         Energy change     -0.000029      0.000001      NO


 New Cartesian Coordinates Obtained by Inverse Iteration

 Displacement from previous Coordinates is:  0.012170
 ----------------------------------------------------------------
             Standard Nuclear Orientation (Angstroms)
    I     Atom           X                Y                Z
 ----------------------------------------------------------------
    1      P      -0.6952280990    -1.4869586295     0.0000000000
    2      N      -2.1188824514    -0.8404174779     0.0000000000
    3      Cl     -2.6535918346     0.7747638283     0.0000000000
    4      I       1.1422258906     0.2470908592     0.0000000000
 ----------------------------------------------------------------
 Molecular Point Group                 Cs    NOp =  2
 Largest Abelian Subgroup              Cs    NOp =  2
 Nuclear Repulsion Energy =   465.6885747504 hartrees
 There are       46 alpha and       46 beta electrons
 Applying Cartesian multipole field
    Component          Value
    ---------          -----
     (2,0,0)        1.00000E-11
     (0,2,0)        2.00000E-11
     (0,0,2)       -3.00000E-11
 Nucleus-field energy     =     0.0000000118 hartrees
 Requested basis set is 6-311++G(d,p)
 There are 56 shells and 144 basis functions
 A cutoff of  1.0D-11 yielded   1268 shell pairs
 There are      8938 function pairs (      9958 Cartesian)
 Smallest overlap matrix eigenvalue = 1.47E-03
 Guess MOs from SCF MO coefficient file

 -----------------------------------------------------------------------
  General SCF calculation program by
  Eric Jon Sundstrom, Paul Horn, Yuezhi Mao, Dmitri Zuev, Alec White,
  David Stuck, Shaama M.S., Shane Yost, Joonho Lee, David Small,
  Daniel Levine, Susi Lehtola, Hugh Burton, Evgeny Epifanovsky
 -----------------------------------------------------------------------
 Exchange:     0.2000 Hartree-Fock + 0.0800 Slater + 0.7200 B88
 Correlation:  0.1900 VWN1RPA + 0.8100 LYP
 Using SG-1 standard quadrature grid
 using 4 threads for integral computing
 -------------------------------------------------------
 OpenMP Integral computing Module                
 Release: version 2.0, May 2017, Q-Chem Inc. Pleasanton 
 -------------------------------------------------------
 -------------------------------------------------------
 OpenMP BLAS3 based DFT computing Module                
 Release: version 1.0, May 2013, Q-Chem Inc. Pittsburgh 
 -------------------------------------------------------
 A restricted SCF calculation will be
 performed using DIIS
 SCF converges when DIIS error is below 1.0e-08
 ---------------------------------------
  Cycle       Energy         DIIS error
 ---------------------------------------
    1   -7775.8584641322      3.62e-05  
    2   -7775.8584701291      1.68e-05  
    3   -7775.8584683447      3.20e-05  
    4   -7775.8584707372      4.81e-06  
    5   -7775.8584708078      1.32e-06  
    6   -7775.8584708126      3.03e-07  
    7   -7775.8584708129      1.82e-07  
    8   -7775.8584708130      3.60e-08  
    9   -7775.8584708130      7.35e-09  Convergence criterion met
 ---------------------------------------
 SCF time:   CPU 11.28s  wall 3.00s 
 SCF   energy in the final basis set =    -7775.8584708130
 Total energy in the final basis set =    -7775.8584708130

 --------------------------------------------------------------
             Orbital Energies (a.u.) and Symmetries
 --------------------------------------------------------------

 Alpha MOs, Restricted
 -- Occupied --                  
******* -176.31 -165.71 -165.71 -165.71 -101.61  -77.14  -35.81
  1 A'    2 A'    3 A'    1 A"    4 A'    5 A'    6 A'    7 A'                 
-31.299 -31.296 -31.295 -22.950 -22.949 -22.949 -22.946 -22.946
  8 A'    2 A"    9 A'   10 A'    3 A"   11 A'    4 A"   12 A'                 
-14.399  -9.521  -7.288  -7.275  -7.274  -6.636  -6.357  -4.798
 13 A'   14 A'   15 A'    5 A"   16 A'   17 A'   18 A'   19 A'                 
 -4.796  -4.792  -4.766  -4.757  -4.755  -2.033  -2.030  -2.028
  6 A"   20 A'   21 A'    7 A"   22 A'   23 A'    8 A"   24 A'                 
 -2.020  -2.020  -0.973  -0.813  -0.674  -0.574  -0.467  -0.425
  9 A"   25 A'   26 A'   27 A'   28 A'   29 A'   30 A'   10 A"                 
 -0.424  -0.327  -0.326  -0.293  -0.285  -0.285
 31 A'   32 A'   11 A"   33 A'   12 A"   34 A'                                 
 -- Virtual --                   
 -0.125  -0.097  -0.041  -0.001   0.023   0.034   0.040   0.057
 13 A"   35 A'   36 A'   37 A'   38 A'   39 A'   14 A"   40 A'                 
  0.079   0.080   0.093   0.114   0.151   0.159   0.180   0.195
 15 A"   41 A'   42 A'   43 A'   44 A'   16 A"   45 A'   46 A'                 
  0.216   0.235   0.255   0.267   0.268   0.319   0.340   0.378
 17 A"   47 A'   48 A'   18 A"   49 A'   50 A'   51 A'   19 A"                 
  0.393   0.394   0.411   0.426   0.449   0.482   0.506   0.624
 52 A'   20 A"   53 A'   54 A'   21 A"   55 A'   56 A'   57 A'                 
  0.628   0.649   0.663   0.687   0.706   0.826   0.827   0.838
 22 A"   58 A'   23 A"   59 A'   24 A"   60 A'   25 A"   61 A'                 
  0.858   0.943   0.967   1.015   1.037   1.111   1.203   1.283
 62 A'   63 A'   26 A"   64 A'   65 A'   66 A'   67 A'   27 A"                 
  1.316   1.358   1.494   1.573   1.628   1.929   1.994   2.059
 68 A'   69 A'   28 A"   70 A'   71 A'   29 A"   72 A'   30 A"                 
  2.192   2.254   2.268   2.542   2.659   3.751   3.810   3.954
 73 A'   74 A'   31 A"   75 A'   76 A'   32 A"   77 A'   33 A"                 
  3.964   3.968   3.996   4.040   4.119   4.263   5.977   5.999
 78 A'   34 A"   79 A'   80 A'   81 A'   82 A'   35 A"   83 A'                 
  6.019   6.943   9.621  13.752  13.841  13.952  25.759  25.820
 84 A'   85 A'   86 A'   36 A"   87 A'   88 A'   37 A"   89 A'                 
 26.180  27.728  28.325  28.342  28.358  28.530  28.535  28.536
 90 A'   91 A'   38 A"   92 A'   93 A'   39 A"   94 A'   40 A"                 
 28.549  28.615  35.250 127.873 127.885 127.904 151.546 163.077
 95 A'   96 A'   97 A'   41 A"   98 A'   99 A'  100 A'  101 A'                 
215.5891901.704
102 A'  103 A'                                                                 

 Beta MOs, Restricted
 -- Occupied --                  
******* -176.31 -165.71 -165.71 -165.71 -101.61  -77.14  -35.81
  1 A'    2 A'    3 A'    1 A"    4 A'    5 A'    6 A'    7 A'                 
-31.299 -31.296 -31.295 -22.950 -22.949 -22.949 -22.946 -22.946
  8 A'    2 A"    9 A'   10 A'    3 A"   11 A'    4 A"   12 A'                 
-14.399  -9.521  -7.288  -7.275  -7.274  -6.636  -6.357  -4.798
 13 A'   14 A'   15 A'    5 A"   16 A'   17 A'   18 A'   19 A'                 
 -4.796  -4.792  -4.766  -4.757  -4.755  -2.033  -2.030  -2.028
  6 A"   20 A'   21 A'    7 A"   22 A'   23 A'    8 A"   24 A'                 
 -2.020  -2.020  -0.973  -0.813  -0.674  -0.574  -0.467  -0.425
  9 A"   25 A'   26 A'   27 A'   28 A'   29 A'   30 A'   10 A"                 
 -0.424  -0.327  -0.326  -0.293  -0.285  -0.285
 31 A'   32 A'   11 A"   33 A'   12 A"   34 A'                                 
 -- Virtual --                   
 -0.125  -0.097  -0.041  -0.001   0.023   0.034   0.040   0.057
 13 A"   35 A'   36 A'   37 A'   38 A'   39 A'   14 A"   40 A'                 
  0.079   0.080   0.093   0.114   0.151   0.159   0.180   0.195
 15 A"   41 A'   42 A'   43 A'   44 A'   16 A"   45 A'   46 A'                 
  0.216   0.235   0.255   0.267   0.268   0.319   0.340   0.378
 17 A"   47 A'   48 A'   18 A"   49 A'   50 A'   51 A'   19 A"                 
  0.393   0.394   0.411   0.426   0.449   0.482   0.506   0.624
 52 A'   20 A"   53 A'   54 A'   21 A"   55 A'   56 A'   57 A'                 
  0.628   0.649   0.663   0.687   0.706   0.826   0.827   0.838
 22 A"   58 A'   23 A"   59 A'   24 A"   60 A'   25 A"   61 A'                 
  0.858   0.943   0.967   1.015   1.037   1.111   1.203   1.283
 62 A'   63 A'   26 A"   64 A'   65 A'   66 A'   67 A'   27 A"                 
  1.316   1.358   1.494   1.573   1.628   1.929   1.994   2.059
 68 A'   69 A'   28 A"   70 A'   71 A'   29 A"   72 A'   30 A"                 
  2.192   2.254   2.268   2.542   2.659   3.751   3.810   3.954
 73 A'   74 A'   31 A"   75 A'   76 A'   32 A"   77 A'   33 A"                 
  3.964   3.968   3.996   4.040   4.119   4.263   5.977   5.999
 78 A'   34 A"   79 A'   80 A'   81 A'   82 A'   35 A"   83 A'                 
  6.019   6.943   9.621  13.752  13.841  13.952  25.759  25.820
 84 A'   85 A'   86 A'   36 A"   87 A'   88 A'   37 A"   89 A'                 
 26.180  27.728  28.325  28.342  28.358  28.530  28.535  28.536
 90 A'   91 A'   38 A"   92 A'   93 A'   39 A"   94 A'   40 A"                 
 28.549  28.615  35.250 127.873 127.885 127.904 151.546 163.077
 95 A'   96 A'   97 A'   41 A"   98 A'   99 A'  100 A'  101 A'                 
215.5891901.704
102 A'  103 A'                                                                 
 --------------------------------------------------------------

          Ground-State Mulliken Net Atomic Charges

     Atom                 Charge (a.u.)
  ----------------------------------------
      1 P                     0.291968
      2 N                    -0.136064
      3 Cl                    0.036825
      4 I                    -0.192730
  ----------------------------------------
  Sum of atomic charges =    -0.000000

 -----------------------------------------------------------------
                    Cartesian Multipole Moments
 -----------------------------------------------------------------
    Charge (ESU x 10^10)
                -0.0000
    Dipole Moment (Debye)
         X       0.4881      Y      -0.3492      Z      -0.0000
       Tot       0.6001
    Quadrupole Moments (Debye-Ang)
        XX     -63.2350     XY      -1.6692     YY     -57.4170
        XZ       0.0000     YZ       0.0000     ZZ     -59.1850
    Octopole Moments (Debye-Ang^2)
       XXX      77.1494    XXY      19.7629    XYY      21.1350
       YYY      22.2545    XXZ      -0.0000    XYZ      -0.0000
       YYZ      -0.0000    XZZ      20.6021    YZZ       5.2230
       ZZZ      -0.0000
    Hexadecapole Moments (Debye-Ang^3)
      XXXX   -1051.4416   XXXY     -39.5734   XXYY    -217.8053
      XYYY     -26.1143   YYYY    -318.6618   XXXZ      -0.0000
      XXYZ       0.0000   XYYZ       0.0000   YYYZ       0.0000
      XXZZ    -185.7038   XYZZ      -4.1155   YYZZ     -66.4698
      XZZZ      -0.0000   YZZZ       0.0000   ZZZZ     -79.0407
 -----------------------------------------------------------------
 Calculating analytic gradient of the SCF energy
 Gradient of SCF Energy
            1           2           3           4
    1  -0.0001414   0.0001710   0.0000242  -0.0000537
    2   0.0000207  -0.0000306   0.0001809  -0.0001710
    3   0.0000000  -0.0000000  -0.0000000  -0.0000000
 Max gradient component =       1.809E-04
 RMS gradient           =       9.833E-05
 Gradient time:  CPU 4.46 s  wall 1.21 s
 Geometry Optimization Parameters
   NAtoms,    NIC,     NZ,  NCons,   NDum,   NFix, NCnnct, MaxDiis
        4      14       4       0       0       0       0       0

 Cartesian Hessian Update
 Hessian Updated using BFGS Update


** GEOMETRY OPTIMIZATION IN DELOCALIZED INTERNAL COORDINATES **
   Searching for a Minimum

   Optimization Cycle:   8

                       Coordinates (Angstroms)
     ATOM                X               Y               Z
      1  P        -0.6952280990   -1.4869586295    0.0000000000
      2  N        -2.1188824514   -0.8404174779    0.0000000000
      3  Cl       -2.6535918346    0.7747638283    0.0000000000
      4  I         1.1422258906    0.2470908592    0.0000000000
   Point Group: cs    Number of degrees of freedom:     5


   Energy is  -7775.858470813

 Hessian Updated using BFGS Update

  5 Hessian modes will be used to form the next step
  Hessian Eigenvalues:
     0.093666    0.116877    0.201689    0.268648    0.462447

 Minimum Search - Taking Simple RFO Step
 Searching for Lamda that Minimizes Along All modes
 Value Taken    Lamda =   0.00000000
 Step Taken.  Stepsize is  0.001100

                             Maximum     Tolerance    Cnvgd?
         Gradient           0.000151      0.000300     YES
         Displacement       0.000746      0.001200     YES
         Energy change     -0.000003      0.000001      NO


                       Distance Matrix (Angstroms)
             P (  1)   N (  2)   Cl(  3)
   N (  2)  1.563588
   Cl(  3)  2.991751  1.701389
   I (  4)  2.526493  3.437659  3.832319

 Final energy is   -7775.8584708129802     


 ******************************
 **  OPTIMIZATION CONVERGED  **
 ******************************

                       Coordinates (Angstroms)
     ATOM                X               Y               Z
      1  P        -0.6952280990   -1.4869586295    0.0000000000
      2  N        -2.1188824514   -0.8404174779    0.0000000000
      3  Cl       -2.6535918346    0.7747638283    0.0000000000
      4  I         1.1422258906    0.2470908592    0.0000000000

Z-matrix Print:
$molecule
0 1
I 
P  1 2.526493
N  2 1.563588 1 112.233610
Cl 3 1.701389 2 132.742032 1 -0.000000 0
$end


 --------------------------------------------------------------
             Orbital Energies (a.u.) and Symmetries
 --------------------------------------------------------------

 Alpha MOs, Restricted
 -- Occupied --                  
******* -176.31 -165.71 -165.71 -165.71 -101.61  -77.14  -35.81
  1 A'    2 A'    3 A'    1 A"    4 A'    5 A'    6 A'    7 A'                 
-31.299 -31.296 -31.295 -22.950 -22.949 -22.949 -22.946 -22.946
  8 A'    2 A"    9 A'   10 A'    3 A"   11 A'    4 A"   12 A'                 
-14.399  -9.521  -7.288  -7.275  -7.274  -6.636  -6.357  -4.798
 13 A'   14 A'   15 A'    5 A"   16 A'   17 A'   18 A'   19 A'                 
 -4.796  -4.792  -4.766  -4.757  -4.755  -2.033  -2.030  -2.028
  6 A"   20 A'   21 A'    7 A"   22 A'   23 A'    8 A"   24 A'                 
 -2.020  -2.020  -0.973  -0.813  -0.674  -0.574  -0.467  -0.425
  9 A"   25 A'   26 A'   27 A'   28 A'   29 A'   30 A'   10 A"                 
 -0.424  -0.327  -0.326  -0.293  -0.285  -0.285
 31 A'   32 A'   11 A"   33 A'   12 A"   34 A'                                 
 -- Virtual --                   
 -0.125  -0.097  -0.041  -0.001   0.023   0.034   0.040   0.057
 13 A"   35 A'   36 A'   37 A'   38 A'   39 A'   14 A"   40 A'                 
  0.079   0.080   0.093   0.114   0.151   0.159   0.180   0.195
 15 A"   41 A'   42 A'   43 A'   44 A'   16 A"   45 A'   46 A'                 
  0.216   0.235   0.255   0.267   0.268   0.319   0.340   0.378
 17 A"   47 A'   48 A'   18 A"   49 A'   50 A'   51 A'   19 A"                 
  0.393   0.394   0.411   0.426   0.449   0.482   0.506   0.624
 52 A'   20 A"   53 A'   54 A'   21 A"   55 A'   56 A'   57 A'                 
  0.628   0.649   0.663   0.687   0.706   0.826   0.827   0.838
 22 A"   58 A'   23 A"   59 A'   24 A"   60 A'   25 A"   61 A'                 
  0.858   0.943   0.967   1.015   1.037   1.111   1.203   1.283
 62 A'   63 A'   26 A"   64 A'   65 A'   66 A'   67 A'   27 A"                 
  1.316   1.358   1.494   1.573   1.628   1.929   1.994   2.059
 68 A'   69 A'   28 A"   70 A'   71 A'   29 A"   72 A'   30 A"                 
  2.192   2.254   2.268   2.542   2.659   3.751   3.810   3.954
 73 A'   74 A'   31 A"   75 A'   76 A'   32 A"   77 A'   33 A"                 
  3.964   3.968   3.996   4.040   4.119   4.263   5.977   5.999
 78 A'   34 A"   79 A'   80 A'   81 A'   82 A'   35 A"   83 A'                 
  6.019   6.943   9.621  13.752  13.841  13.952  25.759  25.820
 84 A'   85 A'   86 A'   36 A"   87 A'   88 A'   37 A"   89 A'                 
 26.180  27.728  28.325  28.342  28.358  28.530  28.535  28.536
 90 A'   91 A'   38 A"   92 A'   93 A'   39 A"   94 A'   40 A"                 
 28.549  28.615  35.250 127.873 127.885 127.904 151.546 163.077
 95 A'   96 A'   97 A'   41 A"   98 A'   99 A'  100 A'  101 A'                 
215.5891901.704
102 A'  103 A'                                                                 

 Beta MOs, Restricted
 -- Occupied --                  
******* -176.31 -165.71 -165.71 -165.71 -101.61  -77.14  -35.81
  1 A'    2 A'    3 A'    1 A"    4 A'    5 A'    6 A'    7 A'                 
-31.299 -31.296 -31.295 -22.950 -22.949 -22.949 -22.946 -22.946
  8 A'    2 A"    9 A'   10 A'    3 A"   11 A'    4 A"   12 A'                 
-14.399  -9.521  -7.288  -7.275  -7.274  -6.636  -6.357  -4.798
 13 A'   14 A'   15 A'    5 A"   16 A'   17 A'   18 A'   19 A'                 
 -4.796  -4.792  -4.766  -4.757  -4.755  -2.033  -2.030  -2.028
  6 A"   20 A'   21 A'    7 A"   22 A'   23 A'    8 A"   24 A'                 
 -2.020  -2.020  -0.973  -0.813  -0.674  -0.574  -0.467  -0.425
  9 A"   25 A'   26 A'   27 A'   28 A'   29 A'   30 A'   10 A"                 
 -0.424  -0.327  -0.326  -0.293  -0.285  -0.285
 31 A'   32 A'   11 A"   33 A'   12 A"   34 A'                                 
 -- Virtual --                   
 -0.125  -0.097  -0.041  -0.001   0.023   0.034   0.040   0.057
 13 A"   35 A'   36 A'   37 A'   38 A'   39 A'   14 A"   40 A'                 
  0.079   0.080   0.093   0.114   0.151   0.159   0.180   0.195
 15 A"   41 A'   42 A'   43 A'   44 A'   16 A"   45 A'   46 A'                 
  0.216   0.235   0.255   0.267   0.268   0.319   0.340   0.378
 17 A"   47 A'   48 A'   18 A"   49 A'   50 A'   51 A'   19 A"                 
  0.393   0.394   0.411   0.426   0.449   0.482   0.506   0.624
 52 A'   20 A"   53 A'   54 A'   21 A"   55 A'   56 A'   57 A'                 
  0.628   0.649   0.663   0.687   0.706   0.826   0.827   0.838
 22 A"   58 A'   23 A"   59 A'   24 A"   60 A'   25 A"   61 A'                 
  0.858   0.943   0.967   1.015   1.037   1.111   1.203   1.283
 62 A'   63 A'   26 A"   64 A'   65 A'   66 A'   67 A'   27 A"                 
  1.316   1.358   1.494   1.573   1.628   1.929   1.994   2.059
 68 A'   69 A'   28 A"   70 A'   71 A'   29 A"   72 A'   30 A"                 
  2.192   2.254   2.268   2.542   2.659   3.751   3.810   3.954
 73 A'   74 A'   31 A"   75 A'   76 A'   32 A"   77 A'   33 A"                 
  3.964   3.968   3.996   4.040   4.119   4.263   5.977   5.999
 78 A'   34 A"   79 A'   80 A'   81 A'   82 A'   35 A"   83 A'                 
  6.019   6.943   9.621  13.752  13.841  13.952  25.759  25.820
 84 A'   85 A'   86 A'   36 A"   87 A'   88 A'   37 A"   89 A'                 
 26.180  27.728  28.325  28.342  28.358  28.530  28.535  28.536
 90 A'   91 A'   38 A"   92 A'   93 A'   39 A"   94 A'   40 A"                 
 28.549  28.615  35.250 127.873 127.885 127.904 151.546 163.077
 95 A'   96 A'   97 A'   41 A"   98 A'   99 A'  100 A'  101 A'                 
215.5891901.704
102 A'  103 A'                                                                 
 --------------------------------------------------------------

          Ground-State Mulliken Net Atomic Charges

     Atom                 Charge (a.u.)
  ----------------------------------------
      1 P                     0.291968
      2 N                    -0.136064
      3 Cl                    0.036825
      4 I                    -0.192730
  ----------------------------------------
  Sum of atomic charges =    -0.000000

 -----------------------------------------------------------------
                    Cartesian Multipole Moments
 -----------------------------------------------------------------
    Charge (ESU x 10^10)
                -0.0000
    Dipole Moment (Debye)
         X       0.4881      Y      -0.3492      Z      -0.0000
       Tot       0.6001
    Quadrupole Moments (Debye-Ang)
        XX     -63.2350     XY      -1.6692     YY     -57.4170
        XZ       0.0000     YZ       0.0000     ZZ     -59.1850
    Octopole Moments (Debye-Ang^2)
       XXX      77.1494    XXY      19.7629    XYY      21.1350
       YYY      22.2545    XXZ      -0.0000    XYZ      -0.0000
       YYZ      -0.0000    XZZ      20.6021    YZZ       5.2230
       ZZZ      -0.0000
    Hexadecapole Moments (Debye-Ang^3)
      XXXX   -1051.4416   XXXY     -39.5734   XXYY    -217.8053
      XYYY     -26.1143   YYYY    -318.6618   XXXZ      -0.0000
      XXYZ       0.0000   XYYZ       0.0000   YYYZ       0.0000
      XXZZ    -185.7038   XYZZ      -4.1155   YYZZ     -66.4698
      XZZZ      -0.0000   YZZZ       0.0000   ZZZZ     -79.0407
 -----------------------------------------------------------------
Archival summary:
1\1\TWL01\OPT\ProcedureUnspecified\BasisUnspecified\1l111\taweetha\SunNov2517:19:552018SunNov2517:19:552018\0\\#,OPT,ProcedureUnspecified,BasisUnspecified,\\0,1\I\P,1,2.52649\N,2,1.56359,1,112.234\Cl,3,1.70139,2,132.742,1,-0,0\\\@

 Total job time:  41.50s(wall), 149.99s(cpu) 
 Sun Nov 25 17:19:55 2018

        *************************************************************
        *                                                           *
        *  Thank you very much for using Q-Chem.  Have a nice day.  *
        *                                                           *
        *************************************************************


 
User input: 2 of 2 
 
Q-Chem Developer Version!
                  Welcome to Q-Chem
     A Quantum Leap Into The Future Of Chemistry


 Q-Chem 5.1, Q-Chem, Inc., Pleasanton, CA (2018)

 Yihan Shao,  Zhengting Gan,  E. Epifanovsky,  A. T. B. Gilbert,  M. Wormit,  
 J. Kussmann,  A. W. Lange,  A. Behn,  Jia Deng,  Xintian Feng,  D. Ghosh,  
 M. Goldey,  P. R. Horn,  L. D. Jacobson,  I. Kaliman,  T. Kus,  A. Landau,  
 Jie Liu,  E. I. Proynov,  R. M. Richard,  R. P. Steele,  E. J. Sundstrom,  
 H. L. Woodcock III,  P. M. Zimmerman,  D. Zuev,  B. Albrecht,  E. Alguire,  
 S. A. Baeppler,  D. Barton,  Z. Benda,  Y. A. Bernard,  E. J. Berquist,  
 K. B. Bravaya,  H. Burton,  D. Casanova,  Chun-Min Chang,  Yunqing Chen,  
 A. Chien,  K. D. Closser,  M. P. Coons,  S. Coriani,  S. Dasgupta,  
 A. L. Dempwolff,  M. Diedenhofen,  Hainam Do,  R. G. Edgar,  Po-Tung Fang,  
 S. Faraji,  S. Fatehi,  Qingguo Feng,  K. D. Fenk,  J. Fosso-Tande,  
 Qinghui Ge,  A. Ghysels,  G. Gidofalvi,  J. Gomes,  J. Gonthier,  A. Gunina,  
 D. Hait,  M. W. D. Hanson-Heine,  P. H. P. Harbach,  A. W. Hauser,  
 J. E. Herr,  E. G. Hohenstein,  Z. C. Holden,  Kerwin Hui,  B. C. Huynh,  
 T.-C. Jagau,  Hyunjun Ji,  B. Kaduk,  K. Khistyaev,  Jaehoon Kim,  
 P. Klunzinger,  K. Koh,  D. Kosenkov,  L. Koulias,  T. Kowalczyk,  
 C. M. Krauter,  A. Kunitsa,  Ka Un Lao,  A. Laurent,  K. V. Lawler,  
 Joonho Lee,  D. Lefrancois,  S. Lehtola,  D. S. Levine,  Yi-Pei Li,  
 You-Sheng Lin,  Fenglai Liu,  E. Livshits,  A. Luenser,  P. Manohar,  
 E. Mansoor,  S. F. Manzer,  Shan-Ping Mao,  Yuezhi Mao,  N. Mardirossian,  
 A. V. Marenich,  T. Markovich,  L. A. Martinez-Martinez,  S. A. Maurer,  
 N. J. Mayhall,  S. C. McKenzie,  J.-M. Mewes,  A. F. Morrison,  
 J. W. Mullinax,  K. Nanda,  T. S. Nguyen-Beck,  R. Olivares-Amaya,  
 J. A. Parkhill,  T. M. Perrine,  F. Plasser,  P. Pokhilko,  S. Prager,  
 A. Prociuk,  E. Ramos,  D. R. Rehn,  F. Rob,  M. Schneider,  N. Sergueev,  
 S. M. Sharada,  S. Sharma,  D. W. Small,  T. Stauch,  T. Stein,  
 Yu-Chuan Su,  A. J. W. Thom,  A. Tkatchenko,  T. Tsuchimochi,  N. M. Tubman,  
 L. Vogt,  M. L. Vidal,  O. Vydrov,  M. A. Watson,  J. Wenzel,  
 M. de Wergifosse,  T. A. Wesolowski,  A. White,  J. Witte,  A. Yamada,  
 Jun Yang,  K. Yao,  S. Yeganeh,  S. R. Yost,  Zhi-Qiang You,  A. Zech,  
 Igor Ying Zhang,  Xing Zhang,  Yan Zhao,  Ying Zhu,  B. R. Brooks,  
 G. K. L. Chan,  C. J. Cramer,  M. S. Gordon,  W. J. Hehre,  A. Klamt,  
 M. W. Schmidt,  C. D. Sherrill,  D. G. Truhlar,  A. Aspuru-Guzik,  R. Baer,  
 A. T. Bell,  N. A. Besley,  Jeng-Da Chai,  A. E. DePrince, III,  
 R. A. DiStasio Jr.,  A. Dreuw,  B. D. Dunietz,  T. R. Furlani,  
 Chao-Ping Hsu,  Yousung Jung,  Jing Kong,  D. S. Lambrecht,  WanZhen Liang,  
 C. Ochsenfeld,  V. A. Rassolov,  L. V. Slipchenko,  J. E. Subotnik,  
 T. Van Voorhis,  J. M. Herbert,  A. I. Krylov,  P. M. W. Gill,  M. Head-Gordon

 Contributors to earlier versions of Q-Chem not listed above: 
 R. D. Adamson,  B. Austin,  J. Baker,  G. J. O. Beran,  K. Brandhorst,  
 S. T. Brown,  E. F. C. Byrd,  A. K. Chakraborty,  C.-L. Cheng,  
 Siu Hung Chien,  D. M. Chipman,  D. L. Crittenden,  H. Dachsel,  
 R. J. Doerksen,  A. D. Dutoi,  L. Fusti-Molnar,  W. A. Goddard III,  
 A. Golubeva-Zadorozhnaya,  S. R. Gwaltney,  G. Hawkins,  A. Heyden,  
 S. Hirata,  G. Kedziora,  F. J. Keil,  C. Kelley,  Jihan Kim,  R. A. King,  
 R. Z. Khaliullin,  P. P. Korambath,  W. Kurlancheek,  A. M. Lee,  M. S. Lee,  
 S. V. Levchenko,  Ching Yeh Lin,  D. Liotard,  R. C. Lochan,  I. Lotan,  
 P. E. Maslen,  N. Nair,  D. P. O'Neill,  D. Neuhauser,  E. Neuscamman,  
 C. M. Oana,  R. Olson,  B. Peters,  R. Peverati,  P. A. Pieniazek,  
 Y. M. Rhee,  J. Ritchie,  M. A. Rohrdanz,  E. Rosta,  N. J. Russ,  
 H. F. Schaefer III,  N. E. Schultz,  N. Shenvi,  A. C. Simmonett,  A. Sodt,  
 D. Stuck,  K. S. Thanthiriwatte,  V. Vanovschi,  Tao Wang,  A. Warshel,  
 C. F. Williams,  Q. Wu,  X. Xu,  W. Zhang

 Please cite Q-Chem as follows:
 Y. Shao et al., Mol. Phys. 113, 184-215 (2015)
 DOI: 10.1080/00268976.2014.952696

 Q-Chem 5.1.2 for Intel X86 EM64T Linux

 Parts of Q-Chem use Armadillo 8.300.2 (Tropical Shenanigans).
 http://arma.sourceforge.net/

 Q-Chem begins on Sun Nov 25 17:19:55 2018  

Host: 
0

     Scratch files written to /scratch/taweetham/qchem45678//
The previous job contains 0 fragments, simply inherited here
Input Ideriv = 2
Curr. Ideriv = -1
Max.  Ideriv = 2

Checking the input file for inconsistencies... 	...done.

--------------------------------------------------------------
User input:
--------------------------------------------------------------

$molecule
read
$end

$rem
   job_type 	frequency
   basis 	6-311++g**
   method	b3lyp	
$end


--------------------------------------------------------------
 ----------------------------------------------------------------
             Standard Nuclear Orientation (Angstroms)
    I     Atom           X                Y                Z
 ----------------------------------------------------------------
    1      P      -0.6527134681    -1.4385793266    -0.0000000000
    2      N      -2.0463267502    -0.7296017559     0.0000000000
    3      Cl     -2.5089548351     0.9076825907     0.0000000000
    4      I       1.2597588956     0.2123641160    -0.0000000000
 ----------------------------------------------------------------
 Molecular Point Group                 Cs    NOp =  2
 Largest Abelian Subgroup              Cs    NOp =  2
 Nuclear Repulsion Energy =   465.6885747504 hartrees
 There are       46 alpha and       46 beta electrons
 Requested basis set is 6-311++G(d,p)
 There are 56 shells and 144 basis functions

 Total QAlloc Memory Limit   2000 MB
 Mega-Array Size       188 MB
 MEM_STATIC part       192 MB

                       Distance Matrix (Angstroms)
             P (  1)   N (  2)   Cl(  3)
   N (  2)  1.563588
   Cl(  3)  2.991751  1.701389
   I (  4)  2.526493  3.437659  3.832319

 A cutoff of  1.0D-11 yielded   1268 shell pairs
 There are      8938 function pairs (      9958 Cartesian)

 -------------------------------------------------------
 OpenMP Integral Computing Module                       
 Release: version 1.0, May 2013, Q-Chem Inc. Pittsburgh 
 -------------------------------------------------------
 Integral Job Info:
 Integral job number is                      11
 Integral operator is                         1
 short-range coefficients                     0
 long-range coefficients              100000000
 Omega coefficients                           0
 if combine SR and LR in K                    0
 Integral screening is                        0
 Integral computing path is                   2
 max size of driver memory is            800000
 size of driver memory is                593474
 size of scratch memory is             11933652
 max col of scratch BK array               1296
 max len of scratch array in speh3          155
 max len of scratch index in speh4           18
 max int batch size is                      520
 min int batch size is                       52
 fixed nKL is                                52
 max L of basis functions is                  2
 order of int derivative is                   0
 number of shells is                         56
 number of basis is                         152
 number of cartesian basis is               152
 number of contracted shell pairs          1268
 number of primitive shell pairs           2912
 maxK2 (contraction) of shell pair           36
 max number of K2 of shell pair               1
 max number of CS2 of shell pair            201
 max number of PS2 of shell pair            201
 mem total for path MDJ                  523036
 -------------------------------------------------------
 Smallest overlap matrix eigenvalue = 1.47E-03
 Guess from superposition of atomic densities
 Warning:  Energy on first SCF cycle will be non-variational
 SAD guess density has 92.000000 electrons

 -----------------------------------------------------------------------
  General SCF calculation program by
  Eric Jon Sundstrom, Paul Horn, Yuezhi Mao, Dmitri Zuev, Alec White,
  David Stuck, Shaama M.S., Shane Yost, Joonho Lee, David Small,
  Daniel Levine, Susi Lehtola, Hugh Burton, Evgeny Epifanovsky
 -----------------------------------------------------------------------
 Exchange:     0.2000 Hartree-Fock + 0.0800 Slater + 0.7200 B88
 Correlation:  0.1900 VWN1RPA + 0.8100 LYP
 Using SG-1 standard quadrature grid
 using 4 threads for integral computing
 -------------------------------------------------------
 OpenMP Integral computing Module                
 Release: version 2.0, May 2017, Q-Chem Inc. Pleasanton 
 -------------------------------------------------------
 -------------------------------------------------------
 OpenMP BLAS3 based DFT computing Module                
 Release: version 1.0, May 2013, Q-Chem Inc. Pittsburgh 
 -------------------------------------------------------
 A restricted SCF calculation will be
 performed using DIIS
 SCF converges when DIIS error is below 1.0e-08
 ---------------------------------------
  Cycle       Energy         DIIS error
 ---------------------------------------
    1   -7776.2300966027      3.98e-02  
    2   -7775.8029582163      4.59e-03  
    3   -7775.4348679071      1.25e-02  
    4   -7775.8475223245      1.72e-03  
    5   -7775.8552811592      1.00e-03  
    6   -7775.8582727579      2.14e-04  
    7   -7775.8583718355      7.68e-05  
    8   -7775.8583856944      1.52e-05  
    9   -7775.8583863928      3.92e-06  
   10   -7775.8583864313      9.62e-07  
   11   -7775.8583864339      2.56e-07  
   12   -7775.8583864341      5.47e-08  
   13   -7775.8583864341      9.90e-09  Convergence criterion met
 ---------------------------------------
 SCF time:   CPU 16.58s  wall 5.00s 
 SCF   energy in the final basis set =    -7775.8583864341
 Total energy in the final basis set =    -7775.8583864341

 --------------------------------------------------------------
             Orbital Energies (a.u.) and Symmetries
 --------------------------------------------------------------

 Alpha MOs, Restricted
 -- Occupied --                  
******* -176.31 -165.71 -165.71 -165.71 -101.61  -77.14  -35.81
  1 A'    2 A'    3 A'    1 A"    4 A'    5 A'    6 A'    7 A'                 
-31.299 -31.296 -31.295 -22.950 -22.949 -22.949 -22.946 -22.946
  8 A'    2 A"    9 A'   10 A'    3 A"   11 A'    4 A"   12 A'                 
-14.399  -9.521  -7.288  -7.275  -7.274  -6.636  -6.357  -4.798
 13 A'   14 A'   15 A'    5 A"   16 A'   17 A'   18 A'   19 A'                 
 -4.796  -4.792  -4.766  -4.757  -4.755  -2.033  -2.030  -2.028
  6 A"   20 A'   21 A'    7 A"   22 A'   23 A'    8 A"   24 A'                 
 -2.020  -2.020  -0.973  -0.813  -0.674  -0.574  -0.467  -0.425
  9 A"   25 A'   26 A'   27 A'   28 A'   29 A'   30 A'   10 A"                 
 -0.424  -0.327  -0.326  -0.293  -0.285  -0.285
 31 A'   32 A'   11 A"   33 A'   12 A"   34 A'                                 
 -- Virtual --                   
 -0.125  -0.097  -0.041  -0.001   0.023   0.034   0.040   0.057
 13 A"   35 A'   36 A'   37 A'   38 A'   39 A'   14 A"   40 A'                 
  0.079   0.080   0.093   0.114   0.151   0.159   0.180   0.195
 15 A"   41 A'   42 A'   43 A'   44 A'   16 A"   45 A'   46 A'                 
  0.216   0.235   0.255   0.267   0.268   0.319   0.341   0.378
 17 A"   47 A'   48 A'   18 A"   49 A'   50 A'   51 A'   19 A"                 
  0.393   0.394   0.411   0.426   0.449   0.482   0.506   0.624
 52 A'   20 A"   53 A'   54 A'   21 A"   55 A'   56 A'   57 A'                 
  0.628   0.649   0.663   0.688   0.706   0.826   0.828   0.838
 22 A"   58 A'   23 A"   59 A'   24 A"   60 A'   25 A"   61 A'                 
  0.858   0.943   0.967   1.015   1.037   1.111   1.203   1.283
 62 A'   63 A'   26 A"   64 A'   65 A'   66 A'   67 A'   27 A"                 
  1.316   1.358   1.494   1.573   1.628   1.929   1.994   2.059
 68 A'   69 A'   28 A"   70 A'   71 A'   29 A"   72 A'   30 A"                 
  2.192   2.254   2.268   2.542   2.659   3.751   3.810   3.954
 73 A'   74 A'   31 A"   75 A'   76 A'   32 A"   77 A'   33 A"                 
  3.964   3.968   3.996   4.041   4.118   4.264   5.977   5.999
 78 A'   34 A"   79 A'   80 A'   81 A'   82 A'   35 A"   83 A'                 
  6.018   6.943   9.621  13.752  13.841  13.952  25.759  25.820
 84 A'   85 A'   86 A'   36 A"   87 A'   88 A'   37 A"   89 A'                 
 26.180  27.729  28.325  28.342  28.358  28.530  28.535  28.536
 90 A'   91 A'   38 A"   92 A'   93 A'   39 A"   94 A'   40 A"                 
 28.549  28.616  35.250 127.873 127.885 127.904 151.546 163.077
 95 A'   96 A'   97 A'   41 A"   98 A'   99 A'  100 A'  101 A'                 
215.5891901.704
102 A'  103 A'                                                                 

 Beta MOs, Restricted
 -- Occupied --                  
******* -176.31 -165.71 -165.71 -165.71 -101.61  -77.14  -35.81
  1 A'    2 A'    3 A'    1 A"    4 A'    5 A'    6 A'    7 A'                 
-31.299 -31.296 -31.295 -22.950 -22.949 -22.949 -22.946 -22.946
  8 A'    2 A"    9 A'   10 A'    3 A"   11 A'    4 A"   12 A'                 
-14.399  -9.521  -7.288  -7.275  -7.274  -6.636  -6.357  -4.798
 13 A'   14 A'   15 A'    5 A"   16 A'   17 A'   18 A'   19 A'                 
 -4.796  -4.792  -4.766  -4.757  -4.755  -2.033  -2.030  -2.028
  6 A"   20 A'   21 A'    7 A"   22 A'   23 A'    8 A"   24 A'                 
 -2.020  -2.020  -0.973  -0.813  -0.674  -0.574  -0.467  -0.425
  9 A"   25 A'   26 A'   27 A'   28 A'   29 A'   30 A'   10 A"                 
 -0.424  -0.327  -0.326  -0.293  -0.285  -0.285
 31 A'   32 A'   11 A"   33 A'   12 A"   34 A'                                 
 -- Virtual --                   
 -0.125  -0.097  -0.041  -0.001   0.023   0.034   0.040   0.057
 13 A"   35 A'   36 A'   37 A'   38 A'   39 A'   14 A"   40 A'                 
  0.079   0.080   0.093   0.114   0.151   0.159   0.180   0.195
 15 A"   41 A'   42 A'   43 A'   44 A'   16 A"   45 A'   46 A'                 
  0.216   0.235   0.255   0.267   0.268   0.319   0.341   0.378
 17 A"   47 A'   48 A'   18 A"   49 A'   50 A'   51 A'   19 A"                 
  0.393   0.394   0.411   0.426   0.449   0.482   0.506   0.624
 52 A'   20 A"   53 A'   54 A'   21 A"   55 A'   56 A'   57 A'                 
  0.628   0.649   0.663   0.688   0.706   0.826   0.828   0.838
 22 A"   58 A'   23 A"   59 A'   24 A"   60 A'   25 A"   61 A'                 
  0.858   0.943   0.967   1.015   1.037   1.111   1.203   1.283
 62 A'   63 A'   26 A"   64 A'   65 A'   66 A'   67 A'   27 A"                 
  1.316   1.358   1.494   1.573   1.628   1.929   1.994   2.059
 68 A'   69 A'   28 A"   70 A'   71 A'   29 A"   72 A'   30 A"                 
  2.192   2.254   2.268   2.542   2.659   3.751   3.810   3.954
 73 A'   74 A'   31 A"   75 A'   76 A'   32 A"   77 A'   33 A"                 
  3.964   3.968   3.996   4.041   4.118   4.264   5.977   5.999
 78 A'   34 A"   79 A'   80 A'   81 A'   82 A'   35 A"   83 A'                 
  6.018   6.943   9.621  13.752  13.841  13.952  25.759  25.820
 84 A'   85 A'   86 A'   36 A"   87 A'   88 A'   37 A"   89 A'                 
 26.180  27.729  28.325  28.342  28.358  28.530  28.535  28.536
 90 A'   91 A'   38 A"   92 A'   93 A'   39 A"   94 A'   40 A"                 
 28.549  28.616  35.250 127.873 127.885 127.904 151.546 163.077
 95 A'   96 A'   97 A'   41 A"   98 A'   99 A'  100 A'  101 A'                 
215.5891901.704
102 A'  103 A'                                                                 
 --------------------------------------------------------------

          Ground-State Mulliken Net Atomic Charges

     Atom                 Charge (a.u.)
  ----------------------------------------
      1 P                     0.291862
      2 N                    -0.136061
      3 Cl                    0.036804
      4 I                    -0.192605
  ----------------------------------------
  Sum of atomic charges =    -0.000000

 -----------------------------------------------------------------
                    Cartesian Multipole Moments
 -----------------------------------------------------------------
    Charge (ESU x 10^10)
                 0.0000
    Dipole Moment (Debye)
         X       0.4720      Y      -0.3689      Z      -0.0000
       Tot       0.5991
    Quadrupole Moments (Debye-Ang)
        XX     -63.2713     XY      -1.4363     YY     -57.2918
        XZ       0.0000     YZ      -0.0000     ZZ     -59.1839
    Octopole Moments (Debye-Ang^2)
       XXX      59.2091    XXY      16.8029    XYY      14.1658
       YYY      16.7291    XXZ      -0.0000    XYZ      -0.0000
       YYZ      -0.0000    XZZ      14.4396    YZZ       3.3516
       ZZZ      -0.0000
    Hexadecapole Moments (Debye-Ang^3)
      XXXX   -1026.9689   XXXY     -14.9636   XXYY    -212.4615
      XYYY      -8.4798   YYYY    -314.1791   XXXZ       0.0000
      XXYZ       0.0000   XYYZ       0.0000   YYYZ      -0.0000
      XXZZ    -182.0366   XYZZ       1.8749   YYZZ     -66.2150
      XZZZ      -0.0000   YZZZ      -0.0000   ZZZZ     -79.0372
 -----------------------------------------------------------------
 Calculating MO derivatives via CPSCF
 D1JvT checksum  = 142176 10207.4398172145
 D1KAT checksum  = 335904 483.4615952217
   1         3          12      0.168059    0.072692
   2         3          12      0.021383    0.008035
   3         3          12      0.002800    0.000955
   4         3          12      0.000430    0.000181
   5         7           8      0.000040    0.000016
   6        13           2      0.000002    0.000001
   7        15           0      0.000000    0.000000    Roots Converged
 Time for AOints: 4.2 s (CPU) 1.1 s (wall)
 ------------------------------------------------------------------------------
                     AOints        : Timing summary (seconds)
 ------------------------------------------------------------------------------
     job step          cpu (% of tot)      sys (% of tot)     wall (% of tot)
 ------------------------------------------------------------------------------
  cpscf_lag         0.2206E+02 (33.0)   0.9000E-05 (47.4)   0.5768E+01 (32.7)
  iterzp            0.4058E+02 (60.7)   0.1000E-04 (52.6)   0.1072E+02 (60.8)
  make_fx           0.0000E+00 ( 0.0)   0.0000E+00 ( 0.0)   0.0000E+00 ( 0.0)
  AOints            0.4158E+01 ( 6.2)   0.0000E+00 ( 0.0)   0.1059E+01 ( 6.0)
 ------------------------------------------------------------------------------
   Grand Totals     0.6687E+02          0.1900E-04          0.1763E+02
 ------------------------------------------------------------------------------
 Calculating analytic Hessian of the SCF energy
 Polarizability Matrix (a.u.)
            1           2           3
    1-112.9083659  -2.6401418  -0.0000000
    2  -2.6401418 -77.5987229   0.0000000
    3  -0.0000000   0.0000000 -44.8197003

 Direct stationary perturbation theory relativistic correction:

 rels  =      98.196315287067
 relv  =    -325.697534723669
 rel2e =      42.568649110252
 E_rel =    -184.932570326350

 Hessian of the SCF Energy
            1           2           3           4           5           6
    1   0.3699394  -0.1517805  -0.0000000  -0.3107385   0.1935618   0.0000000
    2  -0.1517805   0.2182171  -0.0000000   0.1541892  -0.1302688   0.0000000
    3  -0.0000000  -0.0000000   0.0228977   0.0000000  -0.0000000  -0.0266417
    4  -0.3107385   0.1541892   0.0000000   0.3614347  -0.2140726  -0.0000000
    5   0.1935618  -0.1302688  -0.0000000  -0.2140726   0.2820721   0.0000000
    6   0.0000000   0.0000000  -0.0266417  -0.0000000   0.0000000   0.0338031
    7  -0.0187481   0.0349071   0.0000000  -0.0236109   0.0278687  -0.0000000
    8  -0.0057425  -0.0317165   0.0000000   0.0683538  -0.1549779  -0.0000000
    9  -0.0000000  -0.0000000   0.0128470  -0.0000000  -0.0000000  -0.0160317
   10  -0.0404527  -0.0373158  -0.0000000  -0.0270853  -0.0073579   0.0000000
   11  -0.0360389  -0.0562317   0.0000000  -0.0084704   0.0031746  -0.0000000
   12  -0.0000000   0.0000000  -0.0091029   0.0000000   0.0000000   0.0088703
            7           8           9          10          11          12
    1  -0.0187481  -0.0057425  -0.0000000  -0.0404527  -0.0360389  -0.0000000
    2   0.0349071  -0.0317165  -0.0000000  -0.0373158  -0.0562317   0.0000000
    3   0.0000000   0.0000000   0.0128470  -0.0000000   0.0000000  -0.0091029
    4  -0.0236109   0.0683538  -0.0000000  -0.0270853  -0.0084704   0.0000000
    5   0.0278687  -0.1549779  -0.0000000  -0.0073579   0.0031746   0.0000000
    6  -0.0000000  -0.0000000  -0.0160317   0.0000000  -0.0000000   0.0088703
    7   0.0390351  -0.0637629   0.0000000   0.0033239   0.0009871  -0.0000000
    8  -0.0637629   0.1781766   0.0000000   0.0011516   0.0085178  -0.0000000
    9   0.0000000   0.0000000   0.0074862  -0.0000000   0.0000000  -0.0043014
   10   0.0033239   0.0011516  -0.0000000   0.0642141   0.0435221   0.0000000
   11   0.0009871   0.0085178   0.0000000   0.0435221   0.0445393  -0.0000000
   12  -0.0000000  -0.0000000  -0.0043014   0.0000000  -0.0000000   0.0045340
 Gradient time:  CPU 99.36 s  wall 26.30 s
 **********************************************************************
 **                                                                  **
 **                       VIBRATIONAL ANALYSIS                       **
 **                       --------------------                       **
 **                                                                  **
 **        VIBRATIONAL FREQUENCIES (CM**-1) AND NORMAL MODES         **
 **     FORCE CONSTANTS (mDYN/ANGSTROM) AND REDUCED MASSES (AMU)     **
 **                  INFRARED INTENSITIES (KM/MOL)                   **
 **                                                                  **
 **********************************************************************


 Mode:                 1                      2                      3
 Frequency:        83.46                 297.22                 298.11
 Force Cnst:      0.1704                 0.8616                 1.4458
 Red. Mass:      41.5263                16.5534                27.6123
 IR Active:          YES                    YES                    YES
 IR Intens:        1.424                 13.439                 19.924
 Raman Active:       YES                    YES                    YES
               X      Y      Z        X      Y      Z        X      Y      Z
 P          0.114 -0.291 -0.000   -0.000 -0.000 -0.325    0.609  0.288 -0.000
 N          0.161 -0.143  0.000   -0.000 -0.000  0.928    0.610  0.295  0.000
 Cl         0.874  0.080 -0.000    0.000 -0.000 -0.180   -0.182  0.098 -0.000
 I         -0.286  0.065  0.000    0.000  0.000  0.026   -0.166 -0.130  0.000
 TransDip   0.038 -0.006 -0.000   -0.000 -0.000 -0.117    0.129  0.062 -0.000

 Mode:                 4                      5                      6
 Frequency:       397.80                 556.78                1157.13
 Force Cnst:      2.2081                 3.7155                12.8068
 Red. Mass:      23.6837                20.3421                16.2340
 IR Active:          YES                    YES                    YES
 IR Intens:       79.372                130.313                 40.126
 Raman Active:       YES                    YES                    YES
               X      Y      Z        X      Y      Z        X      Y      Z
 P          0.071  0.656 -0.000   -0.293  0.170 -0.000   -0.304  0.171  0.000
 N         -0.541 -0.420  0.000    0.370  0.734  0.000    0.726 -0.586 -0.000
 Cl         0.213 -0.213 -0.000    0.137 -0.436 -0.000   -0.016  0.086  0.000
 I         -0.016 -0.055  0.000   -0.007 -0.002  0.000   -0.001 -0.001 -0.000
 TransDip   0.246  0.145 -0.000   -0.365  0.019 -0.000   -0.144 -0.143 -0.000

 STANDARD THERMODYNAMIC QUANTITIES AT   298.15 K  AND     1.00 ATM

   This Molecule has  0 Imaginary Frequencies
   Zero point vibrational energy:        3.989 kcal/mol

   Atom    1 Element P  Has Mass   30.97376
   Atom    2 Element N  Has Mass   14.00307
   Atom    3 Element Cl Has Mass   34.96885
   Atom    4 Element I  Has Mass  126.90440
   Molecular Mass:   206.850080 amu
   Principal axes and moments of inertia in amu*Bohr^2:
                             1           2           3
    Eigenvalues --      378.44460  1752.59327  2131.03786
          X               0.99995    -0.01004     0.00000
          Y               0.01004     0.99995     0.00000
          Z               0.00000    -0.00000     1.00000
   Rotational Symmetry Number is   1
   The Molecule is an Asymmetric Top
   Translational Enthalpy:        0.889 kcal/mol
   Rotational Enthalpy:           0.889 kcal/mol
   Vibrational Enthalpy:          5.326 kcal/mol
   gas constant (RT):             0.592 kcal/mol
   Translational Entropy:        41.884  cal/mol.K
   Rotational Entropy:           28.737  cal/mol.K
   Vibrational Entropy:           8.218  cal/mol.K

   Total Enthalpy:                7.696 kcal/mol
   Total Entropy:                78.840  cal/mol.K
Archival summary:
1\1\TWL01\FREQ\ProcedureUnspecified\BasisUnspecified\1l111\taweetha\SunNov2517:20:262018SunNov2517:20:262018\0\\#,FREQ,ProcedureUnspecified,BasisUnspecified,\\0,1\I\P,1,2.52649\N,2,1.56359,1,112.234\Cl,3,1.70139,2,132.742,1,-0,0\\\@

 Total job time:  30.92s(wall), 116.06s(cpu) 
 Sun Nov 25 17:20:26 2018

        *************************************************************
        *                                                           *
        *  Thank you very much for using Q-Chem.  Have a nice day.  *
        *                                                           *
        *************************************************************
