# Supplementary material for: Geometric and energetic data from ab initio calculations of haloethene, haloimine, halomethylenephosphine, haloiminophosphine, halodiazene, halodiphosphene and halocyclopropane
Source: Data Brief. 2019 Nov 2;27:104738. doi: 10.1016/j.dib.2019.104738 (PMC6861602; doi:10.1016/j.dib.2019.104738)
Supplement: Multimedia component 7 [file mmc7.zip › NP/B3LYP/FENPBrE.out]

Q-Chem Developer Version!
                  Welcome to Q-Chem
     A Quantum Leap Into The Future Of Chemistry


 Q-Chem 5.1, Q-Chem, Inc., Pleasanton, CA (2018)

 Yihan Shao,  Zhengting Gan,  E. Epifanovsky,  A. T. B. Gilbert,  M. Wormit,  
 J. Kussmann,  A. W. Lange,  A. Behn,  Jia Deng,  Xintian Feng,  D. Ghosh,  
 M. Goldey,  P. R. Horn,  L. D. Jacobson,  I. Kaliman,  T. Kus,  A. Landau,  
 Jie Liu,  E. I. Proynov,  R. M. Richard,  R. P. Steele,  E. J. Sundstrom,  
 H. L. Woodcock III,  P. M. Zimmerman,  D. Zuev,  B. Albrecht,  E. Alguire,  
 S. A. Baeppler,  D. Barton,  Z. Benda,  Y. A. Bernard,  E. J. Berquist,  
 K. B. Bravaya,  H. Burton,  D. Casanova,  Chun-Min Chang,  Yunqing Chen,  
 A. Chien,  K. D. Closser,  M. P. Coons,  S. Coriani,  S. Dasgupta,  
 A. L. Dempwolff,  M. Diedenhofen,  Hainam Do,  R. G. Edgar,  Po-Tung Fang,  
 S. Faraji,  S. Fatehi,  Qingguo Feng,  K. D. Fenk,  J. Fosso-Tande,  
 Qinghui Ge,  A. Ghysels,  G. Gidofalvi,  J. Gomes,  J. Gonthier,  A. Gunina,  
 D. Hait,  M. W. D. Hanson-Heine,  P. H. P. Harbach,  A. W. Hauser,  
 J. E. Herr,  E. G. Hohenstein,  Z. C. Holden,  Kerwin Hui,  B. C. Huynh,  
 T.-C. Jagau,  Hyunjun Ji,  B. Kaduk,  K. Khistyaev,  Jaehoon Kim,  
 P. Klunzinger,  K. Koh,  D. Kosenkov,  L. Koulias,  T. Kowalczyk,  
 C. M. Krauter,  A. Kunitsa,  Ka Un Lao,  A. Laurent,  K. V. Lawler,  
 Joonho Lee,  D. Lefrancois,  S. Lehtola,  D. S. Levine,  Yi-Pei Li,  
 You-Sheng Lin,  Fenglai Liu,  E. Livshits,  A. Luenser,  P. Manohar,  
 E. Mansoor,  S. F. Manzer,  Shan-Ping Mao,  Yuezhi Mao,  N. Mardirossian,  
 A. V. Marenich,  T. Markovich,  L. A. Martinez-Martinez,  S. A. Maurer,  
 N. J. Mayhall,  S. C. McKenzie,  J.-M. Mewes,  A. F. Morrison,  
 J. W. Mullinax,  K. Nanda,  T. S. Nguyen-Beck,  R. Olivares-Amaya,  
 J. A. Parkhill,  T. M. Perrine,  F. Plasser,  P. Pokhilko,  S. Prager,  
 A. Prociuk,  E. Ramos,  D. R. Rehn,  F. Rob,  M. Schneider,  N. Sergueev,  
 S. M. Sharada,  S. Sharma,  D. W. Small,  T. Stauch,  T. Stein,  
 Yu-Chuan Su,  A. J. W. Thom,  A. Tkatchenko,  T. Tsuchimochi,  N. M. Tubman,  
 L. Vogt,  M. L. Vidal,  O. Vydrov,  M. A. Watson,  J. Wenzel,  
 M. de Wergifosse,  T. A. Wesolowski,  A. White,  J. Witte,  A. Yamada,  
 Jun Yang,  K. Yao,  S. Yeganeh,  S. R. Yost,  Zhi-Qiang You,  A. Zech,  
 Igor Ying Zhang,  Xing Zhang,  Yan Zhao,  Ying Zhu,  B. R. Brooks,  
 G. K. L. Chan,  C. J. Cramer,  M. S. Gordon,  W. J. Hehre,  A. Klamt,  
 M. W. Schmidt,  C. D. Sherrill,  D. G. Truhlar,  A. Aspuru-Guzik,  R. Baer,  
 A. T. Bell,  N. A. Besley,  Jeng-Da Chai,  A. E. DePrince, III,  
 R. A. DiStasio Jr.,  A. Dreuw,  B. D. Dunietz,  T. R. Furlani,  
 Chao-Ping Hsu,  Yousung Jung,  Jing Kong,  D. S. Lambrecht,  WanZhen Liang,  
 C. Ochsenfeld,  V. A. Rassolov,  L. V. Slipchenko,  J. E. Subotnik,  
 T. Van Voorhis,  J. M. Herbert,  A. I. Krylov,  P. M. W. Gill,  M. Head-Gordon

 Contributors to earlier versions of Q-Chem not listed above: 
 R. D. Adamson,  B. Austin,  J. Baker,  G. J. O. Beran,  K. Brandhorst,  
 S. T. Brown,  E. F. C. Byrd,  A. K. Chakraborty,  C.-L. Cheng,  
 Siu Hung Chien,  D. M. Chipman,  D. L. Crittenden,  H. Dachsel,  
 R. J. Doerksen,  A. D. Dutoi,  L. Fusti-Molnar,  W. A. Goddard III,  
 A. Golubeva-Zadorozhnaya,  S. R. Gwaltney,  G. Hawkins,  A. Heyden,  
 S. Hirata,  G. Kedziora,  F. J. Keil,  C. Kelley,  Jihan Kim,  R. A. King,  
 R. Z. Khaliullin,  P. P. Korambath,  W. Kurlancheek,  A. M. Lee,  M. S. Lee,  
 S. V. Levchenko,  Ching Yeh Lin,  D. Liotard,  R. C. Lochan,  I. Lotan,  
 P. E. Maslen,  N. Nair,  D. P. O'Neill,  D. Neuhauser,  E. Neuscamman,  
 C. M. Oana,  R. Olson,  B. Peters,  R. Peverati,  P. A. Pieniazek,  
 Y. M. Rhee,  J. Ritchie,  M. A. Rohrdanz,  E. Rosta,  N. J. Russ,  
 H. F. Schaefer III,  N. E. Schultz,  N. Shenvi,  A. C. Simmonett,  A. Sodt,  
 D. Stuck,  K. S. Thanthiriwatte,  V. Vanovschi,  Tao Wang,  A. Warshel,  
 C. F. Williams,  Q. Wu,  X. Xu,  W. Zhang

 Please cite Q-Chem as follows:
 Y. Shao et al., Mol. Phys. 113, 184-215 (2015)
 DOI: 10.1080/00268976.2014.952696

 Q-Chem 5.1.2 for Intel X86 EM64T Linux

 Parts of Q-Chem use Armadillo 8.300.2 (Tropical Shenanigans).
 http://arma.sourceforge.net/

 Q-Chem begins on Sun Nov 25 17:21:20 2018  

Host: 
0

     Scratch files written to /scratch/taweetham/qchem45784//
Input Ideriv = 2
Curr. Ideriv = -1
Max.  Ideriv = 2

Checking the input file for inconsistencies... 	...done.

--------------------------------------------------------------
User input:
--------------------------------------------------------------
$molecule
0 1
P 
N 1 PP 
F 2 PF 1 ANG 
Br 1 PBr 2 ANG  3 DHA

PP=1.9
PH=1.44
PF=1.54
PCl=2.03
PBr=2.5
PI=2.6
ANG=120.0
DHA=0.0
$end

$rem
   job_type	optimization
   basis	6-311++g**
   method	b3lyp
$end

--------------------------------------------------------------
 ----------------------------------------------------------------
             Standard Nuclear Orientation (Angstroms)
    I     Atom           X                Y                Z
 ----------------------------------------------------------------
    1      P      -0.6853058633    -1.1439979702    -0.0000000000
    2      N      -2.3821077564    -0.2890925160     0.0000000000
    3      F      -2.4696698102     1.2484161463     0.0000000000
    4      Br      1.4051820153     0.2270820528    -0.0000000000
 ----------------------------------------------------------------
 Molecular Point Group                 Cs    NOp =  2
 Largest Abelian Subgroup              Cs    NOp =  2
 Nuclear Repulsion Energy =   261.4723641626 hartrees
 There are       33 alpha and       33 beta electrons
 Requested basis set is 6-311++G(d,p)
 There are 44 shells and 122 basis functions

 Total QAlloc Memory Limit   2000 MB
 Mega-Array Size       188 MB
 MEM_STATIC part       192 MB
 A cutoff of  1.0D-11 yielded    803 shell pairs
 There are      6497 function pairs (      7140 Cartesian)

 -------------------------------------------------------
 OpenMP Integral Computing Module                       
 Release: version 1.0, May 2013, Q-Chem Inc. Pittsburgh 
 -------------------------------------------------------
 Integral Job Info:
 Integral job number is                      11
 Integral operator is                         1
 short-range coefficients                     0
 long-range coefficients              100000000
 Omega coefficients                           0
 if combine SR and LR in K                    0
 Integral screening is                        0
 Integral computing path is                   2
 max size of driver memory is            800000
 size of driver memory is                593474
 size of scratch memory is             29623520
 max col of scratch BK array               1296
 max len of scratch array in speh3          155
 max len of scratch index in speh4           18
 max int batch size is                      520
 min int batch size is                       52
 fixed nKL is                                45
 max L of basis functions is                  2
 order of int derivative is                   0
 number of shells is                         44
 number of basis is                         128
 number of cartesian basis is               128
 number of contracted shell pairs           803
 number of primitive shell pairs           2289
 maxK2 (contraction) of shell pair           36
 max number of K2 of shell pair               1
 max number of CS2 of shell pair             72
 max number of PS2 of shell pair            180
 mem total for path MDJ                  515062
 -------------------------------------------------------
 Smallest overlap matrix eigenvalue = 2.03E-03

 Scale SEOQF with 1.000000e-01/1.000000e-01/1.000000e-01

 Standard Electronic Orientation quadrupole field applied
 Nucleus-field energy     =     0.0000000087 hartrees
 Guess from superposition of atomic densities
 Warning:  Energy on first SCF cycle will be non-variational
 SAD guess density has 66.000000 electrons

 -----------------------------------------------------------------------
  General SCF calculation program by
  Eric Jon Sundstrom, Paul Horn, Yuezhi Mao, Dmitri Zuev, Alec White,
  David Stuck, Shaama M.S., Shane Yost, Joonho Lee, David Small,
  Daniel Levine, Susi Lehtola, Hugh Burton, Evgeny Epifanovsky
 -----------------------------------------------------------------------
 Exchange:     0.2000 Hartree-Fock + 0.0800 Slater + 0.7200 B88
 Correlation:  0.1900 VWN1RPA + 0.8100 LYP
 Using SG-1 standard quadrature grid
 using 4 threads for integral computing
 -------------------------------------------------------
 OpenMP Integral computing Module                
 Release: version 2.0, May 2017, Q-Chem Inc. Pleasanton 
 -------------------------------------------------------
 -------------------------------------------------------
 OpenMP BLAS3 based DFT computing Module                
 Release: version 1.0, May 2013, Q-Chem Inc. Pittsburgh 
 -------------------------------------------------------
 A restricted SCF calculation will be
 performed using DIIS
 SCF converges when DIIS error is below 1.0e-08
 ---------------------------------------
  Cycle       Energy         DIIS error
 ---------------------------------------
    1   -3069.8603529458      3.08e-02  
    2   -3069.9432255268      6.13e-03  
    3   -3069.1816763247      2.09e-02  
    4   -3070.0025244460      2.89e-03  
    5   -3069.9977935376      3.49e-03  
    6   -3070.0207347635      1.40e-03  
    7   -3070.0233074462      4.92e-04  
    8   -3070.0237145694      7.55e-05  
    9   -3070.0237255681      1.85e-05  
   10   -3070.0237261656      3.62e-06  
   11   -3070.0237261919      9.67e-07  
   12   -3070.0237261941      3.65e-07  
   13   -3070.0237261944      7.63e-08  
   14   -3070.0237261944      2.03e-08  
   15   -3070.0237261944      3.18e-09  Convergence criterion met
 ---------------------------------------
 SCF time:   CPU 13.57s  wall 4.00s 
 SCF   energy in the final basis set =    -3070.0237261944
 Total energy in the final basis set =    -3070.0237261944

 --------------------------------------------------------------
             Orbital Energies (a.u.) and Symmetries
 --------------------------------------------------------------

 Alpha MOs, Restricted
 -- Occupied --                  
-482.87  -77.20  -62.52  -56.34  -56.33  -56.33  -24.72  -14.47
  1 A'    2 A'    3 A'    4 A'    1 A"    5 A'    6 A'    7 A'                 
 -8.725  -6.680  -6.555  -6.544  -6.543  -4.843  -4.840  -4.838
  8 A'    9 A'   10 A'    2 A"   11 A'   12 A'    3 A"   13 A'                 
 -2.666  -2.663  -2.662  -2.653  -2.653  -1.198  -0.829  -0.795
 14 A'    4 A"   15 A'   16 A'    5 A"   17 A'   18 A'   19 A'                 
 -0.616  -0.493  -0.455  -0.453  -0.368  -0.348  -0.346  -0.317
 20 A'   21 A'   22 A'    6 A"   23 A'   24 A'    7 A"   25 A'                 
 -0.309
  8 A"                                                                         
 -- Virtual --                   
 -0.177  -0.154  -0.091  -0.021   0.000   0.030   0.038   0.052
  9 A"   26 A'   27 A'   28 A'   29 A'   30 A'   10 A"   31 A'                 
  0.058   0.070   0.075   0.108   0.123   0.138   0.155   0.195
 32 A'   11 A"   33 A'   34 A'   35 A'   12 A"   36 A'   37 A'                 
  0.235   0.258   0.259   0.269   0.272   0.285   0.379   0.409
 38 A'   13 A"   39 A'   14 A"   40 A'   41 A'   42 A'   15 A"                 
  0.413   0.442   0.484   0.497   0.514   0.542   0.553   0.570
 43 A'   44 A'   45 A'   16 A"   46 A'   17 A"   47 A'   48 A'                 
  0.574   0.611   0.641   0.662   0.761   0.804   0.817   0.881
 18 A"   49 A'   50 A'   19 A"   51 A'   52 A'   20 A"   53 A'                 
  0.942   1.149   1.281   1.339   1.359   1.452   1.516   1.581
 54 A'   55 A'   21 A"   56 A'   57 A'   22 A"   58 A'   59 A'                 
  1.805   1.930   1.960   1.960   1.973   1.987   2.027   2.266
 60 A'   23 A"   61 A'   24 A"   25 A"   62 A'   63 A'   64 A'                 
  2.291   3.535   3.698   3.729   3.772   3.773   3.807   3.816
 65 A'   66 A'   26 A"   67 A'   27 A"   68 A'   28 A"   69 A'                 
  3.971   3.973   3.975   3.992   4.112   4.486   6.264   6.283
 29 A"   30 A"   70 A'   71 A'   72 A'   73 A'   31 A"   74 A'                 
  6.321   6.535   6.685   7.526   7.534   7.561  13.703  13.755
 75 A'   76 A'   77 A'   32 A"   78 A'   79 A'   33 A"   80 A'                 
 13.819  35.163  47.831  66.739 162.781 289.721 289.727 289.768
 81 A'   82 A'   83 A'   84 A'   85 A'   34 A"   86 A'   87 A'                 
*******
 88 A'                                                                         

 Beta MOs, Restricted
 -- Occupied --                  
-482.87  -77.20  -62.52  -56.34  -56.33  -56.33  -24.72  -14.47
  1 A'    2 A'    3 A'    4 A'    1 A"    5 A'    6 A'    7 A'                 
 -8.725  -6.680  -6.555  -6.544  -6.543  -4.843  -4.840  -4.838
  8 A'    9 A'   10 A'    2 A"   11 A'   12 A'    3 A"   13 A'                 
 -2.666  -2.663  -2.662  -2.653  -2.653  -1.198  -0.829  -0.795
 14 A'    4 A"   15 A'   16 A'    5 A"   17 A'   18 A'   19 A'                 
 -0.616  -0.493  -0.455  -0.453  -0.368  -0.348  -0.346  -0.317
 20 A'   21 A'   22 A'    6 A"   23 A'   24 A'    7 A"   25 A'                 
 -0.309
  8 A"                                                                         
 -- Virtual --                   
 -0.177  -0.154  -0.091  -0.021   0.000   0.030   0.038   0.052
  9 A"   26 A'   27 A'   28 A'   29 A'   30 A'   10 A"   31 A'                 
  0.058   0.070   0.075   0.108   0.123   0.138   0.155   0.195
 32 A'   11 A"   33 A'   34 A'   35 A'   12 A"   36 A'   37 A'                 
  0.235   0.258   0.259   0.269   0.272   0.285   0.379   0.409
 38 A'   13 A"   39 A'   14 A"   40 A'   41 A'   42 A'   15 A"                 
  0.413   0.442   0.484   0.497   0.514   0.542   0.553   0.570
 43 A'   44 A'   45 A'   16 A"   46 A'   17 A"   47 A'   48 A'                 
  0.574   0.611   0.641   0.662   0.761   0.804   0.817   0.881
 18 A"   49 A'   50 A'   19 A"   51 A'   52 A'   20 A"   53 A'                 
  0.942   1.149   1.281   1.339   1.359   1.452   1.516   1.581
 54 A'   55 A'   21 A"   56 A'   57 A'   22 A"   58 A'   59 A'                 
  1.805   1.930   1.960   1.960   1.973   1.987   2.027   2.266
 60 A'   23 A"   61 A'   24 A"   25 A"   62 A'   63 A'   64 A'                 
  2.291   3.535   3.698   3.729   3.772   3.773   3.807   3.816
 65 A'   66 A'   26 A"   67 A'   27 A"   68 A'   28 A"   69 A'                 
  3.971   3.973   3.975   3.992   4.112   4.486   6.264   6.283
 29 A"   30 A"   70 A'   71 A'   72 A'   73 A'   31 A"   74 A'                 
  6.321   6.535   6.685   7.526   7.534   7.561  13.703  13.755
 75 A'   76 A'   77 A'   32 A"   78 A'   79 A'   33 A"   80 A'                 
 13.819  35.163  47.831  66.739 162.781 289.721 289.727 289.768
 81 A'   82 A'   83 A'   84 A'   85 A'   34 A"   86 A'   87 A'                 
*******
 88 A'                                                                         
 --------------------------------------------------------------

          Ground-State Mulliken Net Atomic Charges

     Atom                 Charge (a.u.)
  ----------------------------------------
      1 P                     0.359846
      2 N                    -0.097683
      3 F                    -0.108874
      4 Br                   -0.153288
  ----------------------------------------
  Sum of atomic charges =     0.000000

 -----------------------------------------------------------------
                    Cartesian Multipole Moments
 -----------------------------------------------------------------
    Charge (ESU x 10^10)
                 0.0000
    Dipole Moment (Debye)
         X       1.5331      Y      -2.2664      Z       0.0000
       Tot       2.7363
    Quadrupole Moments (Debye-Ang)
        XX     -49.1003     XY       3.2023     YY     -41.3135
        XZ       0.0000     YZ       0.0000     ZZ     -42.0602
    Octopole Moments (Debye-Ang^2)
       XXX      53.2657    XXY       4.4437    XYY      11.2259
       YYY      12.9127    XXZ       0.0000    XYZ       0.0000
       YYZ       0.0000    XZZ       8.7220    YZZ       5.0778
       ZZZ       0.0000
    Hexadecapole Moments (Debye-Ang^3)
      XXXX    -740.6915   XXXY       0.8751   XXYY    -153.4651
      XYYY      -6.9198   YYYY    -201.2859   XXXZ      -0.0000
      XXYZ       0.0000   XYYZ       0.0000   YYYZ       0.0000
      XXZZ    -125.7727   XYZZ      -4.3492   YYZZ     -42.4800
      XZZZ       0.0000   YZZZ       0.0000   ZZZZ     -51.5685
 -----------------------------------------------------------------
 Calculating analytic gradient of the SCF energy
 Gradient of SCF Energy
            1           2           3           4
    1   0.0545373  -0.0820544  -0.0110975   0.0386145
    2  -0.0648536  -0.0148190   0.0608490   0.0188237
    3   0.0000000   0.0000000  -0.0000000  -0.0000000
 Max gradient component =       8.205E-02
 RMS gradient           =       4.062E-02
 Gradient time:  CPU 2.93 s  wall 0.83 s
 Geometry Optimization Parameters
   NAtoms,    NIC,     NZ,  NCons,   NDum,   NFix, NCnnct, MaxDiis
        4      14       4       0       0       0       0       0


** GEOMETRY OPTIMIZATION IN DELOCALIZED INTERNAL COORDINATES **
   Searching for a Minimum

   Optimization Cycle:   1

                       Coordinates (Angstroms)
     ATOM                X               Y               Z
      1  P        -0.6853058633   -1.1439979702    0.0000000000
      2  N        -2.3821077564   -0.2890925160    0.0000000000
      3  F        -2.4696698102    1.2484161463    0.0000000000
      4  Br        1.4051820153    0.2270820528    0.0000000000
   Point Group: cs    Number of degrees of freedom:     5


   Energy is  -3070.023726194


 Attempting to Generate Delocalized Internal Coordinates

  5 Hessian modes will be used to form the next step
  Hessian Eigenvalues:
     0.092515    0.195927    0.250000    0.250000    0.285189

 Minimum Search - Taking Simple RFO Step
 Searching for Lamda that Minimizes Along All modes
 Value Taken    Lamda =  -0.06679577
 Calculated Step too Large.  Step scaled by  0.577589
 Step Taken.  Stepsize is  0.300000

                             Maximum     Tolerance    Cnvgd?
         Gradient           0.114568      0.000300      NO
         Displacement       0.271115      0.001200      NO
         Energy change     *********      0.000001      NO


 New Cartesian Coordinates Obtained by Inverse Iteration

 Displacement from previous Coordinates is:  0.475125
 ----------------------------------------------------------------
             Standard Nuclear Orientation (Angstroms)
    I     Atom           X                Y                Z
 ----------------------------------------------------------------
    1      P      -0.7396918943    -1.1206264839     0.0000000000
    2      N      -2.3158892306    -0.2954429958     0.0000000000
    3      F      -2.3169312210     1.1912857742     0.0000000000
    4      Br      1.2406109314     0.2671914184     0.0000000000
 ----------------------------------------------------------------
 Molecular Point Group                 Cs    NOp =  2
 Largest Abelian Subgroup              Cs    NOp =  2
 Nuclear Repulsion Energy =   275.4239919917 hartrees
 There are       33 alpha and       33 beta electrons
 Applying Cartesian multipole field
    Component          Value
    ---------          -----
     (2,0,0)        1.00000E-11
     (0,2,0)        2.00000E-11
     (0,0,2)       -3.00000E-11
 Nucleus-field energy     =     0.0000000078 hartrees
 Requested basis set is 6-311++G(d,p)
 There are 44 shells and 122 basis functions
 A cutoff of  1.0D-11 yielded    817 shell pairs
 There are      6653 function pairs (      7322 Cartesian)
 Smallest overlap matrix eigenvalue = 1.68E-03
 Guess MOs from SCF MO coefficient file

 -----------------------------------------------------------------------
  General SCF calculation program by
  Eric Jon Sundstrom, Paul Horn, Yuezhi Mao, Dmitri Zuev, Alec White,
  David Stuck, Shaama M.S., Shane Yost, Joonho Lee, David Small,
  Daniel Levine, Susi Lehtola, Hugh Burton, Evgeny Epifanovsky
 -----------------------------------------------------------------------
 Exchange:     0.2000 Hartree-Fock + 0.0800 Slater + 0.7200 B88
 Correlation:  0.1900 VWN1RPA + 0.8100 LYP
 Using SG-1 standard quadrature grid
 using 4 threads for integral computing
 -------------------------------------------------------
 OpenMP Integral computing Module                
 Release: version 2.0, May 2017, Q-Chem Inc. Pleasanton 
 -------------------------------------------------------
 -------------------------------------------------------
 OpenMP BLAS3 based DFT computing Module                
 Release: version 1.0, May 2013, Q-Chem Inc. Pittsburgh 
 -------------------------------------------------------
 A restricted SCF calculation will be
 performed using DIIS
 SCF converges when DIIS error is below 1.0e-08
 ---------------------------------------
  Cycle       Energy         DIIS error
 ---------------------------------------
    1   -3070.0526089334      1.49e-03  
    2   -3070.0544947987      1.61e-03  
    3   -3070.0517109691      1.96e-03  
    4   -3070.0589749187      2.97e-04  
    5   -3070.0591340193      1.28e-04  
    6   -3070.0591530968      2.22e-05  
    7   -3070.0591534678      8.19e-06  
    8   -3070.0591535726      1.98e-06  
    9   -3070.0591535788      1.01e-06  
   10   -3070.0591535813      1.79e-07  
   11   -3070.0591535814      3.37e-08  
   12   -3070.0591535814      9.51e-09  Convergence criterion met
 ---------------------------------------
 SCF time:   CPU 11.15s  wall 3.00s 
 SCF   energy in the final basis set =    -3070.0591535814
 Total energy in the final basis set =    -3070.0591535814

 --------------------------------------------------------------
             Orbital Energies (a.u.) and Symmetries
 --------------------------------------------------------------

 Alpha MOs, Restricted
 -- Occupied --                  
-482.86  -77.18  -62.52  -56.34  -56.33  -56.33  -24.72  -14.46
  1 A'    2 A'    3 A'    4 A'    1 A"    5 A'    6 A'    7 A'                 
 -8.724  -6.669  -6.555  -6.544  -6.542  -4.831  -4.829  -4.826
  8 A'    9 A'   10 A'    2 A"   11 A'   12 A'    3 A"   13 A'                 
 -2.665  -2.663  -2.662  -2.653  -2.653  -1.217  -0.848  -0.799
 14 A'    4 A"   15 A'    5 A"   16 A'   17 A'   18 A'   19 A'                 
 -0.614  -0.502  -0.468  -0.467  -0.365  -0.352  -0.349  -0.317
 20 A'   21 A'   22 A'    6 A"   23 A'    7 A"   24 A'   25 A'                 
 -0.311
  8 A"                                                                         
 -- Virtual --                   
 -0.159  -0.136  -0.057  -0.008   0.008   0.033   0.038   0.056
  9 A"   26 A'   27 A'   28 A'   29 A'   30 A'   10 A"   31 A'                 
  0.061   0.071   0.078   0.109   0.125   0.139   0.160   0.193
 32 A'   11 A"   33 A'   34 A'   35 A'   12 A"   36 A'   37 A'                 
  0.237   0.258   0.259   0.270   0.277   0.289   0.374   0.409
 38 A'   13 A"   39 A'   14 A"   40 A'   41 A'   42 A'   43 A'                 
  0.411   0.451   0.486   0.490   0.541   0.541   0.561   0.582
 15 A"   44 A'   16 A"   45 A'   17 A"   46 A'   47 A'   18 A"                 
  0.584   0.620   0.661   0.684   0.783   0.823   0.829   0.892
 48 A'   49 A'   50 A'   19 A"   51 A'   20 A"   52 A'   53 A'                 
  0.967   1.150   1.282   1.327   1.351   1.460   1.545   1.609
 54 A'   55 A'   21 A"   56 A'   57 A'   22 A"   58 A'   59 A'                 
  1.857   1.933   1.973   1.976   1.986   2.001   2.049   2.248
 60 A'   23 A"   24 A"   61 A'   25 A"   62 A'   63 A'   64 A'                 
  2.367   3.524   3.686   3.739   3.764   3.765   3.835   3.850
 65 A'   66 A'   26 A"   67 A'   27 A"   68 A'   28 A"   69 A'                 
  3.972   3.978   3.979   4.002   4.141   4.608   6.259   6.283
 29 A"   30 A"   70 A'   71 A'   72 A'   73 A'   31 A"   74 A'                 
  6.349   6.542   6.762   7.527   7.537   7.576  13.716  13.778
 75 A'   76 A'   77 A'   32 A"   78 A'   79 A'   33 A"   80 A'                 
 13.835  35.180  47.838  66.740 162.857 289.723 289.731 289.782
 81 A'   82 A'   83 A'   84 A'   85 A'   34 A"   86 A'   87 A'                 
*******
 88 A'                                                                         

 Beta MOs, Restricted
 -- Occupied --                  
-482.86  -77.18  -62.52  -56.34  -56.33  -56.33  -24.72  -14.46
  1 A'    2 A'    3 A'    4 A'    1 A"    5 A'    6 A'    7 A'                 
 -8.724  -6.669  -6.555  -6.544  -6.542  -4.831  -4.829  -4.826
  8 A'    9 A'   10 A'    2 A"   11 A'   12 A'    3 A"   13 A'                 
 -2.665  -2.663  -2.662  -2.653  -2.653  -1.217  -0.848  -0.799
 14 A'    4 A"   15 A'    5 A"   16 A'   17 A'   18 A'   19 A'                 
 -0.614  -0.502  -0.468  -0.467  -0.365  -0.352  -0.349  -0.317
 20 A'   21 A'   22 A'    6 A"   23 A'    7 A"   24 A'   25 A'                 
 -0.311
  8 A"                                                                         
 -- Virtual --                   
 -0.159  -0.136  -0.057  -0.008   0.008   0.033   0.038   0.056
  9 A"   26 A'   27 A'   28 A'   29 A'   30 A'   10 A"   31 A'                 
  0.061   0.071   0.078   0.109   0.125   0.139   0.160   0.193
 32 A'   11 A"   33 A'   34 A'   35 A'   12 A"   36 A'   37 A'                 
  0.237   0.258   0.259   0.270   0.277   0.289   0.374   0.409
 38 A'   13 A"   39 A'   14 A"   40 A'   41 A'   42 A'   43 A'                 
  0.411   0.451   0.486   0.490   0.541   0.541   0.561   0.582
 15 A"   44 A'   16 A"   45 A'   17 A"   46 A'   47 A'   18 A"                 
  0.584   0.620   0.661   0.684   0.783   0.823   0.829   0.892
 48 A'   49 A'   50 A'   19 A"   51 A'   20 A"   52 A'   53 A'                 
  0.967   1.150   1.282   1.327   1.351   1.460   1.545   1.609
 54 A'   55 A'   21 A"   56 A'   57 A'   22 A"   58 A'   59 A'                 
  1.857   1.933   1.973   1.976   1.986   2.001   2.049   2.248
 60 A'   23 A"   24 A"   61 A'   25 A"   62 A'   63 A'   64 A'                 
  2.367   3.524   3.686   3.739   3.764   3.765   3.835   3.850
 65 A'   66 A'   26 A"   67 A'   27 A"   68 A'   28 A"   69 A'                 
  3.972   3.978   3.979   4.002   4.141   4.608   6.259   6.283
 29 A"   30 A"   70 A'   71 A'   72 A'   73 A'   31 A"   74 A'                 
  6.349   6.542   6.762   7.527   7.537   7.576  13.716  13.778
 75 A'   76 A'   77 A'   32 A"   78 A'   79 A'   33 A"   80 A'                 
 13.835  35.180  47.838  66.740 162.857 289.723 289.731 289.782
 81 A'   82 A'   83 A'   84 A'   85 A'   34 A"   86 A'   87 A'                 
*******
 88 A'                                                                         
 --------------------------------------------------------------

          Ground-State Mulliken Net Atomic Charges

     Atom                 Charge (a.u.)
  ----------------------------------------
      1 P                     0.354831
      2 N                    -0.114853
      3 F                    -0.090334
      4 Br                   -0.149643
  ----------------------------------------
  Sum of atomic charges =    -0.000000

 -----------------------------------------------------------------
                    Cartesian Multipole Moments
 -----------------------------------------------------------------
    Charge (ESU x 10^10)
                -0.0000
    Dipole Moment (Debye)
         X       1.4650      Y      -1.9295      Z      -0.0000
       Tot       2.4227
    Quadrupole Moments (Debye-Ang)
        XX     -48.2718     XY       2.5958     YY     -41.3449
        XZ      -0.0000     YZ       0.0000     ZZ     -41.6366
    Octopole Moments (Debye-Ang^2)
       XXX      58.0766    XXY       5.0899    XYY      13.5506
       YYY      12.0124    XXZ      -0.0000    XYZ      -0.0000
       YYZ      -0.0000    XZZ      10.9297    YZZ       4.3195
       ZZZ      -0.0000
    Hexadecapole Moments (Debye-Ang^3)
      XXXX    -659.2852   XXXY     -12.2220   XXYY    -137.7086
      XYYY     -15.2012   YYYY    -196.3709   XXXZ       0.0000
      XXYZ       0.0000   XYYZ       0.0000   YYYZ       0.0000
      XXZZ    -111.7375   XYZZ      -6.7723   YYZZ     -41.1649
      XZZZ       0.0000   YZZZ       0.0000   ZZZZ     -50.2828
 -----------------------------------------------------------------
 Calculating analytic gradient of the SCF energy
 Gradient of SCF Energy
            1           2           3           4
    1   0.0478274  -0.0754614  -0.0036316   0.0312656
    2  -0.0514893  -0.0078778   0.0442967   0.0150704
    3   0.0000000  -0.0000000  -0.0000000  -0.0000000
 Max gradient component =       7.546E-02
 RMS gradient           =       3.400E-02
 Gradient time:  CPU 3.04 s  wall 0.86 s
 Geometry Optimization Parameters
   NAtoms,    NIC,     NZ,  NCons,   NDum,   NFix, NCnnct, MaxDiis
        4      14       4       0       0       0       0       0

 Cartesian Hessian Update
 Hessian Updated using BFGS Update


** GEOMETRY OPTIMIZATION IN DELOCALIZED INTERNAL COORDINATES **
   Searching for a Minimum

   Optimization Cycle:   2

                       Coordinates (Angstroms)
     ATOM                X               Y               Z
      1  P        -0.7396918943   -1.1206264839    0.0000000000
      2  N        -2.3158892306   -0.2954429958    0.0000000000
      3  F        -2.3169312210    1.1912857742    0.0000000000
      4  Br        1.2406109314    0.2671914184    0.0000000000
   Point Group: cs    Number of degrees of freedom:     5


   Energy is  -3070.059153581

 Hessian Updated using BFGS Update

  5 Hessian modes will be used to form the next step
  Hessian Eigenvalues:
     0.068721    0.114453    0.245271    0.259820    0.292159

 Minimum Search - Taking Simple RFO Step
 Searching for Lamda that Minimizes Along All modes
 Value Taken    Lamda =  -0.07354568
 Calculated Step too Large.  Step scaled by  0.429964
 Step Taken.  Stepsize is  0.300000

                             Maximum     Tolerance    Cnvgd?
         Gradient           0.092979      0.000300      NO
         Displacement       0.266778      0.001200      NO
         Energy change     -0.035427      0.000001      NO


 New Cartesian Coordinates Obtained by Inverse Iteration

 Displacement from previous Coordinates is:  0.473338
 ----------------------------------------------------------------
             Standard Nuclear Orientation (Angstroms)
    I     Atom           X                Y                Z
 ----------------------------------------------------------------
    1      P      -0.7988418736    -1.1095476168     0.0000000000
    2      N      -2.2339820133    -0.2980835305     0.0000000000
    3      F      -2.1737922914     1.1403922693     0.0000000000
    4      Br      1.0747147637     0.3096465909     0.0000000000
 ----------------------------------------------------------------
 Molecular Point Group                 Cs    NOp =  2
 Largest Abelian Subgroup              Cs    NOp =  2
 Nuclear Repulsion Energy =   290.4044803966 hartrees
 There are       33 alpha and       33 beta electrons
 Applying Cartesian multipole field
    Component          Value
    ---------          -----
     (2,0,0)        1.00000E-11
     (0,2,0)        2.00000E-11
     (0,0,2)       -3.00000E-11
 Nucleus-field energy     =     0.0000000070 hartrees
 Requested basis set is 6-311++G(d,p)
 There are 44 shells and 122 basis functions
 A cutoff of  1.0D-11 yielded    833 shell pairs
 There are      6770 function pairs (      7450 Cartesian)
 Smallest overlap matrix eigenvalue = 1.45E-03
 Guess MOs from SCF MO coefficient file

 -----------------------------------------------------------------------
  General SCF calculation program by
  Eric Jon Sundstrom, Paul Horn, Yuezhi Mao, Dmitri Zuev, Alec White,
  David Stuck, Shaama M.S., Shane Yost, Joonho Lee, David Small,
  Daniel Levine, Susi Lehtola, Hugh Burton, Evgeny Epifanovsky
 -----------------------------------------------------------------------
 Exchange:     0.2000 Hartree-Fock + 0.0800 Slater + 0.7200 B88
 Correlation:  0.1900 VWN1RPA + 0.8100 LYP
 Using SG-1 standard quadrature grid
 using 4 threads for integral computing
 -------------------------------------------------------
 OpenMP Integral computing Module                
 Release: version 2.0, May 2017, Q-Chem Inc. Pleasanton 
 -------------------------------------------------------
 -------------------------------------------------------
 OpenMP BLAS3 based DFT computing Module                
 Release: version 1.0, May 2013, Q-Chem Inc. Pittsburgh 
 -------------------------------------------------------
 A restricted SCF calculation will be
 performed using DIIS
 SCF converges when DIIS error is below 1.0e-08
 ---------------------------------------
  Cycle       Energy         DIIS error
 ---------------------------------------
    1   -3070.0758546928      1.72e-03  
    2   -3070.0789674582      1.70e-03  
    3   -3070.0780858285      1.78e-03  
    4   -3070.0837761470      2.69e-04  
    5   -3070.0838955063      1.40e-04  
    6   -3070.0839192580      2.17e-05  
    7   -3070.0839197259      6.47e-06  
    8   -3070.0839197861      1.25e-06  
    9   -3070.0839197875      1.05e-06  
   10   -3070.0839197899      1.17e-07  
   11   -3070.0839197900      2.06e-08  
   12   -3070.0839197900      3.46e-09  Convergence criterion met
 ---------------------------------------
 SCF time:   CPU 11.44s  wall 4.00s 
 SCF   energy in the final basis set =    -3070.0839197900
 Total energy in the final basis set =    -3070.0839197900

 --------------------------------------------------------------
             Orbital Energies (a.u.) and Symmetries
 --------------------------------------------------------------

 Alpha MOs, Restricted
 -- Occupied --                  
-482.86  -77.17  -62.51  -56.33  -56.33  -56.33  -24.73  -14.45
  1 A'    2 A'    3 A'    4 A'    1 A"    5 A'    6 A'    7 A'                 
 -8.722  -6.656  -6.552  -6.541  -6.540  -4.819  -4.816  -4.813
  8 A'    9 A'   10 A'    2 A"   11 A'   12 A'    3 A"   13 A'                 
 -2.663  -2.660  -2.659  -2.651  -2.651  -1.239  -0.874  -0.802
 14 A'    4 A"   15 A'    5 A"   16 A'   17 A'   18 A'   19 A'                 
 -0.615  -0.508  -0.482  -0.481  -0.361  -0.358  -0.346  -0.318
 20 A'   21 A'    6 A"   22 A'   23 A'    7 A"   24 A'   25 A'                 
 -0.315
  8 A"                                                                         
 -- Virtual --                   
 -0.140  -0.119  -0.025  -0.004   0.017   0.036   0.037   0.057
  9 A"   26 A'   27 A'   28 A'   29 A'   30 A'   10 A"   31 A'                 
  0.068   0.071   0.084   0.112   0.128   0.139   0.168   0.191
 32 A'   11 A"   33 A'   34 A'   35 A'   12 A"   36 A'   37 A'                 
  0.238   0.254   0.257   0.269   0.281   0.310   0.372   0.412
 38 A'   39 A'   13 A"   14 A"   40 A'   41 A'   42 A'   43 A'                 
  0.414   0.445   0.479   0.505   0.543   0.560   0.587   0.598
 15 A"   44 A'   16 A"   45 A'   17 A"   46 A'   47 A'   18 A"                 
  0.611   0.635   0.683   0.704   0.762   0.821   0.892   0.926
 48 A'   49 A'   50 A'   19 A"   51 A'   20 A"   52 A'   53 A'                 
  0.991   1.146   1.286   1.313   1.351   1.472   1.570   1.623
 54 A'   55 A'   21 A"   56 A'   57 A'   22 A"   58 A'   59 A'                 
  1.896   1.929   1.974   1.988   2.022   2.029   2.082   2.238
 60 A'   23 A"   24 A"   61 A'   62 A'   25 A"   63 A'   64 A'                 
  2.474   3.531   3.670   3.755   3.758   3.771   3.870   3.904
 65 A'   66 A'   26 A"   27 A"   67 A'   68 A'   28 A"   69 A'                 
  3.975   3.985   3.985   4.023   4.168   4.716   6.256   6.286
 29 A"   30 A"   70 A'   71 A'   72 A'   73 A'   31 A"   74 A'                 
  6.394   6.551   6.864   7.529   7.543   7.592  13.729  13.815
 75 A'   76 A'   77 A'   32 A"   78 A'   79 A'   33 A"   80 A'                 
 13.877  35.199  47.845  66.739 162.968 289.727 289.738 289.799
 81 A'   82 A'   83 A'   84 A'   85 A'   34 A"   86 A'   87 A'                 
*******
 88 A'                                                                         

 Beta MOs, Restricted
 -- Occupied --                  
-482.86  -77.17  -62.51  -56.33  -56.33  -56.33  -24.73  -14.45
  1 A'    2 A'    3 A'    4 A'    1 A"    5 A'    6 A'    7 A'                 
 -8.722  -6.656  -6.552  -6.541  -6.540  -4.819  -4.816  -4.813
  8 A'    9 A'   10 A'    2 A"   11 A'   12 A'    3 A"   13 A'                 
 -2.663  -2.660  -2.659  -2.651  -2.651  -1.239  -0.874  -0.802
 14 A'    4 A"   15 A'    5 A"   16 A'   17 A'   18 A'   19 A'                 
 -0.615  -0.508  -0.482  -0.481  -0.361  -0.358  -0.346  -0.318
 20 A'   21 A'    6 A"   22 A'   23 A'    7 A"   24 A'   25 A'                 
 -0.315
  8 A"                                                                         
 -- Virtual --                   
 -0.140  -0.119  -0.025  -0.004   0.017   0.036   0.037   0.057
  9 A"   26 A'   27 A'   28 A'   29 A'   30 A'   10 A"   31 A'                 
  0.068   0.071   0.084   0.112   0.128   0.139   0.168   0.191
 32 A'   11 A"   33 A'   34 A'   35 A'   12 A"   36 A'   37 A'                 
  0.238   0.254   0.257   0.269   0.281   0.310   0.372   0.412
 38 A'   39 A'   13 A"   14 A"   40 A'   41 A'   42 A'   43 A'                 
  0.414   0.445   0.479   0.505   0.543   0.560   0.587   0.598
 15 A"   44 A'   16 A"   45 A'   17 A"   46 A'   47 A'   18 A"                 
  0.611   0.635   0.683   0.704   0.762   0.821   0.892   0.926
 48 A'   49 A'   50 A'   19 A"   51 A'   20 A"   52 A'   53 A'                 
  0.991   1.146   1.286   1.313   1.351   1.472   1.570   1.623
 54 A'   55 A'   21 A"   56 A'   57 A'   22 A"   58 A'   59 A'                 
  1.896   1.929   1.974   1.988   2.022   2.029   2.082   2.238
 60 A'   23 A"   24 A"   61 A'   62 A'   25 A"   63 A'   64 A'                 
  2.474   3.531   3.670   3.755   3.758   3.771   3.870   3.904
 65 A'   66 A'   26 A"   27 A"   67 A'   68 A'   28 A"   69 A'                 
  3.975   3.985   3.985   4.023   4.168   4.716   6.256   6.286
 29 A"   30 A"   70 A'   71 A'   72 A'   73 A'   31 A"   74 A'                 
  6.394   6.551   6.864   7.529   7.543   7.592  13.729  13.815
 75 A'   76 A'   77 A'   32 A"   78 A'   79 A'   33 A"   80 A'                 
 13.877  35.199  47.845  66.739 162.968 289.727 289.738 289.799
 81 A'   82 A'   83 A'   84 A'   85 A'   34 A"   86 A'   87 A'                 
*******
 88 A'                                                                         
 --------------------------------------------------------------

          Ground-State Mulliken Net Atomic Charges

     Atom                 Charge (a.u.)
  ----------------------------------------
      1 P                     0.358855
      2 N                    -0.129263
      3 F                    -0.071858
      4 Br                   -0.157734
  ----------------------------------------
  Sum of atomic charges =     0.000000

 -----------------------------------------------------------------
                    Cartesian Multipole Moments
 -----------------------------------------------------------------
    Charge (ESU x 10^10)
                 0.0000
    Dipole Moment (Debye)
         X       1.2993      Y      -1.6996      Z      -0.0000
       Tot       2.1393
    Quadrupole Moments (Debye-Ang)
        XX     -47.5254     XY       2.1526     YY     -41.1647
        XZ       0.0000     YZ       0.0000     ZZ     -41.1507
    Octopole Moments (Debye-Ang^2)
       XXX      62.5146    XXY       5.2860    XYY      15.7511
       YYY      10.8622    XXZ      -0.0000    XYZ      -0.0000
       YYZ      -0.0000    XZZ      12.9656    YZZ       3.4869
       ZZZ      -0.0000
    Hexadecapole Moments (Debye-Ang^3)
      XXXX    -585.7323   XXXY     -22.4116   XXYY    -123.8017
      XYYY     -21.9448   YYYY    -193.7239   XXXZ       0.0000
      XXYZ       0.0000   XYYZ       0.0000   YYYZ       0.0000
      XXZZ     -98.8591   XYZZ      -8.6476   YYZZ     -40.2136
      XZZZ       0.0000   YZZZ       0.0000   ZZZZ     -48.8820
 -----------------------------------------------------------------
 Calculating analytic gradient of the SCF energy
 Gradient of SCF Energy
            1           2           3           4
    1   0.0174918  -0.0402630   0.0025523   0.0202190
    2  -0.0242939  -0.0096851   0.0234242   0.0105548
    3  -0.0000000   0.0000000  -0.0000000   0.0000000
 Max gradient component =       4.026E-02
 RMS gradient           =       1.753E-02
 Gradient time:  CPU 3.17 s  wall 0.89 s
 Geometry Optimization Parameters
   NAtoms,    NIC,     NZ,  NCons,   NDum,   NFix, NCnnct, MaxDiis
        4      14       4       0       0       0       0       0

 Cartesian Hessian Update
 Hessian Updated using BFGS Update


** GEOMETRY OPTIMIZATION IN DELOCALIZED INTERNAL COORDINATES **
   Searching for a Minimum

   Optimization Cycle:   3

                       Coordinates (Angstroms)
     ATOM                X               Y               Z
      1  P        -0.7988418736   -1.1095476168    0.0000000000
      2  N        -2.2339820133   -0.2980835305    0.0000000000
      3  F        -2.1737922914    1.1403922693    0.0000000000
      4  Br        1.0747147637    0.3096465909    0.0000000000
   Point Group: cs    Number of degrees of freedom:     5


   Energy is  -3070.083919790

 Hessian Updated using BFGS Update

  5 Hessian modes will be used to form the next step
  Hessian Eigenvalues:
     0.092689    0.176792    0.244174    0.269390    0.307368

 Minimum Search - Taking Simple RFO Step
 Searching for Lamda that Minimizes Along All modes
 Value Taken    Lamda =  -0.01698730
 Calculated Step too Large.  Step scaled by  0.908850
 Step Taken.  Stepsize is  0.300000

                             Maximum     Tolerance    Cnvgd?
         Gradient           0.048815      0.000300      NO
         Displacement       0.271744      0.001200      NO
         Energy change     -0.024766      0.000001      NO


 New Cartesian Coordinates Obtained by Inverse Iteration

 Displacement from previous Coordinates is:  0.405968
 ----------------------------------------------------------------
             Standard Nuclear Orientation (Angstroms)
    I     Atom           X                Y                Z
 ----------------------------------------------------------------
    1      P      -0.8223923058    -1.1060811858     0.0000000000
    2      N      -2.1367619649    -0.2834206586     0.0000000000
    3      F      -2.0841552496     1.1084158542     0.0000000000
    4      Br      0.9114081058     0.3234937031     0.0000000000
 ----------------------------------------------------------------
 Molecular Point Group                 Cs    NOp =  2
 Largest Abelian Subgroup              Cs    NOp =  2
 Nuclear Repulsion Energy =   306.9720491477 hartrees
 There are       33 alpha and       33 beta electrons
 Applying Cartesian multipole field
    Component          Value
    ---------          -----
     (2,0,0)        1.00000E-11
     (0,2,0)        2.00000E-11
     (0,0,2)       -3.00000E-11
 Nucleus-field energy     =     0.0000000063 hartrees
 Requested basis set is 6-311++G(d,p)
 There are 44 shells and 122 basis functions
 A cutoff of  1.0D-11 yielded    852 shell pairs
 There are      6926 function pairs (      7637 Cartesian)
 Smallest overlap matrix eigenvalue = 1.30E-03
 Guess MOs from SCF MO coefficient file

 -----------------------------------------------------------------------
  General SCF calculation program by
  Eric Jon Sundstrom, Paul Horn, Yuezhi Mao, Dmitri Zuev, Alec White,
  David Stuck, Shaama M.S., Shane Yost, Joonho Lee, David Small,
  Daniel Levine, Susi Lehtola, Hugh Burton, Evgeny Epifanovsky
 -----------------------------------------------------------------------
 Exchange:     0.2000 Hartree-Fock + 0.0800 Slater + 0.7200 B88
 Correlation:  0.1900 VWN1RPA + 0.8100 LYP
 Using SG-1 standard quadrature grid
 using 4 threads for integral computing
 -------------------------------------------------------
 OpenMP Integral computing Module                
 Release: version 2.0, May 2017, Q-Chem Inc. Pleasanton 
 -------------------------------------------------------
 -------------------------------------------------------
 OpenMP BLAS3 based DFT computing Module                
 Release: version 1.0, May 2013, Q-Chem Inc. Pittsburgh 
 -------------------------------------------------------
 A restricted SCF calculation will be
 performed using DIIS
 SCF converges when DIIS error is below 1.0e-08
 ---------------------------------------
  Cycle       Energy         DIIS error
 ---------------------------------------
    1   -3070.0821838780      1.62e-03  
    2   -3070.0870810793      1.12e-03  
    3   -3070.0858928182      1.38e-03  
    4   -3070.0890491650      2.39e-04  
    5   -3070.0891442584      1.18e-04  
    6   -3070.0891618706      2.34e-05  
    7   -3070.0891625448      5.20e-06  
    8   -3070.0891625845      2.09e-06  
    9   -3070.0891625930      7.03e-07  
   10   -3070.0891625937      1.03e-07  
   11   -3070.0891625938      2.17e-08  
   12   -3070.0891625938      5.21e-09  Convergence criterion met
 ---------------------------------------
 SCF time:   CPU 11.86s  wall 4.00s 
 SCF   energy in the final basis set =    -3070.0891625938
 Total energy in the final basis set =    -3070.0891625938

 --------------------------------------------------------------
             Orbital Energies (a.u.) and Symmetries
 --------------------------------------------------------------

 Alpha MOs, Restricted
 -- Occupied --                  
-482.86  -77.15  -62.51  -56.33  -56.33  -56.33  -24.73  -14.43
  1 A'    2 A'    3 A'    4 A'    1 A"    5 A'    6 A'    7 A'                 
 -8.720  -6.642  -6.550  -6.540  -6.538  -4.805  -4.802  -4.799
  8 A'    9 A'   10 A'    2 A"   11 A'   12 A'    3 A"   13 A'                 
 -2.661  -2.659  -2.657  -2.650  -2.650  -1.260  -0.895  -0.809
 14 A'    4 A"   15 A'    5 A"   16 A'   17 A'   18 A'   19 A'                 
 -0.621  -0.514  -0.497  -0.493  -0.366  -0.363  -0.335  -0.317
 20 A'   21 A'    6 A"   22 A'    7 A"   23 A'   24 A'   25 A'                 
 -0.316
  8 A"                                                                         
 -- Virtual --                   
 -0.121  -0.093  -0.005   0.002   0.024   0.037   0.041   0.059
  9 A"   26 A'   27 A'   28 A'   29 A'   10 A"   30 A'   31 A'                 
  0.072   0.073   0.092   0.117   0.132   0.138   0.177   0.191
 11 A"   32 A'   33 A'   34 A'   35 A'   12 A"   36 A'   37 A'                 
  0.237   0.256   0.260   0.269   0.284   0.330   0.373   0.416
 38 A'   39 A'   13 A"   14 A"   40 A'   41 A'   42 A'   15 A"                 
  0.420   0.434   0.463   0.514   0.543   0.577   0.610   0.622
 43 A'   44 A'   16 A"   45 A'   17 A"   46 A'   47 A'   18 A"                 
  0.638   0.650   0.719   0.735   0.762   0.818   0.896   1.005
 48 A'   49 A'   50 A'   19 A"   51 A'   20 A"   52 A'   53 A'                 
  1.050   1.143   1.292   1.313   1.350   1.485   1.577   1.650
 54 A'   55 A'   21 A"   56 A'   57 A'   22 A"   58 A'   59 A'                 
  1.914   1.923   1.976   1.999   2.035   2.073   2.132   2.250
 60 A'   23 A"   24 A"   61 A'   62 A'   25 A"   63 A'   64 A'                 
  2.560   3.555   3.656   3.748   3.753   3.811   3.914   3.961
 65 A'   66 A'   26 A"   27 A"   67 A'   68 A'   28 A"   69 A'                 
  3.976   3.991   3.995   4.067   4.203   4.823   6.254   6.280
 29 A"   70 A'   30 A"   71 A'   72 A'   73 A'   31 A"   74 A'                 
  6.461   6.570   6.943   7.531   7.547   7.610  13.744  13.852
 75 A'   76 A'   77 A'   32 A"   78 A'   79 A'   33 A"   80 A'                 
 13.960  35.228  47.856  66.737 163.068 289.731 289.744 289.822
 81 A'   82 A'   83 A'   84 A'   85 A'   34 A"   86 A'   87 A'                 
*******
 88 A'                                                                         

 Beta MOs, Restricted
 -- Occupied --                  
-482.86  -77.15  -62.51  -56.33  -56.33  -56.33  -24.73  -14.43
  1 A'    2 A'    3 A'    4 A'    1 A"    5 A'    6 A'    7 A'                 
 -8.720  -6.642  -6.550  -6.540  -6.538  -4.805  -4.802  -4.799
  8 A'    9 A'   10 A'    2 A"   11 A'   12 A'    3 A"   13 A'                 
 -2.661  -2.659  -2.657  -2.650  -2.650  -1.260  -0.895  -0.809
 14 A'    4 A"   15 A'    5 A"   16 A'   17 A'   18 A'   19 A'                 
 -0.621  -0.514  -0.497  -0.493  -0.366  -0.363  -0.335  -0.317
 20 A'   21 A'    6 A"   22 A'    7 A"   23 A'   24 A'   25 A'                 
 -0.316
  8 A"                                                                         
 -- Virtual --                   
 -0.121  -0.093  -0.005   0.002   0.024   0.037   0.041   0.059
  9 A"   26 A'   27 A'   28 A'   29 A'   10 A"   30 A'   31 A'                 
  0.072   0.073   0.092   0.117   0.132   0.138   0.177   0.191
 11 A"   32 A'   33 A'   34 A'   35 A'   12 A"   36 A'   37 A'                 
  0.237   0.256   0.260   0.269   0.284   0.330   0.373   0.416
 38 A'   39 A'   13 A"   14 A"   40 A'   41 A'   42 A'   15 A"                 
  0.420   0.434   0.463   0.514   0.543   0.577   0.610   0.622
 43 A'   44 A'   16 A"   45 A'   17 A"   46 A'   47 A'   18 A"                 
  0.638   0.650   0.719   0.735   0.762   0.818   0.896   1.005
 48 A'   49 A'   50 A'   19 A"   51 A'   20 A"   52 A'   53 A'                 
  1.050   1.143   1.292   1.313   1.350   1.485   1.577   1.650
 54 A'   55 A'   21 A"   56 A'   57 A'   22 A"   58 A'   59 A'                 
  1.914   1.923   1.976   1.999   2.035   2.073   2.132   2.250
 60 A'   23 A"   24 A"   61 A'   62 A'   25 A"   63 A'   64 A'                 
  2.560   3.555   3.656   3.748   3.753   3.811   3.914   3.961
 65 A'   66 A'   26 A"   27 A"   67 A'   68 A'   28 A"   69 A'                 
  3.976   3.991   3.995   4.067   4.203   4.823   6.254   6.280
 29 A"   70 A'   30 A"   71 A'   72 A'   73 A'   31 A"   74 A'                 
  6.461   6.570   6.943   7.531   7.547   7.610  13.744  13.852
 75 A'   76 A'   77 A'   32 A"   78 A'   79 A'   33 A"   80 A'                 
 13.960  35.228  47.856  66.737 163.068 289.731 289.744 289.822
 81 A'   82 A'   83 A'   84 A'   85 A'   34 A"   86 A'   87 A'                 
*******
 88 A'                                                                         
 --------------------------------------------------------------

          Ground-State Mulliken Net Atomic Charges

     Atom                 Charge (a.u.)
  ----------------------------------------
      1 P                     0.366579
      2 N                    -0.151509
      3 F                    -0.047293
      4 Br                   -0.167777
  ----------------------------------------
  Sum of atomic charges =     0.000000

 -----------------------------------------------------------------
                    Cartesian Multipole Moments
 -----------------------------------------------------------------
    Charge (ESU x 10^10)
                 0.0000
    Dipole Moment (Debye)
         X       1.2684      Y      -1.4458      Z      -0.0000
       Tot       1.9233
    Quadrupole Moments (Debye-Ang)
        XX     -47.0338     XY       1.6721     YY     -40.8960
        XZ       0.0000     YZ       0.0000     ZZ     -40.6613
    Octopole Moments (Debye-Ang^2)
       XXX      66.6075    XXY       5.6093    XYY      17.8173
       YYY      10.9529    XXZ      -0.0000    XYZ       0.0000
       YYZ      -0.0000    XZZ      14.8761    YZZ       3.1705
       ZZZ      -0.0000
    Hexadecapole Moments (Debye-Ang^3)
      XXXX    -522.0568   XXXY     -25.7403   XXYY    -112.2490
      XYYY     -23.0131   YYYY    -191.3829   XXXZ       0.0000
      XXYZ       0.0000   XYYZ       0.0000   YYYZ       0.0000
      XXZZ     -87.7256   XYZZ      -8.6517   YYZZ     -39.3641
      XZZZ       0.0000   YZZZ       0.0000   ZZZZ     -47.5348
 -----------------------------------------------------------------
 Calculating analytic gradient of the SCF energy
 Gradient of SCF Energy
            1           2           3           4
    1  -0.0256757   0.0250024   0.0039875  -0.0033142
    2   0.0198642  -0.0211898   0.0015303  -0.0002047
    3   0.0000000   0.0000000  -0.0000000  -0.0000000
 Max gradient component =       2.568E-02
 RMS gradient           =       1.341E-02
 Gradient time:  CPU 3.28 s  wall 0.91 s
 Geometry Optimization Parameters
   NAtoms,    NIC,     NZ,  NCons,   NDum,   NFix, NCnnct, MaxDiis
        4      14       4       0       0       0       0       0

 Cartesian Hessian Update
 Hessian Updated using BFGS Update


** GEOMETRY OPTIMIZATION IN DELOCALIZED INTERNAL COORDINATES **
   Searching for a Minimum

   Optimization Cycle:   4

                       Coordinates (Angstroms)
     ATOM                X               Y               Z
      1  P        -0.8223923058   -1.1060811858    0.0000000000
      2  N        -2.1367619649   -0.2834206586    0.0000000000
      3  F        -2.0841552496    1.1084158542    0.0000000000
      4  Br        0.9114081058    0.3234937031    0.0000000000
   Point Group: cs    Number of degrees of freedom:     5


   Energy is  -3070.089162594

 Hessian Updated using BFGS Update

  5 Hessian modes will be used to form the next step
  Hessian Eigenvalues:
     0.091698    0.223556    0.243743    0.291395    0.408282

 Minimum Search - Taking Simple RFO Step
 Searching for Lamda that Minimizes Along All modes
 Value Taken    Lamda =  -0.00357601
 Step Taken.  Stepsize is  0.098242

                             Maximum     Tolerance    Cnvgd?
         Gradient           0.023127      0.000300      NO
         Displacement       0.075473      0.001200      NO
         Energy change     -0.005243      0.000001      NO


 New Cartesian Coordinates Obtained by Inverse Iteration

 Displacement from previous Coordinates is:  0.158899
 ----------------------------------------------------------------
             Standard Nuclear Orientation (Angstroms)
    I     Atom           X                Y                Z
 ----------------------------------------------------------------
    1      P      -0.7916177841    -1.1062538962     0.0000000000
    2      N      -2.1542541410    -0.2683260517     0.0000000000
    3      F      -2.1395388213     1.1188197098     0.0000000000
    4      Br      0.9535093318     0.2981679509     0.0000000000
 ----------------------------------------------------------------
 Molecular Point Group                 Cs    NOp =  2
 Largest Abelian Subgroup              Cs    NOp =  2
 Nuclear Repulsion Energy =   303.3813069968 hartrees
 There are       33 alpha and       33 beta electrons
 Applying Cartesian multipole field
    Component          Value
    ---------          -----
     (2,0,0)        1.00000E-11
     (0,2,0)        2.00000E-11
     (0,0,2)       -3.00000E-11
 Nucleus-field energy     =     0.0000000065 hartrees
 Requested basis set is 6-311++G(d,p)
 There are 44 shells and 122 basis functions
 A cutoff of  1.0D-11 yielded    848 shell pairs
 There are      6889 function pairs (      7588 Cartesian)
 Smallest overlap matrix eigenvalue = 1.32E-03
 Guess MOs from SCF MO coefficient file

 -----------------------------------------------------------------------
  General SCF calculation program by
  Eric Jon Sundstrom, Paul Horn, Yuezhi Mao, Dmitri Zuev, Alec White,
  David Stuck, Shaama M.S., Shane Yost, Joonho Lee, David Small,
  Daniel Levine, Susi Lehtola, Hugh Burton, Evgeny Epifanovsky
 -----------------------------------------------------------------------
 Exchange:     0.2000 Hartree-Fock + 0.0800 Slater + 0.7200 B88
 Correlation:  0.1900 VWN1RPA + 0.8100 LYP
 Using SG-1 standard quadrature grid
 using 4 threads for integral computing
 -------------------------------------------------------
 OpenMP Integral computing Module                
 Release: version 2.0, May 2017, Q-Chem Inc. Pleasanton 
 -------------------------------------------------------
 -------------------------------------------------------
 OpenMP BLAS3 based DFT computing Module                
 Release: version 1.0, May 2013, Q-Chem Inc. Pittsburgh 
 -------------------------------------------------------
 A restricted SCF calculation will be
 performed using DIIS
 SCF converges when DIIS error is below 1.0e-08
 ---------------------------------------
  Cycle       Energy         DIIS error
 ---------------------------------------
    1   -3070.0889836274      7.58e-04  
    2   -3070.0892624703      8.21e-04  
    3   -3070.0896103686      6.72e-04  
    4   -3070.0904247066      8.92e-05  
    5   -3070.0904351149      4.95e-05  
    6   -3070.0904380314      4.98e-06  
    7   -3070.0904380587      2.49e-06  
    8   -3070.0904380626      5.01e-07  
    9   -3070.0904380630      2.19e-07  
   10   -3070.0904380631      5.21e-08  
   11   -3070.0904380631      9.33e-09  Convergence criterion met
 ---------------------------------------
 SCF time:   CPU 10.78s  wall 3.00s 
 SCF   energy in the final basis set =    -3070.0904380631
 Total energy in the final basis set =    -3070.0904380631

 --------------------------------------------------------------
             Orbital Energies (a.u.) and Symmetries
 --------------------------------------------------------------

 Alpha MOs, Restricted
 -- Occupied --                  
-482.86  -77.15  -62.51  -56.33  -56.33  -56.33  -24.73  -14.43
  1 A'    2 A'    3 A'    4 A'    1 A"    5 A'    6 A'    7 A'                 
 -8.723  -6.644  -6.553  -6.543  -6.541  -4.807  -4.804  -4.801
  8 A'    9 A'   10 A'    2 A"   11 A'   12 A'    3 A"   13 A'                 
 -2.664  -2.661  -2.660  -2.652  -2.652  -1.262  -0.882  -0.811
 14 A'    4 A"   15 A'    5 A"   16 A'   17 A'   18 A'   19 A'                 
 -0.623  -0.513  -0.496  -0.493  -0.365  -0.364  -0.336  -0.315
 20 A'   21 A'    6 A"   22 A'   23 A'    7 A"   24 A'   25 A'                 
 -0.312
  8 A"                                                                         
 -- Virtual --                   
 -0.126  -0.090  -0.007  -0.001   0.024   0.037   0.041   0.058
  9 A"   26 A'   27 A'   28 A'   29 A'   10 A"   30 A'   31 A'                 
  0.072   0.074   0.091   0.116   0.131   0.138   0.177   0.191
 11 A"   32 A'   33 A'   34 A'   35 A'   12 A"   36 A'   37 A'                 
  0.238   0.255   0.262   0.270   0.283   0.320   0.371   0.415
 38 A'   39 A'   13 A"   14 A"   40 A'   41 A'   42 A'   15 A"                 
  0.417   0.439   0.459   0.506   0.539   0.574   0.607   0.613
 43 A'   44 A'   16 A"   45 A'   17 A"   46 A'   47 A'   18 A"                 
  0.629   0.638   0.713   0.737   0.772   0.823   0.903   0.970
 48 A'   49 A'   50 A'   19 A"   51 A'   20 A"   52 A'   53 A'                 
  1.039   1.145   1.291   1.314   1.347   1.484   1.581   1.650
 54 A'   55 A'   21 A"   56 A'   57 A'   22 A"   58 A'   59 A'                 
  1.916   1.923   1.974   1.994   2.028   2.050   2.117   2.254
 60 A'   23 A"   24 A"   61 A'   62 A'   25 A"   63 A'   64 A'                 
  2.513   3.559   3.654   3.747   3.751   3.787   3.919   3.950
 65 A'   66 A'   26 A"   27 A"   67 A'   68 A'   28 A"   69 A'                 
  3.973   3.987   3.993   4.050   4.202   4.825   6.252   6.279
 29 A"   70 A'   30 A"   71 A'   72 A'   73 A'   31 A"   74 A'                 
  6.464   6.564   6.911   7.529   7.544   7.608  13.742  13.845
 75 A'   76 A'   77 A'   32 A"   78 A'   79 A'   33 A"   80 A'                 
 13.918  35.220  47.852  66.735 163.024 289.728 289.741 289.819
 81 A'   82 A'   83 A'   84 A'   85 A'   34 A"   86 A'   87 A'                 
*******
 88 A'                                                                         

 Beta MOs, Restricted
 -- Occupied --                  
-482.86  -77.15  -62.51  -56.33  -56.33  -56.33  -24.73  -14.43
  1 A'    2 A'    3 A'    4 A'    1 A"    5 A'    6 A'    7 A'                 
 -8.723  -6.644  -6.553  -6.543  -6.541  -4.807  -4.804  -4.801
  8 A'    9 A'   10 A'    2 A"   11 A'   12 A'    3 A"   13 A'                 
 -2.664  -2.661  -2.660  -2.652  -2.652  -1.262  -0.882  -0.811
 14 A'    4 A"   15 A'    5 A"   16 A'   17 A'   18 A'   19 A'                 
 -0.623  -0.513  -0.496  -0.493  -0.365  -0.364  -0.336  -0.315
 20 A'   21 A'    6 A"   22 A'   23 A'    7 A"   24 A'   25 A'                 
 -0.312
  8 A"                                                                         
 -- Virtual --                   
 -0.126  -0.090  -0.007  -0.001   0.024   0.037   0.041   0.058
  9 A"   26 A'   27 A'   28 A'   29 A'   10 A"   30 A'   31 A'                 
  0.072   0.074   0.091   0.116   0.131   0.138   0.177   0.191
 11 A"   32 A'   33 A'   34 A'   35 A'   12 A"   36 A'   37 A'                 
  0.238   0.255   0.262   0.270   0.283   0.320   0.371   0.415
 38 A'   39 A'   13 A"   14 A"   40 A'   41 A'   42 A'   15 A"                 
  0.417   0.439   0.459   0.506   0.539   0.574   0.607   0.613
 43 A'   44 A'   16 A"   45 A'   17 A"   46 A'   47 A'   18 A"                 
  0.629   0.638   0.713   0.737   0.772   0.823   0.903   0.970
 48 A'   49 A'   50 A'   19 A"   51 A'   20 A"   52 A'   53 A'                 
  1.039   1.145   1.291   1.314   1.347   1.484   1.581   1.650
 54 A'   55 A'   21 A"   56 A'   57 A'   22 A"   58 A'   59 A'                 
  1.916   1.923   1.974   1.994   2.028   2.050   2.117   2.254
 60 A'   23 A"   24 A"   61 A'   62 A'   25 A"   63 A'   64 A'                 
  2.513   3.559   3.654   3.747   3.751   3.787   3.919   3.950
 65 A'   66 A'   26 A"   27 A"   67 A'   68 A'   28 A"   69 A'                 
  3.973   3.987   3.993   4.050   4.202   4.825   6.252   6.279
 29 A"   70 A'   30 A"   71 A'   72 A'   73 A'   31 A"   74 A'                 
  6.464   6.564   6.911   7.529   7.544   7.608  13.742  13.845
 75 A'   76 A'   77 A'   32 A"   78 A'   79 A'   33 A"   80 A'                 
 13.918  35.220  47.852  66.735 163.024 289.728 289.741 289.819
 81 A'   82 A'   83 A'   84 A'   85 A'   34 A"   86 A'   87 A'                 
*******
 88 A'                                                                         
 --------------------------------------------------------------

          Ground-State Mulliken Net Atomic Charges

     Atom                 Charge (a.u.)
  ----------------------------------------
      1 P                     0.358352
      2 N                    -0.158796
      3 F                    -0.042984
      4 Br                   -0.156573
  ----------------------------------------
  Sum of atomic charges =     0.000000

 -----------------------------------------------------------------
                    Cartesian Multipole Moments
 -----------------------------------------------------------------
    Charge (ESU x 10^10)
                 0.0000
    Dipole Moment (Debye)
         X       1.4254      Y      -1.3654      Z       0.0000
       Tot       1.9738
    Quadrupole Moments (Debye-Ang)
        XX     -47.2641     XY       1.5265     YY     -41.0240
        XZ       0.0000     YZ       0.0000     ZZ     -40.8162
    Octopole Moments (Debye-Ang^2)
       XXX      65.5682    XXY       6.2764    XYY      17.3129
       YYY      12.0882    XXZ       0.0000    XYZ       0.0000
       YYZ       0.0000    XZZ      14.4185    YZZ       3.7210
       ZZZ       0.0000
    Hexadecapole Moments (Debye-Ang^3)
      XXXX    -538.5240   XXXY     -22.7322   XXYY    -115.0746
      XYYY     -20.0048   YYYY    -190.5910   XXXZ      -0.0000
      XXYZ      -0.0000   XYYZ      -0.0000   YYYZ       0.0000
      XXZZ     -90.6008   XYZZ      -7.7653   YYZZ     -39.3977
      XZZZ      -0.0000   YZZZ       0.0000   ZZZZ     -47.9838
 -----------------------------------------------------------------
 Calculating analytic gradient of the SCF energy
 Gradient of SCF Energy
            1           2           3           4
    1   0.0088029  -0.0059592  -0.0007231  -0.0021205
    2  -0.0029784   0.0030079   0.0015482  -0.0015778
    3  -0.0000000   0.0000000  -0.0000000   0.0000000
 Max gradient component =       8.803E-03
 RMS gradient           =       3.426E-03
 Gradient time:  CPU 3.24 s  wall 0.91 s
 Geometry Optimization Parameters
   NAtoms,    NIC,     NZ,  NCons,   NDum,   NFix, NCnnct, MaxDiis
        4      14       4       0       0       0       0       0

 Cartesian Hessian Update
 Hessian Updated using BFGS Update


** GEOMETRY OPTIMIZATION IN DELOCALIZED INTERNAL COORDINATES **
   Searching for a Minimum

   Optimization Cycle:   5

                       Coordinates (Angstroms)
     ATOM                X               Y               Z
      1  P        -0.7916177841   -1.1062538962    0.0000000000
      2  N        -2.1542541410   -0.2683260517    0.0000000000
      3  F        -2.1395388213    1.1188197098    0.0000000000
      4  Br        0.9535093318    0.2981679509    0.0000000000
   Point Group: cs    Number of degrees of freedom:     5


   Energy is  -3070.090438063

 Hessian Updated using BFGS Update

  5 Hessian modes will be used to form the next step
  Hessian Eigenvalues:
     0.094982    0.224468    0.245024    0.288333    0.488372

 Minimum Search - Taking Simple RFO Step
 Searching for Lamda that Minimizes Along All modes
 Value Taken    Lamda =  -0.00024374
 Step Taken.  Stepsize is  0.036213

                             Maximum     Tolerance    Cnvgd?
         Gradient           0.006245      0.000300      NO
         Displacement       0.026858      0.001200      NO
         Energy change     -0.001275      0.000001      NO


 New Cartesian Coordinates Obtained by Inverse Iteration

 Displacement from previous Coordinates is:  0.028470
 ----------------------------------------------------------------
             Standard Nuclear Orientation (Angstroms)
    I     Atom           X                Y                Z
 ----------------------------------------------------------------
    1      P      -0.8019169057    -1.1051616483     0.0000000000
    2      N      -2.1550704542    -0.2705252761     0.0000000000
    3      F      -2.1355159485     1.1145196895     0.0000000000
    4      Br      0.9606018939     0.3035749476     0.0000000000
 ----------------------------------------------------------------
 Molecular Point Group                 Cs    NOp =  2
 Largest Abelian Subgroup              Cs    NOp =  2
 Nuclear Repulsion Energy =   302.7375408265 hartrees
 There are       33 alpha and       33 beta electrons
 Applying Cartesian multipole field
    Component          Value
    ---------          -----
     (2,0,0)        1.00000E-11
     (0,2,0)        2.00000E-11
     (0,0,2)       -3.00000E-11
 Nucleus-field energy     =     0.0000000065 hartrees
 Requested basis set is 6-311++G(d,p)
 There are 44 shells and 122 basis functions
 A cutoff of  1.0D-11 yielded    847 shell pairs
 There are      6886 function pairs (      7585 Cartesian)
 Smallest overlap matrix eigenvalue = 1.32E-03
 Guess MOs from SCF MO coefficient file

 -----------------------------------------------------------------------
  General SCF calculation program by
  Eric Jon Sundstrom, Paul Horn, Yuezhi Mao, Dmitri Zuev, Alec White,
  David Stuck, Shaama M.S., Shane Yost, Joonho Lee, David Small,
  Daniel Levine, Susi Lehtola, Hugh Burton, Evgeny Epifanovsky
 -----------------------------------------------------------------------
 Exchange:     0.2000 Hartree-Fock + 0.0800 Slater + 0.7200 B88
 Correlation:  0.1900 VWN1RPA + 0.8100 LYP
 Using SG-1 standard quadrature grid
 using 4 threads for integral computing
 -------------------------------------------------------
 OpenMP Integral computing Module                
 Release: version 2.0, May 2017, Q-Chem Inc. Pleasanton 
 -------------------------------------------------------
 -------------------------------------------------------
 OpenMP BLAS3 based DFT computing Module                
 Release: version 1.0, May 2013, Q-Chem Inc. Pittsburgh 
 -------------------------------------------------------
 A restricted SCF calculation will be
 performed using DIIS
 SCF converges when DIIS error is below 1.0e-08
 ---------------------------------------
  Cycle       Energy         DIIS error
 ---------------------------------------
    1   -3070.0904623161      1.90e-04  
    2   -3070.0904798435      2.15e-04  
    3   -3070.0905122619      1.59e-04  
    4   -3070.0905573421      2.71e-05  
    5   -3070.0905584939      1.28e-05  
    6   -3070.0905586688      2.10e-06  
    7   -3070.0905586764      8.92e-07  
    8   -3070.0905586780      3.17e-07  
    9   -3070.0905586781      5.86e-08  
   10   -3070.0905586781      1.75e-08  
   11   -3070.0905586781      3.96e-09  Convergence criterion met
 ---------------------------------------
 SCF time:   CPU 10.75s  wall 3.00s 
 SCF   energy in the final basis set =    -3070.0905586781
 Total energy in the final basis set =    -3070.0905586781

 --------------------------------------------------------------
             Orbital Energies (a.u.) and Symmetries
 --------------------------------------------------------------

 Alpha MOs, Restricted
 -- Occupied --                  
-482.86  -77.15  -62.51  -56.33  -56.33  -56.33  -24.74  -14.43
  1 A'    2 A'    3 A'    4 A'    1 A"    5 A'    6 A'    7 A'                 
 -8.721  -6.645  -6.551  -6.541  -6.540  -4.807  -4.805  -4.801
  8 A'    9 A'   10 A'    2 A"   11 A'   12 A'    3 A"   13 A'                 
 -2.662  -2.660  -2.659  -2.651  -2.651  -1.264  -0.884  -0.808
 14 A'    4 A"   15 A'    5 A"   16 A'   17 A'   18 A'   19 A'                 
 -0.624  -0.513  -0.498  -0.494  -0.363  -0.363  -0.336  -0.316
 20 A'   21 A'    6 A"   22 A'   23 A'    7 A"   24 A'   25 A'                 
 -0.313
  8 A"                                                                         
 -- Virtual --                   
 -0.126  -0.093  -0.006  -0.001   0.024   0.037   0.040   0.058
  9 A"   26 A'   27 A'   28 A'   29 A'   10 A"   30 A'   31 A'                 
  0.072   0.074   0.091   0.116   0.131   0.138   0.177   0.191
 11 A"   32 A'   33 A'   34 A'   35 A'   12 A"   36 A'   37 A'                 
  0.238   0.255   0.261   0.270   0.283   0.322   0.371   0.416
 38 A'   39 A'   13 A"   14 A"   40 A'   41 A'   42 A'   15 A"                 
  0.417   0.439   0.463   0.509   0.541   0.574   0.607   0.614
 43 A'   44 A'   16 A"   45 A'   17 A"   46 A'   47 A'   18 A"                 
  0.628   0.641   0.711   0.732   0.768   0.822   0.901   0.978
 48 A'   49 A'   50 A'   19 A"   51 A'   20 A"   52 A'   53 A'                 
  1.034   1.144   1.290   1.312   1.346   1.483   1.579   1.648
 54 A'   55 A'   21 A"   56 A'   57 A'   22 A"   58 A'   59 A'                 
  1.916   1.922   1.975   1.996   2.029   2.053   2.117   2.253
 60 A'   23 A"   24 A"   61 A'   62 A'   25 A"   63 A'   64 A'                 
  2.521   3.559   3.652   3.746   3.750   3.791   3.921   3.954
 65 A'   66 A'   26 A"   27 A"   67 A'   68 A'   28 A"   69 A'                 
  3.975   3.989   3.993   4.051   4.198   4.829   6.251   6.279
 29 A"   70 A'   30 A"   71 A'   72 A'   73 A'   31 A"   74 A'                 
  6.467   6.563   6.917   7.530   7.545   7.608  13.742  13.845
 75 A'   76 A'   77 A'   32 A"   78 A'   79 A'   33 A"   80 A'                 
 13.925  35.220  47.853  66.734 163.032 289.730 289.742 289.818
 81 A'   82 A'   83 A'   84 A'   85 A'   34 A"   86 A'   87 A'                 
*******
 88 A'                                                                         

 Beta MOs, Restricted
 -- Occupied --                  
-482.86  -77.15  -62.51  -56.33  -56.33  -56.33  -24.74  -14.43
  1 A'    2 A'    3 A'    4 A'    1 A"    5 A'    6 A'    7 A'                 
 -8.721  -6.645  -6.551  -6.541  -6.540  -4.807  -4.805  -4.801
  8 A'    9 A'   10 A'    2 A"   11 A'   12 A'    3 A"   13 A'                 
 -2.662  -2.660  -2.659  -2.651  -2.651  -1.264  -0.884  -0.808
 14 A'    4 A"   15 A'    5 A"   16 A'   17 A'   18 A'   19 A'                 
 -0.624  -0.513  -0.498  -0.494  -0.363  -0.363  -0.336  -0.316
 20 A'   21 A'    6 A"   22 A'   23 A'    7 A"   24 A'   25 A'                 
 -0.313
  8 A"                                                                         
 -- Virtual --                   
 -0.126  -0.093  -0.006  -0.001   0.024   0.037   0.040   0.058
  9 A"   26 A'   27 A'   28 A'   29 A'   10 A"   30 A'   31 A'                 
  0.072   0.074   0.091   0.116   0.131   0.138   0.177   0.191
 11 A"   32 A'   33 A'   34 A'   35 A'   12 A"   36 A'   37 A'                 
  0.238   0.255   0.261   0.270   0.283   0.322   0.371   0.416
 38 A'   39 A'   13 A"   14 A"   40 A'   41 A'   42 A'   15 A"                 
  0.417   0.439   0.463   0.509   0.541   0.574   0.607   0.614
 43 A'   44 A'   16 A"   45 A'   17 A"   46 A'   47 A'   18 A"                 
  0.628   0.641   0.711   0.732   0.768   0.822   0.901   0.978
 48 A'   49 A'   50 A'   19 A"   51 A'   20 A"   52 A'   53 A'                 
  1.034   1.144   1.290   1.312   1.346   1.483   1.579   1.648
 54 A'   55 A'   21 A"   56 A'   57 A'   22 A"   58 A'   59 A'                 
  1.916   1.922   1.975   1.996   2.029   2.053   2.117   2.253
 60 A'   23 A"   24 A"   61 A'   62 A'   25 A"   63 A'   64 A'                 
  2.521   3.559   3.652   3.746   3.750   3.791   3.921   3.954
 65 A'   66 A'   26 A"   27 A"   67 A'   68 A'   28 A"   69 A'                 
  3.975   3.989   3.993   4.051   4.198   4.829   6.251   6.279
 29 A"   70 A'   30 A"   71 A'   72 A'   73 A'   31 A"   74 A'                 
  6.467   6.563   6.917   7.530   7.545   7.608  13.742  13.845
 75 A'   76 A'   77 A'   32 A"   78 A'   79 A'   33 A"   80 A'                 
 13.925  35.220  47.853  66.734 163.032 289.730 289.742 289.818
 81 A'   82 A'   83 A'   84 A'   85 A'   34 A"   86 A'   87 A'                 
*******
 88 A'                                                                         
 --------------------------------------------------------------

          Ground-State Mulliken Net Atomic Charges

     Atom                 Charge (a.u.)
  ----------------------------------------
      1 P                     0.359252
      2 N                    -0.154624
      3 F                    -0.041695
      4 Br                   -0.162933
  ----------------------------------------
  Sum of atomic charges =     0.000000

 -----------------------------------------------------------------
                    Cartesian Multipole Moments
 -----------------------------------------------------------------
    Charge (ESU x 10^10)
                 0.0000
    Dipole Moment (Debye)
         X       1.3163      Y      -1.3921      Z      -0.0000
       Tot       1.9159
    Quadrupole Moments (Debye-Ang)
        XX     -47.1542     XY       1.5418     YY     -41.0028
        XZ      -0.0000     YZ       0.0000     ZZ     -40.8136
    Octopole Moments (Debye-Ang^2)
       XXX      64.9868    XXY       6.1863    XYY      17.1420
       YYY      11.7583    XXZ      -0.0000    XYZ       0.0000
       YYZ       0.0000    XZZ      14.2638    YZZ       3.5905
       ZZZ       0.0000
    Hexadecapole Moments (Debye-Ang^3)
      XXXX    -539.7259   XXXY     -23.7313   XXYY    -115.2763
      XYYY     -21.0457   YYYY    -190.3726   XXXZ      -0.0000
      XXYZ       0.0000   XYYZ       0.0000   YYYZ       0.0000
      XXZZ     -90.8818   XYZZ      -8.0802   YYZZ     -39.3531
      XZZZ      -0.0000   YZZZ       0.0000   ZZZZ     -47.9945
 -----------------------------------------------------------------
 Calculating analytic gradient of the SCF energy
 Gradient of SCF Energy
            1           2           3           4
    1   0.0007924  -0.0018375   0.0004023   0.0006427
    2  -0.0003189  -0.0001389   0.0000520   0.0004058
    3   0.0000000   0.0000000   0.0000000  -0.0000000
 Max gradient component =       1.837E-03
 RMS gradient           =       6.369E-04
 Gradient time:  CPU 3.25 s  wall 0.91 s
 Geometry Optimization Parameters
   NAtoms,    NIC,     NZ,  NCons,   NDum,   NFix, NCnnct, MaxDiis
        4      14       4       0       0       0       0       0

 Cartesian Hessian Update
 Hessian Updated using BFGS Update


** GEOMETRY OPTIMIZATION IN DELOCALIZED INTERNAL COORDINATES **
   Searching for a Minimum

   Optimization Cycle:   6

                       Coordinates (Angstroms)
     ATOM                X               Y               Z
      1  P        -0.8019169057   -1.1051616483    0.0000000000
      2  N        -2.1550704542   -0.2705252761    0.0000000000
      3  F        -2.1355159485    1.1145196895    0.0000000000
      4  Br        0.9606018939    0.3035749476    0.0000000000
   Point Group: cs    Number of degrees of freedom:     5


   Energy is  -3070.090558678

 Hessian Updated using BFGS Update

  5 Hessian modes will be used to form the next step
  Hessian Eigenvalues:
     0.112891    0.208088    0.244226    0.285710    0.454418

 Minimum Search - Taking Simple RFO Step
 Searching for Lamda that Minimizes Along All modes
 Value Taken    Lamda =  -0.00001940
 Step Taken.  Stepsize is  0.009885

                             Maximum     Tolerance    Cnvgd?
         Gradient           0.001388      0.000300      NO
         Displacement       0.007585      0.001200      NO
         Energy change     -0.000121      0.000001      NO


 New Cartesian Coordinates Obtained by Inverse Iteration

 Displacement from previous Coordinates is:  0.010627
 ----------------------------------------------------------------
             Standard Nuclear Orientation (Angstroms)
    I     Atom           X                Y                Z
 ----------------------------------------------------------------
    1      P      -0.8017969279    -1.1057905521     0.0000000000
    2      N      -2.1509409006    -0.2694488014     0.0000000000
    3      F      -2.1363572701     1.1148351114     0.0000000000
    4      Br      0.9571936841     0.3028119550     0.0000000000
 ----------------------------------------------------------------
 Molecular Point Group                 Cs    NOp =  2
 Largest Abelian Subgroup              Cs    NOp =  2
 Nuclear Repulsion Energy =   303.0846716931 hartrees
 There are       33 alpha and       33 beta electrons
 Applying Cartesian multipole field
    Component          Value
    ---------          -----
     (2,0,0)        1.00000E-11
     (0,2,0)        2.00000E-11
     (0,0,2)       -3.00000E-11
 Nucleus-field energy     =     0.0000000065 hartrees
 Requested basis set is 6-311++G(d,p)
 There are 44 shells and 122 basis functions
 A cutoff of  1.0D-11 yielded    847 shell pairs
 There are      6886 function pairs (      7585 Cartesian)
 Smallest overlap matrix eigenvalue = 1.32E-03
 Guess MOs from SCF MO coefficient file

 -----------------------------------------------------------------------
  General SCF calculation program by
  Eric Jon Sundstrom, Paul Horn, Yuezhi Mao, Dmitri Zuev, Alec White,
  David Stuck, Shaama M.S., Shane Yost, Joonho Lee, David Small,
  Daniel Levine, Susi Lehtola, Hugh Burton, Evgeny Epifanovsky
 -----------------------------------------------------------------------
 Exchange:     0.2000 Hartree-Fock + 0.0800 Slater + 0.7200 B88
 Correlation:  0.1900 VWN1RPA + 0.8100 LYP
 Using SG-1 standard quadrature grid
 using 4 threads for integral computing
 -------------------------------------------------------
 OpenMP Integral computing Module                
 Release: version 2.0, May 2017, Q-Chem Inc. Pleasanton 
 -------------------------------------------------------
 -------------------------------------------------------
 OpenMP BLAS3 based DFT computing Module                
 Release: version 1.0, May 2013, Q-Chem Inc. Pittsburgh 
 -------------------------------------------------------
 A restricted SCF calculation will be
 performed using DIIS
 SCF converges when DIIS error is below 1.0e-08
 ---------------------------------------
  Cycle       Energy         DIIS error
 ---------------------------------------
    1   -3070.0905546308      6.24e-05  
    2   -3070.0905661796      2.64e-05  
    3   -3070.0905640920      4.55e-05  
    4   -3070.0905671975      9.24e-06  
    5   -3070.0905673250      5.18e-06  
    6   -3070.0905673649      7.54e-07  
    7   -3070.0905673656      2.14e-07  
    8   -3070.0905673657      3.80e-08  
    9   -3070.0905673657      3.16e-08  
   10   -3070.0905673657      4.12e-09  Convergence criterion met
 ---------------------------------------
 SCF time:   CPU 9.77s  wall 2.00s 
 SCF   energy in the final basis set =    -3070.0905673657
 Total energy in the final basis set =    -3070.0905673657

 --------------------------------------------------------------
             Orbital Energies (a.u.) and Symmetries
 --------------------------------------------------------------

 Alpha MOs, Restricted
 -- Occupied --                  
-482.86  -77.15  -62.51  -56.33  -56.33  -56.33  -24.74  -14.43
  1 A'    2 A'    3 A'    4 A'    1 A"    5 A'    6 A'    7 A'                 
 -8.721  -6.645  -6.551  -6.541  -6.540  -4.807  -4.804  -4.801
  8 A'    9 A'   10 A'    2 A"   11 A'   12 A'    3 A"   13 A'                 
 -2.662  -2.660  -2.658  -2.651  -2.651  -1.264  -0.885  -0.808
 14 A'    4 A"   15 A'    5 A"   16 A'   17 A'   18 A'   19 A'                 
 -0.624  -0.513  -0.498  -0.495  -0.364  -0.364  -0.336  -0.316
 20 A'   21 A'    6 A"   22 A'   23 A'    7 A"   24 A'   25 A'                 
 -0.313
  8 A"                                                                         
 -- Virtual --                   
 -0.125  -0.092  -0.006  -0.001   0.024   0.037   0.041   0.058
  9 A"   26 A'   27 A'   28 A'   29 A'   10 A"   30 A'   31 A'                 
  0.072   0.074   0.091   0.116   0.131   0.138   0.177   0.191
 11 A"   32 A'   33 A'   34 A'   35 A'   12 A"   36 A'   37 A'                 
  0.238   0.255   0.261   0.270   0.283   0.323   0.372   0.416
 38 A'   39 A'   13 A"   14 A"   40 A'   41 A'   42 A'   15 A"                 
  0.417   0.439   0.463   0.509   0.541   0.574   0.607   0.615
 43 A'   44 A'   16 A"   45 A'   17 A"   46 A'   47 A'   18 A"                 
  0.628   0.641   0.711   0.733   0.769   0.822   0.902   0.980
 48 A'   49 A'   50 A'   19 A"   51 A'   20 A"   52 A'   53 A'                 
  1.036   1.143   1.291   1.313   1.346   1.484   1.579   1.648
 54 A'   55 A'   21 A"   56 A'   57 A'   22 A"   58 A'   59 A'                 
  1.916   1.922   1.975   1.996   2.029   2.054   2.118   2.254
 60 A'   23 A"   24 A"   61 A'   62 A'   25 A"   63 A'   64 A'                 
  2.522   3.560   3.651   3.746   3.750   3.792   3.921   3.954
 65 A'   66 A'   26 A"   27 A"   67 A'   68 A'   28 A"   69 A'                 
  3.975   3.989   3.993   4.052   4.199   4.831   6.251   6.278
 29 A"   70 A'   30 A"   71 A'   72 A'   73 A'   31 A"   74 A'                 
  6.469   6.564   6.919   7.530   7.545   7.608  13.742  13.846
 75 A'   76 A'   77 A'   32 A"   78 A'   79 A'   33 A"   80 A'                 
 13.927  35.221  47.853  66.734 163.034 289.730 289.742 289.819
 81 A'   82 A'   83 A'   84 A'   85 A'   34 A"   86 A'   87 A'                 
*******
 88 A'                                                                         

 Beta MOs, Restricted
 -- Occupied --                  
-482.86  -77.15  -62.51  -56.33  -56.33  -56.33  -24.74  -14.43
  1 A'    2 A'    3 A'    4 A'    1 A"    5 A'    6 A'    7 A'                 
 -8.721  -6.645  -6.551  -6.541  -6.540  -4.807  -4.804  -4.801
  8 A'    9 A'   10 A'    2 A"   11 A'   12 A'    3 A"   13 A'                 
 -2.662  -2.660  -2.658  -2.651  -2.651  -1.264  -0.885  -0.808
 14 A'    4 A"   15 A'    5 A"   16 A'   17 A'   18 A'   19 A'                 
 -0.624  -0.513  -0.498  -0.495  -0.364  -0.364  -0.336  -0.316
 20 A'   21 A'    6 A"   22 A'   23 A'    7 A"   24 A'   25 A'                 
 -0.313
  8 A"                                                                         
 -- Virtual --                   
 -0.125  -0.092  -0.006  -0.001   0.024   0.037   0.041   0.058
  9 A"   26 A'   27 A'   28 A'   29 A'   10 A"   30 A'   31 A'                 
  0.072   0.074   0.091   0.116   0.131   0.138   0.177   0.191
 11 A"   32 A'   33 A'   34 A'   35 A'   12 A"   36 A'   37 A'                 
  0.238   0.255   0.261   0.270   0.283   0.323   0.372   0.416
 38 A'   39 A'   13 A"   14 A"   40 A'   41 A'   42 A'   15 A"                 
  0.417   0.439   0.463   0.509   0.541   0.574   0.607   0.615
 43 A'   44 A'   16 A"   45 A'   17 A"   46 A'   47 A'   18 A"                 
  0.628   0.641   0.711   0.733   0.769   0.822   0.902   0.980
 48 A'   49 A'   50 A'   19 A"   51 A'   20 A"   52 A'   53 A'                 
  1.036   1.143   1.291   1.313   1.346   1.484   1.579   1.648
 54 A'   55 A'   21 A"   56 A'   57 A'   22 A"   58 A'   59 A'                 
  1.916   1.922   1.975   1.996   2.029   2.054   2.118   2.254
 60 A'   23 A"   24 A"   61 A'   62 A'   25 A"   63 A'   64 A'                 
  2.522   3.560   3.651   3.746   3.750   3.792   3.921   3.954
 65 A'   66 A'   26 A"   27 A"   67 A'   68 A'   28 A"   69 A'                 
  3.975   3.989   3.993   4.052   4.199   4.831   6.251   6.278
 29 A"   70 A'   30 A"   71 A'   72 A'   73 A'   31 A"   74 A'                 
  6.469   6.564   6.919   7.530   7.545   7.608  13.742  13.846
 75 A'   76 A'   77 A'   32 A"   78 A'   79 A'   33 A"   80 A'                 
 13.927  35.221  47.853  66.734 163.034 289.730 289.742 289.819
 81 A'   82 A'   83 A'   84 A'   85 A'   34 A"   86 A'   87 A'                 
*******
 88 A'                                                                         
 --------------------------------------------------------------

          Ground-State Mulliken Net Atomic Charges

     Atom                 Charge (a.u.)
  ----------------------------------------
      1 P                     0.359591
      2 N                    -0.155267
      3 F                    -0.040784
      4 Br                   -0.163540
  ----------------------------------------
  Sum of atomic charges =     0.000000

 -----------------------------------------------------------------
                    Cartesian Multipole Moments
 -----------------------------------------------------------------
    Charge (ESU x 10^10)
                 0.0000
    Dipole Moment (Debye)
         X       1.3156      Y      -1.3904      Z      -0.0000
       Tot       1.9142
    Quadrupole Moments (Debye-Ang)
        XX     -47.1522     XY       1.5276     YY     -40.9828
        XZ      -0.0000     YZ       0.0000     ZZ     -40.8007
    Octopole Moments (Debye-Ang^2)
       XXX      65.0350    XXY       6.2115    XYY      17.1766
       YYY      11.7887    XXZ       0.0000    XYZ       0.0000
       YYZ       0.0000    XZZ      14.2948    YZZ       3.5977
       ZZZ       0.0000
    Hexadecapole Moments (Debye-Ang^3)
      XXXX    -538.3799   XXXY     -23.6290   XXYY    -115.0568
      XYYY     -20.9119   YYYY    -190.3431   XXXZ      -0.0000
      XXYZ       0.0000   XYYZ      -0.0000   YYYZ       0.0000
      XXZZ     -90.6474   XYZZ      -8.0218   YYZZ     -39.3390
      XZZZ      -0.0000   YZZZ       0.0000   ZZZZ     -47.9587
 -----------------------------------------------------------------
 Calculating analytic gradient of the SCF energy
 Gradient of SCF Energy
            1           2           3           4
    1  -0.0000771   0.0002481   0.0000378  -0.0002088
    2   0.0003202  -0.0003297  -0.0000451   0.0000546
    3   0.0000000  -0.0000000  -0.0000000  -0.0000000
 Max gradient component =       3.297E-04
 RMS gradient           =       1.655E-04
 Gradient time:  CPU 3.26 s  wall 0.91 s
 Geometry Optimization Parameters
   NAtoms,    NIC,     NZ,  NCons,   NDum,   NFix, NCnnct, MaxDiis
        4      14       4       0       0       0       0       0

 Cartesian Hessian Update
 Hessian Updated using BFGS Update


** GEOMETRY OPTIMIZATION IN DELOCALIZED INTERNAL COORDINATES **
   Searching for a Minimum

   Optimization Cycle:   7

                       Coordinates (Angstroms)
     ATOM                X               Y               Z
      1  P        -0.8017969279   -1.1057905521    0.0000000000
      2  N        -2.1509409006   -0.2694488014    0.0000000000
      3  F        -2.1363572701    1.1148351114    0.0000000000
      4  Br        0.9571936841    0.3028119550    0.0000000000
   Point Group: cs    Number of degrees of freedom:     5


   Energy is  -3070.090567366

 Hessian Updated using BFGS Update

  5 Hessian modes will be used to form the next step
  Hessian Eigenvalues:
     0.119325    0.189306    0.246942    0.303663    0.486277

 Minimum Search - Taking Simple RFO Step
 Searching for Lamda that Minimizes Along All modes
 Value Taken    Lamda =   0.00000000
 Step Taken.  Stepsize is  0.001831

                             Maximum     Tolerance    Cnvgd?
         Gradient           0.000453      0.000300      NO
         Displacement       0.001279      0.001200      NO
         Energy change     -0.000009      0.000001      NO


 New Cartesian Coordinates Obtained by Inverse Iteration

 Displacement from previous Coordinates is:  0.004317
 ----------------------------------------------------------------
             Standard Nuclear Orientation (Angstroms)
    I     Atom           X                Y                Z
 ----------------------------------------------------------------
    1      P      -0.8016440106    -1.1056176975     0.0000000000
    2      N      -2.1511360005    -0.2692296299     0.0000000000
    3      F      -2.1378863023     1.1149515140     0.0000000000
    4      Br      0.9587648988     0.3023035262     0.0000000000
 ----------------------------------------------------------------
 Molecular Point Group                 Cs    NOp =  2
 Largest Abelian Subgroup              Cs    NOp =  2
 Nuclear Repulsion Energy =   302.9614159350 hartrees
 There are       33 alpha and       33 beta electrons
 Applying Cartesian multipole field
    Component          Value
    ---------          -----
     (2,0,0)        1.00000E-11
     (0,2,0)        2.00000E-11
     (0,0,2)       -3.00000E-11
 Nucleus-field energy     =     0.0000000065 hartrees
 Requested basis set is 6-311++G(d,p)
 There are 44 shells and 122 basis functions
 A cutoff of  1.0D-11 yielded    847 shell pairs
 There are      6886 function pairs (      7585 Cartesian)
 Smallest overlap matrix eigenvalue = 1.32E-03
 Guess MOs from SCF MO coefficient file

 -----------------------------------------------------------------------
  General SCF calculation program by
  Eric Jon Sundstrom, Paul Horn, Yuezhi Mao, Dmitri Zuev, Alec White,
  David Stuck, Shaama M.S., Shane Yost, Joonho Lee, David Small,
  Daniel Levine, Susi Lehtola, Hugh Burton, Evgeny Epifanovsky
 -----------------------------------------------------------------------
 Exchange:     0.2000 Hartree-Fock + 0.0800 Slater + 0.7200 B88
 Correlation:  0.1900 VWN1RPA + 0.8100 LYP
 Using SG-1 standard quadrature grid
 using 4 threads for integral computing
 -------------------------------------------------------
 OpenMP Integral computing Module                
 Release: version 2.0, May 2017, Q-Chem Inc. Pleasanton 
 -------------------------------------------------------
 -------------------------------------------------------
 OpenMP BLAS3 based DFT computing Module                
 Release: version 1.0, May 2013, Q-Chem Inc. Pittsburgh 
 -------------------------------------------------------
 A restricted SCF calculation will be
 performed using DIIS
 SCF converges when DIIS error is below 1.0e-08
 ---------------------------------------
  Cycle       Energy         DIIS error
 ---------------------------------------
    1   -3070.0905672402      1.44e-05  
    2   -3070.0905679134      3.43e-06  
    3   -3070.0905678284      7.75e-06  
    4   -3070.0905679383      1.31e-06  
    5   -3070.0905679412      4.04e-07  
    6   -3070.0905679414      1.88e-07  
    7   -3070.0905679414      3.08e-08  
    8   -3070.0905679415      2.23e-08  
    9   -3070.0905679415      3.40e-09  Convergence criterion met
 ---------------------------------------
 SCF time:   CPU 8.80s  wall 3.00s 
 SCF   energy in the final basis set =    -3070.0905679415
 Total energy in the final basis set =    -3070.0905679415

 --------------------------------------------------------------
             Orbital Energies (a.u.) and Symmetries
 --------------------------------------------------------------

 Alpha MOs, Restricted
 -- Occupied --                  
-482.86  -77.15  -62.51  -56.33  -56.33  -56.33  -24.74  -14.43
  1 A'    2 A'    3 A'    4 A'    1 A"    5 A'    6 A'    7 A'                 
 -8.721  -6.645  -6.551  -6.541  -6.540  -4.807  -4.804  -4.801
  8 A'    9 A'   10 A'    2 A"   11 A'   12 A'    3 A"   13 A'                 
 -2.662  -2.660  -2.658  -2.651  -2.651  -1.264  -0.885  -0.808
 14 A'    4 A"   15 A'    5 A"   16 A'   17 A'   18 A'   19 A'                 
 -0.624  -0.513  -0.499  -0.495  -0.364  -0.364  -0.336  -0.316
 20 A'   21 A'    6 A"   22 A'   23 A'    7 A"   24 A'   25 A'                 
 -0.313
  8 A"                                                                         
 -- Virtual --                   
 -0.125  -0.092  -0.006  -0.001   0.024   0.037   0.041   0.058
  9 A"   26 A'   27 A'   28 A'   29 A'   10 A"   30 A'   31 A'                 
  0.072   0.074   0.091   0.116   0.131   0.138   0.177   0.191
 11 A"   32 A'   33 A'   34 A'   35 A'   12 A"   36 A'   37 A'                 
  0.238   0.255   0.261   0.270   0.283   0.323   0.372   0.416
 38 A'   39 A'   13 A"   14 A"   40 A'   41 A'   42 A'   15 A"                 
  0.417   0.440   0.463   0.509   0.541   0.574   0.607   0.614
 43 A'   44 A'   16 A"   45 A'   17 A"   46 A'   47 A'   18 A"                 
  0.628   0.641   0.711   0.733   0.769   0.822   0.902   0.980
 48 A'   49 A'   50 A'   19 A"   51 A'   20 A"   52 A'   53 A'                 
  1.035   1.143   1.291   1.313   1.346   1.484   1.578   1.648
 54 A'   55 A'   21 A"   56 A'   57 A'   22 A"   58 A'   59 A'                 
  1.916   1.922   1.975   1.996   2.029   2.053   2.118   2.254
 60 A'   23 A"   24 A"   61 A'   62 A'   25 A"   63 A'   64 A'                 
  2.522   3.560   3.651   3.746   3.750   3.792   3.921   3.954
 65 A'   66 A'   26 A"   27 A"   67 A'   68 A'   28 A"   69 A'                 
  3.975   3.989   3.993   4.051   4.199   4.831   6.251   6.278
 29 A"   70 A'   30 A"   71 A'   72 A'   73 A'   31 A"   74 A'                 
  6.469   6.564   6.919   7.530   7.545   7.608  13.742  13.846
 75 A'   76 A'   77 A'   32 A"   78 A'   79 A'   33 A"   80 A'                 
 13.927  35.221  47.853  66.734 163.034 289.730 289.742 289.819
 81 A'   82 A'   83 A'   84 A'   85 A'   34 A"   86 A'   87 A'                 
*******
 88 A'                                                                         

 Beta MOs, Restricted
 -- Occupied --                  
-482.86  -77.15  -62.51  -56.33  -56.33  -56.33  -24.74  -14.43
  1 A'    2 A'    3 A'    4 A'    1 A"    5 A'    6 A'    7 A'                 
 -8.721  -6.645  -6.551  -6.541  -6.540  -4.807  -4.804  -4.801
  8 A'    9 A'   10 A'    2 A"   11 A'   12 A'    3 A"   13 A'                 
 -2.662  -2.660  -2.658  -2.651  -2.651  -1.264  -0.885  -0.808
 14 A'    4 A"   15 A'    5 A"   16 A'   17 A'   18 A'   19 A'                 
 -0.624  -0.513  -0.499  -0.495  -0.364  -0.364  -0.336  -0.316
 20 A'   21 A'    6 A"   22 A'   23 A'    7 A"   24 A'   25 A'                 
 -0.313
  8 A"                                                                         
 -- Virtual --                   
 -0.125  -0.092  -0.006  -0.001   0.024   0.037   0.041   0.058
  9 A"   26 A'   27 A'   28 A'   29 A'   10 A"   30 A'   31 A'                 
  0.072   0.074   0.091   0.116   0.131   0.138   0.177   0.191
 11 A"   32 A'   33 A'   34 A'   35 A'   12 A"   36 A'   37 A'                 
  0.238   0.255   0.261   0.270   0.283   0.323   0.372   0.416
 38 A'   39 A'   13 A"   14 A"   40 A'   41 A'   42 A'   15 A"                 
  0.417   0.440   0.463   0.509   0.541   0.574   0.607   0.614
 43 A'   44 A'   16 A"   45 A'   17 A"   46 A'   47 A'   18 A"                 
  0.628   0.641   0.711   0.733   0.769   0.822   0.902   0.980
 48 A'   49 A'   50 A'   19 A"   51 A'   20 A"   52 A'   53 A'                 
  1.035   1.143   1.291   1.313   1.346   1.484   1.578   1.648
 54 A'   55 A'   21 A"   56 A'   57 A'   22 A"   58 A'   59 A'                 
  1.916   1.922   1.975   1.996   2.029   2.053   2.118   2.254
 60 A'   23 A"   24 A"   61 A'   62 A'   25 A"   63 A'   64 A'                 
  2.522   3.560   3.651   3.746   3.750   3.792   3.921   3.954
 65 A'   66 A'   26 A"   27 A"   67 A'   68 A'   28 A"   69 A'                 
  3.975   3.989   3.993   4.051   4.199   4.831   6.251   6.278
 29 A"   70 A'   30 A"   71 A'   72 A'   73 A'   31 A"   74 A'                 
  6.469   6.564   6.919   7.530   7.545   7.608  13.742  13.846
 75 A'   76 A'   77 A'   32 A"   78 A'   79 A'   33 A"   80 A'                 
 13.927  35.221  47.853  66.734 163.034 289.730 289.742 289.819
 81 A'   82 A'   83 A'   84 A'   85 A'   34 A"   86 A'   87 A'                 
*******
 88 A'                                                                         
 --------------------------------------------------------------

          Ground-State Mulliken Net Atomic Charges

     Atom                 Charge (a.u.)
  ----------------------------------------
      1 P                     0.359460
      2 N                    -0.155149
      3 F                    -0.040632
      4 Br                   -0.163678
  ----------------------------------------
  Sum of atomic charges =     0.000000

 -----------------------------------------------------------------
                    Cartesian Multipole Moments
 -----------------------------------------------------------------
    Charge (ESU x 10^10)
                 0.0000
    Dipole Moment (Debye)
         X       1.3130      Y      -1.3903      Z       0.0000
       Tot       1.9123
    Quadrupole Moments (Debye-Ang)
        XX     -47.1515     XY       1.5249     YY     -40.9847
        XZ      -0.0000     YZ       0.0000     ZZ     -40.8031
    Octopole Moments (Debye-Ang^2)
       XXX      64.9661    XXY       6.2223    XYY      17.1527
       YYY      11.8007    XXZ      -0.0000    XYZ      -0.0000
       YYZ       0.0000    XZZ      14.2712    YZZ       3.6040
       ZZZ       0.0000
    Hexadecapole Moments (Debye-Ang^3)
      XXXX    -538.8792   XXXY     -23.5818   XXYY    -115.1466
      XYYY     -20.8771   YYYY    -190.2845   XXXZ      -0.0000
      XXYZ      -0.0000   XYYZ      -0.0000   YYYZ       0.0000
      XXZZ     -90.7391   XYZZ      -8.0084   YYZZ     -39.3314
      XZZZ      -0.0000   YZZZ       0.0000   ZZZZ     -47.9663
 -----------------------------------------------------------------
 Calculating analytic gradient of the SCF energy
 Gradient of SCF Energy
            1           2           3           4
    1   0.0000751   0.0000145  -0.0000325  -0.0000571
    2   0.0000717  -0.0001448  -0.0000409   0.0001141
    3   0.0000000  -0.0000000   0.0000000   0.0000000
 Max gradient component =       1.448E-04
 RMS gradient           =       6.516E-05
 Gradient time:  CPU 3.24 s  wall 0.90 s
 Geometry Optimization Parameters
   NAtoms,    NIC,     NZ,  NCons,   NDum,   NFix, NCnnct, MaxDiis
        4      14       4       0       0       0       0       0

 Cartesian Hessian Update
 Hessian Updated using BFGS Update


** GEOMETRY OPTIMIZATION IN DELOCALIZED INTERNAL COORDINATES **
   Searching for a Minimum

   Optimization Cycle:   8

                       Coordinates (Angstroms)
     ATOM                X               Y               Z
      1  P        -0.8016440106   -1.1056176975    0.0000000000
      2  N        -2.1511360005   -0.2692296299    0.0000000000
      3  F        -2.1378863023    1.1149515140    0.0000000000
      4  Br        0.9587648988    0.3023035262    0.0000000000
   Point Group: cs    Number of degrees of freedom:     5


   Energy is  -3070.090567941

 Hessian Updated using BFGS Update

  5 Hessian modes will be used to form the next step
  Hessian Eigenvalues:
     0.108305    0.176170    0.244965    0.299499    0.453760

 Minimum Search - Taking Simple RFO Step
 Searching for Lamda that Minimizes Along All modes
 Value Taken    Lamda =   0.00000000
 Step Taken.  Stepsize is  0.000776

                             Maximum     Tolerance    Cnvgd?
         Gradient           0.000111      0.000300     YES
         Displacement       0.000525      0.001200     YES
         Energy change     -0.000001      0.000001     YES


                       Distance Matrix (Angstroms)
             P (  1)   N (  2)   F (  3)
   N (  2)  1.587663
   F (  3)  2.591616  1.384245
   Br(  4)  2.254170  3.161983  3.201507

 Final energy is   -3070.0905679414582     


 ******************************
 **  OPTIMIZATION CONVERGED  **
 ******************************

                       Coordinates (Angstroms)
     ATOM                X               Y               Z
      1  P        -0.8016440106   -1.1056176975    0.0000000000
      2  N        -2.1511360005   -0.2692296299    0.0000000000
      3  F        -2.1378863023    1.1149515140    0.0000000000
      4  Br        0.9587648988    0.3023035262    0.0000000000

Z-matrix Print:
$molecule
0 1
Br
P  1 2.254170
N  2 1.587663 1 109.558444
F  3 1.384245 2 121.241373 1 -0.000000 0
$end


 --------------------------------------------------------------
             Orbital Energies (a.u.) and Symmetries
 --------------------------------------------------------------

 Alpha MOs, Restricted
 -- Occupied --                  
-482.86  -77.15  -62.51  -56.33  -56.33  -56.33  -24.74  -14.43
  1 A'    2 A'    3 A'    4 A'    1 A"    5 A'    6 A'    7 A'                 
 -8.721  -6.645  -6.551  -6.541  -6.540  -4.807  -4.804  -4.801
  8 A'    9 A'   10 A'    2 A"   11 A'   12 A'    3 A"   13 A'                 
 -2.662  -2.660  -2.658  -2.651  -2.651  -1.264  -0.885  -0.808
 14 A'    4 A"   15 A'    5 A"   16 A'   17 A'   18 A'   19 A'                 
 -0.624  -0.513  -0.499  -0.495  -0.364  -0.364  -0.336  -0.316
 20 A'   21 A'    6 A"   22 A'   23 A'    7 A"   24 A'   25 A'                 
 -0.313
  8 A"                                                                         
 -- Virtual --                   
 -0.125  -0.092  -0.006  -0.001   0.024   0.037   0.041   0.058
  9 A"   26 A'   27 A'   28 A'   29 A'   10 A"   30 A'   31 A'                 
  0.072   0.074   0.091   0.116   0.131   0.138   0.177   0.191
 11 A"   32 A'   33 A'   34 A'   35 A'   12 A"   36 A'   37 A'                 
  0.238   0.255   0.261   0.270   0.283   0.323   0.372   0.416
 38 A'   39 A'   13 A"   14 A"   40 A'   41 A'   42 A'   15 A"                 
  0.417   0.440   0.463   0.509   0.541   0.574   0.607   0.614
 43 A'   44 A'   16 A"   45 A'   17 A"   46 A'   47 A'   18 A"                 
  0.628   0.641   0.711   0.733   0.769   0.822   0.902   0.980
 48 A'   49 A'   50 A'   19 A"   51 A'   20 A"   52 A'   53 A'                 
  1.035   1.143   1.291   1.313   1.346   1.484   1.578   1.648
 54 A'   55 A'   21 A"   56 A'   57 A'   22 A"   58 A'   59 A'                 
  1.916   1.922   1.975   1.996   2.029   2.053   2.118   2.254
 60 A'   23 A"   24 A"   61 A'   62 A'   25 A"   63 A'   64 A'                 
  2.522   3.560   3.651   3.746   3.750   3.792   3.921   3.954
 65 A'   66 A'   26 A"   27 A"   67 A'   68 A'   28 A"   69 A'                 
  3.975   3.989   3.993   4.051   4.199   4.831   6.251   6.278
 29 A"   70 A'   30 A"   71 A'   72 A'   73 A'   31 A"   74 A'                 
  6.469   6.564   6.919   7.530   7.545   7.608  13.742  13.846
 75 A'   76 A'   77 A'   32 A"   78 A'   79 A'   33 A"   80 A'                 
 13.927  35.221  47.853  66.734 163.034 289.730 289.742 289.819
 81 A'   82 A'   83 A'   84 A'   85 A'   34 A"   86 A'   87 A'                 
*******
 88 A'                                                                         

 Beta MOs, Restricted
 -- Occupied --                  
-482.86  -77.15  -62.51  -56.33  -56.33  -56.33  -24.74  -14.43
  1 A'    2 A'    3 A'    4 A'    1 A"    5 A'    6 A'    7 A'                 
 -8.721  -6.645  -6.551  -6.541  -6.540  -4.807  -4.804  -4.801
  8 A'    9 A'   10 A'    2 A"   11 A'   12 A'    3 A"   13 A'                 
 -2.662  -2.660  -2.658  -2.651  -2.651  -1.264  -0.885  -0.808
 14 A'    4 A"   15 A'    5 A"   16 A'   17 A'   18 A'   19 A'                 
 -0.624  -0.513  -0.499  -0.495  -0.364  -0.364  -0.336  -0.316
 20 A'   21 A'    6 A"   22 A'   23 A'    7 A"   24 A'   25 A'                 
 -0.313
  8 A"                                                                         
 -- Virtual --                   
 -0.125  -0.092  -0.006  -0.001   0.024   0.037   0.041   0.058
  9 A"   26 A'   27 A'   28 A'   29 A'   10 A"   30 A'   31 A'                 
  0.072   0.074   0.091   0.116   0.131   0.138   0.177   0.191
 11 A"   32 A'   33 A'   34 A'   35 A'   12 A"   36 A'   37 A'                 
  0.238   0.255   0.261   0.270   0.283   0.323   0.372   0.416
 38 A'   39 A'   13 A"   14 A"   40 A'   41 A'   42 A'   15 A"                 
  0.417   0.440   0.463   0.509   0.541   0.574   0.607   0.614
 43 A'   44 A'   16 A"   45 A'   17 A"   46 A'   47 A'   18 A"                 
  0.628   0.641   0.711   0.733   0.769   0.822   0.902   0.980
 48 A'   49 A'   50 A'   19 A"   51 A'   20 A"   52 A'   53 A'                 
  1.035   1.143   1.291   1.313   1.346   1.484   1.578   1.648
 54 A'   55 A'   21 A"   56 A'   57 A'   22 A"   58 A'   59 A'                 
  1.916   1.922   1.975   1.996   2.029   2.053   2.118   2.254
 60 A'   23 A"   24 A"   61 A'   62 A'   25 A"   63 A'   64 A'                 
  2.522   3.560   3.651   3.746   3.750   3.792   3.921   3.954
 65 A'   66 A'   26 A"   27 A"   67 A'   68 A'   28 A"   69 A'                 
  3.975   3.989   3.993   4.051   4.199   4.831   6.251   6.278
 29 A"   70 A'   30 A"   71 A'   72 A'   73 A'   31 A"   74 A'                 
  6.469   6.564   6.919   7.530   7.545   7.608  13.742  13.846
 75 A'   76 A'   77 A'   32 A"   78 A'   79 A'   33 A"   80 A'                 
 13.927  35.221  47.853  66.734 163.034 289.730 289.742 289.819
 81 A'   82 A'   83 A'   84 A'   85 A'   34 A"   86 A'   87 A'                 
*******
 88 A'                                                                         
 --------------------------------------------------------------

          Ground-State Mulliken Net Atomic Charges

     Atom                 Charge (a.u.)
  ----------------------------------------
      1 P                     0.359460
      2 N                    -0.155149
      3 F                    -0.040632
      4 Br                   -0.163678
  ----------------------------------------
  Sum of atomic charges =     0.000000

 -----------------------------------------------------------------
                    Cartesian Multipole Moments
 -----------------------------------------------------------------
    Charge (ESU x 10^10)
                 0.0000
    Dipole Moment (Debye)
         X       1.3130      Y      -1.3903      Z       0.0000
       Tot       1.9123
    Quadrupole Moments (Debye-Ang)
        XX     -47.1515     XY       1.5249     YY     -40.9847
        XZ      -0.0000     YZ       0.0000     ZZ     -40.8031
    Octopole Moments (Debye-Ang^2)
       XXX      64.9661    XXY       6.2223    XYY      17.1527
       YYY      11.8007    XXZ      -0.0000    XYZ      -0.0000
       YYZ       0.0000    XZZ      14.2712    YZZ       3.6040
       ZZZ       0.0000
    Hexadecapole Moments (Debye-Ang^3)
      XXXX    -538.8792   XXXY     -23.5818   XXYY    -115.1466
      XYYY     -20.8771   YYYY    -190.2845   XXXZ      -0.0000
      XXYZ      -0.0000   XYYZ      -0.0000   YYYZ       0.0000
      XXZZ     -90.7391   XYZZ      -8.0084   YYZZ     -39.3314
      XZZZ      -0.0000   YZZZ       0.0000   ZZZZ     -47.9663
 -----------------------------------------------------------------
Archival summary:
1\1\TWL01\OPT\ProcedureUnspecified\BasisUnspecified\r1111\taweetha\SunNov2517:21:522018SunNov2517:21:522018\0\\#,OPT,ProcedureUnspecified,BasisUnspecified,\\0,1\Br\P,1,2.25417\N,2,1.58766,1,109.558\F,3,1.38424,2,121.241,1,-0,0\\\@

 Total job time:  31.78s(wall), 114.18s(cpu) 
 Sun Nov 25 17:21:52 2018

        *************************************************************
        *                                                           *
        *  Thank you very much for using Q-Chem.  Have a nice day.  *
        *                                                           *
        *************************************************************


 
User input: 2 of 2 
 
Q-Chem Developer Version!
                  Welcome to Q-Chem
     A Quantum Leap Into The Future Of Chemistry


 Q-Chem 5.1, Q-Chem, Inc., Pleasanton, CA (2018)

 Yihan Shao,  Zhengting Gan,  E. Epifanovsky,  A. T. B. Gilbert,  M. Wormit,  
 J. Kussmann,  A. W. Lange,  A. Behn,  Jia Deng,  Xintian Feng,  D. Ghosh,  
 M. Goldey,  P. R. Horn,  L. D. Jacobson,  I. Kaliman,  T. Kus,  A. Landau,  
 Jie Liu,  E. I. Proynov,  R. M. Richard,  R. P. Steele,  E. J. Sundstrom,  
 H. L. Woodcock III,  P. M. Zimmerman,  D. Zuev,  B. Albrecht,  E. Alguire,  
 S. A. Baeppler,  D. Barton,  Z. Benda,  Y. A. Bernard,  E. J. Berquist,  
 K. B. Bravaya,  H. Burton,  D. Casanova,  Chun-Min Chang,  Yunqing Chen,  
 A. Chien,  K. D. Closser,  M. P. Coons,  S. Coriani,  S. Dasgupta,  
 A. L. Dempwolff,  M. Diedenhofen,  Hainam Do,  R. G. Edgar,  Po-Tung Fang,  
 S. Faraji,  S. Fatehi,  Qingguo Feng,  K. D. Fenk,  J. Fosso-Tande,  
 Qinghui Ge,  A. Ghysels,  G. Gidofalvi,  J. Gomes,  J. Gonthier,  A. Gunina,  
 D. Hait,  M. W. D. Hanson-Heine,  P. H. P. Harbach,  A. W. Hauser,  
 J. E. Herr,  E. G. Hohenstein,  Z. C. Holden,  Kerwin Hui,  B. C. Huynh,  
 T.-C. Jagau,  Hyunjun Ji,  B. Kaduk,  K. Khistyaev,  Jaehoon Kim,  
 P. Klunzinger,  K. Koh,  D. Kosenkov,  L. Koulias,  T. Kowalczyk,  
 C. M. Krauter,  A. Kunitsa,  Ka Un Lao,  A. Laurent,  K. V. Lawler,  
 Joonho Lee,  D. Lefrancois,  S. Lehtola,  D. S. Levine,  Yi-Pei Li,  
 You-Sheng Lin,  Fenglai Liu,  E. Livshits,  A. Luenser,  P. Manohar,  
 E. Mansoor,  S. F. Manzer,  Shan-Ping Mao,  Yuezhi Mao,  N. Mardirossian,  
 A. V. Marenich,  T. Markovich,  L. A. Martinez-Martinez,  S. A. Maurer,  
 N. J. Mayhall,  S. C. McKenzie,  J.-M. Mewes,  A. F. Morrison,  
 J. W. Mullinax,  K. Nanda,  T. S. Nguyen-Beck,  R. Olivares-Amaya,  
 J. A. Parkhill,  T. M. Perrine,  F. Plasser,  P. Pokhilko,  S. Prager,  
 A. Prociuk,  E. Ramos,  D. R. Rehn,  F. Rob,  M. Schneider,  N. Sergueev,  
 S. M. Sharada,  S. Sharma,  D. W. Small,  T. Stauch,  T. Stein,  
 Yu-Chuan Su,  A. J. W. Thom,  A. Tkatchenko,  T. Tsuchimochi,  N. M. Tubman,  
 L. Vogt,  M. L. Vidal,  O. Vydrov,  M. A. Watson,  J. Wenzel,  
 M. de Wergifosse,  T. A. Wesolowski,  A. White,  J. Witte,  A. Yamada,  
 Jun Yang,  K. Yao,  S. Yeganeh,  S. R. Yost,  Zhi-Qiang You,  A. Zech,  
 Igor Ying Zhang,  Xing Zhang,  Yan Zhao,  Ying Zhu,  B. R. Brooks,  
 G. K. L. Chan,  C. J. Cramer,  M. S. Gordon,  W. J. Hehre,  A. Klamt,  
 M. W. Schmidt,  C. D. Sherrill,  D. G. Truhlar,  A. Aspuru-Guzik,  R. Baer,  
 A. T. Bell,  N. A. Besley,  Jeng-Da Chai,  A. E. DePrince, III,  
 R. A. DiStasio Jr.,  A. Dreuw,  B. D. Dunietz,  T. R. Furlani,  
 Chao-Ping Hsu,  Yousung Jung,  Jing Kong,  D. S. Lambrecht,  WanZhen Liang,  
 C. Ochsenfeld,  V. A. Rassolov,  L. V. Slipchenko,  J. E. Subotnik,  
 T. Van Voorhis,  J. M. Herbert,  A. I. Krylov,  P. M. W. Gill,  M. Head-Gordon

 Contributors to earlier versions of Q-Chem not listed above: 
 R. D. Adamson,  B. Austin,  J. Baker,  G. J. O. Beran,  K. Brandhorst,  
 S. T. Brown,  E. F. C. Byrd,  A. K. Chakraborty,  C.-L. Cheng,  
 Siu Hung Chien,  D. M. Chipman,  D. L. Crittenden,  H. Dachsel,  
 R. J. Doerksen,  A. D. Dutoi,  L. Fusti-Molnar,  W. A. Goddard III,  
 A. Golubeva-Zadorozhnaya,  S. R. Gwaltney,  G. Hawkins,  A. Heyden,  
 S. Hirata,  G. Kedziora,  F. J. Keil,  C. Kelley,  Jihan Kim,  R. A. King,  
 R. Z. Khaliullin,  P. P. Korambath,  W. Kurlancheek,  A. M. Lee,  M. S. Lee,  
 S. V. Levchenko,  Ching Yeh Lin,  D. Liotard,  R. C. Lochan,  I. Lotan,  
 P. E. Maslen,  N. Nair,  D. P. O'Neill,  D. Neuhauser,  E. Neuscamman,  
 C. M. Oana,  R. Olson,  B. Peters,  R. Peverati,  P. A. Pieniazek,  
 Y. M. Rhee,  J. Ritchie,  M. A. Rohrdanz,  E. Rosta,  N. J. Russ,  
 H. F. Schaefer III,  N. E. Schultz,  N. Shenvi,  A. C. Simmonett,  A. Sodt,  
 D. Stuck,  K. S. Thanthiriwatte,  V. Vanovschi,  Tao Wang,  A. Warshel,  
 C. F. Williams,  Q. Wu,  X. Xu,  W. Zhang

 Please cite Q-Chem as follows:
 Y. Shao et al., Mol. Phys. 113, 184-215 (2015)
 DOI: 10.1080/00268976.2014.952696

 Q-Chem 5.1.2 for Intel X86 EM64T Linux

 Parts of Q-Chem use Armadillo 8.300.2 (Tropical Shenanigans).
 http://arma.sourceforge.net/

 Q-Chem begins on Sun Nov 25 17:21:52 2018  

Host: 
0

     Scratch files written to /scratch/taweetham/qchem45784//
The previous job contains 0 fragments, simply inherited here
Input Ideriv = 2
Curr. Ideriv = -1
Max.  Ideriv = 2

Checking the input file for inconsistencies... 	...done.

--------------------------------------------------------------
User input:
--------------------------------------------------------------

$molecule
read
$end

$rem
   job_type 	frequency
   basis 	6-311++g**
   method	b3lyp	
$end


--------------------------------------------------------------
 ----------------------------------------------------------------
             Standard Nuclear Orientation (Angstroms)
    I     Atom           X                Y                Z
 ----------------------------------------------------------------
    1      P      -0.6975310141    -1.0856905280     0.0000000000
    2      N      -1.9755940796    -0.1437624886    -0.0000000000
    3      F      -1.8513704543     1.2348968183    -0.0000000000
    4      Br      1.1701273674     0.1765035421     0.0000000000
 ----------------------------------------------------------------
 Molecular Point Group                 Cs    NOp =  2
 Largest Abelian Subgroup              Cs    NOp =  2
 Nuclear Repulsion Energy =   302.9614159350 hartrees
 There are       33 alpha and       33 beta electrons
 Requested basis set is 6-311++G(d,p)
 There are 44 shells and 122 basis functions

 Total QAlloc Memory Limit   2000 MB
 Mega-Array Size       188 MB
 MEM_STATIC part       192 MB

                       Distance Matrix (Angstroms)
             P (  1)   N (  2)   F (  3)
   N (  2)  1.587663
   F (  3)  2.591616  1.384245
   Br(  4)  2.254170  3.161983  3.201507

 A cutoff of  1.0D-11 yielded    847 shell pairs
 There are      6886 function pairs (      7585 Cartesian)

 -------------------------------------------------------
 OpenMP Integral Computing Module                       
 Release: version 1.0, May 2013, Q-Chem Inc. Pittsburgh 
 -------------------------------------------------------
 Integral Job Info:
 Integral job number is                      11
 Integral operator is                         1
 short-range coefficients                     0
 long-range coefficients              100000000
 Omega coefficients                           0
 if combine SR and LR in K                    0
 Integral screening is                        0
 Integral computing path is                   2
 max size of driver memory is            800000
 size of driver memory is                593474
 size of scratch memory is             29623520
 max col of scratch BK array               1296
 max len of scratch array in speh3          155
 max len of scratch index in speh4           18
 max int batch size is                      520
 min int batch size is                       52
 fixed nKL is                                45
 max L of basis functions is                  2
 order of int derivative is                   0
 number of shells is                         44
 number of basis is                         128
 number of cartesian basis is               128
 number of contracted shell pairs           847
 number of primitive shell pairs           2393
 maxK2 (contraction) of shell pair           36
 max number of K2 of shell pair               1
 max number of CS2 of shell pair             76
 max number of PS2 of shell pair            186
 mem total for path MDJ                  515478
 -------------------------------------------------------
 Smallest overlap matrix eigenvalue = 1.32E-03
 Guess from superposition of atomic densities
 Warning:  Energy on first SCF cycle will be non-variational
 SAD guess density has 66.000000 electrons

 -----------------------------------------------------------------------
  General SCF calculation program by
  Eric Jon Sundstrom, Paul Horn, Yuezhi Mao, Dmitri Zuev, Alec White,
  David Stuck, Shaama M.S., Shane Yost, Joonho Lee, David Small,
  Daniel Levine, Susi Lehtola, Hugh Burton, Evgeny Epifanovsky
 -----------------------------------------------------------------------
 Exchange:     0.2000 Hartree-Fock + 0.0800 Slater + 0.7200 B88
 Correlation:  0.1900 VWN1RPA + 0.8100 LYP
 Using SG-1 standard quadrature grid
 using 4 threads for integral computing
 -------------------------------------------------------
 OpenMP Integral computing Module                
 Release: version 2.0, May 2017, Q-Chem Inc. Pleasanton 
 -------------------------------------------------------
 -------------------------------------------------------
 OpenMP BLAS3 based DFT computing Module                
 Release: version 1.0, May 2013, Q-Chem Inc. Pittsburgh 
 -------------------------------------------------------
 A restricted SCF calculation will be
 performed using DIIS
 SCF converges when DIIS error is below 1.0e-08
 ---------------------------------------
  Cycle       Energy         DIIS error
 ---------------------------------------
    1   -3070.4368651576      4.43e-02  
    2   -3070.0501281426      5.03e-03  
    3   -3069.8882700425      1.04e-02  
    4   -3070.0787452457      2.57e-03  
    5   -3070.0886470563      1.03e-03  
    6   -3070.0904825803      2.93e-04  
    7   -3070.0905519992      1.12e-04  
    8   -3070.0905717700      2.89e-05  
    9   -3070.0905726361      3.60e-06  
   10   -3070.0905726629      7.01e-07  
   11   -3070.0905726640      1.02e-07  
   12   -3070.0905726640      4.66e-08  
   13   -3070.0905726640      1.14e-08  
   14   -3070.0905726640      1.28e-09  Convergence criterion met
 ---------------------------------------
 SCF time:   CPU 13.45s  wall 3.00s 
 SCF   energy in the final basis set =    -3070.0905726640
 Total energy in the final basis set =    -3070.0905726640

 --------------------------------------------------------------
             Orbital Energies (a.u.) and Symmetries
 --------------------------------------------------------------

 Alpha MOs, Restricted
 -- Occupied --                  
-482.86  -77.15  -62.51  -56.33  -56.33  -56.33  -24.74  -14.43
  1 A'    2 A'    3 A'    4 A'    1 A"    5 A'    6 A'    7 A'                 
 -8.721  -6.645  -6.551  -6.541  -6.540  -4.807  -4.804  -4.801
  8 A'    9 A'   10 A'    2 A"   11 A'   12 A'    3 A"   13 A'                 
 -2.662  -2.660  -2.658  -2.651  -2.651  -1.264  -0.885  -0.808
 14 A'    4 A"   15 A'   16 A'    5 A"   17 A'   18 A'   19 A'                 
 -0.625  -0.513  -0.499  -0.495  -0.364  -0.364  -0.336  -0.316
 20 A'   21 A'    6 A"   22 A'   23 A'    7 A"   24 A'   25 A'                 
 -0.313
  8 A"                                                                         
 -- Virtual --                   
 -0.125  -0.092  -0.006  -0.001   0.024   0.037   0.041   0.058
  9 A"   26 A'   27 A'   28 A'   29 A'   10 A"   30 A'   31 A'                 
  0.072   0.074   0.091   0.116   0.131   0.138   0.177   0.191
 11 A"   32 A'   33 A'   34 A'   35 A'   12 A"   36 A'   37 A'                 
  0.238   0.255   0.261   0.270   0.283   0.322   0.372   0.416
 38 A'   39 A'   13 A"   14 A"   40 A'   41 A'   42 A'   15 A"                 
  0.417   0.440   0.463   0.509   0.541   0.574   0.607   0.614
 43 A'   44 A'   16 A"   45 A'   17 A"   46 A'   47 A'   18 A"                 
  0.628   0.641   0.711   0.733   0.769   0.822   0.902   0.980
 48 A'   49 A'   50 A'   19 A"   51 A'   20 A"   52 A'   53 A'                 
  1.035   1.143   1.291   1.313   1.346   1.484   1.579   1.648
 54 A'   55 A'   21 A"   56 A'   57 A'   22 A"   58 A'   59 A'                 
  1.916   1.922   1.976   1.996   2.029   2.053   2.118   2.254
 60 A'   23 A"   24 A"   61 A'   62 A'   25 A"   63 A'   64 A'                 
  2.522   3.560   3.651   3.746   3.750   3.792   3.921   3.954
 65 A'   66 A'   26 A"   27 A"   67 A'   68 A'   28 A"   69 A'                 
  3.975   3.989   3.993   4.051   4.199   4.831   6.251   6.278
 29 A"   70 A'   30 A"   71 A'   72 A'   73 A'   31 A"   74 A'                 
  6.469   6.564   6.919   7.530   7.545   7.608  13.742  13.846
 75 A'   76 A'   77 A'   32 A"   78 A'   79 A'   33 A"   80 A'                 
 13.927  35.221  47.853  66.734 163.034 289.730 289.742 289.818
 81 A'   82 A'   83 A'   84 A'   85 A'   34 A"   86 A'   87 A'                 
*******
 88 A'                                                                         

 Beta MOs, Restricted
 -- Occupied --                  
-482.86  -77.15  -62.51  -56.33  -56.33  -56.33  -24.74  -14.43
  1 A'    2 A'    3 A'    4 A'    1 A"    5 A'    6 A'    7 A'                 
 -8.721  -6.645  -6.551  -6.541  -6.540  -4.807  -4.804  -4.801
  8 A'    9 A'   10 A'    2 A"   11 A'   12 A'    3 A"   13 A'                 
 -2.662  -2.660  -2.658  -2.651  -2.651  -1.264  -0.885  -0.808
 14 A'    4 A"   15 A'   16 A'    5 A"   17 A'   18 A'   19 A'                 
 -0.625  -0.513  -0.499  -0.495  -0.364  -0.364  -0.336  -0.316
 20 A'   21 A'    6 A"   22 A'   23 A'    7 A"   24 A'   25 A'                 
 -0.313
  8 A"                                                                         
 -- Virtual --                   
 -0.125  -0.092  -0.006  -0.001   0.024   0.037   0.041   0.058
  9 A"   26 A'   27 A'   28 A'   29 A'   10 A"   30 A'   31 A'                 
  0.072   0.074   0.091   0.116   0.131   0.138   0.177   0.191
 11 A"   32 A'   33 A'   34 A'   35 A'   12 A"   36 A'   37 A'                 
  0.238   0.255   0.261   0.270   0.283   0.322   0.372   0.416
 38 A'   39 A'   13 A"   14 A"   40 A'   41 A'   42 A'   15 A"                 
  0.417   0.440   0.463   0.509   0.541   0.574   0.607   0.614
 43 A'   44 A'   16 A"   45 A'   17 A"   46 A'   47 A'   18 A"                 
  0.628   0.641   0.711   0.733   0.769   0.822   0.902   0.980
 48 A'   49 A'   50 A'   19 A"   51 A'   20 A"   52 A'   53 A'                 
  1.035   1.143   1.291   1.313   1.346   1.484   1.579   1.648
 54 A'   55 A'   21 A"   56 A'   57 A'   22 A"   58 A'   59 A'                 
  1.916   1.922   1.976   1.996   2.029   2.053   2.118   2.254
 60 A'   23 A"   24 A"   61 A'   62 A'   25 A"   63 A'   64 A'                 
  2.522   3.560   3.651   3.746   3.750   3.792   3.921   3.954
 65 A'   66 A'   26 A"   27 A"   67 A'   68 A'   28 A"   69 A'                 
  3.975   3.989   3.993   4.051   4.199   4.831   6.251   6.278
 29 A"   70 A'   30 A"   71 A'   72 A'   73 A'   31 A"   74 A'                 
  6.469   6.564   6.919   7.530   7.545   7.608  13.742  13.846
 75 A'   76 A'   77 A'   32 A"   78 A'   79 A'   33 A"   80 A'                 
 13.927  35.221  47.853  66.734 163.034 289.730 289.742 289.818
 81 A'   82 A'   83 A'   84 A'   85 A'   34 A"   86 A'   87 A'                 
*******
 88 A'                                                                         
 --------------------------------------------------------------

          Ground-State Mulliken Net Atomic Charges

     Atom                 Charge (a.u.)
  ----------------------------------------
      1 P                     0.359603
      2 N                    -0.155190
      3 F                    -0.040606
      4 Br                   -0.163806
  ----------------------------------------
  Sum of atomic charges =     0.000000

 -----------------------------------------------------------------
                    Cartesian Multipole Moments
 -----------------------------------------------------------------
    Charge (ESU x 10^10)
                 0.0000
    Dipole Moment (Debye)
         X       1.1959      Y      -1.4931      Z       0.0000
       Tot       1.9130
    Quadrupole Moments (Debye-Ang)
        XX     -46.4105     XY       1.6554     YY     -41.1260
        XZ       0.0000     YZ       0.0000     ZZ     -40.8040
    Octopole Moments (Debye-Ang^2)
       XXX      39.5437    XXY       6.6346    XYY       9.1229
       YYY      13.5930    XXZ       0.0000    XYZ       0.0000
       YYZ       0.0000    XZZ       6.7528    YZZ       4.4033
       ZZZ       0.0000
    Hexadecapole Moments (Debye-Ang^3)
      XXXX    -503.7055   XXXY      -7.3590   XXYY    -110.4655
      XYYY      -8.1061   YYYY    -187.6406   XXXZ       0.0000
      XXYZ       0.0000   XYYZ       0.0000   YYYZ       0.0000
      XXZZ     -87.6425   XYZZ      -3.6541   YYZZ     -38.7109
      XZZZ       0.0000   YZZZ       0.0000   ZZZZ     -47.9689
 -----------------------------------------------------------------
 Calculating MO derivatives via CPSCF
 D1JvT checksum  = 102528 8781.3835775466
 D1KAT checksum  = 223680 529.5916999620
   1         3          12      0.172856    0.064651
   2         3          12      0.022308    0.009350
   3         3          12      0.002899    0.001187
   4         3          12      0.000408    0.000167
   5        11           4      0.000031    0.000017
   6        14           1      0.000001    0.000001
   7        15           0      0.000000    0.000000    Roots Converged
 Time for AOints: 2.5 s (CPU) 0.6 s (wall)
 ------------------------------------------------------------------------------
                     AOints        : Timing summary (seconds)
 ------------------------------------------------------------------------------
     job step          cpu (% of tot)      sys (% of tot)     wall (% of tot)
 ------------------------------------------------------------------------------
  cpscf_lag         0.1486E+02 (33.1)   0.7000E-05 (50.0)   0.3899E+01 (32.9)
  iterzp            0.2757E+02 (61.3)   0.6000E-05 (42.9)   0.7278E+01 (61.3)
  make_fx           0.0000E+00 ( 0.0)   0.0000E+00 ( 0.0)   0.0000E+00 ( 0.0)
  AOints            0.2487E+01 ( 5.5)   0.1000E-05 ( 7.1)   0.6380E+00 ( 5.4)
 ------------------------------------------------------------------------------
   Grand Totals     0.4496E+02          0.1400E-04          0.1187E+02
 ------------------------------------------------------------------------------
 Calculating analytic Hessian of the SCF energy
 Polarizability Matrix (a.u.)
            1           2           3
    1 -73.7719494  -3.3964843  -0.0000000
    2  -3.3964843 -50.6414444   0.0000000
    3  -0.0000000   0.0000000 -32.3272264

 Direct stationary perturbation theory relativistic correction:

 rels  =      17.313152246392
 relv  =     -58.664354466420
 rel2e =       9.345678135923
 E_rel =     -32.005524084106

 Hessian of the SCF Energy
            1           2           3           4           5           6
    1   0.2996218  -0.1289778  -0.0000000  -0.2208106   0.1836374   0.0000000
    2  -0.1289778   0.2747015  -0.0000000   0.1339938  -0.1611447   0.0000000
    3  -0.0000000  -0.0000000   0.0207723   0.0000000   0.0000000  -0.0282203
    4  -0.2208106   0.1339938   0.0000000   0.2765275  -0.1375168  -0.0000000
    5   0.1836374  -0.1611447   0.0000000  -0.1375168   0.4125713  -0.0000000
    6   0.0000000   0.0000000  -0.0282203  -0.0000000  -0.0000000   0.0379028
    7  -0.0162355   0.0383078  -0.0000000  -0.0213019  -0.0376223   0.0000000
    8  -0.0039318  -0.0556816  -0.0000000   0.0045702  -0.2542251   0.0000000
    9  -0.0000000  -0.0000000   0.0163637   0.0000000   0.0000000  -0.0219999
   10  -0.0625757  -0.0433238  -0.0000000  -0.0344150  -0.0084982  -0.0000000
   11  -0.0507278  -0.0578752   0.0000000  -0.0010472   0.0027985  -0.0000000
   12   0.0000000   0.0000000  -0.0089157  -0.0000000  -0.0000000   0.0123174
            7           8           9          10          11          12
    1  -0.0162355  -0.0039318  -0.0000000  -0.0625757  -0.0507278   0.0000000
    2   0.0383078  -0.0556816  -0.0000000  -0.0433238  -0.0578752   0.0000000
    3  -0.0000000  -0.0000000   0.0163637  -0.0000000   0.0000000  -0.0089157
    4  -0.0213019   0.0045702   0.0000000  -0.0344150  -0.0010472  -0.0000000
    5  -0.0376223  -0.2542251   0.0000000  -0.0084982   0.0027985  -0.0000000
    6   0.0000000   0.0000000  -0.0219999  -0.0000000  -0.0000000   0.0123174
    7   0.0303703  -0.0036317  -0.0000000   0.0071671   0.0029463   0.0000000
    8  -0.0036317   0.2993200   0.0000000   0.0029933   0.0105867   0.0000000
    9  -0.0000000   0.0000000   0.0128334   0.0000000   0.0000000  -0.0071973
   10   0.0071671   0.0029933   0.0000000   0.0898236   0.0488287  -0.0000000
   11   0.0029463   0.0105867   0.0000000   0.0488287   0.0444901  -0.0000000
   12   0.0000000   0.0000000  -0.0071973  -0.0000000  -0.0000000   0.0037956
 Gradient time:  CPU 71.29 s  wall 18.86 s
 **********************************************************************
 **                                                                  **
 **                       VIBRATIONAL ANALYSIS                       **
 **                       --------------------                       **
 **                                                                  **
 **        VIBRATIONAL FREQUENCIES (CM**-1) AND NORMAL MODES         **
 **     FORCE CONSTANTS (mDYN/ANGSTROM) AND REDUCED MASSES (AMU)     **
 **                  INFRARED INTENSITIES (KM/MOL)                   **
 **                                                                  **
 **********************************************************************


 Mode:                 1                      2                      3
 Frequency:       129.07                 329.42                 358.87
 Force Cnst:      0.2415                 1.0451                 2.2931
 Red. Mass:      24.6111                16.3458                30.2209
 IR Active:          YES                    YES                    YES
 IR Intens:        1.071                  7.947                 44.631
 Raman Active:       YES                    YES                    YES
               X      Y      Z        X      Y      Z        X      Y      Z
 P          0.053 -0.240  0.000   -0.000 -0.000 -0.294    0.651  0.281 -0.000
 N          0.207  0.010 -0.000    0.000  0.000  0.877    0.500  0.107  0.000
 F          0.900 -0.029  0.000   -0.000  0.000 -0.376   -0.285  0.217 -0.000
 Br        -0.274  0.099 -0.000    0.000  0.000  0.050   -0.275 -0.181  0.000
 TransDip   0.008 -0.032  0.000   -0.000 -0.000 -0.090    0.199  0.077  0.000

 Mode:                 4                      5                      6
 Frequency:       485.35                 795.53                1131.25
 Force Cnst:      2.8606                 6.5649                11.9063
 Red. Mass:      20.6109                17.6062                15.7909
 IR Active:          YES                    YES                    YES
 IR Intens:       45.113                130.677                 52.715
 Raman Active:       YES                    YES                    YES
               X      Y      Z        X      Y      Z        X      Y      Z
 P          0.099  0.539 -0.000    0.254 -0.218 -0.000    0.222 -0.163  0.000
 N         -0.579 -0.332  0.000   -0.667 -0.324  0.000   -0.449  0.789 -0.000
 F          0.324 -0.380 -0.000    0.028  0.580 -0.000   -0.033 -0.313  0.000
 Br        -0.014 -0.061  0.000    0.012  0.004  0.000    0.000 -0.001 -0.000
 TransDip   0.166  0.137 -0.000    0.317 -0.183 -0.000   -0.053  0.227 -0.000

 STANDARD THERMODYNAMIC QUANTITIES AT   298.15 K  AND     1.00 ATM

   This Molecule has  0 Imaginary Frequencies
   Zero point vibrational energy:        4.617 kcal/mol

   Atom    1 Element P  Has Mass   30.97376
   Atom    2 Element N  Has Mass   14.00307
   Atom    3 Element F  Has Mass   18.99840
   Atom    4 Element Br Has Mass   78.91830
   Molecular Mass:   142.893530 amu
   Principal axes and moments of inertia in amu*Bohr^2:
                             1           2           3
    Eigenvalues --      243.57465   865.84146  1109.41611
          X               1.00000    -0.00115    -0.00000
          Y               0.00115     1.00000     0.00000
          Z               0.00000    -0.00000     1.00000
   Rotational Symmetry Number is   1
   The Molecule is an Asymmetric Top
   Translational Enthalpy:        0.889 kcal/mol
   Rotational Enthalpy:           0.889 kcal/mol
   Vibrational Enthalpy:          5.717 kcal/mol
   gas constant (RT):             0.592 kcal/mol
   Translational Entropy:        40.782  cal/mol.K
   Rotational Entropy:           26.950  cal/mol.K
   Vibrational Entropy:           6.311  cal/mol.K

   Total Enthalpy:                8.087 kcal/mol
   Total Entropy:                74.043  cal/mol.K
Archival summary:
1\1\TWL01\FREQ\ProcedureUnspecified\BasisUnspecified\r1111\taweetha\SunNov2517:22:142018SunNov2517:22:142018\0\\#,FREQ,ProcedureUnspecified,BasisUnspecified,\\0,1\Br\P,1,2.25417\N,2,1.58766,1,109.558\F,3,1.38424,2,121.241,1,-0,0\\\@

 Total job time:  22.61s(wall), 84.84s(cpu) 
 Sun Nov 25 17:22:14 2018

        *************************************************************
        *                                                           *
        *  Thank you very much for using Q-Chem.  Have a nice day.  *
        *                                                           *
        *************************************************************
