# Supplementary material for: Geometric and energetic data from ab initio calculations of haloethene, haloimine, halomethylenephosphine, haloiminophosphine, halodiazene, halodiphosphene and halocyclopropane
Source: Data Brief. 2019 Nov 2;27:104738. doi: 10.1016/j.dib.2019.104738 (PMC6861602; doi:10.1016/j.dib.2019.104738)
Supplement: Multimedia component 7 [file mmc7.zip › NP/B3LYP/FENPClE.out]

Q-Chem Developer Version!
                  Welcome to Q-Chem
     A Quantum Leap Into The Future Of Chemistry


 Q-Chem 5.1, Q-Chem, Inc., Pleasanton, CA (2018)

 Yihan Shao,  Zhengting Gan,  E. Epifanovsky,  A. T. B. Gilbert,  M. Wormit,  
 J. Kussmann,  A. W. Lange,  A. Behn,  Jia Deng,  Xintian Feng,  D. Ghosh,  
 M. Goldey,  P. R. Horn,  L. D. Jacobson,  I. Kaliman,  T. Kus,  A. Landau,  
 Jie Liu,  E. I. Proynov,  R. M. Richard,  R. P. Steele,  E. J. Sundstrom,  
 H. L. Woodcock III,  P. M. Zimmerman,  D. Zuev,  B. Albrecht,  E. Alguire,  
 S. A. Baeppler,  D. Barton,  Z. Benda,  Y. A. Bernard,  E. J. Berquist,  
 K. B. Bravaya,  H. Burton,  D. Casanova,  Chun-Min Chang,  Yunqing Chen,  
 A. Chien,  K. D. Closser,  M. P. Coons,  S. Coriani,  S. Dasgupta,  
 A. L. Dempwolff,  M. Diedenhofen,  Hainam Do,  R. G. Edgar,  Po-Tung Fang,  
 S. Faraji,  S. Fatehi,  Qingguo Feng,  K. D. Fenk,  J. Fosso-Tande,  
 Qinghui Ge,  A. Ghysels,  G. Gidofalvi,  J. Gomes,  J. Gonthier,  A. Gunina,  
 D. Hait,  M. W. D. Hanson-Heine,  P. H. P. Harbach,  A. W. Hauser,  
 J. E. Herr,  E. G. Hohenstein,  Z. C. Holden,  Kerwin Hui,  B. C. Huynh,  
 T.-C. Jagau,  Hyunjun Ji,  B. Kaduk,  K. Khistyaev,  Jaehoon Kim,  
 P. Klunzinger,  K. Koh,  D. Kosenkov,  L. Koulias,  T. Kowalczyk,  
 C. M. Krauter,  A. Kunitsa,  Ka Un Lao,  A. Laurent,  K. V. Lawler,  
 Joonho Lee,  D. Lefrancois,  S. Lehtola,  D. S. Levine,  Yi-Pei Li,  
 You-Sheng Lin,  Fenglai Liu,  E. Livshits,  A. Luenser,  P. Manohar,  
 E. Mansoor,  S. F. Manzer,  Shan-Ping Mao,  Yuezhi Mao,  N. Mardirossian,  
 A. V. Marenich,  T. Markovich,  L. A. Martinez-Martinez,  S. A. Maurer,  
 N. J. Mayhall,  S. C. McKenzie,  J.-M. Mewes,  A. F. Morrison,  
 J. W. Mullinax,  K. Nanda,  T. S. Nguyen-Beck,  R. Olivares-Amaya,  
 J. A. Parkhill,  T. M. Perrine,  F. Plasser,  P. Pokhilko,  S. Prager,  
 A. Prociuk,  E. Ramos,  D. R. Rehn,  F. Rob,  M. Schneider,  N. Sergueev,  
 S. M. Sharada,  S. Sharma,  D. W. Small,  T. Stauch,  T. Stein,  
 Yu-Chuan Su,  A. J. W. Thom,  A. Tkatchenko,  T. Tsuchimochi,  N. M. Tubman,  
 L. Vogt,  M. L. Vidal,  O. Vydrov,  M. A. Watson,  J. Wenzel,  
 M. de Wergifosse,  T. A. Wesolowski,  A. White,  J. Witte,  A. Yamada,  
 Jun Yang,  K. Yao,  S. Yeganeh,  S. R. Yost,  Zhi-Qiang You,  A. Zech,  
 Igor Ying Zhang,  Xing Zhang,  Yan Zhao,  Ying Zhu,  B. R. Brooks,  
 G. K. L. Chan,  C. J. Cramer,  M. S. Gordon,  W. J. Hehre,  A. Klamt,  
 M. W. Schmidt,  C. D. Sherrill,  D. G. Truhlar,  A. Aspuru-Guzik,  R. Baer,  
 A. T. Bell,  N. A. Besley,  Jeng-Da Chai,  A. E. DePrince, III,  
 R. A. DiStasio Jr.,  A. Dreuw,  B. D. Dunietz,  T. R. Furlani,  
 Chao-Ping Hsu,  Yousung Jung,  Jing Kong,  D. S. Lambrecht,  WanZhen Liang,  
 C. Ochsenfeld,  V. A. Rassolov,  L. V. Slipchenko,  J. E. Subotnik,  
 T. Van Voorhis,  J. M. Herbert,  A. I. Krylov,  P. M. W. Gill,  M. Head-Gordon

 Contributors to earlier versions of Q-Chem not listed above: 
 R. D. Adamson,  B. Austin,  J. Baker,  G. J. O. Beran,  K. Brandhorst,  
 S. T. Brown,  E. F. C. Byrd,  A. K. Chakraborty,  C.-L. Cheng,  
 Siu Hung Chien,  D. M. Chipman,  D. L. Crittenden,  H. Dachsel,  
 R. J. Doerksen,  A. D. Dutoi,  L. Fusti-Molnar,  W. A. Goddard III,  
 A. Golubeva-Zadorozhnaya,  S. R. Gwaltney,  G. Hawkins,  A. Heyden,  
 S. Hirata,  G. Kedziora,  F. J. Keil,  C. Kelley,  Jihan Kim,  R. A. King,  
 R. Z. Khaliullin,  P. P. Korambath,  W. Kurlancheek,  A. M. Lee,  M. S. Lee,  
 S. V. Levchenko,  Ching Yeh Lin,  D. Liotard,  R. C. Lochan,  I. Lotan,  
 P. E. Maslen,  N. Nair,  D. P. O'Neill,  D. Neuhauser,  E. Neuscamman,  
 C. M. Oana,  R. Olson,  B. Peters,  R. Peverati,  P. A. Pieniazek,  
 Y. M. Rhee,  J. Ritchie,  M. A. Rohrdanz,  E. Rosta,  N. J. Russ,  
 H. F. Schaefer III,  N. E. Schultz,  N. Shenvi,  A. C. Simmonett,  A. Sodt,  
 D. Stuck,  K. S. Thanthiriwatte,  V. Vanovschi,  Tao Wang,  A. Warshel,  
 C. F. Williams,  Q. Wu,  X. Xu,  W. Zhang

 Please cite Q-Chem as follows:
 Y. Shao et al., Mol. Phys. 113, 184-215 (2015)
 DOI: 10.1080/00268976.2014.952696

 Q-Chem 5.1.2 for Intel X86 EM64T Linux

 Parts of Q-Chem use Armadillo 8.300.2 (Tropical Shenanigans).
 http://arma.sourceforge.net/

 Q-Chem begins on Sun Nov 25 17:22:47 2018  

Host: 
0

     Scratch files written to /scratch/taweetham/qchem45891//
Input Ideriv = 2
Curr. Ideriv = -1
Max.  Ideriv = 2

Checking the input file for inconsistencies... 	...done.

--------------------------------------------------------------
User input:
--------------------------------------------------------------
$molecule
0 1
P 
N 1 PP 
F 2 PF 1 ANG 
Cl 1 PCl 2 ANG  3 DHA

PP=1.9
PH=1.44
PF=1.54
PCl=2.03
PBr=2.5
PI=2.6
ANG=120.0
DHA=0.0
$end

$rem
   job_type	optimization
   basis	6-311++g**
   method	b3lyp
$end

--------------------------------------------------------------
 ----------------------------------------------------------------
             Standard Nuclear Orientation (Angstroms)
    I     Atom           X                Y                Z
 ----------------------------------------------------------------
    1      P       0.2160838039    -0.9433082685     0.0000000000
    2      N      -1.6374082736    -0.5254959676     0.0000000000
    3      F      -2.0952826721     0.9448614839     0.0000000000
    4      Cl      1.5928320533     0.5484907320    -0.0000000000
 ----------------------------------------------------------------
 Molecular Point Group                 Cs    NOp =  2
 Largest Abelian Subgroup              Cs    NOp =  2
 Nuclear Repulsion Energy =   181.6272352555 hartrees
 There are       24 alpha and       24 beta electrons
 Requested basis set is 6-311++G(d,p)
 There are 38 shells and 104 basis functions

 Total QAlloc Memory Limit   2000 MB
 Mega-Array Size       188 MB
 MEM_STATIC part       192 MB
 A cutoff of  1.0D-11 yielded    641 shell pairs
 There are      5074 function pairs (      5482 Cartesian)

 -------------------------------------------------------
 OpenMP Integral Computing Module                       
 Release: version 1.0, May 2013, Q-Chem Inc. Pittsburgh 
 -------------------------------------------------------
 Integral Job Info:
 Integral job number is                      11
 Integral operator is                         1
 short-range coefficients                     0
 long-range coefficients              100000000
 Omega coefficients                           0
 if combine SR and LR in K                    0
 Integral screening is                        0
 Integral computing path is                   2
 max size of driver memory is            800000
 size of driver memory is                593474
 size of scratch memory is              8114252
 max col of scratch BK array               1296
 max len of scratch array in speh3          155
 max len of scratch index in speh4           18
 max int batch size is                      520
 min int batch size is                       52
 fixed nKL is                                52
 max L of basis functions is                  2
 order of int derivative is                   0
 number of shells is                         38
 number of basis is                         108
 number of cartesian basis is               108
 number of contracted shell pairs           641
 number of primitive shell pairs           1878
 maxK2 (contraction) of shell pair           36
 max number of K2 of shell pair               1
 max number of CS2 of shell pair             62
 max number of PS2 of shell pair            180
 mem total for path MDJ                  512954
 -------------------------------------------------------
 Smallest overlap matrix eigenvalue = 2.71E-03

 Scale SEOQF with 1.000000e-01/1.000000e-01/1.000000e-01

 Standard Electronic Orientation quadrupole field applied
 Nucleus-field energy     =     0.0000000057 hartrees
 Guess from superposition of atomic densities
 Warning:  Energy on first SCF cycle will be non-variational
 SAD guess density has 48.000000 electrons

 -----------------------------------------------------------------------
  General SCF calculation program by
  Eric Jon Sundstrom, Paul Horn, Yuezhi Mao, Dmitri Zuev, Alec White,
  David Stuck, Shaama M.S., Shane Yost, Joonho Lee, David Small,
  Daniel Levine, Susi Lehtola, Hugh Burton, Evgeny Epifanovsky
 -----------------------------------------------------------------------
 Exchange:     0.2000 Hartree-Fock + 0.0800 Slater + 0.7200 B88
 Correlation:  0.1900 VWN1RPA + 0.8100 LYP
 Using SG-1 standard quadrature grid
 using 4 threads for integral computing
 -------------------------------------------------------
 OpenMP Integral computing Module                
 Release: version 2.0, May 2017, Q-Chem Inc. Pleasanton 
 -------------------------------------------------------
 -------------------------------------------------------
 OpenMP BLAS3 based DFT computing Module                
 Release: version 1.0, May 2013, Q-Chem Inc. Pittsburgh 
 -------------------------------------------------------
 A restricted SCF calculation will be
 performed using DIIS
 SCF converges when DIIS error is below 1.0e-08
 ---------------------------------------
  Cycle       Energy         DIIS error
 ---------------------------------------
    1    -956.1668835794      3.61e-02  
    2    -956.0485364717      6.56e-03  
    3    -955.4060420491      2.23e-02  
    4    -956.0995190134      3.19e-03  
    5    -956.0964863821      3.53e-03  
    6    -956.1130457158      1.17e-03  
    7    -956.1144363391      1.86e-04  
    8    -956.1144772790      5.64e-05  
    9    -956.1144824134      1.50e-05  
   10    -956.1144827057      2.80e-06  
   11    -956.1144827166      6.11e-07  
   12    -956.1144827173      1.89e-07  
   13    -956.1144827174      3.78e-08  
   14    -956.1144827174      7.11e-09  Convergence criterion met
 ---------------------------------------
 SCF time:   CPU 7.59s  wall 2.00s 
 SCF   energy in the final basis set =     -956.1144827174
 Total energy in the final basis set =     -956.1144827174

 --------------------------------------------------------------
             Orbital Energies (a.u.) and Symmetries
 --------------------------------------------------------------

 Alpha MOs, Restricted
 -- Occupied --                  
-101.61  -77.18  -24.70  -14.46   -9.53   -7.29   -7.28   -7.28
  1 A'    2 A'    3 A'    4 A'    5 A'    6 A'    1 A"    7 A'                 
 -6.668  -4.831  -4.828  -4.826  -1.186  -0.908  -0.808  -0.617
  8 A'    9 A'    2 A"   10 A'   11 A'   12 A'   13 A'   14 A'                 
 -0.504  -0.447  -0.443  -0.407  -0.406  -0.383  -0.314  -0.302
 15 A'   16 A'    3 A"    4 A"   17 A'   18 A'   19 A'    5 A"                 
 -- Virtual --                   
 -0.161  -0.101  -0.071  -0.004   0.004   0.035   0.039   0.057
  6 A"   20 A'   21 A'   22 A'   23 A'    7 A"   24 A'   25 A'                 
  0.065   0.084   0.091   0.125   0.134   0.143   0.163   0.205
 26 A'    8 A"   27 A'   28 A'   29 A'    9 A"   30 A'   31 A'                 
  0.238   0.267   0.268   0.270   0.272   0.283   0.380   0.427
 32 A'   10 A"   33 A'   11 A"   34 A'   35 A'   36 A'   12 A"                 
  0.436   0.455   0.515   0.551   0.584   0.598   0.651   0.744
 37 A'   38 A'   39 A'   13 A"   14 A"   40 A'   41 A'   42 A'                 
  0.797   0.810   0.814   0.835   0.851   0.881   0.885   0.944
 15 A"   43 A'   44 A'   16 A"   45 A'   17 A"   46 A'   47 A'                 
  1.167   1.199   1.290   1.343   1.367   1.468   1.540   1.676
 48 A'   49 A'   18 A"   50 A'   51 A'   19 A"   52 A'   53 A'                 
  1.820   1.945   1.975   1.985   2.203   2.215   2.262   2.293
 54 A'   20 A"   21 A"   55 A'   22 A"   56 A'   57 A'   58 A'                 
  2.360   3.551   3.714   3.755   3.783   3.784   3.819   3.828
 59 A'   60 A'   23 A"   61 A'   24 A"   62 A'   25 A"   63 A'                 
  4.499   6.276   6.292   6.333   6.716   9.603  13.716  13.769
 64 A'   26 A"   65 A'   66 A'   67 A'   68 A'   27 A"   69 A'                 
 13.851  25.762  25.793  26.100  35.182  66.752 162.819 215.585
 70 A'   28 A"   71 A'   72 A'   73 A'   74 A'   75 A'   76 A'                 

 Beta MOs, Restricted
 -- Occupied --                  
-101.61  -77.18  -24.70  -14.46   -9.53   -7.29   -7.28   -7.28
  1 A'    2 A'    3 A'    4 A'    5 A'    6 A'    1 A"    7 A'                 
 -6.668  -4.831  -4.828  -4.826  -1.186  -0.908  -0.808  -0.617
  8 A'    9 A'    2 A"   10 A'   11 A'   12 A'   13 A'   14 A'                 
 -0.504  -0.447  -0.443  -0.407  -0.406  -0.383  -0.314  -0.302
 15 A'   16 A'    3 A"    4 A"   17 A'   18 A'   19 A'    5 A"                 
 -- Virtual --                   
 -0.161  -0.101  -0.071  -0.004   0.004   0.035   0.039   0.057
  6 A"   20 A'   21 A'   22 A'   23 A'    7 A"   24 A'   25 A'                 
  0.065   0.084   0.091   0.125   0.134   0.143   0.163   0.205
 26 A'    8 A"   27 A'   28 A'   29 A'    9 A"   30 A'   31 A'                 
  0.238   0.267   0.268   0.270   0.272   0.283   0.380   0.427
 32 A'   10 A"   33 A'   11 A"   34 A'   35 A'   36 A'   12 A"                 
  0.436   0.455   0.515   0.551   0.584   0.598   0.651   0.744
 37 A'   38 A'   39 A'   13 A"   14 A"   40 A'   41 A'   42 A'                 
  0.797   0.810   0.814   0.835   0.851   0.881   0.885   0.944
 15 A"   43 A'   44 A'   16 A"   45 A'   17 A"   46 A'   47 A'                 
  1.167   1.199   1.290   1.343   1.367   1.468   1.540   1.676
 48 A'   49 A'   18 A"   50 A'   51 A'   19 A"   52 A'   53 A'                 
  1.820   1.945   1.975   1.985   2.203   2.215   2.262   2.293
 54 A'   20 A"   21 A"   55 A'   22 A"   56 A'   57 A'   58 A'                 
  2.360   3.551   3.714   3.755   3.783   3.784   3.819   3.828
 59 A'   60 A'   23 A"   61 A'   24 A"   62 A'   25 A"   63 A'                 
  4.499   6.276   6.292   6.333   6.716   9.603  13.716  13.769
 64 A'   26 A"   65 A'   66 A'   67 A'   68 A'   27 A"   69 A'                 
 13.851  25.762  25.793  26.100  35.182  66.752 162.819 215.585
 70 A'   28 A"   71 A'   72 A'   73 A'   74 A'   75 A'   76 A'                 
 --------------------------------------------------------------

          Ground-State Mulliken Net Atomic Charges

     Atom                 Charge (a.u.)
  ----------------------------------------
      1 P                     0.234362
      2 N                    -0.130779
      3 F                    -0.129504
      4 Cl                    0.025922
  ----------------------------------------
  Sum of atomic charges =    -0.000000

 -----------------------------------------------------------------
                    Cartesian Multipole Moments
 -----------------------------------------------------------------
    Charge (ESU x 10^10)
                -0.0000
    Dipole Moment (Debye)
         X       2.9783      Y      -1.2284      Z       0.0000
       Tot       3.2217
    Quadrupole Moments (Debye-Ang)
        XX     -41.6242     XY       0.4445     YY     -36.5349
        XZ       0.0000     YZ      -0.0000     ZZ     -35.7284
    Octopole Moments (Debye-Ang^2)
       XXX       7.4698    XXY       3.6807    XYY       1.2223
       YYY      10.1423    XXZ      -0.0000    XYZ      -0.0000
       YYZ       0.0000    XZZ      -1.5687    YZZ       3.3119
       ZZZ       0.0000
    Hexadecapole Moments (Debye-Ang^3)
      XXXX    -486.0824   XXXY      -5.3287   XXYY    -107.8349
      XYYY      -8.0557   YYYY    -169.3558   XXXZ       0.0000
      XXYZ       0.0000   XYYZ       0.0000   YYYZ      -0.0000
      XXZZ     -85.6794   XYZZ      -4.3841   YYZZ     -35.9427
      XZZZ       0.0000   YZZZ      -0.0000   ZZZZ     -42.1705
 -----------------------------------------------------------------
 Calculating analytic gradient of the SCF energy
 Gradient of SCF Energy
            1           2           3           4
    1   0.0938069  -0.0717609  -0.0252219   0.0031758
    2  -0.0102053  -0.0327570   0.0522552  -0.0092929
    3   0.0000000  -0.0000000  -0.0000000   0.0000000
 Max gradient component =       9.381E-02
 RMS gradient           =       3.936E-02
 Gradient time:  CPU 1.80 s  wall 0.54 s
 Geometry Optimization Parameters
   NAtoms,    NIC,     NZ,  NCons,   NDum,   NFix, NCnnct, MaxDiis
        4      14       4       0       0       0       0       0


** GEOMETRY OPTIMIZATION IN DELOCALIZED INTERNAL COORDINATES **
   Searching for a Minimum

   Optimization Cycle:   1

                       Coordinates (Angstroms)
     ATOM                X               Y               Z
      1  P         0.2160838039   -0.9433082685    0.0000000000
      2  N        -1.6374082736   -0.5254959676    0.0000000000
      3  F        -2.0952826721    0.9448614839    0.0000000000
      4  Cl        1.5928320533    0.5484907320    0.0000000000
   Point Group: cs    Number of degrees of freedom:     5


   Energy is   -956.114482717


 Attempting to Generate Delocalized Internal Coordinates

  5 Hessian modes will be used to form the next step
  Hessian Eigenvalues:
     0.195927    0.250000    0.250000    0.285189    0.313687

 Minimum Search - Taking Simple RFO Step
 Searching for Lamda that Minimizes Along All modes
 Value Taken    Lamda =  -0.05445602
 Calculated Step too Large.  Step scaled by  0.665455
 Step Taken.  Stepsize is  0.300000

                             Maximum     Tolerance    Cnvgd?
         Gradient           0.082153      0.000300      NO
         Displacement       0.204989      0.001200      NO
         Energy change     *********      0.000001      NO


 New Cartesian Coordinates Obtained by Inverse Iteration

 Displacement from previous Coordinates is:  0.518821
 ----------------------------------------------------------------
             Standard Nuclear Orientation (Angstroms)
    I     Atom           X                Y                Z
 ----------------------------------------------------------------
    1      P       0.1274814531    -0.9597255737     0.0000000000
    2      N      -1.5800105515    -0.5292893051     0.0000000000
    3      F      -1.9064381671     0.9147722026     0.0000000000
    4      Cl      1.4351921770     0.5987906562     0.0000000000
 ----------------------------------------------------------------
 Molecular Point Group                 Cs    NOp =  2
 Largest Abelian Subgroup              Cs    NOp =  2
 Nuclear Repulsion Energy =   189.9088556332 hartrees
 There are       24 alpha and       24 beta electrons
 Applying Cartesian multipole field
    Component          Value
    ---------          -----
     (2,0,0)        1.00000E-11
     (0,2,0)        2.00000E-11
     (0,0,2)       -3.00000E-11
 Nucleus-field energy     =     0.0000000052 hartrees
 Requested basis set is 6-311++G(d,p)
 There are 38 shells and 104 basis functions
 A cutoff of  1.0D-11 yielded    655 shell pairs
 There are      5201 function pairs (      5624 Cartesian)
 Smallest overlap matrix eigenvalue = 2.35E-03
 Guess MOs from SCF MO coefficient file

 -----------------------------------------------------------------------
  General SCF calculation program by
  Eric Jon Sundstrom, Paul Horn, Yuezhi Mao, Dmitri Zuev, Alec White,
  David Stuck, Shaama M.S., Shane Yost, Joonho Lee, David Small,
  Daniel Levine, Susi Lehtola, Hugh Burton, Evgeny Epifanovsky
 -----------------------------------------------------------------------
 Exchange:     0.2000 Hartree-Fock + 0.0800 Slater + 0.7200 B88
 Correlation:  0.1900 VWN1RPA + 0.8100 LYP
 Using SG-1 standard quadrature grid
 using 4 threads for integral computing
 -------------------------------------------------------
 OpenMP Integral computing Module                
 Release: version 2.0, May 2017, Q-Chem Inc. Pleasanton 
 -------------------------------------------------------
 -------------------------------------------------------
 OpenMP BLAS3 based DFT computing Module                
 Release: version 1.0, May 2013, Q-Chem Inc. Pittsburgh 
 -------------------------------------------------------
 A restricted SCF calculation will be
 performed using DIIS
 SCF converges when DIIS error is below 1.0e-08
 ---------------------------------------
  Cycle       Energy         DIIS error
 ---------------------------------------
    1    -956.1372034155      2.12e-03  
    2    -956.1405032029      2.25e-03  
    3    -956.1374660632      2.63e-03  
    4    -956.1469855749      3.38e-04  
    5    -956.1471333041      1.68e-04  
    6    -956.1471569277      2.19e-05  
    7    -956.1471572584      1.50e-05  
    8    -956.1471575939      3.33e-06  
    9    -956.1471576095      4.73e-07  
   10    -956.1471576098      1.32e-07  
   11    -956.1471576098      3.60e-08  
   12    -956.1471576098      6.26e-09  Convergence criterion met
 ---------------------------------------
 SCF time:   CPU 6.69s  wall 2.00s 
 SCF   energy in the final basis set =     -956.1471576098
 Total energy in the final basis set =     -956.1471576098

 --------------------------------------------------------------
             Orbital Energies (a.u.) and Symmetries
 --------------------------------------------------------------

 Alpha MOs, Restricted
 -- Occupied --                  
-101.61  -77.17  -24.71  -14.45   -9.52   -7.28   -7.28   -7.27
  1 A'    2 A'    3 A'    4 A'    5 A'    6 A'    1 A"    7 A'                 
 -6.660  -4.823  -4.820  -4.817  -1.213  -0.904  -0.830  -0.613
  8 A'    9 A'    2 A"   10 A'   11 A'   12 A'   13 A'   14 A'                 
 -0.517  -0.466  -0.463  -0.402  -0.399  -0.372  -0.319  -0.310
 15 A'   16 A'    3 A"    4 A"   17 A'   18 A'   19 A'    5 A"                 
 -- Virtual --                   
 -0.146  -0.093  -0.034  -0.002   0.016   0.035   0.041   0.065
  6 A"   20 A'   21 A'   22 A'   23 A'    7 A"   24 A'   25 A'                 
  0.070   0.085   0.093   0.128   0.138   0.142   0.167   0.202
 26 A'    8 A"   27 A'   28 A'   29 A'    9 A"   30 A'   31 A'                 
  0.240   0.262   0.265   0.269   0.283   0.292   0.382   0.428
 32 A'   33 A'   10 A"   11 A"   34 A'   35 A'   36 A'   37 A'                 
  0.432   0.467   0.538   0.557   0.589   0.616   0.664   0.788
 12 A"   38 A'   39 A'   13 A"   14 A"   40 A'   41 A'   42 A'                 
  0.804   0.804   0.825   0.839   0.860   0.885   0.898   0.942
 15 A"   43 A'   44 A'   16 A"   45 A'   17 A"   46 A'   47 A'                 
  1.167   1.200   1.289   1.328   1.352   1.474   1.569   1.695
 48 A'   49 A'   18 A"   50 A'   51 A'   19 A"   52 A'   53 A'                 
  1.869   1.943   2.001   2.015   2.210   2.230   2.248   2.324
 54 A'   20 A"   21 A"   55 A'   22 A"   56 A'   57 A'   58 A'                 
  2.411   3.535   3.694   3.760   3.769   3.773   3.848   3.867
 59 A'   60 A'   23 A"   61 A'   24 A"   62 A'   25 A"   63 A'                 
  4.630   6.267   6.291   6.362   6.794   9.610  13.725  13.790
 64 A'   26 A"   65 A'   66 A'   67 A'   68 A'   27 A"   69 A'                 
 13.855  25.769  25.809  26.113  35.196  66.747 162.894 215.593
 70 A'   28 A"   71 A'   72 A'   73 A'   74 A'   75 A'   76 A'                 

 Beta MOs, Restricted
 -- Occupied --                  
-101.61  -77.17  -24.71  -14.45   -9.52   -7.28   -7.28   -7.27
  1 A'    2 A'    3 A'    4 A'    5 A'    6 A'    1 A"    7 A'                 
 -6.660  -4.823  -4.820  -4.817  -1.213  -0.904  -0.830  -0.613
  8 A'    9 A'    2 A"   10 A'   11 A'   12 A'   13 A'   14 A'                 
 -0.517  -0.466  -0.463  -0.402  -0.399  -0.372  -0.319  -0.310
 15 A'   16 A'    3 A"    4 A"   17 A'   18 A'   19 A'    5 A"                 
 -- Virtual --                   
 -0.146  -0.093  -0.034  -0.002   0.016   0.035   0.041   0.065
  6 A"   20 A'   21 A'   22 A'   23 A'    7 A"   24 A'   25 A'                 
  0.070   0.085   0.093   0.128   0.138   0.142   0.167   0.202
 26 A'    8 A"   27 A'   28 A'   29 A'    9 A"   30 A'   31 A'                 
  0.240   0.262   0.265   0.269   0.283   0.292   0.382   0.428
 32 A'   33 A'   10 A"   11 A"   34 A'   35 A'   36 A'   37 A'                 
  0.432   0.467   0.538   0.557   0.589   0.616   0.664   0.788
 12 A"   38 A'   39 A'   13 A"   14 A"   40 A'   41 A'   42 A'                 
  0.804   0.804   0.825   0.839   0.860   0.885   0.898   0.942
 15 A"   43 A'   44 A'   16 A"   45 A'   17 A"   46 A'   47 A'                 
  1.167   1.200   1.289   1.328   1.352   1.474   1.569   1.695
 48 A'   49 A'   18 A"   50 A'   51 A'   19 A"   52 A'   53 A'                 
  1.869   1.943   2.001   2.015   2.210   2.230   2.248   2.324
 54 A'   20 A"   21 A"   55 A'   22 A"   56 A'   57 A'   58 A'                 
  2.411   3.535   3.694   3.760   3.769   3.773   3.848   3.867
 59 A'   60 A'   23 A"   61 A'   24 A"   62 A'   25 A"   63 A'                 
  4.630   6.267   6.291   6.362   6.794   9.610  13.725  13.790
 64 A'   26 A"   65 A'   66 A'   67 A'   68 A'   27 A"   69 A'                 
 13.855  25.769  25.809  26.113  35.196  66.747 162.894 215.593
 70 A'   28 A"   71 A'   72 A'   73 A'   74 A'   75 A'   76 A'                 
 --------------------------------------------------------------

          Ground-State Mulliken Net Atomic Charges

     Atom                 Charge (a.u.)
  ----------------------------------------
      1 P                     0.260839
      2 N                    -0.148646
      3 F                    -0.104590
      4 Cl                   -0.007603
  ----------------------------------------
  Sum of atomic charges =    -0.000000

 -----------------------------------------------------------------
                    Cartesian Multipole Moments
 -----------------------------------------------------------------
    Charge (ESU x 10^10)
                 0.0000
    Dipole Moment (Debye)
         X       2.4392      Y      -1.1472      Z       0.0000
       Tot       2.6955
    Quadrupole Moments (Debye-Ang)
        XX     -40.9983     XY       0.0267     YY     -36.3844
        XZ       0.0000     YZ       0.0000     ZZ     -35.3670
    Octopole Moments (Debye-Ang^2)
       XXX       9.1163    XXY       4.4082    XYY       2.3720
       YYY       9.5795    XXZ       0.0000    XYZ       0.0000
       YYZ      -0.0000    XZZ      -0.3626    YZZ       2.8212
       ZZZ       0.0000
    Hexadecapole Moments (Debye-Ang^3)
      XXXX    -414.1282   XXXY     -15.1068   XXYY     -96.6566
      XYYY     -13.6795   YYYY    -173.5803   XXXZ       0.0000
      XXYZ       0.0000   XYYZ       0.0000   YYYZ       0.0000
      XXZZ     -73.8158   XYZZ      -6.3337   YYZZ     -36.4095
      XZZZ       0.0000   YZZZ       0.0000   ZZZZ     -41.0782
 -----------------------------------------------------------------
 Calculating analytic gradient of the SCF energy
 Gradient of SCF Energy
            1           2           3           4
    1   0.0756905  -0.0647209  -0.0124804   0.0015108
    2  -0.0055913  -0.0220337   0.0367144  -0.0090894
    3  -0.0000000   0.0000000   0.0000000  -0.0000000
 Max gradient component =       7.569E-02
 RMS gradient           =       3.165E-02
 Gradient time:  CPU 1.85 s  wall 0.55 s
 Geometry Optimization Parameters
   NAtoms,    NIC,     NZ,  NCons,   NDum,   NFix, NCnnct, MaxDiis
        4      14       4       0       0       0       0       0

 Cartesian Hessian Update
 Hessian Updated using BFGS Update


** GEOMETRY OPTIMIZATION IN DELOCALIZED INTERNAL COORDINATES **
   Searching for a Minimum

   Optimization Cycle:   2

                       Coordinates (Angstroms)
     ATOM                X               Y               Z
      1  P         0.1274814531   -0.9597255737    0.0000000000
      2  N        -1.5800105515   -0.5292893051    0.0000000000
      3  F        -1.9064381671    0.9147722026    0.0000000000
      4  Cl        1.4351921770    0.5987906562    0.0000000000
   Point Group: cs    Number of degrees of freedom:     5


   Energy is   -956.147157610

 Hessian Updated using BFGS Update

  5 Hessian modes will be used to form the next step
  Hessian Eigenvalues:
     0.086662    0.244569    0.258858    0.285623    0.315262

 Minimum Search - Taking Simple RFO Step
 Searching for Lamda that Minimizes Along All modes
 Value Taken    Lamda =  -0.05737139
 Calculated Step too Large.  Step scaled by  0.478684
 Step Taken.  Stepsize is  0.300000

                             Maximum     Tolerance    Cnvgd?
         Gradient           0.062007      0.000300      NO
         Displacement       0.202217      0.001200      NO
         Energy change     -0.032675      0.000001      NO


 New Cartesian Coordinates Obtained by Inverse Iteration

 Displacement from previous Coordinates is:  0.475782
 ----------------------------------------------------------------
             Standard Nuclear Orientation (Angstroms)
    I     Atom           X                Y                Z
 ----------------------------------------------------------------
    1      P       0.0421300720    -0.9789362485     0.0000000000
    2      N      -1.5098291430    -0.5247757896     0.0000000000
    3      F      -1.7438614078     0.8866095619     0.0000000000
    4      Cl      1.2877853903     0.6416504562     0.0000000000
 ----------------------------------------------------------------
 Molecular Point Group                 Cs    NOp =  2
 Largest Abelian Subgroup              Cs    NOp =  2
 Nuclear Repulsion Energy =   198.7379010222 hartrees
 There are       24 alpha and       24 beta electrons
 Applying Cartesian multipole field
    Component          Value
    ---------          -----
     (2,0,0)        1.00000E-11
     (0,2,0)        2.00000E-11
     (0,0,2)       -3.00000E-11
 Nucleus-field energy     =     0.0000000047 hartrees
 Requested basis set is 6-311++G(d,p)
 There are 38 shells and 104 basis functions
 A cutoff of  1.0D-11 yielded    665 shell pairs
 There are      5263 function pairs (      5691 Cartesian)
 Smallest overlap matrix eigenvalue = 2.03E-03
 Guess MOs from SCF MO coefficient file

 -----------------------------------------------------------------------
  General SCF calculation program by
  Eric Jon Sundstrom, Paul Horn, Yuezhi Mao, Dmitri Zuev, Alec White,
  David Stuck, Shaama M.S., Shane Yost, Joonho Lee, David Small,
  Daniel Levine, Susi Lehtola, Hugh Burton, Evgeny Epifanovsky
 -----------------------------------------------------------------------
 Exchange:     0.2000 Hartree-Fock + 0.0800 Slater + 0.7200 B88
 Correlation:  0.1900 VWN1RPA + 0.8100 LYP
 Using SG-1 standard quadrature grid
 using 4 threads for integral computing
 -------------------------------------------------------
 OpenMP Integral computing Module                
 Release: version 2.0, May 2017, Q-Chem Inc. Pleasanton 
 -------------------------------------------------------
 -------------------------------------------------------
 OpenMP BLAS3 based DFT computing Module                
 Release: version 1.0, May 2013, Q-Chem Inc. Pittsburgh 
 -------------------------------------------------------
 A restricted SCF calculation will be
 performed using DIIS
 SCF converges when DIIS error is below 1.0e-08
 ---------------------------------------
  Cycle       Energy         DIIS error
 ---------------------------------------
    1    -956.1549513373      2.35e-03  
    2    -956.1589595433      2.32e-03  
    3    -956.1592572614      2.20e-03  
    4    -956.1655234323      2.84e-04  
    5    -956.1656131780      1.73e-04  
    6    -956.1656403764      2.10e-05  
    7    -956.1656407879      1.06e-05  
    8    -956.1656409437      2.79e-06  
    9    -956.1656409538      4.48e-07  
   10    -956.1656409541      1.42e-07  
   11    -956.1656409541      2.00e-08  
   12    -956.1656409541      4.77e-09  Convergence criterion met
 ---------------------------------------
 SCF time:   CPU 6.88s  wall 2.00s 
 SCF   energy in the final basis set =     -956.1656409541
 Total energy in the final basis set =     -956.1656409541

 --------------------------------------------------------------
             Orbital Energies (a.u.) and Symmetries
 --------------------------------------------------------------

 Alpha MOs, Restricted
 -- Occupied --                  
-101.60  -77.16  -24.72  -14.43   -9.51   -7.27   -7.27   -7.26
  1 A'    2 A'    3 A'    4 A'    5 A'    6 A'    1 A"    7 A'                 
 -6.651  -4.814  -4.811  -4.807  -1.240  -0.905  -0.852  -0.615
  8 A'    9 A'    2 A"   10 A'   11 A'   12 A'   13 A'   14 A'                 
 -0.525  -0.485  -0.483  -0.395  -0.389  -0.359  -0.326  -0.322
 15 A'   16 A'    3 A"    4 A"   17 A'   18 A'   19 A'    5 A"                 
 -- Virtual --                   
 -0.128  -0.087  -0.003  -0.000   0.024   0.036   0.045   0.068
  6 A"   20 A'   21 A'   22 A'   23 A'    7 A"   24 A'   25 A'                 
  0.081   0.087   0.095   0.132   0.140   0.144   0.173   0.199
 26 A'    8 A"   27 A'   28 A'    9 A"   29 A'   30 A'   31 A'                 
  0.243   0.258   0.262   0.270   0.290   0.317   0.388   0.428
 32 A'   33 A'   10 A"   11 A"   34 A'   35 A'   36 A'   37 A'                 
  0.437   0.469   0.568   0.568   0.604   0.640   0.672   0.766
 12 A"   38 A'   13 A"   39 A'   14 A"   40 A'   41 A'   42 A'                 
  0.809   0.838   0.838   0.851   0.881   0.891   0.924   0.968
 15 A"   16 A"   43 A'   44 A'   45 A'   17 A"   46 A'   47 A'                 
  1.158   1.200   1.290   1.316   1.349   1.483   1.586   1.696
 48 A'   49 A'   18 A"   50 A'   51 A'   19 A"   52 A'   53 A'                 
  1.909   1.935   2.047   2.052   2.218   2.220   2.265   2.346
 54 A'   20 A"   21 A"   55 A'   22 A"   56 A'   57 A'   58 A'                 
  2.518   3.539   3.673   3.757   3.763   3.790   3.882   3.938
 59 A'   60 A'   23 A"   24 A"   61 A'   62 A'   25 A"   63 A'                 
  4.742   6.260   6.294   6.411   6.896   9.619  13.734  13.826
 64 A'   26 A"   65 A'   66 A'   67 A'   68 A'   27 A"   69 A'                 
 13.903  25.777  25.830  26.125  35.215  66.742 163.008 215.601
 70 A'   28 A"   71 A'   72 A'   73 A'   74 A'   75 A'   76 A'                 

 Beta MOs, Restricted
 -- Occupied --                  
-101.60  -77.16  -24.72  -14.43   -9.51   -7.27   -7.27   -7.26
  1 A'    2 A'    3 A'    4 A'    5 A'    6 A'    1 A"    7 A'                 
 -6.651  -4.814  -4.811  -4.807  -1.240  -0.905  -0.852  -0.615
  8 A'    9 A'    2 A"   10 A'   11 A'   12 A'   13 A'   14 A'                 
 -0.525  -0.485  -0.483  -0.395  -0.389  -0.359  -0.326  -0.322
 15 A'   16 A'    3 A"    4 A"   17 A'   18 A'   19 A'    5 A"                 
 -- Virtual --                   
 -0.128  -0.087  -0.003  -0.000   0.024   0.036   0.045   0.068
  6 A"   20 A'   21 A'   22 A'   23 A'    7 A"   24 A'   25 A'                 
  0.081   0.087   0.095   0.132   0.140   0.144   0.173   0.199
 26 A'    8 A"   27 A'   28 A'    9 A"   29 A'   30 A'   31 A'                 
  0.243   0.258   0.262   0.270   0.290   0.317   0.388   0.428
 32 A'   33 A'   10 A"   11 A"   34 A'   35 A'   36 A'   37 A'                 
  0.437   0.469   0.568   0.568   0.604   0.640   0.672   0.766
 12 A"   38 A'   13 A"   39 A'   14 A"   40 A'   41 A'   42 A'                 
  0.809   0.838   0.838   0.851   0.881   0.891   0.924   0.968
 15 A"   16 A"   43 A'   44 A'   45 A'   17 A"   46 A'   47 A'                 
  1.158   1.200   1.290   1.316   1.349   1.483   1.586   1.696
 48 A'   49 A'   18 A"   50 A'   51 A'   19 A"   52 A'   53 A'                 
  1.909   1.935   2.047   2.052   2.218   2.220   2.265   2.346
 54 A'   20 A"   21 A"   55 A'   22 A"   56 A'   57 A'   58 A'                 
  2.518   3.539   3.673   3.757   3.763   3.790   3.882   3.938
 59 A'   60 A'   23 A"   24 A"   61 A'   62 A'   25 A"   63 A'                 
  4.742   6.260   6.294   6.411   6.896   9.619  13.734  13.826
 64 A'   26 A"   65 A'   66 A'   67 A'   68 A'   27 A"   69 A'                 
 13.903  25.777  25.830  26.125  35.215  66.742 163.008 215.601
 70 A'   28 A"   71 A'   72 A'   73 A'   74 A'   75 A'   76 A'                 
 --------------------------------------------------------------

          Ground-State Mulliken Net Atomic Charges

     Atom                 Charge (a.u.)
  ----------------------------------------
      1 P                     0.295399
      2 N                    -0.158750
      3 F                    -0.081536
      4 Cl                   -0.055113
  ----------------------------------------
  Sum of atomic charges =     0.000000

 -----------------------------------------------------------------
                    Cartesian Multipole Moments
 -----------------------------------------------------------------
    Charge (ESU x 10^10)
                 0.0000
    Dipole Moment (Debye)
         X       1.9070      Y      -1.1910      Z      -0.0000
       Tot       2.2484
    Quadrupole Moments (Debye-Ang)
        XX     -40.5088     XY      -0.3016     YY     -36.0734
        XZ      -0.0000     YZ      -0.0000     ZZ     -34.9388
    Octopole Moments (Debye-Ang^2)
       XXX      10.9187    XXY       4.5631    XYY       3.3393
       YYY       8.8310    XXZ      -0.0000    XYZ      -0.0000
       YYZ      -0.0000    XZZ       0.6787    YZZ       2.2229
       ZZZ      -0.0000
    Hexadecapole Moments (Debye-Ang^3)
      XXXX    -354.8344   XXXY     -21.8804   XXYY     -87.3184
      XYYY     -17.5487   YYYY    -177.2402   XXXZ      -0.0000
      XXYZ      -0.0000   XYYZ      -0.0000   YYYZ      -0.0000
      XXZZ     -63.7711   XYZZ      -7.6316   YYZZ     -36.6854
      XZZZ      -0.0000   YZZZ      -0.0000   ZZZZ     -39.8346
 -----------------------------------------------------------------
 Calculating analytic gradient of the SCF energy
 Gradient of SCF Energy
            1           2           3           4
    1   0.0189251  -0.0170473   0.0010772  -0.0029549
    2   0.0087816  -0.0180443   0.0164786  -0.0072159
    3  -0.0000000   0.0000000  -0.0000000   0.0000000
 Max gradient component =       1.893E-02
 RMS gradient           =       1.074E-02
 Gradient time:  CPU 1.91 s  wall 0.57 s
 Geometry Optimization Parameters
   NAtoms,    NIC,     NZ,  NCons,   NDum,   NFix, NCnnct, MaxDiis
        4      14       4       0       0       0       0       0

 Cartesian Hessian Update
 Hessian Updated using BFGS Update


** GEOMETRY OPTIMIZATION IN DELOCALIZED INTERNAL COORDINATES **
   Searching for a Minimum

   Optimization Cycle:   3

                       Coordinates (Angstroms)
     ATOM                X               Y               Z
      1  P         0.0421300720   -0.9789362485    0.0000000000
      2  N        -1.5098291430   -0.5247757896    0.0000000000
      3  F        -1.7438614078    0.8866095619    0.0000000000
      4  Cl        1.2877853903    0.6416504562    0.0000000000
   Point Group: cs    Number of degrees of freedom:     5


   Energy is   -956.165640954

 Hessian Updated using BFGS Update

  5 Hessian modes will be used to form the next step
  Hessian Eigenvalues:
     0.195027    0.243327    0.279419    0.297582    0.334451

 Minimum Search - Taking Simple RFO Step
 Searching for Lamda that Minimizes Along All modes
 Value Taken    Lamda =  -0.00337810
 Step Taken.  Stepsize is  0.128029

                             Maximum     Tolerance    Cnvgd?
         Gradient           0.019942      0.000300      NO
         Displacement       0.087325      0.001200      NO
         Energy change     -0.018483      0.000001      NO


 New Cartesian Coordinates Obtained by Inverse Iteration

 Displacement from previous Coordinates is:  0.107205
 ----------------------------------------------------------------
             Standard Nuclear Orientation (Angstroms)
    I     Atom           X                Y                Z
 ----------------------------------------------------------------
    1      P       0.0200715102    -0.9927019456     0.0000000000
    2      N      -1.4761776275    -0.5003521808     0.0000000000
    3      F      -1.7348035541     0.8701444008     0.0000000000
    4      Cl      1.2671345829     0.6474577056     0.0000000000
 ----------------------------------------------------------------
 Molecular Point Group                 Cs    NOp =  2
 Largest Abelian Subgroup              Cs    NOp =  2
 Nuclear Repulsion Energy =   200.6568333390 hartrees
 There are       24 alpha and       24 beta electrons
 Applying Cartesian multipole field
    Component          Value
    ---------          -----
     (2,0,0)        1.00000E-11
     (0,2,0)        2.00000E-11
     (0,0,2)       -3.00000E-11
 Nucleus-field energy     =     0.0000000047 hartrees
 Requested basis set is 6-311++G(d,p)
 There are 38 shells and 104 basis functions
 A cutoff of  1.0D-11 yielded    666 shell pairs
 There are      5267 function pairs (      5695 Cartesian)
 Smallest overlap matrix eigenvalue = 1.93E-03
 Guess MOs from SCF MO coefficient file

 -----------------------------------------------------------------------
  General SCF calculation program by
  Eric Jon Sundstrom, Paul Horn, Yuezhi Mao, Dmitri Zuev, Alec White,
  David Stuck, Shaama M.S., Shane Yost, Joonho Lee, David Small,
  Daniel Levine, Susi Lehtola, Hugh Burton, Evgeny Epifanovsky
 -----------------------------------------------------------------------
 Exchange:     0.2000 Hartree-Fock + 0.0800 Slater + 0.7200 B88
 Correlation:  0.1900 VWN1RPA + 0.8100 LYP
 Using SG-1 standard quadrature grid
 using 4 threads for integral computing
 -------------------------------------------------------
 OpenMP Integral computing Module                
 Release: version 2.0, May 2017, Q-Chem Inc. Pleasanton 
 -------------------------------------------------------
 -------------------------------------------------------
 OpenMP BLAS3 based DFT computing Module                
 Release: version 1.0, May 2013, Q-Chem Inc. Pittsburgh 
 -------------------------------------------------------
 A restricted SCF calculation will be
 performed using DIIS
 SCF converges when DIIS error is below 1.0e-08
 ---------------------------------------
  Cycle       Energy         DIIS error
 ---------------------------------------
    1    -956.1648380600      1.07e-03  
    2    -956.1665804538      6.97e-04  
    3    -956.1660379740      9.48e-04  
    4    -956.1671318121      1.35e-04  
    5    -956.1671517353      8.47e-05  
    6    -956.1671583475      8.11e-06  
    7    -956.1671584189      3.40e-06  
    8    -956.1671584343      1.24e-06  
    9    -956.1671584365      1.81e-07  
   10    -956.1671584365      5.81e-08  
   11    -956.1671584365      1.22e-08  
   12    -956.1671584365      1.44e-09  Convergence criterion met
 ---------------------------------------
 SCF time:   CPU 6.90s  wall 2.00s 
 SCF   energy in the final basis set =     -956.1671584365
 Total energy in the final basis set =     -956.1671584365

 --------------------------------------------------------------
             Orbital Energies (a.u.) and Symmetries
 --------------------------------------------------------------

 Alpha MOs, Restricted
 -- Occupied --                  
-101.59  -77.15  -24.73  -14.43   -9.50   -7.27   -7.26   -7.26
  1 A'    2 A'    3 A'    4 A'    5 A'    6 A'    1 A"    7 A'                 
 -6.648  -4.811  -4.807  -4.804  -1.259  -0.906  -0.852  -0.623
  8 A'    9 A'    2 A"   10 A'   11 A'   12 A'   13 A'   14 A'                 
 -0.526  -0.496  -0.496  -0.391  -0.386  -0.353  -0.326  -0.324
 15 A'    3 A"   16 A'    4 A"   17 A'   18 A'   19 A'    5 A"                 
 -- Virtual --                   
 -0.123  -0.083  -0.001   0.004   0.028   0.036   0.047   0.070
  6 A"   20 A'   21 A'   22 A'   23 A'    7 A"   24 A'   25 A'                 
  0.088   0.088   0.096   0.133   0.139   0.147   0.176   0.197
  8 A"   26 A'   27 A'   28 A'    9 A"   29 A'   30 A'   31 A'                 
  0.244   0.259   0.263   0.270   0.291   0.326   0.393   0.430
 32 A'   33 A'   10 A"   11 A"   34 A'   35 A'   36 A'   37 A'                 
  0.439   0.472   0.575   0.580   0.611   0.644   0.672   0.764
 12 A"   38 A'   13 A"   39 A'   14 A"   40 A'   41 A'   42 A'                 
  0.810   0.839   0.847   0.861   0.888   0.892   0.922   1.000
 15 A"   16 A"   43 A'   44 A'   45 A'   17 A"   46 A'   47 A'                 
  1.151   1.196   1.290   1.315   1.343   1.486   1.585   1.695
 48 A'   49 A'   18 A"   50 A'   51 A'   19 A"   52 A'   53 A'                 
  1.926   1.927   2.058   2.060   2.222   2.224   2.275   2.351
 54 A'   20 A"   55 A'   21 A"   56 A'   22 A"   57 A'   58 A'                 
  2.545   3.554   3.657   3.749   3.754   3.801   3.912   3.976
 59 A'   60 A'   23 A"   24 A"   61 A'   62 A'   25 A"   63 A'                 
  4.815   6.254   6.286   6.457   6.927   9.624  13.737  13.838
 64 A'   26 A"   65 A'   66 A'   67 A'   68 A'   27 A"   69 A'                 
 13.935  25.782  25.835  26.121  35.223  66.735 163.044 215.606
 70 A'   28 A"   71 A'   72 A'   73 A'   74 A'   75 A'   76 A'                 

 Beta MOs, Restricted
 -- Occupied --                  
-101.59  -77.15  -24.73  -14.43   -9.50   -7.27   -7.26   -7.26
  1 A'    2 A'    3 A'    4 A'    5 A'    6 A'    1 A"    7 A'                 
 -6.648  -4.811  -4.807  -4.804  -1.259  -0.906  -0.852  -0.623
  8 A'    9 A'    2 A"   10 A'   11 A'   12 A'   13 A'   14 A'                 
 -0.526  -0.496  -0.496  -0.391  -0.386  -0.353  -0.326  -0.324
 15 A'    3 A"   16 A'    4 A"   17 A'   18 A'   19 A'    5 A"                 
 -- Virtual --                   
 -0.123  -0.083  -0.001   0.004   0.028   0.036   0.047   0.070
  6 A"   20 A'   21 A'   22 A'   23 A'    7 A"   24 A'   25 A'                 
  0.088   0.088   0.096   0.133   0.139   0.147   0.176   0.197
  8 A"   26 A'   27 A'   28 A'    9 A"   29 A'   30 A'   31 A'                 
  0.244   0.259   0.263   0.270   0.291   0.326   0.393   0.430
 32 A'   33 A'   10 A"   11 A"   34 A'   35 A'   36 A'   37 A'                 
  0.439   0.472   0.575   0.580   0.611   0.644   0.672   0.764
 12 A"   38 A'   13 A"   39 A'   14 A"   40 A'   41 A'   42 A'                 
  0.810   0.839   0.847   0.861   0.888   0.892   0.922   1.000
 15 A"   16 A"   43 A'   44 A'   45 A'   17 A"   46 A'   47 A'                 
  1.151   1.196   1.290   1.315   1.343   1.486   1.585   1.695
 48 A'   49 A'   18 A"   50 A'   51 A'   19 A"   52 A'   53 A'                 
  1.926   1.927   2.058   2.060   2.222   2.224   2.275   2.351
 54 A'   20 A"   55 A'   21 A"   56 A'   22 A"   57 A'   58 A'                 
  2.545   3.554   3.657   3.749   3.754   3.801   3.912   3.976
 59 A'   60 A'   23 A"   24 A"   61 A'   62 A'   25 A"   63 A'                 
  4.815   6.254   6.286   6.457   6.927   9.624  13.737  13.838
 64 A'   26 A"   65 A'   66 A'   67 A'   68 A'   27 A"   69 A'                 
 13.935  25.782  25.835  26.121  35.223  66.735 163.044 215.606
 70 A'   28 A"   71 A'   72 A'   73 A'   74 A'   75 A'   76 A'                 
 --------------------------------------------------------------

          Ground-State Mulliken Net Atomic Charges

     Atom                 Charge (a.u.)
  ----------------------------------------
      1 P                     0.304392
      2 N                    -0.162024
      3 F                    -0.055898
      4 Cl                   -0.086470
  ----------------------------------------
  Sum of atomic charges =     0.000000

 -----------------------------------------------------------------
                    Cartesian Multipole Moments
 -----------------------------------------------------------------
    Charge (ESU x 10^10)
                 0.0000
    Dipole Moment (Debye)
         X       1.5902      Y      -1.2369      Z      -0.0000
       Tot       2.0146
    Quadrupole Moments (Debye-Ang)
        XX     -40.3296     XY      -0.6282     YY     -35.8830
        XZ       0.0000     YZ       0.0000     ZZ     -34.8312
    Octopole Moments (Debye-Ang^2)
       XXX      10.0057    XXY       4.6234    XYY       3.2859
       YYY       8.6388    XXZ      -0.0000    XYZ       0.0000
       YYZ       0.0000    XZZ       0.6118    YZZ       2.1013
       ZZZ       0.0000
    Hexadecapole Moments (Debye-Ang^3)
      XXXX    -345.2296   XXXY     -23.2833   XXYY     -85.6361
      XYYY     -18.4150   YYYY    -177.5004   XXXZ       0.0000
      XXYZ       0.0000   XYYZ       0.0000   YYYZ       0.0000
      XXZZ     -62.1482   XYZZ      -7.8219   YYZZ     -36.6159
      XZZZ       0.0000   YZZZ       0.0000   ZZZZ     -39.5890
 -----------------------------------------------------------------
 Calculating analytic gradient of the SCF energy
 Gradient of SCF Energy
            1           2           3           4
    1  -0.0086863   0.0104092   0.0027260  -0.0044490
    2   0.0102318  -0.0089448   0.0030281  -0.0043151
    3   0.0000000  -0.0000000   0.0000000  -0.0000000
 Max gradient component =       1.041E-02
 RMS gradient           =       5.941E-03
 Gradient time:  CPU 1.92 s  wall 0.57 s
 Geometry Optimization Parameters
   NAtoms,    NIC,     NZ,  NCons,   NDum,   NFix, NCnnct, MaxDiis
        4      14       4       0       0       0       0       0

 Cartesian Hessian Update
 Hessian Updated using BFGS Update


** GEOMETRY OPTIMIZATION IN DELOCALIZED INTERNAL COORDINATES **
   Searching for a Minimum

   Optimization Cycle:   4

                       Coordinates (Angstroms)
     ATOM                X               Y               Z
      1  P         0.0200715102   -0.9927019456    0.0000000000
      2  N        -1.4761776275   -0.5003521808    0.0000000000
      3  F        -1.7348035541    0.8701444008    0.0000000000
      4  Cl        1.2671345829    0.6474577056    0.0000000000
   Point Group: cs    Number of degrees of freedom:     5


   Energy is   -956.167158437

 Hessian Updated using BFGS Update

  5 Hessian modes will be used to form the next step
  Hessian Eigenvalues:
     0.157499    0.241719    0.279852    0.303900    0.470273

 Minimum Search - Taking Simple RFO Step
 Searching for Lamda that Minimizes Along All modes
 Value Taken    Lamda =  -0.00088117
 Step Taken.  Stepsize is  0.053741

                             Maximum     Tolerance    Cnvgd?
         Gradient           0.011462      0.000300      NO
         Displacement       0.037452      0.001200      NO
         Energy change     -0.001517      0.000001      NO


 New Cartesian Coordinates Obtained by Inverse Iteration

 Displacement from previous Coordinates is:  0.092710
 ----------------------------------------------------------------
             Standard Nuclear Orientation (Angstroms)
    I     Atom           X                Y                Z
 ----------------------------------------------------------------
    1      P       0.0276095079    -0.9948060825     0.0000000000
    2      N      -1.4795946457    -0.4869899867     0.0000000000
    3      F      -1.7691387112     0.8641699909     0.0000000000
    4      Cl      1.2973487605     0.6421740582     0.0000000000
 ----------------------------------------------------------------
 Molecular Point Group                 Cs    NOp =  2
 Largest Abelian Subgroup              Cs    NOp =  2
 Nuclear Repulsion Energy =   199.1692953389 hartrees
 There are       24 alpha and       24 beta electrons
 Applying Cartesian multipole field
    Component          Value
    ---------          -----
     (2,0,0)        1.00000E-11
     (0,2,0)        2.00000E-11
     (0,0,2)       -3.00000E-11
 Nucleus-field energy     =     0.0000000047 hartrees
 Requested basis set is 6-311++G(d,p)
 There are 38 shells and 104 basis functions
 A cutoff of  1.0D-11 yielded    664 shell pairs
 There are      5251 function pairs (      5679 Cartesian)
 Smallest overlap matrix eigenvalue = 1.95E-03
 Guess MOs from SCF MO coefficient file

 -----------------------------------------------------------------------
  General SCF calculation program by
  Eric Jon Sundstrom, Paul Horn, Yuezhi Mao, Dmitri Zuev, Alec White,
  David Stuck, Shaama M.S., Shane Yost, Joonho Lee, David Small,
  Daniel Levine, Susi Lehtola, Hugh Burton, Evgeny Epifanovsky
 -----------------------------------------------------------------------
 Exchange:     0.2000 Hartree-Fock + 0.0800 Slater + 0.7200 B88
 Correlation:  0.1900 VWN1RPA + 0.8100 LYP
 Using SG-1 standard quadrature grid
 using 4 threads for integral computing
 -------------------------------------------------------
 OpenMP Integral computing Module                
 Release: version 2.0, May 2017, Q-Chem Inc. Pleasanton 
 -------------------------------------------------------
 -------------------------------------------------------
 OpenMP BLAS3 based DFT computing Module                
 Release: version 1.0, May 2013, Q-Chem Inc. Pittsburgh 
 -------------------------------------------------------
 A restricted SCF calculation will be
 performed using DIIS
 SCF converges when DIIS error is below 1.0e-08
 ---------------------------------------
  Cycle       Energy         DIIS error
 ---------------------------------------
    1    -956.1670157811      5.29e-04  
    2    -956.1675065467      2.79e-04  
    3    -956.1672169528      5.48e-04  
    4    -956.1676121122      2.63e-05  
    5    -956.1676128904      1.00e-05  
    6    -956.1676129681      7.76e-06  
    7    -956.1676130225      6.72e-07  
    8    -956.1676130230      2.32e-07  
    9    -956.1676130231      7.89e-08  
   10    -956.1676130231      1.40e-08  
   11    -956.1676130231      2.33e-09  Convergence criterion met
 ---------------------------------------
 SCF time:   CPU 6.29s  wall 2.00s 
 SCF   energy in the final basis set =     -956.1676130231
 Total energy in the final basis set =     -956.1676130231

 --------------------------------------------------------------
             Orbital Energies (a.u.) and Symmetries
 --------------------------------------------------------------

 Alpha MOs, Restricted
 -- Occupied --                  
-101.59  -77.16  -24.74  -14.43   -9.50   -7.26   -7.26   -7.26
  1 A'    2 A'    3 A'    4 A'    5 A'    6 A'    1 A"    7 A'                 
 -6.649  -4.812  -4.808  -4.805  -1.266  -0.901  -0.849  -0.627
  8 A'    9 A'    2 A"   10 A'   11 A'   12 A'   13 A'   14 A'                 
 -0.525  -0.500  -0.499  -0.389  -0.386  -0.353  -0.324  -0.322
 15 A'    3 A"   16 A'    4 A"   17 A'   18 A'   19 A'    5 A"                 
 -- Virtual --                   
 -0.124  -0.082  -0.001   0.003   0.029   0.036   0.047   0.070
  6 A"   20 A'   21 A'   22 A'   23 A'    7 A"   24 A'   25 A'                 
  0.088   0.090   0.095   0.133   0.138   0.146   0.177   0.196
  8 A"   26 A'   27 A'   28 A'    9 A"   29 A'   30 A'   31 A'                 
  0.245   0.260   0.264   0.270   0.289   0.323   0.393   0.429
 32 A'   33 A'   10 A"   11 A"   34 A'   35 A'   36 A'   37 A'                 
  0.439   0.474   0.578   0.578   0.608   0.640   0.670   0.769
 12 A"   38 A'   39 A'   13 A"   14 A"   40 A'   41 A'   42 A'                 
  0.811   0.841   0.847   0.859   0.890   0.890   0.923   0.985
 15 A"   16 A"   43 A'   44 A'   17 A"   45 A'   46 A'   47 A'                 
  1.149   1.192   1.290   1.314   1.338   1.486   1.583   1.695
 48 A'   49 A'   18 A"   50 A'   51 A'   19 A"   52 A'   53 A'                 
  1.924   1.927   2.050   2.050   2.225   2.227   2.275   2.349
 20 A"   54 A'   55 A'   21 A"   22 A"   56 A'   57 A'   58 A'                 
  2.525   3.562   3.650   3.745   3.750   3.793   3.923   3.975
 59 A'   60 A'   23 A"   24 A"   61 A'   62 A'   25 A"   63 A'                 
  4.834   6.251   6.280   6.473   6.917   9.624  13.736  13.836
 64 A'   26 A"   65 A'   66 A'   67 A'   68 A'   27 A"   69 A'                 
 13.922  25.782  25.832  26.113  35.221  66.731 163.030 215.606
 70 A'   28 A"   71 A'   72 A'   73 A'   74 A'   75 A'   76 A'                 

 Beta MOs, Restricted
 -- Occupied --                  
-101.59  -77.16  -24.74  -14.43   -9.50   -7.26   -7.26   -7.26
  1 A'    2 A'    3 A'    4 A'    5 A'    6 A'    1 A"    7 A'                 
 -6.649  -4.812  -4.808  -4.805  -1.266  -0.901  -0.849  -0.627
  8 A'    9 A'    2 A"   10 A'   11 A'   12 A'   13 A'   14 A'                 
 -0.525  -0.500  -0.499  -0.389  -0.386  -0.353  -0.324  -0.322
 15 A'    3 A"   16 A'    4 A"   17 A'   18 A'   19 A'    5 A"                 
 -- Virtual --                   
 -0.124  -0.082  -0.001   0.003   0.029   0.036   0.047   0.070
  6 A"   20 A'   21 A'   22 A'   23 A'    7 A"   24 A'   25 A'                 
  0.088   0.090   0.095   0.133   0.138   0.146   0.177   0.196
  8 A"   26 A'   27 A'   28 A'    9 A"   29 A'   30 A'   31 A'                 
  0.245   0.260   0.264   0.270   0.289   0.323   0.393   0.429
 32 A'   33 A'   10 A"   11 A"   34 A'   35 A'   36 A'   37 A'                 
  0.439   0.474   0.578   0.578   0.608   0.640   0.670   0.769
 12 A"   38 A'   39 A'   13 A"   14 A"   40 A'   41 A'   42 A'                 
  0.811   0.841   0.847   0.859   0.890   0.890   0.923   0.985
 15 A"   16 A"   43 A'   44 A'   17 A"   45 A'   46 A'   47 A'                 
  1.149   1.192   1.290   1.314   1.338   1.486   1.583   1.695
 48 A'   49 A'   18 A"   50 A'   51 A'   19 A"   52 A'   53 A'                 
  1.924   1.927   2.050   2.050   2.225   2.227   2.275   2.349
 20 A"   54 A'   55 A'   21 A"   22 A"   56 A'   57 A'   58 A'                 
  2.525   3.562   3.650   3.745   3.750   3.793   3.923   3.975
 59 A'   60 A'   23 A"   24 A"   61 A'   62 A'   25 A"   63 A'                 
  4.834   6.251   6.280   6.473   6.917   9.624  13.736  13.836
 64 A'   26 A"   65 A'   66 A'   67 A'   68 A'   27 A"   69 A'                 
 13.922  25.782  25.832  26.113  35.221  66.731 163.030 215.606
 70 A'   28 A"   71 A'   72 A'   73 A'   74 A'   75 A'   76 A'                 
 --------------------------------------------------------------

          Ground-State Mulliken Net Atomic Charges

     Atom                 Charge (a.u.)
  ----------------------------------------
      1 P                     0.301047
      2 N                    -0.164015
      3 F                    -0.044633
      4 Cl                   -0.092399
  ----------------------------------------
  Sum of atomic charges =     0.000000

 -----------------------------------------------------------------
                    Cartesian Multipole Moments
 -----------------------------------------------------------------
    Charge (ESU x 10^10)
                 0.0000
    Dipole Moment (Debye)
         X       1.5120      Y      -1.2264      Z       0.0000
       Tot       1.9468
    Quadrupole Moments (Debye-Ang)
        XX     -40.3430     XY      -0.7774     YY     -35.8841
        XZ       0.0000     YZ      -0.0000     ZZ     -34.9071
    Octopole Moments (Debye-Ang^2)
       XXX       8.7774    XXY       4.7396    XYY       2.9853
       YYY       8.7055    XXZ       0.0000    XYZ       0.0000
       YYZ       0.0000    XZZ       0.2643    YZZ       2.2005
       ZZZ       0.0000
    Hexadecapole Moments (Debye-Ang^3)
      XXXX    -354.8883   XXXY     -23.1891   XXYY     -87.0510
      XYYY     -18.5121   YYYY    -176.6827   XXXZ       0.0000
      XXYZ       0.0000   XYYZ       0.0000   YYYZ      -0.0000
      XXZZ     -63.8304   XYZZ      -7.8109   YYZZ     -36.5318
      XZZZ       0.0000   YZZZ      -0.0000   ZZZZ     -39.8419
 -----------------------------------------------------------------
 Calculating analytic gradient of the SCF energy
 Gradient of SCF Energy
            1           2           3           4
    1   0.0029606  -0.0013502   0.0006720  -0.0022824
    2   0.0015879   0.0020956  -0.0014542  -0.0022293
    3   0.0000000  -0.0000000  -0.0000000  -0.0000000
 Max gradient component =       2.961E-03
 RMS gradient           =       1.588E-03
 Gradient time:  CPU 1.91 s  wall 0.57 s
 Geometry Optimization Parameters
   NAtoms,    NIC,     NZ,  NCons,   NDum,   NFix, NCnnct, MaxDiis
        4      14       4       0       0       0       0       0

 Cartesian Hessian Update
 Hessian Updated using BFGS Update


** GEOMETRY OPTIMIZATION IN DELOCALIZED INTERNAL COORDINATES **
   Searching for a Minimum

   Optimization Cycle:   5

                       Coordinates (Angstroms)
     ATOM                X               Y               Z
      1  P         0.0276095079   -0.9948060825    0.0000000000
      2  N        -1.4795946457   -0.4869899867    0.0000000000
      3  F        -1.7691387112    0.8641699909    0.0000000000
      4  Cl        1.2973487605    0.6421740582    0.0000000000
   Point Group: cs    Number of degrees of freedom:     5


   Energy is   -956.167613023

 Hessian Updated using BFGS Update

  5 Hessian modes will be used to form the next step
  Hessian Eigenvalues:
     0.147338    0.246912    0.280308    0.307863    0.466640

 Minimum Search - Taking Simple RFO Step
 Searching for Lamda that Minimizes Along All modes
 Value Taken    Lamda =  -0.00006525
 Step Taken.  Stepsize is  0.016314

                             Maximum     Tolerance    Cnvgd?
         Gradient           0.003103      0.000300      NO
         Displacement       0.010874      0.001200      NO
         Energy change     -0.000455      0.000001      NO


 New Cartesian Coordinates Obtained by Inverse Iteration

 Displacement from previous Coordinates is:  0.032075
 ----------------------------------------------------------------
             Standard Nuclear Orientation (Angstroms)
    I     Atom           X                Y                Z
 ----------------------------------------------------------------
    1      P       0.0259907094    -0.9927282709     0.0000000000
    2      N      -1.4801203430    -0.4872195871     0.0000000000
    3      F      -1.7798312231     0.8632338530     0.0000000000
    4      Cl      1.3101857682     0.6412619849     0.0000000000
 ----------------------------------------------------------------
 Molecular Point Group                 Cs    NOp =  2
 Largest Abelian Subgroup              Cs    NOp =  2
 Nuclear Repulsion Energy =   198.6491125277 hartrees
 There are       24 alpha and       24 beta electrons
 Applying Cartesian multipole field
    Component          Value
    ---------          -----
     (2,0,0)        1.00000E-11
     (0,2,0)        2.00000E-11
     (0,0,2)       -3.00000E-11
 Nucleus-field energy     =     0.0000000048 hartrees
 Requested basis set is 6-311++G(d,p)
 There are 38 shells and 104 basis functions
 A cutoff of  1.0D-11 yielded    663 shell pairs
 There are      5239 function pairs (      5667 Cartesian)
 Smallest overlap matrix eigenvalue = 1.95E-03
 Guess MOs from SCF MO coefficient file

 -----------------------------------------------------------------------
  General SCF calculation program by
  Eric Jon Sundstrom, Paul Horn, Yuezhi Mao, Dmitri Zuev, Alec White,
  David Stuck, Shaama M.S., Shane Yost, Joonho Lee, David Small,
  Daniel Levine, Susi Lehtola, Hugh Burton, Evgeny Epifanovsky
 -----------------------------------------------------------------------
 Exchange:     0.2000 Hartree-Fock + 0.0800 Slater + 0.7200 B88
 Correlation:  0.1900 VWN1RPA + 0.8100 LYP
 Using SG-1 standard quadrature grid
 using 4 threads for integral computing
 -------------------------------------------------------
 OpenMP Integral computing Module                
 Release: version 2.0, May 2017, Q-Chem Inc. Pleasanton 
 -------------------------------------------------------
 -------------------------------------------------------
 OpenMP BLAS3 based DFT computing Module                
 Release: version 1.0, May 2013, Q-Chem Inc. Pittsburgh 
 -------------------------------------------------------
 A restricted SCF calculation will be
 performed using DIIS
 SCF converges when DIIS error is below 1.0e-08
 ---------------------------------------
  Cycle       Energy         DIIS error
 ---------------------------------------
    1    -956.1676003861      1.47e-04  
    2    -956.1676482381      7.75e-05  
    3    -956.1676339282      1.32e-04  
    4    -956.1676550277      2.05e-05  
    5    -956.1676555017      8.01e-06  
    6    -956.1676555566      1.81e-06  
    7    -956.1676555607      5.70e-07  
    8    -956.1676555611      1.52e-07  
    9    -956.1676555611      1.96e-08  
   10    -956.1676555612      7.91e-09  Convergence criterion met
 ---------------------------------------
 SCF time:   CPU 5.70s  wall 1.00s 
 SCF   energy in the final basis set =     -956.1676555612
 Total energy in the final basis set =     -956.1676555612

 --------------------------------------------------------------
             Orbital Energies (a.u.) and Symmetries
 --------------------------------------------------------------

 Alpha MOs, Restricted
 -- Occupied --                  
-101.59  -77.16  -24.74  -14.43   -9.50   -7.26   -7.26   -7.26
  1 A'    2 A'    3 A'    4 A'    5 A'    6 A'    1 A"    7 A'                 
 -6.649  -4.812  -4.809  -4.805  -1.266  -0.901  -0.850  -0.627
  8 A'    9 A'    2 A"   10 A'   11 A'   12 A'   13 A'   14 A'                 
 -0.525  -0.500  -0.498  -0.388  -0.386  -0.352  -0.324  -0.322
 15 A'    3 A"   16 A'    4 A"   17 A'   18 A'   19 A'    5 A"                 
 -- Virtual --                   
 -0.124  -0.083  -0.001   0.002   0.028   0.036   0.046   0.070
  6 A"   20 A'   21 A'   22 A'   23 A'    7 A"   24 A'   25 A'                 
  0.088   0.090   0.095   0.132   0.138   0.145   0.177   0.196
  8 A"   26 A'   27 A'   28 A'    9 A"   29 A'   30 A'   31 A'                 
  0.245   0.260   0.264   0.270   0.289   0.323   0.394   0.430
 32 A'   33 A'   10 A"   11 A"   34 A'   35 A'   36 A'   37 A'                 
  0.439   0.475   0.578   0.579   0.608   0.640   0.668   0.768
 12 A"   38 A'   39 A'   13 A"   14 A"   40 A'   41 A'   42 A'                 
  0.811   0.841   0.847   0.857   0.889   0.891   0.923   0.986
 15 A"   16 A"   43 A'   44 A'   17 A"   45 A'   46 A'   47 A'                 
  1.148   1.190   1.289   1.314   1.338   1.485   1.581   1.694
 48 A'   49 A'   18 A"   50 A'   51 A'   19 A"   52 A'   53 A'                 
  1.923   1.926   2.049   2.050   2.225   2.227   2.273   2.347
 20 A"   54 A'   55 A'   21 A"   22 A"   56 A'   57 A'   58 A'                 
  2.526   3.561   3.650   3.745   3.749   3.794   3.922   3.973
 59 A'   60 A'   23 A"   24 A"   61 A'   62 A'   25 A"   63 A'                 
  4.831   6.250   6.279   6.470   6.918   9.624  13.736  13.835
 64 A'   26 A"   65 A'   66 A'   67 A'   68 A'   27 A"   69 A'                 
 13.923  25.782  25.830  26.108  35.219  66.730 163.030 215.606
 70 A'   28 A"   71 A'   72 A'   73 A'   74 A'   75 A'   76 A'                 

 Beta MOs, Restricted
 -- Occupied --                  
-101.59  -77.16  -24.74  -14.43   -9.50   -7.26   -7.26   -7.26
  1 A'    2 A'    3 A'    4 A'    5 A'    6 A'    1 A"    7 A'                 
 -6.649  -4.812  -4.809  -4.805  -1.266  -0.901  -0.850  -0.627
  8 A'    9 A'    2 A"   10 A'   11 A'   12 A'   13 A'   14 A'                 
 -0.525  -0.500  -0.498  -0.388  -0.386  -0.352  -0.324  -0.322
 15 A'    3 A"   16 A'    4 A"   17 A'   18 A'   19 A'    5 A"                 
 -- Virtual --                   
 -0.124  -0.083  -0.001   0.002   0.028   0.036   0.046   0.070
  6 A"   20 A'   21 A'   22 A'   23 A'    7 A"   24 A'   25 A'                 
  0.088   0.090   0.095   0.132   0.138   0.145   0.177   0.196
  8 A"   26 A'   27 A'   28 A'    9 A"   29 A'   30 A'   31 A'                 
  0.245   0.260   0.264   0.270   0.289   0.323   0.394   0.430
 32 A'   33 A'   10 A"   11 A"   34 A'   35 A'   36 A'   37 A'                 
  0.439   0.475   0.578   0.579   0.608   0.640   0.668   0.768
 12 A"   38 A'   39 A'   13 A"   14 A"   40 A'   41 A'   42 A'                 
  0.811   0.841   0.847   0.857   0.889   0.891   0.923   0.986
 15 A"   16 A"   43 A'   44 A'   17 A"   45 A'   46 A'   47 A'                 
  1.148   1.190   1.289   1.314   1.338   1.485   1.581   1.694
 48 A'   49 A'   18 A"   50 A'   51 A'   19 A"   52 A'   53 A'                 
  1.923   1.926   2.049   2.050   2.225   2.227   2.273   2.347
 20 A"   54 A'   55 A'   21 A"   22 A"   56 A'   57 A'   58 A'                 
  2.526   3.561   3.650   3.745   3.749   3.794   3.922   3.973
 59 A'   60 A'   23 A"   24 A"   61 A'   62 A'   25 A"   63 A'                 
  4.831   6.250   6.279   6.470   6.918   9.624  13.736  13.835
 64 A'   26 A"   65 A'   66 A'   67 A'   68 A'   27 A"   69 A'                 
 13.923  25.782  25.830  26.108  35.219  66.730 163.030 215.606
 70 A'   28 A"   71 A'   72 A'   73 A'   74 A'   75 A'   76 A'                 
 --------------------------------------------------------------

          Ground-State Mulliken Net Atomic Charges

     Atom                 Charge (a.u.)
  ----------------------------------------
      1 P                     0.301745
      2 N                    -0.161533
      3 F                    -0.044540
      4 Cl                   -0.095672
  ----------------------------------------
  Sum of atomic charges =     0.000000

 -----------------------------------------------------------------
                    Cartesian Multipole Moments
 -----------------------------------------------------------------
    Charge (ESU x 10^10)
                -0.0000
    Dipole Moment (Debye)
         X       1.4824      Y      -1.2396      Z       0.0000
       Tot       1.9324
    Quadrupole Moments (Debye-Ang)
        XX     -40.3693     XY      -0.7845     YY     -35.8996
        XZ       0.0000     YZ      -0.0000     ZZ     -34.9107
    Octopole Moments (Debye-Ang^2)
       XXX       8.4059    XXY       4.6970    XYY       2.8817
       YYY       8.6231    XXZ       0.0000    XYZ       0.0000
       YYZ       0.0000    XZZ       0.1461    YZZ       2.1691
       ZZZ       0.0000
    Hexadecapole Moments (Debye-Ang^3)
      XXXX    -358.5858   XXXY     -23.2707   XXYY     -87.5988
      XYYY     -18.8591   YYYY    -176.3193   XXXZ       0.0000
      XXYZ       0.0000   XYYZ       0.0000   YYYZ      -0.0000
      XXZZ     -64.4725   XYZZ      -7.8904   YYZZ     -36.4512
      XZZZ       0.0000   YZZZ      -0.0000   ZZZZ     -39.8446
 -----------------------------------------------------------------
 Calculating analytic gradient of the SCF energy
 Gradient of SCF Energy
            1           2           3           4
    1   0.0012764  -0.0006358   0.0001667  -0.0008073
    2   0.0009161   0.0006195  -0.0004315  -0.0011041
    3   0.0000000  -0.0000000   0.0000000  -0.0000000
 Max gradient component =       1.276E-03
 RMS gradient           =       6.672E-04
 Gradient time:  CPU 1.90 s  wall 0.57 s
 Geometry Optimization Parameters
   NAtoms,    NIC,     NZ,  NCons,   NDum,   NFix, NCnnct, MaxDiis
        4      14       4       0       0       0       0       0

 Cartesian Hessian Update
 Hessian Updated using BFGS Update


** GEOMETRY OPTIMIZATION IN DELOCALIZED INTERNAL COORDINATES **
   Searching for a Minimum

   Optimization Cycle:   6

                       Coordinates (Angstroms)
     ATOM                X               Y               Z
      1  P         0.0259907094   -0.9927282709    0.0000000000
      2  N        -1.4801203430   -0.4872195871    0.0000000000
      3  F        -1.7798312231    0.8632338530    0.0000000000
      4  Cl        1.3101857682    0.6412619849    0.0000000000
   Point Group: cs    Number of degrees of freedom:     5


   Energy is   -956.167655561

 Hessian Updated using BFGS Update

  5 Hessian modes will be used to form the next step
  Hessian Eigenvalues:
     0.122198    0.228461    0.273354    0.284212    0.467534

 Minimum Search - Taking Simple RFO Step
 Searching for Lamda that Minimizes Along All modes
 Value Taken    Lamda =  -0.00001304
 Step Taken.  Stepsize is  0.009194

                             Maximum     Tolerance    Cnvgd?
         Gradient           0.001262      0.000300      NO
         Displacement       0.006537      0.001200      NO
         Energy change     -0.000043      0.000001      NO


 New Cartesian Coordinates Obtained by Inverse Iteration

 Displacement from previous Coordinates is:  0.009278
 ----------------------------------------------------------------
             Standard Nuclear Orientation (Angstroms)
    I     Atom           X                Y                Z
 ----------------------------------------------------------------
    1      P       0.0247184642    -0.9935663782     0.0000000000
    2      N      -1.4798503549    -0.4871763131     0.0000000000
    3      F      -1.7825280440     0.8631626556     0.0000000000
    4      Cl      1.3138848462     0.6421280156     0.0000000000
 ----------------------------------------------------------------
 Molecular Point Group                 Cs    NOp =  2
 Largest Abelian Subgroup              Cs    NOp =  2
 Nuclear Repulsion Energy =   198.4344374739 hartrees
 There are       24 alpha and       24 beta electrons
 Applying Cartesian multipole field
    Component          Value
    ---------          -----
     (2,0,0)        1.00000E-11
     (0,2,0)        2.00000E-11
     (0,0,2)       -3.00000E-11
 Nucleus-field energy     =     0.0000000048 hartrees
 Requested basis set is 6-311++G(d,p)
 There are 38 shells and 104 basis functions
 A cutoff of  1.0D-11 yielded    663 shell pairs
 There are      5239 function pairs (      5667 Cartesian)
 Smallest overlap matrix eigenvalue = 1.96E-03
 Guess MOs from SCF MO coefficient file

 -----------------------------------------------------------------------
  General SCF calculation program by
  Eric Jon Sundstrom, Paul Horn, Yuezhi Mao, Dmitri Zuev, Alec White,
  David Stuck, Shaama M.S., Shane Yost, Joonho Lee, David Small,
  Daniel Levine, Susi Lehtola, Hugh Burton, Evgeny Epifanovsky
 -----------------------------------------------------------------------
 Exchange:     0.2000 Hartree-Fock + 0.0800 Slater + 0.7200 B88
 Correlation:  0.1900 VWN1RPA + 0.8100 LYP
 Using SG-1 standard quadrature grid
 using 4 threads for integral computing
 -------------------------------------------------------
 OpenMP Integral computing Module                
 Release: version 2.0, May 2017, Q-Chem Inc. Pleasanton 
 -------------------------------------------------------
 -------------------------------------------------------
 OpenMP BLAS3 based DFT computing Module                
 Release: version 1.0, May 2013, Q-Chem Inc. Pittsburgh 
 -------------------------------------------------------
 A restricted SCF calculation will be
 performed using DIIS
 SCF converges when DIIS error is below 1.0e-08
 ---------------------------------------
  Cycle       Energy         DIIS error
 ---------------------------------------
    1    -956.1676539640      6.06e-05  
    2    -956.1676608038      3.78e-05  
    3    -956.1676587939      5.44e-05  
    4    -956.1676624876      9.10e-06  
    5    -956.1676625834      3.43e-06  
    6    -956.1676625928      8.39e-07  
    7    -956.1676625937      1.48e-07  
    8    -956.1676625937      4.65e-08  
    9    -956.1676625937      1.64e-08  
   10    -956.1676625937      4.08e-09  Convergence criterion met
 ---------------------------------------
 SCF time:   CPU 5.70s  wall 2.00s 
 SCF   energy in the final basis set =     -956.1676625937
 Total energy in the final basis set =     -956.1676625937

 --------------------------------------------------------------
             Orbital Energies (a.u.) and Symmetries
 --------------------------------------------------------------

 Alpha MOs, Restricted
 -- Occupied --                  
-101.59  -77.16  -24.74  -14.43   -9.50   -7.26   -7.26   -7.26
  1 A'    2 A'    3 A'    4 A'    5 A'    6 A'    1 A"    7 A'                 
 -6.649  -4.813  -4.809  -4.806  -1.265  -0.901  -0.849  -0.627
  8 A'    9 A'    2 A"   10 A'   11 A'   12 A'   13 A'   14 A'                 
 -0.524  -0.500  -0.498  -0.388  -0.385  -0.352  -0.325  -0.323
 15 A'    3 A"   16 A'    4 A"   17 A'   18 A'   19 A'    5 A"                 
 -- Virtual --                   
 -0.125  -0.084  -0.001   0.002   0.028   0.036   0.046   0.070
  6 A"   20 A'   21 A'   22 A'   23 A'    7 A"   24 A'   25 A'                 
  0.088   0.090   0.095   0.132   0.138   0.145   0.177   0.196
  8 A"   26 A'   27 A'   28 A'    9 A"   29 A'   30 A'   31 A'                 
  0.244   0.260   0.264   0.269   0.289   0.323   0.394   0.430
 32 A'   33 A'   10 A"   11 A"   34 A'   35 A'   36 A'   37 A'                 
  0.439   0.475   0.579   0.580   0.608   0.640   0.667   0.768
 12 A"   38 A'   39 A'   13 A"   14 A"   40 A'   41 A'   42 A'                 
  0.811   0.841   0.848   0.857   0.888   0.891   0.922   0.987
 15 A"   16 A"   43 A'   44 A'   17 A"   45 A'   46 A'   47 A'                 
  1.147   1.188   1.289   1.314   1.337   1.485   1.581   1.694
 48 A'   49 A'   18 A"   50 A'   51 A'   19 A"   52 A'   53 A'                 
  1.923   1.926   2.048   2.050   2.225   2.226   2.273   2.347
 20 A"   54 A'   55 A'   21 A"   22 A"   56 A'   57 A'   58 A'                 
  2.526   3.560   3.650   3.745   3.749   3.794   3.921   3.972
 59 A'   60 A'   23 A"   24 A"   61 A'   62 A'   25 A"   63 A'                 
  4.830   6.250   6.279   6.469   6.918   9.625  13.735  13.835
 64 A'   26 A"   65 A'   66 A'   67 A'   68 A'   27 A"   69 A'                 
 13.924  25.782  25.830  26.105  35.219  66.730 163.030 215.606
 70 A'   28 A"   71 A'   72 A'   73 A'   74 A'   75 A'   76 A'                 

 Beta MOs, Restricted
 -- Occupied --                  
-101.59  -77.16  -24.74  -14.43   -9.50   -7.26   -7.26   -7.26
  1 A'    2 A'    3 A'    4 A'    5 A'    6 A'    1 A"    7 A'                 
 -6.649  -4.813  -4.809  -4.806  -1.265  -0.901  -0.849  -0.627
  8 A'    9 A'    2 A"   10 A'   11 A'   12 A'   13 A'   14 A'                 
 -0.524  -0.500  -0.498  -0.388  -0.385  -0.352  -0.325  -0.323
 15 A'    3 A"   16 A'    4 A"   17 A'   18 A'   19 A'    5 A"                 
 -- Virtual --                   
 -0.125  -0.084  -0.001   0.002   0.028   0.036   0.046   0.070
  6 A"   20 A'   21 A'   22 A'   23 A'    7 A"   24 A'   25 A'                 
  0.088   0.090   0.095   0.132   0.138   0.145   0.177   0.196
  8 A"   26 A'   27 A'   28 A'    9 A"   29 A'   30 A'   31 A'                 
  0.244   0.260   0.264   0.269   0.289   0.323   0.394   0.430
 32 A'   33 A'   10 A"   11 A"   34 A'   35 A'   36 A'   37 A'                 
  0.439   0.475   0.579   0.580   0.608   0.640   0.667   0.768
 12 A"   38 A'   39 A'   13 A"   14 A"   40 A'   41 A'   42 A'                 
  0.811   0.841   0.848   0.857   0.888   0.891   0.922   0.987
 15 A"   16 A"   43 A'   44 A'   17 A"   45 A'   46 A'   47 A'                 
  1.147   1.188   1.289   1.314   1.337   1.485   1.581   1.694
 48 A'   49 A'   18 A"   50 A'   51 A'   19 A"   52 A'   53 A'                 
  1.923   1.926   2.048   2.050   2.225   2.226   2.273   2.347
 20 A"   54 A'   55 A'   21 A"   22 A"   56 A'   57 A'   58 A'                 
  2.526   3.560   3.650   3.745   3.749   3.794   3.921   3.972
 59 A'   60 A'   23 A"   24 A"   61 A'   62 A'   25 A"   63 A'                 
  4.830   6.250   6.279   6.469   6.918   9.625  13.735  13.835
 64 A'   26 A"   65 A'   66 A'   67 A'   68 A'   27 A"   69 A'                 
 13.924  25.782  25.830  26.105  35.219  66.730 163.030 215.606
 70 A'   28 A"   71 A'   72 A'   73 A'   74 A'   75 A'   76 A'                 
 --------------------------------------------------------------

          Ground-State Mulliken Net Atomic Charges

     Atom                 Charge (a.u.)
  ----------------------------------------
      1 P                     0.302746
      2 N                    -0.160236
      3 F                    -0.044217
      4 Cl                   -0.098293
  ----------------------------------------
  Sum of atomic charges =     0.000000

 -----------------------------------------------------------------
                    Cartesian Multipole Moments
 -----------------------------------------------------------------
    Charge (ESU x 10^10)
                 0.0000
    Dipole Moment (Debye)
         X       1.4612      Y      -1.2580      Z       0.0000
       Tot       1.9281
    Quadrupole Moments (Debye-Ang)
        XX     -40.3856     XY      -0.7936     YY     -35.8881
        XZ       0.0000     YZ      -0.0000     ZZ     -34.9138
    Octopole Moments (Debye-Ang^2)
       XXX       8.2540    XXY       4.6729    XYY       2.8460
       YYY       8.5601    XXZ       0.0000    XYZ       0.0000
       YYZ       0.0000    XZZ       0.1040    YZZ       2.1484
       ZZZ       0.0000
    Hexadecapole Moments (Debye-Ang^3)
      XXXX    -359.6463   XXXY     -23.3991   XXYY     -87.7844
      XYYY     -19.0492   YYYY    -176.4643   XXXZ       0.0000
      XXYZ      -0.0000   XYYZ      -0.0000   YYYZ      -0.0000
      XXZZ     -64.6550   XYZZ      -7.9433   YYZZ     -36.4726
      XZZZ       0.0000   YZZZ      -0.0000   ZZZZ     -39.8495
 -----------------------------------------------------------------
 Calculating analytic gradient of the SCF energy
 Gradient of SCF Energy
            1           2           3           4
    1   0.0000923   0.0000674  -0.0000673  -0.0000924
    2   0.0001150   0.0000478   0.0000702  -0.0002330
    3   0.0000000  -0.0000000  -0.0000000  -0.0000000
 Max gradient component =       2.330E-04
 RMS gradient           =       9.168E-05
 Gradient time:  CPU 1.91 s  wall 0.58 s
 Geometry Optimization Parameters
   NAtoms,    NIC,     NZ,  NCons,   NDum,   NFix, NCnnct, MaxDiis
        4      14       4       0       0       0       0       0

 Cartesian Hessian Update
 Hessian Updated using BFGS Update


** GEOMETRY OPTIMIZATION IN DELOCALIZED INTERNAL COORDINATES **
   Searching for a Minimum

   Optimization Cycle:   7

                       Coordinates (Angstroms)
     ATOM                X               Y               Z
      1  P         0.0247184642   -0.9935663782    0.0000000000
      2  N        -1.4798503549   -0.4871763131    0.0000000000
      3  F        -1.7825280440    0.8631626556    0.0000000000
      4  Cl        1.3138848462    0.6421280156    0.0000000000
   Point Group: cs    Number of degrees of freedom:     5


   Energy is   -956.167662594

 Hessian Updated using BFGS Update

  5 Hessian modes will be used to form the next step
  Hessian Eigenvalues:
     0.120371    0.208826    0.270143    0.296670    0.462539

 Minimum Search - Taking Simple RFO Step
 Searching for Lamda that Minimizes Along All modes
 Value Taken    Lamda =   0.00000000
 Step Taken.  Stepsize is  0.001387

                             Maximum     Tolerance    Cnvgd?
         Gradient           0.000194      0.000300     YES
         Displacement       0.000760      0.001200     YES
         Energy change     -0.000007      0.000001      NO


                       Distance Matrix (Angstroms)
             P (  1)   N (  2)   F (  3)
   N (  2)  1.587501
   F (  3)  2.591058  1.383846
   Cl(  4)  2.082654  3.013351  3.104292

 Final energy is   -956.16766259368171     


 ******************************
 **  OPTIMIZATION CONVERGED  **
 ******************************

                       Coordinates (Angstroms)
     ATOM                X               Y               Z
      1  P         0.0247184642   -0.9935663782    0.0000000000
      2  N        -1.4798503549   -0.4871763131    0.0000000000
      3  F        -1.7825280440    0.8631626556    0.0000000000
      4  Cl        1.3138848462    0.6421280156    0.0000000000

Z-matrix Print:
$molecule
0 1
P 
N  1 1.587501
F  2 1.383846 1 121.235586
Cl 1 2.082654 2 109.641681 3 -0.000000 0
$end


 --------------------------------------------------------------
             Orbital Energies (a.u.) and Symmetries
 --------------------------------------------------------------

 Alpha MOs, Restricted
 -- Occupied --                  
-101.59  -77.16  -24.74  -14.43   -9.50   -7.26   -7.26   -7.26
  1 A'    2 A'    3 A'    4 A'    5 A'    6 A'    1 A"    7 A'                 
 -6.649  -4.813  -4.809  -4.806  -1.265  -0.901  -0.849  -0.627
  8 A'    9 A'    2 A"   10 A'   11 A'   12 A'   13 A'   14 A'                 
 -0.524  -0.500  -0.498  -0.388  -0.385  -0.352  -0.325  -0.323
 15 A'    3 A"   16 A'    4 A"   17 A'   18 A'   19 A'    5 A"                 
 -- Virtual --                   
 -0.125  -0.084  -0.001   0.002   0.028   0.036   0.046   0.070
  6 A"   20 A'   21 A'   22 A'   23 A'    7 A"   24 A'   25 A'                 
  0.088   0.090   0.095   0.132   0.138   0.145   0.177   0.196
  8 A"   26 A'   27 A'   28 A'    9 A"   29 A'   30 A'   31 A'                 
  0.244   0.260   0.264   0.269   0.289   0.323   0.394   0.430
 32 A'   33 A'   10 A"   11 A"   34 A'   35 A'   36 A'   37 A'                 
  0.439   0.475   0.579   0.580   0.608   0.640   0.667   0.768
 12 A"   38 A'   39 A'   13 A"   14 A"   40 A'   41 A'   42 A'                 
  0.811   0.841   0.848   0.857   0.888   0.891   0.922   0.987
 15 A"   16 A"   43 A'   44 A'   17 A"   45 A'   46 A'   47 A'                 
  1.147   1.188   1.289   1.314   1.337   1.485   1.581   1.694
 48 A'   49 A'   18 A"   50 A'   51 A'   19 A"   52 A'   53 A'                 
  1.923   1.926   2.048   2.050   2.225   2.226   2.273   2.347
 20 A"   54 A'   55 A'   21 A"   22 A"   56 A'   57 A'   58 A'                 
  2.526   3.560   3.650   3.745   3.749   3.794   3.921   3.972
 59 A'   60 A'   23 A"   24 A"   61 A'   62 A'   25 A"   63 A'                 
  4.830   6.250   6.279   6.469   6.918   9.625  13.735  13.835
 64 A'   26 A"   65 A'   66 A'   67 A'   68 A'   27 A"   69 A'                 
 13.924  25.782  25.830  26.105  35.219  66.730 163.030 215.606
 70 A'   28 A"   71 A'   72 A'   73 A'   74 A'   75 A'   76 A'                 

 Beta MOs, Restricted
 -- Occupied --                  
-101.59  -77.16  -24.74  -14.43   -9.50   -7.26   -7.26   -7.26
  1 A'    2 A'    3 A'    4 A'    5 A'    6 A'    1 A"    7 A'                 
 -6.649  -4.813  -4.809  -4.806  -1.265  -0.901  -0.849  -0.627
  8 A'    9 A'    2 A"   10 A'   11 A'   12 A'   13 A'   14 A'                 
 -0.524  -0.500  -0.498  -0.388  -0.385  -0.352  -0.325  -0.323
 15 A'    3 A"   16 A'    4 A"   17 A'   18 A'   19 A'    5 A"                 
 -- Virtual --                   
 -0.125  -0.084  -0.001   0.002   0.028   0.036   0.046   0.070
  6 A"   20 A'   21 A'   22 A'   23 A'    7 A"   24 A'   25 A'                 
  0.088   0.090   0.095   0.132   0.138   0.145   0.177   0.196
  8 A"   26 A'   27 A'   28 A'    9 A"   29 A'   30 A'   31 A'                 
  0.244   0.260   0.264   0.269   0.289   0.323   0.394   0.430
 32 A'   33 A'   10 A"   11 A"   34 A'   35 A'   36 A'   37 A'                 
  0.439   0.475   0.579   0.580   0.608   0.640   0.667   0.768
 12 A"   38 A'   39 A'   13 A"   14 A"   40 A'   41 A'   42 A'                 
  0.811   0.841   0.848   0.857   0.888   0.891   0.922   0.987
 15 A"   16 A"   43 A'   44 A'   17 A"   45 A'   46 A'   47 A'                 
  1.147   1.188   1.289   1.314   1.337   1.485   1.581   1.694
 48 A'   49 A'   18 A"   50 A'   51 A'   19 A"   52 A'   53 A'                 
  1.923   1.926   2.048   2.050   2.225   2.226   2.273   2.347
 20 A"   54 A'   55 A'   21 A"   22 A"   56 A'   57 A'   58 A'                 
  2.526   3.560   3.650   3.745   3.749   3.794   3.921   3.972
 59 A'   60 A'   23 A"   24 A"   61 A'   62 A'   25 A"   63 A'                 
  4.830   6.250   6.279   6.469   6.918   9.625  13.735  13.835
 64 A'   26 A"   65 A'   66 A'   67 A'   68 A'   27 A"   69 A'                 
 13.924  25.782  25.830  26.105  35.219  66.730 163.030 215.606
 70 A'   28 A"   71 A'   72 A'   73 A'   74 A'   75 A'   76 A'                 
 --------------------------------------------------------------

          Ground-State Mulliken Net Atomic Charges

     Atom                 Charge (a.u.)
  ----------------------------------------
      1 P                     0.302746
      2 N                    -0.160236
      3 F                    -0.044217
      4 Cl                   -0.098293
  ----------------------------------------
  Sum of atomic charges =     0.000000

 -----------------------------------------------------------------
                    Cartesian Multipole Moments
 -----------------------------------------------------------------
    Charge (ESU x 10^10)
                 0.0000
    Dipole Moment (Debye)
         X       1.4612      Y      -1.2580      Z       0.0000
       Tot       1.9281
    Quadrupole Moments (Debye-Ang)
        XX     -40.3856     XY      -0.7936     YY     -35.8881
        XZ       0.0000     YZ      -0.0000     ZZ     -34.9138
    Octopole Moments (Debye-Ang^2)
       XXX       8.2540    XXY       4.6729    XYY       2.8460
       YYY       8.5601    XXZ       0.0000    XYZ       0.0000
       YYZ       0.0000    XZZ       0.1040    YZZ       2.1484
       ZZZ       0.0000
    Hexadecapole Moments (Debye-Ang^3)
      XXXX    -359.6463   XXXY     -23.3991   XXYY     -87.7844
      XYYY     -19.0492   YYYY    -176.4643   XXXZ       0.0000
      XXYZ      -0.0000   XYYZ      -0.0000   YYYZ      -0.0000
      XXZZ     -64.6550   XYZZ      -7.9433   YYZZ     -36.4726
      XZZZ       0.0000   YZZZ      -0.0000   ZZZZ     -39.8495
 -----------------------------------------------------------------
Archival summary:
1\1\TWL01\OPT\ProcedureUnspecified\BasisUnspecified\l1111\taweetha\SunNov2517:23:042018SunNov2517:23:042018\0\\#,OPT,ProcedureUnspecified,BasisUnspecified,\\0,1\P\N,1,1.5875\F,2,1.38385,1,121.236\Cl,1,2.08265,2,109.642,3,-0,0\\\@

 Total job time:  17.35s(wall), 59.40s(cpu) 
 Sun Nov 25 17:23:04 2018

        *************************************************************
        *                                                           *
        *  Thank you very much for using Q-Chem.  Have a nice day.  *
        *                                                           *
        *************************************************************


 
User input: 2 of 2 
 
Q-Chem Developer Version!
                  Welcome to Q-Chem
     A Quantum Leap Into The Future Of Chemistry


 Q-Chem 5.1, Q-Chem, Inc., Pleasanton, CA (2018)

 Yihan Shao,  Zhengting Gan,  E. Epifanovsky,  A. T. B. Gilbert,  M. Wormit,  
 J. Kussmann,  A. W. Lange,  A. Behn,  Jia Deng,  Xintian Feng,  D. Ghosh,  
 M. Goldey,  P. R. Horn,  L. D. Jacobson,  I. Kaliman,  T. Kus,  A. Landau,  
 Jie Liu,  E. I. Proynov,  R. M. Richard,  R. P. Steele,  E. J. Sundstrom,  
 H. L. Woodcock III,  P. M. Zimmerman,  D. Zuev,  B. Albrecht,  E. Alguire,  
 S. A. Baeppler,  D. Barton,  Z. Benda,  Y. A. Bernard,  E. J. Berquist,  
 K. B. Bravaya,  H. Burton,  D. Casanova,  Chun-Min Chang,  Yunqing Chen,  
 A. Chien,  K. D. Closser,  M. P. Coons,  S. Coriani,  S. Dasgupta,  
 A. L. Dempwolff,  M. Diedenhofen,  Hainam Do,  R. G. Edgar,  Po-Tung Fang,  
 S. Faraji,  S. Fatehi,  Qingguo Feng,  K. D. Fenk,  J. Fosso-Tande,  
 Qinghui Ge,  A. Ghysels,  G. Gidofalvi,  J. Gomes,  J. Gonthier,  A. Gunina,  
 D. Hait,  M. W. D. Hanson-Heine,  P. H. P. Harbach,  A. W. Hauser,  
 J. E. Herr,  E. G. Hohenstein,  Z. C. Holden,  Kerwin Hui,  B. C. Huynh,  
 T.-C. Jagau,  Hyunjun Ji,  B. Kaduk,  K. Khistyaev,  Jaehoon Kim,  
 P. Klunzinger,  K. Koh,  D. Kosenkov,  L. Koulias,  T. Kowalczyk,  
 C. M. Krauter,  A. Kunitsa,  Ka Un Lao,  A. Laurent,  K. V. Lawler,  
 Joonho Lee,  D. Lefrancois,  S. Lehtola,  D. S. Levine,  Yi-Pei Li,  
 You-Sheng Lin,  Fenglai Liu,  E. Livshits,  A. Luenser,  P. Manohar,  
 E. Mansoor,  S. F. Manzer,  Shan-Ping Mao,  Yuezhi Mao,  N. Mardirossian,  
 A. V. Marenich,  T. Markovich,  L. A. Martinez-Martinez,  S. A. Maurer,  
 N. J. Mayhall,  S. C. McKenzie,  J.-M. Mewes,  A. F. Morrison,  
 J. W. Mullinax,  K. Nanda,  T. S. Nguyen-Beck,  R. Olivares-Amaya,  
 J. A. Parkhill,  T. M. Perrine,  F. Plasser,  P. Pokhilko,  S. Prager,  
 A. Prociuk,  E. Ramos,  D. R. Rehn,  F. Rob,  M. Schneider,  N. Sergueev,  
 S. M. Sharada,  S. Sharma,  D. W. Small,  T. Stauch,  T. Stein,  
 Yu-Chuan Su,  A. J. W. Thom,  A. Tkatchenko,  T. Tsuchimochi,  N. M. Tubman,  
 L. Vogt,  M. L. Vidal,  O. Vydrov,  M. A. Watson,  J. Wenzel,  
 M. de Wergifosse,  T. A. Wesolowski,  A. White,  J. Witte,  A. Yamada,  
 Jun Yang,  K. Yao,  S. Yeganeh,  S. R. Yost,  Zhi-Qiang You,  A. Zech,  
 Igor Ying Zhang,  Xing Zhang,  Yan Zhao,  Ying Zhu,  B. R. Brooks,  
 G. K. L. Chan,  C. J. Cramer,  M. S. Gordon,  W. J. Hehre,  A. Klamt,  
 M. W. Schmidt,  C. D. Sherrill,  D. G. Truhlar,  A. Aspuru-Guzik,  R. Baer,  
 A. T. Bell,  N. A. Besley,  Jeng-Da Chai,  A. E. DePrince, III,  
 R. A. DiStasio Jr.,  A. Dreuw,  B. D. Dunietz,  T. R. Furlani,  
 Chao-Ping Hsu,  Yousung Jung,  Jing Kong,  D. S. Lambrecht,  WanZhen Liang,  
 C. Ochsenfeld,  V. A. Rassolov,  L. V. Slipchenko,  J. E. Subotnik,  
 T. Van Voorhis,  J. M. Herbert,  A. I. Krylov,  P. M. W. Gill,  M. Head-Gordon

 Contributors to earlier versions of Q-Chem not listed above: 
 R. D. Adamson,  B. Austin,  J. Baker,  G. J. O. Beran,  K. Brandhorst,  
 S. T. Brown,  E. F. C. Byrd,  A. K. Chakraborty,  C.-L. Cheng,  
 Siu Hung Chien,  D. M. Chipman,  D. L. Crittenden,  H. Dachsel,  
 R. J. Doerksen,  A. D. Dutoi,  L. Fusti-Molnar,  W. A. Goddard III,  
 A. Golubeva-Zadorozhnaya,  S. R. Gwaltney,  G. Hawkins,  A. Heyden,  
 S. Hirata,  G. Kedziora,  F. J. Keil,  C. Kelley,  Jihan Kim,  R. A. King,  
 R. Z. Khaliullin,  P. P. Korambath,  W. Kurlancheek,  A. M. Lee,  M. S. Lee,  
 S. V. Levchenko,  Ching Yeh Lin,  D. Liotard,  R. C. Lochan,  I. Lotan,  
 P. E. Maslen,  N. Nair,  D. P. O'Neill,  D. Neuhauser,  E. Neuscamman,  
 C. M. Oana,  R. Olson,  B. Peters,  R. Peverati,  P. A. Pieniazek,  
 Y. M. Rhee,  J. Ritchie,  M. A. Rohrdanz,  E. Rosta,  N. J. Russ,  
 H. F. Schaefer III,  N. E. Schultz,  N. Shenvi,  A. C. Simmonett,  A. Sodt,  
 D. Stuck,  K. S. Thanthiriwatte,  V. Vanovschi,  Tao Wang,  A. Warshel,  
 C. F. Williams,  Q. Wu,  X. Xu,  W. Zhang

 Please cite Q-Chem as follows:
 Y. Shao et al., Mol. Phys. 113, 184-215 (2015)
 DOI: 10.1080/00268976.2014.952696

 Q-Chem 5.1.2 for Intel X86 EM64T Linux

 Parts of Q-Chem use Armadillo 8.300.2 (Tropical Shenanigans).
 http://arma.sourceforge.net/

 Q-Chem begins on Sun Nov 25 17:23:04 2018  

Host: 
0

     Scratch files written to /scratch/taweetham/qchem45891//
The previous job contains 0 fragments, simply inherited here
Input Ideriv = 2
Curr. Ideriv = -1
Max.  Ideriv = 2

Checking the input file for inconsistencies... 	...done.

--------------------------------------------------------------
User input:
--------------------------------------------------------------

$molecule
read
$end

$rem
   job_type 	frequency
   basis 	6-311++g**
   method	b3lyp	
$end


--------------------------------------------------------------
 ----------------------------------------------------------------
             Standard Nuclear Orientation (Angstroms)
    I     Atom           X                Y                Z
 ----------------------------------------------------------------
    1      P      -0.0180797692    -1.0062823018    -0.0000000000
    2      N      -1.4517658897    -0.3245915088    -0.0000000000
    3      F      -1.5917414314     1.0521568203    -0.0000000000
    4      Cl      1.4564253322     0.4645272768     0.0000000000
 ----------------------------------------------------------------
 Molecular Point Group                 Cs    NOp =  2
 Largest Abelian Subgroup              Cs    NOp =  2
 Nuclear Repulsion Energy =   198.4344374739 hartrees
 There are       24 alpha and       24 beta electrons
 Requested basis set is 6-311++G(d,p)
 There are 38 shells and 104 basis functions

 Total QAlloc Memory Limit   2000 MB
 Mega-Array Size       188 MB
 MEM_STATIC part       192 MB

                       Distance Matrix (Angstroms)
             P (  1)   N (  2)   F (  3)
   N (  2)  1.587501
   F (  3)  2.591058  1.383846
   Cl(  4)  2.082654  3.013351  3.104292

 A cutoff of  1.0D-11 yielded    663 shell pairs
 There are      5239 function pairs (      5667 Cartesian)

 -------------------------------------------------------
 OpenMP Integral Computing Module                       
 Release: version 1.0, May 2013, Q-Chem Inc. Pittsburgh 
 -------------------------------------------------------
 Integral Job Info:
 Integral job number is                      11
 Integral operator is                         1
 short-range coefficients                     0
 long-range coefficients              100000000
 Omega coefficients                           0
 if combine SR and LR in K                    0
 Integral screening is                        0
 Integral computing path is                   2
 max size of driver memory is            800000
 size of driver memory is                593474
 size of scratch memory is              8114252
 max col of scratch BK array               1296
 max len of scratch array in speh3          155
 max len of scratch index in speh4           18
 max int batch size is                      520
 min int batch size is                       52
 fixed nKL is                                52
 max L of basis functions is                  2
 order of int derivative is                   0
 number of shells is                         38
 number of basis is                         108
 number of cartesian basis is               108
 number of contracted shell pairs           663
 number of primitive shell pairs           1947
 maxK2 (contraction) of shell pair           36
 max number of K2 of shell pair               1
 max number of CS2 of shell pair             62
 max number of PS2 of shell pair            186
 mem total for path MDJ                  512850
 -------------------------------------------------------
 Smallest overlap matrix eigenvalue = 1.96E-03
 Guess from superposition of atomic densities
 Warning:  Energy on first SCF cycle will be non-variational
 SAD guess density has 48.000000 electrons

 -----------------------------------------------------------------------
  General SCF calculation program by
  Eric Jon Sundstrom, Paul Horn, Yuezhi Mao, Dmitri Zuev, Alec White,
  David Stuck, Shaama M.S., Shane Yost, Joonho Lee, David Small,
  Daniel Levine, Susi Lehtola, Hugh Burton, Evgeny Epifanovsky
 -----------------------------------------------------------------------
 Exchange:     0.2000 Hartree-Fock + 0.0800 Slater + 0.7200 B88
 Correlation:  0.1900 VWN1RPA + 0.8100 LYP
 Using SG-1 standard quadrature grid
 using 4 threads for integral computing
 -------------------------------------------------------
 OpenMP Integral computing Module                
 Release: version 2.0, May 2017, Q-Chem Inc. Pleasanton 
 -------------------------------------------------------
 -------------------------------------------------------
 OpenMP BLAS3 based DFT computing Module                
 Release: version 1.0, May 2013, Q-Chem Inc. Pittsburgh 
 -------------------------------------------------------
 A restricted SCF calculation will be
 performed using DIIS
 SCF converges when DIIS error is below 1.0e-08
 ---------------------------------------
  Cycle       Energy         DIIS error
 ---------------------------------------
    1    -956.5710788536      4.67e-02  
    2    -956.1241168887      5.68e-03  
    3    -955.9801587654      1.17e-02  
    4    -956.1579209621      2.73e-03  
    5    -956.1659462252      1.15e-03  
    6    -956.1676340074      3.45e-04  
    7    -956.1677236969      1.17e-04  
    8    -956.1677374642      1.59e-05  
    9    -956.1677378797      2.95e-06  
   10    -956.1677378931      6.28e-07  
   11    -956.1677378939      1.20e-07  
   12    -956.1677378939      4.31e-08  
   13    -956.1677378939      9.24e-09  Convergence criterion met
 ---------------------------------------
 SCF time:   CPU 7.46s  wall 2.00s 
 SCF   energy in the final basis set =     -956.1677378939
 Total energy in the final basis set =     -956.1677378939

 --------------------------------------------------------------
             Orbital Energies (a.u.) and Symmetries
 --------------------------------------------------------------

 Alpha MOs, Restricted
 -- Occupied --                  
-101.59  -77.16  -24.74  -14.43   -9.50   -7.26   -7.26   -7.26
  1 A'    2 A'    3 A'    4 A'    5 A'    6 A'    1 A"    7 A'                 
 -6.649  -4.812  -4.809  -4.806  -1.265  -0.901  -0.849  -0.627
  8 A'    9 A'    2 A"   10 A'   11 A'   12 A'   13 A'   14 A'                 
 -0.524  -0.500  -0.498  -0.388  -0.385  -0.352  -0.324  -0.323
 15 A'    3 A"   16 A'    4 A"   17 A'   18 A'   19 A'    5 A"                 
 -- Virtual --                   
 -0.125  -0.084  -0.001   0.002   0.028   0.036   0.046   0.070
  6 A"   20 A'   21 A'   22 A'   23 A'    7 A"   24 A'   25 A'                 
  0.088   0.090   0.095   0.132   0.138   0.145   0.177   0.196
  8 A"   26 A'   27 A'   28 A'    9 A"   29 A'   30 A'   31 A'                 
  0.244   0.260   0.264   0.270   0.288   0.323   0.394   0.429
 32 A'   33 A'   10 A"   11 A"   34 A'   35 A'   36 A'   37 A'                 
  0.440   0.475   0.579   0.580   0.608   0.640   0.667   0.768
 12 A"   38 A'   39 A'   13 A"   14 A"   40 A'   41 A'   42 A'                 
  0.811   0.841   0.848   0.857   0.888   0.891   0.922   0.987
 15 A"   16 A"   43 A'   44 A'   17 A"   45 A'   46 A'   47 A'                 
  1.147   1.188   1.289   1.314   1.338   1.485   1.581   1.694
 48 A'   49 A'   18 A"   50 A'   51 A'   19 A"   52 A'   53 A'                 
  1.923   1.926   2.048   2.050   2.225   2.226   2.273   2.347
 20 A"   54 A'   55 A'   21 A"   22 A"   56 A'   57 A'   58 A'                 
  2.526   3.560   3.650   3.745   3.749   3.794   3.921   3.972
 59 A'   60 A'   23 A"   24 A"   61 A'   62 A'   25 A"   63 A'                 
  4.830   6.250   6.279   6.469   6.918   9.625  13.735  13.835
 64 A'   26 A"   65 A'   66 A'   67 A'   68 A'   27 A"   69 A'                 
 13.924  25.782  25.830  26.105  35.219  66.730 163.030 215.606
 70 A'   28 A"   71 A'   72 A'   73 A'   74 A'   75 A'   76 A'                 

 Beta MOs, Restricted
 -- Occupied --                  
-101.59  -77.16  -24.74  -14.43   -9.50   -7.26   -7.26   -7.26
  1 A'    2 A'    3 A'    4 A'    5 A'    6 A'    1 A"    7 A'                 
 -6.649  -4.812  -4.809  -4.806  -1.265  -0.901  -0.849  -0.627
  8 A'    9 A'    2 A"   10 A'   11 A'   12 A'   13 A'   14 A'                 
 -0.524  -0.500  -0.498  -0.388  -0.385  -0.352  -0.324  -0.323
 15 A'    3 A"   16 A'    4 A"   17 A'   18 A'   19 A'    5 A"                 
 -- Virtual --                   
 -0.125  -0.084  -0.001   0.002   0.028   0.036   0.046   0.070
  6 A"   20 A'   21 A'   22 A'   23 A'    7 A"   24 A'   25 A'                 
  0.088   0.090   0.095   0.132   0.138   0.145   0.177   0.196
  8 A"   26 A'   27 A'   28 A'    9 A"   29 A'   30 A'   31 A'                 
  0.244   0.260   0.264   0.270   0.288   0.323   0.394   0.429
 32 A'   33 A'   10 A"   11 A"   34 A'   35 A'   36 A'   37 A'                 
  0.440   0.475   0.579   0.580   0.608   0.640   0.667   0.768
 12 A"   38 A'   39 A'   13 A"   14 A"   40 A'   41 A'   42 A'                 
  0.811   0.841   0.848   0.857   0.888   0.891   0.922   0.987
 15 A"   16 A"   43 A'   44 A'   17 A"   45 A'   46 A'   47 A'                 
  1.147   1.188   1.289   1.314   1.338   1.485   1.581   1.694
 48 A'   49 A'   18 A"   50 A'   51 A'   19 A"   52 A'   53 A'                 
  1.923   1.926   2.048   2.050   2.225   2.226   2.273   2.347
 20 A"   54 A'   55 A'   21 A"   22 A"   56 A'   57 A'   58 A'                 
  2.526   3.560   3.650   3.745   3.749   3.794   3.921   3.972
 59 A'   60 A'   23 A"   24 A"   61 A'   62 A'   25 A"   63 A'                 
  4.830   6.250   6.279   6.469   6.918   9.625  13.735  13.835
 64 A'   26 A"   65 A'   66 A'   67 A'   68 A'   27 A"   69 A'                 
 13.924  25.782  25.830  26.105  35.219  66.730 163.030 215.606
 70 A'   28 A"   71 A'   72 A'   73 A'   74 A'   75 A'   76 A'                 
 --------------------------------------------------------------

          Ground-State Mulliken Net Atomic Charges

     Atom                 Charge (a.u.)
  ----------------------------------------
      1 P                     0.302737
      2 N                    -0.160638
      3 F                    -0.044224
      4 Cl                   -0.097874
  ----------------------------------------
  Sum of atomic charges =     0.000000

 -----------------------------------------------------------------
                    Cartesian Multipole Moments
 -----------------------------------------------------------------
    Charge (ESU x 10^10)
                 0.0000
    Dipole Moment (Debye)
         X       1.3029      Y      -1.4214      Z       0.0000
       Tot       1.9282
    Quadrupole Moments (Debye-Ang)
        XX     -40.3130     XY      -0.3686     YY     -35.7156
        XZ       0.0000     YZ       0.0000     ZZ     -34.9135
    Octopole Moments (Debye-Ang^2)
       XXX       0.7097    XXY       4.8954    XYY       0.0515
       YYY       9.3710    XXZ       0.0000    XYZ       0.0000
       YYZ       0.0000    XZZ      -2.2769    YZZ       2.7098
       ZZZ       0.0000
    Hexadecapole Moments (Debye-Ang^3)
      XXXX    -366.3568   XXXY     -10.2525   XXYY     -86.8612
      XYYY      -7.8415   YYYY    -170.4651   XXXZ       0.0000
      XXYZ       0.0000   XYYZ       0.0000   YYYZ       0.0000
      XXZZ     -66.2783   XYZZ      -4.1919   YYZZ     -35.0762
      XZZZ       0.0000   YZZZ       0.0000   ZZZZ     -39.8490
 -----------------------------------------------------------------
 Calculating MO derivatives via CPSCF
 D1JvT checksum  = 76368 6683.7645101666
 D1KAT checksum  = 158592 512.6349866971
   1         3          12      0.194916    0.073918
   2         3          12      0.023462    0.008592
   3         3          12      0.002957    0.001214
   4         3          12      0.000333    0.000132
   5        12           3      0.000025    0.000013
   6        15           0      0.000000    0.000000    Roots Converged
 Time for AOints: 1.4 s (CPU) 0.4 s (wall)
 ------------------------------------------------------------------------------
                     AOints        : Timing summary (seconds)
 ------------------------------------------------------------------------------
     job step          cpu (% of tot)      sys (% of tot)     wall (% of tot)
 ------------------------------------------------------------------------------
  cpscf_lag         0.8346E+01 (31.7)   0.3000E-05 (50.0)   0.2244E+01 (31.7)
  iterzp            0.1656E+02 (62.9)   0.3000E-05 (50.0)   0.4440E+01 (62.7)
  make_fx           0.0000E+00 ( 0.0)   0.0000E+00 ( 0.0)   0.0000E+00 ( 0.0)
  AOints            0.1394E+01 ( 5.3)   0.0000E+00 ( 0.0)   0.3611E+00 ( 5.1)
 ------------------------------------------------------------------------------
   Grand Totals     0.2633E+02          0.6000E-05          0.7077E+01
 ------------------------------------------------------------------------------
 Calculating analytic Hessian of the SCF energy
 Polarizability Matrix (a.u.)
            1           2           3
    1 -60.1544912  -2.7716876   0.0000000
    2  -2.7716876 -44.7482998   0.0000000
    3   0.0000000   0.0000000 -27.5002425

 Direct stationary perturbation theory relativistic correction:

 rels  =       1.295602728601
 relv  =      -4.733148019610
 rel2e =       1.120045154399
 E_rel =      -2.317500136610

 Hessian of the SCF Energy
            1           2           3           4           5           6
    1   0.3593734  -0.1080109  -0.0000000  -0.2767899   0.1665343  -0.0000000
    2  -0.1080109   0.2482805  -0.0000000   0.1102119  -0.1075444   0.0000000
    3  -0.0000000  -0.0000000   0.0240867  -0.0000000   0.0000000  -0.0302212
    4  -0.2767899   0.1102119  -0.0000000   0.3338273  -0.1531986   0.0000000
    5   0.1665343  -0.1075444   0.0000000  -0.1531986   0.3645901  -0.0000000
    6  -0.0000000   0.0000000  -0.0302212   0.0000000  -0.0000000   0.0390170
    7  -0.0251199   0.0449560   0.0000000  -0.0224755   0.0062243  -0.0000000
    8   0.0004971  -0.0499247  -0.0000000   0.0495698  -0.2560177   0.0000000
    9   0.0000000  -0.0000000   0.0175528  -0.0000000   0.0000000  -0.0226590
   10  -0.0574637  -0.0471571   0.0000000  -0.0345620  -0.0195600  -0.0000000
   11  -0.0590204  -0.0908115   0.0000000  -0.0065831  -0.0010281  -0.0000000
   12   0.0000000   0.0000000  -0.0114183   0.0000000  -0.0000000   0.0138632
            7           8           9          10          11          12
    1  -0.0251199   0.0004971   0.0000000  -0.0574637  -0.0590204   0.0000000
    2   0.0449560  -0.0499247  -0.0000000  -0.0471571  -0.0908115   0.0000000
    3   0.0000000  -0.0000000   0.0175528   0.0000000   0.0000000  -0.0114183
    4  -0.0224755   0.0495698  -0.0000000  -0.0345620  -0.0065831   0.0000000
    5   0.0062243  -0.2560177   0.0000000  -0.0195600  -0.0010281  -0.0000000
    6  -0.0000000   0.0000000  -0.0226590  -0.0000000  -0.0000000   0.0138632
    7   0.0394524  -0.0534055   0.0000000   0.0081429   0.0022252  -0.0000000
    8  -0.0534055   0.2920612  -0.0000000   0.0033386   0.0138811   0.0000000
    9   0.0000000  -0.0000000   0.0132191   0.0000000   0.0000000  -0.0081128
   10   0.0081429   0.0033386   0.0000000   0.0838828   0.0633784  -0.0000000
   11   0.0022252   0.0138811   0.0000000   0.0633784   0.0779584  -0.0000000
   12  -0.0000000   0.0000000  -0.0081128  -0.0000000  -0.0000000   0.0056679
 Gradient time:  CPU 41.31 s  wall 11.16 s
 **********************************************************************
 **                                                                  **
 **                       VIBRATIONAL ANALYSIS                       **
 **                       --------------------                       **
 **                                                                  **
 **        VIBRATIONAL FREQUENCIES (CM**-1) AND NORMAL MODES         **
 **     FORCE CONSTANTS (mDYN/ANGSTROM) AND REDUCED MASSES (AMU)     **
 **                  INFRARED INTENSITIES (KM/MOL)                   **
 **                                                                  **
 **********************************************************************


 Mode:                 1                      2                      3
 Frequency:       148.34                 340.35                 446.66
 Force Cnst:      0.3089                 1.1302                 2.7700
 Red. Mass:      23.8257                16.5587                23.5660
 IR Active:          YES                    YES                    YES
 IR Intens:        2.149                  9.987                 38.926
 Raman Active:       YES                    YES                    YES
               X      Y      Z        X      Y      Z        X      Y      Z
 P          0.012 -0.226 -0.000   -0.000 -0.000 -0.302    0.431  0.058 -0.000
 N          0.069 -0.036  0.000   -0.000 -0.000  0.869    0.530  0.291  0.000
 F          0.820  0.068 -0.000    0.000 -0.000 -0.373   -0.347  0.257 -0.000
 Cl        -0.484  0.178  0.000    0.000  0.000  0.122   -0.405 -0.307  0.000
 TransDip   0.022 -0.041 -0.000   -0.000 -0.000 -0.101    0.188  0.067 -0.000

 Mode:                 4                      5                      6
 Frequency:       513.56                 799.10                1138.24
 Force Cnst:      3.7575                 6.6207                12.0588
 Red. Mass:      24.1805                17.5976                15.7974
 IR Active:          YES                    YES                    YES
 IR Intens:       88.154                115.742                 50.888
 Raman Active:       YES                    YES                    YES
               X      Y      Z        X      Y      Z        X      Y      Z
 P          0.141  0.648  0.000    0.289 -0.171  0.000    0.249 -0.117  0.000
 N         -0.402 -0.387 -0.000   -0.602 -0.437 -0.000   -0.581  0.697 -0.000
 F          0.297 -0.261  0.000   -0.082  0.570  0.000    0.025 -0.317  0.000
 Cl        -0.125 -0.277 -0.000    0.030  0.017 -0.000   -0.002 -0.003 -0.000
 TransDip   0.209  0.217  0.000    0.311 -0.149 -0.000   -0.085  0.212  0.000

 STANDARD THERMODYNAMIC QUANTITIES AT   298.15 K  AND     1.00 ATM

   This Molecule has  0 Imaginary Frequencies
   Zero point vibrational energy:        4.841 kcal/mol

   Atom    1 Element P  Has Mass   30.97376
   Atom    2 Element N  Has Mass   14.00307
   Atom    3 Element F  Has Mass   18.99840
   Atom    4 Element Cl Has Mass   34.96885
   Molecular Mass:    98.944080 amu
   Principal axes and moments of inertia in amu*Bohr^2:
                             1           2           3
    Eigenvalues --      219.27572   542.24502   761.52073
          X               0.99994     0.01102     0.00000
          Y              -0.01102     0.99994     0.00000
          Z               0.00000    -0.00000     1.00000
   Rotational Symmetry Number is   1
   The Molecule is an Asymmetric Top
   Translational Enthalpy:        0.889 kcal/mol
   Rotational Enthalpy:           0.889 kcal/mol
   Vibrational Enthalpy:          5.844 kcal/mol
   gas constant (RT):             0.592 kcal/mol
   Translational Entropy:        39.686  cal/mol.K
   Rotational Entropy:           26.007  cal/mol.K
   Vibrational Entropy:           5.596  cal/mol.K

   Total Enthalpy:                8.214 kcal/mol
   Total Entropy:                71.289  cal/mol.K
Archival summary:
1\1\TWL01\FREQ\ProcedureUnspecified\BasisUnspecified\l1111\taweetha\SunNov2517:23:182018SunNov2517:23:182018\0\\#,FREQ,ProcedureUnspecified,BasisUnspecified,\\0,1\P\N,1,1.5875\F,2,1.38385,1,121.236\Cl,1,2.08265,2,109.642,3,0,0\\\@

 Total job time:  13.33s(wall), 48.85s(cpu) 
 Sun Nov 25 17:23:18 2018

        *************************************************************
        *                                                           *
        *  Thank you very much for using Q-Chem.  Have a nice day.  *
        *                                                           *
        *************************************************************
