# Supplementary material for: Geometric and energetic data from ab initio calculations of haloethene, haloimine, halomethylenephosphine, haloiminophosphine, halodiazene, halodiphosphene and halocyclopropane
Source: Data Brief. 2019 Nov 2;27:104738. doi: 10.1016/j.dib.2019.104738 (PMC6861602; doi:10.1016/j.dib.2019.104738)
Supplement: Multimedia component 7 [file mmc7.zip › NP/B3LYP/FENPEBr.out]

Q-Chem Developer Version!
                  Welcome to Q-Chem
     A Quantum Leap Into The Future Of Chemistry


 Q-Chem 5.1, Q-Chem, Inc., Pleasanton, CA (2018)

 Yihan Shao,  Zhengting Gan,  E. Epifanovsky,  A. T. B. Gilbert,  M. Wormit,  
 J. Kussmann,  A. W. Lange,  A. Behn,  Jia Deng,  Xintian Feng,  D. Ghosh,  
 M. Goldey,  P. R. Horn,  L. D. Jacobson,  I. Kaliman,  T. Kus,  A. Landau,  
 Jie Liu,  E. I. Proynov,  R. M. Richard,  R. P. Steele,  E. J. Sundstrom,  
 H. L. Woodcock III,  P. M. Zimmerman,  D. Zuev,  B. Albrecht,  E. Alguire,  
 S. A. Baeppler,  D. Barton,  Z. Benda,  Y. A. Bernard,  E. J. Berquist,  
 K. B. Bravaya,  H. Burton,  D. Casanova,  Chun-Min Chang,  Yunqing Chen,  
 A. Chien,  K. D. Closser,  M. P. Coons,  S. Coriani,  S. Dasgupta,  
 A. L. Dempwolff,  M. Diedenhofen,  Hainam Do,  R. G. Edgar,  Po-Tung Fang,  
 S. Faraji,  S. Fatehi,  Qingguo Feng,  K. D. Fenk,  J. Fosso-Tande,  
 Qinghui Ge,  A. Ghysels,  G. Gidofalvi,  J. Gomes,  J. Gonthier,  A. Gunina,  
 D. Hait,  M. W. D. Hanson-Heine,  P. H. P. Harbach,  A. W. Hauser,  
 J. E. Herr,  E. G. Hohenstein,  Z. C. Holden,  Kerwin Hui,  B. C. Huynh,  
 T.-C. Jagau,  Hyunjun Ji,  B. Kaduk,  K. Khistyaev,  Jaehoon Kim,  
 P. Klunzinger,  K. Koh,  D. Kosenkov,  L. Koulias,  T. Kowalczyk,  
 C. M. Krauter,  A. Kunitsa,  Ka Un Lao,  A. Laurent,  K. V. Lawler,  
 Joonho Lee,  D. Lefrancois,  S. Lehtola,  D. S. Levine,  Yi-Pei Li,  
 You-Sheng Lin,  Fenglai Liu,  E. Livshits,  A. Luenser,  P. Manohar,  
 E. Mansoor,  S. F. Manzer,  Shan-Ping Mao,  Yuezhi Mao,  N. Mardirossian,  
 A. V. Marenich,  T. Markovich,  L. A. Martinez-Martinez,  S. A. Maurer,  
 N. J. Mayhall,  S. C. McKenzie,  J.-M. Mewes,  A. F. Morrison,  
 J. W. Mullinax,  K. Nanda,  T. S. Nguyen-Beck,  R. Olivares-Amaya,  
 J. A. Parkhill,  T. M. Perrine,  F. Plasser,  P. Pokhilko,  S. Prager,  
 A. Prociuk,  E. Ramos,  D. R. Rehn,  F. Rob,  M. Schneider,  N. Sergueev,  
 S. M. Sharada,  S. Sharma,  D. W. Small,  T. Stauch,  T. Stein,  
 Yu-Chuan Su,  A. J. W. Thom,  A. Tkatchenko,  T. Tsuchimochi,  N. M. Tubman,  
 L. Vogt,  M. L. Vidal,  O. Vydrov,  M. A. Watson,  J. Wenzel,  
 M. de Wergifosse,  T. A. Wesolowski,  A. White,  J. Witte,  A. Yamada,  
 Jun Yang,  K. Yao,  S. Yeganeh,  S. R. Yost,  Zhi-Qiang You,  A. Zech,  
 Igor Ying Zhang,  Xing Zhang,  Yan Zhao,  Ying Zhu,  B. R. Brooks,  
 G. K. L. Chan,  C. J. Cramer,  M. S. Gordon,  W. J. Hehre,  A. Klamt,  
 M. W. Schmidt,  C. D. Sherrill,  D. G. Truhlar,  A. Aspuru-Guzik,  R. Baer,  
 A. T. Bell,  N. A. Besley,  Jeng-Da Chai,  A. E. DePrince, III,  
 R. A. DiStasio Jr.,  A. Dreuw,  B. D. Dunietz,  T. R. Furlani,  
 Chao-Ping Hsu,  Yousung Jung,  Jing Kong,  D. S. Lambrecht,  WanZhen Liang,  
 C. Ochsenfeld,  V. A. Rassolov,  L. V. Slipchenko,  J. E. Subotnik,  
 T. Van Voorhis,  J. M. Herbert,  A. I. Krylov,  P. M. W. Gill,  M. Head-Gordon

 Contributors to earlier versions of Q-Chem not listed above: 
 R. D. Adamson,  B. Austin,  J. Baker,  G. J. O. Beran,  K. Brandhorst,  
 S. T. Brown,  E. F. C. Byrd,  A. K. Chakraborty,  C.-L. Cheng,  
 Siu Hung Chien,  D. M. Chipman,  D. L. Crittenden,  H. Dachsel,  
 R. J. Doerksen,  A. D. Dutoi,  L. Fusti-Molnar,  W. A. Goddard III,  
 A. Golubeva-Zadorozhnaya,  S. R. Gwaltney,  G. Hawkins,  A. Heyden,  
 S. Hirata,  G. Kedziora,  F. J. Keil,  C. Kelley,  Jihan Kim,  R. A. King,  
 R. Z. Khaliullin,  P. P. Korambath,  W. Kurlancheek,  A. M. Lee,  M. S. Lee,  
 S. V. Levchenko,  Ching Yeh Lin,  D. Liotard,  R. C. Lochan,  I. Lotan,  
 P. E. Maslen,  N. Nair,  D. P. O'Neill,  D. Neuhauser,  E. Neuscamman,  
 C. M. Oana,  R. Olson,  B. Peters,  R. Peverati,  P. A. Pieniazek,  
 Y. M. Rhee,  J. Ritchie,  M. A. Rohrdanz,  E. Rosta,  N. J. Russ,  
 H. F. Schaefer III,  N. E. Schultz,  N. Shenvi,  A. C. Simmonett,  A. Sodt,  
 D. Stuck,  K. S. Thanthiriwatte,  V. Vanovschi,  Tao Wang,  A. Warshel,  
 C. F. Williams,  Q. Wu,  X. Xu,  W. Zhang

 Please cite Q-Chem as follows:
 Y. Shao et al., Mol. Phys. 113, 184-215 (2015)
 DOI: 10.1080/00268976.2014.952696

 Q-Chem 5.1.2 for Intel X86 EM64T Linux

 Parts of Q-Chem use Armadillo 8.300.2 (Tropical Shenanigans).
 http://arma.sourceforge.net/

 Q-Chem begins on Sun Nov 25 17:20:26 2018  

Host: 
0

     Scratch files written to /scratch/taweetham/qchem45731//
Input Ideriv = 2
Curr. Ideriv = -1
Max.  Ideriv = 2

Checking the input file for inconsistencies... 	...done.

--------------------------------------------------------------
User input:
--------------------------------------------------------------
$molecule
0 1
P 
N 1 PP 
F 2 PF 1 ANG 
Br 1 PBr 2 ANG  3 DHA

PP=1.9
PH=1.44
PF=1.54
PCl=2.03
PBr=2.5
PI=2.6
ANG=120.0
DHA=180.0
$end

$rem
   job_type	optimization
   basis	6-311++g**
   method	b3lyp
$end

--------------------------------------------------------------
 ----------------------------------------------------------------
             Standard Nuclear Orientation (Angstroms)
    I     Atom           X                Y                Z
 ----------------------------------------------------------------
    1      P       0.7192511347    -0.6525534572    -0.0000000000
    2      N       2.1304477110     0.6196588769     0.0000000000
    3      F       3.5953658122     0.1446694489     0.0000000000
    4      Br     -1.6588626659     0.1185332766    -0.0000000000
 ----------------------------------------------------------------
 Molecular Point Group                 Cs    NOp =  2
 Largest Abelian Subgroup              Cs    NOp =  2
 Nuclear Repulsion Energy =   251.5991557600 hartrees
 There are       33 alpha and       33 beta electrons
 Requested basis set is 6-311++G(d,p)
 There are 44 shells and 122 basis functions

 Total QAlloc Memory Limit   2000 MB
 Mega-Array Size       188 MB
 MEM_STATIC part       192 MB
 A cutoff of  1.0D-11 yielded    780 shell pairs
 There are      6271 function pairs (      6882 Cartesian)

 -------------------------------------------------------
 OpenMP Integral Computing Module                       
 Release: version 1.0, May 2013, Q-Chem Inc. Pittsburgh 
 -------------------------------------------------------
 Integral Job Info:
 Integral job number is                      11
 Integral operator is                         1
 short-range coefficients                     0
 long-range coefficients              100000000
 Omega coefficients                           0
 if combine SR and LR in K                    0
 Integral screening is                        0
 Integral computing path is                   2
 max size of driver memory is            800000
 size of driver memory is                593474
 size of scratch memory is             29623520
 max col of scratch BK array               1296
 max len of scratch array in speh3          155
 max len of scratch index in speh4           18
 max int batch size is                      520
 min int batch size is                       52
 fixed nKL is                                45
 max L of basis functions is                  2
 order of int derivative is                   0
 number of shells is                         44
 number of basis is                         128
 number of cartesian basis is               128
 number of contracted shell pairs           780
 number of primitive shell pairs           2229
 maxK2 (contraction) of shell pair           36
 max number of K2 of shell pair               1
 max number of CS2 of shell pair             72
 max number of PS2 of shell pair            174
 mem total for path MDJ                  515062
 -------------------------------------------------------
 Smallest overlap matrix eigenvalue = 2.51E-03

 Scale SEOQF with 1.000000e-01/1.000000e-01/1.000000e-01

 Standard Electronic Orientation quadrupole field applied
 Nucleus-field energy     =     0.0000000097 hartrees
 Guess from superposition of atomic densities
 Warning:  Energy on first SCF cycle will be non-variational
 SAD guess density has 66.000000 electrons

 -----------------------------------------------------------------------
  General SCF calculation program by
  Eric Jon Sundstrom, Paul Horn, Yuezhi Mao, Dmitri Zuev, Alec White,
  David Stuck, Shaama M.S., Shane Yost, Joonho Lee, David Small,
  Daniel Levine, Susi Lehtola, Hugh Burton, Evgeny Epifanovsky
 -----------------------------------------------------------------------
 Exchange:     0.2000 Hartree-Fock + 0.0800 Slater + 0.7200 B88
 Correlation:  0.1900 VWN1RPA + 0.8100 LYP
 Using SG-1 standard quadrature grid
 using 4 threads for integral computing
 -------------------------------------------------------
 OpenMP Integral computing Module                
 Release: version 2.0, May 2017, Q-Chem Inc. Pleasanton 
 -------------------------------------------------------
 -------------------------------------------------------
 OpenMP BLAS3 based DFT computing Module                
 Release: version 1.0, May 2013, Q-Chem Inc. Pittsburgh 
 -------------------------------------------------------
 A restricted SCF calculation will be
 performed using DIIS
 SCF converges when DIIS error is below 1.0e-08
 ---------------------------------------
  Cycle       Energy         DIIS error
 ---------------------------------------
    1   -3069.8603252286      3.08e-02  
    2   -3069.9188601401      6.20e-03  
    3   -3069.2129496534      1.96e-02  
    4   -3069.9861313442      2.77e-03  
    5   -3069.9782196223      3.46e-03  
    6   -3070.0026712961      1.01e-03  
    7   -3070.0037649460      4.91e-04  
    8   -3070.0041678877      7.02e-05  
    9   -3070.0041768853      2.04e-05  
   10   -3070.0041777066      3.77e-06  
   11   -3070.0041777343      1.25e-06  
   12   -3070.0041777381      3.72e-07  
   13   -3070.0041777384      5.15e-08  
   14   -3070.0041777384      9.96e-09  Convergence criterion met
 ---------------------------------------
 SCF time:   CPU 11.95s  wall 3.00s 
 SCF   energy in the final basis set =    -3070.0041777384
 Total energy in the final basis set =    -3070.0041777384

 --------------------------------------------------------------
             Orbital Energies (a.u.) and Symmetries
 --------------------------------------------------------------

 Alpha MOs, Restricted
 -- Occupied --                  
-482.87  -77.20  -62.52  -56.34  -56.34  -56.34  -24.72  -14.47
  1 A'    2 A'    3 A'    4 A'    1 A"    5 A'    6 A'    7 A'                 
 -8.728  -6.681  -6.559  -6.547  -6.547  -4.843  -4.840  -4.840
  8 A'    9 A'   10 A'    2 A"   11 A'   12 A'    3 A"   13 A'                 
 -2.670  -2.667  -2.666  -2.657  -2.657  -1.202  -0.831  -0.798
 14 A'    4 A"   15 A'    5 A"   16 A'   17 A'   18 A'   19 A'                 
 -0.617  -0.492  -0.460  -0.457  -0.385  -0.349  -0.339  -0.310
 20 A'   21 A'   22 A'    6 A"   23 A'    7 A"   24 A'    8 A"                 
 -0.304
 25 A'                                                                         
 -- Virtual --                   
 -0.179  -0.175  -0.070  -0.029  -0.003   0.030   0.037   0.048
 26 A'    9 A"   27 A'   28 A'   29 A'   30 A'   10 A"   31 A'                 
  0.057   0.069   0.077   0.106   0.128   0.136   0.141   0.197
 32 A'   11 A"   33 A'   34 A'   35 A'   12 A"   36 A'   37 A'                 
  0.236   0.256   0.256   0.267   0.269   0.295   0.374   0.406
 38 A'   13 A"   39 A'   14 A"   40 A'   41 A'   42 A'   15 A"                 
  0.420   0.441   0.489   0.499   0.514   0.539   0.545   0.569
 43 A'   44 A'   16 A"   45 A'   46 A'   17 A"   47 A'   48 A'                 
  0.577   0.599   0.629   0.661   0.759   0.798   0.818   0.897
 18 A"   49 A'   50 A'   19 A"   51 A'   52 A'   20 A"   53 A'                 
  0.939   1.145   1.274   1.338   1.361   1.453   1.503   1.588
 54 A'   55 A'   21 A"   56 A'   57 A'   22 A"   58 A'   59 A'                 
  1.805   1.932   1.963   1.966   1.970   1.979   2.023   2.262
 60 A'   23 A"   24 A"   61 A'   25 A"   62 A'   63 A'   64 A'                 
  2.298   3.540   3.701   3.725   3.766   3.767   3.803   3.812
 65 A'   66 A'   26 A"   67 A'   27 A"   68 A'   28 A"   69 A'                 
  3.966   3.970   3.972   3.988   4.106   4.485   6.257   6.278
 29 A"   70 A'   30 A"   71 A'   72 A'   73 A'   31 A"   74 A'                 
  6.318   6.535   6.689   7.523   7.527   7.559  13.703  13.740
 75 A'   76 A'   77 A'   32 A"   78 A'   79 A'   33 A"   80 A'                 
 13.835  35.169  47.828  66.733 162.787 289.718 289.722 289.765
 81 A'   82 A'   83 A'   84 A'   85 A'   34 A"   86 A'   87 A'                 
*******
 88 A'                                                                         

 Beta MOs, Restricted
 -- Occupied --                  
-482.87  -77.20  -62.52  -56.34  -56.34  -56.34  -24.72  -14.47
  1 A'    2 A'    3 A'    4 A'    1 A"    5 A'    6 A'    7 A'                 
 -8.728  -6.681  -6.559  -6.547  -6.547  -4.843  -4.840  -4.840
  8 A'    9 A'   10 A'    2 A"   11 A'   12 A'    3 A"   13 A'                 
 -2.670  -2.667  -2.666  -2.657  -2.657  -1.202  -0.831  -0.798
 14 A'    4 A"   15 A'    5 A"   16 A'   17 A'   18 A'   19 A'                 
 -0.617  -0.492  -0.460  -0.457  -0.385  -0.349  -0.339  -0.310
 20 A'   21 A'   22 A'    6 A"   23 A'    7 A"   24 A'    8 A"                 
 -0.304
 25 A'                                                                         
 -- Virtual --                   
 -0.179  -0.175  -0.070  -0.029  -0.003   0.030   0.037   0.048
 26 A'    9 A"   27 A'   28 A'   29 A'   30 A'   10 A"   31 A'                 
  0.057   0.069   0.077   0.106   0.128   0.136   0.141   0.197
 32 A'   11 A"   33 A'   34 A'   35 A'   12 A"   36 A'   37 A'                 
  0.236   0.256   0.256   0.267   0.269   0.295   0.374   0.406
 38 A'   13 A"   39 A'   14 A"   40 A'   41 A'   42 A'   15 A"                 
  0.420   0.441   0.489   0.499   0.514   0.539   0.545   0.569
 43 A'   44 A'   16 A"   45 A'   46 A'   17 A"   47 A'   48 A'                 
  0.577   0.599   0.629   0.661   0.759   0.798   0.818   0.897
 18 A"   49 A'   50 A'   19 A"   51 A'   52 A'   20 A"   53 A'                 
  0.939   1.145   1.274   1.338   1.361   1.453   1.503   1.588
 54 A'   55 A'   21 A"   56 A'   57 A'   22 A"   58 A'   59 A'                 
  1.805   1.932   1.963   1.966   1.970   1.979   2.023   2.262
 60 A'   23 A"   24 A"   61 A'   25 A"   62 A'   63 A'   64 A'                 
  2.298   3.540   3.701   3.725   3.766   3.767   3.803   3.812
 65 A'   66 A'   26 A"   67 A'   27 A"   68 A'   28 A"   69 A'                 
  3.966   3.970   3.972   3.988   4.106   4.485   6.257   6.278
 29 A"   70 A'   30 A"   71 A'   72 A'   73 A'   31 A"   74 A'                 
  6.318   6.535   6.689   7.523   7.527   7.559  13.703  13.740
 75 A'   76 A'   77 A'   32 A"   78 A'   79 A'   33 A"   80 A'                 
 13.835  35.169  47.828  66.733 162.787 289.718 289.722 289.765
 81 A'   82 A'   83 A'   84 A'   85 A'   34 A"   86 A'   87 A'                 
*******
 88 A'                                                                         
 --------------------------------------------------------------

          Ground-State Mulliken Net Atomic Charges

     Atom                 Charge (a.u.)
  ----------------------------------------
      1 P                     0.369222
      2 N                    -0.131604
      3 F                    -0.101901
      4 Br                   -0.135716
  ----------------------------------------
  Sum of atomic charges =    -0.000000

 -----------------------------------------------------------------
                    Cartesian Multipole Moments
 -----------------------------------------------------------------
    Charge (ESU x 10^10)
                -0.0000
    Dipole Moment (Debye)
         X      -1.7084      Y      -1.7796      Z       0.0000
       Tot       2.4669
    Quadrupole Moments (Debye-Ang)
        XX     -50.9665     XY      -3.0452     YY     -43.0243
        XZ      -0.0000     YZ      -0.0000     ZZ     -42.1495
    Octopole Moments (Debye-Ang^2)
       XXX     -66.9924    XXY      -3.6191    XYY     -10.1585
       YYY       2.1887    XXZ       0.0000    XYZ       0.0000
       YYZ       0.0000    XZZ      -8.1941    YZZ       0.9971
       ZZZ       0.0000
    Hexadecapole Moments (Debye-Ang^3)
      XXXX   -1031.4039   XXXY     -19.8565   XXYY    -179.0260
      XYYY      -7.0351   YYYY    -102.8197   XXXZ      -0.0000
      XXYZ      -0.0000   XYYZ      -0.0000   YYYZ      -0.0000
      XXZZ    -167.6568   XYZZ      -1.5203   YYZZ     -25.4561
      XZZZ      -0.0000   YZZZ      -0.0000   ZZZZ     -51.9003
 -----------------------------------------------------------------
 Calculating analytic gradient of the SCF energy
 Gradient of SCF Energy
            1           2           3           4
    1  -0.0534665   0.0287832   0.0650642  -0.0403809
    2  -0.0334141   0.0311221   0.0036281  -0.0013361
    3   0.0000000  -0.0000000  -0.0000000  -0.0000000
 Max gradient component =       6.506E-02
 RMS gradient           =       3.116E-02
 Gradient time:  CPU 2.83 s  wall 0.80 s
 Geometry Optimization Parameters
   NAtoms,    NIC,     NZ,  NCons,   NDum,   NFix, NCnnct, MaxDiis
        4      14       4       0       0       0       0       0


** GEOMETRY OPTIMIZATION IN DELOCALIZED INTERNAL COORDINATES **
   Searching for a Minimum

   Optimization Cycle:   1

                       Coordinates (Angstroms)
     ATOM                X               Y               Z
      1  P         0.7192511347   -0.6525534572    0.0000000000
      2  N         2.1304477110    0.6196588769    0.0000000000
      3  F         3.5953658122    0.1446694489    0.0000000000
      4  Br       -1.6588626659    0.1185332766    0.0000000000
   Point Group: cs    Number of degrees of freedom:     5


   Energy is  -3070.004177738


 Attempting to Generate Delocalized Internal Coordinates

  5 Hessian modes will be used to form the next step
  Hessian Eigenvalues:
     0.092515    0.195927    0.250000    0.250000    0.285189

 Minimum Search - Taking Simple RFO Step
 Searching for Lamda that Minimizes Along All modes
 Value Taken    Lamda =  -0.07737282
 Calculated Step too Large.  Step scaled by  0.570513
 Step Taken.  Stepsize is  0.300000

                             Maximum     Tolerance    Cnvgd?
         Gradient           0.132927      0.000300      NO
         Displacement       0.255508      0.001200      NO
         Energy change     *********      0.000001      NO


 New Cartesian Coordinates Obtained by Inverse Iteration

 Displacement from previous Coordinates is:  0.513768
 ----------------------------------------------------------------
             Standard Nuclear Orientation (Angstroms)
    I     Atom           X                Y                Z
 ----------------------------------------------------------------
    1      P       0.8029425396    -0.6739185750     0.0000000000
    2      N       2.0355549606     0.6341433847     0.0000000000
    3      F       3.4339993055     0.1216714732     0.0000000000
    4      Br     -1.4862948137     0.1484118624     0.0000000000
 ----------------------------------------------------------------
 Molecular Point Group                 Cs    NOp =  2
 Largest Abelian Subgroup              Cs    NOp =  2
 Nuclear Repulsion Energy =   263.8466199435 hartrees
 There are       33 alpha and       33 beta electrons
 Applying Cartesian multipole field
    Component          Value
    ---------          -----
     (2,0,0)        1.00000E-11
     (0,2,0)        2.00000E-11
     (0,0,2)       -3.00000E-11
 Nucleus-field energy     =     0.0000000087 hartrees
 Requested basis set is 6-311++G(d,p)
 There are 44 shells and 122 basis functions
 A cutoff of  1.0D-11 yielded    804 shell pairs
 There are      6556 function pairs (      7207 Cartesian)
 Smallest overlap matrix eigenvalue = 2.10E-03
 Guess MOs from SCF MO coefficient file

 -----------------------------------------------------------------------
  General SCF calculation program by
  Eric Jon Sundstrom, Paul Horn, Yuezhi Mao, Dmitri Zuev, Alec White,
  David Stuck, Shaama M.S., Shane Yost, Joonho Lee, David Small,
  Daniel Levine, Susi Lehtola, Hugh Burton, Evgeny Epifanovsky
 -----------------------------------------------------------------------
 Exchange:     0.2000 Hartree-Fock + 0.0800 Slater + 0.7200 B88
 Correlation:  0.1900 VWN1RPA + 0.8100 LYP
 Using SG-1 standard quadrature grid
 using 4 threads for integral computing
 -------------------------------------------------------
 OpenMP Integral computing Module                
 Release: version 2.0, May 2017, Q-Chem Inc. Pleasanton 
 -------------------------------------------------------
 -------------------------------------------------------
 OpenMP BLAS3 based DFT computing Module                
 Release: version 1.0, May 2013, Q-Chem Inc. Pittsburgh 
 -------------------------------------------------------
 A restricted SCF calculation will be
 performed using DIIS
 SCF converges when DIIS error is below 1.0e-08
 ---------------------------------------
  Cycle       Energy         DIIS error
 ---------------------------------------
    1   -3070.0386260981      1.42e-03  
    2   -3070.0392581888      1.76e-03  
    3   -3070.0394722786      1.68e-03  
    4   -3070.0447229176      3.23e-04  
    5   -3070.0449349767      1.16e-04  
    6   -3070.0449514746      2.20e-05  
    7   -3070.0449520602      1.64e-05  
    8   -3070.0449526472      4.59e-06  
    9   -3070.0449526665      6.04e-07  
   10   -3070.0449526672      1.11e-07  
   11   -3070.0449526673      1.84e-08  
   12   -3070.0449526673      7.42e-09  Convergence criterion met
 ---------------------------------------
 SCF time:   CPU 10.59s  wall 3.00s 
 SCF   energy in the final basis set =    -3070.0449526673
 Total energy in the final basis set =    -3070.0449526673

 --------------------------------------------------------------
             Orbital Energies (a.u.) and Symmetries
 --------------------------------------------------------------

 Alpha MOs, Restricted
 -- Occupied --                  
-482.87  -77.18  -62.52  -56.34  -56.34  -56.34  -24.73  -14.46
  1 A'    2 A'    3 A'    4 A'    1 A"    5 A'    6 A'    7 A'                 
 -8.728  -6.670  -6.559  -6.547  -6.546  -4.832  -4.830  -4.828
  8 A'    9 A'   10 A'    2 A"   11 A'   12 A'    3 A"   13 A'                 
 -2.670  -2.666  -2.666  -2.657  -2.657  -1.221  -0.847  -0.801
 14 A'    4 A"   15 A'    5 A"   16 A'   17 A'   18 A'   19 A'                 
 -0.615  -0.496  -0.474  -0.470  -0.386  -0.353  -0.340  -0.311
 20 A'   21 A'   22 A'    6 A"   23 A'    7 A"   24 A'    8 A"                 
 -0.307
 25 A'                                                                         
 -- Virtual --                   
 -0.161  -0.152  -0.043  -0.014  -0.000   0.031   0.037   0.050
  9 A"   26 A'   27 A'   28 A'   29 A'   30 A'   10 A"   31 A'                 
  0.058   0.070   0.084   0.107   0.126   0.135   0.150   0.195
 32 A'   11 A"   33 A'   34 A'   35 A'   12 A"   36 A'   37 A'                 
  0.245   0.252   0.255   0.269   0.281   0.295   0.372   0.407
 38 A'   13 A"   39 A'   14 A"   40 A'   41 A'   42 A'   15 A"                 
  0.423   0.440   0.481   0.507   0.538   0.540   0.555   0.571
 43 A'   44 A'   16 A"   45 A'   46 A'   17 A"   47 A'   48 A'                 
  0.581   0.611   0.641   0.681   0.780   0.817   0.823   0.905
 18 A"   49 A'   50 A'   19 A"   51 A'   52 A'   20 A"   53 A'                 
  0.948   1.155   1.274   1.318   1.357   1.459   1.529   1.612
 54 A'   55 A'   21 A"   56 A'   57 A'   22 A"   58 A'   59 A'                 
  1.855   1.936   1.969   1.971   1.984   2.004   2.048   2.248
 60 A'   23 A"   24 A"   61 A'   25 A"   62 A'   63 A'   64 A'                 
  2.359   3.526   3.688   3.730   3.759   3.761   3.830   3.845
 65 A'   66 A'   26 A"   67 A'   27 A"   68 A'   28 A"   69 A'                 
  3.968   3.973   3.974   3.994   4.129   4.601   6.253   6.278
 29 A"   70 A'   30 A"   71 A'   72 A'   73 A'   31 A"   74 A'                 
  6.346   6.542   6.752   7.524   7.530   7.571  13.715  13.765
 75 A'   76 A'   77 A'   32 A"   78 A'   79 A'   33 A"   80 A'                 
 13.840  35.185  47.834  66.737 162.849 289.719 289.724 289.778
 81 A'   82 A'   83 A'   84 A'   85 A'   34 A"   86 A'   87 A'                 
*******
 88 A'                                                                         

 Beta MOs, Restricted
 -- Occupied --                  
-482.87  -77.18  -62.52  -56.34  -56.34  -56.34  -24.73  -14.46
  1 A'    2 A'    3 A'    4 A'    1 A"    5 A'    6 A'    7 A'                 
 -8.728  -6.670  -6.559  -6.547  -6.546  -4.832  -4.830  -4.828
  8 A'    9 A'   10 A'    2 A"   11 A'   12 A'    3 A"   13 A'                 
 -2.670  -2.666  -2.666  -2.657  -2.657  -1.221  -0.847  -0.801
 14 A'    4 A"   15 A'    5 A"   16 A'   17 A'   18 A'   19 A'                 
 -0.615  -0.496  -0.474  -0.470  -0.386  -0.353  -0.340  -0.311
 20 A'   21 A'   22 A'    6 A"   23 A'    7 A"   24 A'    8 A"                 
 -0.307
 25 A'                                                                         
 -- Virtual --                   
 -0.161  -0.152  -0.043  -0.014  -0.000   0.031   0.037   0.050
  9 A"   26 A'   27 A'   28 A'   29 A'   30 A'   10 A"   31 A'                 
  0.058   0.070   0.084   0.107   0.126   0.135   0.150   0.195
 32 A'   11 A"   33 A'   34 A'   35 A'   12 A"   36 A'   37 A'                 
  0.245   0.252   0.255   0.269   0.281   0.295   0.372   0.407
 38 A'   13 A"   39 A'   14 A"   40 A'   41 A'   42 A'   15 A"                 
  0.423   0.440   0.481   0.507   0.538   0.540   0.555   0.571
 43 A'   44 A'   16 A"   45 A'   46 A'   17 A"   47 A'   48 A'                 
  0.581   0.611   0.641   0.681   0.780   0.817   0.823   0.905
 18 A"   49 A'   50 A'   19 A"   51 A'   52 A'   20 A"   53 A'                 
  0.948   1.155   1.274   1.318   1.357   1.459   1.529   1.612
 54 A'   55 A'   21 A"   56 A'   57 A'   22 A"   58 A'   59 A'                 
  1.855   1.936   1.969   1.971   1.984   2.004   2.048   2.248
 60 A'   23 A"   24 A"   61 A'   25 A"   62 A'   63 A'   64 A'                 
  2.359   3.526   3.688   3.730   3.759   3.761   3.830   3.845
 65 A'   66 A'   26 A"   67 A'   27 A"   68 A'   28 A"   69 A'                 
  3.968   3.973   3.974   3.994   4.129   4.601   6.253   6.278
 29 A"   70 A'   30 A"   71 A'   72 A'   73 A'   31 A"   74 A'                 
  6.346   6.542   6.752   7.524   7.530   7.571  13.715  13.765
 75 A'   76 A'   77 A'   32 A"   78 A'   79 A'   33 A"   80 A'                 
 13.840  35.185  47.834  66.737 162.849 289.719 289.724 289.778
 81 A'   82 A'   83 A'   84 A'   85 A'   34 A"   86 A'   87 A'                 
*******
 88 A'                                                                         
 --------------------------------------------------------------

          Ground-State Mulliken Net Atomic Charges

     Atom                 Charge (a.u.)
  ----------------------------------------
      1 P                     0.373179
      2 N                    -0.159872
      3 F                    -0.081890
      4 Br                   -0.131417
  ----------------------------------------
  Sum of atomic charges =     0.000000

 -----------------------------------------------------------------
                    Cartesian Multipole Moments
 -----------------------------------------------------------------
    Charge (ESU x 10^10)
                 0.0000
    Dipole Moment (Debye)
         X      -1.4872      Y      -1.7772      Z      -0.0000
       Tot       2.3174
    Quadrupole Moments (Debye-Ang)
        XX     -48.9967     XY      -3.1031     YY     -43.0454
        XZ       0.0000     YZ       0.0000     ZZ     -41.7479
    Octopole Moments (Debye-Ang^2)
       XXX     -68.2543    XXY      -2.7646    XYY     -13.2601
       YYY       1.7753    XXZ      -0.0000    XYZ      -0.0000
       YYZ      -0.0000    XZZ     -10.6808    YZZ       0.6866
       ZZZ      -0.0000
    Hexadecapole Moments (Debye-Ang^3)
      XXXX    -908.7693   XXXY     -12.9000   XXYY    -161.1992
      XYYY      -0.3363   YYYY    -106.8597   XXXZ       0.0000
      XXYZ       0.0000   XYYZ       0.0000   YYYZ       0.0000
      XXZZ    -149.3245   XYZZ       0.4760   YYZZ     -25.7723
      XZZZ       0.0000   YZZZ       0.0000   ZZZZ     -50.6509
 -----------------------------------------------------------------
 Calculating analytic gradient of the SCF energy
 Gradient of SCF Energy
            1           2           3           4
    1  -0.0411099   0.0301543   0.0474683  -0.0365127
    2  -0.0387788   0.0372042   0.0010083   0.0005664
    3  -0.0000000  -0.0000000  -0.0000000   0.0000000
 Max gradient component =       4.747E-02
 RMS gradient           =       2.750E-02
 Gradient time:  CPU 2.92 s  wall 0.82 s
 Geometry Optimization Parameters
   NAtoms,    NIC,     NZ,  NCons,   NDum,   NFix, NCnnct, MaxDiis
        4      14       4       0       0       0       0       0

 Cartesian Hessian Update
 Hessian Updated using BFGS Update


** GEOMETRY OPTIMIZATION IN DELOCALIZED INTERNAL COORDINATES **
   Searching for a Minimum

   Optimization Cycle:   2

                       Coordinates (Angstroms)
     ATOM                X               Y               Z
      1  P         0.8029425396   -0.6739185750    0.0000000000
      2  N         2.0355549606    0.6341433847    0.0000000000
      3  F         3.4339993055    0.1216714732    0.0000000000
      4  Br       -1.4862948137    0.1484118624    0.0000000000
   Point Group: cs    Number of degrees of freedom:     5


   Energy is  -3070.044952667

 Hessian Updated using BFGS Update

  5 Hessian modes will be used to form the next step
  Hessian Eigenvalues:
     0.065155    0.120266    0.236604    0.260005    0.289328

 Minimum Search - Taking Simple RFO Step
 Searching for Lamda that Minimizes Along All modes
 Value Taken    Lamda =  -0.08664868
 Calculated Step too Large.  Step scaled by  0.415770
 Step Taken.  Stepsize is  0.300000

                             Maximum     Tolerance    Cnvgd?
         Gradient           0.104452      0.000300      NO
         Displacement       0.237472      0.001200      NO
         Energy change     -0.040775      0.000001      NO


 New Cartesian Coordinates Obtained by Inverse Iteration

 Displacement from previous Coordinates is:  0.502756
 ----------------------------------------------------------------
             Standard Nuclear Orientation (Angstroms)
    I     Atom           X                Y                Z
 ----------------------------------------------------------------
    1      P       0.8822238999    -0.6946468946     0.0000000000
    2      N       1.9313382051     0.6243822043     0.0000000000
    3      F       3.2861341133     0.1154634148     0.0000000000
    4      Br     -1.3134942263     0.1851094206     0.0000000000
 ----------------------------------------------------------------
 Molecular Point Group                 Cs    NOp =  2
 Largest Abelian Subgroup              Cs    NOp =  2
 Nuclear Repulsion Energy =   277.4462195292 hartrees
 There are       33 alpha and       33 beta electrons
 Applying Cartesian multipole field
    Component          Value
    ---------          -----
     (2,0,0)        1.00000E-11
     (0,2,0)        2.00000E-11
     (0,0,2)       -3.00000E-11
 Nucleus-field energy     =     0.0000000078 hartrees
 Requested basis set is 6-311++G(d,p)
 There are 44 shells and 122 basis functions
 A cutoff of  1.0D-11 yielded    828 shell pairs
 There are      6701 function pairs (      7369 Cartesian)
 Smallest overlap matrix eigenvalue = 1.76E-03
 Guess MOs from SCF MO coefficient file

 -----------------------------------------------------------------------
  General SCF calculation program by
  Eric Jon Sundstrom, Paul Horn, Yuezhi Mao, Dmitri Zuev, Alec White,
  David Stuck, Shaama M.S., Shane Yost, Joonho Lee, David Small,
  Daniel Levine, Susi Lehtola, Hugh Burton, Evgeny Epifanovsky
 -----------------------------------------------------------------------
 Exchange:     0.2000 Hartree-Fock + 0.0800 Slater + 0.7200 B88
 Correlation:  0.1900 VWN1RPA + 0.8100 LYP
 Using SG-1 standard quadrature grid
 using 4 threads for integral computing
 -------------------------------------------------------
 OpenMP Integral computing Module                
 Release: version 2.0, May 2017, Q-Chem Inc. Pleasanton 
 -------------------------------------------------------
 -------------------------------------------------------
 OpenMP BLAS3 based DFT computing Module                
 Release: version 1.0, May 2013, Q-Chem Inc. Pittsburgh 
 -------------------------------------------------------
 A restricted SCF calculation will be
 performed using DIIS
 SCF converges when DIIS error is below 1.0e-08
 ---------------------------------------
  Cycle       Energy         DIIS error
 ---------------------------------------
    1   -3070.0670263766      1.58e-03  
    2   -3070.0685944951      1.81e-03  
    3   -3070.0701043409      1.50e-03  
    4   -3070.0740479801      3.13e-04  
    5   -3070.0742295712      1.17e-04  
    6   -3070.0742459801      2.09e-05  
    7   -3070.0742466096      1.32e-05  
    8   -3070.0742469649      4.05e-06  
    9   -3070.0742469772      4.80e-07  
   10   -3070.0742469776      8.50e-08  
   11   -3070.0742469777      1.89e-08  
   12   -3070.0742469777      6.02e-09  Convergence criterion met
 ---------------------------------------
 SCF time:   CPU 11.00s  wall 3.00s 
 SCF   energy in the final basis set =    -3070.0742469777
 Total energy in the final basis set =    -3070.0742469777

 --------------------------------------------------------------
             Orbital Energies (a.u.) and Symmetries
 --------------------------------------------------------------

 Alpha MOs, Restricted
 -- Occupied --                  
-482.86  -77.17  -62.52  -56.34  -56.33  -56.33  -24.73  -14.45
  1 A'    2 A'    3 A'    4 A'    1 A"    5 A'    6 A'    7 A'                 
 -8.726  -6.659  -6.556  -6.545  -6.544  -4.821  -4.819  -4.817
  8 A'    9 A'   10 A'    2 A"   11 A'   12 A'    3 A"   13 A'                 
 -2.667  -2.664  -2.663  -2.654  -2.654  -1.240  -0.869  -0.802
 14 A'    4 A"   15 A'    5 A"   16 A'   17 A'   18 A'   19 A'                 
 -0.614  -0.498  -0.488  -0.483  -0.385  -0.358  -0.338  -0.311
 20 A'   21 A'   22 A'    6 A"   23 A'    7 A"   24 A'    8 A"                 
 -0.310
 25 A'                                                                         
 -- Virtual --                   
 -0.146  -0.125  -0.020  -0.002   0.003   0.033   0.037   0.051
  9 A"   26 A'   27 A'   28 A'   29 A'   30 A'   10 A"   31 A'                 
  0.060   0.071   0.091   0.112   0.125   0.134   0.162   0.195
 32 A'   11 A"   33 A'   34 A'   35 A'   12 A"   36 A'   37 A'                 
  0.248   0.248   0.255   0.269   0.292   0.307   0.374   0.410
 13 A"   38 A'   39 A'   14 A"   40 A'   41 A'   42 A'   15 A"                 
  0.428   0.439   0.476   0.517   0.540   0.543   0.565   0.588
 43 A'   44 A'   16 A"   45 A'   46 A'   17 A"   47 A'   48 A'                 
  0.592   0.619   0.684   0.701   0.759   0.823   0.888   0.899
 18 A"   49 A'   50 A'   19 A"   51 A'   20 A"   52 A'   53 A'                 
  0.965   1.154   1.274   1.306   1.354   1.467   1.549   1.630
 54 A'   55 A'   21 A"   56 A'   57 A'   22 A"   58 A'   59 A'                 
  1.898   1.933   1.972   1.973   2.018   2.022   2.087   2.244
 60 A'   23 A"   24 A"   61 A'   62 A'   25 A"   63 A'   64 A'                 
  2.446   3.521   3.675   3.747   3.753   3.757   3.861   3.897
 65 A'   66 A'   26 A"   67 A'   27 A"   68 A'   28 A"   69 A'                 
  3.972   3.978   3.980   4.009   4.154   4.696   6.251   6.283
 29 A"   70 A'   30 A"   71 A'   72 A'   73 A'   31 A"   74 A'                 
  6.389   6.549   6.831   7.526   7.536   7.586  13.726  13.802
 75 A'   76 A'   77 A'   32 A"   78 A'   79 A'   33 A"   80 A'                 
 13.858  35.204  47.843  66.741 162.940 289.723 289.730 289.793
 81 A'   82 A'   83 A'   84 A'   85 A'   34 A"   86 A'   87 A'                 
*******
 88 A'                                                                         

 Beta MOs, Restricted
 -- Occupied --                  
-482.86  -77.17  -62.52  -56.34  -56.33  -56.33  -24.73  -14.45
  1 A'    2 A'    3 A'    4 A'    1 A"    5 A'    6 A'    7 A'                 
 -8.726  -6.659  -6.556  -6.545  -6.544  -4.821  -4.819  -4.817
  8 A'    9 A'   10 A'    2 A"   11 A'   12 A'    3 A"   13 A'                 
 -2.667  -2.664  -2.663  -2.654  -2.654  -1.240  -0.869  -0.802
 14 A'    4 A"   15 A'    5 A"   16 A'   17 A'   18 A'   19 A'                 
 -0.614  -0.498  -0.488  -0.483  -0.385  -0.358  -0.338  -0.311
 20 A'   21 A'   22 A'    6 A"   23 A'    7 A"   24 A'    8 A"                 
 -0.310
 25 A'                                                                         
 -- Virtual --                   
 -0.146  -0.125  -0.020  -0.002   0.003   0.033   0.037   0.051
  9 A"   26 A'   27 A'   28 A'   29 A'   30 A'   10 A"   31 A'                 
  0.060   0.071   0.091   0.112   0.125   0.134   0.162   0.195
 32 A'   11 A"   33 A'   34 A'   35 A'   12 A"   36 A'   37 A'                 
  0.248   0.248   0.255   0.269   0.292   0.307   0.374   0.410
 13 A"   38 A'   39 A'   14 A"   40 A'   41 A'   42 A'   15 A"                 
  0.428   0.439   0.476   0.517   0.540   0.543   0.565   0.588
 43 A'   44 A'   16 A"   45 A'   46 A'   17 A"   47 A'   48 A'                 
  0.592   0.619   0.684   0.701   0.759   0.823   0.888   0.899
 18 A"   49 A'   50 A'   19 A"   51 A'   20 A"   52 A'   53 A'                 
  0.965   1.154   1.274   1.306   1.354   1.467   1.549   1.630
 54 A'   55 A'   21 A"   56 A'   57 A'   22 A"   58 A'   59 A'                 
  1.898   1.933   1.972   1.973   2.018   2.022   2.087   2.244
 60 A'   23 A"   24 A"   61 A'   62 A'   25 A"   63 A'   64 A'                 
  2.446   3.521   3.675   3.747   3.753   3.757   3.861   3.897
 65 A'   66 A'   26 A"   67 A'   27 A"   68 A'   28 A"   69 A'                 
  3.972   3.978   3.980   4.009   4.154   4.696   6.251   6.283
 29 A"   70 A'   30 A"   71 A'   72 A'   73 A'   31 A"   74 A'                 
  6.389   6.549   6.831   7.526   7.536   7.586  13.726  13.802
 75 A'   76 A'   77 A'   32 A"   78 A'   79 A'   33 A"   80 A'                 
 13.858  35.204  47.843  66.741 162.940 289.723 289.730 289.793
 81 A'   82 A'   83 A'   84 A'   85 A'   34 A"   86 A'   87 A'                 
*******
 88 A'                                                                         
 --------------------------------------------------------------

          Ground-State Mulliken Net Atomic Charges

     Atom                 Charge (a.u.)
  ----------------------------------------
      1 P                     0.384431
      2 N                    -0.185968
      3 F                    -0.061164
      4 Br                   -0.137300
  ----------------------------------------
  Sum of atomic charges =     0.000000

 -----------------------------------------------------------------
                    Cartesian Multipole Moments
 -----------------------------------------------------------------
    Charge (ESU x 10^10)
                 0.0000
    Dipole Moment (Debye)
         X      -1.2328      Y      -1.8167      Z      -0.0000
       Tot       2.1955
    Quadrupole Moments (Debye-Ang)
        XX     -47.4926     XY      -3.1654     YY     -42.8444
        XZ       0.0000     YZ       0.0000     ZZ     -41.2943
    Octopole Moments (Debye-Ang^2)
       XXX     -70.3389    XXY      -2.1757    XYY     -16.1343
       YYY       1.0505    XXZ      -0.0000    XYZ      -0.0000
       YYZ      -0.0000    XZZ     -12.9878    YZZ       0.2749
       ZZZ      -0.0000
    Hexadecapole Moments (Debye-Ang^3)
      XXXX    -805.2274   XXXY      -5.8398   XXYY    -145.0891
      XYYY       6.3384   YYYY    -109.6682   XXXZ      -0.0000
      XXYZ       0.0000   XYYZ      -0.0000   YYYZ       0.0000
      XXZZ    -132.9522   XYZZ       2.4330   YYZZ     -25.8837
      XZZZ       0.0000   YZZZ       0.0000   ZZZZ     -49.2924
 -----------------------------------------------------------------
 Calculating analytic gradient of the SCF energy
 Gradient of SCF Energy
            1           2           3           4
    1  -0.0147083   0.0214293   0.0208697  -0.0275907
    2  -0.0274347   0.0245253   0.0003582   0.0025511
    3  -0.0000000  -0.0000000  -0.0000000   0.0000000
 Max gradient component =       2.759E-02
 RMS gradient           =       1.641E-02
 Gradient time:  CPU 3.05 s  wall 0.89 s
 Geometry Optimization Parameters
   NAtoms,    NIC,     NZ,  NCons,   NDum,   NFix, NCnnct, MaxDiis
        4      14       4       0       0       0       0       0

 Cartesian Hessian Update
 Hessian Updated using BFGS Update


** GEOMETRY OPTIMIZATION IN DELOCALIZED INTERNAL COORDINATES **
   Searching for a Minimum

   Optimization Cycle:   3

                       Coordinates (Angstroms)
     ATOM                X               Y               Z
      1  P         0.8822238999   -0.6946468946    0.0000000000
      2  N         1.9313382051    0.6243822043    0.0000000000
      3  F         3.2861341133    0.1154634148    0.0000000000
      4  Br       -1.3134942263    0.1851094206    0.0000000000
   Point Group: cs    Number of degrees of freedom:     5


   Energy is  -3070.074246978

 Hessian Updated using BFGS Update

  5 Hessian modes will be used to form the next step
  Hessian Eigenvalues:
     0.087143    0.172542    0.233943    0.266221    0.316866

 Minimum Search - Taking Simple RFO Step
 Searching for Lamda that Minimizes Along All modes
 Value Taken    Lamda =  -0.02717052
 Calculated Step too Large.  Step scaled by  0.726371
 Step Taken.  Stepsize is  0.300000

                             Maximum     Tolerance    Cnvgd?
         Gradient           0.055696      0.000300      NO
         Displacement       0.201905      0.001200      NO
         Energy change     -0.029294      0.000001      NO


 New Cartesian Coordinates Obtained by Inverse Iteration

 Displacement from previous Coordinates is:  0.492967
 ----------------------------------------------------------------
             Standard Nuclear Orientation (Angstroms)
    I     Atom           X                Y                Z
 ----------------------------------------------------------------
    1      P       0.9280012827    -0.7239945872     0.0000000000
    2      N       1.8186884978     0.5934064516     0.0000000000
    3      F       3.1661093666     0.1335957583     0.0000000000
    4      Br     -1.1265971551     0.2273005224     0.0000000000
 ----------------------------------------------------------------
 Molecular Point Group                 Cs    NOp =  2
 Largest Abelian Subgroup              Cs    NOp =  2
 Nuclear Repulsion Energy =   293.3709391049 hartrees
 There are       33 alpha and       33 beta electrons
 Applying Cartesian multipole field
    Component          Value
    ---------          -----
     (2,0,0)        1.00000E-11
     (0,2,0)        2.00000E-11
     (0,0,2)       -3.00000E-11
 Nucleus-field energy     =     0.0000000070 hartrees
 Requested basis set is 6-311++G(d,p)
 There are 44 shells and 122 basis functions
 A cutoff of  1.0D-11 yielded    850 shell pairs
 There are      6871 function pairs (      7571 Cartesian)
 Smallest overlap matrix eigenvalue = 1.45E-03
 Guess MOs from SCF MO coefficient file

 -----------------------------------------------------------------------
  General SCF calculation program by
  Eric Jon Sundstrom, Paul Horn, Yuezhi Mao, Dmitri Zuev, Alec White,
  David Stuck, Shaama M.S., Shane Yost, Joonho Lee, David Small,
  Daniel Levine, Susi Lehtola, Hugh Burton, Evgeny Epifanovsky
 -----------------------------------------------------------------------
 Exchange:     0.2000 Hartree-Fock + 0.0800 Slater + 0.7200 B88
 Correlation:  0.1900 VWN1RPA + 0.8100 LYP
 Using SG-1 standard quadrature grid
 using 4 threads for integral computing
 -------------------------------------------------------
 OpenMP Integral computing Module                
 Release: version 2.0, May 2017, Q-Chem Inc. Pleasanton 
 -------------------------------------------------------
 -------------------------------------------------------
 OpenMP BLAS3 based DFT computing Module                
 Release: version 1.0, May 2013, Q-Chem Inc. Pittsburgh 
 -------------------------------------------------------
 A restricted SCF calculation will be
 performed using DIIS
 SCF converges when DIIS error is below 1.0e-08
 ---------------------------------------
  Cycle       Energy         DIIS error
 ---------------------------------------
    1   -3070.0768377327      1.60e-03  
    2   -3070.0808742726      1.46e-03  
    3   -3070.0811961171      1.36e-03  
    4   -3070.0841896773      2.83e-04  
    5   -3070.0843347157      1.05e-04  
    6   -3070.0843482753      2.29e-05  
    7   -3070.0843491243      1.08e-05  
    8   -3070.0843493322      3.40e-06  
    9   -3070.0843493401      3.40e-07  
   10   -3070.0843493404      6.68e-08  
   11   -3070.0843493404      8.68e-09  Convergence criterion met
 ---------------------------------------
 SCF time:   CPU 10.57s  wall 3.00s 
 SCF   energy in the final basis set =    -3070.0843493404
 Total energy in the final basis set =    -3070.0843493404

 --------------------------------------------------------------
             Orbital Energies (a.u.) and Symmetries
 --------------------------------------------------------------

 Alpha MOs, Restricted
 -- Occupied --                  
-482.86  -77.15  -62.52  -56.34  -56.33  -56.33  -24.73  -14.43
  1 A'    2 A'    3 A'    4 A'    1 A"    5 A'    6 A'    7 A'                 
 -8.724  -6.648  -6.555  -6.544  -6.543  -4.810  -4.808  -4.805
  8 A'    9 A'   10 A'    2 A"   11 A'   12 A'    3 A"   13 A'                 
 -2.666  -2.663  -2.662  -2.653  -2.653  -1.250  -0.891  -0.807
 14 A'    4 A"   15 A'    5 A"   16 A'   17 A'   18 A'   19 A'                 
 -0.611  -0.501  -0.492  -0.490  -0.385  -0.367  -0.335  -0.313
 20 A'   21 A'   22 A'    6 A"   23 A'    7 A"   24 A'   25 A'                 
 -0.310
  8 A"                                                                         
 -- Virtual --                   
 -0.132  -0.097  -0.003   0.003   0.009   0.036   0.036   0.051
  9 A"   26 A'   27 A'   28 A'   29 A'   30 A'   10 A"   31 A'                 
  0.062   0.073   0.095   0.119   0.126   0.134   0.173   0.198
 32 A'   11 A"   33 A'   34 A'   35 A'   12 A"   36 A'   37 A'                 
  0.242   0.248   0.264   0.269   0.295   0.327   0.374   0.412
 38 A'   13 A"   39 A'   14 A"   40 A'   41 A'   42 A'   15 A"                 
  0.431   0.446   0.462   0.505   0.541   0.545   0.580   0.610
 43 A'   44 A'   16 A"   45 A'   46 A'   17 A"   47 A'   18 A"                 
  0.612   0.629   0.727   0.728   0.759   0.819   0.891   0.967
 48 A'   49 A'   50 A'   19 A"   51 A'   20 A"   52 A'   53 A'                 
  1.022   1.146   1.277   1.322   1.355   1.477   1.556   1.646
 54 A'   55 A'   21 A"   56 A'   57 A'   22 A"   58 A'   59 A'                 
  1.926   1.927   1.978   1.982   2.024   2.068   2.121   2.258
 60 A'   23 A"   24 A"   61 A'   62 A'   25 A"   63 A'   64 A'                 
  2.535   3.533   3.670   3.752   3.759   3.777   3.885   3.963
 65 A'   66 A'   26 A"   27 A"   67 A'   68 A'   28 A"   69 A'                 
  3.974   3.982   3.988   4.047   4.195   4.754   6.254   6.292
 29 A"   70 A'   30 A"   71 A'   72 A'   73 A'   31 A"   74 A'                 
  6.429   6.563   6.902   7.528   7.540   7.605  13.738  13.838
 75 A'   76 A'   77 A'   32 A"   78 A'   79 A'   33 A"   80 A'                 
 13.916  35.224  47.855  66.749 163.032 289.726 289.737 289.814
 81 A'   82 A'   83 A'   84 A'   85 A'   34 A"   86 A'   87 A'                 
*******
 88 A'                                                                         

 Beta MOs, Restricted
 -- Occupied --                  
-482.86  -77.15  -62.52  -56.34  -56.33  -56.33  -24.73  -14.43
  1 A'    2 A'    3 A'    4 A'    1 A"    5 A'    6 A'    7 A'                 
 -8.724  -6.648  -6.555  -6.544  -6.543  -4.810  -4.808  -4.805
  8 A'    9 A'   10 A'    2 A"   11 A'   12 A'    3 A"   13 A'                 
 -2.666  -2.663  -2.662  -2.653  -2.653  -1.250  -0.891  -0.807
 14 A'    4 A"   15 A'    5 A"   16 A'   17 A'   18 A'   19 A'                 
 -0.611  -0.501  -0.492  -0.490  -0.385  -0.367  -0.335  -0.313
 20 A'   21 A'   22 A'    6 A"   23 A'    7 A"   24 A'   25 A'                 
 -0.310
  8 A"                                                                         
 -- Virtual --                   
 -0.132  -0.097  -0.003   0.003   0.009   0.036   0.036   0.051
  9 A"   26 A'   27 A'   28 A'   29 A'   30 A'   10 A"   31 A'                 
  0.062   0.073   0.095   0.119   0.126   0.134   0.173   0.198
 32 A'   11 A"   33 A'   34 A'   35 A'   12 A"   36 A'   37 A'                 
  0.242   0.248   0.264   0.269   0.295   0.327   0.374   0.412
 38 A'   13 A"   39 A'   14 A"   40 A'   41 A'   42 A'   15 A"                 
  0.431   0.446   0.462   0.505   0.541   0.545   0.580   0.610
 43 A'   44 A'   16 A"   45 A'   46 A'   17 A"   47 A'   18 A"                 
  0.612   0.629   0.727   0.728   0.759   0.819   0.891   0.967
 48 A'   49 A'   50 A'   19 A"   51 A'   20 A"   52 A'   53 A'                 
  1.022   1.146   1.277   1.322   1.355   1.477   1.556   1.646
 54 A'   55 A'   21 A"   56 A'   57 A'   22 A"   58 A'   59 A'                 
  1.926   1.927   1.978   1.982   2.024   2.068   2.121   2.258
 60 A'   23 A"   24 A"   61 A'   62 A'   25 A"   63 A'   64 A'                 
  2.535   3.533   3.670   3.752   3.759   3.777   3.885   3.963
 65 A'   66 A'   26 A"   27 A"   67 A'   68 A'   28 A"   69 A'                 
  3.974   3.982   3.988   4.047   4.195   4.754   6.254   6.292
 29 A"   70 A'   30 A"   71 A'   72 A'   73 A'   31 A"   74 A'                 
  6.429   6.563   6.902   7.528   7.540   7.605  13.738  13.838
 75 A'   76 A'   77 A'   32 A"   78 A'   79 A'   33 A"   80 A'                 
 13.916  35.224  47.855  66.749 163.032 289.726 289.737 289.814
 81 A'   82 A'   83 A'   84 A'   85 A'   34 A"   86 A'   87 A'                 
*******
 88 A'                                                                         
 --------------------------------------------------------------

          Ground-State Mulliken Net Atomic Charges

     Atom                 Charge (a.u.)
  ----------------------------------------
      1 P                     0.398189
      2 N                    -0.206966
      3 F                    -0.050769
      4 Br                   -0.140454
  ----------------------------------------
  Sum of atomic charges =    -0.000000

 -----------------------------------------------------------------
                    Cartesian Multipole Moments
 -----------------------------------------------------------------
    Charge (ESU x 10^10)
                -0.0000
    Dipole Moment (Debye)
         X      -1.1991      Y      -1.8588      Z      -0.0000
       Tot       2.2121
    Quadrupole Moments (Debye-Ang)
        XX     -46.7120     XY      -3.2471     YY     -42.4226
        XZ      -0.0000     YZ       0.0000     ZZ     -40.8036
    Octopole Moments (Debye-Ang^2)
       XXX     -74.7239    XXY      -1.9198    XYY     -18.9940
       YYY       0.4859    XXZ      -0.0000    XYZ      -0.0000
       YYZ       0.0000    XZZ     -15.4286    YZZ      -0.1288
       ZZZ       0.0000
    Hexadecapole Moments (Debye-Ang^3)
      XXXX    -717.7111   XXXY      -0.6024   XXYY    -130.2936
      XYYY      11.4329   YYYY    -112.7017   XXXZ      -0.0000
      XXYZ       0.0000   XYYZ      -0.0000   YYYZ       0.0000
      XXZZ    -118.0358   XYZZ       3.8407   YYZZ     -26.0283
      XZZZ      -0.0000   YZZZ       0.0000   ZZZZ     -47.8447
 -----------------------------------------------------------------
 Calculating analytic gradient of the SCF energy
 Gradient of SCF Energy
            1           2           3           4
    1   0.0164659  -0.0054400  -0.0044066  -0.0066193
    2   0.0125968  -0.0138590  -0.0001822   0.0014443
    3   0.0000000  -0.0000000  -0.0000000  -0.0000000
 Max gradient component =       1.647E-02
 RMS gradient           =       7.729E-03
 Gradient time:  CPU 3.17 s  wall 0.89 s
 Geometry Optimization Parameters
   NAtoms,    NIC,     NZ,  NCons,   NDum,   NFix, NCnnct, MaxDiis
        4      14       4       0       0       0       0       0

 Cartesian Hessian Update
 Hessian Updated using BFGS Update


** GEOMETRY OPTIMIZATION IN DELOCALIZED INTERNAL COORDINATES **
   Searching for a Minimum

   Optimization Cycle:   4

                       Coordinates (Angstroms)
     ATOM                X               Y               Z
      1  P         0.9280012827   -0.7239945872    0.0000000000
      2  N         1.8186884978    0.5934064516    0.0000000000
      3  F         3.1661093666    0.1335957583    0.0000000000
      4  Br       -1.1265971551    0.2273005224    0.0000000000
   Point Group: cs    Number of degrees of freedom:     5


   Energy is  -3070.084349340

 Hessian Updated using BFGS Update

  5 Hessian modes will be used to form the next step
  Hessian Eigenvalues:
     0.088804    0.223930    0.250797    0.275433    0.387767

 Minimum Search - Taking Simple RFO Step
 Searching for Lamda that Minimizes Along All modes
 Value Taken    Lamda =  -0.00184903
 Step Taken.  Stepsize is  0.110271

                             Maximum     Tolerance    Cnvgd?
         Gradient           0.013274      0.000300      NO
         Displacement       0.082565      0.001200      NO
         Energy change     -0.010102      0.000001      NO


 New Cartesian Coordinates Obtained by Inverse Iteration

 Displacement from previous Coordinates is:  0.110595
 ----------------------------------------------------------------
             Standard Nuclear Orientation (Angstroms)
    I     Atom           X                Y                Z
 ----------------------------------------------------------------
    1      P       0.9016535658    -0.7496873783     0.0000000000
    2      N       1.8080151004     0.5961406093     0.0000000000
    3      F       3.1626056592     0.1490297727     0.0000000000
    4      Br     -1.0860723334     0.2348251415     0.0000000000
 ----------------------------------------------------------------
 Molecular Point Group                 Cs    NOp =  2
 Largest Abelian Subgroup              Cs    NOp =  2
 Nuclear Repulsion Energy =   295.9015482865 hartrees
 There are       33 alpha and       33 beta electrons
 Applying Cartesian multipole field
    Component          Value
    ---------          -----
     (2,0,0)        1.00000E-11
     (0,2,0)        2.00000E-11
     (0,0,2)       -3.00000E-11
 Nucleus-field energy     =     0.0000000069 hartrees
 Requested basis set is 6-311++G(d,p)
 There are 44 shells and 122 basis functions
 A cutoff of  1.0D-11 yielded    854 shell pairs
 There are      6906 function pairs (      7610 Cartesian)
 Smallest overlap matrix eigenvalue = 1.39E-03
 Guess MOs from SCF MO coefficient file

 -----------------------------------------------------------------------
  General SCF calculation program by
  Eric Jon Sundstrom, Paul Horn, Yuezhi Mao, Dmitri Zuev, Alec White,
  David Stuck, Shaama M.S., Shane Yost, Joonho Lee, David Small,
  Daniel Levine, Susi Lehtola, Hugh Burton, Evgeny Epifanovsky
 -----------------------------------------------------------------------
 Exchange:     0.2000 Hartree-Fock + 0.0800 Slater + 0.7200 B88
 Correlation:  0.1900 VWN1RPA + 0.8100 LYP
 Using SG-1 standard quadrature grid
 using 4 threads for integral computing
 -------------------------------------------------------
 OpenMP Integral computing Module                
 Release: version 2.0, May 2017, Q-Chem Inc. Pleasanton 
 -------------------------------------------------------
 -------------------------------------------------------
 OpenMP BLAS3 based DFT computing Module                
 Release: version 1.0, May 2013, Q-Chem Inc. Pittsburgh 
 -------------------------------------------------------
 A restricted SCF calculation will be
 performed using DIIS
 SCF converges when DIIS error is below 1.0e-08
 ---------------------------------------
  Cycle       Energy         DIIS error
 ---------------------------------------
    1   -3070.0839208848      5.89e-04  
    2   -3070.0841397280      6.60e-04  
    3   -3070.0844208768      5.22e-04  
    4   -3070.0849187893      4.68e-05  
    5   -3070.0849230420      1.13e-05  
    6   -3070.0849232797      5.27e-06  
    7   -3070.0849233297      1.70e-06  
    8   -3070.0849233320      5.76e-07  
    9   -3070.0849233325      2.39e-07  
   10   -3070.0849233326      3.88e-08  
   11   -3070.0849233326      1.09e-08  
   12   -3070.0849233326      2.26e-09  Convergence criterion met
 ---------------------------------------
 SCF time:   CPU 11.70s  wall 3.00s 
 SCF   energy in the final basis set =    -3070.0849233326
 Total energy in the final basis set =    -3070.0849233326

 --------------------------------------------------------------
             Orbital Energies (a.u.) and Symmetries
 --------------------------------------------------------------

 Alpha MOs, Restricted
 -- Occupied --                  
-482.87  -77.15  -62.52  -56.34  -56.34  -56.34  -24.72  -14.43
  1 A'    2 A'    3 A'    4 A'    1 A"    5 A'    6 A'    7 A'                 
 -8.728  -6.647  -6.558  -6.547  -6.546  -4.809  -4.807  -4.804
  8 A'    9 A'   10 A'    2 A"   11 A'   12 A'    3 A"   13 A'                 
 -2.669  -2.666  -2.665  -2.657  -2.657  -1.243  -0.885  -0.810
 14 A'    4 A"   15 A'    5 A"   16 A'   17 A'   18 A'   19 A'                 
 -0.609  -0.498  -0.491  -0.484  -0.387  -0.369  -0.337  -0.312
 20 A'   21 A'   22 A'    6 A"   23 A'    7 A"   24 A'   25 A'                 
 -0.306
  8 A"                                                                         
 -- Virtual --                   
 -0.134  -0.088  -0.004   0.001   0.010   0.036   0.037   0.050
  9 A"   26 A'   27 A'   28 A'   29 A'   10 A"   30 A'   31 A'                 
  0.061   0.073   0.094   0.119   0.125   0.133   0.174   0.199
 32 A'   11 A"   33 A'   34 A'   35 A'   12 A"   36 A'   37 A'                 
  0.240   0.251   0.265   0.270   0.293   0.322   0.372   0.412
 38 A'   13 A"   39 A'   14 A"   40 A'   41 A'   42 A'   15 A"                 
  0.428   0.450   0.452   0.497   0.537   0.542   0.581   0.607
 43 A'   44 A'   16 A"   45 A'   46 A'   17 A"   47 A'   18 A"                 
  0.613   0.629   0.733   0.742   0.773   0.823   0.897   0.951
 48 A'   49 A'   50 A'   19 A"   51 A'   20 A"   52 A'   53 A'                 
  1.035   1.153   1.281   1.319   1.357   1.478   1.565   1.650
 54 A'   55 A'   21 A"   56 A'   57 A'   22 A"   58 A'   59 A'                 
  1.928   1.929   1.978   1.982   2.024   2.056   2.117   2.263
 60 A'   23 A"   24 A"   61 A'   62 A'   25 A"   63 A'   64 A'                 
  2.510   3.539   3.673   3.757   3.762   3.771   3.886   3.947
 65 A'   66 A'   26 A"   27 A"   67 A'   68 A'   28 A"   69 A'                 
  3.971   3.980   3.989   4.051   4.207   4.750   6.258   6.294
 29 A"   70 A'   30 A"   71 A'   72 A'   73 A'   31 A"   74 A'                 
  6.427   6.565   6.884   7.526   7.539   7.609  13.740  13.838
 75 A'   76 A'   77 A'   32 A"   78 A'   79 A'   33 A"   80 A'                 
 13.893  35.222  47.856  66.754 163.009 289.724 289.736 289.819
 81 A'   82 A'   83 A'   84 A'   85 A'   34 A"   86 A'   87 A'                 
*******
 88 A'                                                                         

 Beta MOs, Restricted
 -- Occupied --                  
-482.87  -77.15  -62.52  -56.34  -56.34  -56.34  -24.72  -14.43
  1 A'    2 A'    3 A'    4 A'    1 A"    5 A'    6 A'    7 A'                 
 -8.728  -6.647  -6.558  -6.547  -6.546  -4.809  -4.807  -4.804
  8 A'    9 A'   10 A'    2 A"   11 A'   12 A'    3 A"   13 A'                 
 -2.669  -2.666  -2.665  -2.657  -2.657  -1.243  -0.885  -0.810
 14 A'    4 A"   15 A'    5 A"   16 A'   17 A'   18 A'   19 A'                 
 -0.609  -0.498  -0.491  -0.484  -0.387  -0.369  -0.337  -0.312
 20 A'   21 A'   22 A'    6 A"   23 A'    7 A"   24 A'   25 A'                 
 -0.306
  8 A"                                                                         
 -- Virtual --                   
 -0.134  -0.088  -0.004   0.001   0.010   0.036   0.037   0.050
  9 A"   26 A'   27 A'   28 A'   29 A'   10 A"   30 A'   31 A'                 
  0.061   0.073   0.094   0.119   0.125   0.133   0.174   0.199
 32 A'   11 A"   33 A'   34 A'   35 A'   12 A"   36 A'   37 A'                 
  0.240   0.251   0.265   0.270   0.293   0.322   0.372   0.412
 38 A'   13 A"   39 A'   14 A"   40 A'   41 A'   42 A'   15 A"                 
  0.428   0.450   0.452   0.497   0.537   0.542   0.581   0.607
 43 A'   44 A'   16 A"   45 A'   46 A'   17 A"   47 A'   18 A"                 
  0.613   0.629   0.733   0.742   0.773   0.823   0.897   0.951
 48 A'   49 A'   50 A'   19 A"   51 A'   20 A"   52 A'   53 A'                 
  1.035   1.153   1.281   1.319   1.357   1.478   1.565   1.650
 54 A'   55 A'   21 A"   56 A'   57 A'   22 A"   58 A'   59 A'                 
  1.928   1.929   1.978   1.982   2.024   2.056   2.117   2.263
 60 A'   23 A"   24 A"   61 A'   62 A'   25 A"   63 A'   64 A'                 
  2.510   3.539   3.673   3.757   3.762   3.771   3.886   3.947
 65 A'   66 A'   26 A"   27 A"   67 A'   68 A'   28 A"   69 A'                 
  3.971   3.980   3.989   4.051   4.207   4.750   6.258   6.294
 29 A"   70 A'   30 A"   71 A'   72 A'   73 A'   31 A"   74 A'                 
  6.427   6.565   6.884   7.526   7.539   7.609  13.740  13.838
 75 A'   76 A'   77 A'   32 A"   78 A'   79 A'   33 A"   80 A'                 
 13.893  35.222  47.856  66.754 163.009 289.724 289.736 289.819
 81 A'   82 A'   83 A'   84 A'   85 A'   34 A"   86 A'   87 A'                 
*******
 88 A'                                                                         
 --------------------------------------------------------------

          Ground-State Mulliken Net Atomic Charges

     Atom                 Charge (a.u.)
  ----------------------------------------
      1 P                     0.397241
      2 N                    -0.214375
      3 F                    -0.055950
      4 Br                   -0.126916
  ----------------------------------------
  Sum of atomic charges =     0.000000

 -----------------------------------------------------------------
                    Cartesian Multipole Moments
 -----------------------------------------------------------------
    Charge (ESU x 10^10)
                 0.0000
    Dipole Moment (Debye)
         X      -1.4518      Y      -1.8565      Z       0.0000
       Tot       2.3568
    Quadrupole Moments (Debye-Ang)
        XX     -47.0069     XY      -3.2960     YY     -42.3118
        XZ      -0.0000     YZ       0.0000     ZZ     -40.8108
    Octopole Moments (Debye-Ang^2)
       XXX     -76.9472    XXY      -1.8509    XYY     -19.6254
       YYY       0.8697    XXZ       0.0000    XYZ       0.0000
       YYZ      -0.0000    XZZ     -16.1234    YZZ      -0.0140
       ZZZ       0.0000
    Hexadecapole Moments (Debye-Ang^3)
      XXXX    -706.9773   XXXY      -1.5622   XXYY    -128.1512
      XYYY      10.7248   YYYY    -116.0323   XXXZ      -0.0000
      XXYZ       0.0000   XYYZ      -0.0000   YYYZ       0.0000
      XXZZ    -115.7230   XYZZ       3.6247   YYZZ     -26.5740
      XZZZ      -0.0000   YZZZ       0.0000   ZZZZ     -47.8255
 -----------------------------------------------------------------
 Calculating analytic gradient of the SCF energy
 Gradient of SCF Energy
            1           2           3           4
    1  -0.0051453   0.0024950  -0.0009812   0.0036315
    2  -0.0040621   0.0056175  -0.0002045  -0.0013509
    3   0.0000000   0.0000000  -0.0000000  -0.0000000
 Max gradient component =       5.617E-03
 RMS gradient           =       2.840E-03
 Gradient time:  CPU 3.20 s  wall 0.89 s
 Geometry Optimization Parameters
   NAtoms,    NIC,     NZ,  NCons,   NDum,   NFix, NCnnct, MaxDiis
        4      14       4       0       0       0       0       0

 Cartesian Hessian Update
 Hessian Updated using BFGS Update


** GEOMETRY OPTIMIZATION IN DELOCALIZED INTERNAL COORDINATES **
   Searching for a Minimum

   Optimization Cycle:   5

                       Coordinates (Angstroms)
     ATOM                X               Y               Z
      1  P         0.9016535658   -0.7496873783    0.0000000000
      2  N         1.8080151004    0.5961406093    0.0000000000
      3  F         3.1626056592    0.1490297727    0.0000000000
      4  Br       -1.0860723334    0.2348251415    0.0000000000
   Point Group: cs    Number of degrees of freedom:     5


   Energy is  -3070.084923333

 Hessian Updated using BFGS Update

  5 Hessian modes will be used to form the next step
  Hessian Eigenvalues:
     0.108133    0.231725    0.267467    0.295545    0.374660

 Minimum Search - Taking Simple RFO Step
 Searching for Lamda that Minimizes Along All modes
 Value Taken    Lamda =  -0.00023178
 Step Taken.  Stepsize is  0.036130

                             Maximum     Tolerance    Cnvgd?
         Gradient           0.005661      0.000300      NO
         Displacement       0.026420      0.001200      NO
         Energy change     -0.000574      0.000001      NO


 New Cartesian Coordinates Obtained by Inverse Iteration

 Displacement from previous Coordinates is:  0.038721
 ----------------------------------------------------------------
             Standard Nuclear Orientation (Angstroms)
    I     Atom           X                Y                Z
 ----------------------------------------------------------------
    1      P       0.9060863686    -0.7444614100     0.0000000000
    2      N       1.8127145612     0.5919920999     0.0000000000
    3      F       3.1701078118     0.1486315369     0.0000000000
    4      Br     -1.1027067497     0.2341459185     0.0000000000
 ----------------------------------------------------------------
 Molecular Point Group                 Cs    NOp =  2
 Largest Abelian Subgroup              Cs    NOp =  2
 Nuclear Repulsion Energy =   294.5798366143 hartrees
 There are       33 alpha and       33 beta electrons
 Applying Cartesian multipole field
    Component          Value
    ---------          -----
     (2,0,0)        1.00000E-11
     (0,2,0)        2.00000E-11
     (0,0,2)       -3.00000E-11
 Nucleus-field energy     =     0.0000000069 hartrees
 Requested basis set is 6-311++G(d,p)
 There are 44 shells and 122 basis functions
 A cutoff of  1.0D-11 yielded    853 shell pairs
 There are      6897 function pairs (      7601 Cartesian)
 Smallest overlap matrix eigenvalue = 1.41E-03
 Guess MOs from SCF MO coefficient file

 -----------------------------------------------------------------------
  General SCF calculation program by
  Eric Jon Sundstrom, Paul Horn, Yuezhi Mao, Dmitri Zuev, Alec White,
  David Stuck, Shaama M.S., Shane Yost, Joonho Lee, David Small,
  Daniel Levine, Susi Lehtola, Hugh Burton, Evgeny Epifanovsky
 -----------------------------------------------------------------------
 Exchange:     0.2000 Hartree-Fock + 0.0800 Slater + 0.7200 B88
 Correlation:  0.1900 VWN1RPA + 0.8100 LYP
 Using SG-1 standard quadrature grid
 using 4 threads for integral computing
 -------------------------------------------------------
 OpenMP Integral computing Module                
 Release: version 2.0, May 2017, Q-Chem Inc. Pleasanton 
 -------------------------------------------------------
 -------------------------------------------------------
 OpenMP BLAS3 based DFT computing Module                
 Release: version 1.0, May 2013, Q-Chem Inc. Pittsburgh 
 -------------------------------------------------------
 A restricted SCF calculation will be
 performed using DIIS
 SCF converges when DIIS error is below 1.0e-08
 ---------------------------------------
  Cycle       Energy         DIIS error
 ---------------------------------------
    1   -3070.0849457326      1.67e-04  
    2   -3070.0849944027      1.47e-04  
    3   -3070.0849848588      1.63e-04  
    4   -3070.0850327399      1.56e-05  
    5   -3070.0850332114      4.43e-06  
    6   -3070.0850332367      2.32e-06  
    7   -3070.0850332449      6.49e-07  
    8   -3070.0850332453      2.80e-07  
    9   -3070.0850332455      6.40e-08  
   10   -3070.0850332455      1.05e-08  
   11   -3070.0850332455      2.42e-09  Convergence criterion met
 ---------------------------------------
 SCF time:   CPU 10.66s  wall 3.00s 
 SCF   energy in the final basis set =    -3070.0850332455
 Total energy in the final basis set =    -3070.0850332455

 --------------------------------------------------------------
             Orbital Energies (a.u.) and Symmetries
 --------------------------------------------------------------

 Alpha MOs, Restricted
 -- Occupied --                  
-482.87  -77.15  -62.52  -56.34  -56.34  -56.33  -24.72  -14.43
  1 A'    2 A'    3 A'    4 A'    1 A"    5 A'    6 A'    7 A'                 
 -8.727  -6.648  -6.557  -6.546  -6.545  -4.810  -4.808  -4.805
  8 A'    9 A'   10 A'    2 A"   11 A'   12 A'    3 A"   13 A'                 
 -2.668  -2.665  -2.665  -2.656  -2.656  -1.244  -0.886  -0.809
 14 A'    4 A"   15 A'    5 A"   16 A'   17 A'   18 A'   19 A'                 
 -0.610  -0.498  -0.491  -0.485  -0.387  -0.368  -0.337  -0.312
 20 A'   21 A'   22 A'    6 A"   23 A'    7 A"   24 A'   25 A'                 
 -0.308
  8 A"                                                                         
 -- Virtual --                   
 -0.134  -0.092  -0.004   0.001   0.009   0.036   0.036   0.050
  9 A"   26 A'   27 A'   28 A'   29 A'   10 A"   30 A'   31 A'                 
  0.061   0.073   0.094   0.119   0.126   0.134   0.173   0.199
 32 A'   11 A"   33 A'   34 A'   35 A'   12 A"   36 A'   37 A'                 
  0.241   0.250   0.265   0.270   0.293   0.323   0.372   0.412
 38 A'   13 A"   39 A'   14 A"   40 A'   41 A'   42 A'   15 A"                 
  0.429   0.449   0.455   0.499   0.537   0.543   0.581   0.607
 43 A'   44 A'   16 A"   45 A'   46 A'   17 A"   47 A'   18 A"                 
  0.612   0.628   0.731   0.737   0.769   0.822   0.896   0.955
 48 A'   49 A'   50 A'   19 A"   51 A'   20 A"   52 A'   53 A'                 
  1.028   1.152   1.280   1.319   1.357   1.477   1.563   1.648
 54 A'   55 A'   21 A"   56 A'   57 A'   22 A"   58 A'   59 A'                 
  1.926   1.929   1.978   1.982   2.023   2.058   2.117   2.261
 60 A'   23 A"   24 A"   61 A'   62 A'   25 A"   63 A'   64 A'                 
  2.516   3.536   3.673   3.756   3.761   3.773   3.884   3.948
 65 A'   66 A'   26 A"   27 A"   67 A'   68 A'   28 A"   69 A'                 
  3.972   3.980   3.988   4.049   4.202   4.747   6.257   6.293
 29 A"   70 A'   30 A"   71 A'   72 A'   73 A'   31 A"   74 A'                 
  6.425   6.564   6.887   7.526   7.539   7.607  13.739  13.837
 75 A'   76 A'   77 A'   32 A"   78 A'   79 A'   33 A"   80 A'                 
 13.898  35.222  47.855  66.753 163.013 289.725 289.736 289.817
 81 A'   82 A'   83 A'   84 A'   85 A'   34 A"   86 A'   87 A'                 
*******
 88 A'                                                                         

 Beta MOs, Restricted
 -- Occupied --                  
-482.87  -77.15  -62.52  -56.34  -56.34  -56.33  -24.72  -14.43
  1 A'    2 A'    3 A'    4 A'    1 A"    5 A'    6 A'    7 A'                 
 -8.727  -6.648  -6.557  -6.546  -6.545  -4.810  -4.808  -4.805
  8 A'    9 A'   10 A'    2 A"   11 A'   12 A'    3 A"   13 A'                 
 -2.668  -2.665  -2.665  -2.656  -2.656  -1.244  -0.886  -0.809
 14 A'    4 A"   15 A'    5 A"   16 A'   17 A'   18 A'   19 A'                 
 -0.610  -0.498  -0.491  -0.485  -0.387  -0.368  -0.337  -0.312
 20 A'   21 A'   22 A'    6 A"   23 A'    7 A"   24 A'   25 A'                 
 -0.308
  8 A"                                                                         
 -- Virtual --                   
 -0.134  -0.092  -0.004   0.001   0.009   0.036   0.036   0.050
  9 A"   26 A'   27 A'   28 A'   29 A'   10 A"   30 A'   31 A'                 
  0.061   0.073   0.094   0.119   0.126   0.134   0.173   0.199
 32 A'   11 A"   33 A'   34 A'   35 A'   12 A"   36 A'   37 A'                 
  0.241   0.250   0.265   0.270   0.293   0.323   0.372   0.412
 38 A'   13 A"   39 A'   14 A"   40 A'   41 A'   42 A'   15 A"                 
  0.429   0.449   0.455   0.499   0.537   0.543   0.581   0.607
 43 A'   44 A'   16 A"   45 A'   46 A'   17 A"   47 A'   18 A"                 
  0.612   0.628   0.731   0.737   0.769   0.822   0.896   0.955
 48 A'   49 A'   50 A'   19 A"   51 A'   20 A"   52 A'   53 A'                 
  1.028   1.152   1.280   1.319   1.357   1.477   1.563   1.648
 54 A'   55 A'   21 A"   56 A'   57 A'   22 A"   58 A'   59 A'                 
  1.926   1.929   1.978   1.982   2.023   2.058   2.117   2.261
 60 A'   23 A"   24 A"   61 A'   62 A'   25 A"   63 A'   64 A'                 
  2.516   3.536   3.673   3.756   3.761   3.773   3.884   3.948
 65 A'   66 A'   26 A"   27 A"   67 A'   68 A'   28 A"   69 A'                 
  3.972   3.980   3.988   4.049   4.202   4.747   6.257   6.293
 29 A"   70 A'   30 A"   71 A'   72 A'   73 A'   31 A"   74 A'                 
  6.425   6.564   6.887   7.526   7.539   7.607  13.739  13.837
 75 A'   76 A'   77 A'   32 A"   78 A'   79 A'   33 A"   80 A'                 
 13.898  35.222  47.855  66.753 163.013 289.725 289.736 289.817
 81 A'   82 A'   83 A'   84 A'   85 A'   34 A"   86 A'   87 A'                 
*******
 88 A'                                                                         
 --------------------------------------------------------------

          Ground-State Mulliken Net Atomic Charges

     Atom                 Charge (a.u.)
  ----------------------------------------
      1 P                     0.397035
      2 N                    -0.211851
      3 F                    -0.055290
      4 Br                   -0.129894
  ----------------------------------------
  Sum of atomic charges =     0.000000

 -----------------------------------------------------------------
                    Cartesian Multipole Moments
 -----------------------------------------------------------------
    Charge (ESU x 10^10)
                -0.0000
    Dipole Moment (Debye)
         X      -1.3901      Y      -1.8638      Z       0.0000
       Tot       2.3251
    Quadrupole Moments (Debye-Ang)
        XX     -46.9588     XY      -3.2998     YY     -42.3452
        XZ      -0.0000     YZ      -0.0000     ZZ     -40.8226
    Octopole Moments (Debye-Ang^2)
       XXX     -76.2444    XXY      -1.9092    XYY     -19.3501
       YYY       0.7604    XXZ      -0.0000    XYZ      -0.0000
       YYZ      -0.0000    XZZ     -15.8515    YZZ      -0.0503
       ZZZ       0.0000
    Hexadecapole Moments (Debye-Ang^3)
      XXXX    -712.7419   XXXY      -1.4409   XXYY    -129.1604
      XYYY      10.9405   YYYY    -115.2779   XXXZ      -0.0000
      XXYZ      -0.0000   XYYZ      -0.0000   YYYZ      -0.0000
      XXZZ    -116.8020   XYZZ       3.6943   YYZZ     -26.4571
      XZZZ      -0.0000   YZZZ      -0.0000   ZZZZ     -47.8679
 -----------------------------------------------------------------
 Calculating analytic gradient of the SCF energy
 Gradient of SCF Energy
            1           2           3           4
    1  -0.0001238   0.0001332   0.0004774  -0.0004868
    2  -0.0006207   0.0008422   0.0000685  -0.0002900
    3  -0.0000000   0.0000000  -0.0000000  -0.0000000
 Max gradient component =       8.422E-04
 RMS gradient           =       3.743E-04
 Gradient time:  CPU 3.18 s  wall 0.89 s
 Geometry Optimization Parameters
   NAtoms,    NIC,     NZ,  NCons,   NDum,   NFix, NCnnct, MaxDiis
        4      14       4       0       0       0       0       0

 Cartesian Hessian Update
 Hessian Updated using BFGS Update


** GEOMETRY OPTIMIZATION IN DELOCALIZED INTERNAL COORDINATES **
   Searching for a Minimum

   Optimization Cycle:   6

                       Coordinates (Angstroms)
     ATOM                X               Y               Z
      1  P         0.9060863686   -0.7444614100    0.0000000000
      2  N         1.8127145612    0.5919920999    0.0000000000
      3  F         3.1701078118    0.1486315369    0.0000000000
      4  Br       -1.1027067497    0.2341459185    0.0000000000
   Point Group: cs    Number of degrees of freedom:     5


   Energy is  -3070.085033245

 Hessian Updated using BFGS Update

  5 Hessian modes will be used to form the next step
  Hessian Eigenvalues:
     0.116221    0.236059    0.264981    0.292539    0.364157

 Minimum Search - Taking Simple RFO Step
 Searching for Lamda that Minimizes Along All modes
 Value Taken    Lamda =  -0.00000723
 Step Taken.  Stepsize is  0.005524

                             Maximum     Tolerance    Cnvgd?
         Gradient           0.000885      0.000300      NO
         Displacement       0.003728      0.001200      NO
         Energy change     -0.000110      0.000001      NO


 New Cartesian Coordinates Obtained by Inverse Iteration

 Displacement from previous Coordinates is:  0.010632
 ----------------------------------------------------------------
             Standard Nuclear Orientation (Angstroms)
    I     Atom           X                Y                Z
 ----------------------------------------------------------------
    1      P       0.9064775723    -0.7459622052     0.0000000000
    2      N       1.8105270192     0.5902650060     0.0000000000
    3      F       3.1682988137     0.1502789403     0.0000000000
    4      Br     -1.0991014132     0.2357264040     0.0000000000
 ----------------------------------------------------------------
 Molecular Point Group                 Cs    NOp =  2
 Largest Abelian Subgroup              Cs    NOp =  2
 Nuclear Repulsion Energy =   294.8642314480 hartrees
 There are       33 alpha and       33 beta electrons
 Applying Cartesian multipole field
    Component          Value
    ---------          -----
     (2,0,0)        1.00000E-11
     (0,2,0)        2.00000E-11
     (0,0,2)       -3.00000E-11
 Nucleus-field energy     =     0.0000000069 hartrees
 Requested basis set is 6-311++G(d,p)
 There are 44 shells and 122 basis functions
 A cutoff of  1.0D-11 yielded    853 shell pairs
 There are      6897 function pairs (      7601 Cartesian)
 Smallest overlap matrix eigenvalue = 1.41E-03
 Guess MOs from SCF MO coefficient file

 -----------------------------------------------------------------------
  General SCF calculation program by
  Eric Jon Sundstrom, Paul Horn, Yuezhi Mao, Dmitri Zuev, Alec White,
  David Stuck, Shaama M.S., Shane Yost, Joonho Lee, David Small,
  Daniel Levine, Susi Lehtola, Hugh Burton, Evgeny Epifanovsky
 -----------------------------------------------------------------------
 Exchange:     0.2000 Hartree-Fock + 0.0800 Slater + 0.7200 B88
 Correlation:  0.1900 VWN1RPA + 0.8100 LYP
 Using SG-1 standard quadrature grid
 using 4 threads for integral computing
 -------------------------------------------------------
 OpenMP Integral computing Module                
 Release: version 2.0, May 2017, Q-Chem Inc. Pleasanton 
 -------------------------------------------------------
 -------------------------------------------------------
 OpenMP BLAS3 based DFT computing Module                
 Release: version 1.0, May 2013, Q-Chem Inc. Pittsburgh 
 -------------------------------------------------------
 A restricted SCF calculation will be
 performed using DIIS
 SCF converges when DIIS error is below 1.0e-08
 ---------------------------------------
  Cycle       Energy         DIIS error
 ---------------------------------------
    1   -3070.0850307307      4.04e-05  
    2   -3070.0850352396      2.38e-05  
    3   -3070.0850341760      3.54e-05  
    4   -3070.0850360341      7.12e-06  
    5   -3070.0850361242      2.47e-06  
    6   -3070.0850361325      5.59e-07  
    7   -3070.0850361330      2.57e-07  
    8   -3070.0850361331      6.03e-08  
    9   -3070.0850361331      6.71e-09  Convergence criterion met
 ---------------------------------------
 SCF time:   CPU 8.76s  wall 2.00s 
 SCF   energy in the final basis set =    -3070.0850361331
 Total energy in the final basis set =    -3070.0850361331

 --------------------------------------------------------------
             Orbital Energies (a.u.) and Symmetries
 --------------------------------------------------------------

 Alpha MOs, Restricted
 -- Occupied --                  
-482.86  -77.15  -62.52  -56.34  -56.34  -56.33  -24.72  -14.43
  1 A'    2 A'    3 A'    4 A'    1 A"    5 A'    6 A'    7 A'                 
 -8.727  -6.648  -6.557  -6.546  -6.545  -4.809  -4.808  -4.805
  8 A'    9 A'   10 A'    2 A"   11 A'   12 A'    3 A"   13 A'                 
 -2.668  -2.665  -2.664  -2.656  -2.656  -1.244  -0.887  -0.809
 14 A'    4 A"   15 A'    5 A"   16 A'   17 A'   18 A'   19 A'                 
 -0.610  -0.498  -0.491  -0.485  -0.387  -0.368  -0.336  -0.312
 20 A'   21 A'   22 A'    6 A"   23 A'    7 A"   24 A'   25 A'                 
 -0.308
  8 A"                                                                         
 -- Virtual --                   
 -0.133  -0.092  -0.004   0.002   0.009   0.036   0.036   0.050
  9 A"   26 A'   27 A'   28 A'   29 A'   10 A"   30 A'   31 A'                 
  0.062   0.073   0.094   0.119   0.126   0.134   0.174   0.199
 32 A'   11 A"   33 A'   34 A'   35 A'   12 A"   36 A'   37 A'                 
  0.241   0.250   0.265   0.270   0.293   0.323   0.372   0.412
 38 A'   13 A"   39 A'   14 A"   40 A'   41 A'   42 A'   15 A"                 
  0.429   0.449   0.455   0.499   0.538   0.543   0.581   0.608
 43 A'   44 A'   16 A"   45 A'   46 A'   17 A"   47 A'   18 A"                 
  0.612   0.629   0.731   0.737   0.770   0.822   0.896   0.956
 48 A'   49 A'   50 A'   19 A"   51 A'   20 A"   52 A'   53 A'                 
  1.030   1.152   1.280   1.319   1.357   1.477   1.563   1.648
 54 A'   55 A'   21 A"   56 A'   57 A'   22 A"   58 A'   59 A'                 
  1.927   1.929   1.978   1.982   2.024   2.059   2.117   2.261
 60 A'   23 A"   24 A"   61 A'   62 A'   25 A"   63 A'   64 A'                 
  2.517   3.537   3.673   3.756   3.761   3.774   3.885   3.949
 65 A'   66 A'   26 A"   27 A"   67 A'   68 A'   28 A"   69 A'                 
  3.972   3.980   3.989   4.050   4.203   4.748   6.257   6.293
 29 A"   70 A'   30 A"   71 A'   72 A'   73 A'   31 A"   74 A'                 
  6.426   6.564   6.889   7.526   7.539   7.608  13.739  13.838
 75 A'   76 A'   77 A'   32 A"   78 A'   79 A'   33 A"   80 A'                 
 13.899  35.222  47.856  66.753 163.015 289.725 289.736 289.817
 81 A'   82 A'   83 A'   84 A'   85 A'   34 A"   86 A'   87 A'                 
*******
 88 A'                                                                         

 Beta MOs, Restricted
 -- Occupied --                  
-482.86  -77.15  -62.52  -56.34  -56.34  -56.33  -24.72  -14.43
  1 A'    2 A'    3 A'    4 A'    1 A"    5 A'    6 A'    7 A'                 
 -8.727  -6.648  -6.557  -6.546  -6.545  -4.809  -4.808  -4.805
  8 A'    9 A'   10 A'    2 A"   11 A'   12 A'    3 A"   13 A'                 
 -2.668  -2.665  -2.664  -2.656  -2.656  -1.244  -0.887  -0.809
 14 A'    4 A"   15 A'    5 A"   16 A'   17 A'   18 A'   19 A'                 
 -0.610  -0.498  -0.491  -0.485  -0.387  -0.368  -0.336  -0.312
 20 A'   21 A'   22 A'    6 A"   23 A'    7 A"   24 A'   25 A'                 
 -0.308
  8 A"                                                                         
 -- Virtual --                   
 -0.133  -0.092  -0.004   0.002   0.009   0.036   0.036   0.050
  9 A"   26 A'   27 A'   28 A'   29 A'   10 A"   30 A'   31 A'                 
  0.062   0.073   0.094   0.119   0.126   0.134   0.174   0.199
 32 A'   11 A"   33 A'   34 A'   35 A'   12 A"   36 A'   37 A'                 
  0.241   0.250   0.265   0.270   0.293   0.323   0.372   0.412
 38 A'   13 A"   39 A'   14 A"   40 A'   41 A'   42 A'   15 A"                 
  0.429   0.449   0.455   0.499   0.538   0.543   0.581   0.608
 43 A'   44 A'   16 A"   45 A'   46 A'   17 A"   47 A'   18 A"                 
  0.612   0.629   0.731   0.737   0.770   0.822   0.896   0.956
 48 A'   49 A'   50 A'   19 A"   51 A'   20 A"   52 A'   53 A'                 
  1.030   1.152   1.280   1.319   1.357   1.477   1.563   1.648
 54 A'   55 A'   21 A"   56 A'   57 A'   22 A"   58 A'   59 A'                 
  1.927   1.929   1.978   1.982   2.024   2.059   2.117   2.261
 60 A'   23 A"   24 A"   61 A'   62 A'   25 A"   63 A'   64 A'                 
  2.517   3.537   3.673   3.756   3.761   3.774   3.885   3.949
 65 A'   66 A'   26 A"   27 A"   67 A'   68 A'   28 A"   69 A'                 
  3.972   3.980   3.989   4.050   4.203   4.748   6.257   6.293
 29 A"   70 A'   30 A"   71 A'   72 A'   73 A'   31 A"   74 A'                 
  6.426   6.564   6.889   7.526   7.539   7.608  13.739  13.838
 75 A'   76 A'   77 A'   32 A"   78 A'   79 A'   33 A"   80 A'                 
 13.899  35.222  47.856  66.753 163.015 289.725 289.736 289.817
 81 A'   82 A'   83 A'   84 A'   85 A'   34 A"   86 A'   87 A'                 
*******
 88 A'                                                                         
 --------------------------------------------------------------

          Ground-State Mulliken Net Atomic Charges

     Atom                 Charge (a.u.)
  ----------------------------------------
      1 P                     0.397204
      2 N                    -0.212294
      3 F                    -0.054947
      4 Br                   -0.129963
  ----------------------------------------
  Sum of atomic charges =    -0.000000

 -----------------------------------------------------------------
                    Cartesian Multipole Moments
 -----------------------------------------------------------------
    Charge (ESU x 10^10)
                 0.0000
    Dipole Moment (Debye)
         X      -1.3854      Y      -1.8665      Z       0.0000
       Tot       2.3245
    Quadrupole Moments (Debye-Ang)
        XX     -46.9412     XY      -3.3054     YY     -42.3312
        XZ      -0.0000     YZ       0.0000     ZZ     -40.8148
    Octopole Moments (Debye-Ang^2)
       XXX     -76.2871    XXY      -1.9150    XYY     -19.3949
       YYY       0.7463    XXZ       0.0000    XYZ       0.0000
       YYZ       0.0000    XZZ     -15.8916    YZZ      -0.0608
       ZZZ       0.0000
    Hexadecapole Moments (Debye-Ang^3)
      XXXX    -711.1627   XXXY      -1.3404   XXYY    -128.9023
      XYYY      11.0636   YYYY    -115.4408   XXXZ      -0.0000
      XXYZ      -0.0000   XYYZ      -0.0000   YYYZ      -0.0000
      XXZZ    -116.5408   XYZZ       3.7309   YYZZ     -26.4786
      XZZZ      -0.0000   YZZZ      -0.0000   ZZZZ     -47.8468
 -----------------------------------------------------------------
 Calculating analytic gradient of the SCF energy
 Gradient of SCF Energy
            1           2           3           4
    1   0.0003355  -0.0004382   0.0000525   0.0000502
    2   0.0002174  -0.0000789   0.0001525  -0.0002910
    3   0.0000000  -0.0000000  -0.0000000  -0.0000000
 Max gradient component =       4.382E-04
 RMS gradient           =       1.982E-04
 Gradient time:  CPU 3.20 s  wall 1.19 s
 Geometry Optimization Parameters
   NAtoms,    NIC,     NZ,  NCons,   NDum,   NFix, NCnnct, MaxDiis
        4      14       4       0       0       0       0       0

 Cartesian Hessian Update
 Hessian Updated using BFGS Update


** GEOMETRY OPTIMIZATION IN DELOCALIZED INTERNAL COORDINATES **
   Searching for a Minimum

   Optimization Cycle:   7

                       Coordinates (Angstroms)
     ATOM                X               Y               Z
      1  P         0.9064775723   -0.7459622052    0.0000000000
      2  N         1.8105270192    0.5902650060    0.0000000000
      3  F         3.1682988137    0.1502789403    0.0000000000
      4  Br       -1.0991014132    0.2357264040    0.0000000000
   Point Group: cs    Number of degrees of freedom:     5


   Energy is  -3070.085036133

 Hessian Updated using BFGS Update

  5 Hessian modes will be used to form the next step
  Hessian Eigenvalues:
     0.116732    0.223190    0.274970    0.297755    0.436912

 Minimum Search - Taking Simple RFO Step
 Searching for Lamda that Minimizes Along All modes
 Value Taken    Lamda =   0.00000000
 Step Taken.  Stepsize is  0.001224

                             Maximum     Tolerance    Cnvgd?
         Gradient           0.000326      0.000300      NO
         Displacement       0.000766      0.001200     YES
         Energy change     -0.000003      0.000001      NO


 New Cartesian Coordinates Obtained by Inverse Iteration

 Displacement from previous Coordinates is:  0.001457
 ----------------------------------------------------------------
             Standard Nuclear Orientation (Angstroms)
    I     Atom           X                Y                Z
 ----------------------------------------------------------------
    1      P       0.9061698374    -0.7461010466     0.0000000000
    2      N       1.8109709104     0.5902108864     0.0000000000
    3      F       3.1685691004     0.1504833520     0.0000000000
    4      Br     -1.0995078562     0.2357149533     0.0000000000
 ----------------------------------------------------------------
 Molecular Point Group                 Cs    NOp =  2
 Largest Abelian Subgroup              Cs    NOp =  2
 Nuclear Repulsion Energy =   294.8228748213 hartrees
 There are       33 alpha and       33 beta electrons
 Applying Cartesian multipole field
    Component          Value
    ---------          -----
     (2,0,0)        1.00000E-11
     (0,2,0)        2.00000E-11
     (0,0,2)       -3.00000E-11
 Nucleus-field energy     =     0.0000000069 hartrees
 Requested basis set is 6-311++G(d,p)
 There are 44 shells and 122 basis functions
 A cutoff of  1.0D-11 yielded    853 shell pairs
 There are      6897 function pairs (      7601 Cartesian)
 Smallest overlap matrix eigenvalue = 1.41E-03
 Guess MOs from SCF MO coefficient file

 -----------------------------------------------------------------------
  General SCF calculation program by
  Eric Jon Sundstrom, Paul Horn, Yuezhi Mao, Dmitri Zuev, Alec White,
  David Stuck, Shaama M.S., Shane Yost, Joonho Lee, David Small,
  Daniel Levine, Susi Lehtola, Hugh Burton, Evgeny Epifanovsky
 -----------------------------------------------------------------------
 Exchange:     0.2000 Hartree-Fock + 0.0800 Slater + 0.7200 B88
 Correlation:  0.1900 VWN1RPA + 0.8100 LYP
 Using SG-1 standard quadrature grid
 using 4 threads for integral computing
 -------------------------------------------------------
 OpenMP Integral computing Module                
 Release: version 2.0, May 2017, Q-Chem Inc. Pleasanton 
 -------------------------------------------------------
 -------------------------------------------------------
 OpenMP BLAS3 based DFT computing Module                
 Release: version 1.0, May 2013, Q-Chem Inc. Pittsburgh 
 -------------------------------------------------------
 A restricted SCF calculation will be
 performed using DIIS
 SCF converges when DIIS error is below 1.0e-08
 ---------------------------------------
  Cycle       Energy         DIIS error
 ---------------------------------------
    1   -3070.0850362604      8.52e-06  
    2   -3070.0850363426      8.33e-06  
    3   -3070.0850363501      8.03e-06  
    4   -3070.0850364645      8.72e-07  
    5   -3070.0850364656      3.93e-07  
    6   -3070.0850364658      8.09e-08  
    7   -3070.0850364659      4.49e-08  
    8   -3070.0850364659      1.23e-08  
    9   -3070.0850364659      1.91e-09  Convergence criterion met
 ---------------------------------------
 SCF time:   CPU 8.76s  wall 2.00s 
 SCF   energy in the final basis set =    -3070.0850364659
 Total energy in the final basis set =    -3070.0850364659

 --------------------------------------------------------------
             Orbital Energies (a.u.) and Symmetries
 --------------------------------------------------------------

 Alpha MOs, Restricted
 -- Occupied --                  
-482.86  -77.15  -62.52  -56.34  -56.34  -56.33  -24.72  -14.43
  1 A'    2 A'    3 A'    4 A'    1 A"    5 A'    6 A'    7 A'                 
 -8.727  -6.648  -6.557  -6.546  -6.545  -4.809  -4.808  -4.805
  8 A'    9 A'   10 A'    2 A"   11 A'   12 A'    3 A"   13 A'                 
 -2.668  -2.665  -2.664  -2.656  -2.656  -1.244  -0.886  -0.809
 14 A'    4 A"   15 A'    5 A"   16 A'   17 A'   18 A'   19 A'                 
 -0.610  -0.498  -0.491  -0.485  -0.387  -0.368  -0.336  -0.312
 20 A'   21 A'   22 A'    6 A"   23 A'    7 A"   24 A'   25 A'                 
 -0.308
  8 A"                                                                         
 -- Virtual --                   
 -0.133  -0.092  -0.004   0.001   0.009   0.036   0.036   0.050
  9 A"   26 A'   27 A'   28 A'   29 A'   10 A"   30 A'   31 A'                 
  0.062   0.073   0.094   0.119   0.126   0.134   0.174   0.199
 32 A'   11 A"   33 A'   34 A'   35 A'   12 A"   36 A'   37 A'                 
  0.241   0.250   0.265   0.270   0.293   0.323   0.372   0.412
 38 A'   13 A"   39 A'   14 A"   40 A'   41 A'   42 A'   15 A"                 
  0.429   0.449   0.455   0.499   0.538   0.543   0.581   0.608
 43 A'   44 A'   16 A"   45 A'   46 A'   17 A"   47 A'   18 A"                 
  0.612   0.629   0.731   0.737   0.770   0.822   0.896   0.956
 48 A'   49 A'   50 A'   19 A"   51 A'   20 A"   52 A'   53 A'                 
  1.029   1.152   1.280   1.319   1.357   1.477   1.563   1.648
 54 A'   55 A'   21 A"   56 A'   57 A'   22 A"   58 A'   59 A'                 
  1.927   1.929   1.978   1.982   2.024   2.059   2.117   2.261
 60 A'   23 A"   24 A"   61 A'   62 A'   25 A"   63 A'   64 A'                 
  2.517   3.537   3.673   3.756   3.761   3.774   3.885   3.949
 65 A'   66 A'   26 A"   27 A"   67 A'   68 A'   28 A"   69 A'                 
  3.972   3.980   3.989   4.050   4.203   4.749   6.257   6.293
 29 A"   70 A'   30 A"   71 A'   72 A'   73 A'   31 A"   74 A'                 
  6.426   6.564   6.888   7.526   7.539   7.608  13.739  13.838
 75 A'   76 A'   77 A'   32 A"   78 A'   79 A'   33 A"   80 A'                 
 13.899  35.222  47.855  66.753 163.014 289.725 289.736 289.817
 81 A'   82 A'   83 A'   84 A'   85 A'   34 A"   86 A'   87 A'                 
*******
 88 A'                                                                         

 Beta MOs, Restricted
 -- Occupied --                  
-482.86  -77.15  -62.52  -56.34  -56.34  -56.33  -24.72  -14.43
  1 A'    2 A'    3 A'    4 A'    1 A"    5 A'    6 A'    7 A'                 
 -8.727  -6.648  -6.557  -6.546  -6.545  -4.809  -4.808  -4.805
  8 A'    9 A'   10 A'    2 A"   11 A'   12 A'    3 A"   13 A'                 
 -2.668  -2.665  -2.664  -2.656  -2.656  -1.244  -0.886  -0.809
 14 A'    4 A"   15 A'    5 A"   16 A'   17 A'   18 A'   19 A'                 
 -0.610  -0.498  -0.491  -0.485  -0.387  -0.368  -0.336  -0.312
 20 A'   21 A'   22 A'    6 A"   23 A'    7 A"   24 A'   25 A'                 
 -0.308
  8 A"                                                                         
 -- Virtual --                   
 -0.133  -0.092  -0.004   0.001   0.009   0.036   0.036   0.050
  9 A"   26 A'   27 A'   28 A'   29 A'   10 A"   30 A'   31 A'                 
  0.062   0.073   0.094   0.119   0.126   0.134   0.174   0.199
 32 A'   11 A"   33 A'   34 A'   35 A'   12 A"   36 A'   37 A'                 
  0.241   0.250   0.265   0.270   0.293   0.323   0.372   0.412
 38 A'   13 A"   39 A'   14 A"   40 A'   41 A'   42 A'   15 A"                 
  0.429   0.449   0.455   0.499   0.538   0.543   0.581   0.608
 43 A'   44 A'   16 A"   45 A'   46 A'   17 A"   47 A'   18 A"                 
  0.612   0.629   0.731   0.737   0.770   0.822   0.896   0.956
 48 A'   49 A'   50 A'   19 A"   51 A'   20 A"   52 A'   53 A'                 
  1.029   1.152   1.280   1.319   1.357   1.477   1.563   1.648
 54 A'   55 A'   21 A"   56 A'   57 A'   22 A"   58 A'   59 A'                 
  1.927   1.929   1.978   1.982   2.024   2.059   2.117   2.261
 60 A'   23 A"   24 A"   61 A'   62 A'   25 A"   63 A'   64 A'                 
  2.517   3.537   3.673   3.756   3.761   3.774   3.885   3.949
 65 A'   66 A'   26 A"   27 A"   67 A'   68 A'   28 A"   69 A'                 
  3.972   3.980   3.989   4.050   4.203   4.749   6.257   6.293
 29 A"   70 A'   30 A"   71 A'   72 A'   73 A'   31 A"   74 A'                 
  6.426   6.564   6.888   7.526   7.539   7.608  13.739  13.838
 75 A'   76 A'   77 A'   32 A"   78 A'   79 A'   33 A"   80 A'                 
 13.899  35.222  47.855  66.753 163.014 289.725 289.736 289.817
 81 A'   82 A'   83 A'   84 A'   85 A'   34 A"   86 A'   87 A'                 
*******
 88 A'                                                                         
 --------------------------------------------------------------

          Ground-State Mulliken Net Atomic Charges

     Atom                 Charge (a.u.)
  ----------------------------------------
      1 P                     0.397038
      2 N                    -0.212357
      3 F                    -0.054783
      4 Br                   -0.129898
  ----------------------------------------
  Sum of atomic charges =    -0.000000

 -----------------------------------------------------------------
                    Cartesian Multipole Moments
 -----------------------------------------------------------------
    Charge (ESU x 10^10)
                -0.0000
    Dipole Moment (Debye)
         X      -1.3846      Y      -1.8662      Z      -0.0000
       Tot       2.3238
    Quadrupole Moments (Debye-Ang)
        XX     -46.9370     XY      -3.3051     YY     -42.3327
        XZ       0.0000     YZ      -0.0000     ZZ     -40.8168
    Octopole Moments (Debye-Ang^2)
       XXX     -76.2520    XXY      -1.9138    XYY     -19.3880
       YYY       0.7508    XXZ      -0.0000    XYZ       0.0000
       YYZ      -0.0000    XZZ     -15.8855    YZZ      -0.0586
       ZZZ      -0.0000
    Hexadecapole Moments (Debye-Ang^3)
      XXXX    -711.2610   XXXY      -1.3546   XXYY    -128.9318
      XYYY      11.0508   YYYY    -115.4623   XXXZ       0.0000
      XXYZ      -0.0000   XYYZ       0.0000   YYYZ      -0.0000
      XXZZ    -116.5681   XYZZ       3.7280   YYZZ     -26.4837
      XZZZ       0.0000   YZZZ      -0.0000   ZZZZ     -47.8537
 -----------------------------------------------------------------
 Calculating analytic gradient of the SCF energy
 Gradient of SCF Energy
            1           2           3           4
    1   0.0001370  -0.0001642   0.0000402  -0.0000130
    2  -0.0000352   0.0001266   0.0001997  -0.0002911
    3  -0.0000000   0.0000000   0.0000000   0.0000000
 Max gradient component =       2.911E-04
 RMS gradient           =       1.256E-04
 Gradient time:  CPU 3.19 s  wall 0.89 s
 Geometry Optimization Parameters
   NAtoms,    NIC,     NZ,  NCons,   NDum,   NFix, NCnnct, MaxDiis
        4      14       4       0       0       0       0       0

 Cartesian Hessian Update
 Hessian Updated using BFGS Update


** GEOMETRY OPTIMIZATION IN DELOCALIZED INTERNAL COORDINATES **
   Searching for a Minimum

   Optimization Cycle:   8

                       Coordinates (Angstroms)
     ATOM                X               Y               Z
      1  P         0.9061698374   -0.7461010466    0.0000000000
      2  N         1.8109709104    0.5902108864    0.0000000000
      3  F         3.1685691004    0.1504833520    0.0000000000
      4  Br       -1.0995078562    0.2357149533    0.0000000000
   Point Group: cs    Number of degrees of freedom:     5


   Energy is  -3070.085036466

 Hessian Updated using BFGS Update

  5 Hessian modes will be used to form the next step
  Hessian Eigenvalues:
     0.116952    0.185370    0.261855    0.298591    0.444182

 Minimum Search - Taking Simple RFO Step
 Searching for Lamda that Minimizes Along All modes
 Value Taken    Lamda =   0.00000000
 Step Taken.  Stepsize is  0.000603

                             Maximum     Tolerance    Cnvgd?
         Gradient           0.000071      0.000300     YES
         Displacement       0.000334      0.001200     YES
         Energy change     -0.000000      0.000001     YES


                       Distance Matrix (Angstroms)
             P (  1)   N (  2)   F (  3)
   N (  2)  1.613814
   F (  3)  2.433580  1.427036
   Br(  4)  2.233093  2.931988  4.268928

 Final energy is   -3070.0850364658982     


 ******************************
 **  OPTIMIZATION CONVERGED  **
 ******************************

                       Coordinates (Angstroms)
     ATOM                X               Y               Z
      1  P         0.9061698374   -0.7461010466    0.0000000000
      2  N         1.8109709104    0.5902108864    0.0000000000
      3  F         3.1685691004    0.1504833520    0.0000000000
      4  Br       -1.0995078562    0.2357149533    0.0000000000

Z-matrix Print:
$molecule
0 1
Br
P  1 2.233093
N  2 1.613814 1 98.018871
F  3 1.427036 2 106.154271 1 -180.000000 0
$end


 --------------------------------------------------------------
             Orbital Energies (a.u.) and Symmetries
 --------------------------------------------------------------

 Alpha MOs, Restricted
 -- Occupied --                  
-482.86  -77.15  -62.52  -56.34  -56.34  -56.33  -24.72  -14.43
  1 A'    2 A'    3 A'    4 A'    1 A"    5 A'    6 A'    7 A'                 
 -8.727  -6.648  -6.557  -6.546  -6.545  -4.809  -4.808  -4.805
  8 A'    9 A'   10 A'    2 A"   11 A'   12 A'    3 A"   13 A'                 
 -2.668  -2.665  -2.664  -2.656  -2.656  -1.244  -0.886  -0.809
 14 A'    4 A"   15 A'    5 A"   16 A'   17 A'   18 A'   19 A'                 
 -0.610  -0.498  -0.491  -0.485  -0.387  -0.368  -0.336  -0.312
 20 A'   21 A'   22 A'    6 A"   23 A'    7 A"   24 A'   25 A'                 
 -0.308
  8 A"                                                                         
 -- Virtual --                   
 -0.133  -0.092  -0.004   0.001   0.009   0.036   0.036   0.050
  9 A"   26 A'   27 A'   28 A'   29 A'   10 A"   30 A'   31 A'                 
  0.062   0.073   0.094   0.119   0.126   0.134   0.174   0.199
 32 A'   11 A"   33 A'   34 A'   35 A'   12 A"   36 A'   37 A'                 
  0.241   0.250   0.265   0.270   0.293   0.323   0.372   0.412
 38 A'   13 A"   39 A'   14 A"   40 A'   41 A'   42 A'   15 A"                 
  0.429   0.449   0.455   0.499   0.538   0.543   0.581   0.608
 43 A'   44 A'   16 A"   45 A'   46 A'   17 A"   47 A'   18 A"                 
  0.612   0.629   0.731   0.737   0.770   0.822   0.896   0.956
 48 A'   49 A'   50 A'   19 A"   51 A'   20 A"   52 A'   53 A'                 
  1.029   1.152   1.280   1.319   1.357   1.477   1.563   1.648
 54 A'   55 A'   21 A"   56 A'   57 A'   22 A"   58 A'   59 A'                 
  1.927   1.929   1.978   1.982   2.024   2.059   2.117   2.261
 60 A'   23 A"   24 A"   61 A'   62 A'   25 A"   63 A'   64 A'                 
  2.517   3.537   3.673   3.756   3.761   3.774   3.885   3.949
 65 A'   66 A'   26 A"   27 A"   67 A'   68 A'   28 A"   69 A'                 
  3.972   3.980   3.989   4.050   4.203   4.749   6.257   6.293
 29 A"   70 A'   30 A"   71 A'   72 A'   73 A'   31 A"   74 A'                 
  6.426   6.564   6.888   7.526   7.539   7.608  13.739  13.838
 75 A'   76 A'   77 A'   32 A"   78 A'   79 A'   33 A"   80 A'                 
 13.899  35.222  47.855  66.753 163.014 289.725 289.736 289.817
 81 A'   82 A'   83 A'   84 A'   85 A'   34 A"   86 A'   87 A'                 
*******
 88 A'                                                                         

 Beta MOs, Restricted
 -- Occupied --                  
-482.86  -77.15  -62.52  -56.34  -56.34  -56.33  -24.72  -14.43
  1 A'    2 A'    3 A'    4 A'    1 A"    5 A'    6 A'    7 A'                 
 -8.727  -6.648  -6.557  -6.546  -6.545  -4.809  -4.808  -4.805
  8 A'    9 A'   10 A'    2 A"   11 A'   12 A'    3 A"   13 A'                 
 -2.668  -2.665  -2.664  -2.656  -2.656  -1.244  -0.886  -0.809
 14 A'    4 A"   15 A'    5 A"   16 A'   17 A'   18 A'   19 A'                 
 -0.610  -0.498  -0.491  -0.485  -0.387  -0.368  -0.336  -0.312
 20 A'   21 A'   22 A'    6 A"   23 A'    7 A"   24 A'   25 A'                 
 -0.308
  8 A"                                                                         
 -- Virtual --                   
 -0.133  -0.092  -0.004   0.001   0.009   0.036   0.036   0.050
  9 A"   26 A'   27 A'   28 A'   29 A'   10 A"   30 A'   31 A'                 
  0.062   0.073   0.094   0.119   0.126   0.134   0.174   0.199
 32 A'   11 A"   33 A'   34 A'   35 A'   12 A"   36 A'   37 A'                 
  0.241   0.250   0.265   0.270   0.293   0.323   0.372   0.412
 38 A'   13 A"   39 A'   14 A"   40 A'   41 A'   42 A'   15 A"                 
  0.429   0.449   0.455   0.499   0.538   0.543   0.581   0.608
 43 A'   44 A'   16 A"   45 A'   46 A'   17 A"   47 A'   18 A"                 
  0.612   0.629   0.731   0.737   0.770   0.822   0.896   0.956
 48 A'   49 A'   50 A'   19 A"   51 A'   20 A"   52 A'   53 A'                 
  1.029   1.152   1.280   1.319   1.357   1.477   1.563   1.648
 54 A'   55 A'   21 A"   56 A'   57 A'   22 A"   58 A'   59 A'                 
  1.927   1.929   1.978   1.982   2.024   2.059   2.117   2.261
 60 A'   23 A"   24 A"   61 A'   62 A'   25 A"   63 A'   64 A'                 
  2.517   3.537   3.673   3.756   3.761   3.774   3.885   3.949
 65 A'   66 A'   26 A"   27 A"   67 A'   68 A'   28 A"   69 A'                 
  3.972   3.980   3.989   4.050   4.203   4.749   6.257   6.293
 29 A"   70 A'   30 A"   71 A'   72 A'   73 A'   31 A"   74 A'                 
  6.426   6.564   6.888   7.526   7.539   7.608  13.739  13.838
 75 A'   76 A'   77 A'   32 A"   78 A'   79 A'   33 A"   80 A'                 
 13.899  35.222  47.855  66.753 163.014 289.725 289.736 289.817
 81 A'   82 A'   83 A'   84 A'   85 A'   34 A"   86 A'   87 A'                 
*******
 88 A'                                                                         
 --------------------------------------------------------------

          Ground-State Mulliken Net Atomic Charges

     Atom                 Charge (a.u.)
  ----------------------------------------
      1 P                     0.397038
      2 N                    -0.212357
      3 F                    -0.054783
      4 Br                   -0.129898
  ----------------------------------------
  Sum of atomic charges =    -0.000000

 -----------------------------------------------------------------
                    Cartesian Multipole Moments
 -----------------------------------------------------------------
    Charge (ESU x 10^10)
                -0.0000
    Dipole Moment (Debye)
         X      -1.3846      Y      -1.8662      Z      -0.0000
       Tot       2.3238
    Quadrupole Moments (Debye-Ang)
        XX     -46.9370     XY      -3.3051     YY     -42.3327
        XZ       0.0000     YZ      -0.0000     ZZ     -40.8168
    Octopole Moments (Debye-Ang^2)
       XXX     -76.2520    XXY      -1.9138    XYY     -19.3880
       YYY       0.7508    XXZ      -0.0000    XYZ       0.0000
       YYZ      -0.0000    XZZ     -15.8855    YZZ      -0.0586
       ZZZ      -0.0000
    Hexadecapole Moments (Debye-Ang^3)
      XXXX    -711.2610   XXXY      -1.3546   XXYY    -128.9318
      XYYY      11.0508   YYYY    -115.4623   XXXZ       0.0000
      XXYZ      -0.0000   XYYZ       0.0000   YYYZ      -0.0000
      XXZZ    -116.5681   XYZZ       3.7280   YYZZ     -26.4837
      XZZZ       0.0000   YZZZ      -0.0000   ZZZZ     -47.8537
 -----------------------------------------------------------------
Archival summary:
1\1\TWL01\OPT\ProcedureUnspecified\BasisUnspecified\r1111\taweetha\SunNov2517:20:572018SunNov2517:20:572018\0\\#,OPT,ProcedureUnspecified,BasisUnspecified,\\0,1\Br\P,1,2.23309\N,2,1.61381,1,98.0189\F,3,1.42704,2,106.154,1,-180,0\\\@

 Total job time:  30.88s(wall), 109.36s(cpu) 
 Sun Nov 25 17:20:57 2018

        *************************************************************
        *                                                           *
        *  Thank you very much for using Q-Chem.  Have a nice day.  *
        *                                                           *
        *************************************************************


 
User input: 2 of 2 
 
Q-Chem Developer Version!
                  Welcome to Q-Chem
     A Quantum Leap Into The Future Of Chemistry


 Q-Chem 5.1, Q-Chem, Inc., Pleasanton, CA (2018)

 Yihan Shao,  Zhengting Gan,  E. Epifanovsky,  A. T. B. Gilbert,  M. Wormit,  
 J. Kussmann,  A. W. Lange,  A. Behn,  Jia Deng,  Xintian Feng,  D. Ghosh,  
 M. Goldey,  P. R. Horn,  L. D. Jacobson,  I. Kaliman,  T. Kus,  A. Landau,  
 Jie Liu,  E. I. Proynov,  R. M. Richard,  R. P. Steele,  E. J. Sundstrom,  
 H. L. Woodcock III,  P. M. Zimmerman,  D. Zuev,  B. Albrecht,  E. Alguire,  
 S. A. Baeppler,  D. Barton,  Z. Benda,  Y. A. Bernard,  E. J. Berquist,  
 K. B. Bravaya,  H. Burton,  D. Casanova,  Chun-Min Chang,  Yunqing Chen,  
 A. Chien,  K. D. Closser,  M. P. Coons,  S. Coriani,  S. Dasgupta,  
 A. L. Dempwolff,  M. Diedenhofen,  Hainam Do,  R. G. Edgar,  Po-Tung Fang,  
 S. Faraji,  S. Fatehi,  Qingguo Feng,  K. D. Fenk,  J. Fosso-Tande,  
 Qinghui Ge,  A. Ghysels,  G. Gidofalvi,  J. Gomes,  J. Gonthier,  A. Gunina,  
 D. Hait,  M. W. D. Hanson-Heine,  P. H. P. Harbach,  A. W. Hauser,  
 J. E. Herr,  E. G. Hohenstein,  Z. C. Holden,  Kerwin Hui,  B. C. Huynh,  
 T.-C. Jagau,  Hyunjun Ji,  B. Kaduk,  K. Khistyaev,  Jaehoon Kim,  
 P. Klunzinger,  K. Koh,  D. Kosenkov,  L. Koulias,  T. Kowalczyk,  
 C. M. Krauter,  A. Kunitsa,  Ka Un Lao,  A. Laurent,  K. V. Lawler,  
 Joonho Lee,  D. Lefrancois,  S. Lehtola,  D. S. Levine,  Yi-Pei Li,  
 You-Sheng Lin,  Fenglai Liu,  E. Livshits,  A. Luenser,  P. Manohar,  
 E. Mansoor,  S. F. Manzer,  Shan-Ping Mao,  Yuezhi Mao,  N. Mardirossian,  
 A. V. Marenich,  T. Markovich,  L. A. Martinez-Martinez,  S. A. Maurer,  
 N. J. Mayhall,  S. C. McKenzie,  J.-M. Mewes,  A. F. Morrison,  
 J. W. Mullinax,  K. Nanda,  T. S. Nguyen-Beck,  R. Olivares-Amaya,  
 J. A. Parkhill,  T. M. Perrine,  F. Plasser,  P. Pokhilko,  S. Prager,  
 A. Prociuk,  E. Ramos,  D. R. Rehn,  F. Rob,  M. Schneider,  N. Sergueev,  
 S. M. Sharada,  S. Sharma,  D. W. Small,  T. Stauch,  T. Stein,  
 Yu-Chuan Su,  A. J. W. Thom,  A. Tkatchenko,  T. Tsuchimochi,  N. M. Tubman,  
 L. Vogt,  M. L. Vidal,  O. Vydrov,  M. A. Watson,  J. Wenzel,  
 M. de Wergifosse,  T. A. Wesolowski,  A. White,  J. Witte,  A. Yamada,  
 Jun Yang,  K. Yao,  S. Yeganeh,  S. R. Yost,  Zhi-Qiang You,  A. Zech,  
 Igor Ying Zhang,  Xing Zhang,  Yan Zhao,  Ying Zhu,  B. R. Brooks,  
 G. K. L. Chan,  C. J. Cramer,  M. S. Gordon,  W. J. Hehre,  A. Klamt,  
 M. W. Schmidt,  C. D. Sherrill,  D. G. Truhlar,  A. Aspuru-Guzik,  R. Baer,  
 A. T. Bell,  N. A. Besley,  Jeng-Da Chai,  A. E. DePrince, III,  
 R. A. DiStasio Jr.,  A. Dreuw,  B. D. Dunietz,  T. R. Furlani,  
 Chao-Ping Hsu,  Yousung Jung,  Jing Kong,  D. S. Lambrecht,  WanZhen Liang,  
 C. Ochsenfeld,  V. A. Rassolov,  L. V. Slipchenko,  J. E. Subotnik,  
 T. Van Voorhis,  J. M. Herbert,  A. I. Krylov,  P. M. W. Gill,  M. Head-Gordon

 Contributors to earlier versions of Q-Chem not listed above: 
 R. D. Adamson,  B. Austin,  J. Baker,  G. J. O. Beran,  K. Brandhorst,  
 S. T. Brown,  E. F. C. Byrd,  A. K. Chakraborty,  C.-L. Cheng,  
 Siu Hung Chien,  D. M. Chipman,  D. L. Crittenden,  H. Dachsel,  
 R. J. Doerksen,  A. D. Dutoi,  L. Fusti-Molnar,  W. A. Goddard III,  
 A. Golubeva-Zadorozhnaya,  S. R. Gwaltney,  G. Hawkins,  A. Heyden,  
 S. Hirata,  G. Kedziora,  F. J. Keil,  C. Kelley,  Jihan Kim,  R. A. King,  
 R. Z. Khaliullin,  P. P. Korambath,  W. Kurlancheek,  A. M. Lee,  M. S. Lee,  
 S. V. Levchenko,  Ching Yeh Lin,  D. Liotard,  R. C. Lochan,  I. Lotan,  
 P. E. Maslen,  N. Nair,  D. P. O'Neill,  D. Neuhauser,  E. Neuscamman,  
 C. M. Oana,  R. Olson,  B. Peters,  R. Peverati,  P. A. Pieniazek,  
 Y. M. Rhee,  J. Ritchie,  M. A. Rohrdanz,  E. Rosta,  N. J. Russ,  
 H. F. Schaefer III,  N. E. Schultz,  N. Shenvi,  A. C. Simmonett,  A. Sodt,  
 D. Stuck,  K. S. Thanthiriwatte,  V. Vanovschi,  Tao Wang,  A. Warshel,  
 C. F. Williams,  Q. Wu,  X. Xu,  W. Zhang

 Please cite Q-Chem as follows:
 Y. Shao et al., Mol. Phys. 113, 184-215 (2015)
 DOI: 10.1080/00268976.2014.952696

 Q-Chem 5.1.2 for Intel X86 EM64T Linux

 Parts of Q-Chem use Armadillo 8.300.2 (Tropical Shenanigans).
 http://arma.sourceforge.net/

 Q-Chem begins on Sun Nov 25 17:20:57 2018  

Host: 
0

     Scratch files written to /scratch/taweetham/qchem45731//
The previous job contains 0 fragments, simply inherited here
Input Ideriv = 2
Curr. Ideriv = -1
Max.  Ideriv = 2

Checking the input file for inconsistencies... 	...done.

--------------------------------------------------------------
User input:
--------------------------------------------------------------

$molecule
read
$end

$rem
   job_type 	frequency
   basis 	6-311++g**
   method	b3lyp	
$end


--------------------------------------------------------------
 ----------------------------------------------------------------
             Standard Nuclear Orientation (Angstroms)
    I     Atom           X                Y                Z
 ----------------------------------------------------------------
    1      P      -0.6999339720    -0.7484928920    -0.0000000000
    2      N      -1.5323994009     0.6340395213     0.0000000000
    3      F      -2.9114586290     0.2671215530     0.0000000000
    4      Br      1.3551123728     0.1252863644    -0.0000000000
 ----------------------------------------------------------------
 Molecular Point Group                 Cs    NOp =  2
 Largest Abelian Subgroup              Cs    NOp =  2
 Nuclear Repulsion Energy =   294.8228748213 hartrees
 There are       33 alpha and       33 beta electrons
 Requested basis set is 6-311++G(d,p)
 There are 44 shells and 122 basis functions

 Total QAlloc Memory Limit   2000 MB
 Mega-Array Size       188 MB
 MEM_STATIC part       192 MB

                       Distance Matrix (Angstroms)
             P (  1)   N (  2)   F (  3)
   N (  2)  1.613814
   F (  3)  2.433580  1.427036
   Br(  4)  2.233093  2.931988  4.268928

 A cutoff of  1.0D-11 yielded    853 shell pairs
 There are      6897 function pairs (      7601 Cartesian)

 -------------------------------------------------------
 OpenMP Integral Computing Module                       
 Release: version 1.0, May 2013, Q-Chem Inc. Pittsburgh 
 -------------------------------------------------------
 Integral Job Info:
 Integral job number is                      11
 Integral operator is                         1
 short-range coefficients                     0
 long-range coefficients              100000000
 Omega coefficients                           0
 if combine SR and LR in K                    0
 Integral screening is                        0
 Integral computing path is                   2
 max size of driver memory is            800000
 size of driver memory is                593474
 size of scratch memory is             29623520
 max col of scratch BK array               1296
 max len of scratch array in speh3          155
 max len of scratch index in speh4           18
 max int batch size is                      520
 min int batch size is                       52
 fixed nKL is                                45
 max L of basis functions is                  2
 order of int derivative is                   0
 number of shells is                         44
 number of basis is                         128
 number of cartesian basis is               128
 number of contracted shell pairs           853
 number of primitive shell pairs           2420
 maxK2 (contraction) of shell pair           36
 max number of K2 of shell pair               1
 max number of CS2 of shell pair             77
 max number of PS2 of shell pair            192
 mem total for path MDJ                  515478
 -------------------------------------------------------
 Smallest overlap matrix eigenvalue = 1.41E-03
 Guess from superposition of atomic densities
 Warning:  Energy on first SCF cycle will be non-variational
 SAD guess density has 66.000000 electrons

 -----------------------------------------------------------------------
  General SCF calculation program by
  Eric Jon Sundstrom, Paul Horn, Yuezhi Mao, Dmitri Zuev, Alec White,
  David Stuck, Shaama M.S., Shane Yost, Joonho Lee, David Small,
  Daniel Levine, Susi Lehtola, Hugh Burton, Evgeny Epifanovsky
 -----------------------------------------------------------------------
 Exchange:     0.2000 Hartree-Fock + 0.0800 Slater + 0.7200 B88
 Correlation:  0.1900 VWN1RPA + 0.8100 LYP
 Using SG-1 standard quadrature grid
 using 4 threads for integral computing
 -------------------------------------------------------
 OpenMP Integral computing Module                
 Release: version 2.0, May 2017, Q-Chem Inc. Pleasanton 
 -------------------------------------------------------
 -------------------------------------------------------
 OpenMP BLAS3 based DFT computing Module                
 Release: version 1.0, May 2013, Q-Chem Inc. Pittsburgh 
 -------------------------------------------------------
 A restricted SCF calculation will be
 performed using DIIS
 SCF converges when DIIS error is below 1.0e-08
 ---------------------------------------
  Cycle       Energy         DIIS error
 ---------------------------------------
    1   -3070.3879759300      4.37e-02  
    2   -3070.0375064683      5.31e-03  
    3   -3069.8430191881      1.12e-02  
    4   -3070.0748568242      2.44e-03  
    5   -3070.0828273456      1.12e-03  
    6   -3070.0848122878      3.04e-04  
    7   -3070.0848791782      1.18e-04  
    8   -3070.0849049736      3.37e-05  
    9   -3070.0849060119      4.45e-06  
   10   -3070.0849060509      9.53e-07  
   11   -3070.0849060528      2.24e-07  
   12   -3070.0849060529      6.22e-08  
   13   -3070.0849060529      1.36e-08  
   14   -3070.0849060529      1.51e-09  Convergence criterion met
 ---------------------------------------
 SCF time:   CPU 13.58s  wall 4.00s 
 SCF   energy in the final basis set =    -3070.0849060529
 Total energy in the final basis set =    -3070.0849060529

 --------------------------------------------------------------
             Orbital Energies (a.u.) and Symmetries
 --------------------------------------------------------------

 Alpha MOs, Restricted
 -- Occupied --                  
-482.86  -77.15  -62.52  -56.34  -56.34  -56.33  -24.72  -14.43
  1 A'    2 A'    3 A'    4 A'    1 A"    5 A'    6 A'    7 A'                 
 -8.727  -6.648  -6.557  -6.546  -6.545  -4.809  -4.808  -4.805
  8 A'    9 A'   10 A'    2 A"   11 A'   12 A'    3 A"   13 A'                 
 -2.668  -2.665  -2.664  -2.656  -2.656  -1.244  -0.886  -0.809
 14 A'    4 A"   15 A'    5 A"   16 A'   17 A'   18 A'   19 A'                 
 -0.610  -0.498  -0.491  -0.485  -0.387  -0.368  -0.336  -0.312
 20 A'   21 A'   22 A'    6 A"   23 A'    7 A"   24 A'   25 A'                 
 -0.308
  8 A"                                                                         
 -- Virtual --                   
 -0.133  -0.092  -0.004   0.002   0.009   0.036   0.036   0.050
  9 A"   26 A'   27 A'   28 A'   29 A'   10 A"   30 A'   31 A'                 
  0.062   0.073   0.094   0.119   0.126   0.134   0.174   0.199
 32 A'   11 A"   33 A'   34 A'   35 A'   12 A"   36 A'   37 A'                 
  0.241   0.250   0.265   0.270   0.293   0.323   0.372   0.412
 38 A'   13 A"   39 A'   14 A"   40 A'   41 A'   42 A'   15 A"                 
  0.429   0.449   0.455   0.499   0.538   0.543   0.581   0.608
 43 A'   44 A'   16 A"   45 A'   46 A'   17 A"   47 A'   18 A"                 
  0.612   0.629   0.731   0.737   0.770   0.822   0.896   0.956
 48 A'   49 A'   50 A'   19 A"   51 A'   20 A"   52 A'   53 A'                 
  1.030   1.152   1.280   1.319   1.357   1.477   1.563   1.648
 54 A'   55 A'   21 A"   56 A'   57 A'   22 A"   58 A'   59 A'                 
  1.927   1.929   1.978   1.982   2.024   2.059   2.117   2.261
 60 A'   23 A"   24 A"   61 A'   62 A'   25 A"   63 A'   64 A'                 
  2.517   3.537   3.673   3.756   3.761   3.774   3.885   3.949
 65 A'   66 A'   26 A"   27 A"   67 A'   68 A'   28 A"   69 A'                 
  3.972   3.980   3.989   4.050   4.203   4.749   6.257   6.293
 29 A"   70 A'   30 A"   71 A'   72 A'   73 A'   31 A"   74 A'                 
  6.426   6.564   6.888   7.527   7.539   7.608  13.739  13.838
 75 A'   76 A'   77 A'   32 A"   78 A'   79 A'   33 A"   80 A'                 
 13.899  35.222  47.855  66.753 163.014 289.725 289.736 289.817
 81 A'   82 A'   83 A'   84 A'   85 A'   34 A"   86 A'   87 A'                 
*******
 88 A'                                                                         

 Beta MOs, Restricted
 -- Occupied --                  
-482.86  -77.15  -62.52  -56.34  -56.34  -56.33  -24.72  -14.43
  1 A'    2 A'    3 A'    4 A'    1 A"    5 A'    6 A'    7 A'                 
 -8.727  -6.648  -6.557  -6.546  -6.545  -4.809  -4.808  -4.805
  8 A'    9 A'   10 A'    2 A"   11 A'   12 A'    3 A"   13 A'                 
 -2.668  -2.665  -2.664  -2.656  -2.656  -1.244  -0.886  -0.809
 14 A'    4 A"   15 A'    5 A"   16 A'   17 A'   18 A'   19 A'                 
 -0.610  -0.498  -0.491  -0.485  -0.387  -0.368  -0.336  -0.312
 20 A'   21 A'   22 A'    6 A"   23 A'    7 A"   24 A'   25 A'                 
 -0.308
  8 A"                                                                         
 -- Virtual --                   
 -0.133  -0.092  -0.004   0.002   0.009   0.036   0.036   0.050
  9 A"   26 A'   27 A'   28 A'   29 A'   10 A"   30 A'   31 A'                 
  0.062   0.073   0.094   0.119   0.126   0.134   0.174   0.199
 32 A'   11 A"   33 A'   34 A'   35 A'   12 A"   36 A'   37 A'                 
  0.241   0.250   0.265   0.270   0.293   0.323   0.372   0.412
 38 A'   13 A"   39 A'   14 A"   40 A'   41 A'   42 A'   15 A"                 
  0.429   0.449   0.455   0.499   0.538   0.543   0.581   0.608
 43 A'   44 A'   16 A"   45 A'   46 A'   17 A"   47 A'   18 A"                 
  0.612   0.629   0.731   0.737   0.770   0.822   0.896   0.956
 48 A'   49 A'   50 A'   19 A"   51 A'   20 A"   52 A'   53 A'                 
  1.030   1.152   1.280   1.319   1.357   1.477   1.563   1.648
 54 A'   55 A'   21 A"   56 A'   57 A'   22 A"   58 A'   59 A'                 
  1.927   1.929   1.978   1.982   2.024   2.059   2.117   2.261
 60 A'   23 A"   24 A"   61 A'   62 A'   25 A"   63 A'   64 A'                 
  2.517   3.537   3.673   3.756   3.761   3.774   3.885   3.949
 65 A'   66 A'   26 A"   27 A"   67 A'   68 A'   28 A"   69 A'                 
  3.972   3.980   3.989   4.050   4.203   4.749   6.257   6.293
 29 A"   70 A'   30 A"   71 A'   72 A'   73 A'   31 A"   74 A'                 
  6.426   6.564   6.888   7.527   7.539   7.608  13.739  13.838
 75 A'   76 A'   77 A'   32 A"   78 A'   79 A'   33 A"   80 A'                 
 13.899  35.222  47.855  66.753 163.014 289.725 289.736 289.817
 81 A'   82 A'   83 A'   84 A'   85 A'   34 A"   86 A'   87 A'                 
*******
 88 A'                                                                         
 --------------------------------------------------------------

          Ground-State Mulliken Net Atomic Charges

     Atom                 Charge (a.u.)
  ----------------------------------------
      1 P                     0.396979
      2 N                    -0.212144
      3 F                    -0.054815
      4 Br                   -0.130021
  ----------------------------------------
  Sum of atomic charges =    -0.000000

 -----------------------------------------------------------------
                    Cartesian Multipole Moments
 -----------------------------------------------------------------
    Charge (ESU x 10^10)
                -0.0000
    Dipole Moment (Debye)
         X       1.2830      Y      -1.9361      Z       0.0000
       Tot       2.3226
    Quadrupole Moments (Debye-Ang)
        XX     -45.9455     XY       2.9919     YY     -42.4973
        XZ       0.0000     YZ      -0.0000     ZZ     -40.8174
    Octopole Moments (Debye-Ang^2)
       XXX      41.8370    XXY       0.1034    XYY       8.8964
       YYY       4.2358    XXZ       0.0000    XYZ      -0.0000
       YYZ      -0.0000    XZZ       5.8750    YZZ       1.2046
       ZZZ       0.0000
    Hexadecapole Moments (Debye-Ang^3)
      XXXX    -651.6353   XXXY      14.0592   XXYY    -123.2213
      XYYY       1.5512   YYYY    -114.8554   XXXZ       0.0000
      XXYZ      -0.0000   XYYZ       0.0000   YYYZ      -0.0000
      XXZZ    -111.3934   XYZZ       0.5512   YYZZ     -26.3593
      XZZZ       0.0000   YZZZ      -0.0000   ZZZZ     -47.8540
 -----------------------------------------------------------------
 Calculating MO derivatives via CPSCF
 D1JvT checksum  = 102864 8526.1472207586
 D1KAT checksum  = 223680 519.9762418829
   1         3          12      0.174473    0.055623
   2         3          12      0.020984    0.007234
   3         3          12      0.003024    0.001131
   4         3          12      0.000328    0.000132
   5         9           6      0.000022    0.000009
   6        15           0      0.000000    0.000000    Roots Converged
 Time for AOints: 2.5 s (CPU) 0.6 s (wall)
 ------------------------------------------------------------------------------
                     AOints        : Timing summary (seconds)
 ------------------------------------------------------------------------------
     job step          cpu (% of tot)      sys (% of tot)     wall (% of tot)
 ------------------------------------------------------------------------------
  cpscf_lag         0.1469E+02 (33.2)   0.3000E-05 (50.0)   0.3865E+01 (33.3)
  iterzp            0.2698E+02 (61.1)   0.3000E-05 (50.0)   0.7063E+01 (60.8)
  make_fx           0.0000E+00 ( 0.0)   0.0000E+00 ( 0.0)   0.0000E+00 ( 0.0)
  AOints            0.2472E+01 ( 5.6)   0.0000E+00 ( 0.0)   0.6339E+00 ( 5.5)
 ------------------------------------------------------------------------------
   Grand Totals     0.4420E+02          0.6000E-05          0.1161E+02
 ------------------------------------------------------------------------------
 Calculating analytic Hessian of the SCF energy
 Polarizability Matrix (a.u.)
            1           2           3
    1 -81.7437719  -0.0852839  -0.0000000
    2  -0.0852839 -45.0125297  -0.0000000
    3  -0.0000000  -0.0000000 -32.0988786

 Direct stationary perturbation theory relativistic correction:

 rels  =      17.313511106341
 relv  =     -58.645793301628
 rel2e =       9.326743390625
 E_rel =     -32.005538804662

 Hessian of the SCF Energy
            1           2           3           4           5           6
    1   0.2226789  -0.0931905  -0.0000000  -0.0818401   0.1243575   0.0000000
    2  -0.0931905   0.3170698   0.0000000   0.1307731  -0.2904168  -0.0000000
    3  -0.0000000   0.0000000   0.0016052   0.0000000  -0.0000000   0.0069018
    4  -0.0818401   0.1307731   0.0000000   0.2957934  -0.0971616  -0.0000000
    5   0.1243575  -0.2904168  -0.0000000  -0.0971616   0.3129626   0.0000000
    6   0.0000000  -0.0000000   0.0069018  -0.0000000   0.0000000   0.0154808
    7  -0.0550297  -0.0010743  -0.0000000  -0.1975826  -0.0283429   0.0000000
    8   0.0176478   0.0087175  -0.0000000  -0.0427082  -0.0342653  -0.0000000
    9   0.0000000  -0.0000000  -0.0060429  -0.0000000  -0.0000000  -0.0138821
   10  -0.0858091  -0.0365084   0.0000000  -0.0163707   0.0011470   0.0000000
   11  -0.0488149  -0.0353705  -0.0000000   0.0090967   0.0117195   0.0000000
   12   0.0000000  -0.0000000  -0.0024641  -0.0000000   0.0000000  -0.0085005
            7           8           9          10          11          12
    1  -0.0550297   0.0176478   0.0000000  -0.0858091  -0.0488149   0.0000000
    2  -0.0010743   0.0087175  -0.0000000  -0.0365084  -0.0353705  -0.0000000
    3  -0.0000000  -0.0000000  -0.0060429   0.0000000  -0.0000000  -0.0024641
    4  -0.1975826  -0.0427082  -0.0000000  -0.0163707   0.0090967  -0.0000000
    5  -0.0283429  -0.0342653  -0.0000000   0.0011470   0.0117195   0.0000000
    6   0.0000000  -0.0000000  -0.0138821   0.0000000   0.0000000  -0.0085005
    7   0.2590477   0.0233356  -0.0000000  -0.0064354   0.0060816   0.0000000
    8   0.0233356   0.0265606   0.0000000   0.0017248  -0.0010128  -0.0000000
    9  -0.0000000   0.0000000   0.0124641  -0.0000000   0.0000000   0.0074609
   10  -0.0064354   0.0017248  -0.0000000   0.1086151   0.0336365  -0.0000000
   11   0.0060816  -0.0010128   0.0000000   0.0336365   0.0246638   0.0000000
   12   0.0000000  -0.0000000   0.0074609  -0.0000000   0.0000000   0.0035038
 Gradient time:  CPU 71.47 s  wall 18.84 s
 **********************************************************************
 **                                                                  **
 **                       VIBRATIONAL ANALYSIS                       **
 **                       --------------------                       **
 **                                                                  **
 **        VIBRATIONAL FREQUENCIES (CM**-1) AND NORMAL MODES         **
 **     FORCE CONSTANTS (mDYN/ANGSTROM) AND REDUCED MASSES (AMU)     **
 **                  INFRARED INTENSITIES (KM/MOL)                   **
 **                                                                  **
 **********************************************************************


 Mode:                 1                      2                      3
 Frequency:       167.80                 224.78                 286.20
 Force Cnst:      0.3971                 0.4859                 1.1616
 Red. Mass:      23.9375                16.3212                24.0689
 IR Active:          YES                    YES                    YES
 IR Intens:        4.935                  0.060                 13.814
 Raman Active:       YES                    YES                    YES
               X      Y      Z        X      Y      Z        X      Y      Z
 P         -0.119  0.513 -0.000   -0.000  0.000  0.163   -0.192 -0.262 -0.000
 N         -0.424  0.325 -0.000   -0.000  0.000  0.823   -0.438 -0.367 -0.000
 F         -0.275 -0.558  0.000   -0.000 -0.000 -0.538   -0.576  0.382  0.000
 Br         0.188 -0.125  0.000    0.000 -0.000 -0.080    0.292  0.076  0.000
 TransDip   0.056  0.044 -0.000    0.000  0.000 -0.008   -0.115 -0.030 -0.000

 Mode:                 4                      5                      6
 Frequency:       452.73                 829.64                1024.09
 Force Cnst:      3.1737                 6.6788                10.0877
 Red. Mass:      26.2806                16.4689                16.3256
 IR Active:          YES                    YES                    YES
 IR Intens:       53.347                183.623                 10.467
 Raman Active:       YES                    YES                    YES
               X      Y      Z        X      Y      Z        X      Y      Z
 P          0.717  0.222 -0.000   -0.106  0.170 -0.000    0.153 -0.321  0.000
 N         -0.344 -0.289 -0.000   -0.583 -0.513 -0.000   -0.610  0.683  0.000
 F         -0.382  0.252  0.000    0.586  0.119  0.000    0.188  0.010 -0.000
 Br        -0.128 -0.097  0.000    0.004 -0.004  0.000    0.003  0.002 -0.000
 TransDip   0.219  0.083 -0.000   -0.418  0.117 -0.000   -0.103  0.015 -0.000

 STANDARD THERMODYNAMIC QUANTITIES AT   298.15 K  AND     1.00 ATM

   This Molecule has  0 Imaginary Frequencies
   Zero point vibrational energy:        4.268 kcal/mol

   Atom    1 Element P  Has Mass   30.97376
   Atom    2 Element N  Has Mass   14.00307
   Atom    3 Element F  Has Mass   18.99840
   Atom    4 Element Br Has Mass   78.91830
   Molecular Mass:   142.893530 amu
   Principal axes and moments of inertia in amu*Bohr^2:
                             1           2           3
    Eigenvalues --       91.30862  1262.43703  1353.74566
          X               0.99999    -0.00368     0.00000
          Y               0.00368     0.99999    -0.00000
          Z              -0.00000     0.00000     1.00000
   Rotational Symmetry Number is   1
   The Molecule is an Asymmetric Top
   Translational Enthalpy:        0.889 kcal/mol
   Rotational Enthalpy:           0.889 kcal/mol
   Vibrational Enthalpy:          5.484 kcal/mol
   gas constant (RT):             0.592 kcal/mol
   Translational Entropy:        40.782  cal/mol.K
   Rotational Entropy:           26.548  cal/mol.K
   Vibrational Entropy:           6.933  cal/mol.K

   Total Enthalpy:                7.854 kcal/mol
   Total Entropy:                74.263  cal/mol.K
Archival summary:
1\1\TWL01\FREQ\ProcedureUnspecified\BasisUnspecified\r1111\taweetha\SunNov2517:21:202018SunNov2517:21:202018\0\\#,FREQ,ProcedureUnspecified,BasisUnspecified,\\0,1\Br\P,1,2.23309\N,2,1.61381,1,98.0189\F,3,1.42704,2,106.154,1,180,0\\\@

 Total job time:  22.63s(wall), 85.15s(cpu) 
 Sun Nov 25 17:21:20 2018

        *************************************************************
        *                                                           *
        *  Thank you very much for using Q-Chem.  Have a nice day.  *
        *                                                           *
        *************************************************************
