# Supplementary material for: Geometric and energetic data from ab initio calculations of haloethene, haloimine, halomethylenephosphine, haloiminophosphine, halodiazene, halodiphosphene and halocyclopropane
Source: Data Brief. 2019 Nov 2;27:104738. doi: 10.1016/j.dib.2019.104738 (PMC6861602; doi:10.1016/j.dib.2019.104738)
Supplement: Multimedia component 7 [file mmc7.zip › NP/B3LYP/FENPECl.out]

Q-Chem Developer Version!
                  Welcome to Q-Chem
     A Quantum Leap Into The Future Of Chemistry


 Q-Chem 5.1, Q-Chem, Inc., Pleasanton, CA (2018)

 Yihan Shao,  Zhengting Gan,  E. Epifanovsky,  A. T. B. Gilbert,  M. Wormit,  
 J. Kussmann,  A. W. Lange,  A. Behn,  Jia Deng,  Xintian Feng,  D. Ghosh,  
 M. Goldey,  P. R. Horn,  L. D. Jacobson,  I. Kaliman,  T. Kus,  A. Landau,  
 Jie Liu,  E. I. Proynov,  R. M. Richard,  R. P. Steele,  E. J. Sundstrom,  
 H. L. Woodcock III,  P. M. Zimmerman,  D. Zuev,  B. Albrecht,  E. Alguire,  
 S. A. Baeppler,  D. Barton,  Z. Benda,  Y. A. Bernard,  E. J. Berquist,  
 K. B. Bravaya,  H. Burton,  D. Casanova,  Chun-Min Chang,  Yunqing Chen,  
 A. Chien,  K. D. Closser,  M. P. Coons,  S. Coriani,  S. Dasgupta,  
 A. L. Dempwolff,  M. Diedenhofen,  Hainam Do,  R. G. Edgar,  Po-Tung Fang,  
 S. Faraji,  S. Fatehi,  Qingguo Feng,  K. D. Fenk,  J. Fosso-Tande,  
 Qinghui Ge,  A. Ghysels,  G. Gidofalvi,  J. Gomes,  J. Gonthier,  A. Gunina,  
 D. Hait,  M. W. D. Hanson-Heine,  P. H. P. Harbach,  A. W. Hauser,  
 J. E. Herr,  E. G. Hohenstein,  Z. C. Holden,  Kerwin Hui,  B. C. Huynh,  
 T.-C. Jagau,  Hyunjun Ji,  B. Kaduk,  K. Khistyaev,  Jaehoon Kim,  
 P. Klunzinger,  K. Koh,  D. Kosenkov,  L. Koulias,  T. Kowalczyk,  
 C. M. Krauter,  A. Kunitsa,  Ka Un Lao,  A. Laurent,  K. V. Lawler,  
 Joonho Lee,  D. Lefrancois,  S. Lehtola,  D. S. Levine,  Yi-Pei Li,  
 You-Sheng Lin,  Fenglai Liu,  E. Livshits,  A. Luenser,  P. Manohar,  
 E. Mansoor,  S. F. Manzer,  Shan-Ping Mao,  Yuezhi Mao,  N. Mardirossian,  
 A. V. Marenich,  T. Markovich,  L. A. Martinez-Martinez,  S. A. Maurer,  
 N. J. Mayhall,  S. C. McKenzie,  J.-M. Mewes,  A. F. Morrison,  
 J. W. Mullinax,  K. Nanda,  T. S. Nguyen-Beck,  R. Olivares-Amaya,  
 J. A. Parkhill,  T. M. Perrine,  F. Plasser,  P. Pokhilko,  S. Prager,  
 A. Prociuk,  E. Ramos,  D. R. Rehn,  F. Rob,  M. Schneider,  N. Sergueev,  
 S. M. Sharada,  S. Sharma,  D. W. Small,  T. Stauch,  T. Stein,  
 Yu-Chuan Su,  A. J. W. Thom,  A. Tkatchenko,  T. Tsuchimochi,  N. M. Tubman,  
 L. Vogt,  M. L. Vidal,  O. Vydrov,  M. A. Watson,  J. Wenzel,  
 M. de Wergifosse,  T. A. Wesolowski,  A. White,  J. Witte,  A. Yamada,  
 Jun Yang,  K. Yao,  S. Yeganeh,  S. R. Yost,  Zhi-Qiang You,  A. Zech,  
 Igor Ying Zhang,  Xing Zhang,  Yan Zhao,  Ying Zhu,  B. R. Brooks,  
 G. K. L. Chan,  C. J. Cramer,  M. S. Gordon,  W. J. Hehre,  A. Klamt,  
 M. W. Schmidt,  C. D. Sherrill,  D. G. Truhlar,  A. Aspuru-Guzik,  R. Baer,  
 A. T. Bell,  N. A. Besley,  Jeng-Da Chai,  A. E. DePrince, III,  
 R. A. DiStasio Jr.,  A. Dreuw,  B. D. Dunietz,  T. R. Furlani,  
 Chao-Ping Hsu,  Yousung Jung,  Jing Kong,  D. S. Lambrecht,  WanZhen Liang,  
 C. Ochsenfeld,  V. A. Rassolov,  L. V. Slipchenko,  J. E. Subotnik,  
 T. Van Voorhis,  J. M. Herbert,  A. I. Krylov,  P. M. W. Gill,  M. Head-Gordon

 Contributors to earlier versions of Q-Chem not listed above: 
 R. D. Adamson,  B. Austin,  J. Baker,  G. J. O. Beran,  K. Brandhorst,  
 S. T. Brown,  E. F. C. Byrd,  A. K. Chakraborty,  C.-L. Cheng,  
 Siu Hung Chien,  D. M. Chipman,  D. L. Crittenden,  H. Dachsel,  
 R. J. Doerksen,  A. D. Dutoi,  L. Fusti-Molnar,  W. A. Goddard III,  
 A. Golubeva-Zadorozhnaya,  S. R. Gwaltney,  G. Hawkins,  A. Heyden,  
 S. Hirata,  G. Kedziora,  F. J. Keil,  C. Kelley,  Jihan Kim,  R. A. King,  
 R. Z. Khaliullin,  P. P. Korambath,  W. Kurlancheek,  A. M. Lee,  M. S. Lee,  
 S. V. Levchenko,  Ching Yeh Lin,  D. Liotard,  R. C. Lochan,  I. Lotan,  
 P. E. Maslen,  N. Nair,  D. P. O'Neill,  D. Neuhauser,  E. Neuscamman,  
 C. M. Oana,  R. Olson,  B. Peters,  R. Peverati,  P. A. Pieniazek,  
 Y. M. Rhee,  J. Ritchie,  M. A. Rohrdanz,  E. Rosta,  N. J. Russ,  
 H. F. Schaefer III,  N. E. Schultz,  N. Shenvi,  A. C. Simmonett,  A. Sodt,  
 D. Stuck,  K. S. Thanthiriwatte,  V. Vanovschi,  Tao Wang,  A. Warshel,  
 C. F. Williams,  Q. Wu,  X. Xu,  W. Zhang

 Please cite Q-Chem as follows:
 Y. Shao et al., Mol. Phys. 113, 184-215 (2015)
 DOI: 10.1080/00268976.2014.952696

 Q-Chem 5.1.2 for Intel X86 EM64T Linux

 Parts of Q-Chem use Armadillo 8.300.2 (Tropical Shenanigans).
 http://arma.sourceforge.net/

 Q-Chem begins on Sun Nov 25 17:22:14 2018  

Host: 
0

     Scratch files written to /scratch/taweetham/qchem45837//
Input Ideriv = 2
Curr. Ideriv = -1
Max.  Ideriv = 2

Checking the input file for inconsistencies... 	...done.

--------------------------------------------------------------
User input:
--------------------------------------------------------------
$molecule
0 1
P 
N 1 PP 
F 2 PF 1 ANG 
Cl 1 PCl 2 ANG  3 DHA

PP=1.9
PH=1.44
PF=1.54
PCl=2.03
PBr=2.5
PI=2.6
ANG=120.0
DHA=180.0
$end

$rem
   job_type	optimization
   basis	6-311++g**
   method	b3lyp
$end

--------------------------------------------------------------
 ----------------------------------------------------------------
             Standard Nuclear Orientation (Angstroms)
    I     Atom           X                Y                Z
 ----------------------------------------------------------------
    1      P       0.1035646956    -0.5504538103     0.0000000000
    2      N      -1.4007923420     0.6101106660     0.0000000000
    3      F      -2.8250952527     0.0244817575     0.0000000000
    4      Cl      1.9810548961     0.2215115691    -0.0000000000
 ----------------------------------------------------------------
 Molecular Point Group                 Cs    NOp =  2
 Largest Abelian Subgroup              Cs    NOp =  2
 Nuclear Repulsion Energy =   176.6320191297 hartrees
 There are       24 alpha and       24 beta electrons
 Requested basis set is 6-311++G(d,p)
 There are 38 shells and 104 basis functions

 Total QAlloc Memory Limit   2000 MB
 Mega-Array Size       188 MB
 MEM_STATIC part       192 MB
 A cutoff of  1.0D-11 yielded    632 shell pairs
 There are      4993 function pairs (      5385 Cartesian)

 -------------------------------------------------------
 OpenMP Integral Computing Module                       
 Release: version 1.0, May 2013, Q-Chem Inc. Pittsburgh 
 -------------------------------------------------------
 Integral Job Info:
 Integral job number is                      11
 Integral operator is                         1
 short-range coefficients                     0
 long-range coefficients              100000000
 Omega coefficients                           0
 if combine SR and LR in K                    0
 Integral screening is                        0
 Integral computing path is                   2
 max size of driver memory is            800000
 size of driver memory is                593474
 size of scratch memory is              8114252
 max col of scratch BK array               1296
 max len of scratch array in speh3          155
 max len of scratch index in speh4           18
 max int batch size is                      520
 min int batch size is                       52
 fixed nKL is                                52
 max L of basis functions is                  2
 order of int derivative is                   0
 number of shells is                         38
 number of basis is                         108
 number of cartesian basis is               108
 number of contracted shell pairs           632
 number of primitive shell pairs           1855
 maxK2 (contraction) of shell pair           36
 max number of K2 of shell pair               1
 max number of CS2 of shell pair             60
 max number of PS2 of shell pair            174
 mem total for path MDJ                  512620
 -------------------------------------------------------
 Smallest overlap matrix eigenvalue = 3.08E-03

 Scale SEOQF with 1.000000e-01/1.000000e-01/1.000000e-01

 Standard Electronic Orientation quadrupole field applied
 Nucleus-field energy     =     0.0000000060 hartrees
 Guess from superposition of atomic densities
 Warning:  Energy on first SCF cycle will be non-variational
 SAD guess density has 48.000000 electrons

 -----------------------------------------------------------------------
  General SCF calculation program by
  Eric Jon Sundstrom, Paul Horn, Yuezhi Mao, Dmitri Zuev, Alec White,
  David Stuck, Shaama M.S., Shane Yost, Joonho Lee, David Small,
  Daniel Levine, Susi Lehtola, Hugh Burton, Evgeny Epifanovsky
 -----------------------------------------------------------------------
 Exchange:     0.2000 Hartree-Fock + 0.0800 Slater + 0.7200 B88
 Correlation:  0.1900 VWN1RPA + 0.8100 LYP
 Using SG-1 standard quadrature grid
 using 4 threads for integral computing
 -------------------------------------------------------
 OpenMP Integral computing Module                
 Release: version 2.0, May 2017, Q-Chem Inc. Pleasanton 
 -------------------------------------------------------
 -------------------------------------------------------
 OpenMP BLAS3 based DFT computing Module                
 Release: version 1.0, May 2013, Q-Chem Inc. Pittsburgh 
 -------------------------------------------------------
 A restricted SCF calculation will be
 performed using DIIS
 SCF converges when DIIS error is below 1.0e-08
 ---------------------------------------
  Cycle       Energy         DIIS error
 ---------------------------------------
    1    -956.1666172155      3.61e-02  
    2    -956.0256741147      6.48e-03  
    3    -955.4451359029      2.10e-02  
    4    -956.0774809817      3.08e-03  
    5    -956.0754950012      3.33e-03  
    6    -956.0901056154      1.12e-03  
    7    -956.0914125994      1.70e-04  
    8    -956.0914469339      5.31e-05  
    9    -956.0914515603      1.54e-05  
   10    -956.0914519248      2.22e-06  
   11    -956.0914519369      6.42e-07  
   12    -956.0914519380      2.47e-07  
   13    -956.0914519380      2.80e-08  
   14    -956.0914519380      7.38e-09  Convergence criterion met
 ---------------------------------------
 SCF time:   CPU 7.39s  wall 2.00s 
 SCF   energy in the final basis set =     -956.0914519380
 Total energy in the final basis set =     -956.0914519380

 --------------------------------------------------------------
             Orbital Energies (a.u.) and Symmetries
 --------------------------------------------------------------

 Alpha MOs, Restricted
 -- Occupied --                  
-101.62  -77.18  -24.71  -14.45   -9.53   -7.30   -7.29   -7.29
  1 A'    2 A'    3 A'    4 A'    5 A'    6 A'    1 A"    7 A'                 
 -6.668  -4.830  -4.828  -4.826  -1.191  -0.913  -0.810  -0.619
  8 A'    9 A'    2 A"   10 A'   11 A'   12 A'   13 A'   14 A'                 
 -0.503  -0.452  -0.446  -0.414  -0.412  -0.391  -0.302  -0.292
 15 A'   16 A'    3 A"   17 A'    4 A"   18 A'    5 A"   19 A'                 
 -- Virtual --                   
 -0.160  -0.141  -0.026  -0.017  -0.004   0.034   0.036   0.054
  6 A"   20 A'   21 A'   22 A'   23 A'    7 A"   24 A'   25 A'                 
  0.065   0.083   0.093   0.130   0.131   0.139   0.155   0.204
 26 A'    8 A"   27 A'   28 A'   29 A'    9 A"   30 A'   31 A'                 
  0.250   0.253   0.264   0.267   0.268   0.301   0.375   0.425
 32 A'   33 A'   10 A"   11 A"   34 A'   35 A'   36 A'   12 A"                 
  0.442   0.458   0.526   0.543   0.586   0.590   0.656   0.742
 37 A'   38 A'   39 A'   13 A"   40 A'   14 A"   41 A'   42 A'                 
  0.793   0.796   0.814   0.829   0.834   0.877   0.880   0.971
 15 A"   43 A'   44 A'   45 A'   16 A"   17 A"   46 A'   47 A'                 
  1.147   1.212   1.285   1.344   1.368   1.468   1.528   1.685
 48 A'   49 A'   18 A"   50 A'   51 A'   19 A"   52 A'   53 A'                 
  1.820   1.945   1.977   1.986   2.199   2.210   2.272   2.288
 54 A'   20 A"   21 A"   55 A'   22 A"   56 A'   57 A'   58 A'                 
  2.357   3.557   3.716   3.742   3.777   3.779   3.815   3.825
 59 A'   60 A'   23 A"   61 A'   24 A"   62 A'   25 A"   63 A'                 
  4.497   6.269   6.289   6.331   6.721   9.600  13.717  13.754
 64 A'   26 A"   65 A'   66 A'   67 A'   68 A'   27 A"   69 A'                 
 13.868  25.759  25.783  26.098  35.187  66.746 162.825 215.582
 70 A'   28 A"   71 A'   72 A'   73 A'   74 A'   75 A'   76 A'                 

 Beta MOs, Restricted
 -- Occupied --                  
-101.62  -77.18  -24.71  -14.45   -9.53   -7.30   -7.29   -7.29
  1 A'    2 A'    3 A'    4 A'    5 A'    6 A'    1 A"    7 A'                 
 -6.668  -4.830  -4.828  -4.826  -1.191  -0.913  -0.810  -0.619
  8 A'    9 A'    2 A"   10 A'   11 A'   12 A'   13 A'   14 A'                 
 -0.503  -0.452  -0.446  -0.414  -0.412  -0.391  -0.302  -0.292
 15 A'   16 A'    3 A"   17 A'    4 A"   18 A'    5 A"   19 A'                 
 -- Virtual --                   
 -0.160  -0.141  -0.026  -0.017  -0.004   0.034   0.036   0.054
  6 A"   20 A'   21 A'   22 A'   23 A'    7 A"   24 A'   25 A'                 
  0.065   0.083   0.093   0.130   0.131   0.139   0.155   0.204
 26 A'    8 A"   27 A'   28 A'   29 A'    9 A"   30 A'   31 A'                 
  0.250   0.253   0.264   0.267   0.268   0.301   0.375   0.425
 32 A'   33 A'   10 A"   11 A"   34 A'   35 A'   36 A'   12 A"                 
  0.442   0.458   0.526   0.543   0.586   0.590   0.656   0.742
 37 A'   38 A'   39 A'   13 A"   40 A'   14 A"   41 A'   42 A'                 
  0.793   0.796   0.814   0.829   0.834   0.877   0.880   0.971
 15 A"   43 A'   44 A'   45 A'   16 A"   17 A"   46 A'   47 A'                 
  1.147   1.212   1.285   1.344   1.368   1.468   1.528   1.685
 48 A'   49 A'   18 A"   50 A'   51 A'   19 A"   52 A'   53 A'                 
  1.820   1.945   1.977   1.986   2.199   2.210   2.272   2.288
 54 A'   20 A"   21 A"   55 A'   22 A"   56 A'   57 A'   58 A'                 
  2.357   3.557   3.716   3.742   3.777   3.779   3.815   3.825
 59 A'   60 A'   23 A"   61 A'   24 A"   62 A'   25 A"   63 A'                 
  4.497   6.269   6.289   6.331   6.721   9.600  13.717  13.754
 64 A'   26 A"   65 A'   66 A'   67 A'   68 A'   27 A"   69 A'                 
 13.868  25.759  25.783  26.098  35.187  66.746 162.825 215.582
 70 A'   28 A"   71 A'   72 A'   73 A'   74 A'   75 A'   76 A'                 
 --------------------------------------------------------------

          Ground-State Mulliken Net Atomic Charges

     Atom                 Charge (a.u.)
  ----------------------------------------
      1 P                     0.234170
      2 N                    -0.190218
      3 F                    -0.107673
      4 Cl                    0.063721
  ----------------------------------------
  Sum of atomic charges =    -0.000000

 -----------------------------------------------------------------
                    Cartesian Multipole Moments
 -----------------------------------------------------------------
    Charge (ESU x 10^10)
                 0.0000
    Dipole Moment (Debye)
         X       2.9948      Y      -1.1980      Z      -0.0000
       Tot       3.2255
    Quadrupole Moments (Debye-Ang)
        XX     -42.2419     XY       1.4781     YY     -37.6490
        XZ      -0.0000     YZ      -0.0000     ZZ     -35.8347
    Octopole Moments (Debye-Ang^2)
       XXX      11.2608    XXY      -1.6114    XYY      -1.8029
       YYY       0.0547    XXZ      -0.0000    XYZ       0.0000
       YYZ      -0.0000    XZZ      -3.0067    YZZ       0.0205
       ZZZ      -0.0000
    Hexadecapole Moments (Debye-Ang^3)
      XXXX    -672.4930   XXXY       8.0193   XXYY    -124.3222
      XYYY       4.7288   YYYY     -89.1429   XXXZ       0.0000
      XXYZ       0.0000   XYYZ       0.0000   YYYZ      -0.0000
      XXZZ    -116.2489   XYZZ       0.8016   YYZZ     -21.6088
      XZZZ      -0.0000   YZZZ      -0.0000   ZZZZ     -42.6464
 -----------------------------------------------------------------
 Calculating analytic gradient of the SCF energy
 Gradient of SCF Energy
            1           2           3           4
    1   0.0935115  -0.0300908  -0.0649254   0.0015047
    2   0.0063832   0.0161412   0.0009032  -0.0234275
    3  -0.0000000   0.0000000  -0.0000000   0.0000000
 Max gradient component =       9.351E-02
 RMS gradient           =       3.502E-02
 Gradient time:  CPU 1.74 s  wall 0.53 s
 Geometry Optimization Parameters
   NAtoms,    NIC,     NZ,  NCons,   NDum,   NFix, NCnnct, MaxDiis
        4      14       4       0       0       0       0       0


** GEOMETRY OPTIMIZATION IN DELOCALIZED INTERNAL COORDINATES **
   Searching for a Minimum

   Optimization Cycle:   1

                       Coordinates (Angstroms)
     ATOM                X               Y               Z
      1  P         0.1035646956   -0.5504538103    0.0000000000
      2  N        -1.4007923420    0.6101106660    0.0000000000
      3  F        -2.8250952527    0.0244817575    0.0000000000
      4  Cl        1.9810548961    0.2215115691    0.0000000000
   Point Group: cs    Number of degrees of freedom:     5


   Energy is   -956.091451938


 Attempting to Generate Delocalized Internal Coordinates

  5 Hessian modes will be used to form the next step
  Hessian Eigenvalues:
     0.195927    0.250000    0.250000    0.285189    0.313687

 Minimum Search - Taking Simple RFO Step
 Searching for Lamda that Minimizes Along All modes
 Value Taken    Lamda =  -0.07628019
 Calculated Step too Large.  Step scaled by  0.603408
 Step Taken.  Stepsize is  0.300000

                             Maximum     Tolerance    Cnvgd?
         Gradient           0.133439      0.000300      NO
         Displacement       0.255340      0.001200      NO
         Energy change     *********      0.000001      NO


 New Cartesian Coordinates Obtained by Inverse Iteration

 Displacement from previous Coordinates is:  0.514003
 ----------------------------------------------------------------
             Standard Nuclear Orientation (Angstroms)
    I     Atom           X                Y                Z
 ----------------------------------------------------------------
    1      P      -0.0031719468    -0.6089743313     0.0000000000
    2      N      -1.3086256951     0.6295915830     0.0000000000
    3      F      -2.6632102208     0.0155316843     0.0000000000
    4      Cl      1.8337398597     0.2695012463     0.0000000000
 ----------------------------------------------------------------
 Molecular Point Group                 Cs    NOp =  2
 Largest Abelian Subgroup              Cs    NOp =  2
 Nuclear Repulsion Energy =   183.5949102865 hartrees
 There are       24 alpha and       24 beta electrons
 Applying Cartesian multipole field
    Component          Value
    ---------          -----
     (2,0,0)        1.00000E-11
     (0,2,0)        2.00000E-11
     (0,0,2)       -3.00000E-11
 Nucleus-field energy     =     0.0000000054 hartrees
 Requested basis set is 6-311++G(d,p)
 There are 38 shells and 104 basis functions
 A cutoff of  1.0D-11 yielded    645 shell pairs
 There are      5092 function pairs (      5492 Cartesian)
 Smallest overlap matrix eigenvalue = 2.53E-03
 Guess MOs from SCF MO coefficient file

 -----------------------------------------------------------------------
  General SCF calculation program by
  Eric Jon Sundstrom, Paul Horn, Yuezhi Mao, Dmitri Zuev, Alec White,
  David Stuck, Shaama M.S., Shane Yost, Joonho Lee, David Small,
  Daniel Levine, Susi Lehtola, Hugh Burton, Evgeny Epifanovsky
 -----------------------------------------------------------------------
 Exchange:     0.2000 Hartree-Fock + 0.0800 Slater + 0.7200 B88
 Correlation:  0.1900 VWN1RPA + 0.8100 LYP
 Using SG-1 standard quadrature grid
 using 4 threads for integral computing
 -------------------------------------------------------
 OpenMP Integral computing Module                
 Release: version 2.0, May 2017, Q-Chem Inc. Pleasanton 
 -------------------------------------------------------
 -------------------------------------------------------
 OpenMP BLAS3 based DFT computing Module                
 Release: version 1.0, May 2013, Q-Chem Inc. Pittsburgh 
 -------------------------------------------------------
 A restricted SCF calculation will be
 performed using DIIS
 SCF converges when DIIS error is below 1.0e-08
 ---------------------------------------
  Cycle       Energy         DIIS error
 ---------------------------------------
    1    -956.1252668190      1.84e-03  
    2    -956.1258778254      2.28e-03  
    3    -956.1261385726      2.17e-03  
    4    -956.1325399391      4.02e-04  
    5    -956.1327530444      1.45e-04  
    6    -956.1327688008      3.90e-05  
    7    -956.1327707050      1.66e-05  
    8    -956.1327710864      2.51e-06  
    9    -956.1327710954      3.90e-07  
   10    -956.1327710956      1.31e-07  
   11    -956.1327710956      3.29e-08  
   12    -956.1327710957      7.11e-09  Convergence criterion met
 ---------------------------------------
 SCF time:   CPU 6.51s  wall 2.00s 
 SCF   energy in the final basis set =     -956.1327710957
 Total energy in the final basis set =     -956.1327710957

 --------------------------------------------------------------
             Orbital Energies (a.u.) and Symmetries
 --------------------------------------------------------------

 Alpha MOs, Restricted
 -- Occupied --                  
-101.61  -77.17  -24.72  -14.45   -9.53   -7.29   -7.28   -7.28
  1 A'    2 A'    3 A'    4 A'    5 A'    6 A'    1 A"    7 A'                 
 -6.662  -4.824  -4.822  -4.820  -1.213  -0.908  -0.825  -0.615
  8 A'    9 A'    2 A"   10 A'   11 A'   12 A'   13 A'   14 A'                 
 -0.507  -0.470  -0.462  -0.410  -0.406  -0.384  -0.307  -0.303
 15 A'   16 A'    3 A"   17 A'    4 A"   18 A'    5 A"   19 A'                 
 -- Virtual --                   
 -0.150  -0.104  -0.023  -0.004   0.001   0.035   0.039   0.055
  6 A"   20 A'   21 A'   22 A'   23 A'    7 A"   24 A'   25 A'                 
  0.066   0.084   0.099   0.127   0.136   0.136   0.165   0.201
 26 A'    8 A"   27 A'   28 A'    9 A"   29 A'   30 A'   31 A'                 
  0.252   0.257   0.261   0.267   0.278   0.302   0.384   0.429
 32 A'   33 A'   10 A"   11 A"   34 A'   35 A'   36 A'   12 A"                 
  0.445   0.454   0.548   0.551   0.580   0.591   0.670   0.781
 37 A'   38 A'   39 A'   13 A"   40 A'   14 A"   41 A'   42 A'                 
  0.794   0.801   0.823   0.838   0.843   0.883   0.889   0.949
 43 A'   15 A"   44 A'   16 A"   45 A'   17 A"   46 A'   47 A'                 
  1.149   1.211   1.283   1.333   1.358   1.470   1.551   1.690
 48 A'   49 A'   18 A"   50 A'   51 A'   19 A"   52 A'   53 A'                 
  1.868   1.947   1.993   2.016   2.206   2.224   2.258   2.313
 54 A'   20 A"   21 A"   55 A'   22 A"   56 A'   57 A'   58 A'                 
  2.397   3.536   3.698   3.741   3.767   3.770   3.841   3.857
 59 A'   60 A'   23 A"   61 A'   24 A"   62 A'   25 A"   63 A'                 
  4.614   6.263   6.286   6.358   6.771   9.609  13.723  13.776
 64 A'   26 A"   65 A'   66 A'   67 A'   68 A'   27 A"   69 A'                 
 13.856  25.764  25.799  26.110  35.199  66.747 162.873 215.592
 70 A'   28 A"   71 A'   72 A'   73 A'   74 A'   75 A'   76 A'                 

 Beta MOs, Restricted
 -- Occupied --                  
-101.61  -77.17  -24.72  -14.45   -9.53   -7.29   -7.28   -7.28
  1 A'    2 A'    3 A'    4 A'    5 A'    6 A'    1 A"    7 A'                 
 -6.662  -4.824  -4.822  -4.820  -1.213  -0.908  -0.825  -0.615
  8 A'    9 A'    2 A"   10 A'   11 A'   12 A'   13 A'   14 A'                 
 -0.507  -0.470  -0.462  -0.410  -0.406  -0.384  -0.307  -0.303
 15 A'   16 A'    3 A"   17 A'    4 A"   18 A'    5 A"   19 A'                 
 -- Virtual --                   
 -0.150  -0.104  -0.023  -0.004   0.001   0.035   0.039   0.055
  6 A"   20 A'   21 A'   22 A'   23 A'    7 A"   24 A'   25 A'                 
  0.066   0.084   0.099   0.127   0.136   0.136   0.165   0.201
 26 A'    8 A"   27 A'   28 A'    9 A"   29 A'   30 A'   31 A'                 
  0.252   0.257   0.261   0.267   0.278   0.302   0.384   0.429
 32 A'   33 A'   10 A"   11 A"   34 A'   35 A'   36 A'   12 A"                 
  0.445   0.454   0.548   0.551   0.580   0.591   0.670   0.781
 37 A'   38 A'   39 A'   13 A"   40 A'   14 A"   41 A'   42 A'                 
  0.794   0.801   0.823   0.838   0.843   0.883   0.889   0.949
 43 A'   15 A"   44 A'   16 A"   45 A'   17 A"   46 A'   47 A'                 
  1.149   1.211   1.283   1.333   1.358   1.470   1.551   1.690
 48 A'   49 A'   18 A"   50 A'   51 A'   19 A"   52 A'   53 A'                 
  1.868   1.947   1.993   2.016   2.206   2.224   2.258   2.313
 54 A'   20 A"   21 A"   55 A'   22 A"   56 A'   57 A'   58 A'                 
  2.397   3.536   3.698   3.741   3.767   3.770   3.841   3.857
 59 A'   60 A'   23 A"   61 A'   24 A"   62 A'   25 A"   63 A'                 
  4.614   6.263   6.286   6.358   6.771   9.609  13.723  13.776
 64 A'   26 A"   65 A'   66 A'   67 A'   68 A'   27 A"   69 A'                 
 13.856  25.764  25.799  26.110  35.199  66.747 162.873 215.592
 70 A'   28 A"   71 A'   72 A'   73 A'   74 A'   75 A'   76 A'                 
 --------------------------------------------------------------

          Ground-State Mulliken Net Atomic Charges

     Atom                 Charge (a.u.)
  ----------------------------------------
      1 P                     0.276822
      2 N                    -0.212784
      3 F                    -0.087037
      4 Cl                    0.022999
  ----------------------------------------
  Sum of atomic charges =    -0.000000

 -----------------------------------------------------------------
                    Cartesian Multipole Moments
 -----------------------------------------------------------------
    Charge (ESU x 10^10)
                 0.0000
    Dipole Moment (Debye)
         X       2.3265      Y      -1.4657      Z       0.0000
       Tot       2.7497
    Quadrupole Moments (Debye-Ang)
        XX     -41.2756     XY       1.4160     YY     -37.4512
        XZ      -0.0000     YZ      -0.0000     ZZ     -35.5033
    Octopole Moments (Debye-Ang^2)
       XXX      11.0672    XXY      -0.6912    XYY      -0.1937
       YYY       0.0097    XXZ       0.0000    XYZ      -0.0000
       YYZ       0.0000    XZZ      -1.7801    YZZ      -0.1018
       ZZZ      -0.0000
    Hexadecapole Moments (Debye-Ang^3)
      XXXX    -587.2660   XXXY       3.6052   XXYY    -110.6109
      XYYY      -1.0326   YYYY     -96.6053   XXXZ      -0.0000
      XXYZ      -0.0000   XYYZ      -0.0000   YYYZ      -0.0000
      XXZZ    -102.4900   XYZZ      -1.0705   YYZZ     -22.5549
      XZZZ      -0.0000   YZZZ      -0.0000   ZZZZ     -41.5796
 -----------------------------------------------------------------
 Calculating analytic gradient of the SCF energy
 Gradient of SCF Energy
            1           2           3           4
    1   0.0750798  -0.0323334  -0.0459923   0.0032458
    2  -0.0160231   0.0338148  -0.0024357  -0.0153560
    3  -0.0000000   0.0000000  -0.0000000   0.0000000
 Max gradient component =       7.508E-02
 RMS gradient           =       2.951E-02
 Gradient time:  CPU 1.79 s  wall 0.56 s
 Geometry Optimization Parameters
   NAtoms,    NIC,     NZ,  NCons,   NDum,   NFix, NCnnct, MaxDiis
        4      14       4       0       0       0       0       0

 Cartesian Hessian Update
 Hessian Updated using BFGS Update


** GEOMETRY OPTIMIZATION IN DELOCALIZED INTERNAL COORDINATES **
   Searching for a Minimum

   Optimization Cycle:   2

                       Coordinates (Angstroms)
     ATOM                X               Y               Z
      1  P        -0.0031719468   -0.6089743313    0.0000000000
      2  N        -1.3086256951    0.6295915830    0.0000000000
      3  F        -2.6632102208    0.0155316843    0.0000000000
      4  Cl        1.8337398597    0.2695012463    0.0000000000
   Point Group: cs    Number of degrees of freedom:     5


   Energy is   -956.132771096

 Hessian Updated using BFGS Update

  5 Hessian modes will be used to form the next step
  Hessian Eigenvalues:
     0.092736    0.248768    0.277398    0.286935    0.315434

 Minimum Search - Taking Simple RFO Step
 Searching for Lamda that Minimizes Along All modes
 Value Taken    Lamda =  -0.07595279
 Calculated Step too Large.  Step scaled by  0.454273
 Step Taken.  Stepsize is  0.300000

                             Maximum     Tolerance    Cnvgd?
         Gradient           0.096281      0.000300      NO
         Displacement       0.226802      0.001200      NO
         Energy change     -0.041319      0.000001      NO


 New Cartesian Coordinates Obtained by Inverse Iteration

 Displacement from previous Coordinates is:  0.467909
 ----------------------------------------------------------------
             Standard Nuclear Orientation (Angstroms)
    I     Atom           X                Y                Z
 ----------------------------------------------------------------
    1      P      -0.1064346742    -0.6383081231     0.0000000000
    2      N      -1.2124320885     0.6177898018     0.0000000000
    3      F      -2.5205772993     0.0157884183     0.0000000000
    4      Cl      1.6981760590     0.3103800853     0.0000000000
 ----------------------------------------------------------------
 Molecular Point Group                 Cs    NOp =  2
 Largest Abelian Subgroup              Cs    NOp =  2
 Nuclear Repulsion Energy =   191.7601127735 hartrees
 There are       24 alpha and       24 beta electrons
 Applying Cartesian multipole field
    Component          Value
    ---------          -----
     (2,0,0)        1.00000E-11
     (0,2,0)        2.00000E-11
     (0,0,2)       -3.00000E-11
 Nucleus-field energy     =     0.0000000049 hartrees
 Requested basis set is 6-311++G(d,p)
 There are 38 shells and 104 basis functions
 A cutoff of  1.0D-11 yielded    658 shell pairs
 There are      5158 function pairs (      5564 Cartesian)
 Smallest overlap matrix eigenvalue = 2.13E-03
 Guess MOs from SCF MO coefficient file

 -----------------------------------------------------------------------
  General SCF calculation program by
  Eric Jon Sundstrom, Paul Horn, Yuezhi Mao, Dmitri Zuev, Alec White,
  David Stuck, Shaama M.S., Shane Yost, Joonho Lee, David Small,
  Daniel Levine, Susi Lehtola, Hugh Burton, Evgeny Epifanovsky
 -----------------------------------------------------------------------
 Exchange:     0.2000 Hartree-Fock + 0.0800 Slater + 0.7200 B88
 Correlation:  0.1900 VWN1RPA + 0.8100 LYP
 Using SG-1 standard quadrature grid
 using 4 threads for integral computing
 -------------------------------------------------------
 OpenMP Integral computing Module                
 Release: version 2.0, May 2017, Q-Chem Inc. Pleasanton 
 -------------------------------------------------------
 -------------------------------------------------------
 OpenMP BLAS3 based DFT computing Module                
 Release: version 1.0, May 2013, Q-Chem Inc. Pittsburgh 
 -------------------------------------------------------
 A restricted SCF calculation will be
 performed using DIIS
 SCF converges when DIIS error is below 1.0e-08
 ---------------------------------------
  Cycle       Energy         DIIS error
 ---------------------------------------
    1    -956.1504122793      2.06e-03  
    2    -956.1512056927      2.45e-03  
    3    -956.1540819210      1.87e-03  
    4    -956.1585337662      3.68e-04  
    5    -956.1587009431      1.49e-04  
    6    -956.1587190250      3.09e-05  
    7    -956.1587201921      1.35e-05  
    8    -956.1587204300      2.11e-06  
    9    -956.1587204355      3.78e-07  
   10    -956.1587204357      1.05e-07  
   11    -956.1587204357      2.30e-08  
   12    -956.1587204357      4.94e-09  Convergence criterion met
 ---------------------------------------
 SCF time:   CPU 6.67s  wall 2.00s 
 SCF   energy in the final basis set =     -956.1587204357
 Total energy in the final basis set =     -956.1587204357

 --------------------------------------------------------------
             Orbital Energies (a.u.) and Symmetries
 --------------------------------------------------------------

 Alpha MOs, Restricted
 -- Occupied --                  
-101.60  -77.16  -24.72  -14.44   -9.51   -7.28   -7.27   -7.27
  1 A'    2 A'    3 A'    4 A'    5 A'    6 A'    1 A"    7 A'                 
 -6.655  -4.817  -4.814  -4.812  -1.238  -0.907  -0.842  -0.614
  8 A'    9 A'    2 A"   10 A'   11 A'   12 A'   13 A'   14 A'                 
 -0.510  -0.490  -0.480  -0.405  -0.400  -0.373  -0.313  -0.312
 15 A'   16 A'    3 A"   17 A'    4 A"   18 A'    5 A"   19 A'                 
 -- Virtual --                   
 -0.138  -0.081  -0.007   0.001   0.012   0.035   0.042   0.060
  6 A"   20 A'   21 A'   22 A'   23 A'    7 A"   24 A'   25 A'                 
  0.069   0.087   0.103   0.126   0.135   0.145   0.173   0.202
 26 A'    8 A"   27 A'   28 A'    9 A"   29 A'   30 A'   31 A'                 
  0.249   0.258   0.263   0.265   0.294   0.315   0.393   0.434
 32 A'   10 A"   33 A'   11 A"   34 A'   35 A'   36 A'   12 A"                 
  0.446   0.461   0.562   0.567   0.587   0.598   0.668   0.750
 37 A'   38 A'   13 A"   39 A'   40 A'   14 A"   41 A'   42 A'                 
  0.809   0.830   0.836   0.866   0.888   0.891   0.893   0.936
 15 A"   43 A'   16 A"   44 A'   45 A'   17 A"   46 A'   47 A'                 
  1.152   1.193   1.280   1.333   1.351   1.476   1.563   1.692
 48 A'   49 A'   18 A"   50 A'   51 A'   19 A"   52 A'   53 A'                 
  1.913   1.940   2.031   2.042   2.216   2.239   2.247   2.341
 54 A'   20 A"   21 A"   55 A'   22 A"   56 A'   57 A'   58 A'                 
  2.479   3.536   3.678   3.757   3.758   3.764   3.873   3.917
 59 A'   60 A'   23 A"   24 A"   61 A'   62 A'   25 A"   63 A'                 
  4.717   6.257   6.291   6.403   6.853   9.620  13.730  13.812
 64 A'   26 A"   65 A'   66 A'   67 A'   68 A'   27 A"   69 A'                 
 13.869  25.773  25.817  26.123  35.215  66.748 162.965 215.603
 70 A'   28 A"   71 A'   72 A'   73 A'   74 A'   75 A'   76 A'                 

 Beta MOs, Restricted
 -- Occupied --                  
-101.60  -77.16  -24.72  -14.44   -9.51   -7.28   -7.27   -7.27
  1 A'    2 A'    3 A'    4 A'    5 A'    6 A'    1 A"    7 A'                 
 -6.655  -4.817  -4.814  -4.812  -1.238  -0.907  -0.842  -0.614
  8 A'    9 A'    2 A"   10 A'   11 A'   12 A'   13 A'   14 A'                 
 -0.510  -0.490  -0.480  -0.405  -0.400  -0.373  -0.313  -0.312
 15 A'   16 A'    3 A"   17 A'    4 A"   18 A'    5 A"   19 A'                 
 -- Virtual --                   
 -0.138  -0.081  -0.007   0.001   0.012   0.035   0.042   0.060
  6 A"   20 A'   21 A'   22 A'   23 A'    7 A"   24 A'   25 A'                 
  0.069   0.087   0.103   0.126   0.135   0.145   0.173   0.202
 26 A'    8 A"   27 A'   28 A'    9 A"   29 A'   30 A'   31 A'                 
  0.249   0.258   0.263   0.265   0.294   0.315   0.393   0.434
 32 A'   10 A"   33 A'   11 A"   34 A'   35 A'   36 A'   12 A"                 
  0.446   0.461   0.562   0.567   0.587   0.598   0.668   0.750
 37 A'   38 A'   13 A"   39 A'   40 A'   14 A"   41 A'   42 A'                 
  0.809   0.830   0.836   0.866   0.888   0.891   0.893   0.936
 15 A"   43 A'   16 A"   44 A'   45 A'   17 A"   46 A'   47 A'                 
  1.152   1.193   1.280   1.333   1.351   1.476   1.563   1.692
 48 A'   49 A'   18 A"   50 A'   51 A'   19 A"   52 A'   53 A'                 
  1.913   1.940   2.031   2.042   2.216   2.239   2.247   2.341
 54 A'   20 A"   21 A"   55 A'   22 A"   56 A'   57 A'   58 A'                 
  2.479   3.536   3.678   3.757   3.758   3.764   3.873   3.917
 59 A'   60 A'   23 A"   24 A"   61 A'   62 A'   25 A"   63 A'                 
  4.717   6.257   6.291   6.403   6.853   9.620  13.730  13.812
 64 A'   26 A"   65 A'   66 A'   67 A'   68 A'   27 A"   69 A'                 
 13.869  25.773  25.817  26.123  35.215  66.748 162.965 215.603
 70 A'   28 A"   71 A'   72 A'   73 A'   74 A'   75 A'   76 A'                 
 --------------------------------------------------------------

          Ground-State Mulliken Net Atomic Charges

     Atom                 Charge (a.u.)
  ----------------------------------------
      1 P                     0.318115
      2 N                    -0.230623
      3 F                    -0.063873
      4 Cl                   -0.023619
  ----------------------------------------
  Sum of atomic charges =     0.000000

 -----------------------------------------------------------------
                    Cartesian Multipole Moments
 -----------------------------------------------------------------
    Charge (ESU x 10^10)
                 0.0000
    Dipole Moment (Debye)
         X       1.6697      Y      -1.6944      Z       0.0000
       Tot       2.3788
    Quadrupole Moments (Debye-Ang)
        XX     -40.5481     XY       1.3344     YY     -37.1241
        XZ      -0.0000     YZ       0.0000     ZZ     -35.0972
    Octopole Moments (Debye-Ang^2)
       XXX      11.2974    XXY      -0.2456    XYY       1.2208
       YYY      -0.4072    XXZ      -0.0000    XYZ       0.0000
       YYZ      -0.0000    XZZ      -0.7541    YZZ      -0.3505
       ZZZ       0.0000
    Hexadecapole Moments (Debye-Ang^3)
      XXXX    -517.8246   XXXY      -1.5556   XXYY     -98.7786
      XYYY      -6.7131   YYYY     -99.8275   XXXZ      -0.0000
      XXYZ      -0.0000   XYYZ      -0.0000   YYYZ       0.0000
      XXZZ     -90.9124   XYZZ      -2.8722   YYZZ     -22.7815
      XZZZ      -0.0000   YZZZ       0.0000   ZZZZ     -40.3452
 -----------------------------------------------------------------
 Calculating analytic gradient of the SCF energy
 Gradient of SCF Energy
            1           2           3           4
    1   0.0354550  -0.0195353  -0.0147555  -0.0011642
    2  -0.0117059   0.0217532  -0.0015699  -0.0084774
    3  -0.0000000   0.0000000  -0.0000000   0.0000000
 Max gradient component =       3.546E-02
 RMS gradient           =       1.456E-02
 Gradient time:  CPU 1.84 s  wall 0.56 s
 Geometry Optimization Parameters
   NAtoms,    NIC,     NZ,  NCons,   NDum,   NFix, NCnnct, MaxDiis
        4      14       4       0       0       0       0       0

 Cartesian Hessian Update
 Hessian Updated using BFGS Update


** GEOMETRY OPTIMIZATION IN DELOCALIZED INTERNAL COORDINATES **
   Searching for a Minimum

   Optimization Cycle:   3

                       Coordinates (Angstroms)
     ATOM                X               Y               Z
      1  P        -0.1064346742   -0.6383081231    0.0000000000
      2  N        -1.2124320885    0.6177898018    0.0000000000
      3  F        -2.5205772993    0.0157884183    0.0000000000
      4  Cl        1.6981760590    0.3103800853    0.0000000000
   Point Group: cs    Number of degrees of freedom:     5


   Energy is   -956.158720436

 Hessian Updated using BFGS Update

  5 Hessian modes will be used to form the next step
  Hessian Eigenvalues:
     0.177687    0.247862    0.277640    0.314665    0.334191

 Minimum Search - Taking Simple RFO Step
 Searching for Lamda that Minimizes Along All modes
 Value Taken    Lamda =  -0.01176623
 Step Taken.  Stepsize is  0.239982

                             Maximum     Tolerance    Cnvgd?
         Gradient           0.035486      0.000300      NO
         Displacement       0.139734      0.001200      NO
         Energy change     -0.025949      0.000001      NO


 New Cartesian Coordinates Obtained by Inverse Iteration

 Displacement from previous Coordinates is:  0.349974
 ----------------------------------------------------------------
             Standard Nuclear Orientation (Angstroms)
    I     Atom           X                Y                Z
 ----------------------------------------------------------------
    1      P      -0.1773413361    -0.6671375640     0.0000000000
    2      N      -1.1261395352     0.5767055186     0.0000000000
    3      F      -2.4374131789     0.0399563112     0.0000000000
    4      Cl      1.5996260473     0.3561259166     0.0000000000
 ----------------------------------------------------------------
 Molecular Point Group                 Cs    NOp =  2
 Largest Abelian Subgroup              Cs    NOp =  2
 Nuclear Repulsion Energy =   198.0426676089 hartrees
 There are       24 alpha and       24 beta electrons
 Applying Cartesian multipole field
    Component          Value
    ---------          -----
     (2,0,0)        1.00000E-11
     (0,2,0)        2.00000E-11
     (0,0,2)       -3.00000E-11
 Nucleus-field energy     =     0.0000000046 hartrees
 Requested basis set is 6-311++G(d,p)
 There are 38 shells and 104 basis functions
 A cutoff of  1.0D-11 yielded    660 shell pairs
 There are      5168 function pairs (      5576 Cartesian)
 Smallest overlap matrix eigenvalue = 1.89E-03
 Guess MOs from SCF MO coefficient file

 -----------------------------------------------------------------------
  General SCF calculation program by
  Eric Jon Sundstrom, Paul Horn, Yuezhi Mao, Dmitri Zuev, Alec White,
  David Stuck, Shaama M.S., Shane Yost, Joonho Lee, David Small,
  Daniel Levine, Susi Lehtola, Hugh Burton, Evgeny Epifanovsky
 -----------------------------------------------------------------------
 Exchange:     0.2000 Hartree-Fock + 0.0800 Slater + 0.7200 B88
 Correlation:  0.1900 VWN1RPA + 0.8100 LYP
 Using SG-1 standard quadrature grid
 using 4 threads for integral computing
 -------------------------------------------------------
 OpenMP Integral computing Module                
 Release: version 2.0, May 2017, Q-Chem Inc. Pleasanton 
 -------------------------------------------------------
 -------------------------------------------------------
 OpenMP BLAS3 based DFT computing Module                
 Release: version 1.0, May 2013, Q-Chem Inc. Pittsburgh 
 -------------------------------------------------------
 A restricted SCF calculation will be
 performed using DIIS
 SCF converges when DIIS error is below 1.0e-08
 ---------------------------------------
  Cycle       Energy         DIIS error
 ---------------------------------------
    1    -956.1531008139      1.97e-03  
    2    -956.1555263037      2.07e-03  
    3    -956.1577159912      1.52e-03  
    4    -956.1604745222      2.77e-04  
    5    -956.1605625482      1.27e-04  
    6    -956.1605772313      2.49e-05  
    7    -956.1605779371      1.06e-05  
    8    -956.1605780802      1.37e-06  
    9    -956.1605780822      2.30e-07  
   10    -956.1605780823      7.23e-08  
   11    -956.1605780823      1.49e-08  
   12    -956.1605780823      2.40e-09  Convergence criterion met
 ---------------------------------------
 SCF time:   CPU 6.80s  wall 2.00s 
 SCF   energy in the final basis set =     -956.1605780823
 Total energy in the final basis set =     -956.1605780823

 --------------------------------------------------------------
             Orbital Energies (a.u.) and Symmetries
 --------------------------------------------------------------

 Alpha MOs, Restricted
 -- Occupied --                  
-101.59  -77.15  -24.73  -14.42   -9.50   -7.27   -7.26   -7.26
  1 A'    2 A'    3 A'    4 A'    5 A'    6 A'    1 A"    7 A'                 
 -6.649  -4.811  -4.809  -4.806  -1.253  -0.918  -0.848  -0.615
  8 A'    9 A'    2 A"   10 A'   11 A'   12 A'   13 A'   14 A'                 
 -0.507  -0.503  -0.493  -0.401  -0.395  -0.360  -0.319  -0.319
 15 A'   16 A'    3 A"   17 A'    4 A"   18 A'    5 A"   19 A'                 
 -- Virtual --                   
 -0.127  -0.076   0.002   0.008   0.015   0.036   0.043   0.064
  6 A"   20 A'   21 A'   22 A'   23 A'    7 A"   24 A'   25 A'                 
  0.075   0.089   0.104   0.128   0.135   0.151   0.176   0.204
 26 A'    8 A"   27 A'   28 A'    9 A"   29 A'   30 A'   31 A'                 
  0.248   0.256   0.264   0.270   0.297   0.334   0.399   0.437
 32 A'   10 A"   11 A"   33 A'   34 A'   35 A'   36 A'   12 A"                 
  0.450   0.478   0.565   0.573   0.610   0.612   0.670   0.723
 37 A'   38 A'   39 A'   13 A"   40 A'   14 A"   41 A'   42 A'                 
  0.812   0.822   0.835   0.863   0.894   0.895   0.940   1.022
 15 A"   43 A'   16 A"   44 A'   17 A"   45 A'   46 A'   47 A'                 
  1.144   1.191   1.278   1.342   1.351   1.482   1.558   1.686
 48 A'   49 A'   18 A"   50 A'   51 A'   19 A"   52 A'   53 A'                 
  1.933   1.937   2.074   2.077   2.227   2.236   2.254   2.352
 20 A"   54 A'   55 A'   21 A"   22 A"   56 A'   57 A'   58 A'                 
  2.572   3.556   3.668   3.751   3.760   3.788   3.892   3.997
 59 A'   60 A'   23 A"   24 A"   61 A'   62 A'   25 A"   63 A'                 
  4.771   6.254   6.294   6.437   6.926   9.631  13.736  13.835
 64 A'   26 A"   65 A'   66 A'   67 A'   68 A'   27 A"   69 A'                 
 13.938  25.783  25.829  26.129  35.231  66.749 163.057 215.614
 70 A'   28 A"   71 A'   72 A'   73 A'   74 A'   75 A'   76 A'                 

 Beta MOs, Restricted
 -- Occupied --                  
-101.59  -77.15  -24.73  -14.42   -9.50   -7.27   -7.26   -7.26
  1 A'    2 A'    3 A'    4 A'    5 A'    6 A'    1 A"    7 A'                 
 -6.649  -4.811  -4.809  -4.806  -1.253  -0.918  -0.848  -0.615
  8 A'    9 A'    2 A"   10 A'   11 A'   12 A'   13 A'   14 A'                 
 -0.507  -0.503  -0.493  -0.401  -0.395  -0.360  -0.319  -0.319
 15 A'   16 A'    3 A"   17 A'    4 A"   18 A'    5 A"   19 A'                 
 -- Virtual --                   
 -0.127  -0.076   0.002   0.008   0.015   0.036   0.043   0.064
  6 A"   20 A'   21 A'   22 A'   23 A'    7 A"   24 A'   25 A'                 
  0.075   0.089   0.104   0.128   0.135   0.151   0.176   0.204
 26 A'    8 A"   27 A'   28 A'    9 A"   29 A'   30 A'   31 A'                 
  0.248   0.256   0.264   0.270   0.297   0.334   0.399   0.437
 32 A'   10 A"   11 A"   33 A'   34 A'   35 A'   36 A'   12 A"                 
  0.450   0.478   0.565   0.573   0.610   0.612   0.670   0.723
 37 A'   38 A'   39 A'   13 A"   40 A'   14 A"   41 A'   42 A'                 
  0.812   0.822   0.835   0.863   0.894   0.895   0.940   1.022
 15 A"   43 A'   16 A"   44 A'   17 A"   45 A'   46 A'   47 A'                 
  1.144   1.191   1.278   1.342   1.351   1.482   1.558   1.686
 48 A'   49 A'   18 A"   50 A'   51 A'   19 A"   52 A'   53 A'                 
  1.933   1.937   2.074   2.077   2.227   2.236   2.254   2.352
 20 A"   54 A'   55 A'   21 A"   22 A"   56 A'   57 A'   58 A'                 
  2.572   3.556   3.668   3.751   3.760   3.788   3.892   3.997
 59 A'   60 A'   23 A"   24 A"   61 A'   62 A'   25 A"   63 A'                 
  4.771   6.254   6.294   6.437   6.926   9.631  13.736  13.835
 64 A'   26 A"   65 A'   66 A'   67 A'   68 A'   27 A"   69 A'                 
 13.938  25.783  25.829  26.129  35.231  66.749 163.057 215.614
 70 A'   28 A"   71 A'   72 A'   73 A'   74 A'   75 A'   76 A'                 
 --------------------------------------------------------------

          Ground-State Mulliken Net Atomic Charges

     Atom                 Charge (a.u.)
  ----------------------------------------
      1 P                     0.348199
      2 N                    -0.231396
      3 F                    -0.050598
      4 Cl                   -0.066205
  ----------------------------------------
  Sum of atomic charges =     0.000000

 -----------------------------------------------------------------
                    Cartesian Multipole Moments
 -----------------------------------------------------------------
    Charge (ESU x 10^10)
                 0.0000
    Dipole Moment (Debye)
         X       1.1358      Y      -1.9225      Z      -0.0000
       Tot       2.2330
    Quadrupole Moments (Debye-Ang)
        XX     -40.2226     XY       1.2878     YY     -36.6805
        XZ      -0.0000     YZ      -0.0000     ZZ     -34.7485
    Octopole Moments (Debye-Ang^2)
       XXX      11.5642    XXY      -0.1510    XYY       2.0222
       YYY      -0.7727    XXZ      -0.0000    XYZ      -0.0000
       YYZ      -0.0000    XZZ      -0.1646    YZZ      -0.6324
       ZZZ      -0.0000
    Hexadecapole Moments (Debye-Ang^3)
      XXXX    -475.3967   XXXY      -5.9923   XXYY     -91.1553
      XYYY     -11.5967   YYYY    -102.0050   XXXZ      -0.0000
      XXYZ      -0.0000   XYYZ      -0.0000   YYYZ      -0.0000
      XXZZ     -83.5961   XYZZ      -4.4151   YYZZ     -22.9022
      XZZZ      -0.0000   YZZZ      -0.0000   ZZZZ     -39.3231
 -----------------------------------------------------------------
 Calculating analytic gradient of the SCF energy
 Gradient of SCF Energy
            1           2           3           4
    1  -0.0238615   0.0206277   0.0099946  -0.0067607
    2   0.0301669  -0.0290182   0.0000663  -0.0012149
    3  -0.0000000   0.0000000  -0.0000000   0.0000000
 Max gradient component =       3.017E-02
 RMS gradient           =       1.553E-02
 Gradient time:  CPU 1.90 s  wall 0.63 s
 Geometry Optimization Parameters
   NAtoms,    NIC,     NZ,  NCons,   NDum,   NFix, NCnnct, MaxDiis
        4      14       4       0       0       0       0       0

 Cartesian Hessian Update
 Hessian Updated using BFGS Update


** GEOMETRY OPTIMIZATION IN DELOCALIZED INTERNAL COORDINATES **
   Searching for a Minimum

   Optimization Cycle:   4

                       Coordinates (Angstroms)
     ATOM                X               Y               Z
      1  P        -0.1773413361   -0.6671375640    0.0000000000
      2  N        -1.1261395352    0.5767055186    0.0000000000
      3  F        -2.4374131789    0.0399563112    0.0000000000
      4  Cl        1.5996260473    0.3561259166    0.0000000000
   Point Group: cs    Number of degrees of freedom:     5


   Energy is   -956.160578082

 Hessian Updated using BFGS Update

  5 Hessian modes will be used to form the next step
  Hessian Eigenvalues:
     0.237540    0.277259    0.289778    0.309054    0.431443

 Minimum Search - Taking Simple RFO Step
 Searching for Lamda that Minimizes Along All modes
 Value Taken    Lamda =  -0.00506400
 Step Taken.  Stepsize is  0.113037

                             Maximum     Tolerance    Cnvgd?
         Gradient           0.030036      0.000300      NO
         Displacement       0.066136      0.001200      NO
         Energy change     -0.001858      0.000001      NO


 New Cartesian Coordinates Obtained by Inverse Iteration

 Displacement from previous Coordinates is:  0.127545
 ----------------------------------------------------------------
             Standard Nuclear Orientation (Angstroms)
    I     Atom           X                Y                Z
 ----------------------------------------------------------------
    1      P      -0.1462682423    -0.6774096226     0.0000000000
    2      N      -1.1571242680     0.5913344138     0.0000000000
    3      F      -2.4711669063     0.0415317757     0.0000000000
    4      Cl      1.6332914136     0.3501936154     0.0000000000
 ----------------------------------------------------------------
 Molecular Point Group                 Cs    NOp =  2
 Largest Abelian Subgroup              Cs    NOp =  2
 Nuclear Repulsion Energy =   194.8326579607 hartrees
 There are       24 alpha and       24 beta electrons
 Applying Cartesian multipole field
    Component          Value
    ---------          -----
     (2,0,0)        1.00000E-11
     (0,2,0)        2.00000E-11
     (0,0,2)       -3.00000E-11
 Nucleus-field energy     =     0.0000000047 hartrees
 Requested basis set is 6-311++G(d,p)
 There are 38 shells and 104 basis functions
 A cutoff of  1.0D-11 yielded    660 shell pairs
 There are      5168 function pairs (      5576 Cartesian)
 Smallest overlap matrix eigenvalue = 1.98E-03
 Guess MOs from SCF MO coefficient file

 -----------------------------------------------------------------------
  General SCF calculation program by
  Eric Jon Sundstrom, Paul Horn, Yuezhi Mao, Dmitri Zuev, Alec White,
  David Stuck, Shaama M.S., Shane Yost, Joonho Lee, David Small,
  Daniel Levine, Susi Lehtola, Hugh Burton, Evgeny Epifanovsky
 -----------------------------------------------------------------------
 Exchange:     0.2000 Hartree-Fock + 0.0800 Slater + 0.7200 B88
 Correlation:  0.1900 VWN1RPA + 0.8100 LYP
 Using SG-1 standard quadrature grid
 using 4 threads for integral computing
 -------------------------------------------------------
 OpenMP Integral computing Module                
 Release: version 2.0, May 2017, Q-Chem Inc. Pleasanton 
 -------------------------------------------------------
 -------------------------------------------------------
 OpenMP BLAS3 based DFT computing Module                
 Release: version 1.0, May 2013, Q-Chem Inc. Pittsburgh 
 -------------------------------------------------------
 A restricted SCF calculation will be
 performed using DIIS
 SCF converges when DIIS error is below 1.0e-08
 ---------------------------------------
  Cycle       Energy         DIIS error
 ---------------------------------------
    1    -956.1611615395      9.16e-04  
    2    -956.1610051673      1.13e-03  
    3    -956.1619217968      7.29e-04  
    4    -956.1626002602      1.15e-04  
    5    -956.1626148243      5.94e-05  
    6    -956.1626179110      9.97e-06  
    7    -956.1626180237      4.22e-06  
    8    -956.1626180468      7.08e-07  
    9    -956.1626180474      1.32e-07  
   10    -956.1626180474      3.34e-08  
   11    -956.1626180474      8.10e-09  Convergence criterion met
 ---------------------------------------
 SCF time:   CPU 6.19s  wall 1.00s 
 SCF   energy in the final basis set =     -956.1626180474
 Total energy in the final basis set =     -956.1626180474

 --------------------------------------------------------------
             Orbital Energies (a.u.) and Symmetries
 --------------------------------------------------------------

 Alpha MOs, Restricted
 -- Occupied --                  
-101.59  -77.16  -24.72  -14.43   -9.51   -7.27   -7.26   -7.26
  1 A'    2 A'    3 A'    4 A'    5 A'    6 A'    1 A"    7 A'                 
 -6.653  -4.815  -4.813  -4.809  -1.247  -0.909  -0.844  -0.615
  8 A'    9 A'    2 A"   10 A'   11 A'   12 A'   13 A'   14 A'                 
 -0.507  -0.498  -0.488  -0.403  -0.395  -0.365  -0.317  -0.315
 15 A'   16 A'    3 A"   17 A'    4 A"   18 A'   19 A'    5 A"                 
 -- Virtual --                   
 -0.134  -0.079  -0.001   0.002   0.013   0.035   0.042   0.062
  6 A"   20 A'   21 A'   22 A'   23 A'    7 A"   24 A'   25 A'                 
  0.072   0.088   0.103   0.126   0.134   0.149   0.175   0.203
 26 A'    8 A"   27 A'   28 A'    9 A"   29 A'   30 A'   31 A'                 
  0.248   0.257   0.265   0.267   0.294   0.323   0.398   0.436
 32 A'   10 A"   11 A"   33 A'   34 A'   35 A'   36 A'   12 A"                 
  0.449   0.472   0.562   0.571   0.599   0.602   0.666   0.735
 37 A'   38 A'   39 A'   13 A"   40 A'   14 A"   41 A'   42 A'                 
  0.814   0.829   0.835   0.867   0.891   0.892   0.917   0.972
 15 A"   43 A'   16 A"   44 A'   17 A"   45 A'   46 A'   47 A'                 
  1.150   1.188   1.279   1.334   1.349   1.478   1.564   1.684
 48 A'   49 A'   18 A"   50 A'   51 A'   19 A"   52 A'   53 A'                 
  1.929   1.936   2.050   2.056   2.224   2.236   2.252   2.347
 54 A'   20 A"   21 A"   55 A'   22 A"   56 A'   57 A'   58 A'                 
  2.521   3.548   3.671   3.754   3.760   3.772   3.886   3.952
 59 A'   60 A'   23 A"   24 A"   61 A'   62 A'   25 A"   63 A'                 
  4.751   6.255   6.291   6.424   6.887   9.627  13.732  13.826
 64 A'   26 A"   65 A'   66 A'   67 A'   68 A'   27 A"   69 A'                 
 13.890  25.779  25.825  26.120  35.221  66.749 163.006 215.610
 70 A'   28 A"   71 A'   72 A'   73 A'   74 A'   75 A'   76 A'                 

 Beta MOs, Restricted
 -- Occupied --                  
-101.59  -77.16  -24.72  -14.43   -9.51   -7.27   -7.26   -7.26
  1 A'    2 A'    3 A'    4 A'    5 A'    6 A'    1 A"    7 A'                 
 -6.653  -4.815  -4.813  -4.809  -1.247  -0.909  -0.844  -0.615
  8 A'    9 A'    2 A"   10 A'   11 A'   12 A'   13 A'   14 A'                 
 -0.507  -0.498  -0.488  -0.403  -0.395  -0.365  -0.317  -0.315
 15 A'   16 A'    3 A"   17 A'    4 A"   18 A'   19 A'    5 A"                 
 -- Virtual --                   
 -0.134  -0.079  -0.001   0.002   0.013   0.035   0.042   0.062
  6 A"   20 A'   21 A'   22 A'   23 A'    7 A"   24 A'   25 A'                 
  0.072   0.088   0.103   0.126   0.134   0.149   0.175   0.203
 26 A'    8 A"   27 A'   28 A'    9 A"   29 A'   30 A'   31 A'                 
  0.248   0.257   0.265   0.267   0.294   0.323   0.398   0.436
 32 A'   10 A"   11 A"   33 A'   34 A'   35 A'   36 A'   12 A"                 
  0.449   0.472   0.562   0.571   0.599   0.602   0.666   0.735
 37 A'   38 A'   39 A'   13 A"   40 A'   14 A"   41 A'   42 A'                 
  0.814   0.829   0.835   0.867   0.891   0.892   0.917   0.972
 15 A"   43 A'   16 A"   44 A'   17 A"   45 A'   46 A'   47 A'                 
  1.150   1.188   1.279   1.334   1.349   1.478   1.564   1.684
 48 A'   49 A'   18 A"   50 A'   51 A'   19 A"   52 A'   53 A'                 
  1.929   1.936   2.050   2.056   2.224   2.236   2.252   2.347
 54 A'   20 A"   21 A"   55 A'   22 A"   56 A'   57 A'   58 A'                 
  2.521   3.548   3.671   3.754   3.760   3.772   3.886   3.952
 59 A'   60 A'   23 A"   24 A"   61 A'   62 A'   25 A"   63 A'                 
  4.751   6.255   6.291   6.424   6.887   9.627  13.732  13.826
 64 A'   26 A"   65 A'   66 A'   67 A'   68 A'   27 A"   69 A'                 
 13.890  25.779  25.825  26.120  35.221  66.749 163.006 215.610
 70 A'   28 A"   71 A'   72 A'   73 A'   74 A'   75 A'   76 A'                 
 --------------------------------------------------------------

          Ground-State Mulliken Net Atomic Charges

     Atom                 Charge (a.u.)
  ----------------------------------------
      1 P                     0.337891
      2 N                    -0.229541
      3 F                    -0.055697
      4 Cl                   -0.052653
  ----------------------------------------
  Sum of atomic charges =     0.000000

 -----------------------------------------------------------------
                    Cartesian Multipole Moments
 -----------------------------------------------------------------
    Charge (ESU x 10^10)
                 0.0000
    Dipole Moment (Debye)
         X       1.2905      Y      -1.9084      Z       0.0000
       Tot       2.3038
    Quadrupole Moments (Debye-Ang)
        XX     -40.4117     XY       1.3173     YY     -36.7530
        XZ       0.0000     YZ       0.0000     ZZ     -34.9463
    Octopole Moments (Debye-Ang^2)
       XXX      11.2337    XXY      -0.1032    XYY       1.6801
       YYY      -0.5399    XXZ       0.0000    XYZ      -0.0000
       YYZ       0.0000    XZZ      -0.4178    YZZ      -0.4811
       ZZZ       0.0000
    Hexadecapole Moments (Debye-Ang^3)
      XXXX    -491.3780   XXXY      -4.4182   XXYY     -94.0280
      XYYY     -10.0414   YYYY    -103.5003   XXXZ       0.0000
      XXYZ       0.0000   XYYZ       0.0000   YYYZ       0.0000
      XXZZ     -86.2593   XYZZ      -3.9565   YYZZ     -23.2827
      XZZZ       0.0000   YZZZ       0.0000   ZZZZ     -39.8820
 -----------------------------------------------------------------
 Calculating analytic gradient of the SCF energy
 Gradient of SCF Energy
            1           2           3           4
    1   0.0060800  -0.0034793  -0.0004055  -0.0021952
    2  -0.0034901   0.0053825  -0.0002982  -0.0015942
    3   0.0000000  -0.0000000  -0.0000000  -0.0000000
 Max gradient component =       6.080E-03
 RMS gradient           =       2.855E-03
 Gradient time:  CPU 1.86 s  wall 0.56 s
 Geometry Optimization Parameters
   NAtoms,    NIC,     NZ,  NCons,   NDum,   NFix, NCnnct, MaxDiis
        4      14       4       0       0       0       0       0

 Cartesian Hessian Update
 Hessian Updated using BFGS Update


** GEOMETRY OPTIMIZATION IN DELOCALIZED INTERNAL COORDINATES **
   Searching for a Minimum

   Optimization Cycle:   5

                       Coordinates (Angstroms)
     ATOM                X               Y               Z
      1  P        -0.1462682423   -0.6774096226    0.0000000000
      2  N        -1.1571242680    0.5913344138    0.0000000000
      3  F        -2.4711669063    0.0415317757    0.0000000000
      4  Cl        1.6332914136    0.3501936154    0.0000000000
   Point Group: cs    Number of degrees of freedom:     5


   Energy is   -956.162618047

 Hessian Updated using BFGS Update

  5 Hessian modes will be used to form the next step
  Hessian Eigenvalues:
     0.237835    0.277205    0.306368    0.311441    0.464479

 Minimum Search - Taking Simple RFO Step
 Searching for Lamda that Minimizes Along All modes
 Value Taken    Lamda =  -0.00012421
 Step Taken.  Stepsize is  0.018387

                             Maximum     Tolerance    Cnvgd?
         Gradient           0.005445      0.000300      NO
         Displacement       0.015166      0.001200      NO
         Energy change     -0.002040      0.000001      NO


 New Cartesian Coordinates Obtained by Inverse Iteration

 Displacement from previous Coordinates is:  0.014316
 ----------------------------------------------------------------
             Standard Nuclear Orientation (Angstroms)
    I     Atom           X                Y                Z
 ----------------------------------------------------------------
    1      P      -0.1498892125    -0.6771405279     0.0000000000
    2      N      -1.1541969345     0.5864035654     0.0000000000
    3      F      -2.4711059067     0.0436933707     0.0000000000
    4      Cl      1.6339240507     0.3526937742     0.0000000000
 ----------------------------------------------------------------
 Molecular Point Group                 Cs    NOp =  2
 Largest Abelian Subgroup              Cs    NOp =  2
 Nuclear Repulsion Energy =   194.9100291229 hartrees
 There are       24 alpha and       24 beta electrons
 Applying Cartesian multipole field
    Component          Value
    ---------          -----
     (2,0,0)        1.00000E-11
     (0,2,0)        2.00000E-11
     (0,0,2)       -3.00000E-11
 Nucleus-field energy     =     0.0000000047 hartrees
 Requested basis set is 6-311++G(d,p)
 There are 38 shells and 104 basis functions
 A cutoff of  1.0D-11 yielded    660 shell pairs
 There are      5168 function pairs (      5576 Cartesian)
 Smallest overlap matrix eigenvalue = 1.97E-03
 Guess MOs from SCF MO coefficient file

 -----------------------------------------------------------------------
  General SCF calculation program by
  Eric Jon Sundstrom, Paul Horn, Yuezhi Mao, Dmitri Zuev, Alec White,
  David Stuck, Shaama M.S., Shane Yost, Joonho Lee, David Small,
  Daniel Levine, Susi Lehtola, Hugh Burton, Evgeny Epifanovsky
 -----------------------------------------------------------------------
 Exchange:     0.2000 Hartree-Fock + 0.0800 Slater + 0.7200 B88
 Correlation:  0.1900 VWN1RPA + 0.8100 LYP
 Using SG-1 standard quadrature grid
 using 4 threads for integral computing
 -------------------------------------------------------
 OpenMP Integral computing Module                
 Release: version 2.0, May 2017, Q-Chem Inc. Pleasanton 
 -------------------------------------------------------
 -------------------------------------------------------
 OpenMP BLAS3 based DFT computing Module                
 Release: version 1.0, May 2013, Q-Chem Inc. Pittsburgh 
 -------------------------------------------------------
 A restricted SCF calculation will be
 performed using DIIS
 SCF converges when DIIS error is below 1.0e-08
 ---------------------------------------
  Cycle       Energy         DIIS error
 ---------------------------------------
    1    -956.1626504551      1.47e-04  
    2    -956.1626649332      1.55e-04  
    3    -956.1626735608      1.27e-04  
    4    -956.1626937927      1.93e-05  
    5    -956.1626941635      1.04e-05  
    6    -956.1626942583      1.42e-06  
    7    -956.1626942605      7.61e-07  
    8    -956.1626942613      1.07e-07  
    9    -956.1626942613      2.22e-08  
   10    -956.1626942613      6.87e-09  Convergence criterion met
 ---------------------------------------
 SCF time:   CPU 5.63s  wall 2.00s 
 SCF   energy in the final basis set =     -956.1626942613
 Total energy in the final basis set =     -956.1626942613

 --------------------------------------------------------------
             Orbital Energies (a.u.) and Symmetries
 --------------------------------------------------------------

 Alpha MOs, Restricted
 -- Occupied --                  
-101.59  -77.16  -24.72  -14.43   -9.51   -7.27   -7.26   -7.26
  1 A'    2 A'    3 A'    4 A'    5 A'    6 A'    1 A"    7 A'                 
 -6.653  -4.815  -4.812  -4.809  -1.248  -0.909  -0.845  -0.615
  8 A'    9 A'    2 A"   10 A'   11 A'   12 A'   13 A'   14 A'                 
 -0.507  -0.498  -0.488  -0.403  -0.394  -0.364  -0.317  -0.316
 15 A'   16 A'    3 A"   17 A'    4 A"   18 A'   19 A'    5 A"                 
 -- Virtual --                   
 -0.133  -0.080  -0.001   0.003   0.013   0.036   0.042   0.063
  6 A"   20 A'   21 A'   22 A'   23 A'    7 A"   24 A'   25 A'                 
  0.073   0.088   0.103   0.126   0.134   0.149   0.175   0.203
 26 A'    8 A"   27 A'   28 A'    9 A"   29 A'   30 A'   31 A'                 
  0.248   0.257   0.264   0.267   0.293   0.324   0.398   0.436
 32 A'   10 A"   11 A"   33 A'   34 A'   35 A'   36 A'   12 A"                 
  0.450   0.473   0.563   0.572   0.601   0.604   0.665   0.734
 37 A'   38 A'   39 A'   13 A"   40 A'   14 A"   41 A'   42 A'                 
  0.814   0.829   0.835   0.866   0.890   0.891   0.920   0.977
 15 A"   43 A'   16 A"   44 A'   17 A"   45 A'   46 A'   47 A'                 
  1.148   1.186   1.279   1.333   1.348   1.478   1.563   1.684
 48 A'   49 A'   18 A"   50 A'   51 A'   19 A"   52 A'   53 A'                 
  1.930   1.935   2.053   2.058   2.224   2.236   2.252   2.347
 54 A'   20 A"   21 A"   55 A'   22 A"   56 A'   57 A'   58 A'                 
  2.527   3.548   3.670   3.753   3.759   3.774   3.885   3.956
 59 A'   60 A'   23 A"   24 A"   61 A'   62 A'   25 A"   63 A'                 
  4.751   6.255   6.291   6.424   6.892   9.628  13.732  13.827
 64 A'   26 A"   65 A'   66 A'   67 A'   68 A'   27 A"   69 A'                 
 13.895  25.779  25.825  26.118  35.221  66.748 163.012 215.610
 70 A'   28 A"   71 A'   72 A'   73 A'   74 A'   75 A'   76 A'                 

 Beta MOs, Restricted
 -- Occupied --                  
-101.59  -77.16  -24.72  -14.43   -9.51   -7.27   -7.26   -7.26
  1 A'    2 A'    3 A'    4 A'    5 A'    6 A'    1 A"    7 A'                 
 -6.653  -4.815  -4.812  -4.809  -1.248  -0.909  -0.845  -0.615
  8 A'    9 A'    2 A"   10 A'   11 A'   12 A'   13 A'   14 A'                 
 -0.507  -0.498  -0.488  -0.403  -0.394  -0.364  -0.317  -0.316
 15 A'   16 A'    3 A"   17 A'    4 A"   18 A'   19 A'    5 A"                 
 -- Virtual --                   
 -0.133  -0.080  -0.001   0.003   0.013   0.036   0.042   0.063
  6 A"   20 A'   21 A'   22 A'   23 A'    7 A"   24 A'   25 A'                 
  0.073   0.088   0.103   0.126   0.134   0.149   0.175   0.203
 26 A'    8 A"   27 A'   28 A'    9 A"   29 A'   30 A'   31 A'                 
  0.248   0.257   0.264   0.267   0.293   0.324   0.398   0.436
 32 A'   10 A"   11 A"   33 A'   34 A'   35 A'   36 A'   12 A"                 
  0.450   0.473   0.563   0.572   0.601   0.604   0.665   0.734
 37 A'   38 A'   39 A'   13 A"   40 A'   14 A"   41 A'   42 A'                 
  0.814   0.829   0.835   0.866   0.890   0.891   0.920   0.977
 15 A"   43 A'   16 A"   44 A'   17 A"   45 A'   46 A'   47 A'                 
  1.148   1.186   1.279   1.333   1.348   1.478   1.563   1.684
 48 A'   49 A'   18 A"   50 A'   51 A'   19 A"   52 A'   53 A'                 
  1.930   1.935   2.053   2.058   2.224   2.236   2.252   2.347
 54 A'   20 A"   21 A"   55 A'   22 A"   56 A'   57 A'   58 A'                 
  2.527   3.548   3.670   3.753   3.759   3.774   3.885   3.956
 59 A'   60 A'   23 A"   24 A"   61 A'   62 A'   25 A"   63 A'                 
  4.751   6.255   6.291   6.424   6.892   9.628  13.732  13.827
 64 A'   26 A"   65 A'   66 A'   67 A'   68 A'   27 A"   69 A'                 
 13.895  25.779  25.825  26.118  35.221  66.748 163.012 215.610
 70 A'   28 A"   71 A'   72 A'   73 A'   74 A'   75 A'   76 A'                 
 --------------------------------------------------------------

          Ground-State Mulliken Net Atomic Charges

     Atom                 Charge (a.u.)
  ----------------------------------------
      1 P                     0.339873
      2 N                    -0.228911
      3 F                    -0.054906
      4 Cl                   -0.056057
  ----------------------------------------
  Sum of atomic charges =     0.000000

 -----------------------------------------------------------------
                    Cartesian Multipole Moments
 -----------------------------------------------------------------
    Charge (ESU x 10^10)
                 0.0000
    Dipole Moment (Debye)
         X       1.2508      Y      -1.9195      Z      -0.0000
       Tot       2.2911
    Quadrupole Moments (Debye-Ang)
        XX     -40.4108     XY       1.3184     YY     -36.7426
        XZ      -0.0000     YZ      -0.0000     ZZ     -34.9305
    Octopole Moments (Debye-Ang^2)
       XXX      11.0978    XXY      -0.1274    XYY       1.6511
       YYY      -0.5924    XXZ      -0.0000    XYZ      -0.0000
       YYZ      -0.0000    XZZ      -0.4485    YZZ      -0.5094
       ZZZ      -0.0000
    Hexadecapole Moments (Debye-Ang^3)
      XXXX    -491.3113   XXXY      -4.7022   XXYY     -94.0045
      XYYY     -10.3781   YYYY    -103.3614   XXXZ      -0.0000
      XXYZ      -0.0000   XYYZ      -0.0000   YYYZ      -0.0000
      XXZZ     -86.2695   XYZZ      -4.0637   YYZZ     -23.2477
      XZZZ      -0.0000   YZZZ      -0.0000   ZZZZ     -39.8333
 -----------------------------------------------------------------
 Calculating analytic gradient of the SCF energy
 Gradient of SCF Energy
            1           2           3           4
    1   0.0016977  -0.0002215  -0.0003874  -0.0010888
    2   0.0000569   0.0009450  -0.0001014  -0.0009006
    3   0.0000000  -0.0000000   0.0000000  -0.0000000
 Max gradient component =       1.698E-03
 RMS gradient           =       7.062E-04
 Gradient time:  CPU 1.88 s  wall 0.56 s
 Geometry Optimization Parameters
   NAtoms,    NIC,     NZ,  NCons,   NDum,   NFix, NCnnct, MaxDiis
        4      14       4       0       0       0       0       0

 Cartesian Hessian Update
 Hessian Updated using BFGS Update


** GEOMETRY OPTIMIZATION IN DELOCALIZED INTERNAL COORDINATES **
   Searching for a Minimum

   Optimization Cycle:   6

                       Coordinates (Angstroms)
     ATOM                X               Y               Z
      1  P        -0.1498892125   -0.6771405279    0.0000000000
      2  N        -1.1541969345    0.5864035654    0.0000000000
      3  F        -2.4711059067    0.0436933707    0.0000000000
      4  Cl        1.6339240507    0.3526937742    0.0000000000
   Point Group: cs    Number of degrees of freedom:     5


   Energy is   -956.162694261

 Hessian Updated using BFGS Update

  5 Hessian modes will be used to form the next step
  Hessian Eigenvalues:
     0.212199    0.256145    0.279500    0.327050    0.457268

 Minimum Search - Taking Simple RFO Step
 Searching for Lamda that Minimizes Along All modes
 Value Taken    Lamda =  -0.00001324
 Step Taken.  Stepsize is  0.007680

                             Maximum     Tolerance    Cnvgd?
         Gradient           0.001259      0.000300      NO
         Displacement       0.005511      0.001200      NO
         Energy change     -0.000076      0.000001      NO


 New Cartesian Coordinates Obtained by Inverse Iteration

 Displacement from previous Coordinates is:  0.007621
 ----------------------------------------------------------------
             Standard Nuclear Orientation (Angstroms)
    I     Atom           X                Y                Z
 ----------------------------------------------------------------
    1      P      -0.1513279761    -0.6787152782     0.0000000000
    2      N      -1.1533261610     0.5843549097     0.0000000000
    3      F      -2.4708351464     0.0453789672     0.0000000000
    4      Cl      1.6342212805     0.3546315836     0.0000000000
 ----------------------------------------------------------------
 Molecular Point Group                 Cs    NOp =  2
 Largest Abelian Subgroup              Cs    NOp =  2
 Nuclear Repulsion Energy =   194.8743238449 hartrees
 There are       24 alpha and       24 beta electrons
 Applying Cartesian multipole field
    Component          Value
    ---------          -----
     (2,0,0)        1.00000E-11
     (0,2,0)        2.00000E-11
     (0,0,2)       -3.00000E-11
 Nucleus-field energy     =     0.0000000047 hartrees
 Requested basis set is 6-311++G(d,p)
 There are 38 shells and 104 basis functions
 A cutoff of  1.0D-11 yielded    660 shell pairs
 There are      5168 function pairs (      5576 Cartesian)
 Smallest overlap matrix eigenvalue = 1.97E-03
 Guess MOs from SCF MO coefficient file

 -----------------------------------------------------------------------
  General SCF calculation program by
  Eric Jon Sundstrom, Paul Horn, Yuezhi Mao, Dmitri Zuev, Alec White,
  David Stuck, Shaama M.S., Shane Yost, Joonho Lee, David Small,
  Daniel Levine, Susi Lehtola, Hugh Burton, Evgeny Epifanovsky
 -----------------------------------------------------------------------
 Exchange:     0.2000 Hartree-Fock + 0.0800 Slater + 0.7200 B88
 Correlation:  0.1900 VWN1RPA + 0.8100 LYP
 Using SG-1 standard quadrature grid
 using 4 threads for integral computing
 -------------------------------------------------------
 OpenMP Integral computing Module                
 Release: version 2.0, May 2017, Q-Chem Inc. Pleasanton 
 -------------------------------------------------------
 -------------------------------------------------------
 OpenMP BLAS3 based DFT computing Module                
 Release: version 1.0, May 2013, Q-Chem Inc. Pittsburgh 
 -------------------------------------------------------
 A restricted SCF calculation will be
 performed using DIIS
 SCF converges when DIIS error is below 1.0e-08
 ---------------------------------------
  Cycle       Energy         DIIS error
 ---------------------------------------
    1    -956.1626939876      5.91e-05  
    2    -956.1626998027      4.02e-05  
    3    -956.1626979481      5.53e-05  
    4    -956.1627016777      8.05e-06  
    5    -956.1627017499      3.64e-06  
    6    -956.1627017615      7.38e-07  
    7    -956.1627017621      3.08e-07  
    8    -956.1627017623      7.60e-08  
    9    -956.1627017623      1.14e-08  
   10    -956.1627017623      2.89e-09  Convergence criterion met
 ---------------------------------------
 SCF time:   CPU 5.63s  wall 2.00s 
 SCF   energy in the final basis set =     -956.1627017623
 Total energy in the final basis set =     -956.1627017623

 --------------------------------------------------------------
             Orbital Energies (a.u.) and Symmetries
 --------------------------------------------------------------

 Alpha MOs, Restricted
 -- Occupied --                  
-101.59  -77.16  -24.73  -14.43   -9.51   -7.27   -7.26   -7.26
  1 A'    2 A'    3 A'    4 A'    5 A'    6 A'    1 A"    7 A'                 
 -6.653  -4.815  -4.813  -4.809  -1.248  -0.909  -0.845  -0.615
  8 A'    9 A'    2 A"   10 A'   11 A'   12 A'   13 A'   14 A'                 
 -0.507  -0.498  -0.489  -0.403  -0.394  -0.363  -0.317  -0.317
 15 A'   16 A'    3 A"   17 A'    4 A"   18 A'   19 A'    5 A"                 
 -- Virtual --                   
 -0.133  -0.081  -0.001   0.003   0.013   0.036   0.042   0.063
  6 A"   20 A'   21 A'   22 A'   23 A'    7 A"   24 A'   25 A'                 
  0.073   0.088   0.103   0.126   0.134   0.149   0.175   0.203
 26 A'    8 A"   27 A'   28 A'    9 A"   29 A'   30 A'   31 A'                 
  0.248   0.257   0.264   0.267   0.293   0.325   0.399   0.436
 32 A'   10 A"   11 A"   33 A'   34 A'   35 A'   36 A'   12 A"                 
  0.450   0.473   0.563   0.573   0.601   0.604   0.664   0.733
 37 A'   38 A'   39 A'   13 A"   40 A'   14 A"   41 A'   42 A'                 
  0.814   0.829   0.835   0.866   0.890   0.891   0.921   0.978
 15 A"   43 A'   16 A"   44 A'   17 A"   45 A'   46 A'   47 A'                 
  1.148   1.185   1.279   1.333   1.348   1.478   1.563   1.683
 48 A'   49 A'   18 A"   50 A'   51 A'   19 A"   52 A'   53 A'                 
  1.930   1.935   2.054   2.058   2.224   2.235   2.253   2.347
 54 A'   20 A"   21 A"   55 A'   22 A"   56 A'   57 A'   58 A'                 
  2.529   3.548   3.670   3.753   3.759   3.775   3.886   3.957
 59 A'   60 A'   23 A"   24 A"   61 A'   62 A'   25 A"   63 A'                 
  4.753   6.255   6.291   6.425   6.893   9.628  13.732  13.827
 64 A'   26 A"   65 A'   66 A'   67 A'   68 A'   27 A"   69 A'                 
 13.896  25.779  25.825  26.116  35.222  66.748 163.013 215.610
 70 A'   28 A"   71 A'   72 A'   73 A'   74 A'   75 A'   76 A'                 

 Beta MOs, Restricted
 -- Occupied --                  
-101.59  -77.16  -24.73  -14.43   -9.51   -7.27   -7.26   -7.26
  1 A'    2 A'    3 A'    4 A'    5 A'    6 A'    1 A"    7 A'                 
 -6.653  -4.815  -4.813  -4.809  -1.248  -0.909  -0.845  -0.615
  8 A'    9 A'    2 A"   10 A'   11 A'   12 A'   13 A'   14 A'                 
 -0.507  -0.498  -0.489  -0.403  -0.394  -0.363  -0.317  -0.317
 15 A'   16 A'    3 A"   17 A'    4 A"   18 A'   19 A'    5 A"                 
 -- Virtual --                   
 -0.133  -0.081  -0.001   0.003   0.013   0.036   0.042   0.063
  6 A"   20 A'   21 A'   22 A'   23 A'    7 A"   24 A'   25 A'                 
  0.073   0.088   0.103   0.126   0.134   0.149   0.175   0.203
 26 A'    8 A"   27 A'   28 A'    9 A"   29 A'   30 A'   31 A'                 
  0.248   0.257   0.264   0.267   0.293   0.325   0.399   0.436
 32 A'   10 A"   11 A"   33 A'   34 A'   35 A'   36 A'   12 A"                 
  0.450   0.473   0.563   0.573   0.601   0.604   0.664   0.733
 37 A'   38 A'   39 A'   13 A"   40 A'   14 A"   41 A'   42 A'                 
  0.814   0.829   0.835   0.866   0.890   0.891   0.921   0.978
 15 A"   43 A'   16 A"   44 A'   17 A"   45 A'   46 A'   47 A'                 
  1.148   1.185   1.279   1.333   1.348   1.478   1.563   1.683
 48 A'   49 A'   18 A"   50 A'   51 A'   19 A"   52 A'   53 A'                 
  1.930   1.935   2.054   2.058   2.224   2.235   2.253   2.347
 54 A'   20 A"   21 A"   55 A'   22 A"   56 A'   57 A'   58 A'                 
  2.529   3.548   3.670   3.753   3.759   3.775   3.886   3.957
 59 A'   60 A'   23 A"   24 A"   61 A'   62 A'   25 A"   63 A'                 
  4.753   6.255   6.291   6.425   6.893   9.628  13.732  13.827
 64 A'   26 A"   65 A'   66 A'   67 A'   68 A'   27 A"   69 A'                 
 13.896  25.779  25.825  26.116  35.222  66.748 163.013 215.610
 70 A'   28 A"   71 A'   72 A'   73 A'   74 A'   75 A'   76 A'                 
 --------------------------------------------------------------

          Ground-State Mulliken Net Atomic Charges

     Atom                 Charge (a.u.)
  ----------------------------------------
      1 P                     0.340605
      2 N                    -0.228382
      3 F                    -0.054174
      4 Cl                   -0.058048
  ----------------------------------------
  Sum of atomic charges =     0.000000

 -----------------------------------------------------------------
                    Cartesian Multipole Moments
 -----------------------------------------------------------------
    Charge (ESU x 10^10)
                 0.0000
    Dipole Moment (Debye)
         X       1.2234      Y      -1.9301      Z      -0.0000
       Tot       2.2852
    Quadrupole Moments (Debye-Ang)
        XX     -40.4101     XY       1.3184     YY     -36.7302
        XZ       0.0000     YZ       0.0000     ZZ     -34.9309
    Octopole Moments (Debye-Ang^2)
       XXX      10.9791    XXY      -0.1317    XYY       1.6315
       YYY      -0.6090    XXZ      -0.0000    XYZ       0.0000
       YYZ      -0.0000    XZZ      -0.4704    YZZ      -0.5172
       ZZZ       0.0000
    Hexadecapole Moments (Debye-Ang^3)
      XXXX    -491.3100   XXXY      -4.8440   XXYY     -94.0117
      XYYY     -10.5474   YYYY    -103.5004   XXXZ      -0.0000
      XXYZ       0.0000   XYYZ      -0.0000   YYYZ       0.0000
      XXZZ     -86.2783   XYZZ      -4.1209   YYZZ     -23.2713
      XZZZ      -0.0000   YZZZ       0.0000   ZZZZ     -39.8341
 -----------------------------------------------------------------
 Calculating analytic gradient of the SCF energy
 Gradient of SCF Energy
            1           2           3           4
    1   0.0000947   0.0002818  -0.0000145  -0.0003621
    2   0.0003875  -0.0001111   0.0000719  -0.0003483
    3  -0.0000000  -0.0000000   0.0000000   0.0000000
 Max gradient component =       3.875E-04
 RMS gradient           =       2.059E-04
 Gradient time:  CPU 1.87 s  wall 0.56 s
 Geometry Optimization Parameters
   NAtoms,    NIC,     NZ,  NCons,   NDum,   NFix, NCnnct, MaxDiis
        4      14       4       0       0       0       0       0

 Cartesian Hessian Update
 Hessian Updated using BFGS Update


** GEOMETRY OPTIMIZATION IN DELOCALIZED INTERNAL COORDINATES **
   Searching for a Minimum

   Optimization Cycle:   7

                       Coordinates (Angstroms)
     ATOM                X               Y               Z
      1  P        -0.1513279761   -0.6787152782    0.0000000000
      2  N        -1.1533261610    0.5843549097    0.0000000000
      3  F        -2.4708351464    0.0453789672    0.0000000000
      4  Cl        1.6342212805    0.3546315836    0.0000000000
   Point Group: cs    Number of degrees of freedom:     5


   Energy is   -956.162701762

 Hessian Updated using BFGS Update

  5 Hessian modes will be used to form the next step
  Hessian Eigenvalues:
     0.167529    0.248930    0.279359    0.325310    0.519203

 Minimum Search - Taking Simple RFO Step
 Searching for Lamda that Minimizes Along All modes
 Value Taken    Lamda =  -0.00000110
 Step Taken.  Stepsize is  0.002271

                             Maximum     Tolerance    Cnvgd?
         Gradient           0.000329      0.000300      NO
         Displacement       0.001792      0.001200      NO
         Energy change     -0.000008      0.000001      NO


 New Cartesian Coordinates Obtained by Inverse Iteration

 Displacement from previous Coordinates is:  0.002209
 ----------------------------------------------------------------
             Standard Nuclear Orientation (Angstroms)
    I     Atom           X                Y                Z
 ----------------------------------------------------------------
    1      P      -0.1514266034    -0.6791793993     0.0000000000
    2      N      -1.1535813121     0.5839917980     0.0000000000
    3      F      -2.4711779697     0.0457910398     0.0000000000
    4      Cl      1.6349178822     0.3550467438     0.0000000000
 ----------------------------------------------------------------
 Molecular Point Group                 Cs    NOp =  2
 Largest Abelian Subgroup              Cs    NOp =  2
 Nuclear Repulsion Energy =   194.8202256233 hartrees
 There are       24 alpha and       24 beta electrons
 Applying Cartesian multipole field
    Component          Value
    ---------          -----
     (2,0,0)        1.00000E-11
     (0,2,0)        2.00000E-11
     (0,0,2)       -3.00000E-11
 Nucleus-field energy     =     0.0000000047 hartrees
 Requested basis set is 6-311++G(d,p)
 There are 38 shells and 104 basis functions
 A cutoff of  1.0D-11 yielded    660 shell pairs
 There are      5168 function pairs (      5576 Cartesian)
 Smallest overlap matrix eigenvalue = 1.97E-03
 Guess MOs from SCF MO coefficient file

 -----------------------------------------------------------------------
  General SCF calculation program by
  Eric Jon Sundstrom, Paul Horn, Yuezhi Mao, Dmitri Zuev, Alec White,
  David Stuck, Shaama M.S., Shane Yost, Joonho Lee, David Small,
  Daniel Levine, Susi Lehtola, Hugh Burton, Evgeny Epifanovsky
 -----------------------------------------------------------------------
 Exchange:     0.2000 Hartree-Fock + 0.0800 Slater + 0.7200 B88
 Correlation:  0.1900 VWN1RPA + 0.8100 LYP
 Using SG-1 standard quadrature grid
 using 4 threads for integral computing
 -------------------------------------------------------
 OpenMP Integral computing Module                
 Release: version 2.0, May 2017, Q-Chem Inc. Pleasanton 
 -------------------------------------------------------
 -------------------------------------------------------
 OpenMP BLAS3 based DFT computing Module                
 Release: version 1.0, May 2013, Q-Chem Inc. Pittsburgh 
 -------------------------------------------------------
 A restricted SCF calculation will be
 performed using DIIS
 SCF converges when DIIS error is below 1.0e-08
 ---------------------------------------
  Cycle       Energy         DIIS error
 ---------------------------------------
    1    -956.1627019850      1.40e-05  
    2    -956.1627024103      3.93e-06  
    3    -956.1627024024      4.86e-06  
    4    -956.1627024239      2.84e-06  
    5    -956.1627024343      2.49e-07  
    6    -956.1627024343      9.26e-08  
    7    -956.1627024344      3.87e-08  
    8    -956.1627024344      1.00e-08  
    9    -956.1627024344      4.84e-09  Convergence criterion met
 ---------------------------------------
 SCF time:   CPU 5.06s  wall 2.00s 
 SCF   energy in the final basis set =     -956.1627024344
 Total energy in the final basis set =     -956.1627024344

 --------------------------------------------------------------
             Orbital Energies (a.u.) and Symmetries
 --------------------------------------------------------------

 Alpha MOs, Restricted
 -- Occupied --                  
-101.59  -77.16  -24.73  -14.43   -9.51   -7.27   -7.26   -7.26
  1 A'    2 A'    3 A'    4 A'    5 A'    6 A'    1 A"    7 A'                 
 -6.653  -4.815  -4.813  -4.810  -1.248  -0.909  -0.845  -0.615
  8 A'    9 A'    2 A"   10 A'   11 A'   12 A'   13 A'   14 A'                 
 -0.507  -0.499  -0.489  -0.403  -0.394  -0.363  -0.317  -0.317
 15 A'   16 A'    3 A"   17 A'    4 A"   18 A'   19 A'    5 A"                 
 -- Virtual --                   
 -0.133  -0.081  -0.001   0.003   0.013   0.036   0.042   0.063
  6 A"   20 A'   21 A'   22 A'   23 A'    7 A"   24 A'   25 A'                 
  0.073   0.088   0.103   0.126   0.134   0.149   0.175   0.203
 26 A'    8 A"   27 A'   28 A'    9 A"   29 A'   30 A'   31 A'                 
  0.248   0.257   0.264   0.267   0.293   0.325   0.399   0.436
 32 A'   10 A"   11 A"   33 A'   34 A'   35 A'   36 A'   12 A"                 
  0.450   0.473   0.563   0.573   0.601   0.604   0.664   0.733
 37 A'   38 A'   39 A'   13 A"   40 A'   14 A"   41 A'   42 A'                 
  0.814   0.830   0.836   0.866   0.889   0.891   0.921   0.978
 15 A"   43 A'   16 A"   44 A'   17 A"   45 A'   46 A'   47 A'                 
  1.148   1.185   1.279   1.333   1.348   1.478   1.563   1.683
 48 A'   49 A'   18 A"   50 A'   51 A'   19 A"   52 A'   53 A'                 
  1.930   1.935   2.053   2.058   2.225   2.235   2.253   2.346
 54 A'   20 A"   21 A"   55 A'   22 A"   56 A'   57 A'   58 A'                 
  2.528   3.548   3.670   3.753   3.759   3.774   3.886   3.957
 59 A'   60 A'   23 A"   24 A"   61 A'   62 A'   25 A"   63 A'                 
  4.753   6.255   6.290   6.425   6.892   9.628  13.732  13.827
 64 A'   26 A"   65 A'   66 A'   67 A'   68 A'   27 A"   69 A'                 
 13.896  25.779  25.825  26.115  35.221  66.748 163.012 215.610
 70 A'   28 A"   71 A'   72 A'   73 A'   74 A'   75 A'   76 A'                 

 Beta MOs, Restricted
 -- Occupied --                  
-101.59  -77.16  -24.73  -14.43   -9.51   -7.27   -7.26   -7.26
  1 A'    2 A'    3 A'    4 A'    5 A'    6 A'    1 A"    7 A'                 
 -6.653  -4.815  -4.813  -4.810  -1.248  -0.909  -0.845  -0.615
  8 A'    9 A'    2 A"   10 A'   11 A'   12 A'   13 A'   14 A'                 
 -0.507  -0.499  -0.489  -0.403  -0.394  -0.363  -0.317  -0.317
 15 A'   16 A'    3 A"   17 A'    4 A"   18 A'   19 A'    5 A"                 
 -- Virtual --                   
 -0.133  -0.081  -0.001   0.003   0.013   0.036   0.042   0.063
  6 A"   20 A'   21 A'   22 A'   23 A'    7 A"   24 A'   25 A'                 
  0.073   0.088   0.103   0.126   0.134   0.149   0.175   0.203
 26 A'    8 A"   27 A'   28 A'    9 A"   29 A'   30 A'   31 A'                 
  0.248   0.257   0.264   0.267   0.293   0.325   0.399   0.436
 32 A'   10 A"   11 A"   33 A'   34 A'   35 A'   36 A'   12 A"                 
  0.450   0.473   0.563   0.573   0.601   0.604   0.664   0.733
 37 A'   38 A'   39 A'   13 A"   40 A'   14 A"   41 A'   42 A'                 
  0.814   0.830   0.836   0.866   0.889   0.891   0.921   0.978
 15 A"   43 A'   16 A"   44 A'   17 A"   45 A'   46 A'   47 A'                 
  1.148   1.185   1.279   1.333   1.348   1.478   1.563   1.683
 48 A'   49 A'   18 A"   50 A'   51 A'   19 A"   52 A'   53 A'                 
  1.930   1.935   2.053   2.058   2.225   2.235   2.253   2.346
 54 A'   20 A"   21 A"   55 A'   22 A"   56 A'   57 A'   58 A'                 
  2.528   3.548   3.670   3.753   3.759   3.774   3.886   3.957
 59 A'   60 A'   23 A"   24 A"   61 A'   62 A'   25 A"   63 A'                 
  4.753   6.255   6.290   6.425   6.892   9.628  13.732  13.827
 64 A'   26 A"   65 A'   66 A'   67 A'   68 A'   27 A"   69 A'                 
 13.896  25.779  25.825  26.115  35.221  66.748 163.012 215.610
 70 A'   28 A"   71 A'   72 A'   73 A'   74 A'   75 A'   76 A'                 
 --------------------------------------------------------------

          Ground-State Mulliken Net Atomic Charges

     Atom                 Charge (a.u.)
  ----------------------------------------
      1 P                     0.340686
      2 N                    -0.228172
      3 F                    -0.053983
      4 Cl                   -0.058531
  ----------------------------------------
  Sum of atomic charges =     0.000000

 -----------------------------------------------------------------
                    Cartesian Multipole Moments
 -----------------------------------------------------------------
    Charge (ESU x 10^10)
                 0.0000
    Dipole Moment (Debye)
         X       1.2165      Y      -1.9327      Z       0.0000
       Tot       2.2837
    Quadrupole Moments (Debye-Ang)
        XX     -40.4120     XY       1.3185     YY     -36.7282
        XZ       0.0000     YZ       0.0000     ZZ     -34.9337
    Octopole Moments (Debye-Ang^2)
       XXX      10.9333    XXY      -0.1328    XYY       1.6199
       YYY      -0.6125    XXZ       0.0000    XYZ      -0.0000
       YYZ       0.0000    XZZ      -0.4817    YZZ      -0.5178
       ZZZ      -0.0000
    Hexadecapole Moments (Debye-Ang^3)
      XXXX    -491.5595   XXXY      -4.8674   XXYY     -94.0597
      XYYY     -10.5781   YYYY    -103.5469   XXXZ       0.0000
      XXYZ       0.0000   XYYZ       0.0000   YYYZ      -0.0000
      XXZZ     -86.3243   XYZZ      -4.1319   YYZZ     -23.2810
      XZZZ       0.0000   YZZZ       0.0000   ZZZZ     -39.8420
 -----------------------------------------------------------------
 Calculating analytic gradient of the SCF energy
 Gradient of SCF Energy
            1           2           3           4
    1  -0.0000741   0.0001296   0.0000022  -0.0000577
    2   0.0001310  -0.0000689   0.0001226  -0.0001847
    3   0.0000000  -0.0000000   0.0000000  -0.0000000
 Max gradient component =       1.847E-04
 RMS gradient           =       8.977E-05
 Gradient time:  CPU 1.87 s  wall 0.56 s
 Geometry Optimization Parameters
   NAtoms,    NIC,     NZ,  NCons,   NDum,   NFix, NCnnct, MaxDiis
        4      14       4       0       0       0       0       0

 Cartesian Hessian Update
 Hessian Updated using BFGS Update


** GEOMETRY OPTIMIZATION IN DELOCALIZED INTERNAL COORDINATES **
   Searching for a Minimum

   Optimization Cycle:   8

                       Coordinates (Angstroms)
     ATOM                X               Y               Z
      1  P        -0.1514266034   -0.6791793993    0.0000000000
      2  N        -1.1535813121    0.5839917980    0.0000000000
      3  F        -2.4711779697    0.0457910398    0.0000000000
      4  Cl        1.6349178822    0.3550467438    0.0000000000
   Point Group: cs    Number of degrees of freedom:     5


   Energy is   -956.162702434

 Hessian Updated using BFGS Update

  5 Hessian modes will be used to form the next step
  Hessian Eigenvalues:
     0.153434    0.248980    0.279258    0.317873    0.452176

 Minimum Search - Taking Simple RFO Step
 Searching for Lamda that Minimizes Along All modes
 Value Taken    Lamda =   0.00000000
 Step Taken.  Stepsize is  0.000645

                             Maximum     Tolerance    Cnvgd?
         Gradient           0.000123      0.000300     YES
         Displacement       0.000426      0.001200     YES
         Energy change     -0.000001      0.000001     YES


                       Distance Matrix (Angstroms)
             P (  1)   N (  2)   F (  3)
   N (  2)  1.612425
   F (  3)  2.430397  1.423278
   Cl(  4)  2.064134  2.797882  4.117725

 Final energy is   -956.16270243435588     


 ******************************
 **  OPTIMIZATION CONVERGED  **
 ******************************

                       Coordinates (Angstroms)
     ATOM                X               Y               Z
      1  P        -0.1514266034   -0.6791793993    0.0000000000
      2  N        -1.1535813121    0.5839917980    0.0000000000
      3  F        -2.4711779697    0.0457910398    0.0000000000
      4  Cl        1.6349178822    0.3550467438    0.0000000000

Z-matrix Print:
$molecule
0 1
P 
N  1 1.612425
F  2 1.423278 1 106.208604
Cl 1 2.064134 2 98.357998 3 -180.000000 0
$end


 --------------------------------------------------------------
             Orbital Energies (a.u.) and Symmetries
 --------------------------------------------------------------

 Alpha MOs, Restricted
 -- Occupied --                  
-101.59  -77.16  -24.73  -14.43   -9.51   -7.27   -7.26   -7.26
  1 A'    2 A'    3 A'    4 A'    5 A'    6 A'    1 A"    7 A'                 
 -6.653  -4.815  -4.813  -4.810  -1.248  -0.909  -0.845  -0.615
  8 A'    9 A'    2 A"   10 A'   11 A'   12 A'   13 A'   14 A'                 
 -0.507  -0.499  -0.489  -0.403  -0.394  -0.363  -0.317  -0.317
 15 A'   16 A'    3 A"   17 A'    4 A"   18 A'   19 A'    5 A"                 
 -- Virtual --                   
 -0.133  -0.081  -0.001   0.003   0.013   0.036   0.042   0.063
  6 A"   20 A'   21 A'   22 A'   23 A'    7 A"   24 A'   25 A'                 
  0.073   0.088   0.103   0.126   0.134   0.149   0.175   0.203
 26 A'    8 A"   27 A'   28 A'    9 A"   29 A'   30 A'   31 A'                 
  0.248   0.257   0.264   0.267   0.293   0.325   0.399   0.436
 32 A'   10 A"   11 A"   33 A'   34 A'   35 A'   36 A'   12 A"                 
  0.450   0.473   0.563   0.573   0.601   0.604   0.664   0.733
 37 A'   38 A'   39 A'   13 A"   40 A'   14 A"   41 A'   42 A'                 
  0.814   0.830   0.836   0.866   0.889   0.891   0.921   0.978
 15 A"   43 A'   16 A"   44 A'   17 A"   45 A'   46 A'   47 A'                 
  1.148   1.185   1.279   1.333   1.348   1.478   1.563   1.683
 48 A'   49 A'   18 A"   50 A'   51 A'   19 A"   52 A'   53 A'                 
  1.930   1.935   2.053   2.058   2.225   2.235   2.253   2.346
 54 A'   20 A"   21 A"   55 A'   22 A"   56 A'   57 A'   58 A'                 
  2.528   3.548   3.670   3.753   3.759   3.774   3.886   3.957
 59 A'   60 A'   23 A"   24 A"   61 A'   62 A'   25 A"   63 A'                 
  4.753   6.255   6.290   6.425   6.892   9.628  13.732  13.827
 64 A'   26 A"   65 A'   66 A'   67 A'   68 A'   27 A"   69 A'                 
 13.896  25.779  25.825  26.115  35.221  66.748 163.012 215.610
 70 A'   28 A"   71 A'   72 A'   73 A'   74 A'   75 A'   76 A'                 

 Beta MOs, Restricted
 -- Occupied --                  
-101.59  -77.16  -24.73  -14.43   -9.51   -7.27   -7.26   -7.26
  1 A'    2 A'    3 A'    4 A'    5 A'    6 A'    1 A"    7 A'                 
 -6.653  -4.815  -4.813  -4.810  -1.248  -0.909  -0.845  -0.615
  8 A'    9 A'    2 A"   10 A'   11 A'   12 A'   13 A'   14 A'                 
 -0.507  -0.499  -0.489  -0.403  -0.394  -0.363  -0.317  -0.317
 15 A'   16 A'    3 A"   17 A'    4 A"   18 A'   19 A'    5 A"                 
 -- Virtual --                   
 -0.133  -0.081  -0.001   0.003   0.013   0.036   0.042   0.063
  6 A"   20 A'   21 A'   22 A'   23 A'    7 A"   24 A'   25 A'                 
  0.073   0.088   0.103   0.126   0.134   0.149   0.175   0.203
 26 A'    8 A"   27 A'   28 A'    9 A"   29 A'   30 A'   31 A'                 
  0.248   0.257   0.264   0.267   0.293   0.325   0.399   0.436
 32 A'   10 A"   11 A"   33 A'   34 A'   35 A'   36 A'   12 A"                 
  0.450   0.473   0.563   0.573   0.601   0.604   0.664   0.733
 37 A'   38 A'   39 A'   13 A"   40 A'   14 A"   41 A'   42 A'                 
  0.814   0.830   0.836   0.866   0.889   0.891   0.921   0.978
 15 A"   43 A'   16 A"   44 A'   17 A"   45 A'   46 A'   47 A'                 
  1.148   1.185   1.279   1.333   1.348   1.478   1.563   1.683
 48 A'   49 A'   18 A"   50 A'   51 A'   19 A"   52 A'   53 A'                 
  1.930   1.935   2.053   2.058   2.225   2.235   2.253   2.346
 54 A'   20 A"   21 A"   55 A'   22 A"   56 A'   57 A'   58 A'                 
  2.528   3.548   3.670   3.753   3.759   3.774   3.886   3.957
 59 A'   60 A'   23 A"   24 A"   61 A'   62 A'   25 A"   63 A'                 
  4.753   6.255   6.290   6.425   6.892   9.628  13.732  13.827
 64 A'   26 A"   65 A'   66 A'   67 A'   68 A'   27 A"   69 A'                 
 13.896  25.779  25.825  26.115  35.221  66.748 163.012 215.610
 70 A'   28 A"   71 A'   72 A'   73 A'   74 A'   75 A'   76 A'                 
 --------------------------------------------------------------

          Ground-State Mulliken Net Atomic Charges

     Atom                 Charge (a.u.)
  ----------------------------------------
      1 P                     0.340686
      2 N                    -0.228172
      3 F                    -0.053983
      4 Cl                   -0.058531
  ----------------------------------------
  Sum of atomic charges =     0.000000

 -----------------------------------------------------------------
                    Cartesian Multipole Moments
 -----------------------------------------------------------------
    Charge (ESU x 10^10)
                 0.0000
    Dipole Moment (Debye)
         X       1.2165      Y      -1.9327      Z       0.0000
       Tot       2.2837
    Quadrupole Moments (Debye-Ang)
        XX     -40.4120     XY       1.3185     YY     -36.7282
        XZ       0.0000     YZ       0.0000     ZZ     -34.9337
    Octopole Moments (Debye-Ang^2)
       XXX      10.9333    XXY      -0.1328    XYY       1.6199
       YYY      -0.6125    XXZ       0.0000    XYZ      -0.0000
       YYZ       0.0000    XZZ      -0.4817    YZZ      -0.5178
       ZZZ      -0.0000
    Hexadecapole Moments (Debye-Ang^3)
      XXXX    -491.5595   XXXY      -4.8674   XXYY     -94.0597
      XYYY     -10.5781   YYYY    -103.5469   XXXZ       0.0000
      XXYZ       0.0000   XYYZ       0.0000   YYYZ      -0.0000
      XXZZ     -86.3243   XYZZ      -4.1319   YYZZ     -23.2810
      XZZZ       0.0000   YZZZ       0.0000   ZZZZ     -39.8420
 -----------------------------------------------------------------
Archival summary:
1\1\TWL01\OPT\ProcedureUnspecified\BasisUnspecified\l1111\taweetha\SunNov2517:22:332018SunNov2517:22:332018\0\\#,OPT,ProcedureUnspecified,BasisUnspecified,\\0,1\P\N,1,1.61243\F,2,1.42328,1,106.209\Cl,1,2.06413,2,98.358,3,-180,0\\\@

 Total job time:  19.10s(wall), 65.16s(cpu) 
 Sun Nov 25 17:22:33 2018

        *************************************************************
        *                                                           *
        *  Thank you very much for using Q-Chem.  Have a nice day.  *
        *                                                           *
        *************************************************************


 
User input: 2 of 2 
 
Q-Chem Developer Version!
                  Welcome to Q-Chem
     A Quantum Leap Into The Future Of Chemistry


 Q-Chem 5.1, Q-Chem, Inc., Pleasanton, CA (2018)

 Yihan Shao,  Zhengting Gan,  E. Epifanovsky,  A. T. B. Gilbert,  M. Wormit,  
 J. Kussmann,  A. W. Lange,  A. Behn,  Jia Deng,  Xintian Feng,  D. Ghosh,  
 M. Goldey,  P. R. Horn,  L. D. Jacobson,  I. Kaliman,  T. Kus,  A. Landau,  
 Jie Liu,  E. I. Proynov,  R. M. Richard,  R. P. Steele,  E. J. Sundstrom,  
 H. L. Woodcock III,  P. M. Zimmerman,  D. Zuev,  B. Albrecht,  E. Alguire,  
 S. A. Baeppler,  D. Barton,  Z. Benda,  Y. A. Bernard,  E. J. Berquist,  
 K. B. Bravaya,  H. Burton,  D. Casanova,  Chun-Min Chang,  Yunqing Chen,  
 A. Chien,  K. D. Closser,  M. P. Coons,  S. Coriani,  S. Dasgupta,  
 A. L. Dempwolff,  M. Diedenhofen,  Hainam Do,  R. G. Edgar,  Po-Tung Fang,  
 S. Faraji,  S. Fatehi,  Qingguo Feng,  K. D. Fenk,  J. Fosso-Tande,  
 Qinghui Ge,  A. Ghysels,  G. Gidofalvi,  J. Gomes,  J. Gonthier,  A. Gunina,  
 D. Hait,  M. W. D. Hanson-Heine,  P. H. P. Harbach,  A. W. Hauser,  
 J. E. Herr,  E. G. Hohenstein,  Z. C. Holden,  Kerwin Hui,  B. C. Huynh,  
 T.-C. Jagau,  Hyunjun Ji,  B. Kaduk,  K. Khistyaev,  Jaehoon Kim,  
 P. Klunzinger,  K. Koh,  D. Kosenkov,  L. Koulias,  T. Kowalczyk,  
 C. M. Krauter,  A. Kunitsa,  Ka Un Lao,  A. Laurent,  K. V. Lawler,  
 Joonho Lee,  D. Lefrancois,  S. Lehtola,  D. S. Levine,  Yi-Pei Li,  
 You-Sheng Lin,  Fenglai Liu,  E. Livshits,  A. Luenser,  P. Manohar,  
 E. Mansoor,  S. F. Manzer,  Shan-Ping Mao,  Yuezhi Mao,  N. Mardirossian,  
 A. V. Marenich,  T. Markovich,  L. A. Martinez-Martinez,  S. A. Maurer,  
 N. J. Mayhall,  S. C. McKenzie,  J.-M. Mewes,  A. F. Morrison,  
 J. W. Mullinax,  K. Nanda,  T. S. Nguyen-Beck,  R. Olivares-Amaya,  
 J. A. Parkhill,  T. M. Perrine,  F. Plasser,  P. Pokhilko,  S. Prager,  
 A. Prociuk,  E. Ramos,  D. R. Rehn,  F. Rob,  M. Schneider,  N. Sergueev,  
 S. M. Sharada,  S. Sharma,  D. W. Small,  T. Stauch,  T. Stein,  
 Yu-Chuan Su,  A. J. W. Thom,  A. Tkatchenko,  T. Tsuchimochi,  N. M. Tubman,  
 L. Vogt,  M. L. Vidal,  O. Vydrov,  M. A. Watson,  J. Wenzel,  
 M. de Wergifosse,  T. A. Wesolowski,  A. White,  J. Witte,  A. Yamada,  
 Jun Yang,  K. Yao,  S. Yeganeh,  S. R. Yost,  Zhi-Qiang You,  A. Zech,  
 Igor Ying Zhang,  Xing Zhang,  Yan Zhao,  Ying Zhu,  B. R. Brooks,  
 G. K. L. Chan,  C. J. Cramer,  M. S. Gordon,  W. J. Hehre,  A. Klamt,  
 M. W. Schmidt,  C. D. Sherrill,  D. G. Truhlar,  A. Aspuru-Guzik,  R. Baer,  
 A. T. Bell,  N. A. Besley,  Jeng-Da Chai,  A. E. DePrince, III,  
 R. A. DiStasio Jr.,  A. Dreuw,  B. D. Dunietz,  T. R. Furlani,  
 Chao-Ping Hsu,  Yousung Jung,  Jing Kong,  D. S. Lambrecht,  WanZhen Liang,  
 C. Ochsenfeld,  V. A. Rassolov,  L. V. Slipchenko,  J. E. Subotnik,  
 T. Van Voorhis,  J. M. Herbert,  A. I. Krylov,  P. M. W. Gill,  M. Head-Gordon

 Contributors to earlier versions of Q-Chem not listed above: 
 R. D. Adamson,  B. Austin,  J. Baker,  G. J. O. Beran,  K. Brandhorst,  
 S. T. Brown,  E. F. C. Byrd,  A. K. Chakraborty,  C.-L. Cheng,  
 Siu Hung Chien,  D. M. Chipman,  D. L. Crittenden,  H. Dachsel,  
 R. J. Doerksen,  A. D. Dutoi,  L. Fusti-Molnar,  W. A. Goddard III,  
 A. Golubeva-Zadorozhnaya,  S. R. Gwaltney,  G. Hawkins,  A. Heyden,  
 S. Hirata,  G. Kedziora,  F. J. Keil,  C. Kelley,  Jihan Kim,  R. A. King,  
 R. Z. Khaliullin,  P. P. Korambath,  W. Kurlancheek,  A. M. Lee,  M. S. Lee,  
 S. V. Levchenko,  Ching Yeh Lin,  D. Liotard,  R. C. Lochan,  I. Lotan,  
 P. E. Maslen,  N. Nair,  D. P. O'Neill,  D. Neuhauser,  E. Neuscamman,  
 C. M. Oana,  R. Olson,  B. Peters,  R. Peverati,  P. A. Pieniazek,  
 Y. M. Rhee,  J. Ritchie,  M. A. Rohrdanz,  E. Rosta,  N. J. Russ,  
 H. F. Schaefer III,  N. E. Schultz,  N. Shenvi,  A. C. Simmonett,  A. Sodt,  
 D. Stuck,  K. S. Thanthiriwatte,  V. Vanovschi,  Tao Wang,  A. Warshel,  
 C. F. Williams,  Q. Wu,  X. Xu,  W. Zhang

 Please cite Q-Chem as follows:
 Y. Shao et al., Mol. Phys. 113, 184-215 (2015)
 DOI: 10.1080/00268976.2014.952696

 Q-Chem 5.1.2 for Intel X86 EM64T Linux

 Parts of Q-Chem use Armadillo 8.300.2 (Tropical Shenanigans).
 http://arma.sourceforge.net/

 Q-Chem begins on Sun Nov 25 17:22:33 2018  

Host: 
0

     Scratch files written to /scratch/taweetham/qchem45837//
The previous job contains 0 fragments, simply inherited here
Input Ideriv = 2
Curr. Ideriv = -1
Max.  Ideriv = 2

Checking the input file for inconsistencies... 	...done.

--------------------------------------------------------------
User input:
--------------------------------------------------------------

$molecule
read
$end

$rem
   job_type 	frequency
   basis 	6-311++g**
   method	b3lyp	
$end


--------------------------------------------------------------
 ----------------------------------------------------------------
             Standard Nuclear Orientation (Angstroms)
    I     Atom           X                Y                Z
 ----------------------------------------------------------------
    1      P      -0.0912320918    -0.6822942745     0.0000000000
    2      N      -1.0185459158     0.6367980671    -0.0000000000
    3      F      -2.3651016856     0.1758115520    -0.0000000000
    4      Cl      1.7520128210     0.2467366871     0.0000000000
 ----------------------------------------------------------------
 Molecular Point Group                 Cs    NOp =  2
 Largest Abelian Subgroup              Cs    NOp =  2
 Nuclear Repulsion Energy =   194.8202256233 hartrees
 There are       24 alpha and       24 beta electrons
 Requested basis set is 6-311++G(d,p)
 There are 38 shells and 104 basis functions

 Total QAlloc Memory Limit   2000 MB
 Mega-Array Size       188 MB
 MEM_STATIC part       192 MB

                       Distance Matrix (Angstroms)
             P (  1)   N (  2)   F (  3)
   N (  2)  1.612425
   F (  3)  2.430397  1.423278
   Cl(  4)  2.064134  2.797882  4.117725

 A cutoff of  1.0D-11 yielded    660 shell pairs
 There are      5168 function pairs (      5576 Cartesian)

 -------------------------------------------------------
 OpenMP Integral Computing Module                       
 Release: version 1.0, May 2013, Q-Chem Inc. Pittsburgh 
 -------------------------------------------------------
 Integral Job Info:
 Integral job number is                      11
 Integral operator is                         1
 short-range coefficients                     0
 long-range coefficients              100000000
 Omega coefficients                           0
 if combine SR and LR in K                    0
 Integral screening is                        0
 Integral computing path is                   2
 max size of driver memory is            800000
 size of driver memory is                593474
 size of scratch memory is              8114252
 max col of scratch BK array               1296
 max len of scratch array in speh3          155
 max len of scratch index in speh4           18
 max int batch size is                      520
 min int batch size is                       52
 fixed nKL is                                52
 max L of basis functions is                  2
 order of int derivative is                   0
 number of shells is                         38
 number of basis is                         108
 number of cartesian basis is               108
 number of contracted shell pairs           660
 number of primitive shell pairs           1951
 maxK2 (contraction) of shell pair           36
 max number of K2 of shell pair               1
 max number of CS2 of shell pair             63
 max number of PS2 of shell pair            192
 mem total for path MDJ                  512516
 -------------------------------------------------------
 Smallest overlap matrix eigenvalue = 1.97E-03
 Guess from superposition of atomic densities
 Warning:  Energy on first SCF cycle will be non-variational
 SAD guess density has 48.000000 electrons

 -----------------------------------------------------------------------
  General SCF calculation program by
  Eric Jon Sundstrom, Paul Horn, Yuezhi Mao, Dmitri Zuev, Alec White,
  David Stuck, Shaama M.S., Shane Yost, Joonho Lee, David Small,
  Daniel Levine, Susi Lehtola, Hugh Burton, Evgeny Epifanovsky
 -----------------------------------------------------------------------
 Exchange:     0.2000 Hartree-Fock + 0.0800 Slater + 0.7200 B88
 Correlation:  0.1900 VWN1RPA + 0.8100 LYP
 Using SG-1 standard quadrature grid
 using 4 threads for integral computing
 -------------------------------------------------------
 OpenMP Integral computing Module                
 Release: version 2.0, May 2017, Q-Chem Inc. Pleasanton 
 -------------------------------------------------------
 -------------------------------------------------------
 OpenMP BLAS3 based DFT computing Module                
 Release: version 1.0, May 2013, Q-Chem Inc. Pittsburgh 
 -------------------------------------------------------
 A restricted SCF calculation will be
 performed using DIIS
 SCF converges when DIIS error is below 1.0e-08
 ---------------------------------------
  Cycle       Energy         DIIS error
 ---------------------------------------
    1    -956.5272562560      4.58e-02  
    2    -956.1127712216      5.97e-03  
    3    -955.9321842964      1.28e-02  
    4    -956.1533055107      2.68e-03  
    5    -956.1606130120      1.26e-03  
    6    -956.1625372652      3.23e-04  
    7    -956.1626105798      1.26e-04  
    8    -956.1626288658      1.33e-05  
    9    -956.1626291076      3.37e-06  
   10    -956.1626291222      6.07e-07  
   11    -956.1626291228      1.60e-07  
   12    -956.1626291228      4.60e-08  
   13    -956.1626291228      8.34e-09  Convergence criterion met
 ---------------------------------------
 SCF time:   CPU 7.31s  wall 3.00s 
 SCF   energy in the final basis set =     -956.1626291228
 Total energy in the final basis set =     -956.1626291228

 --------------------------------------------------------------
             Orbital Energies (a.u.) and Symmetries
 --------------------------------------------------------------

 Alpha MOs, Restricted
 -- Occupied --                  
-101.59  -77.16  -24.73  -14.43   -9.51   -7.27   -7.26   -7.26
  1 A'    2 A'    3 A'    4 A'    5 A'    6 A'    1 A"    7 A'                 
 -6.653  -4.815  -4.813  -4.810  -1.248  -0.909  -0.845  -0.615
  8 A'    9 A'    2 A"   10 A'   11 A'   12 A'   13 A'   14 A'                 
 -0.507  -0.499  -0.489  -0.403  -0.394  -0.363  -0.317  -0.317
 15 A'   16 A'    3 A"   17 A'    4 A"   18 A'   19 A'    5 A"                 
 -- Virtual --                   
 -0.133  -0.081  -0.001   0.003   0.013   0.036   0.042   0.063
  6 A"   20 A'   21 A'   22 A'   23 A'    7 A"   24 A'   25 A'                 
  0.073   0.088   0.103   0.126   0.134   0.149   0.175   0.203
 26 A'    8 A"   27 A'   28 A'    9 A"   29 A'   30 A'   31 A'                 
  0.248   0.257   0.264   0.267   0.293   0.325   0.399   0.436
 32 A'   10 A"   11 A"   33 A'   34 A'   35 A'   36 A'   12 A"                 
  0.450   0.473   0.563   0.573   0.601   0.604   0.664   0.733
 37 A'   38 A'   39 A'   13 A"   40 A'   14 A"   41 A'   42 A'                 
  0.814   0.830   0.836   0.866   0.889   0.891   0.921   0.978
 15 A"   43 A'   16 A"   44 A'   17 A"   45 A'   46 A'   47 A'                 
  1.147   1.185   1.279   1.333   1.348   1.478   1.563   1.683
 48 A'   49 A'   18 A"   50 A'   51 A'   19 A"   52 A'   53 A'                 
  1.930   1.935   2.053   2.058   2.224   2.235   2.253   2.346
 54 A'   20 A"   21 A"   55 A'   22 A"   56 A'   57 A'   58 A'                 
  2.528   3.548   3.670   3.753   3.759   3.774   3.886   3.957
 59 A'   60 A'   23 A"   24 A"   61 A'   62 A'   25 A"   63 A'                 
  4.753   6.255   6.290   6.425   6.892   9.628  13.732  13.827
 64 A'   26 A"   65 A'   66 A'   67 A'   68 A'   27 A"   69 A'                 
 13.896  25.780  25.825  26.115  35.221  66.748 163.012 215.610
 70 A'   28 A"   71 A'   72 A'   73 A'   74 A'   75 A'   76 A'                 

 Beta MOs, Restricted
 -- Occupied --                  
-101.59  -77.16  -24.73  -14.43   -9.51   -7.27   -7.26   -7.26
  1 A'    2 A'    3 A'    4 A'    5 A'    6 A'    1 A"    7 A'                 
 -6.653  -4.815  -4.813  -4.810  -1.248  -0.909  -0.845  -0.615
  8 A'    9 A'    2 A"   10 A'   11 A'   12 A'   13 A'   14 A'                 
 -0.507  -0.499  -0.489  -0.403  -0.394  -0.363  -0.317  -0.317
 15 A'   16 A'    3 A"   17 A'    4 A"   18 A'   19 A'    5 A"                 
 -- Virtual --                   
 -0.133  -0.081  -0.001   0.003   0.013   0.036   0.042   0.063
  6 A"   20 A'   21 A'   22 A'   23 A'    7 A"   24 A'   25 A'                 
  0.073   0.088   0.103   0.126   0.134   0.149   0.175   0.203
 26 A'    8 A"   27 A'   28 A'    9 A"   29 A'   30 A'   31 A'                 
  0.248   0.257   0.264   0.267   0.293   0.325   0.399   0.436
 32 A'   10 A"   11 A"   33 A'   34 A'   35 A'   36 A'   12 A"                 
  0.450   0.473   0.563   0.573   0.601   0.604   0.664   0.733
 37 A'   38 A'   39 A'   13 A"   40 A'   14 A"   41 A'   42 A'                 
  0.814   0.830   0.836   0.866   0.889   0.891   0.921   0.978
 15 A"   43 A'   16 A"   44 A'   17 A"   45 A'   46 A'   47 A'                 
  1.147   1.185   1.279   1.333   1.348   1.478   1.563   1.683
 48 A'   49 A'   18 A"   50 A'   51 A'   19 A"   52 A'   53 A'                 
  1.930   1.935   2.053   2.058   2.224   2.235   2.253   2.346
 54 A'   20 A"   21 A"   55 A'   22 A"   56 A'   57 A'   58 A'                 
  2.528   3.548   3.670   3.753   3.759   3.774   3.886   3.957
 59 A'   60 A'   23 A"   24 A"   61 A'   62 A'   25 A"   63 A'                 
  4.753   6.255   6.290   6.425   6.892   9.628  13.732  13.827
 64 A'   26 A"   65 A'   66 A'   67 A'   68 A'   27 A"   69 A'                 
 13.896  25.780  25.825  26.115  35.221  66.748 163.012 215.610
 70 A'   28 A"   71 A'   72 A'   73 A'   74 A'   75 A'   76 A'                 
 --------------------------------------------------------------

          Ground-State Mulliken Net Atomic Charges

     Atom                 Charge (a.u.)
  ----------------------------------------
      1 P                     0.340945
      2 N                    -0.228293
      3 F                    -0.053938
      4 Cl                   -0.058713
  ----------------------------------------
  Sum of atomic charges =     0.000000

 -----------------------------------------------------------------
                    Cartesian Multipole Moments
 -----------------------------------------------------------------
    Charge (ESU x 10^10)
                 0.0000
    Dipole Moment (Debye)
         X       1.1020      Y      -1.9995      Z       0.0000
       Tot       2.2831
    Quadrupole Moments (Debye-Ang)
        XX     -40.0286     XY       1.3099     YY     -36.8424
        XZ       0.0000     YZ       0.0000     ZZ     -34.9343
    Octopole Moments (Debye-Ang^2)
       XXX      -1.0853    XXY       0.2273    XYY      -2.0810
       YYY       0.5493    XXZ       0.0000    XYZ      -0.0000
       YYZ       0.0000    XZZ      -3.9794    YZZ      -0.0333
       ZZZ       0.0000
    Hexadecapole Moments (Debye-Ang^3)
      XXXX    -489.3445   XXXY       7.0927   XXYY     -94.8639
      XYYY      -0.1255   YYYY    -102.3072   XXXZ       0.0000
      XXYZ       0.0000   XYYZ       0.0000   YYYZ       0.0000
      XXZZ     -87.0368   XYZZ      -0.4565   YYZZ     -23.0099
      XZZZ       0.0000   YZZZ       0.0000   ZZZZ     -39.8420
 -----------------------------------------------------------------
 Calculating MO derivatives via CPSCF
 D1JvT checksum  = 75264 6598.0235548598
 D1KAT checksum  = 158592 509.8003028341
   1         3          12      0.196967    0.062238
   2         3          12      0.022805    0.008075
   3         3          12      0.003176    0.001127
   4         3          12      0.000309    0.000108
   5         7           8      0.000032    0.000013
   6        14           1      0.000001    0.000001
   7        15           0      0.000000    0.000000    Roots Converged
 Time for AOints: 1.4 s (CPU) 0.4 s (wall)
 ------------------------------------------------------------------------------
                     AOints        : Timing summary (seconds)
 ------------------------------------------------------------------------------
     job step          cpu (% of tot)      sys (% of tot)     wall (% of tot)
 ------------------------------------------------------------------------------
  cpscf_lag         0.8178E+01 (30.0)   0.2000E-05 (20.0)   0.2202E+01 (30.1)
  iterzp            0.1770E+02 (64.9)   0.8000E-05 (80.0)   0.4724E+01 (64.6)
  make_fx           0.0000E+00 ( 0.0)   0.0000E+00 ( 0.0)   0.0000E+00 ( 0.0)
  AOints            0.1366E+01 ( 5.0)   0.0000E+00 ( 0.0)   0.3541E+00 ( 4.8)
 ------------------------------------------------------------------------------
   Grand Totals     0.2727E+02          0.1000E-04          0.7312E+01
 ------------------------------------------------------------------------------
 Calculating analytic Hessian of the SCF energy
 Polarizability Matrix (a.u.)
            1           2           3
    1 -67.4771276   0.6448900   0.0000000
    2   0.6448900 -39.2902177  -0.0000000
    3   0.0000000  -0.0000000 -27.2927984

 Direct stationary perturbation theory relativistic correction:

 rels  =       1.295658996968
 relv  =      -4.729764107928
 rel2e =       1.116608009133
 E_rel =      -2.317497101828

 Hessian of the SCF Energy
            1           2           3           4           5           6
    1   0.2679502  -0.0845117   0.0000000  -0.1037922   0.1402341  -0.0000000
    2  -0.0845117   0.3199735  -0.0000000   0.1435365  -0.2754403  -0.0000000
    3   0.0000000  -0.0000000   0.0033906   0.0000000   0.0000000   0.0080878
    4  -0.1037922   0.1435365   0.0000000   0.3243879  -0.0968424   0.0000000
    5   0.1402341  -0.2754403   0.0000000  -0.0968424   0.3024117  -0.0000000
    6  -0.0000000  -0.0000000   0.0080878   0.0000000  -0.0000000   0.0164985
    7  -0.0541991  -0.0081412  -0.0000000  -0.2013258  -0.0394059  -0.0000000
    8   0.0128160   0.0093669  -0.0000000  -0.0568074  -0.0403277   0.0000000
    9   0.0000000   0.0000000  -0.0069712  -0.0000000   0.0000000  -0.0151103
   10  -0.1099588  -0.0508837  -0.0000000  -0.0192698  -0.0039858  -0.0000000
   11  -0.0685385  -0.0539001   0.0000000   0.0101133   0.0133563   0.0000000
   12  -0.0000000   0.0000000  -0.0045072  -0.0000000  -0.0000000  -0.0094759
            7           8           9          10          11          12
    1  -0.0541991   0.0128160   0.0000000  -0.1099588  -0.0685385  -0.0000000
    2  -0.0081412   0.0093669   0.0000000  -0.0508837  -0.0539001   0.0000000
    3  -0.0000000  -0.0000000  -0.0069712  -0.0000000   0.0000000  -0.0045072
    4  -0.2013258  -0.0568074  -0.0000000  -0.0192698   0.0101133  -0.0000000
    5  -0.0394059  -0.0403277   0.0000000  -0.0039858   0.0133563  -0.0000000
    6  -0.0000000   0.0000000  -0.0151103  -0.0000000   0.0000000  -0.0094759
    7   0.2635995   0.0415475   0.0000000  -0.0080745   0.0059996   0.0000000
    8   0.0415475   0.0318471  -0.0000000   0.0024439  -0.0008864   0.0000000
    9   0.0000000  -0.0000000   0.0136431  -0.0000000  -0.0000000   0.0084384
   10  -0.0080745   0.0024439  -0.0000000   0.1373032   0.0524256   0.0000000
   11   0.0059996  -0.0008864  -0.0000000   0.0524256   0.0414303  -0.0000000
   12   0.0000000   0.0000000   0.0084384   0.0000000  -0.0000000   0.0055447
 Gradient time:  CPU 41.44 s  wall 11.19 s
 **********************************************************************
 **                                                                  **
 **                       VIBRATIONAL ANALYSIS                       **
 **                       --------------------                       **
 **                                                                  **
 **        VIBRATIONAL FREQUENCIES (CM**-1) AND NORMAL MODES         **
 **     FORCE CONSTANTS (mDYN/ANGSTROM) AND REDUCED MASSES (AMU)     **
 **                  INFRARED INTENSITIES (KM/MOL)                   **
 **                                                                  **
 **********************************************************************


 Mode:                 1                      2                      3
 Frequency:       195.84                 239.85                 350.07
 Force Cnst:      0.5325                 0.5667                 1.4765
 Red. Mass:      23.5681                16.7209                20.4497
 IR Active:          YES                    YES                    YES
 IR Intens:        6.836                  0.003                  3.504
 Raman Active:       YES                    YES                    YES
               X      Y      Z        X      Y      Z        X      Y      Z
 P         -0.122  0.506  0.000    0.000 -0.000  0.178   -0.100  0.065 -0.000
 N         -0.299  0.375  0.000    0.000 -0.000  0.807    0.449  0.366 -0.000
 F         -0.084 -0.581 -0.000    0.000  0.000 -0.530    0.619 -0.286  0.000
 Cl         0.273 -0.283 -0.000   -0.000  0.000 -0.193   -0.428 -0.048  0.000
 TransDip   0.057  0.061  0.000   -0.000 -0.000  0.002    0.060 -0.002  0.000

 Mode:                 4                      5                      6
 Frequency:       532.98                 844.95                1035.34
 Force Cnst:      5.0299                 6.9435                10.2799
 Red. Mass:      30.0527                16.5071                16.2770
 IR Active:          YES                    YES                    YES
 IR Intens:       94.829                164.780                 10.701
 Raman Active:       YES                    YES                    YES
               X      Y      Z        X      Y      Z        X      Y      Z
 P          0.703  0.328  0.000   -0.124  0.176 -0.000   -0.172  0.302  0.000
 N         -0.195 -0.188  0.000   -0.526 -0.579 -0.000    0.675 -0.615  0.000
 F         -0.214  0.122 -0.000    0.562  0.159  0.000   -0.209 -0.029 -0.000
 Cl        -0.429 -0.282 -0.000    0.015 -0.011  0.000   -0.004 -0.005 -0.000
 TransDip   0.287  0.121 -0.000   -0.399  0.101  0.000    0.105 -0.004 -0.000

 STANDARD THERMODYNAMIC QUANTITIES AT   298.15 K  AND     1.00 ATM

   This Molecule has  0 Imaginary Frequencies
   Zero point vibrational energy:        4.573 kcal/mol

   Atom    1 Element P  Has Mass   30.97376
   Atom    2 Element N  Has Mass   14.00307
   Atom    3 Element F  Has Mass   18.99840
   Atom    4 Element Cl Has Mass   34.96885
   Molecular Mass:    98.944080 amu
   Principal axes and moments of inertia in amu*Bohr^2:
                             1           2           3
    Eigenvalues --       81.46652   815.59333   897.05985
          X               1.00000    -0.00029    -0.00000
          Y               0.00029     1.00000     0.00000
          Z               0.00000    -0.00000     1.00000
   Rotational Symmetry Number is   1
   The Molecule is an Asymmetric Top
   Translational Enthalpy:        0.889 kcal/mol
   Rotational Enthalpy:           0.889 kcal/mol
   Vibrational Enthalpy:          5.658 kcal/mol
   gas constant (RT):             0.592 kcal/mol
   Translational Entropy:        39.686  cal/mol.K
   Rotational Entropy:           25.591  cal/mol.K
   Vibrational Entropy:           5.977  cal/mol.K

   Total Enthalpy:                8.028 kcal/mol
   Total Entropy:                71.255  cal/mol.K
Archival summary:
1\1\TWL01\FREQ\ProcedureUnspecified\BasisUnspecified\l1111\taweetha\SunNov2517:22:472018SunNov2517:22:472018\0\\#,FREQ,ProcedureUnspecified,BasisUnspecified,\\0,1\P\N,1,1.61243\F,2,1.42328,1,106.209\Cl,1,2.06413,2,98.358,3,-180,0\\\@

 Total job time:  13.35s(wall), 48.84s(cpu) 
 Sun Nov 25 17:22:47 2018

        *************************************************************
        *                                                           *
        *  Thank you very much for using Q-Chem.  Have a nice day.  *
        *                                                           *
        *************************************************************
