# Supplementary material for: Geometric and energetic data from ab initio calculations of haloethene, haloimine, halomethylenephosphine, haloiminophosphine, halodiazene, halodiphosphene and halocyclopropane
Source: Data Brief. 2019 Nov 2;27:104738. doi: 10.1016/j.dib.2019.104738 (PMC6861602; doi:10.1016/j.dib.2019.104738)
Supplement: Multimedia component 7 [file mmc7.zip › NP/B3LYP/FENPEF.out]

Q-Chem Developer Version!
                  Welcome to Q-Chem
     A Quantum Leap Into The Future Of Chemistry


 Q-Chem 5.1, Q-Chem, Inc., Pleasanton, CA (2018)

 Yihan Shao,  Zhengting Gan,  E. Epifanovsky,  A. T. B. Gilbert,  M. Wormit,  
 J. Kussmann,  A. W. Lange,  A. Behn,  Jia Deng,  Xintian Feng,  D. Ghosh,  
 M. Goldey,  P. R. Horn,  L. D. Jacobson,  I. Kaliman,  T. Kus,  A. Landau,  
 Jie Liu,  E. I. Proynov,  R. M. Richard,  R. P. Steele,  E. J. Sundstrom,  
 H. L. Woodcock III,  P. M. Zimmerman,  D. Zuev,  B. Albrecht,  E. Alguire,  
 S. A. Baeppler,  D. Barton,  Z. Benda,  Y. A. Bernard,  E. J. Berquist,  
 K. B. Bravaya,  H. Burton,  D. Casanova,  Chun-Min Chang,  Yunqing Chen,  
 A. Chien,  K. D. Closser,  M. P. Coons,  S. Coriani,  S. Dasgupta,  
 A. L. Dempwolff,  M. Diedenhofen,  Hainam Do,  R. G. Edgar,  Po-Tung Fang,  
 S. Faraji,  S. Fatehi,  Qingguo Feng,  K. D. Fenk,  J. Fosso-Tande,  
 Qinghui Ge,  A. Ghysels,  G. Gidofalvi,  J. Gomes,  J. Gonthier,  A. Gunina,  
 D. Hait,  M. W. D. Hanson-Heine,  P. H. P. Harbach,  A. W. Hauser,  
 J. E. Herr,  E. G. Hohenstein,  Z. C. Holden,  Kerwin Hui,  B. C. Huynh,  
 T.-C. Jagau,  Hyunjun Ji,  B. Kaduk,  K. Khistyaev,  Jaehoon Kim,  
 P. Klunzinger,  K. Koh,  D. Kosenkov,  L. Koulias,  T. Kowalczyk,  
 C. M. Krauter,  A. Kunitsa,  Ka Un Lao,  A. Laurent,  K. V. Lawler,  
 Joonho Lee,  D. Lefrancois,  S. Lehtola,  D. S. Levine,  Yi-Pei Li,  
 You-Sheng Lin,  Fenglai Liu,  E. Livshits,  A. Luenser,  P. Manohar,  
 E. Mansoor,  S. F. Manzer,  Shan-Ping Mao,  Yuezhi Mao,  N. Mardirossian,  
 A. V. Marenich,  T. Markovich,  L. A. Martinez-Martinez,  S. A. Maurer,  
 N. J. Mayhall,  S. C. McKenzie,  J.-M. Mewes,  A. F. Morrison,  
 J. W. Mullinax,  K. Nanda,  T. S. Nguyen-Beck,  R. Olivares-Amaya,  
 J. A. Parkhill,  T. M. Perrine,  F. Plasser,  P. Pokhilko,  S. Prager,  
 A. Prociuk,  E. Ramos,  D. R. Rehn,  F. Rob,  M. Schneider,  N. Sergueev,  
 S. M. Sharada,  S. Sharma,  D. W. Small,  T. Stauch,  T. Stein,  
 Yu-Chuan Su,  A. J. W. Thom,  A. Tkatchenko,  T. Tsuchimochi,  N. M. Tubman,  
 L. Vogt,  M. L. Vidal,  O. Vydrov,  M. A. Watson,  J. Wenzel,  
 M. de Wergifosse,  T. A. Wesolowski,  A. White,  J. Witte,  A. Yamada,  
 Jun Yang,  K. Yao,  S. Yeganeh,  S. R. Yost,  Zhi-Qiang You,  A. Zech,  
 Igor Ying Zhang,  Xing Zhang,  Yan Zhao,  Ying Zhu,  B. R. Brooks,  
 G. K. L. Chan,  C. J. Cramer,  M. S. Gordon,  W. J. Hehre,  A. Klamt,  
 M. W. Schmidt,  C. D. Sherrill,  D. G. Truhlar,  A. Aspuru-Guzik,  R. Baer,  
 A. T. Bell,  N. A. Besley,  Jeng-Da Chai,  A. E. DePrince, III,  
 R. A. DiStasio Jr.,  A. Dreuw,  B. D. Dunietz,  T. R. Furlani,  
 Chao-Ping Hsu,  Yousung Jung,  Jing Kong,  D. S. Lambrecht,  WanZhen Liang,  
 C. Ochsenfeld,  V. A. Rassolov,  L. V. Slipchenko,  J. E. Subotnik,  
 T. Van Voorhis,  J. M. Herbert,  A. I. Krylov,  P. M. W. Gill,  M. Head-Gordon

 Contributors to earlier versions of Q-Chem not listed above: 
 R. D. Adamson,  B. Austin,  J. Baker,  G. J. O. Beran,  K. Brandhorst,  
 S. T. Brown,  E. F. C. Byrd,  A. K. Chakraborty,  C.-L. Cheng,  
 Siu Hung Chien,  D. M. Chipman,  D. L. Crittenden,  H. Dachsel,  
 R. J. Doerksen,  A. D. Dutoi,  L. Fusti-Molnar,  W. A. Goddard III,  
 A. Golubeva-Zadorozhnaya,  S. R. Gwaltney,  G. Hawkins,  A. Heyden,  
 S. Hirata,  G. Kedziora,  F. J. Keil,  C. Kelley,  Jihan Kim,  R. A. King,  
 R. Z. Khaliullin,  P. P. Korambath,  W. Kurlancheek,  A. M. Lee,  M. S. Lee,  
 S. V. Levchenko,  Ching Yeh Lin,  D. Liotard,  R. C. Lochan,  I. Lotan,  
 P. E. Maslen,  N. Nair,  D. P. O'Neill,  D. Neuhauser,  E. Neuscamman,  
 C. M. Oana,  R. Olson,  B. Peters,  R. Peverati,  P. A. Pieniazek,  
 Y. M. Rhee,  J. Ritchie,  M. A. Rohrdanz,  E. Rosta,  N. J. Russ,  
 H. F. Schaefer III,  N. E. Schultz,  N. Shenvi,  A. C. Simmonett,  A. Sodt,  
 D. Stuck,  K. S. Thanthiriwatte,  V. Vanovschi,  Tao Wang,  A. Warshel,  
 C. F. Williams,  Q. Wu,  X. Xu,  W. Zhang

 Please cite Q-Chem as follows:
 Y. Shao et al., Mol. Phys. 113, 184-215 (2015)
 DOI: 10.1080/00268976.2014.952696

 Q-Chem 5.1.2 for Intel X86 EM64T Linux

 Parts of Q-Chem use Armadillo 8.300.2 (Tropical Shenanigans).
 http://arma.sourceforge.net/

 Q-Chem begins on Sun Nov 25 17:23:18 2018  

Host: 
0

     Scratch files written to /scratch/taweetham/qchem45945//
Input Ideriv = 2
Curr. Ideriv = -1
Max.  Ideriv = 2

Checking the input file for inconsistencies... 	...done.

--------------------------------------------------------------
User input:
--------------------------------------------------------------
$molecule
0 1
P 
N 1 PP 
F 2 PF 1 ANG 
F 1 PF 2 ANG  3 DHA

PP=1.9
PH=1.44
PF=1.54
PCl=2.03
PBr=2.5
PI=2.6
ANG=120.0
DHA=180.0
$end

$rem
   job_type	optimization
   basis	6-311++g**
   method	b3lyp
$end

--------------------------------------------------------------
 ----------------------------------------------------------------
             Standard Nuclear Orientation (Angstroms)
    I     Atom           X                Y                Z
 ----------------------------------------------------------------
    1      P       0.6432646773     0.4047351665    -0.0000000000
    2      N      -0.9648970159    -0.6071027497     0.0000000000
    3      F      -2.3268715460     0.1116638184    -0.0000000000
    4      F       2.0052392074    -0.3140314016     0.0000000000
 ----------------------------------------------------------------
 Molecular Point Group                 Cs    NOp =  2
 Largest Abelian Subgroup              Cs    NOp =  2
 Nuclear Repulsion Energy =   142.2343552673 hartrees
 There are       20 alpha and       20 beta electrons
 Requested basis set is 6-311++G(d,p)
 There are 31 shells and 96 basis functions

 Total QAlloc Memory Limit   2000 MB
 Mega-Array Size       188 MB
 MEM_STATIC part       192 MB
 A cutoff of  1.0D-11 yielded    444 shell pairs
 There are      4401 function pairs (      4771 Cartesian)

 -------------------------------------------------------
 OpenMP Integral Computing Module                       
 Release: version 1.0, May 2013, Q-Chem Inc. Pittsburgh 
 -------------------------------------------------------
 Integral Job Info:
 Integral job number is                      11
 Integral operator is                         1
 short-range coefficients                     0
 long-range coefficients              100000000
 Omega coefficients                           0
 if combine SR and LR in K                    0
 Integral screening is                        0
 Integral computing path is                   2
 max size of driver memory is            800000
 size of driver memory is                593474
 size of scratch memory is              4204008
 max col of scratch BK array               1296
 max len of scratch array in speh3          155
 max len of scratch index in speh4           18
 max int batch size is                      520
 min int batch size is                       52
 fixed nKL is                                52
 max L of basis functions is                  2
 order of int derivative is                   0
 number of shells is                         31
 number of basis is                         100
 number of cartesian basis is               100
 number of contracted shell pairs           444
 number of primitive shell pairs           1383
 maxK2 (contraction) of shell pair           36
 max number of K2 of shell pair               1
 max number of CS2 of shell pair             55
 max number of PS2 of shell pair            222
 mem total for path MDJ                  513244
 -------------------------------------------------------
 Smallest overlap matrix eigenvalue = 3.28E-03

 Scale SEOQF with 1.000000e-01/1.000000e-01/1.000000e-01

 Standard Electronic Orientation quadrupole field applied
 Nucleus-field energy     =     0.0000000039 hartrees
 Guess from superposition of atomic densities
 Warning:  Energy on first SCF cycle will be non-variational
 SAD guess density has 40.000000 electrons

 -----------------------------------------------------------------------
  General SCF calculation program by
  Eric Jon Sundstrom, Paul Horn, Yuezhi Mao, Dmitri Zuev, Alec White,
  David Stuck, Shaama M.S., Shane Yost, Joonho Lee, David Small,
  Daniel Levine, Susi Lehtola, Hugh Burton, Evgeny Epifanovsky
 -----------------------------------------------------------------------
 Exchange:     0.2000 Hartree-Fock + 0.0800 Slater + 0.7200 B88
 Correlation:  0.1900 VWN1RPA + 0.8100 LYP
 Using SG-1 standard quadrature grid
 using 4 threads for integral computing
 -------------------------------------------------------
 OpenMP Integral computing Module                
 Release: version 2.0, May 2017, Q-Chem Inc. Pleasanton 
 -------------------------------------------------------
 -------------------------------------------------------
 OpenMP BLAS3 based DFT computing Module                
 Release: version 1.0, May 2013, Q-Chem Inc. Pittsburgh 
 -------------------------------------------------------
 A restricted SCF calculation will be
 performed using DIIS
 SCF converges when DIIS error is below 1.0e-08
 ---------------------------------------
  Cycle       Energy         DIIS error
 ---------------------------------------
    1    -595.8428494720      4.28e-02  
    2    -595.6471121322      8.60e-03  
    3    -595.0005535374      2.40e-02  
    4    -595.7014581832      5.92e-03  
    5    -595.7229915015      3.34e-03  
    6    -595.7328977435      1.72e-03  
    7    -595.7351634902      2.52e-04  
    8    -595.7352223973      7.90e-05  
    9    -595.7352302319      2.27e-05  
   10    -595.7352308707      1.86e-06  
   11    -595.7352308781      6.18e-07  
   12    -595.7352308788      2.04e-07  
   13    -595.7352308789      3.23e-08  
   14    -595.7352308789      4.41e-09  Convergence criterion met
 ---------------------------------------
 SCF time:   CPU 5.79s  wall 1.00s 
 SCF   energy in the final basis set =     -595.7352308789
 Total energy in the final basis set =     -595.7352308789

 --------------------------------------------------------------
             Orbital Energies (a.u.) and Symmetries
 --------------------------------------------------------------

 Alpha MOs, Restricted
 -- Occupied --                  
-77.202 -24.780 -24.711 -14.445  -6.688  -4.851  -4.847  -4.846
  1 A'    2 A'    3 A'    4 A'    5 A'    6 A'    1 A"    7 A'                 
 -1.318  -1.191  -0.814  -0.677  -0.555  -0.551  -0.532  -0.452
  8 A'    9 A'   10 A'   11 A'   12 A'    2 A"   13 A'   14 A'                 
 -0.445  -0.420  -0.304  -0.295
  3 A"   15 A'    4 A"   16 A'                                                 
 -- Virtual --                   
 -0.153  -0.134  -0.016  -0.006   0.013   0.034   0.046   0.064
  5 A"   17 A'   18 A'   19 A'   20 A'    6 A"   21 A'   22 A'                 
  0.124   0.135   0.136   0.183   0.195   0.203   0.235   0.256
 23 A'   24 A'    7 A"   25 A'    8 A"   26 A'   27 A'   28 A'                 
  0.260   0.265   0.270   0.286   0.327   0.364   0.453   0.559
  9 A"   29 A'   10 A"   30 A'   31 A'   32 A'   33 A'   34 A'                 
  0.570   0.596   0.622   0.747   0.801   0.822   0.850   0.953
 11 A"   35 A'   12 A"   36 A'   37 A'   13 A"   38 A'   39 A'                 
  1.151   1.246   1.274   1.288   1.297   1.343   1.366   1.452
 40 A'   14 A"   41 A'   15 A"   42 A'   43 A'   44 A'   16 A"                 
  1.507   1.596   1.814   1.851   1.949   1.979   1.995   2.272
 45 A'   46 A'   47 A'   48 A'   17 A"   18 A"   49 A'   50 A'                 
  2.324   3.551   3.672   3.672   3.714   3.715   3.726   3.761
 51 A'   52 A'   53 A'   19 A"   54 A'   20 A"   21 A"   55 A'                 
  3.777   3.779   3.815   3.825   4.089   4.498   6.177   6.196
 22 A"   56 A'   23 A"   57 A'   58 A'   59 A'   24 A"   60 A'                 
  6.209   6.268   6.290   6.327   6.866  13.698  13.755  13.852
 61 A'   25 A"   62 A'   63 A'   64 A'   26 A"   65 A'   66 A'                 
 35.191  66.668  66.742 162.931
 67 A'   68 A'   69 A'   70 A'                                                 

 Beta MOs, Restricted
 -- Occupied --                  
-77.202 -24.780 -24.711 -14.445  -6.688  -4.851  -4.847  -4.846
  1 A'    2 A'    3 A'    4 A'    5 A'    6 A'    1 A"    7 A'                 
 -1.318  -1.191  -0.814  -0.677  -0.555  -0.551  -0.532  -0.452
  8 A'    9 A'   10 A'   11 A'   12 A'    2 A"   13 A'   14 A'                 
 -0.445  -0.420  -0.304  -0.295
  3 A"   15 A'    4 A"   16 A'                                                 
 -- Virtual --                   
 -0.153  -0.134  -0.016  -0.006   0.013   0.034   0.046   0.064
  5 A"   17 A'   18 A'   19 A'   20 A'    6 A"   21 A'   22 A'                 
  0.124   0.135   0.136   0.183   0.195   0.203   0.235   0.256
 23 A'   24 A'    7 A"   25 A'    8 A"   26 A'   27 A'   28 A'                 
  0.260   0.265   0.270   0.286   0.327   0.364   0.453   0.559
  9 A"   29 A'   10 A"   30 A'   31 A'   32 A'   33 A'   34 A'                 
  0.570   0.596   0.622   0.747   0.801   0.822   0.850   0.953
 11 A"   35 A'   12 A"   36 A'   37 A'   13 A"   38 A'   39 A'                 
  1.151   1.246   1.274   1.288   1.297   1.343   1.366   1.452
 40 A'   14 A"   41 A'   15 A"   42 A'   43 A'   44 A'   16 A"                 
  1.507   1.596   1.814   1.851   1.949   1.979   1.995   2.272
 45 A'   46 A'   47 A'   48 A'   17 A"   18 A"   49 A'   50 A'                 
  2.324   3.551   3.672   3.672   3.714   3.715   3.726   3.761
 51 A'   52 A'   53 A'   19 A"   54 A'   20 A"   21 A"   55 A'                 
  3.777   3.779   3.815   3.825   4.089   4.498   6.177   6.196
 22 A"   56 A'   23 A"   57 A'   58 A'   59 A'   24 A"   60 A'                 
  6.209   6.268   6.290   6.327   6.866  13.698  13.755  13.852
 61 A'   25 A"   62 A'   63 A'   64 A'   26 A"   65 A'   66 A'                 
 35.191  66.668  66.742 162.931
 67 A'   68 A'   69 A'   70 A'                                                 
 --------------------------------------------------------------

          Ground-State Mulliken Net Atomic Charges

     Atom                 Charge (a.u.)
  ----------------------------------------
      1 P                     0.382971
      2 N                    -0.241410
      3 F                    -0.110020
      4 F                    -0.031541
  ----------------------------------------
  Sum of atomic charges =     0.000000

 -----------------------------------------------------------------
                    Cartesian Multipole Moments
 -----------------------------------------------------------------
    Charge (ESU x 10^10)
                 0.0000
    Dipole Moment (Debye)
         X       2.7847      Y       1.1077      Z      -0.0000
       Tot       2.9969
    Quadrupole Moments (Debye-Ang)
        XX     -33.8456     XY      -0.5744     YY     -29.6014
        XZ       0.0000     YZ      -0.0000     ZZ     -27.8372
    Octopole Moments (Debye-Ang^2)
       XXX       5.6327    XXY       1.8320    XYY       1.2131
       YYY      -0.4610    XXZ       0.0000    XYZ      -0.0000
       YYZ      -0.0000    XZZ       1.2173    YZZ      -0.4143
       ZZZ      -0.0000
    Hexadecapole Moments (Debye-Ang^3)
      XXXX    -401.0564   XXXY      -4.1892   XXYY     -73.9943
      XYYY     -10.9575   YYYY     -64.6390   XXXZ       0.0000
      XXYZ      -0.0000   XYYZ      -0.0000   YYYZ      -0.0000
      XXZZ     -66.6086   XYZZ      -2.9573   YYZZ     -15.7692
      XZZZ       0.0000   YZZZ      -0.0000   ZZZZ     -30.9651
 -----------------------------------------------------------------
 Calculating analytic gradient of the SCF energy
 Gradient of SCF Energy
            1           2           3           4
    1   0.1240555  -0.0347048  -0.0643197  -0.0250310
    2  -0.0404629  -0.0136062   0.0053626   0.0487065
    3   0.0000000   0.0000000  -0.0000000  -0.0000000
 Max gradient component =       1.241E-01
 RMS gradient           =       4.617E-02
 Gradient time:  CPU 1.34 s  wall 0.43 s
 Geometry Optimization Parameters
   NAtoms,    NIC,     NZ,  NCons,   NDum,   NFix, NCnnct, MaxDiis
        4      14       4       0       0       0       0       0


** GEOMETRY OPTIMIZATION IN DELOCALIZED INTERNAL COORDINATES **
   Searching for a Minimum

   Optimization Cycle:   1

                       Coordinates (Angstroms)
     ATOM                X               Y               Z
      1  P         0.6432646773    0.4047351665    0.0000000000
      2  N        -0.9648970159   -0.6071027497    0.0000000000
      3  F        -2.3268715460    0.1116638184    0.0000000000
      4  F         2.0052392074   -0.3140314016    0.0000000000
   Point Group: cs    Number of degrees of freedom:     5


   Energy is   -595.735230879


 Attempting to Generate Delocalized Internal Coordinates

  5 Hessian modes will be used to form the next step
  Hessian Eigenvalues:
     0.195927    0.250000    0.250000    0.285189    0.648207

 Minimum Search - Taking Simple RFO Step
 Searching for Lamda that Minimizes Along All modes
 Value Taken    Lamda =  -0.08168405
 Calculated Step too Large.  Step scaled by  0.593627
 Step Taken.  Stepsize is  0.300000

                             Maximum     Tolerance    Cnvgd?
         Gradient           0.134641      0.000300      NO
         Displacement       0.262015      0.001200      NO
         Energy change     *********      0.000001      NO


 New Cartesian Coordinates Obtained by Inverse Iteration

 Displacement from previous Coordinates is:  0.480647
 ----------------------------------------------------------------
             Standard Nuclear Orientation (Angstroms)
    I     Atom           X                Y                Z
 ----------------------------------------------------------------
    1      P       0.5443187744     0.4664152995     0.0000000000
    2      N      -0.8835728533    -0.6299309895     0.0000000000
    3      F      -2.1730895045     0.1148190051     0.0000000000
    4      F       1.8690789062    -0.3560384815     0.0000000000
 ----------------------------------------------------------------
 Molecular Point Group                 Cs    NOp =  2
 Largest Abelian Subgroup              Cs    NOp =  2
 Nuclear Repulsion Energy =   147.7236633594 hartrees
 There are       20 alpha and       20 beta electrons
 Applying Cartesian multipole field
    Component          Value
    ---------          -----
     (2,0,0)        1.00000E-11
     (0,2,0)        2.00000E-11
     (0,0,2)       -3.00000E-11
 Nucleus-field energy     =     0.0000000035 hartrees
 Requested basis set is 6-311++G(d,p)
 There are 31 shells and 96 basis functions
 A cutoff of  1.0D-11 yielded    451 shell pairs
 There are      4464 function pairs (      4842 Cartesian)
 Smallest overlap matrix eigenvalue = 2.82E-03
 Guess MOs from SCF MO coefficient file

 -----------------------------------------------------------------------
  General SCF calculation program by
  Eric Jon Sundstrom, Paul Horn, Yuezhi Mao, Dmitri Zuev, Alec White,
  David Stuck, Shaama M.S., Shane Yost, Joonho Lee, David Small,
  Daniel Levine, Susi Lehtola, Hugh Burton, Evgeny Epifanovsky
 -----------------------------------------------------------------------
 Exchange:     0.2000 Hartree-Fock + 0.0800 Slater + 0.7200 B88
 Correlation:  0.1900 VWN1RPA + 0.8100 LYP
 Using SG-1 standard quadrature grid
 using 4 threads for integral computing
 -------------------------------------------------------
 OpenMP Integral computing Module                
 Release: version 2.0, May 2017, Q-Chem Inc. Pleasanton 
 -------------------------------------------------------
 -------------------------------------------------------
 OpenMP BLAS3 based DFT computing Module                
 Release: version 1.0, May 2013, Q-Chem Inc. Pittsburgh 
 -------------------------------------------------------
 A restricted SCF calculation will be
 performed using DIIS
 SCF converges when DIIS error is below 1.0e-08
 ---------------------------------------
  Cycle       Energy         DIIS error
 ---------------------------------------
    1    -595.7707597107      2.20e-03  
    2    -595.7720935813      2.55e-03  
    3    -595.7712961292      2.57e-03  
    4    -595.7787359026      4.86e-04  
    5    -595.7789864649      1.51e-04  
    6    -595.7790004886      3.80e-05  
    7    -595.7790011534      2.58e-05  
    8    -595.7790017118      3.22e-06  
    9    -595.7790017256      3.38e-07  
   10    -595.7790017258      9.77e-08  
   11    -595.7790017258      2.06e-08  
   12    -595.7790017258      2.50e-09  Convergence criterion met
 ---------------------------------------
 SCF time:   CPU 4.99s  wall 1.00s 
 SCF   energy in the final basis set =     -595.7790017258
 Total energy in the final basis set =     -595.7790017258

 --------------------------------------------------------------
             Orbital Energies (a.u.) and Symmetries
 --------------------------------------------------------------

 Alpha MOs, Restricted
 -- Occupied --                  
-77.192 -24.765 -24.718 -14.442  -6.680  -4.843  -4.839  -4.837
  1 A'    2 A'    3 A'    4 A'    5 A'    6 A'    1 A"    7 A'                 
 -1.300  -1.213  -0.833  -0.663  -0.551  -0.536  -0.526  -0.467
  8 A'    9 A'   10 A'   11 A'   12 A'    2 A"   13 A'   14 A'                 
 -0.461  -0.422  -0.310  -0.307
  3 A"   15 A'    4 A"   16 A'                                                 
 -- Virtual --                   
 -0.144  -0.096  -0.016   0.004   0.016   0.035   0.056   0.066
  5 A"   17 A'   18 A'   19 A'   20 A'    6 A"   21 A'   22 A'                 
  0.125   0.136   0.144   0.179   0.190   0.203   0.243   0.257
 23 A'    7 A"   24 A'   25 A'    8 A"   26 A'   27 A'   28 A'                 
  0.262   0.268   0.275   0.294   0.337   0.369   0.451   0.552
  9 A"   29 A'   10 A"   30 A'   31 A'   32 A'   33 A'   34 A'                 
  0.573   0.612   0.627   0.778   0.815   0.824   0.870   0.912
 11 A"   35 A'   12 A"   36 A'   37 A'   13 A"   38 A'   39 A'                 
  1.164   1.255   1.282   1.285   1.301   1.322   1.357   1.455
 40 A'   14 A"   41 A'   15 A"   42 A'   43 A'   44 A'   16 A"                 
  1.534   1.615   1.853   1.861   1.950   1.994   2.035   2.253
 45 A'   46 A'   47 A'   48 A'   17 A"   18 A"   49 A'   50 A'                 
  2.375   3.533   3.684   3.689   3.698   3.735   3.741   3.748
 51 A'   52 A'   53 A'   19 A"   20 A"   21 A"   54 A'   55 A'                 
  3.767   3.769   3.840   3.854   4.091   4.609   6.190   6.212
 22 A"   56 A'   23 A"   57 A'   58 A'   59 A'   24 A"   60 A'                 
  6.228   6.262   6.287   6.356   6.893  13.706  13.782  13.835
 61 A'   25 A"   62 A'   63 A'   64 A'   26 A"   65 A'   66 A'                 
 35.204  66.683  66.740 162.962
 67 A'   68 A'   69 A'   70 A'                                                 

 Beta MOs, Restricted
 -- Occupied --                  
-77.192 -24.765 -24.718 -14.442  -6.680  -4.843  -4.839  -4.837
  1 A'    2 A'    3 A'    4 A'    5 A'    6 A'    1 A"    7 A'                 
 -1.300  -1.213  -0.833  -0.663  -0.551  -0.536  -0.526  -0.467
  8 A'    9 A'   10 A'   11 A'   12 A'    2 A"   13 A'   14 A'                 
 -0.461  -0.422  -0.310  -0.307
  3 A"   15 A'    4 A"   16 A'                                                 
 -- Virtual --                   
 -0.144  -0.096  -0.016   0.004   0.016   0.035   0.056   0.066
  5 A"   17 A'   18 A'   19 A'   20 A'    6 A"   21 A'   22 A'                 
  0.125   0.136   0.144   0.179   0.190   0.203   0.243   0.257
 23 A'    7 A"   24 A'   25 A'    8 A"   26 A'   27 A'   28 A'                 
  0.262   0.268   0.275   0.294   0.337   0.369   0.451   0.552
  9 A"   29 A'   10 A"   30 A'   31 A'   32 A'   33 A'   34 A'                 
  0.573   0.612   0.627   0.778   0.815   0.824   0.870   0.912
 11 A"   35 A'   12 A"   36 A'   37 A'   13 A"   38 A'   39 A'                 
  1.164   1.255   1.282   1.285   1.301   1.322   1.357   1.455
 40 A'   14 A"   41 A'   15 A"   42 A'   43 A'   44 A'   16 A"                 
  1.534   1.615   1.853   1.861   1.950   1.994   2.035   2.253
 45 A'   46 A'   47 A'   48 A'   17 A"   18 A"   49 A'   50 A'                 
  2.375   3.533   3.684   3.689   3.698   3.735   3.741   3.748
 51 A'   52 A'   53 A'   19 A"   20 A"   21 A"   54 A'   55 A'                 
  3.767   3.769   3.840   3.854   4.091   4.609   6.190   6.212
 22 A"   56 A'   23 A"   57 A'   58 A'   59 A'   24 A"   60 A'                 
  6.228   6.262   6.287   6.356   6.893  13.706  13.782  13.835
 61 A'   25 A"   62 A'   63 A'   64 A'   26 A"   65 A'   66 A'                 
 35.204  66.683  66.740 162.962
 67 A'   68 A'   69 A'   70 A'                                                 
 --------------------------------------------------------------

          Ground-State Mulliken Net Atomic Charges

     Atom                 Charge (a.u.)
  ----------------------------------------
      1 P                     0.437399
      2 N                    -0.260681
      3 F                    -0.093352
      4 F                    -0.083366
  ----------------------------------------
  Sum of atomic charges =    -0.000000

 -----------------------------------------------------------------
                    Cartesian Multipole Moments
 -----------------------------------------------------------------
    Charge (ESU x 10^10)
                -0.0000
    Dipole Moment (Debye)
         X       2.1458      Y       1.5056      Z      -0.0000
       Tot       2.6214
    Quadrupole Moments (Debye-Ang)
        XX     -33.0915     XY      -0.1198     YY     -29.5879
        XZ      -0.0000     YZ       0.0000     ZZ     -27.4368
    Octopole Moments (Debye-Ang^2)
       XXX       4.8994    XXY       1.5217    XYY       1.3240
       YYY      -1.4836    XXZ       0.0000    XYZ      -0.0000
       YYZ       0.0000    XZZ       1.4794    YZZ      -0.6512
       ZZZ      -0.0000
    Hexadecapole Moments (Debye-Ang^3)
      XXXX    -344.3737   XXXY      -2.6439   XXYY     -65.6052
      XYYY      -9.0916   YYYY     -70.5530   XXXZ      -0.0000
      XXYZ      -0.0000   XYYZ       0.0000   YYYZ       0.0000
      XXZZ     -57.8841   XYZZ      -2.2643   YYZZ     -16.4498
      XZZZ      -0.0000   YZZZ       0.0000   ZZZZ     -29.6227
 -----------------------------------------------------------------
 Calculating analytic gradient of the SCF energy
 Gradient of SCF Energy
            1           2           3           4
    1   0.0994361  -0.0395179  -0.0463547  -0.0135636
    2  -0.0084126  -0.0320238   0.0071205   0.0333158
    3   0.0000000  -0.0000000  -0.0000000  -0.0000000
 Max gradient component =       9.944E-02
 RMS gradient           =       3.656E-02
 Gradient time:  CPU 1.39 s  wall 0.44 s
 Geometry Optimization Parameters
   NAtoms,    NIC,     NZ,  NCons,   NDum,   NFix, NCnnct, MaxDiis
        4      14       4       0       0       0       0       0

 Cartesian Hessian Update
 Hessian Updated using BFGS Update


** GEOMETRY OPTIMIZATION IN DELOCALIZED INTERNAL COORDINATES **
   Searching for a Minimum

   Optimization Cycle:   2

                       Coordinates (Angstroms)
     ATOM                X               Y               Z
      1  P         0.5443187744    0.4664152995    0.0000000000
      2  N        -0.8835728533   -0.6299309895    0.0000000000
      3  F        -2.1730895045    0.1148190051    0.0000000000
      4  F         1.8690789062   -0.3560384815    0.0000000000
   Point Group: cs    Number of degrees of freedom:     5


   Energy is   -595.779001726

 Hessian Updated using BFGS Update

  5 Hessian modes will be used to form the next step
  Hessian Eigenvalues:
     0.088096    0.249663    0.278824    0.293327    0.646903

 Minimum Search - Taking Simple RFO Step
 Searching for Lamda that Minimizes Along All modes
 Value Taken    Lamda =  -0.08458614
 Calculated Step too Large.  Step scaled by  0.436213
 Step Taken.  Stepsize is  0.300000

                             Maximum     Tolerance    Cnvgd?
         Gradient           0.100835      0.000300      NO
         Displacement       0.235365      0.001200      NO
         Energy change     -0.043771      0.000001      NO


 New Cartesian Coordinates Obtained by Inverse Iteration

 Displacement from previous Coordinates is:  0.438867
 ----------------------------------------------------------------
             Standard Nuclear Orientation (Angstroms)
    I     Atom           X                Y                Z
 ----------------------------------------------------------------
    1      P       0.4446136943     0.4992092143     0.0000000000
    2      N      -0.7955042772    -0.6248973040     0.0000000000
    3      F      -2.0371036229     0.1111744946     0.0000000000
    4      F       1.7447295285    -0.3902215714     0.0000000000
 ----------------------------------------------------------------
 Molecular Point Group                 Cs    NOp =  2
 Largest Abelian Subgroup              Cs    NOp =  2
 Nuclear Repulsion Energy =   154.3895224083 hartrees
 There are       20 alpha and       20 beta electrons
 Applying Cartesian multipole field
    Component          Value
    ---------          -----
     (2,0,0)        1.00000E-11
     (0,2,0)        2.00000E-11
     (0,0,2)       -3.00000E-11
 Nucleus-field energy     =     0.0000000031 hartrees
 Requested basis set is 6-311++G(d,p)
 There are 31 shells and 96 basis functions
 A cutoff of  1.0D-11 yielded    457 shell pairs
 There are      4491 function pairs (      4870 Cartesian)
 Smallest overlap matrix eigenvalue = 2.48E-03
 Guess MOs from SCF MO coefficient file

 -----------------------------------------------------------------------
  General SCF calculation program by
  Eric Jon Sundstrom, Paul Horn, Yuezhi Mao, Dmitri Zuev, Alec White,
  David Stuck, Shaama M.S., Shane Yost, Joonho Lee, David Small,
  Daniel Levine, Susi Lehtola, Hugh Burton, Evgeny Epifanovsky
 -----------------------------------------------------------------------
 Exchange:     0.2000 Hartree-Fock + 0.0800 Slater + 0.7200 B88
 Correlation:  0.1900 VWN1RPA + 0.8100 LYP
 Using SG-1 standard quadrature grid
 using 4 threads for integral computing
 -------------------------------------------------------
 OpenMP Integral computing Module                
 Release: version 2.0, May 2017, Q-Chem Inc. Pleasanton 
 -------------------------------------------------------
 -------------------------------------------------------
 OpenMP BLAS3 based DFT computing Module                
 Release: version 1.0, May 2013, Q-Chem Inc. Pittsburgh 
 -------------------------------------------------------
 A restricted SCF calculation will be
 performed using DIIS
 SCF converges when DIIS error is below 1.0e-08
 ---------------------------------------
  Cycle       Energy         DIIS error
 ---------------------------------------
    1    -595.7993225147      2.29e-03  
    2    -595.7998364303      2.73e-03  
    3    -595.8029633023      2.00e-03  
    4    -595.8072272922      3.67e-04  
    5    -595.8073637369      1.64e-04  
    6    -595.8073822228      2.44e-05  
    7    -595.8073825102      1.80e-05  
    8    -595.8073827500      2.70e-06  
    9    -595.8073827577      3.28e-07  
   10    -595.8073827578      7.55e-08  
   11    -595.8073827578      1.77e-08  
   12    -595.8073827578      1.67e-09  Convergence criterion met
 ---------------------------------------
 SCF time:   CPU 5.11s  wall 1.00s 
 SCF   energy in the final basis set =     -595.8073827578
 Total energy in the final basis set =     -595.8073827578

 --------------------------------------------------------------
             Orbital Energies (a.u.) and Symmetries
 --------------------------------------------------------------

 Alpha MOs, Restricted
 -- Occupied --                  
-77.180 -24.747 -24.724 -14.432  -6.670  -4.833  -4.830  -4.827
  1 A'    2 A'    3 A'    4 A'    5 A'    6 A'    1 A"    7 A'                 
 -1.281  -1.237  -0.859  -0.651  -0.554  -0.521  -0.518  -0.477
  8 A'    9 A'   10 A'   11 A'   12 A'    2 A"   13 A'   14 A'                 
 -0.477  -0.418  -0.318  -0.316
  3 A"   15 A'    4 A"   16 A'                                                 
 -- Virtual --                   
 -0.132  -0.074  -0.001   0.007   0.022   0.036   0.057   0.083
  5 A"   17 A'   18 A'   19 A'   20 A'    6 A"   21 A'   22 A'                 
  0.128   0.136   0.153   0.176   0.189   0.210   0.252   0.261
 23 A'    7 A"   24 A'   25 A'    8 A"   26 A'   27 A'   28 A'                 
  0.262   0.276   0.281   0.303   0.348   0.383   0.450   0.558
  9 A"   29 A'   10 A"   30 A'   31 A'   32 A'   33 A'   34 A'                 
  0.586   0.630   0.638   0.749   0.822   0.860   0.876   0.921
 11 A"   12 A"   35 A'   36 A'   13 A"   37 A'   38 A'   39 A'                 
  1.155   1.264   1.282   1.286   1.313   1.316   1.363   1.463
 40 A'   14 A"   15 A"   41 A'   42 A'   43 A'   44 A'   16 A"                 
  1.553   1.623   1.870   1.888   1.945   2.033   2.075   2.244
 45 A'   46 A'   47 A'   48 A'   17 A"   18 A"   49 A'   50 A'                 
  2.464   3.523   3.678   3.703   3.708   3.742   3.747   3.757
 51 A'   52 A'   19 A"   53 A'   20 A"   54 A'   21 A"   22 A"                 
  3.763   3.800   3.870   3.904   4.105   4.710   6.206   6.231
 55 A'   56 A'   23 A"   57 A'   58 A'   59 A'   24 A"   60 A'                 
  6.245   6.256   6.295   6.404   6.951  13.716  13.822  13.845
 61 A'   25 A"   62 A'   63 A'   64 A'   26 A"   65 A'   66 A'                 
 35.218  66.700  66.737 163.032
 67 A'   68 A'   69 A'   70 A'                                                 

 Beta MOs, Restricted
 -- Occupied --                  
-77.180 -24.747 -24.724 -14.432  -6.670  -4.833  -4.830  -4.827
  1 A'    2 A'    3 A'    4 A'    5 A'    6 A'    1 A"    7 A'                 
 -1.281  -1.237  -0.859  -0.651  -0.554  -0.521  -0.518  -0.477
  8 A'    9 A'   10 A'   11 A'   12 A'    2 A"   13 A'   14 A'                 
 -0.477  -0.418  -0.318  -0.316
  3 A"   15 A'    4 A"   16 A'                                                 
 -- Virtual --                   
 -0.132  -0.074  -0.001   0.007   0.022   0.036   0.057   0.083
  5 A"   17 A'   18 A'   19 A'   20 A'    6 A"   21 A'   22 A'                 
  0.128   0.136   0.153   0.176   0.189   0.210   0.252   0.261
 23 A'    7 A"   24 A'   25 A'    8 A"   26 A'   27 A'   28 A'                 
  0.262   0.276   0.281   0.303   0.348   0.383   0.450   0.558
  9 A"   29 A'   10 A"   30 A'   31 A'   32 A'   33 A'   34 A'                 
  0.586   0.630   0.638   0.749   0.822   0.860   0.876   0.921
 11 A"   12 A"   35 A'   36 A'   13 A"   37 A'   38 A'   39 A'                 
  1.155   1.264   1.282   1.286   1.313   1.316   1.363   1.463
 40 A'   14 A"   15 A"   41 A'   42 A'   43 A'   44 A'   16 A"                 
  1.553   1.623   1.870   1.888   1.945   2.033   2.075   2.244
 45 A'   46 A'   47 A'   48 A'   17 A"   18 A"   49 A'   50 A'                 
  2.464   3.523   3.678   3.703   3.708   3.742   3.747   3.757
 51 A'   52 A'   19 A"   53 A'   20 A"   54 A'   21 A"   22 A"                 
  3.763   3.800   3.870   3.904   4.105   4.710   6.206   6.231
 55 A'   56 A'   23 A"   57 A'   58 A'   59 A'   24 A"   60 A'                 
  6.245   6.256   6.295   6.404   6.951  13.716  13.822  13.845
 61 A'   25 A"   62 A'   63 A'   64 A'   26 A"   65 A'   66 A'                 
 35.218  66.700  66.737 163.032
 67 A'   68 A'   69 A'   70 A'                                                 
 --------------------------------------------------------------

          Ground-State Mulliken Net Atomic Charges

     Atom                 Charge (a.u.)
  ----------------------------------------
      1 P                     0.483760
      2 N                    -0.277135
      3 F                    -0.077039
      4 F                    -0.129586
  ----------------------------------------
  Sum of atomic charges =     0.000000

 -----------------------------------------------------------------
                    Cartesian Multipole Moments
 -----------------------------------------------------------------
    Charge (ESU x 10^10)
                 0.0000
    Dipole Moment (Debye)
         X       1.5550      Y       1.8177      Z       0.0000
       Tot       2.3921
    Quadrupole Moments (Debye-Ang)
        XX     -32.4718     XY       0.2375     YY     -29.4289
        XZ      -0.0000     YZ       0.0000     ZZ     -26.9767
    Octopole Moments (Debye-Ang^2)
       XXX       4.6954    XXY       1.2884    XYY       1.5186
       YYY      -2.0498    XXZ      -0.0000    XYZ       0.0000
       YYZ       0.0000    XZZ       1.7109    YZZ      -0.7359
       ZZZ       0.0000
    Hexadecapole Moments (Debye-Ang^3)
      XXXX    -297.2126   XXXY      -0.2502   XXYY     -58.0673
      XYYY      -6.1467   YYYY     -73.0887   XXXZ      -0.0000
      XXYZ      -0.0000   XYYZ       0.0000   YYYZ      -0.0000
      XXZZ     -50.4487   XYZZ      -1.2832   YYZZ     -16.5334
      XZZZ      -0.0000   YZZZ      -0.0000   ZZZZ     -28.1741
 -----------------------------------------------------------------
 Calculating analytic gradient of the SCF energy
 Gradient of SCF Energy
            1           2           3           4
    1   0.0531718  -0.0242070  -0.0173070  -0.0116578
    2   0.0000101  -0.0232567   0.0040693   0.0191773
    3  -0.0000000  -0.0000000  -0.0000000   0.0000000
 Max gradient component =       5.317E-02
 RMS gradient           =       1.995E-02
 Gradient time:  CPU 1.43 s  wall 0.45 s
 Geometry Optimization Parameters
   NAtoms,    NIC,     NZ,  NCons,   NDum,   NFix, NCnnct, MaxDiis
        4      14       4       0       0       0       0       0

 Cartesian Hessian Update
 Hessian Updated using BFGS Update


** GEOMETRY OPTIMIZATION IN DELOCALIZED INTERNAL COORDINATES **
   Searching for a Minimum

   Optimization Cycle:   3

                       Coordinates (Angstroms)
     ATOM                X               Y               Z
      1  P         0.4446136943    0.4992092143    0.0000000000
      2  N        -0.7955042772   -0.6248973040    0.0000000000
      3  F        -2.0371036229    0.1111744946    0.0000000000
      4  F         1.7447295285   -0.3902215714    0.0000000000
   Point Group: cs    Number of degrees of freedom:     5


   Energy is   -595.807382758

 Hessian Updated using BFGS Update

  5 Hessian modes will be used to form the next step
  Hessian Eigenvalues:
     0.176874    0.249640    0.278841    0.339241    0.639439

 Minimum Search - Taking Simple RFO Step
 Searching for Lamda that Minimizes Along All modes
 Value Taken    Lamda =  -0.01584624
 Step Taken.  Stepsize is  0.274133

                             Maximum     Tolerance    Cnvgd?
         Gradient           0.040751      0.000300      NO
         Displacement       0.175359      0.001200      NO
         Energy change     -0.028381      0.000001      NO


 New Cartesian Coordinates Obtained by Inverse Iteration

 Displacement from previous Coordinates is:  0.351409
 ----------------------------------------------------------------
             Standard Nuclear Orientation (Angstroms)
    I     Atom           X                Y                Z
 ----------------------------------------------------------------
    1      P       0.3649955610     0.5236839031     0.0000000000
    2      N      -0.7091970874    -0.5893226968     0.0000000000
    3      F      -1.9485332698     0.0912912117     0.0000000000
    4      F       1.6494701190    -0.4303875845     0.0000000000
 ----------------------------------------------------------------
 Molecular Point Group                 Cs    NOp =  2
 Largest Abelian Subgroup              Cs    NOp =  2
 Nuclear Repulsion Energy =   160.3930095275 hartrees
 There are       20 alpha and       20 beta electrons
 Applying Cartesian multipole field
    Component          Value
    ---------          -----
     (2,0,0)        1.00000E-11
     (0,2,0)        2.00000E-11
     (0,0,2)       -3.00000E-11
 Nucleus-field energy     =     0.0000000029 hartrees
 Requested basis set is 6-311++G(d,p)
 There are 31 shells and 96 basis functions
 A cutoff of  1.0D-11 yielded    461 shell pairs
 There are      4531 function pairs (      4914 Cartesian)
 Smallest overlap matrix eigenvalue = 2.25E-03
 Guess MOs from SCF MO coefficient file

 -----------------------------------------------------------------------
  General SCF calculation program by
  Eric Jon Sundstrom, Paul Horn, Yuezhi Mao, Dmitri Zuev, Alec White,
  David Stuck, Shaama M.S., Shane Yost, Joonho Lee, David Small,
  Daniel Levine, Susi Lehtola, Hugh Burton, Evgeny Epifanovsky
 -----------------------------------------------------------------------
 Exchange:     0.2000 Hartree-Fock + 0.0800 Slater + 0.7200 B88
 Correlation:  0.1900 VWN1RPA + 0.8100 LYP
 Using SG-1 standard quadrature grid
 using 4 threads for integral computing
 -------------------------------------------------------
 OpenMP Integral computing Module                
 Release: version 2.0, May 2017, Q-Chem Inc. Pleasanton 
 -------------------------------------------------------
 -------------------------------------------------------
 OpenMP BLAS3 based DFT computing Module                
 Release: version 1.0, May 2013, Q-Chem Inc. Pittsburgh 
 -------------------------------------------------------
 A restricted SCF calculation will be
 performed using DIIS
 SCF converges when DIIS error is below 1.0e-08
 ---------------------------------------
  Cycle       Energy         DIIS error
 ---------------------------------------
    1    -595.8010526286      2.44e-03  
    2    -595.8028557894      2.68e-03  
    3    -595.8066157622      1.71e-03  
    4    -595.8094965158      3.05e-04  
    5    -595.8095837072      1.54e-04  
    6    -595.8096012131      2.03e-05  
    7    -595.8096015316      9.81e-06  
    8    -595.8096015988      3.19e-06  
    9    -595.8096016060      2.76e-07  
   10    -595.8096016061      5.65e-08  
   11    -595.8096016061      1.00e-08  
   12    -595.8096016061      1.35e-09  Convergence criterion met
 ---------------------------------------
 SCF time:   CPU 5.18s  wall 1.00s 
 SCF   energy in the final basis set =     -595.8096016061
 Total energy in the final basis set =     -595.8096016061

 --------------------------------------------------------------
             Orbital Energies (a.u.) and Symmetries
 --------------------------------------------------------------

 Alpha MOs, Restricted
 -- Occupied --                  
-77.167 -24.729 -24.728 -14.419  -6.661  -4.824  -4.820  -4.817
  1 A'    2 A'    3 A'    4 A'    5 A'    6 A'    1 A"    7 A'                 
 -1.262  -1.254  -0.889  -0.640  -0.553  -0.521  -0.511  -0.485
  8 A'    9 A'   10 A'   11 A'   12 A'   13 A'    2 A"    3 A"                 
 -0.471  -0.412  -0.330  -0.323
 14 A'   15 A'    4 A"   16 A'                                                 
 -- Virtual --                   
 -0.119  -0.068   0.008   0.013   0.025   0.037   0.057   0.094
  5 A"   17 A'   18 A'   19 A'   20 A'    6 A"   21 A'   22 A'                 
  0.135   0.138   0.158   0.175   0.191   0.217   0.260   0.261
 23 A'    7 A"   24 A'   25 A'    8 A"   26 A'   27 A'    9 A"                 
  0.264   0.281   0.286   0.324   0.356   0.397   0.455   0.581
 28 A'   29 A'   10 A"   30 A'   31 A'   32 A'   33 A'   34 A'                 
  0.610   0.630   0.662   0.723   0.812   0.827   0.882   1.033
 11 A"   12 A"   35 A'   36 A'   13 A"   37 A'   38 A'   39 A'                 
  1.135   1.267   1.287   1.303   1.318   1.338   1.380   1.472
 40 A'   14 A"   15 A"   41 A'   42 A'   43 A'   44 A'   16 A"                 
  1.556   1.614   1.885   1.913   1.938   2.089   2.105   2.240
 45 A'   46 A'   47 A'   48 A'   17 A"   18 A"   49 A'   50 A'                 
  2.576   3.518   3.663   3.730   3.738   3.747   3.748   3.762
 51 A'   52 A'   19 A"   20 A"   53 A'   54 A'   21 A"   22 A"                 
  3.765   3.854   3.894   3.987   4.124   4.781   6.221   6.254
 55 A'   56 A'   23 A"   57 A'   58 A'   59 A'   24 A"   60 A'                 
  6.254   6.264   6.308   6.449   7.012  13.725  13.834  13.942
 25 A"   61 A'   62 A'   63 A'   64 A'   26 A"   65 A'   66 A'                 
 35.238  66.719  66.735 163.121
 67 A'   68 A'   69 A'   70 A'                                                 

 Beta MOs, Restricted
 -- Occupied --                  
-77.167 -24.729 -24.728 -14.419  -6.661  -4.824  -4.820  -4.817
  1 A'    2 A'    3 A'    4 A'    5 A'    6 A'    1 A"    7 A'                 
 -1.262  -1.254  -0.889  -0.640  -0.553  -0.521  -0.511  -0.485
  8 A'    9 A'   10 A'   11 A'   12 A'   13 A'    2 A"    3 A"                 
 -0.471  -0.412  -0.330  -0.323
 14 A'   15 A'    4 A"   16 A'                                                 
 -- Virtual --                   
 -0.119  -0.068   0.008   0.013   0.025   0.037   0.057   0.094
  5 A"   17 A'   18 A'   19 A'   20 A'    6 A"   21 A'   22 A'                 
  0.135   0.138   0.158   0.175   0.191   0.217   0.260   0.261
 23 A'    7 A"   24 A'   25 A'    8 A"   26 A'   27 A'    9 A"                 
  0.264   0.281   0.286   0.324   0.356   0.397   0.455   0.581
 28 A'   29 A'   10 A"   30 A'   31 A'   32 A'   33 A'   34 A'                 
  0.610   0.630   0.662   0.723   0.812   0.827   0.882   1.033
 11 A"   12 A"   35 A'   36 A'   13 A"   37 A'   38 A'   39 A'                 
  1.135   1.267   1.287   1.303   1.318   1.338   1.380   1.472
 40 A'   14 A"   15 A"   41 A'   42 A'   43 A'   44 A'   16 A"                 
  1.556   1.614   1.885   1.913   1.938   2.089   2.105   2.240
 45 A'   46 A'   47 A'   48 A'   17 A"   18 A"   49 A'   50 A'                 
  2.576   3.518   3.663   3.730   3.738   3.747   3.748   3.762
 51 A'   52 A'   19 A"   20 A"   53 A'   54 A'   21 A"   22 A"                 
  3.765   3.854   3.894   3.987   4.124   4.781   6.221   6.254
 55 A'   56 A'   23 A"   57 A'   58 A'   59 A'   24 A"   60 A'                 
  6.254   6.264   6.308   6.449   7.012  13.725  13.834  13.942
 25 A"   61 A'   62 A'   63 A'   64 A'   26 A"   65 A'   66 A'                 
 35.238  66.719  66.735 163.121
 67 A'   68 A'   69 A'   70 A'                                                 
 --------------------------------------------------------------

          Ground-State Mulliken Net Atomic Charges

     Atom                 Charge (a.u.)
  ----------------------------------------
      1 P                     0.520172
      2 N                    -0.281396
      3 F                    -0.065417
      4 F                    -0.173359
  ----------------------------------------
  Sum of atomic charges =     0.000000

 -----------------------------------------------------------------
                    Cartesian Multipole Moments
 -----------------------------------------------------------------
    Charge (ESU x 10^10)
                 0.0000
    Dipole Moment (Debye)
         X       1.0015      Y       2.1041      Z      -0.0000
       Tot       2.3303
    Quadrupole Moments (Debye-Ang)
        XX     -32.1090     XY       0.5565     YY     -29.1414
        XZ      -0.0000     YZ       0.0000     ZZ     -26.5128
    Octopole Moments (Debye-Ang^2)
       XXX       4.4422    XXY       1.1485    XYY       1.4859
       YYY      -2.6094    XXZ       0.0000    XYZ      -0.0000
       YYZ      -0.0000    XZZ       1.8096    YZZ      -0.7876
       ZZZ       0.0000
    Hexadecapole Moments (Debye-Ang^3)
      XXXX    -265.8151   XXXY       2.2071   XXYY     -52.8332
      XYYY      -3.0333   YYYY     -73.5041   XXXZ      -0.0000
      XXYZ       0.0000   XYYZ      -0.0000   YYYZ       0.0000
      XXZZ     -45.4180   XYZZ      -0.3009   YYZZ     -16.2841
      XZZZ      -0.0000   YZZZ       0.0000   ZZZZ     -26.7694
 -----------------------------------------------------------------
 Calculating analytic gradient of the SCF energy
 Gradient of SCF Energy
            1           2           3           4
    1  -0.0322449   0.0329510   0.0109952  -0.0117013
    2  -0.0359324   0.0331461  -0.0002794   0.0030656
    3   0.0000000  -0.0000000  -0.0000000   0.0000000
 Max gradient component =       3.593E-02
 RMS gradient           =       1.996E-02
 Gradient time:  CPU 1.46 s  wall 0.46 s
 Geometry Optimization Parameters
   NAtoms,    NIC,     NZ,  NCons,   NDum,   NFix, NCnnct, MaxDiis
        4      14       4       0       0       0       0       0

 Cartesian Hessian Update
 Hessian Updated using BFGS Update


** GEOMETRY OPTIMIZATION IN DELOCALIZED INTERNAL COORDINATES **
   Searching for a Minimum

   Optimization Cycle:   4

                       Coordinates (Angstroms)
     ATOM                X               Y               Z
      1  P         0.3649955610    0.5236839031    0.0000000000
      2  N        -0.7091970874   -0.5893226968    0.0000000000
      3  F        -1.9485332698    0.0912912117    0.0000000000
      4  F         1.6494701190   -0.4303875845    0.0000000000
   Point Group: cs    Number of degrees of freedom:     5


   Energy is   -595.809601606

 Hessian Updated using BFGS Update

  5 Hessian modes will be used to form the next step
  Hessian Eigenvalues:
     0.244021    0.278805    0.304369    0.422273    0.638937

 Minimum Search - Taking Simple RFO Step
 Searching for Lamda that Minimizes Along All modes
 Value Taken    Lamda =  -0.00776427
 Step Taken.  Stepsize is  0.134577

                             Maximum     Tolerance    Cnvgd?
         Gradient           0.041823      0.000300      NO
         Displacement       0.082996      0.001200      NO
         Energy change     -0.002219      0.000001      NO


 New Cartesian Coordinates Obtained by Inverse Iteration

 Displacement from previous Coordinates is:  0.148592
 ----------------------------------------------------------------
             Standard Nuclear Orientation (Angstroms)
    I     Atom           X                Y                Z
 ----------------------------------------------------------------
    1      P       0.4034630016     0.5322661469     0.0000000000
    2      N      -0.7468434485    -0.6027448749     0.0000000000
    3      F      -1.9876958331     0.0908315679     0.0000000000
    4      F       1.6878116027    -0.4250880063     0.0000000000
 ----------------------------------------------------------------
 Molecular Point Group                 Cs    NOp =  2
 Largest Abelian Subgroup              Cs    NOp =  2
 Nuclear Repulsion Energy =   157.0174235538 hartrees
 There are       20 alpha and       20 beta electrons
 Applying Cartesian multipole field
    Component          Value
    ---------          -----
     (2,0,0)        1.00000E-11
     (0,2,0)        2.00000E-11
     (0,0,2)       -3.00000E-11
 Nucleus-field energy     =     0.0000000030 hartrees
 Requested basis set is 6-311++G(d,p)
 There are 31 shells and 96 basis functions
 A cutoff of  1.0D-11 yielded    459 shell pairs
 There are      4500 function pairs (      4880 Cartesian)
 Smallest overlap matrix eigenvalue = 2.38E-03
 Guess MOs from SCF MO coefficient file

 -----------------------------------------------------------------------
  General SCF calculation program by
  Eric Jon Sundstrom, Paul Horn, Yuezhi Mao, Dmitri Zuev, Alec White,
  David Stuck, Shaama M.S., Shane Yost, Joonho Lee, David Small,
  Daniel Levine, Susi Lehtola, Hugh Burton, Evgeny Epifanovsky
 -----------------------------------------------------------------------
 Exchange:     0.2000 Hartree-Fock + 0.0800 Slater + 0.7200 B88
 Correlation:  0.1900 VWN1RPA + 0.8100 LYP
 Using SG-1 standard quadrature grid
 using 4 threads for integral computing
 -------------------------------------------------------
 OpenMP Integral computing Module                
 Release: version 2.0, May 2017, Q-Chem Inc. Pleasanton 
 -------------------------------------------------------
 -------------------------------------------------------
 OpenMP BLAS3 based DFT computing Module                
 Release: version 1.0, May 2013, Q-Chem Inc. Pittsburgh 
 -------------------------------------------------------
 A restricted SCF calculation will be
 performed using DIIS
 SCF converges when DIIS error is below 1.0e-08
 ---------------------------------------
  Cycle       Energy         DIIS error
 ---------------------------------------
    1    -595.8107351155      1.19e-03  
    2    -595.8103669195      1.51e-03  
    3    -595.8118596995      8.93e-04  
    4    -595.8127114150      1.24e-04  
    5    -595.8127242439      7.75e-05  
    6    -595.8127286125      9.59e-06  
    7    -595.8127286895      3.78e-06  
    8    -595.8127286977      1.58e-06  
    9    -595.8127286996      1.28e-07  
   10    -595.8127286996      2.61e-08  
   11    -595.8127286996      6.41e-09  Convergence criterion met
 ---------------------------------------
 SCF time:   CPU 4.71s  wall 1.00s 
 SCF   energy in the final basis set =     -595.8127286996
 Total energy in the final basis set =     -595.8127286996

 --------------------------------------------------------------
             Orbital Energies (a.u.) and Symmetries
 --------------------------------------------------------------

 Alpha MOs, Restricted
 -- Occupied --                  
-77.175 -24.733 -24.727 -14.428  -6.666  -4.829  -4.826  -4.823
  1 A'    2 A'    3 A'    4 A'    5 A'    6 A'    1 A"    7 A'                 
 -1.262  -1.249  -0.872  -0.643  -0.552  -0.516  -0.509  -0.483
  8 A'    9 A'   10 A'   11 A'   12 A'   13 A'    2 A"    3 A"                 
 -0.474  -0.416  -0.323  -0.320
 14 A'   15 A'    4 A"   16 A'                                                 
 -- Virtual --                   
 -0.128  -0.071   0.005   0.008   0.023   0.037   0.056   0.090
  5 A"   17 A'   18 A'   19 A'   20 A'    6 A"   21 A'   22 A'                 
  0.131   0.137   0.155   0.176   0.191   0.215   0.256   0.262
 23 A'    7 A"   24 A'   25 A'    8 A"   26 A'   27 A'    9 A"                 
  0.262   0.278   0.284   0.311   0.351   0.390   0.451   0.565
 28 A'   29 A'   10 A"   30 A'   31 A'   32 A'   33 A'   34 A'                 
  0.595   0.629   0.648   0.737   0.818   0.838   0.880   0.962
 11 A"   12 A"   35 A'   36 A'   13 A"   37 A'   38 A'   39 A'                 
  1.145   1.267   1.285   1.296   1.313   1.331   1.374   1.467
 40 A'   14 A"   15 A"   41 A'   42 A'   43 A'   44 A'   16 A"                 
  1.559   1.617   1.878   1.904   1.940   2.055   2.086   2.242
 45 A'   46 A'   47 A'   48 A'   17 A"   18 A"   49 A'   50 A'                 
  2.513   3.521   3.667   3.724   3.725   3.741   3.751   3.756
 51 A'   52 A'   19 A"   20 A"   53 A'   54 A'   21 A"   22 A"                 
  3.761   3.834   3.887   3.942   4.099   4.758   6.218   6.248
 55 A'   56 A'   23 A"   57 A'   58 A'   59 A'   24 A"   60 A'                 
  6.254   6.259   6.301   6.434   6.972  13.719  13.824  13.878
 25 A"   61 A'   62 A'   63 A'   64 A'   26 A"   65 A'   66 A'                 
 35.225  66.713  66.735 163.066
 67 A'   68 A'   69 A'   70 A'                                                 

 Beta MOs, Restricted
 -- Occupied --                  
-77.175 -24.733 -24.727 -14.428  -6.666  -4.829  -4.826  -4.823
  1 A'    2 A'    3 A'    4 A'    5 A'    6 A'    1 A"    7 A'                 
 -1.262  -1.249  -0.872  -0.643  -0.552  -0.516  -0.509  -0.483
  8 A'    9 A'   10 A'   11 A'   12 A'   13 A'    2 A"    3 A"                 
 -0.474  -0.416  -0.323  -0.320
 14 A'   15 A'    4 A"   16 A'                                                 
 -- Virtual --                   
 -0.128  -0.071   0.005   0.008   0.023   0.037   0.056   0.090
  5 A"   17 A'   18 A'   19 A'   20 A'    6 A"   21 A'   22 A'                 
  0.131   0.137   0.155   0.176   0.191   0.215   0.256   0.262
 23 A'    7 A"   24 A'   25 A'    8 A"   26 A'   27 A'    9 A"                 
  0.262   0.278   0.284   0.311   0.351   0.390   0.451   0.565
 28 A'   29 A'   10 A"   30 A'   31 A'   32 A'   33 A'   34 A'                 
  0.595   0.629   0.648   0.737   0.818   0.838   0.880   0.962
 11 A"   12 A"   35 A'   36 A'   13 A"   37 A'   38 A'   39 A'                 
  1.145   1.267   1.285   1.296   1.313   1.331   1.374   1.467
 40 A'   14 A"   15 A"   41 A'   42 A'   43 A'   44 A'   16 A"                 
  1.559   1.617   1.878   1.904   1.940   2.055   2.086   2.242
 45 A'   46 A'   47 A'   48 A'   17 A"   18 A"   49 A'   50 A'                 
  2.513   3.521   3.667   3.724   3.725   3.741   3.751   3.756
 51 A'   52 A'   19 A"   20 A"   53 A'   54 A'   21 A"   22 A"                 
  3.761   3.834   3.887   3.942   4.099   4.758   6.218   6.248
 55 A'   56 A'   23 A"   57 A'   58 A'   59 A'   24 A"   60 A'                 
  6.254   6.259   6.301   6.434   6.972  13.719  13.824  13.878
 25 A"   61 A'   62 A'   63 A'   64 A'   26 A"   65 A'   66 A'                 
 35.225  66.713  66.735 163.066
 67 A'   68 A'   69 A'   70 A'                                                 
 --------------------------------------------------------------

          Ground-State Mulliken Net Atomic Charges

     Atom                 Charge (a.u.)
  ----------------------------------------
      1 P                     0.512904
      2 N                    -0.276958
      3 F                    -0.068660
      4 F                    -0.167286
  ----------------------------------------
  Sum of atomic charges =     0.000000

 -----------------------------------------------------------------
                    Cartesian Multipole Moments
 -----------------------------------------------------------------
    Charge (ESU x 10^10)
                 0.0000
    Dipole Moment (Debye)
         X       1.1632      Y       2.0875      Z       0.0000
       Tot       2.3897
    Quadrupole Moments (Debye-Ang)
        XX     -32.3243     XY       0.5126     YY     -29.2018
        XZ       0.0000     YZ      -0.0000     ZZ     -26.7608
    Octopole Moments (Debye-Ang^2)
       XXX       4.2182    XXY       1.1863    XYY       1.3751
       YYY      -2.6234    XXZ       0.0000    XYZ      -0.0000
       YYZ       0.0000    XZZ       1.6724    YZZ      -0.8710
       ZZZ       0.0000
    Hexadecapole Moments (Debye-Ang^3)
      XXXX    -279.5951   XXXY       1.0356   XXYY     -55.2822
      XYYY      -4.5736   YYYY     -74.6794   XXXZ       0.0000
      XXYZ      -0.0000   XYYZ       0.0000   YYYZ      -0.0000
      XXZZ     -47.6021   XYZZ      -0.7906   YYZZ     -16.6435
      XZZZ       0.0000   YZZZ      -0.0000   ZZZZ     -27.4879
 -----------------------------------------------------------------
 Calculating analytic gradient of the SCF energy
 Gradient of SCF Energy
            1           2           3           4
    1   0.0110891  -0.0050101  -0.0003699  -0.0057091
    2   0.0009700  -0.0060962   0.0008063   0.0043199
    3   0.0000000  -0.0000000  -0.0000000   0.0000000
 Max gradient component =       1.109E-02
 RMS gradient           =       4.455E-03
 Gradient time:  CPU 1.45 s  wall 0.48 s
 Geometry Optimization Parameters
   NAtoms,    NIC,     NZ,  NCons,   NDum,   NFix, NCnnct, MaxDiis
        4      14       4       0       0       0       0       0

 Cartesian Hessian Update
 Hessian Updated using BFGS Update


** GEOMETRY OPTIMIZATION IN DELOCALIZED INTERNAL COORDINATES **
   Searching for a Minimum

   Optimization Cycle:   5

                       Coordinates (Angstroms)
     ATOM                X               Y               Z
      1  P         0.4034630016    0.5322661469    0.0000000000
      2  N        -0.7468434485   -0.6027448749    0.0000000000
      3  F        -1.9876958331    0.0908315679    0.0000000000
      4  F         1.6878116027   -0.4250880063    0.0000000000
   Point Group: cs    Number of degrees of freedom:     5


   Energy is   -595.812728700

 Hessian Updated using BFGS Update

  5 Hessian modes will be used to form the next step
  Hessian Eigenvalues:
     0.244224    0.278733    0.318495    0.491501    0.601504

 Minimum Search - Taking Simple RFO Step
 Searching for Lamda that Minimizes Along All modes
 Value Taken    Lamda =  -0.00023251
 Step Taken.  Stepsize is  0.022453

                             Maximum     Tolerance    Cnvgd?
         Gradient           0.008672      0.000300      NO
         Displacement       0.017997      0.001200      NO
         Energy change     -0.003127      0.000001      NO


 New Cartesian Coordinates Obtained by Inverse Iteration

 Displacement from previous Coordinates is:  0.017774
 ----------------------------------------------------------------
             Standard Nuclear Orientation (Angstroms)
    I     Atom           X                Y                Z
 ----------------------------------------------------------------
    1      P       0.3994920730     0.5326787233     0.0000000000
    2      N      -0.7433096953    -0.5966929838     0.0000000000
    3      F      -1.9885030180     0.0879970734     0.0000000000
    4      F       1.6890559631    -0.4287179794     0.0000000000
 ----------------------------------------------------------------
 Molecular Point Group                 Cs    NOp =  2
 Largest Abelian Subgroup              Cs    NOp =  2
 Nuclear Repulsion Energy =   157.0824666399 hartrees
 There are       20 alpha and       20 beta electrons
 Applying Cartesian multipole field
    Component          Value
    ---------          -----
     (2,0,0)        1.00000E-11
     (0,2,0)        2.00000E-11
     (0,0,2)       -3.00000E-11
 Nucleus-field energy     =     0.0000000030 hartrees
 Requested basis set is 6-311++G(d,p)
 There are 31 shells and 96 basis functions
 A cutoff of  1.0D-11 yielded    458 shell pairs
 There are      4496 function pairs (      4876 Cartesian)
 Smallest overlap matrix eigenvalue = 2.37E-03
 Guess MOs from SCF MO coefficient file

 -----------------------------------------------------------------------
  General SCF calculation program by
  Eric Jon Sundstrom, Paul Horn, Yuezhi Mao, Dmitri Zuev, Alec White,
  David Stuck, Shaama M.S., Shane Yost, Joonho Lee, David Small,
  Daniel Levine, Susi Lehtola, Hugh Burton, Evgeny Epifanovsky
 -----------------------------------------------------------------------
 Exchange:     0.2000 Hartree-Fock + 0.0800 Slater + 0.7200 B88
 Correlation:  0.1900 VWN1RPA + 0.8100 LYP
 Using SG-1 standard quadrature grid
 using 4 threads for integral computing
 -------------------------------------------------------
 OpenMP Integral computing Module                
 Release: version 2.0, May 2017, Q-Chem Inc. Pleasanton 
 -------------------------------------------------------
 -------------------------------------------------------
 OpenMP BLAS3 based DFT computing Module                
 Release: version 1.0, May 2013, Q-Chem Inc. Pittsburgh 
 -------------------------------------------------------
 A restricted SCF calculation will be
 performed using DIIS
 SCF converges when DIIS error is below 1.0e-08
 ---------------------------------------
  Cycle       Energy         DIIS error
 ---------------------------------------
    1    -595.8128086400      2.16e-04  
    2    -595.8128363379      2.18e-04  
    3    -595.8128488892      1.73e-04  
    4    -595.8128782227      4.12e-05  
    5    -595.8128799101      1.17e-05  
    6    -595.8128800098      1.50e-06  
    7    -595.8128800113      8.56e-07  
    8    -595.8128800119      2.98e-07  
    9    -595.8128800119      2.51e-08  
   10    -595.8128800119      6.92e-09  Convergence criterion met
 ---------------------------------------
 SCF time:   CPU 4.29s  wall 1.00s 
 SCF   energy in the final basis set =     -595.8128800119
 Total energy in the final basis set =     -595.8128800119

 --------------------------------------------------------------
             Orbital Energies (a.u.) and Symmetries
 --------------------------------------------------------------

 Alpha MOs, Restricted
 -- Occupied --                  
-77.174 -24.732 -24.728 -14.427  -6.666  -4.829  -4.826  -4.822
  1 A'    2 A'    3 A'    4 A'    5 A'    6 A'    1 A"    7 A'                 
 -1.260  -1.250  -0.875  -0.642  -0.552  -0.516  -0.508  -0.483
  8 A'    9 A'   10 A'   11 A'   12 A'   13 A'    2 A"    3 A"                 
 -0.473  -0.416  -0.325  -0.321
 14 A'   15 A'    4 A"   16 A'                                                 
 -- Virtual --                   
 -0.127  -0.072   0.006   0.008   0.023   0.037   0.056   0.091
  5 A"   17 A'   18 A'   19 A'   20 A'    6 A"   21 A'   22 A'                 
  0.131   0.137   0.155   0.175   0.191   0.215   0.257   0.262
 23 A'    7 A"   24 A'   25 A'    8 A"   26 A'   27 A'    9 A"                 
  0.262   0.278   0.284   0.312   0.351   0.391   0.452   0.566
 28 A'   29 A'   10 A"   30 A'   31 A'   32 A'   33 A'   34 A'                 
  0.597   0.629   0.649   0.735   0.817   0.835   0.880   0.970
 11 A"   12 A"   35 A'   36 A'   13 A"   37 A'   38 A'   39 A'                 
  1.144   1.267   1.285   1.297   1.313   1.332   1.375   1.467
 40 A'   14 A"   15 A"   41 A'   42 A'   43 A'   44 A'   16 A"                 
  1.559   1.616   1.879   1.904   1.939   2.058   2.088   2.241
 45 A'   46 A'   47 A'   48 A'   17 A"   18 A"   49 A'   50 A'                 
  2.521   3.520   3.666   3.727   3.728   3.742   3.750   3.757
 51 A'   52 A'   19 A"   20 A"   53 A'   54 A'   21 A"   22 A"                 
  3.761   3.835   3.887   3.945   4.096   4.759   6.219   6.250
 55 A'   56 A'   23 A"   57 A'   58 A'   59 A'   24 A"   60 A'                 
  6.254   6.261   6.301   6.435   6.974  13.720  13.821  13.885
 25 A"   61 A'   62 A'   63 A'   64 A'   26 A"   65 A'   66 A'                 
 35.225  66.714  66.735 163.069
 67 A'   68 A'   69 A'   70 A'                                                 

 Beta MOs, Restricted
 -- Occupied --                  
-77.174 -24.732 -24.728 -14.427  -6.666  -4.829  -4.826  -4.822
  1 A'    2 A'    3 A'    4 A'    5 A'    6 A'    1 A"    7 A'                 
 -1.260  -1.250  -0.875  -0.642  -0.552  -0.516  -0.508  -0.483
  8 A'    9 A'   10 A'   11 A'   12 A'   13 A'    2 A"    3 A"                 
 -0.473  -0.416  -0.325  -0.321
 14 A'   15 A'    4 A"   16 A'                                                 
 -- Virtual --                   
 -0.127  -0.072   0.006   0.008   0.023   0.037   0.056   0.091
  5 A"   17 A'   18 A'   19 A'   20 A'    6 A"   21 A'   22 A'                 
  0.131   0.137   0.155   0.175   0.191   0.215   0.257   0.262
 23 A'    7 A"   24 A'   25 A'    8 A"   26 A'   27 A'    9 A"                 
  0.262   0.278   0.284   0.312   0.351   0.391   0.452   0.566
 28 A'   29 A'   10 A"   30 A'   31 A'   32 A'   33 A'   34 A'                 
  0.597   0.629   0.649   0.735   0.817   0.835   0.880   0.970
 11 A"   12 A"   35 A'   36 A'   13 A"   37 A'   38 A'   39 A'                 
  1.144   1.267   1.285   1.297   1.313   1.332   1.375   1.467
 40 A'   14 A"   15 A"   41 A'   42 A'   43 A'   44 A'   16 A"                 
  1.559   1.616   1.879   1.904   1.939   2.058   2.088   2.241
 45 A'   46 A'   47 A'   48 A'   17 A"   18 A"   49 A'   50 A'                 
  2.521   3.520   3.666   3.727   3.728   3.742   3.750   3.757
 51 A'   52 A'   19 A"   20 A"   53 A'   54 A'   21 A"   22 A"                 
  3.761   3.835   3.887   3.945   4.096   4.759   6.219   6.250
 55 A'   56 A'   23 A"   57 A'   58 A'   59 A'   24 A"   60 A'                 
  6.254   6.261   6.301   6.435   6.974  13.720  13.821  13.885
 25 A"   61 A'   62 A'   63 A'   64 A'   26 A"   65 A'   66 A'                 
 35.225  66.714  66.735 163.069
 67 A'   68 A'   69 A'   70 A'                                                 
 --------------------------------------------------------------

          Ground-State Mulliken Net Atomic Charges

     Atom                 Charge (a.u.)
  ----------------------------------------
      1 P                     0.516776
      2 N                    -0.276907
      3 F                    -0.067254
      4 F                    -0.172614
  ----------------------------------------
  Sum of atomic charges =     0.000000

 -----------------------------------------------------------------
                    Cartesian Multipole Moments
 -----------------------------------------------------------------
    Charge (ESU x 10^10)
                 0.0000
    Dipole Moment (Debye)
         X       1.1044      Y       2.1062      Z      -0.0000
       Tot       2.3782
    Quadrupole Moments (Debye-Ang)
        XX     -32.3552     XY       0.5306     YY     -29.1866
        XZ      -0.0000     YZ      -0.0000     ZZ     -26.7345
    Octopole Moments (Debye-Ang^2)
       XXX       4.0423    XXY       1.2068    XYY       1.3391
       YYY      -2.6384    XXZ      -0.0000    XYZ      -0.0000
       YYZ      -0.0000    XZZ       1.6575    YZZ      -0.8675
       ZZZ      -0.0000
    Hexadecapole Moments (Debye-Ang^3)
      XXXX    -279.5545   XXXY       1.2691   XXYY     -55.2445
      XYYY      -4.2996   YYYY     -74.4598   XXXZ      -0.0000
      XXYZ       0.0000   XYYZ       0.0000   YYYZ       0.0000
      XXZZ     -47.5875   XYZZ      -0.7050   YYZZ     -16.5885
      XZZZ      -0.0000   YZZZ       0.0000   ZZZZ     -27.3975
 -----------------------------------------------------------------
 Calculating analytic gradient of the SCF energy
 Gradient of SCF Energy
            1           2           3           4
    1   0.0036601  -0.0004767  -0.0004816  -0.0027018
    2  -0.0014841  -0.0012496   0.0006169   0.0021169
    3   0.0000000  -0.0000000   0.0000000  -0.0000000
 Max gradient component =       3.660E-03
 RMS gradient           =       1.575E-03
 Gradient time:  CPU 1.45 s  wall 0.45 s
 Geometry Optimization Parameters
   NAtoms,    NIC,     NZ,  NCons,   NDum,   NFix, NCnnct, MaxDiis
        4      14       4       0       0       0       0       0

 Cartesian Hessian Update
 Hessian Updated using BFGS Update


** GEOMETRY OPTIMIZATION IN DELOCALIZED INTERNAL COORDINATES **
   Searching for a Minimum

   Optimization Cycle:   6

                       Coordinates (Angstroms)
     ATOM                X               Y               Z
      1  P         0.3994920730    0.5326787233    0.0000000000
      2  N        -0.7433096953   -0.5966929838    0.0000000000
      3  F        -1.9885030180    0.0879970734    0.0000000000
      4  F         1.6890559631   -0.4287179794    0.0000000000
   Point Group: cs    Number of degrees of freedom:     5


   Energy is   -595.812880012

 Hessian Updated using BFGS Update

  5 Hessian modes will be used to form the next step
  Hessian Eigenvalues:
     0.222816    0.273949    0.330515    0.387039    0.575386

 Minimum Search - Taking Simple RFO Step
 Searching for Lamda that Minimizes Along All modes
 Value Taken    Lamda =  -0.00004590
 Step Taken.  Stepsize is  0.012467

                             Maximum     Tolerance    Cnvgd?
         Gradient           0.002942      0.000300      NO
         Displacement       0.008983      0.001200      NO
         Energy change     -0.000151      0.000001      NO


 New Cartesian Coordinates Obtained by Inverse Iteration

 Displacement from previous Coordinates is:  0.013475
 ----------------------------------------------------------------
             Standard Nuclear Orientation (Angstroms)
    I     Atom           X                Y                Z
 ----------------------------------------------------------------
    1      P       0.3981874622     0.5356404555     0.0000000000
    2      N      -0.7417328330    -0.5928682857     0.0000000000
    3      F      -1.9887807519     0.0848809401     0.0000000000
    4      F       1.6890614454    -0.4323882763     0.0000000000
 ----------------------------------------------------------------
 Molecular Point Group                 Cs    NOp =  2
 Largest Abelian Subgroup              Cs    NOp =  2
 Nuclear Repulsion Energy =   157.0388335348 hartrees
 There are       20 alpha and       20 beta electrons
 Applying Cartesian multipole field
    Component          Value
    ---------          -----
     (2,0,0)        1.00000E-11
     (0,2,0)        2.00000E-11
     (0,0,2)       -3.00000E-11
 Nucleus-field energy     =     0.0000000030 hartrees
 Requested basis set is 6-311++G(d,p)
 There are 31 shells and 96 basis functions
 A cutoff of  1.0D-11 yielded    458 shell pairs
 There are      4496 function pairs (      4876 Cartesian)
 Smallest overlap matrix eigenvalue = 2.36E-03
 Guess MOs from SCF MO coefficient file

 -----------------------------------------------------------------------
  General SCF calculation program by
  Eric Jon Sundstrom, Paul Horn, Yuezhi Mao, Dmitri Zuev, Alec White,
  David Stuck, Shaama M.S., Shane Yost, Joonho Lee, David Small,
  Daniel Levine, Susi Lehtola, Hugh Burton, Evgeny Epifanovsky
 -----------------------------------------------------------------------
 Exchange:     0.2000 Hartree-Fock + 0.0800 Slater + 0.7200 B88
 Correlation:  0.1900 VWN1RPA + 0.8100 LYP
 Using SG-1 standard quadrature grid
 using 4 threads for integral computing
 -------------------------------------------------------
 OpenMP Integral computing Module                
 Release: version 2.0, May 2017, Q-Chem Inc. Pleasanton 
 -------------------------------------------------------
 -------------------------------------------------------
 OpenMP BLAS3 based DFT computing Module                
 Release: version 1.0, May 2013, Q-Chem Inc. Pittsburgh 
 -------------------------------------------------------
 A restricted SCF calculation will be
 performed using DIIS
 SCF converges when DIIS error is below 1.0e-08
 ---------------------------------------
  Cycle       Energy         DIIS error
 ---------------------------------------
    1    -595.8128759504      1.36e-04  
    2    -595.8128994050      8.92e-05  
    3    -595.8128971217      9.73e-05  
    4    -595.8129044261      3.00e-05  
    5    -595.8129054092      6.30e-06  
    6    -595.8129054429      5.05e-07  
    7    -595.8129054431      2.46e-07  
    8    -595.8129054432      1.81e-07  
    9    -595.8129054432      1.25e-08  
   10    -595.8129054432      3.80e-09  Convergence criterion met
 ---------------------------------------
 SCF time:   CPU 4.28s  wall 2.00s 
 SCF   energy in the final basis set =     -595.8129054432
 Total energy in the final basis set =     -595.8129054432

 --------------------------------------------------------------
             Orbital Energies (a.u.) and Symmetries
 --------------------------------------------------------------

 Alpha MOs, Restricted
 -- Occupied --                  
-77.174 -24.730 -24.729 -14.427  -6.666  -4.829  -4.826  -4.822
  1 A'    2 A'    3 A'    4 A'    5 A'    6 A'    1 A"    7 A'                 
 -1.258  -1.250  -0.876  -0.641  -0.552  -0.515  -0.507  -0.483
  8 A'    9 A'   10 A'   11 A'   12 A'   13 A'    2 A"    3 A"                 
 -0.472  -0.416  -0.326  -0.321
 14 A'   15 A'    4 A"   16 A'                                                 
 -- Virtual --                   
 -0.127  -0.073   0.006   0.008   0.023   0.037   0.056   0.091
  5 A"   17 A'   18 A'   19 A'   20 A'    6 A"   21 A'   22 A'                 
  0.131   0.137   0.155   0.175   0.191   0.216   0.257   0.262
 23 A'    7 A"   24 A'   25 A'    8 A"   26 A'   27 A'    9 A"                 
  0.262   0.278   0.284   0.313   0.351   0.391   0.452   0.566
 28 A'   29 A'   10 A"   30 A'   31 A'   32 A'   33 A'   34 A'                 
  0.597   0.628   0.649   0.734   0.817   0.834   0.880   0.971
 11 A"   12 A"   35 A'   36 A'   13 A"   37 A'   38 A'   39 A'                 
  1.143   1.267   1.286   1.297   1.312   1.333   1.376   1.467
 40 A'   14 A"   15 A"   41 A'   42 A'   43 A'   44 A'   16 A"                 
  1.559   1.616   1.879   1.905   1.939   2.059   2.088   2.241
 45 A'   46 A'   47 A'   48 A'   17 A"   18 A"   49 A'   50 A'                 
  2.523   3.520   3.665   3.728   3.730   3.742   3.750   3.757
 51 A'   52 A'   19 A"   20 A"   53 A'   54 A'   21 A"   22 A"                 
  3.761   3.836   3.888   3.946   4.094   4.763   6.220   6.252
 55 A'   56 A'   23 A"   57 A'   58 A'   59 A'   24 A"   60 A'                 
  6.254   6.263   6.301   6.437   6.973  13.720  13.819  13.887
 25 A"   61 A'   62 A'   63 A'   64 A'   26 A"   65 A'   66 A'                 
 35.225  66.715  66.734 163.069
 67 A'   68 A'   69 A'   70 A'                                                 

 Beta MOs, Restricted
 -- Occupied --                  
-77.174 -24.730 -24.729 -14.427  -6.666  -4.829  -4.826  -4.822
  1 A'    2 A'    3 A'    4 A'    5 A'    6 A'    1 A"    7 A'                 
 -1.258  -1.250  -0.876  -0.641  -0.552  -0.515  -0.507  -0.483
  8 A'    9 A'   10 A'   11 A'   12 A'   13 A'    2 A"    3 A"                 
 -0.472  -0.416  -0.326  -0.321
 14 A'   15 A'    4 A"   16 A'                                                 
 -- Virtual --                   
 -0.127  -0.073   0.006   0.008   0.023   0.037   0.056   0.091
  5 A"   17 A'   18 A'   19 A'   20 A'    6 A"   21 A'   22 A'                 
  0.131   0.137   0.155   0.175   0.191   0.216   0.257   0.262
 23 A'    7 A"   24 A'   25 A'    8 A"   26 A'   27 A'    9 A"                 
  0.262   0.278   0.284   0.313   0.351   0.391   0.452   0.566
 28 A'   29 A'   10 A"   30 A'   31 A'   32 A'   33 A'   34 A'                 
  0.597   0.628   0.649   0.734   0.817   0.834   0.880   0.971
 11 A"   12 A"   35 A'   36 A'   13 A"   37 A'   38 A'   39 A'                 
  1.143   1.267   1.286   1.297   1.312   1.333   1.376   1.467
 40 A'   14 A"   15 A"   41 A'   42 A'   43 A'   44 A'   16 A"                 
  1.559   1.616   1.879   1.905   1.939   2.059   2.088   2.241
 45 A'   46 A'   47 A'   48 A'   17 A"   18 A"   49 A'   50 A'                 
  2.523   3.520   3.665   3.728   3.730   3.742   3.750   3.757
 51 A'   52 A'   19 A"   20 A"   53 A'   54 A'   21 A"   22 A"                 
  3.761   3.836   3.888   3.946   4.094   4.763   6.220   6.252
 55 A'   56 A'   23 A"   57 A'   58 A'   59 A'   24 A"   60 A'                 
  6.254   6.263   6.301   6.437   6.973  13.720  13.819  13.887
 25 A"   61 A'   62 A'   63 A'   64 A'   26 A"   65 A'   66 A'                 
 35.225  66.715  66.734 163.069
 67 A'   68 A'   69 A'   70 A'                                                 
 --------------------------------------------------------------

          Ground-State Mulliken Net Atomic Charges

     Atom                 Charge (a.u.)
  ----------------------------------------
      1 P                     0.519317
      2 N                    -0.276558
      3 F                    -0.065910
      4 F                    -0.176849
  ----------------------------------------
  Sum of atomic charges =     0.000000

 -----------------------------------------------------------------
                    Cartesian Multipole Moments
 -----------------------------------------------------------------
    Charge (ESU x 10^10)
                 0.0000
    Dipole Moment (Debye)
         X       1.0610      Y       2.1304      Z      -0.0000
       Tot       2.3800
    Quadrupole Moments (Debye-Ang)
        XX     -32.3707     XY       0.5521     YY     -29.1686
        XZ       0.0000     YZ      -0.0000     ZZ     -26.7278
    Octopole Moments (Debye-Ang^2)
       XXX       3.8951    XXY       1.2133    XYY       1.2993
       YYY      -2.6871    XXZ       0.0000    XYZ      -0.0000
       YYZ      -0.0000    XZZ       1.6326    YZZ      -0.8824
       ZZZ      -0.0000
    Hexadecapole Moments (Debye-Ang^3)
      XXXX    -279.5311   XXXY       1.3617   XXYY     -55.2525
      XYYY      -4.2006   YYYY     -74.5390   XXXZ      -0.0000
      XXYZ       0.0000   XYYZ       0.0000   YYYZ       0.0000
      XXZZ     -47.5787   XYZZ      -0.6754   YYZZ     -16.5973
      XZZZ       0.0000   YZZZ       0.0000   ZZZZ     -27.3719
 -----------------------------------------------------------------
 Calculating analytic gradient of the SCF energy
 Gradient of SCF Energy
            1           2           3           4
    1   0.0001471   0.0005077   0.0000543  -0.0007091
    2  -0.0008534   0.0002985   0.0002580   0.0002969
    3   0.0000000  -0.0000000   0.0000000  -0.0000000
 Max gradient component =       8.534E-04
 RMS gradient           =       3.827E-04
 Gradient time:  CPU 1.44 s  wall 0.45 s
 Geometry Optimization Parameters
   NAtoms,    NIC,     NZ,  NCons,   NDum,   NFix, NCnnct, MaxDiis
        4      14       4       0       0       0       0       0

 Cartesian Hessian Update
 Hessian Updated using BFGS Update


** GEOMETRY OPTIMIZATION IN DELOCALIZED INTERNAL COORDINATES **
   Searching for a Minimum

   Optimization Cycle:   7

                       Coordinates (Angstroms)
     ATOM                X               Y               Z
      1  P         0.3981874622    0.5356404555    0.0000000000
      2  N        -0.7417328330   -0.5928682857    0.0000000000
      3  F        -1.9887807519    0.0848809401    0.0000000000
      4  F         1.6890614454   -0.4323882763    0.0000000000
   Point Group: cs    Number of degrees of freedom:     5


   Energy is   -595.812905443

 Hessian Updated using BFGS Update

  5 Hessian modes will be used to form the next step
  Hessian Eigenvalues:
     0.204410    0.270018    0.330889    0.383645    0.570470

 Minimum Search - Taking Simple RFO Step
 Searching for Lamda that Minimizes Along All modes
 Value Taken    Lamda =  -0.00000287
 Step Taken.  Stepsize is  0.002854

                             Maximum     Tolerance    Cnvgd?
         Gradient           0.000756      0.000300      NO
         Displacement       0.002061      0.001200      NO
         Energy change     -0.000025      0.000001      NO


 New Cartesian Coordinates Obtained by Inverse Iteration

 Displacement from previous Coordinates is:  0.003475
 ----------------------------------------------------------------
             Standard Nuclear Orientation (Angstroms)
    I     Atom           X                Y                Z
 ----------------------------------------------------------------
    1      P       0.3985045950     0.5362549091     0.0000000000
    2      N      -0.7421555226    -0.5921757581     0.0000000000
    3      F      -1.9895600005     0.0842152455     0.0000000000
    4      F       1.6899462508    -0.4330295630     0.0000000000
 ----------------------------------------------------------------
 Molecular Point Group                 Cs    NOp =  2
 Largest Abelian Subgroup              Cs    NOp =  2
 Nuclear Repulsion Energy =   156.9732366342 hartrees
 There are       20 alpha and       20 beta electrons
 Applying Cartesian multipole field
    Component          Value
    ---------          -----
     (2,0,0)        1.00000E-11
     (0,2,0)        2.00000E-11
     (0,0,2)       -3.00000E-11
 Nucleus-field energy     =     0.0000000030 hartrees
 Requested basis set is 6-311++G(d,p)
 There are 31 shells and 96 basis functions
 A cutoff of  1.0D-11 yielded    458 shell pairs
 There are      4496 function pairs (      4876 Cartesian)
 Smallest overlap matrix eigenvalue = 2.36E-03
 Guess MOs from SCF MO coefficient file

 -----------------------------------------------------------------------
  General SCF calculation program by
  Eric Jon Sundstrom, Paul Horn, Yuezhi Mao, Dmitri Zuev, Alec White,
  David Stuck, Shaama M.S., Shane Yost, Joonho Lee, David Small,
  Daniel Levine, Susi Lehtola, Hugh Burton, Evgeny Epifanovsky
 -----------------------------------------------------------------------
 Exchange:     0.2000 Hartree-Fock + 0.0800 Slater + 0.7200 B88
 Correlation:  0.1900 VWN1RPA + 0.8100 LYP
 Using SG-1 standard quadrature grid
 using 4 threads for integral computing
 -------------------------------------------------------
 OpenMP Integral computing Module                
 Release: version 2.0, May 2017, Q-Chem Inc. Pleasanton 
 -------------------------------------------------------
 -------------------------------------------------------
 OpenMP BLAS3 based DFT computing Module                
 Release: version 1.0, May 2013, Q-Chem Inc. Pittsburgh 
 -------------------------------------------------------
 A restricted SCF calculation will be
 performed using DIIS
 SCF converges when DIIS error is below 1.0e-08
 ---------------------------------------
  Cycle       Energy         DIIS error
 ---------------------------------------
    1    -595.8129058155      2.89e-05  
    2    -595.8129069374      1.64e-05  
    3    -595.8129067485      2.05e-05  
    4    -595.8129071327      6.38e-06  
    5    -595.8129071691      1.48e-06  
    6    -595.8129071709      2.66e-07  
    7    -595.8129071710      1.60e-07  
    8    -595.8129071710      4.12e-08  
    9    -595.8129071710      2.06e-09  Convergence criterion met
 ---------------------------------------
 SCF time:   CPU 3.86s  wall 1.00s 
 SCF   energy in the final basis set =     -595.8129071710
 Total energy in the final basis set =     -595.8129071710

 --------------------------------------------------------------
             Orbital Energies (a.u.) and Symmetries
 --------------------------------------------------------------

 Alpha MOs, Restricted
 -- Occupied --                  
-77.175 -24.730 -24.729 -14.427  -6.666  -4.829  -4.826  -4.822
  1 A'    2 A'    3 A'    4 A'    5 A'    6 A'    1 A"    7 A'                 
 -1.257  -1.250  -0.876  -0.641  -0.551  -0.515  -0.506  -0.483
  8 A'    9 A'   10 A'   11 A'   12 A'   13 A'    2 A"    3 A"                 
 -0.472  -0.417  -0.326  -0.321
 14 A'   15 A'    4 A"   16 A'                                                 
 -- Virtual --                   
 -0.127  -0.073   0.006   0.008   0.023   0.037   0.055   0.091
  5 A"   17 A'   18 A'   19 A'   20 A'    6 A"   21 A'   22 A'                 
  0.131   0.137   0.155   0.175   0.191   0.216   0.257   0.262
 23 A'    7 A"   24 A'   25 A'    8 A"   26 A'   27 A'    9 A"                 
  0.262   0.278   0.284   0.313   0.350   0.391   0.452   0.566
 28 A'   29 A'   10 A"   30 A'   31 A'   32 A'   33 A'   34 A'                 
  0.597   0.628   0.648   0.734   0.817   0.834   0.880   0.971
 11 A"   12 A"   35 A'   36 A'   13 A"   37 A'   38 A'   39 A'                 
  1.144   1.267   1.286   1.297   1.312   1.333   1.376   1.467
 40 A'   14 A"   15 A"   41 A'   42 A'   43 A'   44 A'   16 A"                 
  1.559   1.616   1.879   1.905   1.938   2.059   2.088   2.241
 45 A'   46 A'   47 A'   48 A'   17 A"   18 A"   49 A'   50 A'                 
  2.523   3.520   3.665   3.729   3.730   3.742   3.750   3.757
 51 A'   52 A'   19 A"   20 A"   53 A'   54 A'   21 A"   22 A"                 
  3.760   3.836   3.888   3.946   4.093   4.763   6.220   6.252
 55 A'   56 A'   23 A"   57 A'   58 A'   59 A'   24 A"   60 A'                 
  6.254   6.263   6.301   6.437   6.972  13.720  13.819  13.887
 25 A"   61 A'   62 A'   63 A'   64 A'   26 A"   65 A'   66 A'                 
 35.225  66.715  66.734 163.068
 67 A'   68 A'   69 A'   70 A'                                                 

 Beta MOs, Restricted
 -- Occupied --                  
-77.175 -24.730 -24.729 -14.427  -6.666  -4.829  -4.826  -4.822
  1 A'    2 A'    3 A'    4 A'    5 A'    6 A'    1 A"    7 A'                 
 -1.257  -1.250  -0.876  -0.641  -0.551  -0.515  -0.506  -0.483
  8 A'    9 A'   10 A'   11 A'   12 A'   13 A'    2 A"    3 A"                 
 -0.472  -0.417  -0.326  -0.321
 14 A'   15 A'    4 A"   16 A'                                                 
 -- Virtual --                   
 -0.127  -0.073   0.006   0.008   0.023   0.037   0.055   0.091
  5 A"   17 A'   18 A'   19 A'   20 A'    6 A"   21 A'   22 A'                 
  0.131   0.137   0.155   0.175   0.191   0.216   0.257   0.262
 23 A'    7 A"   24 A'   25 A'    8 A"   26 A'   27 A'    9 A"                 
  0.262   0.278   0.284   0.313   0.350   0.391   0.452   0.566
 28 A'   29 A'   10 A"   30 A'   31 A'   32 A'   33 A'   34 A'                 
  0.597   0.628   0.648   0.734   0.817   0.834   0.880   0.971
 11 A"   12 A"   35 A'   36 A'   13 A"   37 A'   38 A'   39 A'                 
  1.144   1.267   1.286   1.297   1.312   1.333   1.376   1.467
 40 A'   14 A"   15 A"   41 A'   42 A'   43 A'   44 A'   16 A"                 
  1.559   1.616   1.879   1.905   1.938   2.059   2.088   2.241
 45 A'   46 A'   47 A'   48 A'   17 A"   18 A"   49 A'   50 A'                 
  2.523   3.520   3.665   3.729   3.730   3.742   3.750   3.757
 51 A'   52 A'   19 A"   20 A"   53 A'   54 A'   21 A"   22 A"                 
  3.760   3.836   3.888   3.946   4.093   4.763   6.220   6.252
 55 A'   56 A'   23 A"   57 A'   58 A'   59 A'   24 A"   60 A'                 
  6.254   6.263   6.301   6.437   6.972  13.720  13.819  13.887
 25 A"   61 A'   62 A'   63 A'   64 A'   26 A"   65 A'   66 A'                 
 35.225  66.715  66.734 163.068
 67 A'   68 A'   69 A'   70 A'                                                 
 --------------------------------------------------------------

          Ground-State Mulliken Net Atomic Charges

     Atom                 Charge (a.u.)
  ----------------------------------------
      1 P                     0.519699
      2 N                    -0.276437
      3 F                    -0.065572
      4 F                    -0.177690
  ----------------------------------------
  Sum of atomic charges =     0.000000

 -----------------------------------------------------------------
                    Cartesian Multipole Moments
 -----------------------------------------------------------------
    Charge (ESU x 10^10)
                 0.0000
    Dipole Moment (Debye)
         X       1.0530      Y       2.1347      Z       0.0000
       Tot       2.3802
    Quadrupole Moments (Debye-Ang)
        XX     -32.3778     XY       0.5554     YY     -29.1664
        XZ       0.0000     YZ       0.0000     ZZ     -26.7303
    Octopole Moments (Debye-Ang^2)
       XXX       3.8523    XXY       1.2164    XYY       1.2887
       YYY      -2.6954    XXZ       0.0000    XYZ      -0.0000
       YYZ       0.0000    XZZ       1.6244    YZZ      -0.8862
       ZZZ       0.0000
    Hexadecapole Moments (Debye-Ang^3)
      XXXX    -279.7956   XXXY       1.3654   XXYY     -55.3001
      XYYY      -4.2020   YYYY     -74.5599   XXXZ       0.0000
      XXYZ      -0.0000   XYYZ       0.0000   YYYZ       0.0000
      XXZZ     -47.6197   XYZZ      -0.6763   YYZZ     -16.6025
      XZZZ      -0.0000   YZZZ       0.0000   ZZZZ     -27.3782
 -----------------------------------------------------------------
 Calculating analytic gradient of the SCF energy
 Gradient of SCF Energy
            1           2           3           4
    1  -0.0000498   0.0001617   0.0000106  -0.0001226
    2  -0.0002851   0.0001882   0.0001743  -0.0000774
    3   0.0000000   0.0000000  -0.0000000  -0.0000000
 Max gradient component =       2.851E-04
 RMS gradient           =       1.281E-04
 Gradient time:  CPU 1.44 s  wall 0.49 s
 Geometry Optimization Parameters
   NAtoms,    NIC,     NZ,  NCons,   NDum,   NFix, NCnnct, MaxDiis
        4      14       4       0       0       0       0       0

 Cartesian Hessian Update
 Hessian Updated using BFGS Update


** GEOMETRY OPTIMIZATION IN DELOCALIZED INTERNAL COORDINATES **
   Searching for a Minimum

   Optimization Cycle:   8

                       Coordinates (Angstroms)
     ATOM                X               Y               Z
      1  P         0.3985045950    0.5362549091    0.0000000000
      2  N        -0.7421555226   -0.5921757581    0.0000000000
      3  F        -1.9895600005    0.0842152455    0.0000000000
      4  F         1.6899462508   -0.4330295630    0.0000000000
   Point Group: cs    Number of degrees of freedom:     5


   Energy is   -595.812907171

 Hessian Updated using BFGS Update

  5 Hessian modes will be used to form the next step
  Hessian Eigenvalues:
     0.193346    0.270812    0.331784    0.391559    0.466766

 Minimum Search - Taking Simple RFO Step
 Searching for Lamda that Minimizes Along All modes
 Value Taken    Lamda =   0.00000000
 Step Taken.  Stepsize is  0.000836

                             Maximum     Tolerance    Cnvgd?
         Gradient           0.000177      0.000300     YES
         Displacement       0.000452      0.001200     YES
         Energy change     -0.000002      0.000001      NO


                       Distance Matrix (Angstroms)
             P (  1)   N (  2)   F (  3)
   N (  2)  1.604513
   F (  3)  2.430472  1.418987
   F (  4)  1.614724  2.437303  3.715684

 Final energy is   -595.81290717098943     


 ******************************
 **  OPTIMIZATION CONVERGED  **
 ******************************

                       Coordinates (Angstroms)
     ATOM                X               Y               Z
      1  P         0.3985045950    0.5362549091    0.0000000000
      2  N        -0.7421555226   -0.5921757581    0.0000000000
      3  F        -1.9895600005    0.0842152455    0.0000000000
      4  F         1.6899462508   -0.4330295630    0.0000000000

Z-matrix Print:
$molecule
0 1
P 
N  1 1.604513
F  2 1.418987 1 106.840534
F  1 1.614724 2 98.418937 3 -180.000000 0
$end


 --------------------------------------------------------------
             Orbital Energies (a.u.) and Symmetries
 --------------------------------------------------------------

 Alpha MOs, Restricted
 -- Occupied --                  
-77.175 -24.730 -24.729 -14.427  -6.666  -4.829  -4.826  -4.822
  1 A'    2 A'    3 A'    4 A'    5 A'    6 A'    1 A"    7 A'                 
 -1.257  -1.250  -0.876  -0.641  -0.551  -0.515  -0.506  -0.483
  8 A'    9 A'   10 A'   11 A'   12 A'   13 A'    2 A"    3 A"                 
 -0.472  -0.417  -0.326  -0.321
 14 A'   15 A'    4 A"   16 A'                                                 
 -- Virtual --                   
 -0.127  -0.073   0.006   0.008   0.023   0.037   0.055   0.091
  5 A"   17 A'   18 A'   19 A'   20 A'    6 A"   21 A'   22 A'                 
  0.131   0.137   0.155   0.175   0.191   0.216   0.257   0.262
 23 A'    7 A"   24 A'   25 A'    8 A"   26 A'   27 A'    9 A"                 
  0.262   0.278   0.284   0.313   0.350   0.391   0.452   0.566
 28 A'   29 A'   10 A"   30 A'   31 A'   32 A'   33 A'   34 A'                 
  0.597   0.628   0.648   0.734   0.817   0.834   0.880   0.971
 11 A"   12 A"   35 A'   36 A'   13 A"   37 A'   38 A'   39 A'                 
  1.144   1.267   1.286   1.297   1.312   1.333   1.376   1.467
 40 A'   14 A"   15 A"   41 A'   42 A'   43 A'   44 A'   16 A"                 
  1.559   1.616   1.879   1.905   1.938   2.059   2.088   2.241
 45 A'   46 A'   47 A'   48 A'   17 A"   18 A"   49 A'   50 A'                 
  2.523   3.520   3.665   3.729   3.730   3.742   3.750   3.757
 51 A'   52 A'   19 A"   20 A"   53 A'   54 A'   21 A"   22 A"                 
  3.760   3.836   3.888   3.946   4.093   4.763   6.220   6.252
 55 A'   56 A'   23 A"   57 A'   58 A'   59 A'   24 A"   60 A'                 
  6.254   6.263   6.301   6.437   6.972  13.720  13.819  13.887
 25 A"   61 A'   62 A'   63 A'   64 A'   26 A"   65 A'   66 A'                 
 35.225  66.715  66.734 163.068
 67 A'   68 A'   69 A'   70 A'                                                 

 Beta MOs, Restricted
 -- Occupied --                  
-77.175 -24.730 -24.729 -14.427  -6.666  -4.829  -4.826  -4.822
  1 A'    2 A'    3 A'    4 A'    5 A'    6 A'    1 A"    7 A'                 
 -1.257  -1.250  -0.876  -0.641  -0.551  -0.515  -0.506  -0.483
  8 A'    9 A'   10 A'   11 A'   12 A'   13 A'    2 A"    3 A"                 
 -0.472  -0.417  -0.326  -0.321
 14 A'   15 A'    4 A"   16 A'                                                 
 -- Virtual --                   
 -0.127  -0.073   0.006   0.008   0.023   0.037   0.055   0.091
  5 A"   17 A'   18 A'   19 A'   20 A'    6 A"   21 A'   22 A'                 
  0.131   0.137   0.155   0.175   0.191   0.216   0.257   0.262
 23 A'    7 A"   24 A'   25 A'    8 A"   26 A'   27 A'    9 A"                 
  0.262   0.278   0.284   0.313   0.350   0.391   0.452   0.566
 28 A'   29 A'   10 A"   30 A'   31 A'   32 A'   33 A'   34 A'                 
  0.597   0.628   0.648   0.734   0.817   0.834   0.880   0.971
 11 A"   12 A"   35 A'   36 A'   13 A"   37 A'   38 A'   39 A'                 
  1.144   1.267   1.286   1.297   1.312   1.333   1.376   1.467
 40 A'   14 A"   15 A"   41 A'   42 A'   43 A'   44 A'   16 A"                 
  1.559   1.616   1.879   1.905   1.938   2.059   2.088   2.241
 45 A'   46 A'   47 A'   48 A'   17 A"   18 A"   49 A'   50 A'                 
  2.523   3.520   3.665   3.729   3.730   3.742   3.750   3.757
 51 A'   52 A'   19 A"   20 A"   53 A'   54 A'   21 A"   22 A"                 
  3.760   3.836   3.888   3.946   4.093   4.763   6.220   6.252
 55 A'   56 A'   23 A"   57 A'   58 A'   59 A'   24 A"   60 A'                 
  6.254   6.263   6.301   6.437   6.972  13.720  13.819  13.887
 25 A"   61 A'   62 A'   63 A'   64 A'   26 A"   65 A'   66 A'                 
 35.225  66.715  66.734 163.068
 67 A'   68 A'   69 A'   70 A'                                                 
 --------------------------------------------------------------

          Ground-State Mulliken Net Atomic Charges

     Atom                 Charge (a.u.)
  ----------------------------------------
      1 P                     0.519699
      2 N                    -0.276437
      3 F                    -0.065572
      4 F                    -0.177690
  ----------------------------------------
  Sum of atomic charges =     0.000000

 -----------------------------------------------------------------
                    Cartesian Multipole Moments
 -----------------------------------------------------------------
    Charge (ESU x 10^10)
                 0.0000
    Dipole Moment (Debye)
         X       1.0530      Y       2.1347      Z       0.0000
       Tot       2.3802
    Quadrupole Moments (Debye-Ang)
        XX     -32.3778     XY       0.5554     YY     -29.1664
        XZ       0.0000     YZ       0.0000     ZZ     -26.7303
    Octopole Moments (Debye-Ang^2)
       XXX       3.8523    XXY       1.2164    XYY       1.2887
       YYY      -2.6954    XXZ       0.0000    XYZ      -0.0000
       YYZ       0.0000    XZZ       1.6244    YZZ      -0.8862
       ZZZ       0.0000
    Hexadecapole Moments (Debye-Ang^3)
      XXXX    -279.7956   XXXY       1.3654   XXYY     -55.3001
      XYYY      -4.2020   YYYY     -74.5599   XXXZ       0.0000
      XXYZ      -0.0000   XYYZ       0.0000   YYYZ       0.0000
      XXZZ     -47.6197   XYZZ      -0.6763   YYZZ     -16.6025
      XZZZ      -0.0000   YZZZ       0.0000   ZZZZ     -27.3782
 -----------------------------------------------------------------
Archival summary:
1\1\TWL01\OPT\ProcedureUnspecified\BasisUnspecified\121\taweetha\SunNov2517:23:332018SunNov2517:23:332018\0\\#,OPT,ProcedureUnspecified,BasisUnspecified,\\0,1\P\N,1,1.60451\F,2,1.41899,1,106.841\F,1,1.61472,2,98.4189,3,-180,0\\\@

 Total job time:  15.08s(wall), 50.07s(cpu) 
 Sun Nov 25 17:23:33 2018

        *************************************************************
        *                                                           *
        *  Thank you very much for using Q-Chem.  Have a nice day.  *
        *                                                           *
        *************************************************************


 
User input: 2 of 2 
 
Q-Chem Developer Version!
                  Welcome to Q-Chem
     A Quantum Leap Into The Future Of Chemistry


 Q-Chem 5.1, Q-Chem, Inc., Pleasanton, CA (2018)

 Yihan Shao,  Zhengting Gan,  E. Epifanovsky,  A. T. B. Gilbert,  M. Wormit,  
 J. Kussmann,  A. W. Lange,  A. Behn,  Jia Deng,  Xintian Feng,  D. Ghosh,  
 M. Goldey,  P. R. Horn,  L. D. Jacobson,  I. Kaliman,  T. Kus,  A. Landau,  
 Jie Liu,  E. I. Proynov,  R. M. Richard,  R. P. Steele,  E. J. Sundstrom,  
 H. L. Woodcock III,  P. M. Zimmerman,  D. Zuev,  B. Albrecht,  E. Alguire,  
 S. A. Baeppler,  D. Barton,  Z. Benda,  Y. A. Bernard,  E. J. Berquist,  
 K. B. Bravaya,  H. Burton,  D. Casanova,  Chun-Min Chang,  Yunqing Chen,  
 A. Chien,  K. D. Closser,  M. P. Coons,  S. Coriani,  S. Dasgupta,  
 A. L. Dempwolff,  M. Diedenhofen,  Hainam Do,  R. G. Edgar,  Po-Tung Fang,  
 S. Faraji,  S. Fatehi,  Qingguo Feng,  K. D. Fenk,  J. Fosso-Tande,  
 Qinghui Ge,  A. Ghysels,  G. Gidofalvi,  J. Gomes,  J. Gonthier,  A. Gunina,  
 D. Hait,  M. W. D. Hanson-Heine,  P. H. P. Harbach,  A. W. Hauser,  
 J. E. Herr,  E. G. Hohenstein,  Z. C. Holden,  Kerwin Hui,  B. C. Huynh,  
 T.-C. Jagau,  Hyunjun Ji,  B. Kaduk,  K. Khistyaev,  Jaehoon Kim,  
 P. Klunzinger,  K. Koh,  D. Kosenkov,  L. Koulias,  T. Kowalczyk,  
 C. M. Krauter,  A. Kunitsa,  Ka Un Lao,  A. Laurent,  K. V. Lawler,  
 Joonho Lee,  D. Lefrancois,  S. Lehtola,  D. S. Levine,  Yi-Pei Li,  
 You-Sheng Lin,  Fenglai Liu,  E. Livshits,  A. Luenser,  P. Manohar,  
 E. Mansoor,  S. F. Manzer,  Shan-Ping Mao,  Yuezhi Mao,  N. Mardirossian,  
 A. V. Marenich,  T. Markovich,  L. A. Martinez-Martinez,  S. A. Maurer,  
 N. J. Mayhall,  S. C. McKenzie,  J.-M. Mewes,  A. F. Morrison,  
 J. W. Mullinax,  K. Nanda,  T. S. Nguyen-Beck,  R. Olivares-Amaya,  
 J. A. Parkhill,  T. M. Perrine,  F. Plasser,  P. Pokhilko,  S. Prager,  
 A. Prociuk,  E. Ramos,  D. R. Rehn,  F. Rob,  M. Schneider,  N. Sergueev,  
 S. M. Sharada,  S. Sharma,  D. W. Small,  T. Stauch,  T. Stein,  
 Yu-Chuan Su,  A. J. W. Thom,  A. Tkatchenko,  T. Tsuchimochi,  N. M. Tubman,  
 L. Vogt,  M. L. Vidal,  O. Vydrov,  M. A. Watson,  J. Wenzel,  
 M. de Wergifosse,  T. A. Wesolowski,  A. White,  J. Witte,  A. Yamada,  
 Jun Yang,  K. Yao,  S. Yeganeh,  S. R. Yost,  Zhi-Qiang You,  A. Zech,  
 Igor Ying Zhang,  Xing Zhang,  Yan Zhao,  Ying Zhu,  B. R. Brooks,  
 G. K. L. Chan,  C. J. Cramer,  M. S. Gordon,  W. J. Hehre,  A. Klamt,  
 M. W. Schmidt,  C. D. Sherrill,  D. G. Truhlar,  A. Aspuru-Guzik,  R. Baer,  
 A. T. Bell,  N. A. Besley,  Jeng-Da Chai,  A. E. DePrince, III,  
 R. A. DiStasio Jr.,  A. Dreuw,  B. D. Dunietz,  T. R. Furlani,  
 Chao-Ping Hsu,  Yousung Jung,  Jing Kong,  D. S. Lambrecht,  WanZhen Liang,  
 C. Ochsenfeld,  V. A. Rassolov,  L. V. Slipchenko,  J. E. Subotnik,  
 T. Van Voorhis,  J. M. Herbert,  A. I. Krylov,  P. M. W. Gill,  M. Head-Gordon

 Contributors to earlier versions of Q-Chem not listed above: 
 R. D. Adamson,  B. Austin,  J. Baker,  G. J. O. Beran,  K. Brandhorst,  
 S. T. Brown,  E. F. C. Byrd,  A. K. Chakraborty,  C.-L. Cheng,  
 Siu Hung Chien,  D. M. Chipman,  D. L. Crittenden,  H. Dachsel,  
 R. J. Doerksen,  A. D. Dutoi,  L. Fusti-Molnar,  W. A. Goddard III,  
 A. Golubeva-Zadorozhnaya,  S. R. Gwaltney,  G. Hawkins,  A. Heyden,  
 S. Hirata,  G. Kedziora,  F. J. Keil,  C. Kelley,  Jihan Kim,  R. A. King,  
 R. Z. Khaliullin,  P. P. Korambath,  W. Kurlancheek,  A. M. Lee,  M. S. Lee,  
 S. V. Levchenko,  Ching Yeh Lin,  D. Liotard,  R. C. Lochan,  I. Lotan,  
 P. E. Maslen,  N. Nair,  D. P. O'Neill,  D. Neuhauser,  E. Neuscamman,  
 C. M. Oana,  R. Olson,  B. Peters,  R. Peverati,  P. A. Pieniazek,  
 Y. M. Rhee,  J. Ritchie,  M. A. Rohrdanz,  E. Rosta,  N. J. Russ,  
 H. F. Schaefer III,  N. E. Schultz,  N. Shenvi,  A. C. Simmonett,  A. Sodt,  
 D. Stuck,  K. S. Thanthiriwatte,  V. Vanovschi,  Tao Wang,  A. Warshel,  
 C. F. Williams,  Q. Wu,  X. Xu,  W. Zhang

 Please cite Q-Chem as follows:
 Y. Shao et al., Mol. Phys. 113, 184-215 (2015)
 DOI: 10.1080/00268976.2014.952696

 Q-Chem 5.1.2 for Intel X86 EM64T Linux

 Parts of Q-Chem use Armadillo 8.300.2 (Tropical Shenanigans).
 http://arma.sourceforge.net/

 Q-Chem begins on Sun Nov 25 17:23:33 2018  

Host: 
0

     Scratch files written to /scratch/taweetham/qchem45945//
The previous job contains 0 fragments, simply inherited here
Input Ideriv = 2
Curr. Ideriv = -1
Max.  Ideriv = 2

Checking the input file for inconsistencies... 	...done.

--------------------------------------------------------------
User input:
--------------------------------------------------------------

$molecule
read
$end

$rem
   job_type 	frequency
   basis 	6-311++g**
   method	b3lyp	
$end


--------------------------------------------------------------
 ----------------------------------------------------------------
             Standard Nuclear Orientation (Angstroms)
    I     Atom           X                Y                Z
 ----------------------------------------------------------------
    1      P       0.4305969061    -0.5304633479    -0.0000000000
    2      N      -0.6756099600     0.6317619504     0.0000000000
    3      F      -1.9427924714    -0.0068077045    -0.0000000000
    4      F       1.7506053747     0.3995428785     0.0000000000
 ----------------------------------------------------------------
 Molecular Point Group                 Cs    NOp =  2
 Largest Abelian Subgroup              Cs    NOp =  2
 Nuclear Repulsion Energy =   156.9732366342 hartrees
 There are       20 alpha and       20 beta electrons
 Requested basis set is 6-311++G(d,p)
 There are 31 shells and 96 basis functions

 Total QAlloc Memory Limit   2000 MB
 Mega-Array Size       188 MB
 MEM_STATIC part       192 MB

                       Distance Matrix (Angstroms)
             P (  1)   N (  2)   F (  3)
   N (  2)  1.604513
   F (  3)  2.430472  1.418987
   F (  4)  1.614724  2.437303  3.715684

 A cutoff of  1.0D-11 yielded    458 shell pairs
 There are      4496 function pairs (      4876 Cartesian)

 -------------------------------------------------------
 OpenMP Integral Computing Module                       
 Release: version 1.0, May 2013, Q-Chem Inc. Pittsburgh 
 -------------------------------------------------------
 Integral Job Info:
 Integral job number is                      11
 Integral operator is                         1
 short-range coefficients                     0
 long-range coefficients              100000000
 Omega coefficients                           0
 if combine SR and LR in K                    0
 Integral screening is                        0
 Integral computing path is                   2
 max size of driver memory is            800000
 size of driver memory is                593474
 size of scratch memory is              4204008
 max col of scratch BK array               1296
 max len of scratch array in speh3          155
 max len of scratch index in speh4           18
 max int batch size is                      520
 min int batch size is                       52
 fixed nKL is                                52
 max L of basis functions is                  2
 order of int derivative is                   0
 number of shells is                         31
 number of basis is                         100
 number of cartesian basis is               100
 number of contracted shell pairs           458
 number of primitive shell pairs           1434
 maxK2 (contraction) of shell pair           36
 max number of K2 of shell pair               1
 max number of CS2 of shell pair             54
 max number of PS2 of shell pair            234
 mem total for path MDJ                  513348
 -------------------------------------------------------
 Smallest overlap matrix eigenvalue = 2.36E-03
 Guess from superposition of atomic densities
 Warning:  Energy on first SCF cycle will be non-variational
 SAD guess density has 40.000000 electrons

 -----------------------------------------------------------------------
  General SCF calculation program by
  Eric Jon Sundstrom, Paul Horn, Yuezhi Mao, Dmitri Zuev, Alec White,
  David Stuck, Shaama M.S., Shane Yost, Joonho Lee, David Small,
  Daniel Levine, Susi Lehtola, Hugh Burton, Evgeny Epifanovsky
 -----------------------------------------------------------------------
 Exchange:     0.2000 Hartree-Fock + 0.0800 Slater + 0.7200 B88
 Correlation:  0.1900 VWN1RPA + 0.8100 LYP
 Using SG-1 standard quadrature grid
 using 4 threads for integral computing
 -------------------------------------------------------
 OpenMP Integral computing Module                
 Release: version 2.0, May 2017, Q-Chem Inc. Pleasanton 
 -------------------------------------------------------
 -------------------------------------------------------
 OpenMP BLAS3 based DFT computing Module                
 Release: version 1.0, May 2013, Q-Chem Inc. Pittsburgh 
 -------------------------------------------------------
 A restricted SCF calculation will be
 performed using DIIS
 SCF converges when DIIS error is below 1.0e-08
 ---------------------------------------
  Cycle       Energy         DIIS error
 ---------------------------------------
    1    -596.1536076568      5.07e-02  
    2    -595.7472895667      8.25e-03  
    3    -595.5437092380      1.61e-02  
    4    -595.8006937224      3.53e-03  
    5    -595.8099945647      1.79e-03  
    6    -595.8129181482      1.72e-04  
    7    -595.8129300324      1.07e-04  
    8    -595.8129372751      2.90e-05  
    9    -595.8129380247      4.51e-06  
   10    -595.8129380486      4.92e-07  
   11    -595.8129380489      1.31e-07  
   12    -595.8129380490      4.08e-08  
   13    -595.8129380490      3.49e-09  Convergence criterion met
 ---------------------------------------
 SCF time:   CPU 5.67s  wall 1.00s 
 SCF   energy in the final basis set =     -595.8129380490
 Total energy in the final basis set =     -595.8129380490

 --------------------------------------------------------------
             Orbital Energies (a.u.) and Symmetries
 --------------------------------------------------------------

 Alpha MOs, Restricted
 -- Occupied --                  
-77.175 -24.730 -24.729 -14.427  -6.666  -4.829  -4.826  -4.822
  1 A'    2 A'    3 A'    4 A'    5 A'    6 A'    1 A"    7 A'                 
 -1.257  -1.250  -0.876  -0.641  -0.551  -0.515  -0.506  -0.483
  8 A'    9 A'   10 A'   11 A'   12 A'   13 A'    2 A"    3 A"                 
 -0.472  -0.417  -0.326  -0.321
 14 A'   15 A'    4 A"   16 A'                                                 
 -- Virtual --                   
 -0.127  -0.073   0.006   0.008   0.023   0.037   0.055   0.091
  5 A"   17 A'   18 A'   19 A'   20 A'    6 A"   21 A'   22 A'                 
  0.131   0.137   0.155   0.175   0.191   0.216   0.257   0.262
 23 A'    7 A"   24 A'   25 A'    8 A"   26 A'   27 A'    9 A"                 
  0.262   0.278   0.284   0.313   0.350   0.391   0.452   0.566
 28 A'   29 A'   10 A"   30 A'   31 A'   32 A'   33 A'   34 A'                 
  0.597   0.628   0.648   0.734   0.817   0.834   0.880   0.971
 11 A"   12 A"   35 A'   36 A'   13 A"   37 A'   38 A'   39 A'                 
  1.144   1.267   1.286   1.297   1.312   1.333   1.376   1.467
 40 A'   14 A"   15 A"   41 A'   42 A'   43 A'   44 A'   16 A"                 
  1.559   1.616   1.879   1.905   1.938   2.059   2.088   2.241
 45 A'   46 A'   47 A'   48 A'   17 A"   18 A"   49 A'   50 A'                 
  2.523   3.520   3.665   3.729   3.730   3.742   3.750   3.757
 51 A'   52 A'   19 A"   20 A"   53 A'   54 A'   21 A"   22 A"                 
  3.760   3.836   3.888   3.946   4.093   4.763   6.220   6.252
 55 A'   56 A'   23 A"   57 A'   58 A'   59 A'   24 A"   60 A'                 
  6.254   6.263   6.301   6.437   6.972  13.720  13.819  13.887
 25 A"   61 A'   62 A'   63 A'   64 A'   26 A"   65 A'   66 A'                 
 35.225  66.715  66.734 163.068
 67 A'   68 A'   69 A'   70 A'                                                 

 Beta MOs, Restricted
 -- Occupied --                  
-77.175 -24.730 -24.729 -14.427  -6.666  -4.829  -4.826  -4.822
  1 A'    2 A'    3 A'    4 A'    5 A'    6 A'    1 A"    7 A'                 
 -1.257  -1.250  -0.876  -0.641  -0.551  -0.515  -0.506  -0.483
  8 A'    9 A'   10 A'   11 A'   12 A'   13 A'    2 A"    3 A"                 
 -0.472  -0.417  -0.326  -0.321
 14 A'   15 A'    4 A"   16 A'                                                 
 -- Virtual --                   
 -0.127  -0.073   0.006   0.008   0.023   0.037   0.055   0.091
  5 A"   17 A'   18 A'   19 A'   20 A'    6 A"   21 A'   22 A'                 
  0.131   0.137   0.155   0.175   0.191   0.216   0.257   0.262
 23 A'    7 A"   24 A'   25 A'    8 A"   26 A'   27 A'    9 A"                 
  0.262   0.278   0.284   0.313   0.350   0.391   0.452   0.566
 28 A'   29 A'   10 A"   30 A'   31 A'   32 A'   33 A'   34 A'                 
  0.597   0.628   0.648   0.734   0.817   0.834   0.880   0.971
 11 A"   12 A"   35 A'   36 A'   13 A"   37 A'   38 A'   39 A'                 
  1.144   1.267   1.286   1.297   1.312   1.333   1.376   1.467
 40 A'   14 A"   15 A"   41 A'   42 A'   43 A'   44 A'   16 A"                 
  1.559   1.616   1.879   1.905   1.938   2.059   2.088   2.241
 45 A'   46 A'   47 A'   48 A'   17 A"   18 A"   49 A'   50 A'                 
  2.523   3.520   3.665   3.729   3.730   3.742   3.750   3.757
 51 A'   52 A'   19 A"   20 A"   53 A'   54 A'   21 A"   22 A"                 
  3.760   3.836   3.888   3.946   4.093   4.763   6.220   6.252
 55 A'   56 A'   23 A"   57 A'   58 A'   59 A'   24 A"   60 A'                 
  6.254   6.263   6.301   6.437   6.972  13.720  13.819  13.887
 25 A"   61 A'   62 A'   63 A'   64 A'   26 A"   65 A'   66 A'                 
 35.225  66.715  66.734 163.068
 67 A'   68 A'   69 A'   70 A'                                                 
 --------------------------------------------------------------

          Ground-State Mulliken Net Atomic Charges

     Atom                 Charge (a.u.)
  ----------------------------------------
      1 P                     0.519909
      2 N                    -0.276566
      3 F                    -0.065555
      4 F                    -0.177788
  ----------------------------------------
  Sum of atomic charges =     0.000000

 -----------------------------------------------------------------
                    Cartesian Multipole Moments
 -----------------------------------------------------------------
    Charge (ESU x 10^10)
                 0.0000
    Dipole Moment (Debye)
         X       0.9883      Y      -2.1656      Z       0.0000
       Tot       2.3805
    Quadrupole Moments (Debye-Ang)
        XX     -32.3129     XY      -0.5455     YY     -29.2116
        XZ       0.0000     YZ      -0.0000     ZZ     -26.7299
    Octopole Moments (Debye-Ang^2)
       XXX      -0.9580    XXY      -1.8649    XYY       0.0128
       YYY       1.0364    XXZ       0.0000    XYZ      -0.0000
       YYZ       0.0000    XZZ       0.3568    YZZ       0.3677
       ZZZ       0.0000
    Hexadecapole Moments (Debye-Ang^3)
      XXXX    -279.4857   XXXY       1.8733   XXYY     -54.9706
      XYYY       7.0509   YYYY     -75.1002   XXXZ      -0.0000
      XXYZ      -0.0000   XYYZ      -0.0000   YYYZ      -0.0000
      XXZZ     -47.4539   XYZZ       1.6540   YYZZ     -16.6494
      XZZZ      -0.0000   YZZZ      -0.0000   ZZZZ     -27.3776
 -----------------------------------------------------------------
 Calculating MO derivatives via CPSCF
 D1JvT checksum  = 62112 6469.1665332492
 D1KAT checksum  = 127584 563.2836656113
   1         3          12      0.188902    0.060153
   2         3          12      0.020731    0.006565
   3         3          12      0.002332    0.000811
   4         3          12      0.000248    0.000089
   5        11           4      0.000014    0.000007
   6        15           0      0.000000    0.000000    Roots Converged
 Time for AOints: 1.0 s (CPU) 0.3 s (wall)
 ------------------------------------------------------------------------------
                     AOints        : Timing summary (seconds)
 ------------------------------------------------------------------------------
     job step          cpu (% of tot)      sys (% of tot)     wall (% of tot)
 ------------------------------------------------------------------------------
  cpscf_lag         0.6504E+01 (30.9)   0.4000E-05 (57.1)   0.1764E+01 (31.2)
  iterzp            0.1348E+02 (64.1)   0.3000E-05 (42.9)   0.3600E+01 (63.7)
  make_fx           0.0000E+00 ( 0.0)   0.0000E+00 ( 0.0)   0.0000E+00 ( 0.0)
  AOints            0.1008E+01 ( 4.8)   0.0000E+00 ( 0.0)   0.2643E+00 ( 4.7)
 ------------------------------------------------------------------------------
   Grand Totals     0.2102E+02          0.7000E-05          0.5652E+01
 ------------------------------------------------------------------------------
 Calculating analytic Hessian of the SCF energy
 Polarizability Matrix (a.u.)
            1           2           3
    1 -43.9511791   4.8181928  -0.0000000
    2   4.8181928 -30.4040715  -0.0000000
    3  -0.0000000  -0.0000000 -22.0413477

 Direct stationary perturbation theory relativistic correction:

 rels  =       0.569074766257
 relv  =      -2.133290003199
 rel2e =       0.556847338287
 E_rel =      -1.007367898655

 Hessian of the SCF Energy
            1           2           3           4           5           6
    1   0.3938524  -0.0437871  -0.0000000  -0.1634084   0.1761458   0.0000000
    2  -0.0437871   0.3606000   0.0000000   0.1672122  -0.2409211  -0.0000000
    3  -0.0000000   0.0000000   0.0075522   0.0000000  -0.0000000   0.0106101
    4  -0.1634084   0.1672122   0.0000000   0.3913011  -0.0951598  -0.0000000
    5   0.1761458  -0.2409211  -0.0000000  -0.0951598   0.2754320   0.0000000
    6   0.0000000  -0.0000000   0.0106101  -0.0000000   0.0000000   0.0167272
    7  -0.0468264  -0.0217360  -0.0000000  -0.2034189  -0.0621846   0.0000000
    8   0.0040929   0.0052843  -0.0000000  -0.0852552  -0.0511401   0.0000000
    9  -0.0000000   0.0000000  -0.0094220   0.0000000   0.0000000  -0.0147102
   10  -0.1836176  -0.1016891   0.0000000  -0.0244738  -0.0188014  -0.0000000
   11  -0.1364516  -0.1249632  -0.0000000   0.0132027   0.0166293   0.0000000
   12  -0.0000000  -0.0000000  -0.0087403  -0.0000000  -0.0000000  -0.0126271
            7           8           9          10          11          12
    1  -0.0468264   0.0040929  -0.0000000  -0.1836176  -0.1364516  -0.0000000
    2  -0.0217360   0.0052843   0.0000000  -0.1016891  -0.1249632  -0.0000000
    3  -0.0000000  -0.0000000  -0.0094220   0.0000000  -0.0000000  -0.0087403
    4  -0.2034189  -0.0852552   0.0000000  -0.0244738   0.0132027  -0.0000000
    5  -0.0621846  -0.0511401   0.0000000  -0.0188014   0.0166293  -0.0000000
    6   0.0000000   0.0000000  -0.0147102  -0.0000000   0.0000000  -0.0126271
    7   0.2628869   0.0783317   0.0000000  -0.0126416   0.0055890   0.0000000
    8   0.0783317   0.0469482  -0.0000000   0.0028306  -0.0010923   0.0000000
    9   0.0000000  -0.0000000   0.0130381  -0.0000000  -0.0000000   0.0110941
   10  -0.0126416   0.0028306  -0.0000000   0.2207330   0.1176599  -0.0000000
   11   0.0055890  -0.0010923  -0.0000000   0.1176599   0.1094262   0.0000000
   12   0.0000000   0.0000000   0.0110941  -0.0000000   0.0000000   0.0102732
 Gradient time:  CPU 32.36 s  wall 8.79 s
 **********************************************************************
 **                                                                  **
 **                       VIBRATIONAL ANALYSIS                       **
 **                       --------------------                       **
 **                                                                  **
 **        VIBRATIONAL FREQUENCIES (CM**-1) AND NORMAL MODES         **
 **     FORCE CONSTANTS (mDYN/ANGSTROM) AND REDUCED MASSES (AMU)     **
 **                  INFRARED INTENSITIES (KM/MOL)                   **
 **                                                                  **
 **********************************************************************


 Mode:                 1                      2                      3
 Frequency:       230.81                 262.82                 411.42
 Force Cnst:      0.6298                 0.6834                 1.8669
 Red. Mass:      20.0661                16.7911                18.7194
 IR Active:          YES                    YES                    YES
 IR Intens:        8.449                  0.971                  4.785
 Raman Active:       YES                    YES                    YES
               X      Y      Z        X      Y      Z        X      Y      Z
 P          0.249 -0.359 -0.000    0.000 -0.000  0.213   -0.217 -0.179 -0.000
 N          0.119 -0.478 -0.000    0.000 -0.000  0.742    0.402  0.289 -0.000
 F         -0.213  0.514  0.000    0.000  0.000 -0.484    0.596 -0.078  0.000
 F         -0.279  0.424  0.000   -0.000  0.000 -0.411   -0.539  0.156  0.000
 TransDip  -0.044 -0.082 -0.000   -0.000 -0.000  0.032    0.008 -0.070 -0.000

 Mode:                 4                      5                      6
 Frequency:       807.80                 868.86                1077.57
 Force Cnst:      8.4619                 7.5443                11.0968
 Red. Mass:      22.0096                16.9616                16.2202
 IR Active:          YES                    YES                    YES
 IR Intens:      111.391                181.965                  4.571
 Raman Active:       YES                    YES                    YES
               X      Y      Z        X      Y      Z        X      Y      Z
 P         -0.382 -0.361 -0.000    0.237 -0.133  0.000   -0.219  0.255 -0.000
 N          0.096  0.222 -0.000    0.394  0.655  0.000    0.784 -0.461 -0.000
 F         -0.089 -0.068  0.000   -0.516 -0.217 -0.000   -0.231 -0.077  0.000
 F          0.641  0.493  0.000   -0.161 -0.048 -0.000    0.011  0.001  0.000
 TransDip  -0.277 -0.194 -0.000    0.430 -0.044 -0.000    0.065  0.022 -0.000

 STANDARD THERMODYNAMIC QUANTITIES AT   298.15 K  AND     1.00 ATM

   This Molecule has  0 Imaginary Frequencies
   Zero point vibrational energy:        5.231 kcal/mol

   Atom    1 Element P  Has Mass   30.97376
   Atom    2 Element N  Has Mass   14.00307
   Atom    3 Element F  Has Mass   18.99840
   Atom    4 Element F  Has Mass   18.99840
   Molecular Mass:    82.973630 amu
   Principal axes and moments of inertia in amu*Bohr^2:
                             1           2           3
    Eigenvalues --       61.90901   507.33109   569.24009
          X               0.99999    -0.00391    -0.00000
          Y               0.00391     0.99999    -0.00000
          Z               0.00000     0.00000     1.00000
   Rotational Symmetry Number is   1
   The Molecule is an Asymmetric Top
   Translational Enthalpy:        0.889 kcal/mol
   Rotational Enthalpy:           0.889 kcal/mol
   Vibrational Enthalpy:          6.138 kcal/mol
   gas constant (RT):             0.592 kcal/mol
   Translational Entropy:        39.162  cal/mol.K
   Rotational Entropy:           24.395  cal/mol.K
   Vibrational Entropy:           4.864  cal/mol.K

   Total Enthalpy:                8.508 kcal/mol
   Total Entropy:                68.421  cal/mol.K
Archival summary:
1\1\TWL01\FREQ\ProcedureUnspecified\BasisUnspecified\121\taweetha\SunNov2517:23:432018SunNov2517:23:432018\0\\#,FREQ,ProcedureUnspecified,BasisUnspecified,\\0,1\P\N,1,1.60451\F,2,1.41899,1,106.841\F,1,1.61472,2,98.4189,3,-180,0\\\@

 Total job time:  10.49s(wall), 38.12s(cpu) 
 Sun Nov 25 17:23:43 2018

        *************************************************************
        *                                                           *
        *  Thank you very much for using Q-Chem.  Have a nice day.  *
        *                                                           *
        *************************************************************
