# Supplementary material for: Geometric and energetic data from ab initio calculations of haloethene, haloimine, halomethylenephosphine, haloiminophosphine, halodiazene, halodiphosphene and halocyclopropane
Source: Data Brief. 2019 Nov 2;27:104738. doi: 10.1016/j.dib.2019.104738 (PMC6861602; doi:10.1016/j.dib.2019.104738)
Supplement: Multimedia component 7 [file mmc7.zip › NP/B3LYP/FENPEH.out]

Q-Chem Developer Version!
                  Welcome to Q-Chem
     A Quantum Leap Into The Future Of Chemistry


 Q-Chem 5.1, Q-Chem, Inc., Pleasanton, CA (2018)

 Yihan Shao,  Zhengting Gan,  E. Epifanovsky,  A. T. B. Gilbert,  M. Wormit,  
 J. Kussmann,  A. W. Lange,  A. Behn,  Jia Deng,  Xintian Feng,  D. Ghosh,  
 M. Goldey,  P. R. Horn,  L. D. Jacobson,  I. Kaliman,  T. Kus,  A. Landau,  
 Jie Liu,  E. I. Proynov,  R. M. Richard,  R. P. Steele,  E. J. Sundstrom,  
 H. L. Woodcock III,  P. M. Zimmerman,  D. Zuev,  B. Albrecht,  E. Alguire,  
 S. A. Baeppler,  D. Barton,  Z. Benda,  Y. A. Bernard,  E. J. Berquist,  
 K. B. Bravaya,  H. Burton,  D. Casanova,  Chun-Min Chang,  Yunqing Chen,  
 A. Chien,  K. D. Closser,  M. P. Coons,  S. Coriani,  S. Dasgupta,  
 A. L. Dempwolff,  M. Diedenhofen,  Hainam Do,  R. G. Edgar,  Po-Tung Fang,  
 S. Faraji,  S. Fatehi,  Qingguo Feng,  K. D. Fenk,  J. Fosso-Tande,  
 Qinghui Ge,  A. Ghysels,  G. Gidofalvi,  J. Gomes,  J. Gonthier,  A. Gunina,  
 D. Hait,  M. W. D. Hanson-Heine,  P. H. P. Harbach,  A. W. Hauser,  
 J. E. Herr,  E. G. Hohenstein,  Z. C. Holden,  Kerwin Hui,  B. C. Huynh,  
 T.-C. Jagau,  Hyunjun Ji,  B. Kaduk,  K. Khistyaev,  Jaehoon Kim,  
 P. Klunzinger,  K. Koh,  D. Kosenkov,  L. Koulias,  T. Kowalczyk,  
 C. M. Krauter,  A. Kunitsa,  Ka Un Lao,  A. Laurent,  K. V. Lawler,  
 Joonho Lee,  D. Lefrancois,  S. Lehtola,  D. S. Levine,  Yi-Pei Li,  
 You-Sheng Lin,  Fenglai Liu,  E. Livshits,  A. Luenser,  P. Manohar,  
 E. Mansoor,  S. F. Manzer,  Shan-Ping Mao,  Yuezhi Mao,  N. Mardirossian,  
 A. V. Marenich,  T. Markovich,  L. A. Martinez-Martinez,  S. A. Maurer,  
 N. J. Mayhall,  S. C. McKenzie,  J.-M. Mewes,  A. F. Morrison,  
 J. W. Mullinax,  K. Nanda,  T. S. Nguyen-Beck,  R. Olivares-Amaya,  
 J. A. Parkhill,  T. M. Perrine,  F. Plasser,  P. Pokhilko,  S. Prager,  
 A. Prociuk,  E. Ramos,  D. R. Rehn,  F. Rob,  M. Schneider,  N. Sergueev,  
 S. M. Sharada,  S. Sharma,  D. W. Small,  T. Stauch,  T. Stein,  
 Yu-Chuan Su,  A. J. W. Thom,  A. Tkatchenko,  T. Tsuchimochi,  N. M. Tubman,  
 L. Vogt,  M. L. Vidal,  O. Vydrov,  M. A. Watson,  J. Wenzel,  
 M. de Wergifosse,  T. A. Wesolowski,  A. White,  J. Witte,  A. Yamada,  
 Jun Yang,  K. Yao,  S. Yeganeh,  S. R. Yost,  Zhi-Qiang You,  A. Zech,  
 Igor Ying Zhang,  Xing Zhang,  Yan Zhao,  Ying Zhu,  B. R. Brooks,  
 G. K. L. Chan,  C. J. Cramer,  M. S. Gordon,  W. J. Hehre,  A. Klamt,  
 M. W. Schmidt,  C. D. Sherrill,  D. G. Truhlar,  A. Aspuru-Guzik,  R. Baer,  
 A. T. Bell,  N. A. Besley,  Jeng-Da Chai,  A. E. DePrince, III,  
 R. A. DiStasio Jr.,  A. Dreuw,  B. D. Dunietz,  T. R. Furlani,  
 Chao-Ping Hsu,  Yousung Jung,  Jing Kong,  D. S. Lambrecht,  WanZhen Liang,  
 C. Ochsenfeld,  V. A. Rassolov,  L. V. Slipchenko,  J. E. Subotnik,  
 T. Van Voorhis,  J. M. Herbert,  A. I. Krylov,  P. M. W. Gill,  M. Head-Gordon

 Contributors to earlier versions of Q-Chem not listed above: 
 R. D. Adamson,  B. Austin,  J. Baker,  G. J. O. Beran,  K. Brandhorst,  
 S. T. Brown,  E. F. C. Byrd,  A. K. Chakraborty,  C.-L. Cheng,  
 Siu Hung Chien,  D. M. Chipman,  D. L. Crittenden,  H. Dachsel,  
 R. J. Doerksen,  A. D. Dutoi,  L. Fusti-Molnar,  W. A. Goddard III,  
 A. Golubeva-Zadorozhnaya,  S. R. Gwaltney,  G. Hawkins,  A. Heyden,  
 S. Hirata,  G. Kedziora,  F. J. Keil,  C. Kelley,  Jihan Kim,  R. A. King,  
 R. Z. Khaliullin,  P. P. Korambath,  W. Kurlancheek,  A. M. Lee,  M. S. Lee,  
 S. V. Levchenko,  Ching Yeh Lin,  D. Liotard,  R. C. Lochan,  I. Lotan,  
 P. E. Maslen,  N. Nair,  D. P. O'Neill,  D. Neuhauser,  E. Neuscamman,  
 C. M. Oana,  R. Olson,  B. Peters,  R. Peverati,  P. A. Pieniazek,  
 Y. M. Rhee,  J. Ritchie,  M. A. Rohrdanz,  E. Rosta,  N. J. Russ,  
 H. F. Schaefer III,  N. E. Schultz,  N. Shenvi,  A. C. Simmonett,  A. Sodt,  
 D. Stuck,  K. S. Thanthiriwatte,  V. Vanovschi,  Tao Wang,  A. Warshel,  
 C. F. Williams,  Q. Wu,  X. Xu,  W. Zhang

 Please cite Q-Chem as follows:
 Y. Shao et al., Mol. Phys. 113, 184-215 (2015)
 DOI: 10.1080/00268976.2014.952696

 Q-Chem 5.1.2 for Intel X86 EM64T Linux

 Parts of Q-Chem use Armadillo 8.300.2 (Tropical Shenanigans).
 http://arma.sourceforge.net/

 Q-Chem begins on Sun Nov 25 17:24:10 2018  

Host: 
0

     Scratch files written to /scratch/taweetham/qchem46051//
Input Ideriv = 2
Curr. Ideriv = -1
Max.  Ideriv = 2

Checking the input file for inconsistencies... 	...done.

--------------------------------------------------------------
User input:
--------------------------------------------------------------
$molecule
0 1
P 
N 1 PP 
F 2 PF 1 ANG 
H 1 PH 2 ANG  3 DHA

PP=1.9
PH=1.44
PF=1.54
PCl=2.03
PBr=2.5
PI=2.6
ANG=120.0
DHA=180.0
$end

$rem
   job_type	optimization
   basis	6-311++g**
   method	b3lyp
$end

--------------------------------------------------------------
 ----------------------------------------------------------------
             Standard Nuclear Orientation (Angstroms)
    I     Atom           X                Y                Z
 ----------------------------------------------------------------
    1      P       1.1782486973    -0.1832751289     0.0000000000
    2      N      -0.5407214768     0.6261330131    -0.0000000000
    3      F      -1.8055097790    -0.2524513885     0.0000000000
    4      H       2.3609078890     0.6382583376    -0.0000000000
 ----------------------------------------------------------------
 Molecular Point Group                 Cs    NOp =  2
 Largest Abelian Subgroup              Cs    NOp =  2
 Nuclear Repulsion Energy =    82.7350168803 hartrees
 There are       16 alpha and       16 beta electrons
 Requested basis set is 6-311++G(d,p)
 There are 30 shells and 81 basis functions

 Total QAlloc Memory Limit   2000 MB
 Mega-Array Size       188 MB
 MEM_STATIC part       192 MB
 A cutoff of  1.0D-11 yielded    431 shell pairs
 There are      3237 function pairs (      3487 Cartesian)

 -------------------------------------------------------
 OpenMP Integral Computing Module                       
 Release: version 1.0, May 2013, Q-Chem Inc. Pittsburgh 
 -------------------------------------------------------
 Integral Job Info:
 Integral job number is                      11
 Integral operator is                         1
 short-range coefficients                     0
 long-range coefficients              100000000
 Omega coefficients                           0
 if combine SR and LR in K                    0
 Integral screening is                        0
 Integral computing path is                   2
 max size of driver memory is            800000
 size of driver memory is                593474
 size of scratch memory is              4204008
 max col of scratch BK array               1296
 max len of scratch array in speh3          155
 max len of scratch index in speh4           18
 max int batch size is                      520
 min int batch size is                       52
 fixed nKL is                                52
 max L of basis functions is                  2
 order of int derivative is                   0
 number of shells is                         30
 number of basis is                          84
 number of cartesian basis is                84
 number of contracted shell pairs           431
 number of primitive shell pairs           1257
 maxK2 (contraction) of shell pair           36
 max number of K2 of shell pair               1
 max number of CS2 of shell pair             50
 max number of PS2 of shell pair            126
 mem total for path MDJ                  510786
 -------------------------------------------------------
 Smallest overlap matrix eigenvalue = 2.52E-03

 Scale SEOQF with 1.000000e-01/1.000000e-01/1.000000e-01

 Standard Electronic Orientation quadrupole field applied
 Nucleus-field energy     =     0.0000000024 hartrees
 Guess from superposition of atomic densities
 Warning:  Energy on first SCF cycle will be non-variational
 SAD guess density has 32.000000 electrons

 -----------------------------------------------------------------------
  General SCF calculation program by
  Eric Jon Sundstrom, Paul Horn, Yuezhi Mao, Dmitri Zuev, Alec White,
  David Stuck, Shaama M.S., Shane Yost, Joonho Lee, David Small,
  Daniel Levine, Susi Lehtola, Hugh Burton, Evgeny Epifanovsky
 -----------------------------------------------------------------------
 Exchange:     0.2000 Hartree-Fock + 0.0800 Slater + 0.7200 B88
 Correlation:  0.1900 VWN1RPA + 0.8100 LYP
 Using SG-1 standard quadrature grid
 using 4 threads for integral computing
 -------------------------------------------------------
 OpenMP Integral computing Module                
 Release: version 2.0, May 2017, Q-Chem Inc. Pleasanton 
 -------------------------------------------------------
 -------------------------------------------------------
 OpenMP BLAS3 based DFT computing Module                
 Release: version 1.0, May 2013, Q-Chem Inc. Pittsburgh 
 -------------------------------------------------------
 A restricted SCF calculation will be
 performed using DIIS
 SCF converges when DIIS error is below 1.0e-08
 ---------------------------------------
  Cycle       Energy         DIIS error
 ---------------------------------------
    1    -496.3228232269      3.61e-02  
    2    -496.3958109611      6.59e-03  
    3    -496.1619581482      1.96e-02  
    4    -496.4241050583      2.44e-03  
    5    -496.4125211087      4.28e-03  
    6    -496.4286205199      3.69e-04  
    7    -496.4287005276      9.11e-05  
    8    -496.4287070614      1.99e-05  
    9    -496.4287075128      6.00e-06  
   10    -496.4287075669      1.13e-06  
   11    -496.4287075696      4.39e-07  
   12    -496.4287075698      1.08e-07  
   13    -496.4287075698      1.25e-08  
   14    -496.4287075698      3.38e-09  Convergence criterion met
 ---------------------------------------
 SCF time:   CPU 4.30s  wall 1.00s 
 SCF   energy in the final basis set =     -496.4287075698
 Total energy in the final basis set =     -496.4287075698

 --------------------------------------------------------------
             Orbital Energies (a.u.) and Symmetries
 --------------------------------------------------------------

 Alpha MOs, Restricted
 -- Occupied --                  
-77.140 -24.709 -14.460  -6.631  -4.793  -4.792  -4.788  -1.189
  1 A'    2 A'    3 A'    4 A'    1 A"    5 A'    6 A'    7 A'                 
 -0.814  -0.635  -0.498  -0.448  -0.444  -0.375  -0.309  -0.285
  8 A'    9 A'   10 A'   11 A'    2 A"   12 A'    3 A"   13 A'                 
 -- Virtual --                   
 -0.164  -0.121  -0.022  -0.015   0.032   0.040   0.049   0.059
  4 A"   14 A'   15 A'   16 A'   17 A'    5 A"   18 A'   19 A'                 
  0.094   0.121   0.137   0.138   0.202   0.242   0.263   0.263
 20 A'   21 A'    6 A"   22 A'   23 A'   24 A'    7 A"   25 A'                 
  0.275   0.277   0.299   0.380   0.435   0.559   0.562   0.605
  8 A"   26 A'   27 A'   28 A'   29 A'   30 A'    9 A"   31 A'                 
  0.610   0.758   0.783   0.814   0.825   0.905   1.142   1.284
 10 A"   32 A'   33 A'   34 A'   11 A"   35 A'   36 A'   12 A"                 
  1.346   1.360   1.366   1.392   1.499   1.524   1.620   1.802
 37 A'   13 A"   38 A'   39 A'   14 A"   40 A'   41 A'   42 A'                 
  1.938   1.942   1.976   1.997   2.266   2.327   2.512   3.554
 43 A'   15 A"   16 A"   44 A'   45 A'   46 A'   47 A'   48 A'                 
  3.707   3.741   3.779   3.781   3.816   3.827   4.496   6.269
 17 A"   49 A'   18 A"   50 A'   19 A"   51 A'   52 A'   20 A"                 
  6.293   6.333   6.806  13.749  13.783  13.865  35.175  66.739
 53 A'   54 A'   55 A'   21 A"   56 A'   57 A'   58 A'   59 A'                 
162.919
 60 A'                                                                         

 Beta MOs, Restricted
 -- Occupied --                  
-77.140 -24.709 -14.460  -6.631  -4.793  -4.792  -4.788  -1.189
  1 A'    2 A'    3 A'    4 A'    1 A"    5 A'    6 A'    7 A'                 
 -0.814  -0.635  -0.498  -0.448  -0.444  -0.375  -0.309  -0.285
  8 A'    9 A'   10 A'   11 A'    2 A"   12 A'    3 A"   13 A'                 
 -- Virtual --                   
 -0.164  -0.121  -0.022  -0.015   0.032   0.040   0.049   0.059
  4 A"   14 A'   15 A'   16 A'   17 A'    5 A"   18 A'   19 A'                 
  0.094   0.121   0.137   0.138   0.202   0.242   0.263   0.263
 20 A'   21 A'    6 A"   22 A'   23 A'   24 A'    7 A"   25 A'                 
  0.275   0.277   0.299   0.380   0.435   0.559   0.562   0.605
  8 A"   26 A'   27 A'   28 A'   29 A'   30 A'    9 A"   31 A'                 
  0.610   0.758   0.783   0.814   0.825   0.905   1.142   1.284
 10 A"   32 A'   33 A'   34 A'   11 A"   35 A'   36 A'   12 A"                 
  1.346   1.360   1.366   1.392   1.499   1.524   1.620   1.802
 37 A'   13 A"   38 A'   39 A'   14 A"   40 A'   41 A'   42 A'                 
  1.938   1.942   1.976   1.997   2.266   2.327   2.512   3.554
 43 A'   15 A"   16 A"   44 A'   45 A'   46 A'   47 A'   48 A'                 
  3.707   3.741   3.779   3.781   3.816   3.827   4.496   6.269
 17 A"   49 A'   18 A"   50 A'   19 A"   51 A'   52 A'   20 A"                 
  6.293   6.333   6.806  13.749  13.783  13.865  35.175  66.739
 53 A'   54 A'   55 A'   21 A"   56 A'   57 A'   58 A'   59 A'                 
162.919
 60 A'                                                                         
 --------------------------------------------------------------

          Ground-State Mulliken Net Atomic Charges

     Atom                 Charge (a.u.)
  ----------------------------------------
      1 P                     0.311426
      2 N                    -0.194600
      3 F                    -0.099347
      4 H                    -0.017479
  ----------------------------------------
  Sum of atomic charges =     0.000000

 -----------------------------------------------------------------
                    Cartesian Multipole Moments
 -----------------------------------------------------------------
    Charge (ESU x 10^10)
                 0.0000
    Dipole Moment (Debye)
         X       3.7285      Y       0.3169      Z       0.0000
       Tot       3.7419
    Quadrupole Moments (Debye-Ang)
        XX     -22.9431     XY       1.7702     YY     -26.6876
        XZ      -0.0000     YZ      -0.0000     ZZ     -24.1311
    Octopole Moments (Debye-Ang^2)
       XXX       0.3223    XXY       1.6135    XYY      -4.8326
       YYY      -1.2954    XXZ       0.0000    XYZ       0.0000
       YYZ       0.0000    XZZ      -3.4930    YZZ      -0.4227
       ZZZ       0.0000
    Hexadecapole Moments (Debye-Ang^3)
      XXXX    -252.4380   XXXY       7.2730   XXYY     -56.5187
      XYYY       7.9120   YYYY     -56.7760   XXXZ      -0.0000
      XXYZ      -0.0000   XYYZ      -0.0000   YYYZ       0.0000
      XXZZ     -48.6661   XYZZ       1.9023   YYZZ     -14.2259
      XZZZ       0.0000   YZZZ      -0.0000   ZZZZ     -29.1776
 -----------------------------------------------------------------
 Calculating analytic gradient of the SCF energy
 Gradient of SCF Energy
            1           2           3           4
    1   0.0849110  -0.0390144  -0.0656314   0.0197348
    2   0.0371698   0.0046581  -0.0111454  -0.0306825
    3   0.0000000  -0.0000000   0.0000000  -0.0000000
 Max gradient component =       8.491E-02
 RMS gradient           =       3.640E-02
 Gradient time:  CPU 0.94 s  wall 0.33 s
 Geometry Optimization Parameters
   NAtoms,    NIC,     NZ,  NCons,   NDum,   NFix, NCnnct, MaxDiis
        4      14       4       0       0       0       0       0


** GEOMETRY OPTIMIZATION IN DELOCALIZED INTERNAL COORDINATES **
   Searching for a Minimum

   Optimization Cycle:   1

                       Coordinates (Angstroms)
     ATOM                X               Y               Z
      1  P         1.1782486973   -0.1832751289    0.0000000000
      2  N        -0.5407214768    0.6261330131    0.0000000000
      3  F        -1.8055097790   -0.2524513885    0.0000000000
      4  H         2.3609078890    0.6382583376    0.0000000000
   Point Group: cs    Number of degrees of freedom:     5


   Energy is   -496.428707570


 Attempting to Generate Delocalized Internal Coordinates

  5 Hessian modes will be used to form the next step
  Hessian Eigenvalues:
     0.160000    0.195927    0.198009    0.250000    0.285189

 Minimum Search - Taking Simple RFO Step
 Searching for Lamda that Minimizes Along All modes
 Value Taken    Lamda =  -0.09627302
 Calculated Step too Large.  Step scaled by  0.522390
 Step Taken.  Stepsize is  0.300000

                             Maximum     Tolerance    Cnvgd?
         Gradient           0.158732      0.000300      NO
         Displacement       0.282806      0.001200      NO
         Energy change     *********      0.000001      NO


 New Cartesian Coordinates Obtained by Inverse Iteration

 Displacement from previous Coordinates is:  0.507714
 ----------------------------------------------------------------
             Standard Nuclear Orientation (Angstroms)
    I     Atom           X                Y                Z
 ----------------------------------------------------------------
    1      P       1.1062074433    -0.2696650891     0.0000000000
    2      N      -0.4524892214     0.6564505704     0.0000000000
    3      F      -1.6570330143    -0.2312675417     0.0000000000
    4      H       2.1962401228     0.6731468937     0.0000000000
 ----------------------------------------------------------------
 Molecular Point Group                 Cs    NOp =  2
 Largest Abelian Subgroup              Cs    NOp =  2
 Nuclear Repulsion Energy =    86.8864942404 hartrees
 There are       16 alpha and       16 beta electrons
 Applying Cartesian multipole field
    Component          Value
    ---------          -----
     (2,0,0)        1.00000E-11
     (0,2,0)        2.00000E-11
     (0,0,2)       -3.00000E-11
 Nucleus-field energy     =     0.0000000021 hartrees
 Requested basis set is 6-311++G(d,p)
 There are 30 shells and 81 basis functions
 A cutoff of  1.0D-11 yielded    438 shell pairs
 There are      3289 function pairs (      3543 Cartesian)
 Smallest overlap matrix eigenvalue = 2.34E-03
 Guess MOs from SCF MO coefficient file

 -----------------------------------------------------------------------
  General SCF calculation program by
  Eric Jon Sundstrom, Paul Horn, Yuezhi Mao, Dmitri Zuev, Alec White,
  David Stuck, Shaama M.S., Shane Yost, Joonho Lee, David Small,
  Daniel Levine, Susi Lehtola, Hugh Burton, Evgeny Epifanovsky
 -----------------------------------------------------------------------
 Exchange:     0.2000 Hartree-Fock + 0.0800 Slater + 0.7200 B88
 Correlation:  0.1900 VWN1RPA + 0.8100 LYP
 Using SG-1 standard quadrature grid
 using 4 threads for integral computing
 -------------------------------------------------------
 OpenMP Integral computing Module                
 Release: version 2.0, May 2017, Q-Chem Inc. Pleasanton 
 -------------------------------------------------------
 -------------------------------------------------------
 OpenMP BLAS3 based DFT computing Module                
 Release: version 1.0, May 2013, Q-Chem Inc. Pittsburgh 
 -------------------------------------------------------
 A restricted SCF calculation will be
 performed using DIIS
 SCF converges when DIIS error is below 1.0e-08
 ---------------------------------------
  Cycle       Energy         DIIS error
 ---------------------------------------
    1    -496.4690143739      1.93e-03  
    2    -496.4685167673      2.50e-03  
    3    -496.4689934344      2.31e-03  
    4    -496.4733708093      4.13e-04  
    5    -496.4734930629      2.12e-04  
    6    -496.4735178526      2.48e-05  
    7    -496.4735184019      1.05e-05  
    8    -496.4735185186      1.58e-06  
    9    -496.4735185211      3.04e-07  
   10    -496.4735185212      6.83e-08  
   11    -496.4735185212      6.13e-09  Convergence criterion met
 ---------------------------------------
 SCF time:   CPU 3.41s  wall 1.00s 
 SCF   energy in the final basis set =     -496.4735185212
 Total energy in the final basis set =     -496.4735185212

 --------------------------------------------------------------
             Orbital Energies (a.u.) and Symmetries
 --------------------------------------------------------------

 Alpha MOs, Restricted
 -- Occupied --                  
-77.132 -24.709 -14.451  -6.624  -4.786  -4.785  -4.781  -1.203
  1 A'    2 A'    3 A'    4 A'    1 A"    5 A'    6 A'    7 A'                 
 -0.826  -0.628  -0.496  -0.460  -0.453  -0.375  -0.311  -0.296
  8 A'    9 A'   10 A'   11 A'    2 A"   12 A'    3 A"   13 A'                 
 -- Virtual --                   
 -0.153  -0.074  -0.021  -0.009   0.032   0.040   0.046   0.071
  4 A"   14 A'   15 A'   16 A'   17 A'    5 A"   18 A'   19 A'                 
  0.094   0.126   0.136   0.138   0.206   0.248   0.257   0.266
 20 A'   21 A'   22 A'    6 A"   23 A'   24 A'    7 A"   25 A'                 
  0.276   0.286   0.290   0.395   0.432   0.571   0.572   0.597
  8 A"   26 A'   27 A'   28 A'   29 A'   30 A'    9 A"   31 A'                 
  0.609   0.782   0.812   0.828   0.831   0.889   1.154   1.284
 10 A"   32 A'   33 A'   34 A'   11 A"   35 A'   36 A'   12 A"                 
  1.309   1.363   1.366   1.404   1.504   1.534   1.641   1.845
 37 A'   38 A'   13 A"   39 A'   14 A"   40 A'   41 A'   42 A'                 
  1.948   1.963   1.993   2.023   2.251   2.383   2.532   3.536
 15 A"   43 A'   16 A"   44 A'   45 A'   46 A'   47 A'   48 A'                 
  3.697   3.746   3.775   3.777   3.840   3.858   4.598   6.266
 17 A"   49 A'   18 A"   50 A'   19 A"   51 A'   52 A'   20 A"                 
  6.290   6.355   6.851  13.756  13.800  13.859  35.192  66.745
 53 A'   54 A'   55 A'   21 A"   56 A'   57 A'   58 A'   59 A'                 
162.963
 60 A'                                                                         

 Beta MOs, Restricted
 -- Occupied --                  
-77.132 -24.709 -14.451  -6.624  -4.786  -4.785  -4.781  -1.203
  1 A'    2 A'    3 A'    4 A'    1 A"    5 A'    6 A'    7 A'                 
 -0.826  -0.628  -0.496  -0.460  -0.453  -0.375  -0.311  -0.296
  8 A'    9 A'   10 A'   11 A'    2 A"   12 A'    3 A"   13 A'                 
 -- Virtual --                   
 -0.153  -0.074  -0.021  -0.009   0.032   0.040   0.046   0.071
  4 A"   14 A'   15 A'   16 A'   17 A'    5 A"   18 A'   19 A'                 
  0.094   0.126   0.136   0.138   0.206   0.248   0.257   0.266
 20 A'   21 A'   22 A'    6 A"   23 A'   24 A'    7 A"   25 A'                 
  0.276   0.286   0.290   0.395   0.432   0.571   0.572   0.597
  8 A"   26 A'   27 A'   28 A'   29 A'   30 A'    9 A"   31 A'                 
  0.609   0.782   0.812   0.828   0.831   0.889   1.154   1.284
 10 A"   32 A'   33 A'   34 A'   11 A"   35 A'   36 A'   12 A"                 
  1.309   1.363   1.366   1.404   1.504   1.534   1.641   1.845
 37 A'   38 A'   13 A"   39 A'   14 A"   40 A'   41 A'   42 A'                 
  1.948   1.963   1.993   2.023   2.251   2.383   2.532   3.536
 15 A"   43 A'   16 A"   44 A'   45 A'   46 A'   47 A'   48 A'                 
  3.697   3.746   3.775   3.777   3.840   3.858   4.598   6.266
 17 A"   49 A'   18 A"   50 A'   19 A"   51 A'   52 A'   20 A"                 
  6.290   6.355   6.851  13.756  13.800  13.859  35.192  66.745
 53 A'   54 A'   55 A'   21 A"   56 A'   57 A'   58 A'   59 A'                 
162.963
 60 A'                                                                         
 --------------------------------------------------------------

          Ground-State Mulliken Net Atomic Charges

     Atom                 Charge (a.u.)
  ----------------------------------------
      1 P                     0.316224
      2 N                    -0.204155
      3 F                    -0.093334
      4 H                    -0.018735
  ----------------------------------------
  Sum of atomic charges =    -0.000000

 -----------------------------------------------------------------
                    Cartesian Multipole Moments
 -----------------------------------------------------------------
    Charge (ESU x 10^10)
                -0.0000
    Dipole Moment (Debye)
         X       3.4086      Y      -0.1175      Z       0.0000
       Tot       3.4106
    Quadrupole Moments (Debye-Ang)
        XX     -22.8770     XY       1.2750     YY     -26.5397
        XZ       0.0000     YZ       0.0000     ZZ     -23.8968
    Octopole Moments (Debye-Ang^2)
       XXX      -2.6766    XXY       1.7452    XYY      -4.8432
       YYY       0.4605    XXZ       0.0000    XYZ       0.0000
       YYZ       0.0000    XZZ      -3.8348    YZZ       0.1531
       ZZZ       0.0000
    Hexadecapole Moments (Debye-Ang^3)
      XXXX    -220.5147   XXXY       9.4865   XXYY     -49.7989
      XYYY      11.1160   YYYY     -61.0958   XXXZ       0.0000
      XXYZ       0.0000   XYYZ       0.0000   YYYZ       0.0000
      XXZZ     -42.6221   XYZZ       2.7547   YYZZ     -14.7410
      XZZZ       0.0000   YZZZ       0.0000   ZZZZ     -28.5014
 -----------------------------------------------------------------
 Calculating analytic gradient of the SCF energy
 Gradient of SCF Energy
            1           2           3           4
    1   0.0735794  -0.0437540  -0.0484542   0.0186288
    2   0.0022303   0.0282786  -0.0136501  -0.0168588
    3   0.0000000  -0.0000000   0.0000000  -0.0000000
 Max gradient component =       7.358E-02
 RMS gradient           =       3.068E-02
 Gradient time:  CPU 0.96 s  wall 0.33 s
 Geometry Optimization Parameters
   NAtoms,    NIC,     NZ,  NCons,   NDum,   NFix, NCnnct, MaxDiis
        4      14       4       0       0       0       0       0

 Cartesian Hessian Update
 Hessian Updated using BFGS Update


** GEOMETRY OPTIMIZATION IN DELOCALIZED INTERNAL COORDINATES **
   Searching for a Minimum

   Optimization Cycle:   2

                       Coordinates (Angstroms)
     ATOM                X               Y               Z
      1  P         1.1062074433   -0.2696650891    0.0000000000
      2  N        -0.4524892214    0.6564505704    0.0000000000
      3  F        -1.6570330143   -0.2312675417    0.0000000000
      4  H         2.1962401228    0.6731468937    0.0000000000
   Point Group: cs    Number of degrees of freedom:     5


   Energy is   -496.473518521

 Hessian Updated using BFGS Update

  5 Hessian modes will be used to form the next step
  Hessian Eigenvalues:
     0.096886    0.187558    0.199768    0.277144    0.304722

 Minimum Search - Taking Simple RFO Step
 Searching for Lamda that Minimizes Along All modes
 Value Taken    Lamda =  -0.08666113
 Calculated Step too Large.  Step scaled by  0.443194
 Step Taken.  Stepsize is  0.300000

                             Maximum     Tolerance    Cnvgd?
         Gradient           0.117772      0.000300      NO
         Displacement       0.257839      0.001200      NO
         Energy change     -0.044811      0.000001      NO


 New Cartesian Coordinates Obtained by Inverse Iteration

 Displacement from previous Coordinates is:  0.470140
 ----------------------------------------------------------------
             Standard Nuclear Orientation (Angstroms)
    I     Atom           X                Y                Z
 ----------------------------------------------------------------
    1      P       1.0266234086    -0.3175921682     0.0000000000
    2      N      -0.3552174754     0.6570611969     0.0000000000
    3      F      -1.5200790003    -0.2051072756     0.0000000000
    4      H       2.0415983976     0.6943030803     0.0000000000
 ----------------------------------------------------------------
 Molecular Point Group                 Cs    NOp =  2
 Largest Abelian Subgroup              Cs    NOp =  2
 Nuclear Repulsion Energy =    92.2672766299 hartrees
 There are       16 alpha and       16 beta electrons
 Applying Cartesian multipole field
    Component          Value
    ---------          -----
     (2,0,0)        1.00000E-11
     (0,2,0)        2.00000E-11
     (0,0,2)       -3.00000E-11
 Nucleus-field energy     =     0.0000000019 hartrees
 Requested basis set is 6-311++G(d,p)
 There are 30 shells and 81 basis functions
 A cutoff of  1.0D-11 yielded    442 shell pairs
 There are      3313 function pairs (      3570 Cartesian)
 Smallest overlap matrix eigenvalue = 1.99E-03
 Guess MOs from SCF MO coefficient file

 -----------------------------------------------------------------------
  General SCF calculation program by
  Eric Jon Sundstrom, Paul Horn, Yuezhi Mao, Dmitri Zuev, Alec White,
  David Stuck, Shaama M.S., Shane Yost, Joonho Lee, David Small,
  Daniel Levine, Susi Lehtola, Hugh Burton, Evgeny Epifanovsky
 -----------------------------------------------------------------------
 Exchange:     0.2000 Hartree-Fock + 0.0800 Slater + 0.7200 B88
 Correlation:  0.1900 VWN1RPA + 0.8100 LYP
 Using SG-1 standard quadrature grid
 using 4 threads for integral computing
 -------------------------------------------------------
 OpenMP Integral computing Module                
 Release: version 2.0, May 2017, Q-Chem Inc. Pleasanton 
 -------------------------------------------------------
 -------------------------------------------------------
 OpenMP BLAS3 based DFT computing Module                
 Release: version 1.0, May 2013, Q-Chem Inc. Pittsburgh 
 -------------------------------------------------------
 A restricted SCF calculation will be
 performed using DIIS
 SCF converges when DIIS error is below 1.0e-08
 ---------------------------------------
  Cycle       Energy         DIIS error
 ---------------------------------------
    1    -496.4976561693      2.35e-03  
    2    -496.4975046215      2.88e-03  
    3    -496.4999880303      2.16e-03  
    4    -496.5036554305      4.16e-04  
    5    -496.5037770332      2.10e-04  
    6    -496.5038004649      2.54e-05  
    7    -496.5038009516      8.17e-06  
    8    -496.5038010139      1.18e-06  
    9    -496.5038010151      2.30e-07  
   10    -496.5038010152      4.49e-08  
   11    -496.5038010152      8.67e-09  Convergence criterion met
 ---------------------------------------
 SCF time:   CPU 3.47s  wall 1.00s 
 SCF   energy in the final basis set =     -496.5038010152
 Total energy in the final basis set =     -496.5038010152

 --------------------------------------------------------------
             Orbital Energies (a.u.) and Symmetries
 --------------------------------------------------------------

 Alpha MOs, Restricted
 -- Occupied --                  
-77.120 -24.710 -14.438  -6.614  -4.776  -4.775  -4.771  -1.222
  1 A'    2 A'    3 A'    4 A'    1 A"    5 A'    6 A'    7 A'                 
 -0.848  -0.622  -0.495  -0.475  -0.467  -0.372  -0.317  -0.301
  8 A'    9 A'   10 A'   11 A'    2 A"   12 A'    3 A"   13 A'                 
 -- Virtual --                   
 -0.137  -0.034  -0.020  -0.000   0.033   0.040   0.045   0.080
  4 A"   14 A'   15 A'   16 A'   17 A'    5 A"   18 A'   19 A'                 
  0.104   0.129   0.140   0.145   0.209   0.251   0.253   0.262
 20 A'   21 A'    6 A"   22 A'   23 A'    7 A"   24 A'   25 A'                 
  0.276   0.286   0.314   0.404   0.436   0.579   0.585   0.616
  8 A"   26 A'   27 A'   28 A'   29 A'   30 A'    9 A"   10 A"                 
  0.618   0.759   0.802   0.831   0.893   0.925   1.154   1.275
 31 A'   32 A'   33 A'   11 A"   34 A'   35 A'   36 A'   37 A'                 
  1.281   1.358   1.379   1.411   1.512   1.547   1.648   1.888
 12 A"   38 A'   13 A"   39 A'   14 A"   40 A'   41 A'   42 A'                 
  1.947   1.974   2.034   2.085   2.248   2.456   2.563   3.542
 15 A"   43 A'   16 A"   44 A'   45 A'   46 A'   47 A'   48 A'                 
  3.684   3.766   3.770   3.774   3.875   3.915   4.705   6.263
 17 A"   49 A'   18 A"   50 A'   19 A"   51 A'   52 A'   20 A"                 
  6.292   6.398   6.931  13.766  13.822  13.885  35.211  66.751
 53 A'   54 A'   55 A'   21 A"   56 A'   57 A'   58 A'   59 A'                 
163.050
 60 A'                                                                         

 Beta MOs, Restricted
 -- Occupied --                  
-77.120 -24.710 -14.438  -6.614  -4.776  -4.775  -4.771  -1.222
  1 A'    2 A'    3 A'    4 A'    1 A"    5 A'    6 A'    7 A'                 
 -0.848  -0.622  -0.495  -0.475  -0.467  -0.372  -0.317  -0.301
  8 A'    9 A'   10 A'   11 A'    2 A"   12 A'    3 A"   13 A'                 
 -- Virtual --                   
 -0.137  -0.034  -0.020  -0.000   0.033   0.040   0.045   0.080
  4 A"   14 A'   15 A'   16 A'   17 A'    5 A"   18 A'   19 A'                 
  0.104   0.129   0.140   0.145   0.209   0.251   0.253   0.262
 20 A'   21 A'    6 A"   22 A'   23 A'    7 A"   24 A'   25 A'                 
  0.276   0.286   0.314   0.404   0.436   0.579   0.585   0.616
  8 A"   26 A'   27 A'   28 A'   29 A'   30 A'    9 A"   10 A"                 
  0.618   0.759   0.802   0.831   0.893   0.925   1.154   1.275
 31 A'   32 A'   33 A'   11 A"   34 A'   35 A'   36 A'   37 A'                 
  1.281   1.358   1.379   1.411   1.512   1.547   1.648   1.888
 12 A"   38 A'   13 A"   39 A'   14 A"   40 A'   41 A'   42 A'                 
  1.947   1.974   2.034   2.085   2.248   2.456   2.563   3.542
 15 A"   43 A'   16 A"   44 A'   45 A'   46 A'   47 A'   48 A'                 
  3.684   3.766   3.770   3.774   3.875   3.915   4.705   6.263
 17 A"   49 A'   18 A"   50 A'   19 A"   51 A'   52 A'   20 A"                 
  6.292   6.398   6.931  13.766  13.822  13.885  35.211  66.751
 53 A'   54 A'   55 A'   21 A"   56 A'   57 A'   58 A'   59 A'                 
163.050
 60 A'                                                                         
 --------------------------------------------------------------

          Ground-State Mulliken Net Atomic Charges

     Atom                 Charge (a.u.)
  ----------------------------------------
      1 P                     0.318221
      2 N                    -0.221157
      3 F                    -0.077590
      4 H                    -0.019474
  ----------------------------------------
  Sum of atomic charges =     0.000000

 -----------------------------------------------------------------
                    Cartesian Multipole Moments
 -----------------------------------------------------------------
    Charge (ESU x 10^10)
                 0.0000
    Dipole Moment (Debye)
         X       3.0491      Y      -0.4404      Z      -0.0000
       Tot       3.0807
    Quadrupole Moments (Debye-Ang)
        XX     -22.8764     XY       0.8997     YY     -26.3343
        XZ       0.0000     YZ       0.0000     ZZ     -23.5357
    Octopole Moments (Debye-Ang^2)
       XXX      -5.2638    XXY       1.7054    XYY      -4.8646
       YYY       1.4769    XXZ      -0.0000    XYZ      -0.0000
       YYZ       0.0000    XZZ      -4.0083    YZZ       0.4846
       ZZZ      -0.0000
    Hexadecapole Moments (Debye-Ang^3)
      XXXX    -191.2912   XXXY       9.3737   XXYY     -43.6270
      XYYY      11.7943   YYYY     -62.9908   XXXZ       0.0000
      XXYZ       0.0000   XYYZ       0.0000   YYYZ      -0.0000
      XXZZ     -36.9768   XYZZ       2.9003   YYZZ     -14.7874
      XZZZ      -0.0000   YZZZ      -0.0000   ZZZZ     -27.4381
 -----------------------------------------------------------------
 Calculating analytic gradient of the SCF energy
 Gradient of SCF Energy
            1           2           3           4
    1   0.0373530  -0.0287307  -0.0202899   0.0116676
    2  -0.0055620   0.0220271  -0.0080406  -0.0084245
    3  -0.0000000   0.0000000  -0.0000000   0.0000000
 Max gradient component =       3.735E-02
 RMS gradient           =       1.688E-02
 Gradient time:  CPU 0.97 s  wall 0.33 s
 Geometry Optimization Parameters
   NAtoms,    NIC,     NZ,  NCons,   NDum,   NFix, NCnnct, MaxDiis
        4      14       4       0       0       0       0       0

 Cartesian Hessian Update
 Hessian Updated using BFGS Update


** GEOMETRY OPTIMIZATION IN DELOCALIZED INTERNAL COORDINATES **
   Searching for a Minimum

   Optimization Cycle:   3

                       Coordinates (Angstroms)
     ATOM                X               Y               Z
      1  P         1.0266234086   -0.3175921682    0.0000000000
      2  N        -0.3552174754    0.6570611969    0.0000000000
      3  F        -1.5200790003   -0.2051072756    0.0000000000
      4  H         2.0415983976    0.6943030803    0.0000000000
   Point Group: cs    Number of degrees of freedom:     5


   Energy is   -496.503801015

 Hessian Updated using BFGS Update

  5 Hessian modes will be used to form the next step
  Hessian Eigenvalues:
     0.161483    0.194429    0.201375    0.278474    0.348081

 Minimum Search - Taking Simple RFO Step
 Searching for Lamda that Minimizes Along All modes
 Value Taken    Lamda =  -0.02152470
 Calculated Step too Large.  Step scaled by  0.908995
 Step Taken.  Stepsize is  0.300000

                             Maximum     Tolerance    Cnvgd?
         Gradient           0.058653      0.000300      NO
         Displacement       0.238760      0.001200      NO
         Energy change     -0.030282      0.000001      NO


 New Cartesian Coordinates Obtained by Inverse Iteration

 Displacement from previous Coordinates is:  0.474271
 ----------------------------------------------------------------
             Standard Nuclear Orientation (Angstroms)
    I     Atom           X                Y                Z
 ----------------------------------------------------------------
    1      P       0.9775794471    -0.3725694148     0.0000000000
    2      N      -0.2363538335     0.6198034401     0.0000000000
    3      F      -1.4222066609    -0.1522846433     0.0000000000
    4      H       1.8739063778     0.7337154514     0.0000000000
 ----------------------------------------------------------------
 Molecular Point Group                 Cs    NOp =  2
 Largest Abelian Subgroup              Cs    NOp =  2
 Nuclear Repulsion Energy =    97.3643342138 hartrees
 There are       16 alpha and       16 beta electrons
 Applying Cartesian multipole field
    Component          Value
    ---------          -----
     (2,0,0)        1.00000E-11
     (0,2,0)        2.00000E-11
     (0,0,2)       -3.00000E-11
 Nucleus-field energy     =     0.0000000017 hartrees
 Requested basis set is 6-311++G(d,p)
 There are 30 shells and 81 basis functions
 A cutoff of  1.0D-11 yielded    448 shell pairs
 There are      3351 function pairs (      3609 Cartesian)
 Smallest overlap matrix eigenvalue = 1.63E-03
 Guess MOs from SCF MO coefficient file

 -----------------------------------------------------------------------
  General SCF calculation program by
  Eric Jon Sundstrom, Paul Horn, Yuezhi Mao, Dmitri Zuev, Alec White,
  David Stuck, Shaama M.S., Shane Yost, Joonho Lee, David Small,
  Daniel Levine, Susi Lehtola, Hugh Burton, Evgeny Epifanovsky
 -----------------------------------------------------------------------
 Exchange:     0.2000 Hartree-Fock + 0.0800 Slater + 0.7200 B88
 Correlation:  0.1900 VWN1RPA + 0.8100 LYP
 Using SG-1 standard quadrature grid
 using 4 threads for integral computing
 -------------------------------------------------------
 OpenMP Integral computing Module                
 Release: version 2.0, May 2017, Q-Chem Inc. Pleasanton 
 -------------------------------------------------------
 -------------------------------------------------------
 OpenMP BLAS3 based DFT computing Module                
 Release: version 1.0, May 2013, Q-Chem Inc. Pittsburgh 
 -------------------------------------------------------
 A restricted SCF calculation will be
 performed using DIIS
 SCF converges when DIIS error is below 1.0e-08
 ---------------------------------------
  Cycle       Energy         DIIS error
 ---------------------------------------
    1    -496.5008642756      2.74e-03  
    2    -496.5045476632      2.66e-03  
    3    -496.5059627436      2.18e-03  
    4    -496.5093899011      3.88e-04  
    5    -496.5094903104      2.10e-04  
    6    -496.5095146912      2.98e-05  
    7    -496.5095153393      6.10e-06  
    8    -496.5095153674      9.16e-07  
    9    -496.5095153682      2.20e-07  
   10    -496.5095153682      3.78e-08  
   11    -496.5095153682      8.13e-09  Convergence criterion met
 ---------------------------------------
 SCF time:   CPU 3.52s  wall 1.00s 
 SCF   energy in the final basis set =     -496.5095153682
 Total energy in the final basis set =     -496.5095153682

 --------------------------------------------------------------
             Orbital Energies (a.u.) and Symmetries
 --------------------------------------------------------------

 Alpha MOs, Restricted
 -- Occupied --                  
-77.105 -24.707 -14.420  -6.604  -4.766  -4.765  -4.761  -1.236
  1 A'    2 A'    3 A'    4 A'    1 A"    5 A'    6 A'    7 A'                 
 -0.874  -0.618  -0.491  -0.481  -0.477  -0.371  -0.326  -0.301
  8 A'    9 A'   10 A'   11 A'    2 A"   12 A'    3 A"   13 A'                 
 -- Virtual --                   
 -0.120  -0.024  -0.005   0.012   0.034   0.041   0.042   0.082
  4 A"   14 A'   15 A'   16 A'   17 A'    5 A"   18 A'   19 A'                 
  0.115   0.136   0.142   0.156   0.209   0.247   0.257   0.257
 20 A'   21 A'    6 A"   22 A'   23 A'    7 A"   24 A'   25 A'                 
  0.276   0.287   0.346   0.409   0.445   0.594   0.600   0.635
  8 A"   26 A'   27 A'   28 A'   29 A'    9 A"   30 A'   10 A"                 
  0.651   0.738   0.788   0.824   0.903   1.016   1.146   1.279
 31 A'   32 A'   33 A'   11 A"   34 A'   35 A'   36 A'   12 A"                 
  1.292   1.347   1.391   1.461   1.523   1.556   1.641   1.918
 37 A'   38 A'   13 A"   39 A'   14 A"   40 A'   41 A'   42 A'                 
  1.944   1.961   2.091   2.158   2.266   2.508   2.628   3.582
 15 A"   43 A'   16 A"   44 A'   45 A'   46 A'   47 A'   48 A'                 
  3.675   3.767   3.775   3.806   3.908   4.007   4.792   6.263
 17 A"   18 A"   49 A'   50 A'   19 A"   51 A'   52 A'   20 A"                 
  6.298   6.450   7.026  13.776  13.842  13.971  35.235  66.757
 53 A'   54 A'   55 A'   21 A"   56 A'   57 A'   58 A'   59 A'                 
163.163
 60 A'                                                                         

 Beta MOs, Restricted
 -- Occupied --                  
-77.105 -24.707 -14.420  -6.604  -4.766  -4.765  -4.761  -1.236
  1 A'    2 A'    3 A'    4 A'    1 A"    5 A'    6 A'    7 A'                 
 -0.874  -0.618  -0.491  -0.481  -0.477  -0.371  -0.326  -0.301
  8 A'    9 A'   10 A'   11 A'    2 A"   12 A'    3 A"   13 A'                 
 -- Virtual --                   
 -0.120  -0.024  -0.005   0.012   0.034   0.041   0.042   0.082
  4 A"   14 A'   15 A'   16 A'   17 A'    5 A"   18 A'   19 A'                 
  0.115   0.136   0.142   0.156   0.209   0.247   0.257   0.257
 20 A'   21 A'    6 A"   22 A'   23 A'    7 A"   24 A'   25 A'                 
  0.276   0.287   0.346   0.409   0.445   0.594   0.600   0.635
  8 A"   26 A'   27 A'   28 A'   29 A'    9 A"   30 A'   10 A"                 
  0.651   0.738   0.788   0.824   0.903   1.016   1.146   1.279
 31 A'   32 A'   33 A'   11 A"   34 A'   35 A'   36 A'   12 A"                 
  1.292   1.347   1.391   1.461   1.523   1.556   1.641   1.918
 37 A'   38 A'   13 A"   39 A'   14 A"   40 A'   41 A'   42 A'                 
  1.944   1.961   2.091   2.158   2.266   2.508   2.628   3.582
 15 A"   43 A'   16 A"   44 A'   45 A'   46 A'   47 A'   48 A'                 
  3.675   3.767   3.775   3.806   3.908   4.007   4.792   6.263
 17 A"   18 A"   49 A'   50 A'   19 A"   51 A'   52 A'   20 A"                 
  6.298   6.450   7.026  13.776  13.842  13.971  35.235  66.757
 53 A'   54 A'   55 A'   21 A"   56 A'   57 A'   58 A'   59 A'                 
163.163
 60 A'                                                                         
 --------------------------------------------------------------

          Ground-State Mulliken Net Atomic Charges

     Atom                 Charge (a.u.)
  ----------------------------------------
      1 P                     0.311414
      2 N                    -0.224186
      3 F                    -0.069202
      4 H                    -0.018026
  ----------------------------------------
  Sum of atomic charges =    -0.000000

 -----------------------------------------------------------------
                    Cartesian Multipole Moments
 -----------------------------------------------------------------
    Charge (ESU x 10^10)
                 0.0000
    Dipole Moment (Debye)
         X       2.7519      Y      -0.7592      Z       0.0000
       Tot       2.8547
    Quadrupole Moments (Debye-Ang)
        XX     -22.9893     XY       0.5280     YY     -25.9404
        XZ       0.0000     YZ       0.0000     ZZ     -23.1437
    Octopole Moments (Debye-Ang^2)
       XXX      -8.1577    XXY       1.8986    XYY      -5.2609
       YYY       3.1750    XXZ       0.0000    XYZ       0.0000
       YYZ       0.0000    XZZ      -4.3912    YZZ       0.9610
       ZZZ       0.0000
    Hexadecapole Moments (Debye-Ang^3)
      XXXX    -172.1973   XXXY       9.7917   XXYY     -39.2842
      XYYY      12.6037   YYYY     -63.4055   XXXZ       0.0000
      XXYZ       0.0000   XYYZ       0.0000   YYYZ       0.0000
      XXZZ     -33.0635   XYZZ       3.1424   YYZZ     -14.5844
      XZZZ      -0.0000   YZZZ       0.0000   ZZZZ     -26.2925
 -----------------------------------------------------------------
 Calculating analytic gradient of the SCF energy
 Gradient of SCF Energy
            1           2           3           4
    1  -0.0329431   0.0267129   0.0092621  -0.0030320
    2   0.0219718  -0.0233829   0.0013552   0.0000559
    3   0.0000000   0.0000000   0.0000000  -0.0000000
 Max gradient component =       3.294E-02
 RMS gradient           =       1.561E-02
 Gradient time:  CPU 0.99 s  wall 0.34 s
 Geometry Optimization Parameters
   NAtoms,    NIC,     NZ,  NCons,   NDum,   NFix, NCnnct, MaxDiis
        4      14       4       0       0       0       0       0

 Cartesian Hessian Update
 Hessian Updated using BFGS Update


** GEOMETRY OPTIMIZATION IN DELOCALIZED INTERNAL COORDINATES **
   Searching for a Minimum

   Optimization Cycle:   4

                       Coordinates (Angstroms)
     ATOM                X               Y               Z
      1  P         0.9775794471   -0.3725694148    0.0000000000
      2  N        -0.2363538335    0.6198034401    0.0000000000
      3  F        -1.4222066609   -0.1522846433    0.0000000000
      4  H         1.8739063778    0.7337154514    0.0000000000
   Point Group: cs    Number of degrees of freedom:     5


   Energy is   -496.509515368

 Hessian Updated using BFGS Update

  5 Hessian modes will be used to form the next step
  Hessian Eigenvalues:
     0.171301    0.199266    0.276715    0.303420    0.419931

 Minimum Search - Taking Simple RFO Step
 Searching for Lamda that Minimizes Along All modes
 Value Taken    Lamda =  -0.00511206
 Step Taken.  Stepsize is  0.116588

                             Maximum     Tolerance    Cnvgd?
         Gradient           0.028321      0.000300      NO
         Displacement       0.070721      0.001200      NO
         Energy change     -0.005714      0.000001      NO


 New Cartesian Coordinates Obtained by Inverse Iteration

 Displacement from previous Coordinates is:  0.119629
 ----------------------------------------------------------------
             Standard Nuclear Orientation (Angstroms)
    I     Atom           X                Y                Z
 ----------------------------------------------------------------
    1      P       1.0135565979    -0.3821145783     0.0000000000
    2      N      -0.2648470520     0.6266871228     0.0000000000
    3      F      -1.4553548518    -0.1519109257     0.0000000000
    4      H       1.8995706363     0.7360032145     0.0000000000
 ----------------------------------------------------------------
 Molecular Point Group                 Cs    NOp =  2
 Largest Abelian Subgroup              Cs    NOp =  2
 Nuclear Repulsion Energy =    95.0118374424 hartrees
 There are       16 alpha and       16 beta electrons
 Applying Cartesian multipole field
    Component          Value
    ---------          -----
     (2,0,0)        1.00000E-11
     (0,2,0)        2.00000E-11
     (0,0,2)       -3.00000E-11
 Nucleus-field energy     =     0.0000000018 hartrees
 Requested basis set is 6-311++G(d,p)
 There are 30 shells and 81 basis functions
 A cutoff of  1.0D-11 yielded    447 shell pairs
 There are      3346 function pairs (      3603 Cartesian)
 Smallest overlap matrix eigenvalue = 1.72E-03
 Guess MOs from SCF MO coefficient file

 -----------------------------------------------------------------------
  General SCF calculation program by
  Eric Jon Sundstrom, Paul Horn, Yuezhi Mao, Dmitri Zuev, Alec White,
  David Stuck, Shaama M.S., Shane Yost, Joonho Lee, David Small,
  Daniel Levine, Susi Lehtola, Hugh Burton, Evgeny Epifanovsky
 -----------------------------------------------------------------------
 Exchange:     0.2000 Hartree-Fock + 0.0800 Slater + 0.7200 B88
 Correlation:  0.1900 VWN1RPA + 0.8100 LYP
 Using SG-1 standard quadrature grid
 using 4 threads for integral computing
 -------------------------------------------------------
 OpenMP Integral computing Module                
 Release: version 2.0, May 2017, Q-Chem Inc. Pleasanton 
 -------------------------------------------------------
 -------------------------------------------------------
 OpenMP BLAS3 based DFT computing Module                
 Release: version 1.0, May 2013, Q-Chem Inc. Pittsburgh 
 -------------------------------------------------------
 A restricted SCF calculation will be
 performed using DIIS
 SCF converges when DIIS error is below 1.0e-08
 ---------------------------------------
  Cycle       Energy         DIIS error
 ---------------------------------------
    1    -496.5099401074      1.17e-03  
    2    -496.5095885454      1.53e-03  
    3    -496.5107349867      8.95e-04  
    4    -496.5113651646      1.48e-04  
    5    -496.5113791614      8.11e-05  
    6    -496.5113825408      1.07e-05  
    7    -496.5113826258      1.93e-06  
    8    -496.5113826286      3.60e-07  
    9    -496.5113826288      7.83e-08  
   10    -496.5113826288      1.98e-08  
   11    -496.5113826288      5.04e-09  Convergence criterion met
 ---------------------------------------
 SCF time:   CPU 3.50s  wall 1.00s 
 SCF   energy in the final basis set =     -496.5113826288
 Total energy in the final basis set =     -496.5113826288

 --------------------------------------------------------------
             Orbital Energies (a.u.) and Symmetries
 --------------------------------------------------------------

 Alpha MOs, Restricted
 -- Occupied --                  
-77.112 -24.708 -14.428  -6.608  -4.770  -4.769  -4.765  -1.232
  1 A'    2 A'    3 A'    4 A'    1 A"    5 A'    6 A'    7 A'                 
 -0.860  -0.620  -0.488  -0.481  -0.473  -0.373  -0.320  -0.302
  8 A'    9 A'   10 A'   11 A'    2 A"   12 A'    3 A"   13 A'                 
 -- Virtual --                   
 -0.127  -0.026  -0.010   0.009   0.034   0.040   0.041   0.080
  4 A"   14 A'   15 A'   16 A'   17 A'    5 A"   18 A'   19 A'                 
  0.113   0.132   0.141   0.153   0.209   0.249   0.255   0.257
 20 A'   21 A'    6 A"   22 A'   23 A'    7 A"   24 A'   25 A'                 
  0.276   0.284   0.332   0.407   0.443   0.585   0.592   0.623
  8 A"   26 A'   27 A'   28 A'   29 A'   30 A'    9 A"   10 A"                 
  0.638   0.750   0.793   0.829   0.907   0.961   1.152   1.281
 31 A'   32 A'   33 A'   11 A"   34 A'   35 A'   36 A'   12 A"                 
  1.285   1.348   1.389   1.450   1.519   1.548   1.649   1.913
 37 A'   38 A'   13 A"   39 A'   14 A"   40 A'   41 A'   42 A'                 
  1.945   1.957   2.062   2.135   2.263   2.475   2.598   3.574
 15 A"   43 A'   16 A"   44 A'   45 A'   46 A'   47 A'   48 A'                 
  3.676   3.768   3.773   3.785   3.900   3.962   4.770   6.263
 17 A"   18 A"   49 A'   50 A'   19 A"   51 A'   52 A'   20 A"                 
  6.294   6.434   6.986  13.772  13.835  13.920  35.223  66.756
 53 A'   54 A'   55 A'   21 A"   56 A'   57 A'   58 A'   59 A'                 
163.110
 60 A'                                                                         

 Beta MOs, Restricted
 -- Occupied --                  
-77.112 -24.708 -14.428  -6.608  -4.770  -4.769  -4.765  -1.232
  1 A'    2 A'    3 A'    4 A'    1 A"    5 A'    6 A'    7 A'                 
 -0.860  -0.620  -0.488  -0.481  -0.473  -0.373  -0.320  -0.302
  8 A'    9 A'   10 A'   11 A'    2 A"   12 A'    3 A"   13 A'                 
 -- Virtual --                   
 -0.127  -0.026  -0.010   0.009   0.034   0.040   0.041   0.080
  4 A"   14 A'   15 A'   16 A'   17 A'    5 A"   18 A'   19 A'                 
  0.113   0.132   0.141   0.153   0.209   0.249   0.255   0.257
 20 A'   21 A'    6 A"   22 A'   23 A'    7 A"   24 A'   25 A'                 
  0.276   0.284   0.332   0.407   0.443   0.585   0.592   0.623
  8 A"   26 A'   27 A'   28 A'   29 A'   30 A'    9 A"   10 A"                 
  0.638   0.750   0.793   0.829   0.907   0.961   1.152   1.281
 31 A'   32 A'   33 A'   11 A"   34 A'   35 A'   36 A'   12 A"                 
  1.285   1.348   1.389   1.450   1.519   1.548   1.649   1.913
 37 A'   38 A'   13 A"   39 A'   14 A"   40 A'   41 A'   42 A'                 
  1.945   1.957   2.062   2.135   2.263   2.475   2.598   3.574
 15 A"   43 A'   16 A"   44 A'   45 A'   46 A'   47 A'   48 A'                 
  3.676   3.768   3.773   3.785   3.900   3.962   4.770   6.263
 17 A"   18 A"   49 A'   50 A'   19 A"   51 A'   52 A'   20 A"                 
  6.294   6.434   6.986  13.772  13.835  13.920  35.223  66.756
 53 A'   54 A'   55 A'   21 A"   56 A'   57 A'   58 A'   59 A'                 
163.110
 60 A'                                                                         
 --------------------------------------------------------------

          Ground-State Mulliken Net Atomic Charges

     Atom                 Charge (a.u.)
  ----------------------------------------
      1 P                     0.311135
      2 N                    -0.221233
      3 F                    -0.071367
      4 H                    -0.018535
  ----------------------------------------
  Sum of atomic charges =    -0.000000

 -----------------------------------------------------------------
                    Cartesian Multipole Moments
 -----------------------------------------------------------------
    Charge (ESU x 10^10)
                -0.0000
    Dipole Moment (Debye)
         X       2.8153      Y      -0.7352      Z      -0.0000
       Tot       2.9097
    Quadrupole Moments (Debye-Ang)
        XX     -22.9711     XY       0.5764     YY     -25.9809
        XZ      -0.0000     YZ       0.0000     ZZ     -23.3534
    Octopole Moments (Debye-Ang^2)
       XXX      -8.1537    XXY       2.0289    XYY      -5.4090
       YYY       3.3542    XXZ      -0.0000    XYZ      -0.0000
       YYZ      -0.0000    XZZ      -4.6243    YZZ       1.0347
       ZZZ      -0.0000
    Hexadecapole Moments (Debye-Ang^3)
      XXXX    -180.7335   XXXY      11.0641   XXYY     -41.1006
      XYYY      13.8401   YYYY     -64.2570   XXXZ      -0.0000
      XXYZ      -0.0000   XYYZ      -0.0000   YYYZ       0.0000
      XXZZ     -34.7606   XYZZ       3.5456   YYZZ     -14.8554
      XZZZ      -0.0000   YZZZ       0.0000   ZZZZ     -26.9233
 -----------------------------------------------------------------
 Calculating analytic gradient of the SCF energy
 Gradient of SCF Energy
            1           2           3           4
    1   0.0070283  -0.0054245  -0.0014829  -0.0001209
    2  -0.0052840   0.0065343  -0.0010816  -0.0001687
    3  -0.0000000   0.0000000  -0.0000000   0.0000000
 Max gradient component =       7.028E-03
 RMS gradient           =       3.569E-03
 Gradient time:  CPU 0.99 s  wall 0.34 s
 Geometry Optimization Parameters
   NAtoms,    NIC,     NZ,  NCons,   NDum,   NFix, NCnnct, MaxDiis
        4      14       4       0       0       0       0       0

 Cartesian Hessian Update
 Hessian Updated using BFGS Update


** GEOMETRY OPTIMIZATION IN DELOCALIZED INTERNAL COORDINATES **
   Searching for a Minimum

   Optimization Cycle:   5

                       Coordinates (Angstroms)
     ATOM                X               Y               Z
      1  P         1.0135565979   -0.3821145783    0.0000000000
      2  N        -0.2648470520    0.6266871228    0.0000000000
      3  F        -1.4553548518   -0.1519109257    0.0000000000
      4  H         1.8995706363    0.7360032145    0.0000000000
   Point Group: cs    Number of degrees of freedom:     5


   Energy is   -496.511382629

 Hessian Updated using BFGS Update

  5 Hessian modes will be used to form the next step
  Hessian Eigenvalues:
     0.171681    0.199218    0.276478    0.327218    0.473886

 Minimum Search - Taking Simple RFO Step
 Searching for Lamda that Minimizes Along All modes
 Value Taken    Lamda =  -0.00018971
 Step Taken.  Stepsize is  0.021483

                             Maximum     Tolerance    Cnvgd?
         Gradient           0.005980      0.000300      NO
         Displacement       0.015184      0.001200      NO
         Energy change     -0.001867      0.000001      NO


 New Cartesian Coordinates Obtained by Inverse Iteration

 Displacement from previous Coordinates is:  0.015979
 ----------------------------------------------------------------
             Standard Nuclear Orientation (Angstroms)
    I     Atom           X                Y                Z
 ----------------------------------------------------------------
    1      P       1.0083161895    -0.3796432940     0.0000000000
    2      N      -0.2611212288     0.6227859080     0.0000000000
    3      F      -1.4527838550    -0.1509913935     0.0000000000
    4      H       1.8985142248     0.7365136128     0.0000000000
 ----------------------------------------------------------------
 Molecular Point Group                 Cs    NOp =  2
 Largest Abelian Subgroup              Cs    NOp =  2
 Nuclear Repulsion Energy =    95.3642273814 hartrees
 There are       16 alpha and       16 beta electrons
 Applying Cartesian multipole field
    Component          Value
    ---------          -----
     (2,0,0)        1.00000E-11
     (0,2,0)        2.00000E-11
     (0,0,2)       -3.00000E-11
 Nucleus-field energy     =     0.0000000018 hartrees
 Requested basis set is 6-311++G(d,p)
 There are 30 shells and 81 basis functions
 A cutoff of  1.0D-11 yielded    447 shell pairs
 There are      3346 function pairs (      3603 Cartesian)
 Smallest overlap matrix eigenvalue = 1.71E-03
 Guess MOs from SCF MO coefficient file

 -----------------------------------------------------------------------
  General SCF calculation program by
  Eric Jon Sundstrom, Paul Horn, Yuezhi Mao, Dmitri Zuev, Alec White,
  David Stuck, Shaama M.S., Shane Yost, Joonho Lee, David Small,
  Daniel Levine, Susi Lehtola, Hugh Burton, Evgeny Epifanovsky
 -----------------------------------------------------------------------
 Exchange:     0.2000 Hartree-Fock + 0.0800 Slater + 0.7200 B88
 Correlation:  0.1900 VWN1RPA + 0.8100 LYP
 Using SG-1 standard quadrature grid
 using 4 threads for integral computing
 -------------------------------------------------------
 OpenMP Integral computing Module                
 Release: version 2.0, May 2017, Q-Chem Inc. Pleasanton 
 -------------------------------------------------------
 -------------------------------------------------------
 OpenMP BLAS3 based DFT computing Module                
 Release: version 1.0, May 2013, Q-Chem Inc. Pittsburgh 
 -------------------------------------------------------
 A restricted SCF calculation will be
 performed using DIIS
 SCF converges when DIIS error is below 1.0e-08
 ---------------------------------------
  Cycle       Energy         DIIS error
 ---------------------------------------
    1    -496.5114448419      2.07e-04  
    2    -496.5114426573      2.56e-04  
    3    -496.5114711524      1.60e-04  
    4    -496.5114910042      2.82e-05  
    5    -496.5114915238      1.50e-05  
    6    -496.5114916391      1.97e-06  
    7    -496.5114916419      3.76e-07  
    8    -496.5114916420      5.20e-08  
    9    -496.5114916420      1.42e-08  
   10    -496.5114916420      2.57e-09  Convergence criterion met
 ---------------------------------------
 SCF time:   CPU 3.19s  wall 1.00s 
 SCF   energy in the final basis set =     -496.5114916420
 Total energy in the final basis set =     -496.5114916420

 --------------------------------------------------------------
             Orbital Energies (a.u.) and Symmetries
 --------------------------------------------------------------

 Alpha MOs, Restricted
 -- Occupied --                  
-77.111 -24.709 -14.427  -6.608  -4.769  -4.768  -4.764  -1.233
  1 A'    2 A'    3 A'    4 A'    1 A"    5 A'    6 A'    7 A'                 
 -0.862  -0.620  -0.489  -0.481  -0.474  -0.373  -0.322  -0.301
  8 A'    9 A'   10 A'   11 A'    2 A"   12 A'    3 A"   13 A'                 
 -- Virtual --                   
 -0.126  -0.026  -0.010   0.010   0.034   0.040   0.041   0.080
  4 A"   14 A'   15 A'   16 A'   17 A'    5 A"   18 A'   19 A'                 
  0.113   0.133   0.141   0.153   0.209   0.249   0.255   0.257
 20 A'   21 A'    6 A"   22 A'   23 A'    7 A"   24 A'   25 A'                 
  0.276   0.285   0.334   0.408   0.443   0.588   0.592   0.625
  8 A"   26 A'   27 A'   28 A'   29 A'   30 A'    9 A"   10 A"                 
  0.640   0.748   0.793   0.828   0.907   0.971   1.151   1.281
 31 A'   32 A'   33 A'   11 A"   34 A'   35 A'   36 A'   12 A"                 
  1.286   1.347   1.388   1.451   1.520   1.550   1.647   1.914
 37 A'   38 A'   13 A"   39 A'   14 A"   40 A'   41 A'   42 A'                 
  1.945   1.957   2.066   2.137   2.263   2.482   2.603   3.575
 15 A"   43 A'   16 A"   44 A'   45 A'   46 A'   47 A'   48 A'                 
  3.676   3.768   3.773   3.789   3.901   3.969   4.774   6.263
 17 A"   18 A"   49 A'   50 A'   19 A"   51 A'   52 A'   20 A"                 
  6.294   6.437   6.993  13.773  13.836  13.928  35.225  66.756
 53 A'   54 A'   55 A'   21 A"   56 A'   57 A'   58 A'   59 A'                 
163.118
 60 A'                                                                         

 Beta MOs, Restricted
 -- Occupied --                  
-77.111 -24.709 -14.427  -6.608  -4.769  -4.768  -4.764  -1.233
  1 A'    2 A'    3 A'    4 A'    1 A"    5 A'    6 A'    7 A'                 
 -0.862  -0.620  -0.489  -0.481  -0.474  -0.373  -0.322  -0.301
  8 A'    9 A'   10 A'   11 A'    2 A"   12 A'    3 A"   13 A'                 
 -- Virtual --                   
 -0.126  -0.026  -0.010   0.010   0.034   0.040   0.041   0.080
  4 A"   14 A'   15 A'   16 A'   17 A'    5 A"   18 A'   19 A'                 
  0.113   0.133   0.141   0.153   0.209   0.249   0.255   0.257
 20 A'   21 A'    6 A"   22 A'   23 A'    7 A"   24 A'   25 A'                 
  0.276   0.285   0.334   0.408   0.443   0.588   0.592   0.625
  8 A"   26 A'   27 A'   28 A'   29 A'   30 A'    9 A"   10 A"                 
  0.640   0.748   0.793   0.828   0.907   0.971   1.151   1.281
 31 A'   32 A'   33 A'   11 A"   34 A'   35 A'   36 A'   12 A"                 
  1.286   1.347   1.388   1.451   1.520   1.550   1.647   1.914
 37 A'   38 A'   13 A"   39 A'   14 A"   40 A'   41 A'   42 A'                 
  1.945   1.957   2.066   2.137   2.263   2.482   2.603   3.575
 15 A"   43 A'   16 A"   44 A'   45 A'   46 A'   47 A'   48 A'                 
  3.676   3.768   3.773   3.789   3.901   3.969   4.774   6.263
 17 A"   18 A"   49 A'   50 A'   19 A"   51 A'   52 A'   20 A"                 
  6.294   6.437   6.993  13.773  13.836  13.928  35.225  66.756
 53 A'   54 A'   55 A'   21 A"   56 A'   57 A'   58 A'   59 A'                 
163.118
 60 A'                                                                         
 --------------------------------------------------------------

          Ground-State Mulliken Net Atomic Charges

     Atom                 Charge (a.u.)
  ----------------------------------------
      1 P                     0.310842
      2 N                    -0.222372
      3 F                    -0.070405
      4 H                    -0.018065
  ----------------------------------------
  Sum of atomic charges =    -0.000000

 -----------------------------------------------------------------
                    Cartesian Multipole Moments
 -----------------------------------------------------------------
    Charge (ESU x 10^10)
                -0.0000
    Dipole Moment (Debye)
         X       2.8036      Y      -0.7353      Z      -0.0000
       Tot       2.8984
    Quadrupole Moments (Debye-Ang)
        XX     -22.9650     XY       0.5845     YY     -25.9847
        XZ      -0.0000     YZ      -0.0000     ZZ     -23.3187
    Octopole Moments (Debye-Ang^2)
       XXX      -8.1179    XXY       2.0288    XYY      -5.3903
       YYY       3.3366    XXZ      -0.0000    XYZ      -0.0000
       YYZ      -0.0000    XZZ      -4.5800    YZZ       1.0253
       ZZZ      -0.0000
    Hexadecapole Moments (Debye-Ang^3)
      XXXX    -179.6573   XXXY      10.8870   XXYY     -40.8691
      XYYY      13.6331   YYYY     -63.9748   XXXZ      -0.0000
      XXYZ      -0.0000   XYYZ      -0.0000   YYYZ      -0.0000
      XXZZ     -34.5473   XYZZ       3.4773   YYZZ     -14.7873
      XZZZ       0.0000   YZZZ       0.0000   ZZZZ     -26.8178
 -----------------------------------------------------------------
 Calculating analytic gradient of the SCF energy
 Gradient of SCF Energy
            1           2           3           4
    1   0.0008222  -0.0005392  -0.0004241   0.0001412
    2  -0.0008304   0.0010848  -0.0003698   0.0001155
    3  -0.0000000   0.0000000  -0.0000000   0.0000000
 Max gradient component =       1.085E-03
 RMS gradient           =       5.150E-04
 Gradient time:  CPU 0.98 s  wall 0.34 s
 Geometry Optimization Parameters
   NAtoms,    NIC,     NZ,  NCons,   NDum,   NFix, NCnnct, MaxDiis
        4      14       4       0       0       0       0       0

 Cartesian Hessian Update
 Hessian Updated using BFGS Update


** GEOMETRY OPTIMIZATION IN DELOCALIZED INTERNAL COORDINATES **
   Searching for a Minimum

   Optimization Cycle:   6

                       Coordinates (Angstroms)
     ATOM                X               Y               Z
      1  P         1.0083161895   -0.3796432940    0.0000000000
      2  N        -0.2611212288    0.6227859080    0.0000000000
      3  F        -1.4527838550   -0.1509913935    0.0000000000
      4  H         1.8985142248    0.7365136128    0.0000000000
   Point Group: cs    Number of degrees of freedom:     5


   Energy is   -496.511491642

 Hessian Updated using BFGS Update

  5 Hessian modes will be used to form the next step
  Hessian Eigenvalues:
     0.172855    0.200021    0.274365    0.310164    0.428397

 Minimum Search - Taking Simple RFO Step
 Searching for Lamda that Minimizes Along All modes
 Value Taken    Lamda =  -0.00000533
 Step Taken.  Stepsize is  0.004004

                             Maximum     Tolerance    Cnvgd?
         Gradient           0.001010      0.000300      NO
         Displacement       0.003194      0.001200      NO
         Energy change     -0.000109      0.000001      NO


 New Cartesian Coordinates Obtained by Inverse Iteration

 Displacement from previous Coordinates is:  0.004402
 ----------------------------------------------------------------
             Standard Nuclear Orientation (Angstroms)
    I     Atom           X                Y                Z
 ----------------------------------------------------------------
    1      P       1.0079200847    -0.3796181358     0.0000000000
    2      N      -0.2601776416     0.6217196119     0.0000000000
    3      F      -1.4519629628    -0.1501934467     0.0000000000
    4      H       1.8971458502     0.7367568040     0.0000000000
 ----------------------------------------------------------------
 Molecular Point Group                 Cs    NOp =  2
 Largest Abelian Subgroup              Cs    NOp =  2
 Nuclear Repulsion Energy =    95.4337269367 hartrees
 There are       16 alpha and       16 beta electrons
 Applying Cartesian multipole field
    Component          Value
    ---------          -----
     (2,0,0)        1.00000E-11
     (0,2,0)        2.00000E-11
     (0,0,2)       -3.00000E-11
 Nucleus-field energy     =     0.0000000018 hartrees
 Requested basis set is 6-311++G(d,p)
 There are 30 shells and 81 basis functions
 A cutoff of  1.0D-11 yielded    447 shell pairs
 There are      3346 function pairs (      3603 Cartesian)
 Smallest overlap matrix eigenvalue = 1.71E-03
 Guess MOs from SCF MO coefficient file

 -----------------------------------------------------------------------
  General SCF calculation program by
  Eric Jon Sundstrom, Paul Horn, Yuezhi Mao, Dmitri Zuev, Alec White,
  David Stuck, Shaama M.S., Shane Yost, Joonho Lee, David Small,
  Daniel Levine, Susi Lehtola, Hugh Burton, Evgeny Epifanovsky
 -----------------------------------------------------------------------
 Exchange:     0.2000 Hartree-Fock + 0.0800 Slater + 0.7200 B88
 Correlation:  0.1900 VWN1RPA + 0.8100 LYP
 Using SG-1 standard quadrature grid
 using 4 threads for integral computing
 -------------------------------------------------------
 OpenMP Integral computing Module                
 Release: version 2.0, May 2017, Q-Chem Inc. Pleasanton 
 -------------------------------------------------------
 -------------------------------------------------------
 OpenMP BLAS3 based DFT computing Module                
 Release: version 1.0, May 2013, Q-Chem Inc. Pittsburgh 
 -------------------------------------------------------
 A restricted SCF calculation will be
 performed using DIIS
 SCF converges when DIIS error is below 1.0e-08
 ---------------------------------------
  Cycle       Energy         DIIS error
 ---------------------------------------
    1    -496.5114922613      4.19e-05  
    2    -496.5114932604      3.75e-05  
    3    -496.5114931759      3.80e-05  
    4    -496.5114942358      6.34e-06  
    5    -496.5114942646      3.26e-06  
    6    -496.5114942703      3.48e-07  
    7    -496.5114942704      9.73e-08  
    8    -496.5114942704      1.34e-08  
    9    -496.5114942704      3.48e-09  Convergence criterion met
 ---------------------------------------
 SCF time:   CPU 2.88s  wall 1.00s 
 SCF   energy in the final basis set =     -496.5114942704
 Total energy in the final basis set =     -496.5114942704

 --------------------------------------------------------------
             Orbital Energies (a.u.) and Symmetries
 --------------------------------------------------------------

 Alpha MOs, Restricted
 -- Occupied --                  
-77.110 -24.709 -14.427  -6.607  -4.769  -4.768  -4.764  -1.233
  1 A'    2 A'    3 A'    4 A'    1 A"    5 A'    6 A'    7 A'                 
 -0.863  -0.620  -0.489  -0.481  -0.474  -0.373  -0.322  -0.301
  8 A'    9 A'   10 A'   11 A'    2 A"   12 A'    3 A"   13 A'                 
 -- Virtual --                   
 -0.126  -0.026  -0.009   0.010   0.034   0.040   0.041   0.081
  4 A"   14 A'   15 A'   16 A'   17 A'    5 A"   18 A'   19 A'                 
  0.113   0.133   0.141   0.154   0.209   0.249   0.255   0.257
 20 A'   21 A'    6 A"   22 A'   23 A'    7 A"   24 A'   25 A'                 
  0.276   0.285   0.335   0.408   0.443   0.588   0.592   0.625
  8 A"   26 A'   27 A'   28 A'   29 A'   30 A'    9 A"   10 A"                 
  0.640   0.748   0.793   0.828   0.907   0.972   1.151   1.281
 31 A'   32 A'   33 A'   11 A"   34 A'   35 A'   36 A'   12 A"                 
  1.286   1.347   1.389   1.451   1.520   1.550   1.647   1.915
 37 A'   38 A'   13 A"   39 A'   14 A"   40 A'   41 A'   42 A'                 
  1.945   1.958   2.067   2.138   2.264   2.483   2.604   3.576
 15 A"   43 A'   16 A"   44 A'   45 A'   46 A'   47 A'   48 A'                 
  3.675   3.767   3.773   3.790   3.902   3.970   4.776   6.263
 17 A"   18 A"   49 A'   50 A'   19 A"   51 A'   52 A'   20 A"                 
  6.294   6.438   6.994  13.773  13.836  13.929  35.225  66.756
 53 A'   54 A'   55 A'   21 A"   56 A'   57 A'   58 A'   59 A'                 
163.120
 60 A'                                                                         

 Beta MOs, Restricted
 -- Occupied --                  
-77.110 -24.709 -14.427  -6.607  -4.769  -4.768  -4.764  -1.233
  1 A'    2 A'    3 A'    4 A'    1 A"    5 A'    6 A'    7 A'                 
 -0.863  -0.620  -0.489  -0.481  -0.474  -0.373  -0.322  -0.301
  8 A'    9 A'   10 A'   11 A'    2 A"   12 A'    3 A"   13 A'                 
 -- Virtual --                   
 -0.126  -0.026  -0.009   0.010   0.034   0.040   0.041   0.081
  4 A"   14 A'   15 A'   16 A'   17 A'    5 A"   18 A'   19 A'                 
  0.113   0.133   0.141   0.154   0.209   0.249   0.255   0.257
 20 A'   21 A'    6 A"   22 A'   23 A'    7 A"   24 A'   25 A'                 
  0.276   0.285   0.335   0.408   0.443   0.588   0.592   0.625
  8 A"   26 A'   27 A'   28 A'   29 A'   30 A'    9 A"   10 A"                 
  0.640   0.748   0.793   0.828   0.907   0.972   1.151   1.281
 31 A'   32 A'   33 A'   11 A"   34 A'   35 A'   36 A'   12 A"                 
  1.286   1.347   1.389   1.451   1.520   1.550   1.647   1.915
 37 A'   38 A'   13 A"   39 A'   14 A"   40 A'   41 A'   42 A'                 
  1.945   1.958   2.067   2.138   2.264   2.483   2.604   3.576
 15 A"   43 A'   16 A"   44 A'   45 A'   46 A'   47 A'   48 A'                 
  3.675   3.767   3.773   3.790   3.902   3.970   4.776   6.263
 17 A"   18 A"   49 A'   50 A'   19 A"   51 A'   52 A'   20 A"                 
  6.294   6.438   6.994  13.773  13.836  13.929  35.225  66.756
 53 A'   54 A'   55 A'   21 A"   56 A'   57 A'   58 A'   59 A'                 
163.120
 60 A'                                                                         
 --------------------------------------------------------------

          Ground-State Mulliken Net Atomic Charges

     Atom                 Charge (a.u.)
  ----------------------------------------
      1 P                     0.310642
      2 N                    -0.222755
      3 F                    -0.069889
      4 H                    -0.017998
  ----------------------------------------
  Sum of atomic charges =    -0.000000

 -----------------------------------------------------------------
                    Cartesian Multipole Moments
 -----------------------------------------------------------------
    Charge (ESU x 10^10)
                -0.0000
    Dipole Moment (Debye)
         X       2.7979      Y      -0.7364      Z      -0.0000
       Tot       2.8932
    Quadrupole Moments (Debye-Ang)
        XX     -22.9606     XY       0.5860     YY     -25.9841
        XZ       0.0000     YZ      -0.0000     ZZ     -23.3133
    Octopole Moments (Debye-Ang^2)
       XXX      -8.1471    XXY       2.0329    XYY      -5.3987
       YYY       3.3466    XXZ      -0.0000    XYZ      -0.0000
       YYZ       0.0000    XZZ      -4.5840    YZZ       1.0281
       ZZZ      -0.0000
    Hexadecapole Moments (Debye-Ang^3)
      XXXX    -179.4663   XXXY      10.8919   XXYY     -40.8311
      XYYY      13.6350   YYYY     -63.9279   XXXZ       0.0000
      XXYZ      -0.0000   XYYZ       0.0000   YYYZ      -0.0000
      XXZZ     -34.5111   XYZZ       3.4783   YYZZ     -14.7766
      XZZZ      -0.0000   YZZZ      -0.0000   ZZZZ     -26.8046
 -----------------------------------------------------------------
 Calculating analytic gradient of the SCF energy
 Gradient of SCF Energy
            1           2           3           4
    1  -0.0000699   0.0001353  -0.0000301  -0.0000354
    2  -0.0000031   0.0000617  -0.0001018   0.0000432
    3  -0.0000000   0.0000000  -0.0000000  -0.0000000
 Max gradient component =       1.353E-04
 RMS gradient           =       5.874E-05
 Gradient time:  CPU 0.99 s  wall 0.34 s
 Geometry Optimization Parameters
   NAtoms,    NIC,     NZ,  NCons,   NDum,   NFix, NCnnct, MaxDiis
        4      14       4       0       0       0       0       0

 Cartesian Hessian Update
 Hessian Updated using BFGS Update


** GEOMETRY OPTIMIZATION IN DELOCALIZED INTERNAL COORDINATES **
   Searching for a Minimum

   Optimization Cycle:   7

                       Coordinates (Angstroms)
     ATOM                X               Y               Z
      1  P         1.0079200847   -0.3796181358    0.0000000000
      2  N        -0.2601776416    0.6217196119    0.0000000000
      3  F        -1.4519629628   -0.1501934467    0.0000000000
      4  H         1.8971458502    0.7367568040    0.0000000000
   Point Group: cs    Number of degrees of freedom:     5


   Energy is   -496.511494270

 Hessian Updated using BFGS Update

  5 Hessian modes will be used to form the next step
  Hessian Eigenvalues:
     0.174589    0.200205    0.246740    0.310233    0.478194

 Minimum Search - Taking Simple RFO Step
 Searching for Lamda that Minimizes Along All modes
 Value Taken    Lamda =   0.00000000
 Step Taken.  Stepsize is  0.000563

                             Maximum     Tolerance    Cnvgd?
         Gradient           0.000125      0.000300     YES
         Displacement       0.000324      0.001200     YES
         Energy change     -0.000003      0.000001      NO


                       Distance Matrix (Angstroms)
             P (  1)   N (  2)   F (  3)
   N (  2)  1.615781
   F (  3)  2.470559  1.419930
   H (  4)  1.427241  2.160388  3.464565

 Final energy is   -496.51149427036546     


 ******************************
 **  OPTIMIZATION CONVERGED  **
 ******************************

                       Coordinates (Angstroms)
     ATOM                X               Y               Z
      1  P         1.0079200847   -0.3796181358    0.0000000000
      2  N        -0.2601776416    0.6217196119    0.0000000000
      3  F        -1.4519629628   -0.1501934467    0.0000000000
      4  H         1.8971458502    0.7367568040    0.0000000000

Z-matrix Print:
$molecule
0 1
P 
H  1 1.427241
N  1 1.615781 2 90.242411
F  3 1.419930 1 108.773132 2 -180.000000 0
$end


 --------------------------------------------------------------
             Orbital Energies (a.u.) and Symmetries
 --------------------------------------------------------------

 Alpha MOs, Restricted
 -- Occupied --                  
-77.110 -24.709 -14.427  -6.607  -4.769  -4.768  -4.764  -1.233
  1 A'    2 A'    3 A'    4 A'    1 A"    5 A'    6 A'    7 A'                 
 -0.863  -0.620  -0.489  -0.481  -0.474  -0.373  -0.322  -0.301
  8 A'    9 A'   10 A'   11 A'    2 A"   12 A'    3 A"   13 A'                 
 -- Virtual --                   
 -0.126  -0.026  -0.009   0.010   0.034   0.040   0.041   0.081
  4 A"   14 A'   15 A'   16 A'   17 A'    5 A"   18 A'   19 A'                 
  0.113   0.133   0.141   0.154   0.209   0.249   0.255   0.257
 20 A'   21 A'    6 A"   22 A'   23 A'    7 A"   24 A'   25 A'                 
  0.276   0.285   0.335   0.408   0.443   0.588   0.592   0.625
  8 A"   26 A'   27 A'   28 A'   29 A'   30 A'    9 A"   10 A"                 
  0.640   0.748   0.793   0.828   0.907   0.972   1.151   1.281
 31 A'   32 A'   33 A'   11 A"   34 A'   35 A'   36 A'   12 A"                 
  1.286   1.347   1.389   1.451   1.520   1.550   1.647   1.915
 37 A'   38 A'   13 A"   39 A'   14 A"   40 A'   41 A'   42 A'                 
  1.945   1.958   2.067   2.138   2.264   2.483   2.604   3.576
 15 A"   43 A'   16 A"   44 A'   45 A'   46 A'   47 A'   48 A'                 
  3.675   3.767   3.773   3.790   3.902   3.970   4.776   6.263
 17 A"   18 A"   49 A'   50 A'   19 A"   51 A'   52 A'   20 A"                 
  6.294   6.438   6.994  13.773  13.836  13.929  35.225  66.756
 53 A'   54 A'   55 A'   21 A"   56 A'   57 A'   58 A'   59 A'                 
163.120
 60 A'                                                                         

 Beta MOs, Restricted
 -- Occupied --                  
-77.110 -24.709 -14.427  -6.607  -4.769  -4.768  -4.764  -1.233
  1 A'    2 A'    3 A'    4 A'    1 A"    5 A'    6 A'    7 A'                 
 -0.863  -0.620  -0.489  -0.481  -0.474  -0.373  -0.322  -0.301
  8 A'    9 A'   10 A'   11 A'    2 A"   12 A'    3 A"   13 A'                 
 -- Virtual --                   
 -0.126  -0.026  -0.009   0.010   0.034   0.040   0.041   0.081
  4 A"   14 A'   15 A'   16 A'   17 A'    5 A"   18 A'   19 A'                 
  0.113   0.133   0.141   0.154   0.209   0.249   0.255   0.257
 20 A'   21 A'    6 A"   22 A'   23 A'    7 A"   24 A'   25 A'                 
  0.276   0.285   0.335   0.408   0.443   0.588   0.592   0.625
  8 A"   26 A'   27 A'   28 A'   29 A'   30 A'    9 A"   10 A"                 
  0.640   0.748   0.793   0.828   0.907   0.972   1.151   1.281
 31 A'   32 A'   33 A'   11 A"   34 A'   35 A'   36 A'   12 A"                 
  1.286   1.347   1.389   1.451   1.520   1.550   1.647   1.915
 37 A'   38 A'   13 A"   39 A'   14 A"   40 A'   41 A'   42 A'                 
  1.945   1.958   2.067   2.138   2.264   2.483   2.604   3.576
 15 A"   43 A'   16 A"   44 A'   45 A'   46 A'   47 A'   48 A'                 
  3.675   3.767   3.773   3.790   3.902   3.970   4.776   6.263
 17 A"   18 A"   49 A'   50 A'   19 A"   51 A'   52 A'   20 A"                 
  6.294   6.438   6.994  13.773  13.836  13.929  35.225  66.756
 53 A'   54 A'   55 A'   21 A"   56 A'   57 A'   58 A'   59 A'                 
163.120
 60 A'                                                                         
 --------------------------------------------------------------

          Ground-State Mulliken Net Atomic Charges

     Atom                 Charge (a.u.)
  ----------------------------------------
      1 P                     0.310642
      2 N                    -0.222755
      3 F                    -0.069889
      4 H                    -0.017998
  ----------------------------------------
  Sum of atomic charges =    -0.000000

 -----------------------------------------------------------------
                    Cartesian Multipole Moments
 -----------------------------------------------------------------
    Charge (ESU x 10^10)
                -0.0000
    Dipole Moment (Debye)
         X       2.7979      Y      -0.7364      Z      -0.0000
       Tot       2.8932
    Quadrupole Moments (Debye-Ang)
        XX     -22.9606     XY       0.5860     YY     -25.9841
        XZ       0.0000     YZ      -0.0000     ZZ     -23.3133
    Octopole Moments (Debye-Ang^2)
       XXX      -8.1471    XXY       2.0329    XYY      -5.3987
       YYY       3.3466    XXZ      -0.0000    XYZ      -0.0000
       YYZ       0.0000    XZZ      -4.5840    YZZ       1.0281
       ZZZ      -0.0000
    Hexadecapole Moments (Debye-Ang^3)
      XXXX    -179.4663   XXXY      10.8919   XXYY     -40.8311
      XYYY      13.6350   YYYY     -63.9279   XXXZ       0.0000
      XXYZ      -0.0000   XYYZ       0.0000   YYYZ      -0.0000
      XXZZ     -34.5111   XYZZ       3.4783   YYZZ     -14.7766
      XZZZ      -0.0000   YZZZ      -0.0000   ZZZZ     -26.8046
 -----------------------------------------------------------------
Archival summary:
1\1\TWL01\OPT\ProcedureUnspecified\BasisUnspecified\1111\taweetha\SunNov2517:24:202018SunNov2517:24:202018\0\\#,OPT,ProcedureUnspecified,BasisUnspecified,\\0,1\P\H,1,1.42724\N,1,1.61578,2,90.2424\F,3,1.41993,1,108.773,2,-180,0\\\@

 Total job time:  9.84s(wall), 31.50s(cpu) 
 Sun Nov 25 17:24:20 2018

        *************************************************************
        *                                                           *
        *  Thank you very much for using Q-Chem.  Have a nice day.  *
        *                                                           *
        *************************************************************


 
User input: 2 of 2 
 
Q-Chem Developer Version!
                  Welcome to Q-Chem
     A Quantum Leap Into The Future Of Chemistry


 Q-Chem 5.1, Q-Chem, Inc., Pleasanton, CA (2018)

 Yihan Shao,  Zhengting Gan,  E. Epifanovsky,  A. T. B. Gilbert,  M. Wormit,  
 J. Kussmann,  A. W. Lange,  A. Behn,  Jia Deng,  Xintian Feng,  D. Ghosh,  
 M. Goldey,  P. R. Horn,  L. D. Jacobson,  I. Kaliman,  T. Kus,  A. Landau,  
 Jie Liu,  E. I. Proynov,  R. M. Richard,  R. P. Steele,  E. J. Sundstrom,  
 H. L. Woodcock III,  P. M. Zimmerman,  D. Zuev,  B. Albrecht,  E. Alguire,  
 S. A. Baeppler,  D. Barton,  Z. Benda,  Y. A. Bernard,  E. J. Berquist,  
 K. B. Bravaya,  H. Burton,  D. Casanova,  Chun-Min Chang,  Yunqing Chen,  
 A. Chien,  K. D. Closser,  M. P. Coons,  S. Coriani,  S. Dasgupta,  
 A. L. Dempwolff,  M. Diedenhofen,  Hainam Do,  R. G. Edgar,  Po-Tung Fang,  
 S. Faraji,  S. Fatehi,  Qingguo Feng,  K. D. Fenk,  J. Fosso-Tande,  
 Qinghui Ge,  A. Ghysels,  G. Gidofalvi,  J. Gomes,  J. Gonthier,  A. Gunina,  
 D. Hait,  M. W. D. Hanson-Heine,  P. H. P. Harbach,  A. W. Hauser,  
 J. E. Herr,  E. G. Hohenstein,  Z. C. Holden,  Kerwin Hui,  B. C. Huynh,  
 T.-C. Jagau,  Hyunjun Ji,  B. Kaduk,  K. Khistyaev,  Jaehoon Kim,  
 P. Klunzinger,  K. Koh,  D. Kosenkov,  L. Koulias,  T. Kowalczyk,  
 C. M. Krauter,  A. Kunitsa,  Ka Un Lao,  A. Laurent,  K. V. Lawler,  
 Joonho Lee,  D. Lefrancois,  S. Lehtola,  D. S. Levine,  Yi-Pei Li,  
 You-Sheng Lin,  Fenglai Liu,  E. Livshits,  A. Luenser,  P. Manohar,  
 E. Mansoor,  S. F. Manzer,  Shan-Ping Mao,  Yuezhi Mao,  N. Mardirossian,  
 A. V. Marenich,  T. Markovich,  L. A. Martinez-Martinez,  S. A. Maurer,  
 N. J. Mayhall,  S. C. McKenzie,  J.-M. Mewes,  A. F. Morrison,  
 J. W. Mullinax,  K. Nanda,  T. S. Nguyen-Beck,  R. Olivares-Amaya,  
 J. A. Parkhill,  T. M. Perrine,  F. Plasser,  P. Pokhilko,  S. Prager,  
 A. Prociuk,  E. Ramos,  D. R. Rehn,  F. Rob,  M. Schneider,  N. Sergueev,  
 S. M. Sharada,  S. Sharma,  D. W. Small,  T. Stauch,  T. Stein,  
 Yu-Chuan Su,  A. J. W. Thom,  A. Tkatchenko,  T. Tsuchimochi,  N. M. Tubman,  
 L. Vogt,  M. L. Vidal,  O. Vydrov,  M. A. Watson,  J. Wenzel,  
 M. de Wergifosse,  T. A. Wesolowski,  A. White,  J. Witte,  A. Yamada,  
 Jun Yang,  K. Yao,  S. Yeganeh,  S. R. Yost,  Zhi-Qiang You,  A. Zech,  
 Igor Ying Zhang,  Xing Zhang,  Yan Zhao,  Ying Zhu,  B. R. Brooks,  
 G. K. L. Chan,  C. J. Cramer,  M. S. Gordon,  W. J. Hehre,  A. Klamt,  
 M. W. Schmidt,  C. D. Sherrill,  D. G. Truhlar,  A. Aspuru-Guzik,  R. Baer,  
 A. T. Bell,  N. A. Besley,  Jeng-Da Chai,  A. E. DePrince, III,  
 R. A. DiStasio Jr.,  A. Dreuw,  B. D. Dunietz,  T. R. Furlani,  
 Chao-Ping Hsu,  Yousung Jung,  Jing Kong,  D. S. Lambrecht,  WanZhen Liang,  
 C. Ochsenfeld,  V. A. Rassolov,  L. V. Slipchenko,  J. E. Subotnik,  
 T. Van Voorhis,  J. M. Herbert,  A. I. Krylov,  P. M. W. Gill,  M. Head-Gordon

 Contributors to earlier versions of Q-Chem not listed above: 
 R. D. Adamson,  B. Austin,  J. Baker,  G. J. O. Beran,  K. Brandhorst,  
 S. T. Brown,  E. F. C. Byrd,  A. K. Chakraborty,  C.-L. Cheng,  
 Siu Hung Chien,  D. M. Chipman,  D. L. Crittenden,  H. Dachsel,  
 R. J. Doerksen,  A. D. Dutoi,  L. Fusti-Molnar,  W. A. Goddard III,  
 A. Golubeva-Zadorozhnaya,  S. R. Gwaltney,  G. Hawkins,  A. Heyden,  
 S. Hirata,  G. Kedziora,  F. J. Keil,  C. Kelley,  Jihan Kim,  R. A. King,  
 R. Z. Khaliullin,  P. P. Korambath,  W. Kurlancheek,  A. M. Lee,  M. S. Lee,  
 S. V. Levchenko,  Ching Yeh Lin,  D. Liotard,  R. C. Lochan,  I. Lotan,  
 P. E. Maslen,  N. Nair,  D. P. O'Neill,  D. Neuhauser,  E. Neuscamman,  
 C. M. Oana,  R. Olson,  B. Peters,  R. Peverati,  P. A. Pieniazek,  
 Y. M. Rhee,  J. Ritchie,  M. A. Rohrdanz,  E. Rosta,  N. J. Russ,  
 H. F. Schaefer III,  N. E. Schultz,  N. Shenvi,  A. C. Simmonett,  A. Sodt,  
 D. Stuck,  K. S. Thanthiriwatte,  V. Vanovschi,  Tao Wang,  A. Warshel,  
 C. F. Williams,  Q. Wu,  X. Xu,  W. Zhang

 Please cite Q-Chem as follows:
 Y. Shao et al., Mol. Phys. 113, 184-215 (2015)
 DOI: 10.1080/00268976.2014.952696

 Q-Chem 5.1.2 for Intel X86 EM64T Linux

 Parts of Q-Chem use Armadillo 8.300.2 (Tropical Shenanigans).
 http://arma.sourceforge.net/

 Q-Chem begins on Sun Nov 25 17:24:20 2018  

Host: 
0

     Scratch files written to /scratch/taweetham/qchem46051//
The previous job contains 0 fragments, simply inherited here
Input Ideriv = 2
Curr. Ideriv = -1
Max.  Ideriv = 2

Checking the input file for inconsistencies... 	...done.

--------------------------------------------------------------
User input:
--------------------------------------------------------------

$molecule
read
$end

$rem
   job_type 	frequency
   basis 	6-311++g**
   method	b3lyp	
$end


--------------------------------------------------------------
 ----------------------------------------------------------------
             Standard Nuclear Orientation (Angstroms)
    I     Atom           X                Y                Z
 ----------------------------------------------------------------
    1      P       0.9690080399    -0.2208290597     0.0000000000
    2      N      -0.3945560058     0.6460286111    -0.0000000000
    3      F      -1.5014480231    -0.2433487464     0.0000000000
    4      H       1.7398036500     0.9803743351    -0.0000000000
 ----------------------------------------------------------------
 Molecular Point Group                 Cs    NOp =  2
 Largest Abelian Subgroup              Cs    NOp =  2
 Nuclear Repulsion Energy =    95.4337269367 hartrees
 There are       16 alpha and       16 beta electrons
 Requested basis set is 6-311++G(d,p)
 There are 30 shells and 81 basis functions

 Total QAlloc Memory Limit   2000 MB
 Mega-Array Size       188 MB
 MEM_STATIC part       192 MB

                       Distance Matrix (Angstroms)
             P (  1)   N (  2)   F (  3)
   N (  2)  1.615781
   F (  3)  2.470559  1.419930
   H (  4)  1.427241  2.160388  3.464565

 A cutoff of  1.0D-11 yielded    447 shell pairs
 There are      3346 function pairs (      3603 Cartesian)

 -------------------------------------------------------
 OpenMP Integral Computing Module                       
 Release: version 1.0, May 2013, Q-Chem Inc. Pittsburgh 
 -------------------------------------------------------
 Integral Job Info:
 Integral job number is                      11
 Integral operator is                         1
 short-range coefficients                     0
 long-range coefficients              100000000
 Omega coefficients                           0
 if combine SR and LR in K                    0
 Integral screening is                        0
 Integral computing path is                   2
 max size of driver memory is            800000
 size of driver memory is                593474
 size of scratch memory is              4204008
 max col of scratch BK array               1296
 max len of scratch array in speh3          155
 max len of scratch index in speh4           18
 max int batch size is                      520
 min int batch size is                       52
 fixed nKL is                                52
 max L of basis functions is                  2
 order of int derivative is                   0
 number of shells is                         30
 number of basis is                          84
 number of cartesian basis is                84
 number of contracted shell pairs           447
 number of primitive shell pairs           1309
 maxK2 (contraction) of shell pair           36
 max number of K2 of shell pair               1
 max number of CS2 of shell pair             51
 max number of PS2 of shell pair            132
 mem total for path MDJ                  510786
 -------------------------------------------------------
 Smallest overlap matrix eigenvalue = 1.71E-03
 Guess from superposition of atomic densities
 Warning:  Energy on first SCF cycle will be non-variational
 SAD guess density has 32.000000 electrons

 -----------------------------------------------------------------------
  General SCF calculation program by
  Eric Jon Sundstrom, Paul Horn, Yuezhi Mao, Dmitri Zuev, Alec White,
  David Stuck, Shaama M.S., Shane Yost, Joonho Lee, David Small,
  Daniel Levine, Susi Lehtola, Hugh Burton, Evgeny Epifanovsky
 -----------------------------------------------------------------------
 Exchange:     0.2000 Hartree-Fock + 0.0800 Slater + 0.7200 B88
 Correlation:  0.1900 VWN1RPA + 0.8100 LYP
 Using SG-1 standard quadrature grid
 using 4 threads for integral computing
 -------------------------------------------------------
 OpenMP Integral computing Module                
 Release: version 2.0, May 2017, Q-Chem Inc. Pleasanton 
 -------------------------------------------------------
 -------------------------------------------------------
 OpenMP BLAS3 based DFT computing Module                
 Release: version 1.0, May 2013, Q-Chem Inc. Pittsburgh 
 -------------------------------------------------------
 A restricted SCF calculation will be
 performed using DIIS
 SCF converges when DIIS error is below 1.0e-08
 ---------------------------------------
  Cycle       Energy         DIIS error
 ---------------------------------------
    1    -496.7124555624      5.25e-02  
    2    -496.4851425630      5.94e-03  
    3    -496.3908993644      1.21e-02  
    4    -496.5070365329      2.51e-03  
    5    -496.5102895903      1.39e-03  
    6    -496.5114729305      2.15e-04  
    7    -496.5114992339      4.26e-05  
    8    -496.5115008956      5.89e-06  
    9    -496.5115009254      1.20e-06  
   10    -496.5115009268      2.22e-07  
   11    -496.5115009268      7.14e-08  
   12    -496.5115009268      1.08e-08  
   13    -496.5115009268      1.22e-09  Convergence criterion met
 ---------------------------------------
 SCF time:   CPU 4.18s  wall 1.00s 
 SCF   energy in the final basis set =     -496.5115009268
 Total energy in the final basis set =     -496.5115009268

 --------------------------------------------------------------
             Orbital Energies (a.u.) and Symmetries
 --------------------------------------------------------------

 Alpha MOs, Restricted
 -- Occupied --                  
-77.110 -24.709 -14.427  -6.607  -4.769  -4.768  -4.764  -1.233
  1 A'    2 A'    3 A'    4 A'    1 A"    5 A'    6 A'    7 A'                 
 -0.863  -0.620  -0.489  -0.481  -0.474  -0.373  -0.322  -0.301
  8 A'    9 A'   10 A'   11 A'    2 A"   12 A'    3 A"   13 A'                 
 -- Virtual --                   
 -0.126  -0.026  -0.009   0.010   0.034   0.040   0.041   0.081
  4 A"   14 A'   15 A'   16 A'   17 A'    5 A"   18 A'   19 A'                 
  0.113   0.133   0.141   0.154   0.209   0.249   0.255   0.257
 20 A'   21 A'    6 A"   22 A'   23 A'    7 A"   24 A'   25 A'                 
  0.276   0.285   0.335   0.408   0.443   0.588   0.592   0.625
  8 A"   26 A'   27 A'   28 A'   29 A'   30 A'    9 A"   10 A"                 
  0.640   0.748   0.793   0.828   0.907   0.972   1.151   1.281
 31 A'   32 A'   33 A'   11 A"   34 A'   35 A'   36 A'   12 A"                 
  1.286   1.347   1.389   1.451   1.520   1.550   1.647   1.915
 37 A'   38 A'   13 A"   39 A'   14 A"   40 A'   41 A'   42 A'                 
  1.945   1.958   2.067   2.138   2.264   2.483   2.604   3.576
 15 A"   43 A'   16 A"   44 A'   45 A'   46 A'   47 A'   48 A'                 
  3.675   3.768   3.773   3.790   3.902   3.971   4.776   6.263
 17 A"   18 A"   49 A'   50 A'   19 A"   51 A'   52 A'   20 A"                 
  6.294   6.438   6.994  13.773  13.836  13.929  35.225  66.756
 53 A'   54 A'   55 A'   21 A"   56 A'   57 A'   58 A'   59 A'                 
163.120
 60 A'                                                                         

 Beta MOs, Restricted
 -- Occupied --                  
-77.110 -24.709 -14.427  -6.607  -4.769  -4.768  -4.764  -1.233
  1 A'    2 A'    3 A'    4 A'    1 A"    5 A'    6 A'    7 A'                 
 -0.863  -0.620  -0.489  -0.481  -0.474  -0.373  -0.322  -0.301
  8 A'    9 A'   10 A'   11 A'    2 A"   12 A'    3 A"   13 A'                 
 -- Virtual --                   
 -0.126  -0.026  -0.009   0.010   0.034   0.040   0.041   0.081
  4 A"   14 A'   15 A'   16 A'   17 A'    5 A"   18 A'   19 A'                 
  0.113   0.133   0.141   0.154   0.209   0.249   0.255   0.257
 20 A'   21 A'    6 A"   22 A'   23 A'    7 A"   24 A'   25 A'                 
  0.276   0.285   0.335   0.408   0.443   0.588   0.592   0.625
  8 A"   26 A'   27 A'   28 A'   29 A'   30 A'    9 A"   10 A"                 
  0.640   0.748   0.793   0.828   0.907   0.972   1.151   1.281
 31 A'   32 A'   33 A'   11 A"   34 A'   35 A'   36 A'   12 A"                 
  1.286   1.347   1.389   1.451   1.520   1.550   1.647   1.915
 37 A'   38 A'   13 A"   39 A'   14 A"   40 A'   41 A'   42 A'                 
  1.945   1.958   2.067   2.138   2.264   2.483   2.604   3.576
 15 A"   43 A'   16 A"   44 A'   45 A'   46 A'   47 A'   48 A'                 
  3.675   3.768   3.773   3.790   3.902   3.971   4.776   6.263
 17 A"   18 A"   49 A'   50 A'   19 A"   51 A'   52 A'   20 A"                 
  6.294   6.438   6.994  13.773  13.836  13.929  35.225  66.756
 53 A'   54 A'   55 A'   21 A"   56 A'   57 A'   58 A'   59 A'                 
163.120
 60 A'                                                                         
 --------------------------------------------------------------

          Ground-State Mulliken Net Atomic Charges

     Atom                 Charge (a.u.)
  ----------------------------------------
      1 P                     0.311062
      2 N                    -0.223195
      3 F                    -0.069746
      4 H                    -0.018121
  ----------------------------------------
  Sum of atomic charges =    -0.000000

 -----------------------------------------------------------------
                    Cartesian Multipole Moments
 -----------------------------------------------------------------
    Charge (ESU x 10^10)
                -0.0000
    Dipole Moment (Debye)
         X       2.8583      Y      -0.4477      Z      -0.0000
       Tot       2.8931
    Quadrupole Moments (Debye-Ang)
        XX     -23.5251     XY       1.0667     YY     -25.8824
        XZ      -0.0000     YZ       0.0000     ZZ     -23.3127
    Octopole Moments (Debye-Ang^2)
       XXX      -3.7465    XXY       0.8527    XYY      -3.2414
       YYY      -2.4789    XXZ      -0.0000    XYZ      -0.0000
       YYZ      -0.0000    XZZ      -2.9778    YZZ      -0.7052
       ZZZ      -0.0000
    Hexadecapole Moments (Debye-Ang^3)
      XXXX    -180.8980   XXXY       4.2906   XXYY     -40.5803
      XYYY       6.6713   YYYY     -59.7098   XXXZ      -0.0000
      XXYZ       0.0000   XYYZ      -0.0000   YYYZ       0.0000
      XXZZ     -34.4582   XYZZ       1.2033   YYZZ     -14.2841
      XZZZ       0.0000   YZZZ       0.0000   ZZZZ     -26.8028
 -----------------------------------------------------------------
 Calculating MO derivatives via CPSCF
 D1JvT checksum  = 48624 4574.2050071276
 D1KAT checksum  = 95472 442.1035154434
   1         3          12      0.228113    0.073712
   2         3          12      0.026149    0.009398
   3         3          12      0.003110    0.001045
   4         3          12      0.000212    0.000068
   5        12           3      0.000009    0.000004
   6        15           0      0.000000    0.000000    Roots Converged
 Time for AOints: 0.6 s (CPU) 0.2 s (wall)
 ------------------------------------------------------------------------------
                     AOints        : Timing summary (seconds)
 ------------------------------------------------------------------------------
     job step          cpu (% of tot)      sys (% of tot)     wall (% of tot)
 ------------------------------------------------------------------------------
  cpscf_lag         0.4425E+01 (30.6)   0.2000E-05 (40.0)   0.1226E+01 (31.2)
  iterzp            0.9425E+01 (65.2)   0.3000E-05 (60.0)   0.2525E+01 (64.3)
  make_fx           0.0000E+00 ( 0.0)   0.0000E+00 ( 0.0)   0.0000E+00 ( 0.0)
  AOints            0.5964E+00 ( 4.1)   0.0000E+00 ( 0.0)   0.1604E+00 ( 4.1)
 ------------------------------------------------------------------------------
   Grand Totals     0.1446E+02          0.5000E-05          0.3926E+01
 ------------------------------------------------------------------------------
 Calculating analytic Hessian of the SCF energy
 Polarizability Matrix (a.u.)
            1           2           3
    1 -47.1792105   1.5237756   0.0000000
    2   1.5237756 -31.4396804  -0.0000000
    3   0.0000000  -0.0000000 -21.7343767

 Direct stationary perturbation theory relativistic correction:

 rels  =       0.518994682489
 relv  =      -1.902768290610
 rel2e =       0.461959702894
 E_rel =      -0.921813905226

 Hessian of the SCF Energy
            1           2           3           4           5           6
    1   0.3411079  -0.0655014   0.0000000  -0.2308219   0.1657140  -0.0000000
    2  -0.0655014   0.3122908  -0.0000000   0.1597913  -0.1583236   0.0000000
    3   0.0000000  -0.0000000   0.0085064  -0.0000000   0.0000000   0.0132032
    4  -0.2308219   0.1597913  -0.0000000   0.3858884  -0.0760019   0.0000000
    5   0.1657140  -0.1583236   0.0000000  -0.0760019   0.2561252  -0.0000000
    6  -0.0000000   0.0000000   0.0132032   0.0000000  -0.0000000   0.0248794
    7  -0.0534751  -0.0352488   0.0000000  -0.1394422  -0.0698133  -0.0000000
    8  -0.0110657   0.0091031  -0.0000000  -0.0868601  -0.1038607   0.0000000
    9   0.0000000  -0.0000000  -0.0101441  -0.0000000   0.0000000  -0.0197813
   10  -0.0568110  -0.0590411   0.0000000  -0.0156243  -0.0198988  -0.0000000
   11  -0.0891468  -0.1630703   0.0000000   0.0030707   0.0060591  -0.0000000
   12  -0.0000000   0.0000000  -0.0115654   0.0000000  -0.0000000  -0.0183013
            7           8           9          10          11          12
    1  -0.0534751  -0.0110657   0.0000000  -0.0568110  -0.0891468  -0.0000000
    2  -0.0352488   0.0091031  -0.0000000  -0.0590411  -0.1630703   0.0000000
    3   0.0000000  -0.0000000  -0.0101441   0.0000000   0.0000000  -0.0115654
    4  -0.1394422  -0.0868601  -0.0000000  -0.0156243   0.0030707   0.0000000
    5  -0.0698133  -0.1038607   0.0000000  -0.0198988   0.0060591  -0.0000000
    6  -0.0000000   0.0000000  -0.0197813  -0.0000000  -0.0000000  -0.0183013
    7   0.2035504   0.0973024   0.0000000  -0.0106331   0.0077597  -0.0000000
    8   0.0973024   0.0897129  -0.0000000   0.0006235   0.0050447   0.0000000
    9   0.0000000  -0.0000000   0.0155545   0.0000000  -0.0000000   0.0143710
   10  -0.0106331   0.0006235   0.0000000   0.0830684   0.0783164  -0.0000000
   11   0.0077597   0.0050447  -0.0000000   0.0783164   0.1519665  -0.0000000
   12  -0.0000000   0.0000000   0.0143710  -0.0000000  -0.0000000   0.0154957
 Gradient time:  CPU 21.32 s  wall 5.90 s
 **********************************************************************
 **                                                                  **
 **                       VIBRATIONAL ANALYSIS                       **
 **                       --------------------                       **
 **                                                                  **
 **        VIBRATIONAL FREQUENCIES (CM**-1) AND NORMAL MODES         **
 **     FORCE CONSTANTS (mDYN/ANGSTROM) AND REDUCED MASSES (AMU)     **
 **                  INFRARED INTENSITIES (KM/MOL)                   **
 **                                                                  **
 **********************************************************************


 Mode:                 1                      2                      3
 Frequency:       378.56                 687.94                 812.85
 Force Cnst:      0.9439                 0.3352                 2.2265
 Red. Mass:      11.1791                 1.2022                 5.7194
 IR Active:          YES                    YES                    YES
 IR Intens:        0.235                  0.449                143.512
 Raman Active:       YES                    YES                    YES
               X      Y      Z        X      Y      Z        X      Y      Z
 P         -0.327 -0.048  0.000    0.000 -0.000 -0.023    0.095 -0.020  0.000
 N          0.063  0.415  0.000   -0.000  0.000 -0.097    0.144  0.363  0.000
 F          0.464 -0.201 -0.000   -0.000 -0.000  0.056   -0.300 -0.213 -0.000
 H          0.433 -0.520 -0.000   -0.000  0.000  0.993    0.733 -0.406 -0.000
 TransDip   0.015 -0.004 -0.000    0.000 -0.000  0.021    0.377  0.069 -0.000

 Mode:                 4                      5                      6
 Frequency:       972.20                1047.42                2343.91
 Force Cnst:      0.7483                 5.8255                 3.3636
 Red. Mass:       1.3438                 9.0124                 1.0391
 IR Active:          YES                    YES                    YES
 IR Intens:       43.693                 22.709                 51.539
 Raman Active:       YES                    YES                    YES
               X      Y      Z        X      Y      Z        X      Y      Z
 P          0.017  0.029 -0.000   -0.208  0.181 -0.000   -0.017 -0.027  0.000
 N         -0.129 -0.069 -0.000    0.558 -0.336 -0.000   -0.003 -0.002  0.000
 F          0.023  0.031  0.000   -0.105 -0.030  0.000    0.001  0.001 -0.000
 H          0.844 -0.513  0.000    0.617 -0.327  0.000    0.541  0.840 -0.000
 TransDip  -0.191  0.091  0.000    0.140  0.062 -0.000   -0.138 -0.184  0.000

 STANDARD THERMODYNAMIC QUANTITIES AT   298.15 K  AND     1.00 ATM

   This Molecule has  0 Imaginary Frequencies
   Zero point vibrational energy:        8.925 kcal/mol

   Atom    1 Element P  Has Mass   30.97376
   Atom    2 Element N  Has Mass   14.00307
   Atom    3 Element F  Has Mass   18.99840
   Atom    4 Element H  Has Mass    1.00783
   Molecular Mass:    64.983060 amu
   Principal axes and moments of inertia in amu*Bohr^2:
                             1           2           3
    Eigenvalues --       33.49579   275.32964   308.82542
          X               0.99973     0.02344     0.00000
          Y              -0.02344     0.99973     0.00000
          Z              -0.00000    -0.00000     1.00000
   Rotational Symmetry Number is   1
   The Molecule is an Asymmetric Top
   Translational Enthalpy:        0.889 kcal/mol
   Rotational Enthalpy:           0.889 kcal/mol
   Vibrational Enthalpy:          9.298 kcal/mol
   gas constant (RT):             0.592 kcal/mol
   Translational Entropy:        38.433  cal/mol.K
   Rotational Entropy:           22.570  cal/mol.K
   Vibrational Entropy:           1.745  cal/mol.K

   Total Enthalpy:               11.668 kcal/mol
   Total Entropy:                62.748  cal/mol.K
Archival summary:
1\1\TWL01\FREQ\ProcedureUnspecified\BasisUnspecified\1111\taweetha\SunNov2517:24:272018SunNov2517:24:272018\0\\#,FREQ,ProcedureUnspecified,BasisUnspecified,\\0,1\P\H,1,1.42724\N,1,1.61578,2,90.2424\F,3,1.41993,1,108.773,2,180,0\\\@

 Total job time:  7.19s(wall), 25.57s(cpu) 
 Sun Nov 25 17:24:27 2018

        *************************************************************
        *                                                           *
        *  Thank you very much for using Q-Chem.  Have a nice day.  *
        *                                                           *
        *************************************************************
