# Supplementary material for: Geometric and energetic data from ab initio calculations of haloethene, haloimine, halomethylenephosphine, haloiminophosphine, halodiazene, halodiphosphene and halocyclopropane
Source: Data Brief. 2019 Nov 2;27:104738. doi: 10.1016/j.dib.2019.104738 (PMC6861602; doi:10.1016/j.dib.2019.104738)
Supplement: Multimedia component 7 [file mmc7.zip › NP/B3LYP/FENPEI.out]

Q-Chem Developer Version!
                  Welcome to Q-Chem
     A Quantum Leap Into The Future Of Chemistry


 Q-Chem 5.1, Q-Chem, Inc., Pleasanton, CA (2018)

 Yihan Shao,  Zhengting Gan,  E. Epifanovsky,  A. T. B. Gilbert,  M. Wormit,  
 J. Kussmann,  A. W. Lange,  A. Behn,  Jia Deng,  Xintian Feng,  D. Ghosh,  
 M. Goldey,  P. R. Horn,  L. D. Jacobson,  I. Kaliman,  T. Kus,  A. Landau,  
 Jie Liu,  E. I. Proynov,  R. M. Richard,  R. P. Steele,  E. J. Sundstrom,  
 H. L. Woodcock III,  P. M. Zimmerman,  D. Zuev,  B. Albrecht,  E. Alguire,  
 S. A. Baeppler,  D. Barton,  Z. Benda,  Y. A. Bernard,  E. J. Berquist,  
 K. B. Bravaya,  H. Burton,  D. Casanova,  Chun-Min Chang,  Yunqing Chen,  
 A. Chien,  K. D. Closser,  M. P. Coons,  S. Coriani,  S. Dasgupta,  
 A. L. Dempwolff,  M. Diedenhofen,  Hainam Do,  R. G. Edgar,  Po-Tung Fang,  
 S. Faraji,  S. Fatehi,  Qingguo Feng,  K. D. Fenk,  J. Fosso-Tande,  
 Qinghui Ge,  A. Ghysels,  G. Gidofalvi,  J. Gomes,  J. Gonthier,  A. Gunina,  
 D. Hait,  M. W. D. Hanson-Heine,  P. H. P. Harbach,  A. W. Hauser,  
 J. E. Herr,  E. G. Hohenstein,  Z. C. Holden,  Kerwin Hui,  B. C. Huynh,  
 T.-C. Jagau,  Hyunjun Ji,  B. Kaduk,  K. Khistyaev,  Jaehoon Kim,  
 P. Klunzinger,  K. Koh,  D. Kosenkov,  L. Koulias,  T. Kowalczyk,  
 C. M. Krauter,  A. Kunitsa,  Ka Un Lao,  A. Laurent,  K. V. Lawler,  
 Joonho Lee,  D. Lefrancois,  S. Lehtola,  D. S. Levine,  Yi-Pei Li,  
 You-Sheng Lin,  Fenglai Liu,  E. Livshits,  A. Luenser,  P. Manohar,  
 E. Mansoor,  S. F. Manzer,  Shan-Ping Mao,  Yuezhi Mao,  N. Mardirossian,  
 A. V. Marenich,  T. Markovich,  L. A. Martinez-Martinez,  S. A. Maurer,  
 N. J. Mayhall,  S. C. McKenzie,  J.-M. Mewes,  A. F. Morrison,  
 J. W. Mullinax,  K. Nanda,  T. S. Nguyen-Beck,  R. Olivares-Amaya,  
 J. A. Parkhill,  T. M. Perrine,  F. Plasser,  P. Pokhilko,  S. Prager,  
 A. Prociuk,  E. Ramos,  D. R. Rehn,  F. Rob,  M. Schneider,  N. Sergueev,  
 S. M. Sharada,  S. Sharma,  D. W. Small,  T. Stauch,  T. Stein,  
 Yu-Chuan Su,  A. J. W. Thom,  A. Tkatchenko,  T. Tsuchimochi,  N. M. Tubman,  
 L. Vogt,  M. L. Vidal,  O. Vydrov,  M. A. Watson,  J. Wenzel,  
 M. de Wergifosse,  T. A. Wesolowski,  A. White,  J. Witte,  A. Yamada,  
 Jun Yang,  K. Yao,  S. Yeganeh,  S. R. Yost,  Zhi-Qiang You,  A. Zech,  
 Igor Ying Zhang,  Xing Zhang,  Yan Zhao,  Ying Zhu,  B. R. Brooks,  
 G. K. L. Chan,  C. J. Cramer,  M. S. Gordon,  W. J. Hehre,  A. Klamt,  
 M. W. Schmidt,  C. D. Sherrill,  D. G. Truhlar,  A. Aspuru-Guzik,  R. Baer,  
 A. T. Bell,  N. A. Besley,  Jeng-Da Chai,  A. E. DePrince, III,  
 R. A. DiStasio Jr.,  A. Dreuw,  B. D. Dunietz,  T. R. Furlani,  
 Chao-Ping Hsu,  Yousung Jung,  Jing Kong,  D. S. Lambrecht,  WanZhen Liang,  
 C. Ochsenfeld,  V. A. Rassolov,  L. V. Slipchenko,  J. E. Subotnik,  
 T. Van Voorhis,  J. M. Herbert,  A. I. Krylov,  P. M. W. Gill,  M. Head-Gordon

 Contributors to earlier versions of Q-Chem not listed above: 
 R. D. Adamson,  B. Austin,  J. Baker,  G. J. O. Beran,  K. Brandhorst,  
 S. T. Brown,  E. F. C. Byrd,  A. K. Chakraborty,  C.-L. Cheng,  
 Siu Hung Chien,  D. M. Chipman,  D. L. Crittenden,  H. Dachsel,  
 R. J. Doerksen,  A. D. Dutoi,  L. Fusti-Molnar,  W. A. Goddard III,  
 A. Golubeva-Zadorozhnaya,  S. R. Gwaltney,  G. Hawkins,  A. Heyden,  
 S. Hirata,  G. Kedziora,  F. J. Keil,  C. Kelley,  Jihan Kim,  R. A. King,  
 R. Z. Khaliullin,  P. P. Korambath,  W. Kurlancheek,  A. M. Lee,  M. S. Lee,  
 S. V. Levchenko,  Ching Yeh Lin,  D. Liotard,  R. C. Lochan,  I. Lotan,  
 P. E. Maslen,  N. Nair,  D. P. O'Neill,  D. Neuhauser,  E. Neuscamman,  
 C. M. Oana,  R. Olson,  B. Peters,  R. Peverati,  P. A. Pieniazek,  
 Y. M. Rhee,  J. Ritchie,  M. A. Rohrdanz,  E. Rosta,  N. J. Russ,  
 H. F. Schaefer III,  N. E. Schultz,  N. Shenvi,  A. C. Simmonett,  A. Sodt,  
 D. Stuck,  K. S. Thanthiriwatte,  V. Vanovschi,  Tao Wang,  A. Warshel,  
 C. F. Williams,  Q. Wu,  X. Xu,  W. Zhang

 Please cite Q-Chem as follows:
 Y. Shao et al., Mol. Phys. 113, 184-215 (2015)
 DOI: 10.1080/00268976.2014.952696

 Q-Chem 5.1.2 for Intel X86 EM64T Linux

 Parts of Q-Chem use Armadillo 8.300.2 (Tropical Shenanigans).
 http://arma.sourceforge.net/

 Q-Chem begins on Sun Nov 25 17:24:44 2018  

Host: 
0

     Scratch files written to /scratch/taweetham/qchem46157//
Input Ideriv = 2
Curr. Ideriv = -1
Max.  Ideriv = 2

Checking the input file for inconsistencies... 	...done.

--------------------------------------------------------------
User input:
--------------------------------------------------------------
$molecule
0 1
P 
N 1 PP 
F 2 PF 1 ANG 
I 1 PI 2 ANG  3 DHA

PP=1.9
PH=1.44
PF=1.54
PCl=2.03
PBr=2.5
PI=2.6
ANG=120.0
DHA=180.0
$end

$rem
   job_type	optimization
   basis	6-311++g**
   method	b3lyp
$end

--------------------------------------------------------------
 ----------------------------------------------------------------
             Standard Nuclear Orientation (Angstroms)
    I     Atom           X                Y                Z
 ----------------------------------------------------------------
    1      P       1.1474349672    -0.6763254999    -0.0000000000
    2      N       2.5348805236     0.6217480065     0.0000000000
    3      F       4.0083261092     0.1739108637     0.0000000000
    4      I      -1.3402004369     0.0797631826     0.0000000000
 ----------------------------------------------------------------
 Molecular Point Group                 Cs    NOp =  2
 Largest Abelian Subgroup              Cs    NOp =  2
 Nuclear Repulsion Energy =   333.9959770789 hartrees
 There are       42 alpha and       42 beta electrons
 Requested basis set is 6-311++G(d,p)
 There are 49 shells and 136 basis functions

 Total QAlloc Memory Limit   2000 MB
 Mega-Array Size       188 MB
 MEM_STATIC part       192 MB
 A cutoff of  1.0D-11 yielded    939 shell pairs
 There are      7436 function pairs (      8313 Cartesian)

 -------------------------------------------------------
 OpenMP Integral Computing Module                       
 Release: version 1.0, May 2013, Q-Chem Inc. Pittsburgh 
 -------------------------------------------------------
 Integral Job Info:
 Integral job number is                      11
 Integral operator is                         1
 short-range coefficients                     0
 long-range coefficients              100000000
 Omega coefficients                           0
 if combine SR and LR in K                    0
 Integral screening is                        0
 Integral computing path is                   2
 max size of driver memory is            800000
 size of driver memory is                593474
 size of scratch memory is             11861008
 max col of scratch BK array               1296
 max len of scratch array in speh3          155
 max len of scratch index in speh4           18
 max int batch size is                      520
 min int batch size is                       52
 fixed nKL is                                52
 max L of basis functions is                  2
 order of int derivative is                   0
 number of shells is                         49
 number of basis is                         144
 number of cartesian basis is               144
 number of contracted shell pairs           939
 number of primitive shell pairs           2164
 maxK2 (contraction) of shell pair           36
 max number of K2 of shell pair               1
 max number of CS2 of shell pair            126
 max number of PS2 of shell pair            126
 mem total for path MDJ                  518916
 -------------------------------------------------------
 Smallest overlap matrix eigenvalue = 2.49E-03

 Scale SEOQF with 1.000000e-01/1.000000e-01/1.000000e-01

 Standard Electronic Orientation quadrupole field applied
 Nucleus-field energy     =     0.0000000116 hartrees
 Guess from superposition of atomic densities
 Warning:  Energy on first SCF cycle will be non-variational
 SAD guess density has 84.000000 electrons

 -----------------------------------------------------------------------
  General SCF calculation program by
  Eric Jon Sundstrom, Paul Horn, Yuezhi Mao, Dmitri Zuev, Alec White,
  David Stuck, Shaama M.S., Shane Yost, Joonho Lee, David Small,
  Daniel Levine, Susi Lehtola, Hugh Burton, Evgeny Epifanovsky
 -----------------------------------------------------------------------
 Exchange:     0.2000 Hartree-Fock + 0.0800 Slater + 0.7200 B88
 Correlation:  0.1900 VWN1RPA + 0.8100 LYP
 Using SG-1 standard quadrature grid
 using 4 threads for integral computing
 -------------------------------------------------------
 OpenMP Integral computing Module                
 Release: version 2.0, May 2017, Q-Chem Inc. Pleasanton 
 -------------------------------------------------------
 -------------------------------------------------------
 OpenMP BLAS3 based DFT computing Module                
 Release: version 1.0, May 2013, Q-Chem Inc. Pittsburgh 
 -------------------------------------------------------
 A restricted SCF calculation will be
 performed using DIIS
 SCF converges when DIIS error is below 1.0e-08
 ---------------------------------------
  Cycle       Energy         DIIS error
 ---------------------------------------
    1   -7415.2702170972      3.18e-02  
    2   -7415.3241903289      4.94e-03  
    3   -7414.6843476281      1.69e-02  
    4   -7415.3785705396      1.94e-03  
    5   -7415.3703704846      2.66e-03  
    6   -7415.3884518110      7.93e-04  
    7   -7415.3895507559      3.00e-04  
    8   -7415.3897454253      5.94e-05  
    9   -7415.3897533888      1.71e-05  
   10   -7415.3897542505      2.99e-06  
   11   -7415.3897542774      9.34e-07  
   12   -7415.3897542807      3.80e-07  
   13   -7415.3897542812      6.18e-08  
   14   -7415.3897542812      1.13e-08  
   15   -7415.3897542812      2.68e-09  Convergence criterion met
 ---------------------------------------
 SCF time:   CPU 13.73s  wall 4.00s 
 SCF   energy in the final basis set =    -7415.3897542812
 Total energy in the final basis set =    -7415.3897542812

 --------------------------------------------------------------
             Orbital Energies (a.u.) and Symmetries
 --------------------------------------------------------------

 Alpha MOs, Restricted
 -- Occupied --                  
******* -176.34 -165.75 -165.74 -165.74  -77.18  -35.84  -31.33
  1 A'    2 A'    3 A'    1 A"    4 A'    5 A'    6 A'    7 A'                 
-31.326 -31.326 -24.712 -22.982 -22.981 -22.981 -22.977 -22.977
  2 A"    8 A'    9 A'   10 A'    3 A"   11 A'    4 A"   12 A'                 
-14.456  -6.663  -6.387  -4.824  -4.822  -4.821  -4.799  -4.786
 13 A'   14 A'   15 A'   16 A'    5 A"   17 A'   18 A'    6 A"                 
 -4.785  -2.064  -2.060  -2.060  -2.049  -2.049  -1.192  -0.817
 19 A'   20 A'    7 A"   21 A'    8 A"   22 A'   23 A'   24 A'                 
 -0.698  -0.595  -0.481  -0.450  -0.447  -0.370  -0.335  -0.322
 25 A'   26 A'   27 A'   28 A'    9 A"   29 A'   10 A"   30 A'                 
 -0.295  -0.288
 11 A"   31 A'                                                                 
 -- Virtual --                   
 -0.166  -0.165  -0.064  -0.023   0.002   0.035   0.040   0.056
 12 A"   32 A'   33 A'   34 A'   35 A'   36 A'   13 A"   37 A'                 
  0.124   0.131   0.137   0.153   0.192   0.196   0.203   0.228
 38 A'   39 A'   14 A"   40 A'   15 A"   41 A'   42 A'   43 A'                 
  0.248   0.255   0.271   0.276   0.293   0.348   0.358   0.371
 44 A'   16 A"   17 A"   45 A'   46 A'   47 A'   18 A"   19 A"                 
  0.376   0.407   0.441   0.476   0.550   0.585   0.600   0.637
 48 A'   49 A'   50 A'   51 A'   52 A'   20 A"   53 A'   21 A"                 
  0.756   0.800   0.824   0.828   0.916   1.142   1.256   1.282
 54 A'   55 A'   22 A"   56 A'   57 A'   58 A'   23 A"   59 A'                 
  1.286   1.319   1.339   1.362   1.460   1.513   1.619   1.810
 24 A"   60 A'   61 A'   62 A'   25 A"   63 A'   64 A'   65 A'                 
  1.942   1.974   1.982   2.269   2.302   3.544   3.709   3.734
 26 A"   27 A"   66 A'   67 A'   68 A'   69 A'   28 A"   70 A'                 
  3.776   3.777   3.813   3.822   3.924   3.928   3.934   3.956
 29 A"   71 A'   30 A"   72 A'   31 A"   73 A'   32 A"   74 A'                 
  4.056   4.229   4.495   5.948   5.962   5.983   6.267   6.285
 75 A'   76 A'   77 A'   33 A"   78 A'   79 A'   34 A"   80 A'                 
  6.324   6.708  13.718  13.754  13.846  27.690  28.294  28.304
 81 A'   82 A'   35 A"   83 A'   84 A'   85 A'   36 A"   86 A'                 
 28.323  28.499  28.501  28.503  28.513  28.571  35.177  66.741
 87 A'   37 A"   88 A'   38 A"   89 A'   90 A'   91 A'   92 A'                 
127.841 127.849 127.869 151.508 162.8061901.666
 39 A"   93 A'   94 A'   95 A'   96 A'   97 A'                                 

 Beta MOs, Restricted
 -- Occupied --                  
******* -176.34 -165.75 -165.74 -165.74  -77.18  -35.84  -31.33
  1 A'    2 A'    3 A'    1 A"    4 A'    5 A'    6 A'    7 A'                 
-31.326 -31.326 -24.712 -22.982 -22.981 -22.981 -22.977 -22.977
  2 A"    8 A'    9 A'   10 A'    3 A"   11 A'    4 A"   12 A'                 
-14.456  -6.663  -6.387  -4.824  -4.822  -4.821  -4.799  -4.786
 13 A'   14 A'   15 A'   16 A'    5 A"   17 A'   18 A'    6 A"                 
 -4.785  -2.064  -2.060  -2.060  -2.049  -2.049  -1.192  -0.817
 19 A'   20 A'    7 A"   21 A'    8 A"   22 A'   23 A'   24 A'                 
 -0.698  -0.595  -0.481  -0.450  -0.447  -0.370  -0.335  -0.322
 25 A'   26 A'   27 A'   28 A'    9 A"   29 A'   10 A"   30 A'                 
 -0.295  -0.288
 11 A"   31 A'                                                                 
 -- Virtual --                   
 -0.166  -0.165  -0.064  -0.023   0.002   0.035   0.040   0.056
 12 A"   32 A'   33 A'   34 A'   35 A'   36 A'   13 A"   37 A'                 
  0.124   0.131   0.137   0.153   0.192   0.196   0.203   0.228
 38 A'   39 A'   14 A"   40 A'   15 A"   41 A'   42 A'   43 A'                 
  0.248   0.255   0.271   0.276   0.293   0.348   0.358   0.371
 44 A'   16 A"   17 A"   45 A'   46 A'   47 A'   18 A"   19 A"                 
  0.376   0.407   0.441   0.476   0.550   0.585   0.600   0.637
 48 A'   49 A'   50 A'   51 A'   52 A'   20 A"   53 A'   21 A"                 
  0.756   0.800   0.824   0.828   0.916   1.142   1.256   1.282
 54 A'   55 A'   22 A"   56 A'   57 A'   58 A'   23 A"   59 A'                 
  1.286   1.319   1.339   1.362   1.460   1.513   1.619   1.810
 24 A"   60 A'   61 A'   62 A'   25 A"   63 A'   64 A'   65 A'                 
  1.942   1.974   1.982   2.269   2.302   3.544   3.709   3.734
 26 A"   27 A"   66 A'   67 A'   68 A'   69 A'   28 A"   70 A'                 
  3.776   3.777   3.813   3.822   3.924   3.928   3.934   3.956
 29 A"   71 A'   30 A"   72 A'   31 A"   73 A'   32 A"   74 A'                 
  4.056   4.229   4.495   5.948   5.962   5.983   6.267   6.285
 75 A'   76 A'   77 A'   33 A"   78 A'   79 A'   34 A"   80 A'                 
  6.324   6.708  13.718  13.754  13.846  27.690  28.294  28.304
 81 A'   82 A'   35 A"   83 A'   84 A'   85 A'   36 A"   86 A'                 
 28.323  28.499  28.501  28.503  28.513  28.571  35.177  66.741
 87 A'   37 A"   88 A'   38 A"   89 A'   90 A'   91 A'   92 A'                 
127.841 127.849 127.869 151.508 162.8061901.666
 39 A"   93 A'   94 A'   95 A'   96 A'   97 A'                                 
 --------------------------------------------------------------

          Ground-State Mulliken Net Atomic Charges

     Atom                 Charge (a.u.)
  ----------------------------------------
      1 P                     0.313520
      2 N                    -0.149744
      3 F                    -0.107599
      4 I                    -0.056177
  ----------------------------------------
  Sum of atomic charges =     0.000000

 -----------------------------------------------------------------
                    Cartesian Multipole Moments
 -----------------------------------------------------------------
    Charge (ESU x 10^10)
                 0.0000
    Dipole Moment (Debye)
         X      -3.0084      Y      -1.4975      Z       0.0000
       Tot       3.3605
    Quadrupole Moments (Debye-Ang)
        XX     -62.1151     XY      -3.6987     YY     -53.6514
        XZ       0.0000     YZ      -0.0000     ZZ     -52.2530
    Octopole Moments (Debye-Ang^2)
       XXX     -96.5257    XXY      -6.0612    XYY     -14.1065
       YYY       3.4730    XXZ       0.0000    XYZ      -0.0000
       YYZ       0.0000    XZZ     -11.2540    YZZ       1.2349
       ZZZ       0.0000
    Hexadecapole Moments (Debye-Ang^3)
      XXXX   -1346.8672   XXXY     -26.9302   XXYY    -225.2573
      XYYY      -4.4265   YYYY    -125.4642   XXXZ      -0.0000
      XXYZ      -0.0000   XYYZ       0.0000   YYYZ      -0.0000
      XXZZ    -210.1984   XYZZ      -0.8860   YYZZ     -32.0595
      XZZZ       0.0000   YZZZ      -0.0000   ZZZZ     -69.6745
 -----------------------------------------------------------------
 Calculating analytic gradient of the SCF energy
 Gradient of SCF Energy
            1           2           3           4
    1  -0.0666415   0.0285685   0.0633787  -0.0253056
    2  -0.0272549   0.0278942   0.0059359  -0.0065752
    3   0.0000000  -0.0000000   0.0000000   0.0000000
 Max gradient component =       6.664E-02
 RMS gradient           =       3.098E-02
 Gradient time:  CPU 3.29 s  wall 0.92 s
 Geometry Optimization Parameters
   NAtoms,    NIC,     NZ,  NCons,   NDum,   NFix, NCnnct, MaxDiis
        4      14       4       0       0       0       0       0


** GEOMETRY OPTIMIZATION IN DELOCALIZED INTERNAL COORDINATES **
   Searching for a Minimum

   Optimization Cycle:   1

                       Coordinates (Angstroms)
     ATOM                X               Y               Z
      1  P         1.1474349672   -0.6763254999    0.0000000000
      2  N         2.5348805236    0.6217480065    0.0000000000
      3  F         4.0083261092    0.1739108637    0.0000000000
      4  I        -1.3402004369    0.0797631826    0.0000000000
   Point Group: cs    Number of degrees of freedom:     5


   Energy is  -7415.389754281


 Attempting to Generate Delocalized Internal Coordinates

  5 Hessian modes will be used to form the next step
  Hessian Eigenvalues:
     0.075278    0.195927    0.250000    0.250000    0.285189

 Minimum Search - Taking Simple RFO Step
 Searching for Lamda that Minimizes Along All modes
 Value Taken    Lamda =  -0.07251079
 Calculated Step too Large.  Step scaled by  0.596244
 Step Taken.  Stepsize is  0.300000

                             Maximum     Tolerance    Cnvgd?
         Gradient           0.129236      0.000300      NO
         Displacement       0.259809      0.001200      NO
         Energy change     *********      0.000001      NO


 New Cartesian Coordinates Obtained by Inverse Iteration

 Displacement from previous Coordinates is:  0.525410
 ----------------------------------------------------------------
             Standard Nuclear Orientation (Angstroms)
    I     Atom           X                Y                Z
 ----------------------------------------------------------------
    1      P       1.2439106747    -0.7037223710     0.0000000000
    2      N       2.4366383260     0.6362868610     0.0000000000
    3      F       3.8427841219     0.1494890098     0.0000000000
    4      I      -1.1728919594     0.1170430531     0.0000000000
 ----------------------------------------------------------------
 Molecular Point Group                 Cs    NOp =  2
 Largest Abelian Subgroup              Cs    NOp =  2
 Nuclear Repulsion Energy =   348.4809579999 hartrees
 There are       42 alpha and       42 beta electrons
 Applying Cartesian multipole field
    Component          Value
    ---------          -----
     (2,0,0)        1.00000E-11
     (0,2,0)        2.00000E-11
     (0,0,2)       -3.00000E-11
 Nucleus-field energy     =     0.0000000105 hartrees
 Requested basis set is 6-311++G(d,p)
 There are 49 shells and 136 basis functions
 A cutoff of  1.0D-11 yielded    968 shell pairs
 There are      7798 function pairs (      8741 Cartesian)
 Smallest overlap matrix eigenvalue = 2.48E-03
 Guess MOs from SCF MO coefficient file

 -----------------------------------------------------------------------
  General SCF calculation program by
  Eric Jon Sundstrom, Paul Horn, Yuezhi Mao, Dmitri Zuev, Alec White,
  David Stuck, Shaama M.S., Shane Yost, Joonho Lee, David Small,
  Daniel Levine, Susi Lehtola, Hugh Burton, Evgeny Epifanovsky
 -----------------------------------------------------------------------
 Exchange:     0.2000 Hartree-Fock + 0.0800 Slater + 0.7200 B88
 Correlation:  0.1900 VWN1RPA + 0.8100 LYP
 Using SG-1 standard quadrature grid
 using 4 threads for integral computing
 -------------------------------------------------------
 OpenMP Integral computing Module                
 Release: version 2.0, May 2017, Q-Chem Inc. Pleasanton 
 -------------------------------------------------------
 -------------------------------------------------------
 OpenMP BLAS3 based DFT computing Module                
 Release: version 1.0, May 2013, Q-Chem Inc. Pittsburgh 
 -------------------------------------------------------
 A restricted SCF calculation will be
 performed using DIIS
 SCF converges when DIIS error is below 1.0e-08
 ---------------------------------------
  Cycle       Energy         DIIS error
 ---------------------------------------
    1   -7415.4221986383      1.34e-03  
    2   -7415.4226433021      1.67e-03  
    3   -7415.4229829231      1.58e-03  
    4   -7415.4287120638      3.24e-04  
    5   -7415.4289760914      1.02e-04  
    6   -7415.4289920987      2.18e-05  
    7   -7415.4289928839      1.68e-05  
    8   -7415.4289936646      3.29e-06  
    9   -7415.4289936816      5.28e-07  
   10   -7415.4289936823      9.07e-08  
   11   -7415.4289936823      3.22e-08  
   12   -7415.4289936824      7.59e-09  Convergence criterion met
 ---------------------------------------
 SCF time:   CPU 11.30s  wall 3.00s 
 SCF   energy in the final basis set =    -7415.4289936824
 Total energy in the final basis set =    -7415.4289936824

 --------------------------------------------------------------
             Orbital Energies (a.u.) and Symmetries
 --------------------------------------------------------------

 Alpha MOs, Restricted
 -- Occupied --                  
******* -176.34 -165.74 -165.74 -165.74  -77.17  -35.84  -31.33
  1 A'    2 A'    3 A'    1 A"    4 A'    5 A'    6 A'    7 A'                 
-31.323 -31.322 -24.717 -22.979 -22.978 -22.977 -22.974 -22.974
  2 A"    8 A'    9 A'   10 A'    3 A"   11 A'    4 A"   12 A'                 
-14.448  -6.654  -6.384  -4.815  -4.814  -4.812  -4.796  -4.783
 13 A'   14 A'   15 A'   16 A'    5 A"   17 A'   18 A'    6 A"                 
 -4.782  -2.061  -2.057  -2.056  -2.046  -2.045  -1.213  -0.836
 19 A'   20 A'    7 A"   21 A'    8 A"   22 A'   23 A'   24 A'                 
 -0.698  -0.594  -0.485  -0.465  -0.462  -0.370  -0.339  -0.321
 25 A'   26 A'   27 A'   28 A'    9 A"   29 A'   10 A"   30 A'                 
 -0.295  -0.292
 11 A"   31 A'                                                                 
 -- Virtual --                   
 -0.154  -0.139  -0.040  -0.011   0.006   0.035   0.039   0.062
 12 A"   32 A'   33 A'   34 A'   35 A'   36 A'   13 A"   37 A'                 
  0.127   0.135   0.136   0.153   0.191   0.193   0.213   0.223
 38 A'   39 A'   14 A"   40 A'   15 A"   41 A'   42 A'   43 A'                 
  0.247   0.255   0.275   0.283   0.293   0.351   0.359   0.375
 16 A"   44 A'   17 A"   45 A'   46 A'   47 A'   18 A"   19 A"                 
  0.380   0.420   0.444   0.499   0.564   0.588   0.609   0.650
 48 A'   49 A'   50 A'   51 A'   52 A'   20 A"   53 A'   21 A"                 
  0.780   0.820   0.828   0.843   0.906   1.149   1.259   1.285
 54 A'   55 A'   22 A"   56 A'   57 A'   58 A'   23 A"   24 A"                 
  1.286   1.311   1.344   1.346   1.465   1.535   1.631   1.858
 59 A'   60 A'   61 A'   62 A'   25 A"   63 A'   64 A'   65 A'                 
  1.945   1.993   2.018   2.252   2.366   3.526   3.694   3.737
 26 A"   27 A"   66 A'   67 A'   68 A'   69 A'   28 A"   70 A'                 
  3.768   3.769   3.840   3.855   3.929   3.934   3.939   3.965
 29 A"   71 A'   30 A"   72 A'   31 A"   73 A'   32 A"   74 A'                 
  4.073   4.241   4.612   5.951   5.968   5.988   6.261   6.285
 75 A'   76 A'   77 A'   33 A"   78 A'   79 A'   34 A"   80 A'                 
  6.349   6.772  13.727  13.776  13.847  27.699  28.298  28.310
 81 A'   82 A'   35 A"   83 A'   84 A'   85 A'   36 A"   86 A'                 
 28.328  28.503  28.505  28.507  28.518  28.582  35.193  66.743
 87 A'   37 A"   88 A'   38 A"   89 A'   90 A'   91 A'   92 A'                 
127.845 127.854 127.874 151.517 162.8681901.675
 39 A"   93 A'   94 A'   95 A'   96 A'   97 A'                                 

 Beta MOs, Restricted
 -- Occupied --                  
******* -176.34 -165.74 -165.74 -165.74  -77.17  -35.84  -31.33
  1 A'    2 A'    3 A'    1 A"    4 A'    5 A'    6 A'    7 A'                 
-31.323 -31.322 -24.717 -22.979 -22.978 -22.977 -22.974 -22.974
  2 A"    8 A'    9 A'   10 A'    3 A"   11 A'    4 A"   12 A'                 
-14.448  -6.654  -6.384  -4.815  -4.814  -4.812  -4.796  -4.783
 13 A'   14 A'   15 A'   16 A'    5 A"   17 A'   18 A'    6 A"                 
 -4.782  -2.061  -2.057  -2.056  -2.046  -2.045  -1.213  -0.836
 19 A'   20 A'    7 A"   21 A'    8 A"   22 A'   23 A'   24 A'                 
 -0.698  -0.594  -0.485  -0.465  -0.462  -0.370  -0.339  -0.321
 25 A'   26 A'   27 A'   28 A'    9 A"   29 A'   10 A"   30 A'                 
 -0.295  -0.292
 11 A"   31 A'                                                                 
 -- Virtual --                   
 -0.154  -0.139  -0.040  -0.011   0.006   0.035   0.039   0.062
 12 A"   32 A'   33 A'   34 A'   35 A'   36 A'   13 A"   37 A'                 
  0.127   0.135   0.136   0.153   0.191   0.193   0.213   0.223
 38 A'   39 A'   14 A"   40 A'   15 A"   41 A'   42 A'   43 A'                 
  0.247   0.255   0.275   0.283   0.293   0.351   0.359   0.375
 16 A"   44 A'   17 A"   45 A'   46 A'   47 A'   18 A"   19 A"                 
  0.380   0.420   0.444   0.499   0.564   0.588   0.609   0.650
 48 A'   49 A'   50 A'   51 A'   52 A'   20 A"   53 A'   21 A"                 
  0.780   0.820   0.828   0.843   0.906   1.149   1.259   1.285
 54 A'   55 A'   22 A"   56 A'   57 A'   58 A'   23 A"   24 A"                 
  1.286   1.311   1.344   1.346   1.465   1.535   1.631   1.858
 59 A'   60 A'   61 A'   62 A'   25 A"   63 A'   64 A'   65 A'                 
  1.945   1.993   2.018   2.252   2.366   3.526   3.694   3.737
 26 A"   27 A"   66 A'   67 A'   68 A'   69 A'   28 A"   70 A'                 
  3.768   3.769   3.840   3.855   3.929   3.934   3.939   3.965
 29 A"   71 A'   30 A"   72 A'   31 A"   73 A'   32 A"   74 A'                 
  4.073   4.241   4.612   5.951   5.968   5.988   6.261   6.285
 75 A'   76 A'   77 A'   33 A"   78 A'   79 A'   34 A"   80 A'                 
  6.349   6.772  13.727  13.776  13.847  27.699  28.298  28.310
 81 A'   82 A'   35 A"   83 A'   84 A'   85 A'   36 A"   86 A'                 
 28.328  28.503  28.505  28.507  28.518  28.582  35.193  66.743
 87 A'   37 A"   88 A'   38 A"   89 A'   90 A'   91 A'   92 A'                 
127.845 127.854 127.874 151.517 162.8681901.675
 39 A"   93 A'   94 A'   95 A'   96 A'   97 A'                                 
 --------------------------------------------------------------

          Ground-State Mulliken Net Atomic Charges

     Atom                 Charge (a.u.)
  ----------------------------------------
      1 P                     0.321993
      2 N                    -0.175703
      3 F                    -0.086726
      4 I                    -0.059564
  ----------------------------------------
  Sum of atomic charges =    -0.000000

 -----------------------------------------------------------------
                    Cartesian Multipole Moments
 -----------------------------------------------------------------
    Charge (ESU x 10^10)
                -0.0000
    Dipole Moment (Debye)
         X      -2.5423      Y      -1.5241      Z       0.0000
       Tot       2.9642
    Quadrupole Moments (Debye-Ang)
        XX     -60.0562     XY      -3.8717     YY     -53.5500
        XZ      -0.0000     YZ      -0.0000     ZZ     -51.8693
    Octopole Moments (Debye-Ang^2)
       XXX     -98.1403    XXY      -5.2247    XYY     -18.6861
       YYY       1.5526    XXZ      -0.0000    XYZ      -0.0000
       YYZ       0.0000    XZZ     -15.0646    YZZ       0.4784
       ZZZ       0.0000
    Hexadecapole Moments (Debye-Ang^3)
      XXXX   -1197.8415   XXXY     -16.4295   XXYY    -205.4904
      XYYY       4.7423   YYYY    -130.0254   XXXZ      -0.0000
      XXYZ      -0.0000   XYYZ      -0.0000   YYYZ      -0.0000
      XXZZ    -189.4064   XYZZ       1.8704   YYZZ     -32.4830
      XZZZ      -0.0000   YZZZ      -0.0000   ZZZZ     -68.4763
 -----------------------------------------------------------------
 Calculating analytic gradient of the SCF energy
 Gradient of SCF Energy
            1           2           3           4
    1  -0.0530676   0.0289507   0.0447480  -0.0206311
    2  -0.0341769   0.0367136   0.0021176  -0.0046543
    3   0.0000000  -0.0000000   0.0000000  -0.0000000
 Max gradient component =       5.307E-02
 RMS gradient           =       2.681E-02
 Gradient time:  CPU 3.40 s  wall 0.95 s
 Geometry Optimization Parameters
   NAtoms,    NIC,     NZ,  NCons,   NDum,   NFix, NCnnct, MaxDiis
        4      14       4       0       0       0       0       0

 Cartesian Hessian Update
 Hessian Updated using BFGS Update


** GEOMETRY OPTIMIZATION IN DELOCALIZED INTERNAL COORDINATES **
   Searching for a Minimum

   Optimization Cycle:   2

                       Coordinates (Angstroms)
     ATOM                X               Y               Z
      1  P         1.2439106747   -0.7037223710    0.0000000000
      2  N         2.4366383260    0.6362868610    0.0000000000
      3  F         3.8427841219    0.1494890098    0.0000000000
      4  I        -1.1728919594    0.1170430531    0.0000000000
   Point Group: cs    Number of degrees of freedom:     5


   Energy is  -7415.428993682

 Hessian Updated using BFGS Update

  5 Hessian modes will be used to form the next step
  Hessian Eigenvalues:
     0.071143    0.099113    0.239515    0.262962    0.286892

 Minimum Search - Taking Simple RFO Step
 Searching for Lamda that Minimizes Along All modes
 Value Taken    Lamda =  -0.07508893
 Calculated Step too Large.  Step scaled by  0.450189
 Step Taken.  Stepsize is  0.300000

                             Maximum     Tolerance    Cnvgd?
         Gradient           0.096042      0.000300      NO
         Displacement       0.234453      0.001200      NO
         Energy change     -0.039239      0.000001      NO


 New Cartesian Coordinates Obtained by Inverse Iteration

 Displacement from previous Coordinates is:  0.503227
 ----------------------------------------------------------------
             Standard Nuclear Orientation (Angstroms)
    I     Atom           X                Y                Z
 ----------------------------------------------------------------
    1      P       1.3392156039    -0.7266945343     0.0000000000
    2      N       2.3306200546     0.6202704168     0.0000000000
    3      F       3.6935771705     0.1443935219     0.0000000000
    4      I      -1.0129716658     0.1611271485     0.0000000000
 ----------------------------------------------------------------
 Molecular Point Group                 Cs    NOp =  2
 Largest Abelian Subgroup              Cs    NOp =  2
 Nuclear Repulsion Energy =   363.9051903139 hartrees
 There are       42 alpha and       42 beta electrons
 Applying Cartesian multipole field
    Component          Value
    ---------          -----
     (2,0,0)        1.00000E-11
     (0,2,0)        2.00000E-11
     (0,0,2)       -3.00000E-11
 Nucleus-field energy     =     0.0000000095 hartrees
 Requested basis set is 6-311++G(d,p)
 There are 49 shells and 136 basis functions
 A cutoff of  1.0D-11 yielded    997 shell pairs
 There are      7983 function pairs (      8931 Cartesian)
 Smallest overlap matrix eigenvalue = 2.44E-03
 Guess MOs from SCF MO coefficient file

 -----------------------------------------------------------------------
  General SCF calculation program by
  Eric Jon Sundstrom, Paul Horn, Yuezhi Mao, Dmitri Zuev, Alec White,
  David Stuck, Shaama M.S., Shane Yost, Joonho Lee, David Small,
  Daniel Levine, Susi Lehtola, Hugh Burton, Evgeny Epifanovsky
 -----------------------------------------------------------------------
 Exchange:     0.2000 Hartree-Fock + 0.0800 Slater + 0.7200 B88
 Correlation:  0.1900 VWN1RPA + 0.8100 LYP
 Using SG-1 standard quadrature grid
 using 4 threads for integral computing
 -------------------------------------------------------
 OpenMP Integral computing Module                
 Release: version 2.0, May 2017, Q-Chem Inc. Pleasanton 
 -------------------------------------------------------
 -------------------------------------------------------
 OpenMP BLAS3 based DFT computing Module                
 Release: version 1.0, May 2013, Q-Chem Inc. Pittsburgh 
 -------------------------------------------------------
 A restricted SCF calculation will be
 performed using DIIS
 SCF converges when DIIS error is below 1.0e-08
 ---------------------------------------
  Cycle       Energy         DIIS error
 ---------------------------------------
    1   -7415.4465843470      1.53e-03  
    2   -7415.4479858053      1.78e-03  
    3   -7415.4501842396      1.42e-03  
    4   -7415.4545539306      3.05e-04  
    5   -7415.4547601297      1.13e-04  
    6   -7415.4547806846      1.81e-05  
    7   -7415.4547812280      1.30e-05  
    8   -7415.4547817009      2.78e-06  
    9   -7415.4547817086      4.12e-07  
   10   -7415.4547817091      6.55e-08  
   11   -7415.4547817091      2.26e-08  
   12   -7415.4547817091      5.91e-09  Convergence criterion met
 ---------------------------------------
 SCF time:   CPU 11.66s  wall 3.00s 
 SCF   energy in the final basis set =    -7415.4547817091
 Total energy in the final basis set =    -7415.4547817091

 --------------------------------------------------------------
             Orbital Energies (a.u.) and Symmetries
 --------------------------------------------------------------

 Alpha MOs, Restricted
 -- Occupied --                  
******* -176.33 -165.74 -165.74 -165.73  -77.15  -35.83  -31.32
  1 A'    2 A'    3 A'    1 A"    4 A'    5 A'    6 A'    7 A'                 
-31.317 -31.317 -24.721 -22.973 -22.972 -22.971 -22.968 -22.968
  2 A"    8 A'    9 A'   10 A'    3 A"   11 A'    4 A"   12 A'                 
-14.437  -6.645  -6.379  -4.807  -4.806  -4.803  -4.790  -4.777
 13 A'   14 A'   15 A'   16 A'    5 A"   17 A'   18 A'    6 A"                 
 -4.776  -2.056  -2.052  -2.051  -2.040  -2.040  -1.235  -0.862
 19 A'   20 A'    7 A"   21 A'    8 A"   22 A'   23 A'   24 A'                 
 -0.695  -0.595  -0.490  -0.478  -0.478  -0.368  -0.345  -0.319
 25 A'   26 A'   27 A'   28 A'    9 A"   29 A'   10 A"   30 A'                 
 -0.295  -0.294
 31 A'   11 A"                                                                 
 -- Virtual --                   
 -0.140  -0.117  -0.018  -0.002   0.010   0.034   0.039   0.070
 12 A"   32 A'   33 A'   34 A'   35 A'   36 A'   13 A"   37 A'                 
  0.125   0.133   0.139   0.163   0.191   0.192   0.219   0.229
 38 A'   14 A"   39 A'   40 A'   41 A'   15 A"   42 A'   43 A'                 
  0.240   0.258   0.277   0.279   0.311   0.359   0.363   0.384
 16 A"   44 A'   17 A"   45 A'   46 A'   47 A'   18 A"   19 A"                 
  0.385   0.426   0.454   0.511   0.581   0.599   0.647   0.659
 48 A'   49 A'   50 A'   51 A'   52 A'   20 A"   53 A'   21 A"                 
  0.755   0.825   0.844   0.887   0.911   1.146   1.263   1.284
 54 A'   22 A"   55 A'   56 A'   57 A'   58 A'   23 A"   24 A"                 
  1.286   1.296   1.338   1.357   1.471   1.550   1.634   1.899
 59 A'   60 A'   61 A'   62 A'   25 A"   63 A'   64 A'   65 A'                 
  1.941   2.032   2.052   2.244   2.461   3.522   3.678   3.755
 26 A"   27 A"   66 A'   67 A'   68 A'   69 A'   28 A"   70 A'                 
  3.759   3.765   3.871   3.910   3.936   3.943   3.946   3.984
 29 A"   71 A'   30 A"   72 A'   31 A"   73 A'   32 A"   74 A'                 
  4.089   4.258   4.709   5.957   5.974   5.996   6.256   6.290
 75 A'   76 A'   77 A'   33 A"   78 A'   79 A'   34 A"   80 A'                 
  6.393   6.856  13.735  13.811  13.868  27.713  28.304  28.317
 81 A'   82 A'   35 A"   83 A'   84 A'   85 A'   36 A"   86 A'                 
 28.334  28.509  28.512  28.514  28.527  28.594  35.211  66.744
 87 A'   37 A"   88 A'   38 A"   89 A'   90 A'   91 A'   92 A'                 
127.851 127.861 127.881 151.530 162.9651901.688
 39 A"   93 A'   94 A'   95 A'   96 A'   97 A'                                 

 Beta MOs, Restricted
 -- Occupied --                  
******* -176.33 -165.74 -165.74 -165.73  -77.15  -35.83  -31.32
  1 A'    2 A'    3 A'    1 A"    4 A'    5 A'    6 A'    7 A'                 
-31.317 -31.317 -24.721 -22.973 -22.972 -22.971 -22.968 -22.968
  2 A"    8 A'    9 A'   10 A'    3 A"   11 A'    4 A"   12 A'                 
-14.437  -6.645  -6.379  -4.807  -4.806  -4.803  -4.790  -4.777
 13 A'   14 A'   15 A'   16 A'    5 A"   17 A'   18 A'    6 A"                 
 -4.776  -2.056  -2.052  -2.051  -2.040  -2.040  -1.235  -0.862
 19 A'   20 A'    7 A"   21 A'    8 A"   22 A'   23 A'   24 A'                 
 -0.695  -0.595  -0.490  -0.478  -0.478  -0.368  -0.345  -0.319
 25 A'   26 A'   27 A'   28 A'    9 A"   29 A'   10 A"   30 A'                 
 -0.295  -0.294
 31 A'   11 A"                                                                 
 -- Virtual --                   
 -0.140  -0.117  -0.018  -0.002   0.010   0.034   0.039   0.070
 12 A"   32 A'   33 A'   34 A'   35 A'   36 A'   13 A"   37 A'                 
  0.125   0.133   0.139   0.163   0.191   0.192   0.219   0.229
 38 A'   14 A"   39 A'   40 A'   41 A'   15 A"   42 A'   43 A'                 
  0.240   0.258   0.277   0.279   0.311   0.359   0.363   0.384
 16 A"   44 A'   17 A"   45 A'   46 A'   47 A'   18 A"   19 A"                 
  0.385   0.426   0.454   0.511   0.581   0.599   0.647   0.659
 48 A'   49 A'   50 A'   51 A'   52 A'   20 A"   53 A'   21 A"                 
  0.755   0.825   0.844   0.887   0.911   1.146   1.263   1.284
 54 A'   22 A"   55 A'   56 A'   57 A'   58 A'   23 A"   24 A"                 
  1.286   1.296   1.338   1.357   1.471   1.550   1.634   1.899
 59 A'   60 A'   61 A'   62 A'   25 A"   63 A'   64 A'   65 A'                 
  1.941   2.032   2.052   2.244   2.461   3.522   3.678   3.755
 26 A"   27 A"   66 A'   67 A'   68 A'   69 A'   28 A"   70 A'                 
  3.759   3.765   3.871   3.910   3.936   3.943   3.946   3.984
 29 A"   71 A'   30 A"   72 A'   31 A"   73 A'   32 A"   74 A'                 
  4.089   4.258   4.709   5.957   5.974   5.996   6.256   6.290
 75 A'   76 A'   77 A'   33 A"   78 A'   79 A'   34 A"   80 A'                 
  6.393   6.856  13.735  13.811  13.868  27.713  28.304  28.317
 81 A'   82 A'   35 A"   83 A'   84 A'   85 A'   36 A"   86 A'                 
 28.334  28.509  28.512  28.514  28.527  28.594  35.211  66.744
 87 A'   37 A"   88 A'   38 A"   89 A'   90 A'   91 A'   92 A'                 
127.851 127.861 127.881 151.530 162.9651901.688
 39 A"   93 A'   94 A'   95 A'   96 A'   97 A'                                 
 --------------------------------------------------------------

          Ground-State Mulliken Net Atomic Charges

     Atom                 Charge (a.u.)
  ----------------------------------------
      1 P                     0.331378
      2 N                    -0.192071
      3 F                    -0.065407
      4 I                    -0.073900
  ----------------------------------------
  Sum of atomic charges =     0.000000

 -----------------------------------------------------------------
                    Cartesian Multipole Moments
 -----------------------------------------------------------------
    Charge (ESU x 10^10)
                 0.0000
    Dipole Moment (Debye)
         X      -1.9824      Y      -1.5990      Z      -0.0000
       Tot       2.5469
    Quadrupole Moments (Debye-Ang)
        XX     -58.3029     XY      -4.0856     YY     -53.2053
        XZ      -0.0000     YZ       0.0000     ZZ     -51.4504
    Octopole Moments (Debye-Ang^2)
       XXX    -100.5173    XXY      -5.0029    XYY     -22.7129
       YYY      -0.9664    XXZ      -0.0000    XYZ       0.0000
       YYZ      -0.0000    XZZ     -18.4258    YZZ      -0.4813
       ZZZ      -0.0000
    Hexadecapole Moments (Debye-Ang^3)
      XXXX   -1076.2596   XXXY      -6.3102   XXYY    -188.1798
      XYYY      13.5736   YYYY    -132.9547   XXXZ      -0.0000
      XXYZ       0.0000   XYYZ      -0.0000   YYYZ       0.0000
      XXZZ    -171.5595   XYZZ       4.5064   YYZZ     -32.6569
      XZZZ      -0.0000   YZZZ       0.0000   ZZZZ     -67.2588
 -----------------------------------------------------------------
 Calculating analytic gradient of the SCF energy
 Gradient of SCF Energy
            1           2           3           4
    1  -0.0209412   0.0180106   0.0151492  -0.0122186
    2  -0.0188351   0.0206029   0.0005629  -0.0023308
    3  -0.0000000   0.0000000   0.0000000   0.0000000
 Max gradient component =       2.094E-02
 RMS gradient           =       1.267E-02
 Gradient time:  CPU 3.50 s  wall 0.97 s
 Geometry Optimization Parameters
   NAtoms,    NIC,     NZ,  NCons,   NDum,   NFix, NCnnct, MaxDiis
        4      14       4       0       0       0       0       0

 Cartesian Hessian Update
 Hessian Updated using BFGS Update


** GEOMETRY OPTIMIZATION IN DELOCALIZED INTERNAL COORDINATES **
   Searching for a Minimum

   Optimization Cycle:   3

                       Coordinates (Angstroms)
     ATOM                X               Y               Z
      1  P         1.3392156039   -0.7266945343    0.0000000000
      2  N         2.3306200546    0.6202704168    0.0000000000
      3  F         3.6935771705    0.1443935219    0.0000000000
      4  I        -1.0129716658    0.1611271485    0.0000000000
   Point Group: cs    Number of degrees of freedom:     5


   Energy is  -7415.454781709

 Hessian Updated using BFGS Update

  5 Hessian modes will be used to form the next step
  Hessian Eigenvalues:
     0.076539    0.176367    0.236090    0.269260    0.319508

 Minimum Search - Taking Simple RFO Step
 Searching for Lamda that Minimizes Along All modes
 Value Taken    Lamda =  -0.01386415
 Step Taken.  Stepsize is  0.271739

                             Maximum     Tolerance    Cnvgd?
         Gradient           0.040391      0.000300      NO
         Displacement       0.181478      0.001200      NO
         Energy change     -0.025788      0.000001      NO


 New Cartesian Coordinates Obtained by Inverse Iteration

 Displacement from previous Coordinates is:  0.492596
 ----------------------------------------------------------------
             Standard Nuclear Orientation (Angstroms)
    I     Atom           X                Y                Z
 ----------------------------------------------------------------
    1      P       1.4037396944    -0.7715999606     0.0000000000
    2      N       2.2135419226     0.5726593470     0.0000000000
    3      F       3.5788193771     0.1773677242     0.0000000000
    4      I      -0.8456598309     0.2206694423     0.0000000000
 ----------------------------------------------------------------
 Molecular Point Group                 Cs    NOp =  2
 Largest Abelian Subgroup              Cs    NOp =  2
 Nuclear Repulsion Energy =   380.8834497721 hartrees
 There are       42 alpha and       42 beta electrons
 Applying Cartesian multipole field
    Component          Value
    ---------          -----
     (2,0,0)        1.00000E-11
     (0,2,0)        2.00000E-11
     (0,0,2)       -3.00000E-11
 Nucleus-field energy     =     0.0000000088 hartrees
 Requested basis set is 6-311++G(d,p)
 There are 49 shells and 136 basis functions
 A cutoff of  1.0D-11 yielded   1013 shell pairs
 There are      8189 function pairs (      9191 Cartesian)
 Smallest overlap matrix eigenvalue = 2.28E-03
 Guess MOs from SCF MO coefficient file

 -----------------------------------------------------------------------
  General SCF calculation program by
  Eric Jon Sundstrom, Paul Horn, Yuezhi Mao, Dmitri Zuev, Alec White,
  David Stuck, Shaama M.S., Shane Yost, Joonho Lee, David Small,
  Daniel Levine, Susi Lehtola, Hugh Burton, Evgeny Epifanovsky
 -----------------------------------------------------------------------
 Exchange:     0.2000 Hartree-Fock + 0.0800 Slater + 0.7200 B88
 Correlation:  0.1900 VWN1RPA + 0.8100 LYP
 Using SG-1 standard quadrature grid
 using 4 threads for integral computing
 -------------------------------------------------------
 OpenMP Integral computing Module                
 Release: version 2.0, May 2017, Q-Chem Inc. Pleasanton 
 -------------------------------------------------------
 -------------------------------------------------------
 OpenMP BLAS3 based DFT computing Module                
 Release: version 1.0, May 2013, Q-Chem Inc. Pittsburgh 
 -------------------------------------------------------
 A restricted SCF calculation will be
 performed using DIIS
 SCF converges when DIIS error is below 1.0e-08
 ---------------------------------------
  Cycle       Energy         DIIS error
 ---------------------------------------
    1   -7415.4488484981      1.61e-03  
    2   -7415.4536981672      1.49e-03  
    3   -7415.4544999452      1.32e-03  
    4   -7415.4579902260      2.79e-04  
    5   -7415.4581548349      1.08e-04  
    6   -7415.4581745054      1.97e-05  
    7   -7415.4581752637      1.16e-05  
    8   -7415.4581755991      2.13e-06  
    9   -7415.4581756023      2.86e-07  
   10   -7415.4581756025      6.22e-08  
   11   -7415.4581756025      1.79e-08  
   12   -7415.4581756025      3.53e-09  Convergence criterion met
 ---------------------------------------
 SCF time:   CPU 12.16s  wall 4.00s 
 SCF   energy in the final basis set =    -7415.4581756025
 Total energy in the final basis set =    -7415.4581756025

 --------------------------------------------------------------
             Orbital Energies (a.u.) and Symmetries
 --------------------------------------------------------------

 Alpha MOs, Restricted
 -- Occupied --                  
******* -176.33 -165.73 -165.73 -165.73  -77.14  -35.82  -31.32
  1 A'    2 A'    3 A'    1 A"    4 A'    5 A'    6 A'    7 A'                 
-31.311 -31.311 -24.720 -22.967 -22.966 -22.966 -22.962 -22.962
  2 A"    8 A'    9 A'   10 A'    3 A"   11 A'    4 A"   12 A'                 
-14.424  -6.638  -6.373  -4.799  -4.798  -4.795  -4.785  -4.772
 13 A'   14 A'   15 A'   16 A'    5 A"   17 A'   18 A'    6 A"                 
 -4.771  -2.051  -2.047  -2.046  -2.035  -2.035  -1.247  -0.888
 19 A'   20 A'    7 A"   21 A'    8 A"   22 A'   23 A'   24 A'                 
 -0.694  -0.594  -0.499  -0.487  -0.477  -0.367  -0.353  -0.315
 25 A'   26 A'   27 A'    9 A"   28 A'   29 A'   10 A"   30 A'                 
 -0.296  -0.291
 31 A'   11 A"                                                                 
 -- Virtual --                   
 -0.129  -0.100  -0.003   0.002   0.012   0.034   0.038   0.078
 12 A"   32 A'   33 A'   34 A'   35 A'   36 A'   13 A"   37 A'                 
  0.122   0.131   0.142   0.171   0.191   0.195   0.216   0.237
 38 A'   14 A"   39 A'   40 A'   41 A'   15 A"   42 A'   16 A"                 
  0.244   0.254   0.276   0.277   0.331   0.364   0.371   0.390
 43 A'   44 A'   45 A'   17 A"   46 A'   18 A"   47 A'   48 A'                 
  0.397   0.435   0.462   0.518   0.604   0.617   0.668   0.691
 19 A"   49 A'   50 A'   51 A'   52 A'   20 A"   21 A"   53 A'                 
  0.740   0.817   0.849   0.880   1.012   1.139   1.267   1.286
 54 A'   22 A"   55 A'   56 A'   57 A'   58 A'   23 A"   24 A"                 
  1.296   1.304   1.340   1.380   1.477   1.551   1.629   1.921
 59 A'   60 A'   61 A'   62 A'   25 A"   63 A'   64 A'   65 A'                 
  1.938   2.079   2.084   2.247   2.555   3.539   3.671   3.756
 26 A"   27 A"   66 A'   67 A'   68 A'   69 A'   28 A"   29 A"                 
  3.765   3.787   3.892   3.943   3.949   3.955   3.980   4.025
 70 A'   71 A'   30 A"   31 A"   72 A'   32 A"   73 A'   74 A'                 
  4.115   4.278   4.763   5.963   5.982   6.006   6.256   6.296
 75 A'   76 A'   77 A'   33 A"   78 A'   79 A'   34 A"   80 A'                 
  6.434   6.927  13.743  13.839  13.937  27.732  28.310  28.324
 81 A'   82 A'   35 A"   83 A'   84 A'   85 A'   36 A"   86 A'                 
 28.342  28.516  28.518  28.521  28.542  28.610  35.230  66.747
 87 A'   37 A"   88 A'   38 A"   89 A'   90 A'   91 A'   92 A'                 
127.858 127.868 127.890 151.547 163.0571901.707
 39 A"   93 A'   94 A'   95 A'   96 A'   97 A'                                 

 Beta MOs, Restricted
 -- Occupied --                  
******* -176.33 -165.73 -165.73 -165.73  -77.14  -35.82  -31.32
  1 A'    2 A'    3 A'    1 A"    4 A'    5 A'    6 A'    7 A'                 
-31.311 -31.311 -24.720 -22.967 -22.966 -22.966 -22.962 -22.962
  2 A"    8 A'    9 A'   10 A'    3 A"   11 A'    4 A"   12 A'                 
-14.424  -6.638  -6.373  -4.799  -4.798  -4.795  -4.785  -4.772
 13 A'   14 A'   15 A'   16 A'    5 A"   17 A'   18 A'    6 A"                 
 -4.771  -2.051  -2.047  -2.046  -2.035  -2.035  -1.247  -0.888
 19 A'   20 A'    7 A"   21 A'    8 A"   22 A'   23 A'   24 A'                 
 -0.694  -0.594  -0.499  -0.487  -0.477  -0.367  -0.353  -0.315
 25 A'   26 A'   27 A'    9 A"   28 A'   29 A'   10 A"   30 A'                 
 -0.296  -0.291
 31 A'   11 A"                                                                 
 -- Virtual --                   
 -0.129  -0.100  -0.003   0.002   0.012   0.034   0.038   0.078
 12 A"   32 A'   33 A'   34 A'   35 A'   36 A'   13 A"   37 A'                 
  0.122   0.131   0.142   0.171   0.191   0.195   0.216   0.237
 38 A'   14 A"   39 A'   40 A'   41 A'   15 A"   42 A'   16 A"                 
  0.244   0.254   0.276   0.277   0.331   0.364   0.371   0.390
 43 A'   44 A'   45 A'   17 A"   46 A'   18 A"   47 A'   48 A'                 
  0.397   0.435   0.462   0.518   0.604   0.617   0.668   0.691
 19 A"   49 A'   50 A'   51 A'   52 A'   20 A"   21 A"   53 A'                 
  0.740   0.817   0.849   0.880   1.012   1.139   1.267   1.286
 54 A'   22 A"   55 A'   56 A'   57 A'   58 A'   23 A"   24 A"                 
  1.296   1.304   1.340   1.380   1.477   1.551   1.629   1.921
 59 A'   60 A'   61 A'   62 A'   25 A"   63 A'   64 A'   65 A'                 
  1.938   2.079   2.084   2.247   2.555   3.539   3.671   3.756
 26 A"   27 A"   66 A'   67 A'   68 A'   69 A'   28 A"   29 A"                 
  3.765   3.787   3.892   3.943   3.949   3.955   3.980   4.025
 70 A'   71 A'   30 A"   31 A"   72 A'   32 A"   73 A'   74 A'                 
  4.115   4.278   4.763   5.963   5.982   6.006   6.256   6.296
 75 A'   76 A'   77 A'   33 A"   78 A'   79 A'   34 A"   80 A'                 
  6.434   6.927  13.743  13.839  13.937  27.732  28.310  28.324
 81 A'   82 A'   35 A"   83 A'   84 A'   85 A'   36 A"   86 A'                 
 28.342  28.516  28.518  28.521  28.542  28.610  35.230  66.747
 87 A'   37 A"   88 A'   38 A"   89 A'   90 A'   91 A'   92 A'                 
127.858 127.868 127.890 151.547 163.0571901.707
 39 A"   93 A'   94 A'   95 A'   96 A'   97 A'                                 
 --------------------------------------------------------------

          Ground-State Mulliken Net Atomic Charges

     Atom                 Charge (a.u.)
  ----------------------------------------
      1 P                     0.333165
      2 N                    -0.191221
      3 F                    -0.057779
      4 I                    -0.084165
  ----------------------------------------
  Sum of atomic charges =     0.000000

 -----------------------------------------------------------------
                    Cartesian Multipole Moments
 -----------------------------------------------------------------
    Charge (ESU x 10^10)
                 0.0000
    Dipole Moment (Debye)
         X      -1.5691      Y      -1.7084      Z      -0.0000
       Tot       2.3196
    Quadrupole Moments (Debye-Ang)
        XX     -57.3430     XY      -4.4247     YY     -52.5333
        XZ       0.0000     YZ       0.0000     ZZ     -51.0293
    Octopole Moments (Debye-Ang^2)
       XXX    -106.1555    XXY      -5.5766    XYY     -26.5331
       YYY      -3.8375    XXZ      -0.0000    XYZ      -0.0000
       YYZ      -0.0000    XZZ     -21.8583    YZZ      -1.6506
       ZZZ      -0.0000
    Hexadecapole Moments (Debye-Ang^3)
      XXXX    -979.5681   XXXY       1.6573   XXYY    -172.7239
      XYYY      21.6273   YYYY    -138.2582   XXXZ       0.0000
      XXYZ       0.0000   XYYZ      -0.0000   YYYZ       0.0000
      XXZZ    -155.9007   XYZZ       6.8352   YYZZ     -33.2372
      XZZZ       0.0000   YZZZ       0.0000   ZZZZ     -66.0463
 -----------------------------------------------------------------
 Calculating analytic gradient of the SCF energy
 Gradient of SCF Energy
            1           2           3           4
    1   0.0201126  -0.0131028  -0.0112123   0.0042025
    2   0.0318620  -0.0294632  -0.0007238  -0.0016750
    3   0.0000000  -0.0000000   0.0000000  -0.0000000
 Max gradient component =       3.186E-02
 RMS gradient           =       1.474E-02
 Gradient time:  CPU 3.68 s  wall 1.02 s
 Geometry Optimization Parameters
   NAtoms,    NIC,     NZ,  NCons,   NDum,   NFix, NCnnct, MaxDiis
        4      14       4       0       0       0       0       0

 Cartesian Hessian Update
 Hessian Updated using BFGS Update


** GEOMETRY OPTIMIZATION IN DELOCALIZED INTERNAL COORDINATES **
   Searching for a Minimum

   Optimization Cycle:   4

                       Coordinates (Angstroms)
     ATOM                X               Y               Z
      1  P         1.4037396944   -0.7715999606    0.0000000000
      2  N         2.2135419226    0.5726593470    0.0000000000
      3  F         3.5788193771    0.1773677242    0.0000000000
      4  I        -0.8456598309    0.2206694423    0.0000000000
   Point Group: cs    Number of degrees of freedom:     5


   Energy is  -7415.458175602

 Hessian Updated using BFGS Update

  5 Hessian modes will be used to form the next step
  Hessian Eigenvalues:
     0.076779    0.210025    0.262472    0.279852    0.418304

 Minimum Search - Taking Simple RFO Step
 Searching for Lamda that Minimizes Along All modes
 Value Taken    Lamda =  -0.00451845
 Step Taken.  Stepsize is  0.109012

                             Maximum     Tolerance    Cnvgd?
         Gradient           0.026698      0.000300      NO
         Displacement       0.070476      0.001200      NO
         Energy change     -0.003394      0.000001      NO


 New Cartesian Coordinates Obtained by Inverse Iteration

 Displacement from previous Coordinates is:  0.114741
 ----------------------------------------------------------------
             Standard Nuclear Orientation (Angstroms)
    I     Atom           X                Y                Z
 ----------------------------------------------------------------
    1      P       1.3757779216    -0.7927308013     0.0000000000
    2      N       2.2369297211     0.5856722649     0.0000000000
    3      F       3.6097216236     0.1869461841     0.0000000000
    4      I      -0.8719881032     0.2192089052     0.0000000000
 ----------------------------------------------------------------
 Molecular Point Group                 Cs    NOp =  2
 Largest Abelian Subgroup              Cs    NOp =  2
 Nuclear Repulsion Energy =   376.4935747274 hartrees
 There are       42 alpha and       42 beta electrons
 Applying Cartesian multipole field
    Component          Value
    ---------          -----
     (2,0,0)        1.00000E-11
     (0,2,0)        2.00000E-11
     (0,0,2)       -3.00000E-11
 Nucleus-field energy     =     0.0000000089 hartrees
 Requested basis set is 6-311++G(d,p)
 There are 49 shells and 136 basis functions
 A cutoff of  1.0D-11 yielded   1009 shell pairs
 There are      8140 function pairs (      9133 Cartesian)
 Smallest overlap matrix eigenvalue = 2.36E-03
 Guess MOs from SCF MO coefficient file

 -----------------------------------------------------------------------
  General SCF calculation program by
  Eric Jon Sundstrom, Paul Horn, Yuezhi Mao, Dmitri Zuev, Alec White,
  David Stuck, Shaama M.S., Shane Yost, Joonho Lee, David Small,
  Daniel Levine, Susi Lehtola, Hugh Burton, Evgeny Epifanovsky
 -----------------------------------------------------------------------
 Exchange:     0.2000 Hartree-Fock + 0.0800 Slater + 0.7200 B88
 Correlation:  0.1900 VWN1RPA + 0.8100 LYP
 Using SG-1 standard quadrature grid
 using 4 threads for integral computing
 -------------------------------------------------------
 OpenMP Integral computing Module                
 Release: version 2.0, May 2017, Q-Chem Inc. Pleasanton 
 -------------------------------------------------------
 -------------------------------------------------------
 OpenMP BLAS3 based DFT computing Module                
 Release: version 1.0, May 2013, Q-Chem Inc. Pittsburgh 
 -------------------------------------------------------
 A restricted SCF calculation will be
 performed using DIIS
 SCF converges when DIIS error is below 1.0e-08
 ---------------------------------------
  Cycle       Energy         DIIS error
 ---------------------------------------
    1   -7415.4586382989      6.67e-04  
    2   -7415.4584372030      8.42e-04  
    3   -7415.4593043058      5.39e-04  
    4   -7415.4599508008      8.21e-05  
    5   -7415.4599629650      4.61e-05  
    6   -7415.4599663859      5.40e-06  
    7   -7415.4599664330      3.11e-06  
    8   -7415.4599664613      9.13e-07  
    9   -7415.4599664622      1.21e-07  
   10   -7415.4599664622      2.40e-08  
   11   -7415.4599664621      1.06e-08  
   12   -7415.4599664622      2.28e-09  Convergence criterion met
 ---------------------------------------
 SCF time:   CPU 12.03s  wall 3.00s 
 SCF   energy in the final basis set =    -7415.4599664622
 Total energy in the final basis set =    -7415.4599664622

 --------------------------------------------------------------
             Orbital Energies (a.u.) and Symmetries
 --------------------------------------------------------------

 Alpha MOs, Restricted
 -- Occupied --                  
******* -176.33 -165.73 -165.73 -165.73  -77.15  -35.83  -31.32
  1 A'    2 A'    3 A'    1 A"    4 A'    5 A'    6 A'    7 A'                 
-31.314 -31.313 -24.718 -22.969 -22.968 -22.968 -22.964 -22.964
  2 A"    8 A'    9 A'   10 A'    3 A"   11 A'    4 A"   12 A'                 
-14.431  -6.641  -6.375  -4.802  -4.801  -4.798  -4.787  -4.774
 13 A'   14 A'   15 A'   16 A'    5 A"   17 A'   18 A'    6 A"                 
 -4.773  -2.053  -2.049  -2.048  -2.037  -2.037  -1.240  -0.873
 19 A'   20 A'    7 A"   21 A'    8 A"   22 A'   23 A'   24 A'                 
 -0.696  -0.593  -0.493  -0.482  -0.477  -0.367  -0.349  -0.316
 25 A'   26 A'   27 A'    9 A"   28 A'   29 A'   10 A"   30 A'                 
 -0.296  -0.290
 31 A'   11 A"                                                                 
 -- Virtual --                   
 -0.135  -0.103  -0.009  -0.001   0.011   0.033   0.038   0.075
 12 A"   32 A'   33 A'   34 A'   35 A'   36 A'   13 A"   37 A'                 
  0.122   0.131   0.140   0.170   0.190   0.194   0.216   0.239
 38 A'   14 A"   39 A'   40 A'   41 A'   15 A"   42 A'   16 A"                 
  0.242   0.254   0.273   0.278   0.321   0.362   0.368   0.389
 43 A'   44 A'   45 A'   17 A"   46 A'   18 A"   47 A'   48 A'                 
  0.394   0.434   0.460   0.514   0.590   0.606   0.667   0.680
 19 A"   49 A'   50 A'   51 A'   52 A'   20 A"   21 A"   53 A'                 
  0.752   0.823   0.854   0.880   0.956   1.148   1.266   1.286
 54 A'   22 A"   55 A'   56 A'   57 A'   58 A'   23 A"   24 A"                 
  1.293   1.300   1.338   1.373   1.474   1.558   1.627   1.915
 59 A'   60 A'   61 A'   62 A'   25 A"   63 A'   64 A'   65 A'                 
  1.941   2.053   2.068   2.248   2.504   3.535   3.674   3.759
 26 A"   27 A"   66 A'   67 A'   68 A'   69 A'   28 A"   29 A"                 
  3.764   3.772   3.885   3.941   3.942   3.948   3.953   4.012
 70 A'   71 A'   30 A"   31 A"   72 A'   73 A'   32 A"   74 A'                 
  4.109   4.274   4.743   5.961   5.980   6.003   6.258   6.294
 75 A'   76 A'   77 A'   33 A"   78 A'   79 A'   34 A"   80 A'                 
  6.420   6.889  13.740  13.832  13.890  27.728  28.308  28.322
 81 A'   82 A'   35 A"   83 A'   84 A'   85 A'   36 A"   86 A'                 
 28.340  28.514  28.516  28.519  28.538  28.606  35.221  66.748
 87 A'   37 A"   88 A'   38 A"   89 A'   90 A'   91 A'   92 A'                 
127.855 127.866 127.887 151.543 163.0071901.702
 39 A"   93 A'   94 A'   95 A'   96 A'   97 A'                                 

 Beta MOs, Restricted
 -- Occupied --                  
******* -176.33 -165.73 -165.73 -165.73  -77.15  -35.83  -31.32
  1 A'    2 A'    3 A'    1 A"    4 A'    5 A'    6 A'    7 A'                 
-31.314 -31.313 -24.718 -22.969 -22.968 -22.968 -22.964 -22.964
  2 A"    8 A'    9 A'   10 A'    3 A"   11 A'    4 A"   12 A'                 
-14.431  -6.641  -6.375  -4.802  -4.801  -4.798  -4.787  -4.774
 13 A'   14 A'   15 A'   16 A'    5 A"   17 A'   18 A'    6 A"                 
 -4.773  -2.053  -2.049  -2.048  -2.037  -2.037  -1.240  -0.873
 19 A'   20 A'    7 A"   21 A'    8 A"   22 A'   23 A'   24 A'                 
 -0.696  -0.593  -0.493  -0.482  -0.477  -0.367  -0.349  -0.316
 25 A'   26 A'   27 A'    9 A"   28 A'   29 A'   10 A"   30 A'                 
 -0.296  -0.290
 31 A'   11 A"                                                                 
 -- Virtual --                   
 -0.135  -0.103  -0.009  -0.001   0.011   0.033   0.038   0.075
 12 A"   32 A'   33 A'   34 A'   35 A'   36 A'   13 A"   37 A'                 
  0.122   0.131   0.140   0.170   0.190   0.194   0.216   0.239
 38 A'   14 A"   39 A'   40 A'   41 A'   15 A"   42 A'   16 A"                 
  0.242   0.254   0.273   0.278   0.321   0.362   0.368   0.389
 43 A'   44 A'   45 A'   17 A"   46 A'   18 A"   47 A'   48 A'                 
  0.394   0.434   0.460   0.514   0.590   0.606   0.667   0.680
 19 A"   49 A'   50 A'   51 A'   52 A'   20 A"   21 A"   53 A'                 
  0.752   0.823   0.854   0.880   0.956   1.148   1.266   1.286
 54 A'   22 A"   55 A'   56 A'   57 A'   58 A'   23 A"   24 A"                 
  1.293   1.300   1.338   1.373   1.474   1.558   1.627   1.915
 59 A'   60 A'   61 A'   62 A'   25 A"   63 A'   64 A'   65 A'                 
  1.941   2.053   2.068   2.248   2.504   3.535   3.674   3.759
 26 A"   27 A"   66 A'   67 A'   68 A'   69 A'   28 A"   29 A"                 
  3.764   3.772   3.885   3.941   3.942   3.948   3.953   4.012
 70 A'   71 A'   30 A"   31 A"   72 A'   73 A'   32 A"   74 A'                 
  4.109   4.274   4.743   5.961   5.980   6.003   6.258   6.294
 75 A'   76 A'   77 A'   33 A"   78 A'   79 A'   34 A"   80 A'                 
  6.420   6.889  13.740  13.832  13.890  27.728  28.308  28.322
 81 A'   82 A'   35 A"   83 A'   84 A'   85 A'   36 A"   86 A'                 
 28.340  28.514  28.516  28.519  28.538  28.606  35.221  66.748
 87 A'   37 A"   88 A'   38 A"   89 A'   90 A'   91 A'   92 A'                 
127.855 127.866 127.887 151.543 163.0071901.702
 39 A"   93 A'   94 A'   95 A'   96 A'   97 A'                                 
 --------------------------------------------------------------

          Ground-State Mulliken Net Atomic Charges

     Atom                 Charge (a.u.)
  ----------------------------------------
      1 P                     0.330485
      2 N                    -0.191330
      3 F                    -0.063040
      4 I                    -0.076115
  ----------------------------------------
  Sum of atomic charges =     0.000000

 -----------------------------------------------------------------
                    Cartesian Multipole Moments
 -----------------------------------------------------------------
    Charge (ESU x 10^10)
                 0.0000
    Dipole Moment (Debye)
         X      -1.7363      Y      -1.7227      Z       0.0000
       Tot       2.4459
    Quadrupole Moments (Debye-Ang)
        XX     -57.7944     XY      -4.4925     YY     -52.5546
        XZ       0.0000     YZ      -0.0000     ZZ     -51.2076
    Octopole Moments (Debye-Ang^2)
       XXX    -106.1185    XXY      -5.5545    XYY     -25.8966
       YYY      -3.3811    XXZ       0.0000    XYZ      -0.0000
       YYZ       0.0000    XZZ     -21.4894    YZZ      -1.4302
       ZZZ       0.0000
    Hexadecapole Moments (Debye-Ang^3)
      XXXX    -999.2281   XXXY      -0.0865   XXYY    -175.5398
      XYYY      20.6112   YYYY    -141.3394   XXXZ       0.0000
      XXYZ      -0.0000   XYYZ       0.0000   YYYZ      -0.0000
      XXZZ    -158.7859   XYZZ       6.6347   YYZZ     -33.8639
      XZZZ      -0.0000   YZZZ      -0.0000   ZZZZ     -66.5188
 -----------------------------------------------------------------
 Calculating analytic gradient of the SCF energy
 Gradient of SCF Energy
            1           2           3           4
    1  -0.0038125   0.0039584  -0.0005464   0.0004005
    2  -0.0047152   0.0059132  -0.0001026  -0.0010954
    3   0.0000000  -0.0000000   0.0000000  -0.0000000
 Max gradient component =       5.913E-03
 RMS gradient           =       2.724E-03
 Gradient time:  CPU 3.63 s  wall 1.00 s
 Geometry Optimization Parameters
   NAtoms,    NIC,     NZ,  NCons,   NDum,   NFix, NCnnct, MaxDiis
        4      14       4       0       0       0       0       0

 Cartesian Hessian Update
 Hessian Updated using BFGS Update


** GEOMETRY OPTIMIZATION IN DELOCALIZED INTERNAL COORDINATES **
   Searching for a Minimum

   Optimization Cycle:   5

                       Coordinates (Angstroms)
     ATOM                X               Y               Z
      1  P         1.3757779216   -0.7927308013    0.0000000000
      2  N         2.2369297211    0.5856722649    0.0000000000
      3  F         3.6097216236    0.1869461841    0.0000000000
      4  I        -0.8719881032    0.2192089052    0.0000000000
   Point Group: cs    Number of degrees of freedom:     5


   Energy is  -7415.459966462

 Hessian Updated using BFGS Update

  5 Hessian modes will be used to form the next step
  Hessian Eigenvalues:
     0.076661    0.209631    0.267904    0.296959    0.449236

 Minimum Search - Taking Simple RFO Step
 Searching for Lamda that Minimizes Along All modes
 Value Taken    Lamda =  -0.00014442
 Step Taken.  Stepsize is  0.023552

                             Maximum     Tolerance    Cnvgd?
         Gradient           0.005031      0.000300      NO
         Displacement       0.019497      0.001200      NO
         Energy change     -0.001791      0.000001      NO


 New Cartesian Coordinates Obtained by Inverse Iteration

 Displacement from previous Coordinates is:  0.029140
 ----------------------------------------------------------------
             Standard Nuclear Orientation (Angstroms)
    I     Atom           X                Y                Z
 ----------------------------------------------------------------
    1      P       1.3800246456    -0.7972110362     0.0000000000
    2      N       2.2308832012     0.5770910251     0.0000000000
    3      F       3.6095131271     0.1936939917     0.0000000000
    4      I      -0.8699798108     0.2255225724     0.0000000000
 ----------------------------------------------------------------
 Molecular Point Group                 Cs    NOp =  2
 Largest Abelian Subgroup              Cs    NOp =  2
 Nuclear Repulsion Energy =   376.4285460355 hartrees
 There are       42 alpha and       42 beta electrons
 Applying Cartesian multipole field
    Component          Value
    ---------          -----
     (2,0,0)        1.00000E-11
     (0,2,0)        2.00000E-11
     (0,0,2)       -3.00000E-11
 Nucleus-field energy     =     0.0000000089 hartrees
 Requested basis set is 6-311++G(d,p)
 There are 49 shells and 136 basis functions
 A cutoff of  1.0D-11 yielded   1008 shell pairs
 There are      8149 function pairs (      9145 Cartesian)
 Smallest overlap matrix eigenvalue = 2.35E-03
 Guess MOs from SCF MO coefficient file

 -----------------------------------------------------------------------
  General SCF calculation program by
  Eric Jon Sundstrom, Paul Horn, Yuezhi Mao, Dmitri Zuev, Alec White,
  David Stuck, Shaama M.S., Shane Yost, Joonho Lee, David Small,
  Daniel Levine, Susi Lehtola, Hugh Burton, Evgeny Epifanovsky
 -----------------------------------------------------------------------
 Exchange:     0.2000 Hartree-Fock + 0.0800 Slater + 0.7200 B88
 Correlation:  0.1900 VWN1RPA + 0.8100 LYP
 Using SG-1 standard quadrature grid
 using 4 threads for integral computing
 -------------------------------------------------------
 OpenMP Integral computing Module                
 Release: version 2.0, May 2017, Q-Chem Inc. Pleasanton 
 -------------------------------------------------------
 -------------------------------------------------------
 OpenMP BLAS3 based DFT computing Module                
 Release: version 1.0, May 2013, Q-Chem Inc. Pittsburgh 
 -------------------------------------------------------
 A restricted SCF calculation will be
 performed using DIIS
 SCF converges when DIIS error is below 1.0e-08
 ---------------------------------------
  Cycle       Energy         DIIS error
 ---------------------------------------
    1   -7415.4599403017      1.62e-04  
    2   -7415.4600105973      1.28e-04  
    3   -7415.4599903023      1.60e-04  
    4   -7415.4600432383      2.48e-05  
    5   -7415.4600443083      1.10e-05  
    6   -7415.4600445158      1.69e-06  
    7   -7415.4600445220      8.25e-07  
    8   -7415.4600445233      1.97e-07  
    9   -7415.4600445234      4.38e-08  
   10   -7415.4600445233      1.32e-08  
   11   -7415.4600445234      2.13e-09  Convergence criterion met
 ---------------------------------------
 SCF time:   CPU 11.05s  wall 3.00s 
 SCF   energy in the final basis set =    -7415.4600445234
 Total energy in the final basis set =    -7415.4600445234

 --------------------------------------------------------------
             Orbital Energies (a.u.) and Symmetries
 --------------------------------------------------------------

 Alpha MOs, Restricted
 -- Occupied --                  
******* -176.33 -165.73 -165.73 -165.73  -77.15  -35.83  -31.32
  1 A'    2 A'    3 A'    1 A"    4 A'    5 A'    6 A'    7 A'                 
-31.313 -31.313 -24.719 -22.969 -22.968 -22.967 -22.964 -22.964
  2 A"    8 A'    9 A'   10 A'    3 A"   11 A'    4 A"   12 A'                 
-14.430  -6.641  -6.375  -4.803  -4.801  -4.798  -4.786  -4.773
 13 A'   14 A'   15 A'   16 A'    5 A"   17 A'   18 A'    6 A"                 
 -4.772  -2.052  -2.048  -2.047  -2.036  -2.036  -1.240  -0.876
 19 A'   20 A'    7 A"   21 A'    8 A"   22 A'   23 A'   24 A'                 
 -0.694  -0.593  -0.494  -0.482  -0.477  -0.368  -0.349  -0.315
 25 A'   26 A'   27 A'    9 A"   28 A'   29 A'   10 A"   30 A'                 
 -0.296  -0.291
 31 A'   11 A"                                                                 
 -- Virtual --                   
 -0.134  -0.104  -0.009  -0.000   0.011   0.033   0.038   0.076
 12 A"   32 A'   33 A'   34 A'   35 A'   36 A'   13 A"   37 A'                 
  0.122   0.131   0.140   0.170   0.190   0.194   0.216   0.239
 38 A'   14 A"   39 A'   40 A'   41 A'   15 A"   42 A'   16 A"                 
  0.242   0.254   0.273   0.278   0.322   0.362   0.368   0.390
 43 A'   44 A'   45 A'   17 A"   46 A'   18 A"   47 A'   48 A'                 
  0.395   0.434   0.460   0.513   0.592   0.607   0.666   0.681
 19 A"   49 A'   50 A'   51 A'   52 A'   20 A"   21 A"   53 A'                 
  0.751   0.822   0.854   0.880   0.964   1.146   1.267   1.287
 54 A'   22 A"   55 A'   56 A'   57 A'   58 A'   23 A"   24 A"                 
  1.294   1.299   1.339   1.374   1.474   1.558   1.626   1.914
 59 A'   60 A'   61 A'   62 A'   25 A"   63 A'   64 A'   65 A'                 
  1.940   2.056   2.070   2.247   2.512   3.535   3.675   3.759
 26 A"   27 A"   66 A'   67 A'   68 A'   69 A'   28 A"   29 A"                 
  3.764   3.775   3.884   3.941   3.945   3.949   3.953   4.014
 70 A'   71 A'   30 A"   31 A"   72 A'   73 A'   32 A"   74 A'                 
  4.108   4.274   4.741   5.962   5.980   6.004   6.259   6.294
 75 A'   76 A'   77 A'   33 A"   78 A'   79 A'   34 A"   80 A'                 
  6.419   6.895  13.740  13.832  13.895  27.728  28.309  28.323
 81 A'   82 A'   35 A"   83 A'   84 A'   85 A'   36 A"   86 A'                 
 28.340  28.514  28.517  28.519  28.539  28.606  35.221  66.749
 87 A'   37 A"   88 A'   38 A"   89 A'   90 A'   91 A'   92 A'                 
127.856 127.867 127.888 151.543 163.0141901.702
 39 A"   93 A'   94 A'   95 A'   96 A'   97 A'                                 

 Beta MOs, Restricted
 -- Occupied --                  
******* -176.33 -165.73 -165.73 -165.73  -77.15  -35.83  -31.32
  1 A'    2 A'    3 A'    1 A"    4 A'    5 A'    6 A'    7 A'                 
-31.313 -31.313 -24.719 -22.969 -22.968 -22.967 -22.964 -22.964
  2 A"    8 A'    9 A'   10 A'    3 A"   11 A'    4 A"   12 A'                 
-14.430  -6.641  -6.375  -4.803  -4.801  -4.798  -4.786  -4.773
 13 A'   14 A'   15 A'   16 A'    5 A"   17 A'   18 A'    6 A"                 
 -4.772  -2.052  -2.048  -2.047  -2.036  -2.036  -1.240  -0.876
 19 A'   20 A'    7 A"   21 A'    8 A"   22 A'   23 A'   24 A'                 
 -0.694  -0.593  -0.494  -0.482  -0.477  -0.368  -0.349  -0.315
 25 A'   26 A'   27 A'    9 A"   28 A'   29 A'   10 A"   30 A'                 
 -0.296  -0.291
 31 A'   11 A"                                                                 
 -- Virtual --                   
 -0.134  -0.104  -0.009  -0.000   0.011   0.033   0.038   0.076
 12 A"   32 A'   33 A'   34 A'   35 A'   36 A'   13 A"   37 A'                 
  0.122   0.131   0.140   0.170   0.190   0.194   0.216   0.239
 38 A'   14 A"   39 A'   40 A'   41 A'   15 A"   42 A'   16 A"                 
  0.242   0.254   0.273   0.278   0.322   0.362   0.368   0.390
 43 A'   44 A'   45 A'   17 A"   46 A'   18 A"   47 A'   48 A'                 
  0.395   0.434   0.460   0.513   0.592   0.607   0.666   0.681
 19 A"   49 A'   50 A'   51 A'   52 A'   20 A"   21 A"   53 A'                 
  0.751   0.822   0.854   0.880   0.964   1.146   1.267   1.287
 54 A'   22 A"   55 A'   56 A'   57 A'   58 A'   23 A"   24 A"                 
  1.294   1.299   1.339   1.374   1.474   1.558   1.626   1.914
 59 A'   60 A'   61 A'   62 A'   25 A"   63 A'   64 A'   65 A'                 
  1.940   2.056   2.070   2.247   2.512   3.535   3.675   3.759
 26 A"   27 A"   66 A'   67 A'   68 A'   69 A'   28 A"   29 A"                 
  3.764   3.775   3.884   3.941   3.945   3.949   3.953   4.014
 70 A'   71 A'   30 A"   31 A"   72 A'   73 A'   32 A"   74 A'                 
  4.108   4.274   4.741   5.962   5.980   6.004   6.259   6.294
 75 A'   76 A'   77 A'   33 A"   78 A'   79 A'   34 A"   80 A'                 
  6.419   6.895  13.740  13.832  13.895  27.728  28.309  28.323
 81 A'   82 A'   35 A"   83 A'   84 A'   85 A'   36 A"   86 A'                 
 28.340  28.514  28.517  28.519  28.539  28.606  35.221  66.749
 87 A'   37 A"   88 A'   38 A"   89 A'   90 A'   91 A'   92 A'                 
127.856 127.867 127.888 151.543 163.0141901.702
 39 A"   93 A'   94 A'   95 A'   96 A'   97 A'                                 
 --------------------------------------------------------------

          Ground-State Mulliken Net Atomic Charges

     Atom                 Charge (a.u.)
  ----------------------------------------
      1 P                     0.331410
      2 N                    -0.189942
      3 F                    -0.063545
      4 I                    -0.077923
  ----------------------------------------
  Sum of atomic charges =     0.000000

 -----------------------------------------------------------------
                    Cartesian Multipole Moments
 -----------------------------------------------------------------
    Charge (ESU x 10^10)
                 0.0000
    Dipole Moment (Debye)
         X      -1.6954      Y      -1.7437      Z       0.0000
       Tot       2.4320
    Quadrupole Moments (Debye-Ang)
        XX     -57.7480     XY      -4.5488     YY     -52.5033
        XZ      -0.0000     YZ       0.0000     ZZ     -51.1968
    Octopole Moments (Debye-Ang^2)
       XXX    -106.0727    XXY      -5.7230    XYY     -25.8864
       YYY      -3.7002    XXZ       0.0000    XYZ      -0.0000
       YYZ       0.0000    XZZ     -21.4785    YZZ      -1.5601
       ZZZ       0.0000
    Hexadecapole Moments (Debye-Ang^3)
      XXXX    -998.2515   XXXY       0.3723   XXYY    -175.3100
      XYYY      21.4173   YYYY    -141.9181   XXXZ       0.0000
      XXYZ       0.0000   XYYZ      -0.0000   YYYZ       0.0000
      XXZZ    -158.5888   XYZZ       6.8800   YYZZ     -33.9503
      XZZZ      -0.0000   YZZZ       0.0000   ZZZZ     -66.4991
 -----------------------------------------------------------------
 Calculating analytic gradient of the SCF energy
 Gradient of SCF Energy
            1           2           3           4
    1   0.0002787   0.0002922   0.0000962  -0.0006670
    2  -0.0009633   0.0009592   0.0001550  -0.0001509
    3   0.0000000  -0.0000000   0.0000000  -0.0000000
 Max gradient component =       9.633E-04
 RMS gradient           =       4.575E-04
 Gradient time:  CPU 3.65 s  wall 1.02 s
 Geometry Optimization Parameters
   NAtoms,    NIC,     NZ,  NCons,   NDum,   NFix, NCnnct, MaxDiis
        4      14       4       0       0       0       0       0

 Cartesian Hessian Update
 Hessian Updated using BFGS Update


** GEOMETRY OPTIMIZATION IN DELOCALIZED INTERNAL COORDINATES **
   Searching for a Minimum

   Optimization Cycle:   6

                       Coordinates (Angstroms)
     ATOM                X               Y               Z
      1  P         1.3800246456   -0.7972110362    0.0000000000
      2  N         2.2308832012    0.5770910251    0.0000000000
      3  F         3.6095131271    0.1936939917    0.0000000000
      4  I        -0.8699798108    0.2255225724    0.0000000000
   Point Group: cs    Number of degrees of freedom:     5


   Energy is  -7415.460044523

 Hessian Updated using BFGS Update

  5 Hessian modes will be used to form the next step
  Hessian Eigenvalues:
     0.086478    0.204334    0.253377    0.286410    0.414095

 Minimum Search - Taking Simple RFO Step
 Searching for Lamda that Minimizes Along All modes
 Value Taken    Lamda =  -0.00000925
 Step Taken.  Stepsize is  0.009096

                             Maximum     Tolerance    Cnvgd?
         Gradient           0.000896      0.000300      NO
         Displacement       0.005749      0.001200      NO
         Energy change     -0.000078      0.000001      NO


 New Cartesian Coordinates Obtained by Inverse Iteration

 Displacement from previous Coordinates is:  0.011487
 ----------------------------------------------------------------
             Standard Nuclear Orientation (Angstroms)
    I     Atom           X                Y                Z
 ----------------------------------------------------------------
    1      P       1.3790834324    -0.7980695397     0.0000000000
    2      N       2.2285697965     0.5753088024     0.0000000000
    3      F       3.6081644738     0.1954018371     0.0000000000
    4      I      -0.8653765396     0.2264554530     0.0000000000
 ----------------------------------------------------------------
 Molecular Point Group                 Cs    NOp =  2
 Largest Abelian Subgroup              Cs    NOp =  2
 Nuclear Repulsion Energy =   376.9695398928 hartrees
 There are       42 alpha and       42 beta electrons
 Applying Cartesian multipole field
    Component          Value
    ---------          -----
     (2,0,0)        1.00000E-11
     (0,2,0)        2.00000E-11
     (0,0,2)       -3.00000E-11
 Nucleus-field energy     =     0.0000000089 hartrees
 Requested basis set is 6-311++G(d,p)
 There are 49 shells and 136 basis functions
 A cutoff of  1.0D-11 yielded   1009 shell pairs
 There are      8152 function pairs (      9148 Cartesian)
 Smallest overlap matrix eigenvalue = 2.35E-03
 Guess MOs from SCF MO coefficient file

 -----------------------------------------------------------------------
  General SCF calculation program by
  Eric Jon Sundstrom, Paul Horn, Yuezhi Mao, Dmitri Zuev, Alec White,
  David Stuck, Shaama M.S., Shane Yost, Joonho Lee, David Small,
  Daniel Levine, Susi Lehtola, Hugh Burton, Evgeny Epifanovsky
 -----------------------------------------------------------------------
 Exchange:     0.2000 Hartree-Fock + 0.0800 Slater + 0.7200 B88
 Correlation:  0.1900 VWN1RPA + 0.8100 LYP
 Using SG-1 standard quadrature grid
 using 4 threads for integral computing
 -------------------------------------------------------
 OpenMP Integral computing Module                
 Release: version 2.0, May 2017, Q-Chem Inc. Pleasanton 
 -------------------------------------------------------
 -------------------------------------------------------
 OpenMP BLAS3 based DFT computing Module                
 Release: version 1.0, May 2013, Q-Chem Inc. Pittsburgh 
 -------------------------------------------------------
 A restricted SCF calculation will be
 performed using DIIS
 SCF converges when DIIS error is below 1.0e-08
 ---------------------------------------
  Cycle       Energy         DIIS error
 ---------------------------------------
    1   -7415.4600410238      3.91e-05  
    2   -7415.4600463409      1.98e-05  
    3   -7415.4600457097      2.82e-05  
    4   -7415.4600470723      6.32e-06  
    5   -7415.4600471512      2.78e-06  
    6   -7415.4600471673      6.86e-07  
    7   -7415.4600471683      2.58e-07  
    8   -7415.4600471685      7.57e-08  
    9   -7415.4600471685      1.12e-08  
   10   -7415.4600471685      2.48e-09  Convergence criterion met
 ---------------------------------------
 SCF time:   CPU 10.03s  wall 3.00s 
 SCF   energy in the final basis set =    -7415.4600471685
 Total energy in the final basis set =    -7415.4600471685

 --------------------------------------------------------------
             Orbital Energies (a.u.) and Symmetries
 --------------------------------------------------------------

 Alpha MOs, Restricted
 -- Occupied --                  
******* -176.33 -165.73 -165.73 -165.73  -77.15  -35.83  -31.32
  1 A'    2 A'    3 A'    1 A"    4 A'    5 A'    6 A'    7 A'                 
-31.313 -31.313 -24.718 -22.969 -22.968 -22.967 -22.964 -22.964
  2 A"    8 A'    9 A'   10 A'    3 A"   11 A'    4 A"   12 A'                 
-14.430  -6.641  -6.375  -4.802  -4.801  -4.798  -4.786  -4.773
 13 A'   14 A'   15 A'   16 A'    5 A"   17 A'   18 A'    6 A"                 
 -4.772  -2.052  -2.048  -2.047  -2.036  -2.036  -1.239  -0.876
 19 A'   20 A'    7 A"   21 A'    8 A"   22 A'   23 A'   24 A'                 
 -0.695  -0.593  -0.494  -0.481  -0.477  -0.368  -0.350  -0.315
 25 A'   26 A'   27 A'    9 A"   28 A'   29 A'   10 A"   30 A'                 
 -0.296  -0.291
 31 A'   11 A"                                                                 
 -- Virtual --                   
 -0.134  -0.104  -0.009  -0.000   0.011   0.033   0.038   0.076
 12 A"   32 A'   33 A'   34 A'   35 A'   36 A'   13 A"   37 A'                 
  0.122   0.131   0.140   0.170   0.190   0.194   0.216   0.239
 38 A'   14 A"   39 A'   40 A'   41 A'   15 A"   42 A'   16 A"                 
  0.243   0.254   0.273   0.278   0.323   0.362   0.368   0.390
 43 A'   44 A'   45 A'   17 A"   46 A'   18 A"   47 A'   48 A'                 
  0.396   0.434   0.461   0.514   0.592   0.607   0.667   0.682
 19 A"   49 A'   50 A'   51 A'   52 A'   20 A"   21 A"   53 A'                 
  0.751   0.822   0.855   0.880   0.965   1.146   1.267   1.287
 54 A'   22 A"   55 A'   56 A'   57 A'   58 A'   23 A"   24 A"                 
  1.294   1.300   1.339   1.375   1.475   1.558   1.626   1.915
 59 A'   60 A'   61 A'   62 A'   25 A"   63 A'   64 A'   65 A'                 
  1.940   2.057   2.071   2.248   2.514   3.536   3.675   3.759
 26 A"   27 A"   66 A'   67 A'   68 A'   69 A'   28 A"   29 A"                 
  3.764   3.776   3.884   3.941   3.945   3.949   3.953   4.015
 70 A'   71 A'   30 A"   31 A"   72 A'   73 A'   32 A"   74 A'                 
  4.109   4.275   4.741   5.962   5.981   6.004   6.259   6.294
 75 A'   76 A'   77 A'   33 A"   78 A'   79 A'   34 A"   80 A'                 
  6.420   6.896  13.740  13.833  13.897  27.729  28.309  28.323
 81 A'   82 A'   35 A"   83 A'   84 A'   85 A'   36 A"   86 A'                 
 28.340  28.514  28.517  28.519  28.539  28.607  35.222  66.749
 87 A'   37 A"   88 A'   38 A"   89 A'   90 A'   91 A'   92 A'                 
127.856 127.867 127.888 151.544 163.0151901.703
 39 A"   93 A'   94 A'   95 A'   96 A'   97 A'                                 

 Beta MOs, Restricted
 -- Occupied --                  
******* -176.33 -165.73 -165.73 -165.73  -77.15  -35.83  -31.32
  1 A'    2 A'    3 A'    1 A"    4 A'    5 A'    6 A'    7 A'                 
-31.313 -31.313 -24.718 -22.969 -22.968 -22.967 -22.964 -22.964
  2 A"    8 A'    9 A'   10 A'    3 A"   11 A'    4 A"   12 A'                 
-14.430  -6.641  -6.375  -4.802  -4.801  -4.798  -4.786  -4.773
 13 A'   14 A'   15 A'   16 A'    5 A"   17 A'   18 A'    6 A"                 
 -4.772  -2.052  -2.048  -2.047  -2.036  -2.036  -1.239  -0.876
 19 A'   20 A'    7 A"   21 A'    8 A"   22 A'   23 A'   24 A'                 
 -0.695  -0.593  -0.494  -0.481  -0.477  -0.368  -0.350  -0.315
 25 A'   26 A'   27 A'    9 A"   28 A'   29 A'   10 A"   30 A'                 
 -0.296  -0.291
 31 A'   11 A"                                                                 
 -- Virtual --                   
 -0.134  -0.104  -0.009  -0.000   0.011   0.033   0.038   0.076
 12 A"   32 A'   33 A'   34 A'   35 A'   36 A'   13 A"   37 A'                 
  0.122   0.131   0.140   0.170   0.190   0.194   0.216   0.239
 38 A'   14 A"   39 A'   40 A'   41 A'   15 A"   42 A'   16 A"                 
  0.243   0.254   0.273   0.278   0.323   0.362   0.368   0.390
 43 A'   44 A'   45 A'   17 A"   46 A'   18 A"   47 A'   48 A'                 
  0.396   0.434   0.461   0.514   0.592   0.607   0.667   0.682
 19 A"   49 A'   50 A'   51 A'   52 A'   20 A"   21 A"   53 A'                 
  0.751   0.822   0.855   0.880   0.965   1.146   1.267   1.287
 54 A'   22 A"   55 A'   56 A'   57 A'   58 A'   23 A"   24 A"                 
  1.294   1.300   1.339   1.375   1.475   1.558   1.626   1.915
 59 A'   60 A'   61 A'   62 A'   25 A"   63 A'   64 A'   65 A'                 
  1.940   2.057   2.071   2.248   2.514   3.536   3.675   3.759
 26 A"   27 A"   66 A'   67 A'   68 A'   69 A'   28 A"   29 A"                 
  3.764   3.776   3.884   3.941   3.945   3.949   3.953   4.015
 70 A'   71 A'   30 A"   31 A"   72 A'   73 A'   32 A"   74 A'                 
  4.109   4.275   4.741   5.962   5.981   6.004   6.259   6.294
 75 A'   76 A'   77 A'   33 A"   78 A'   79 A'   34 A"   80 A'                 
  6.420   6.896  13.740  13.833  13.897  27.729  28.309  28.323
 81 A'   82 A'   35 A"   83 A'   84 A'   85 A'   36 A"   86 A'                 
 28.340  28.514  28.517  28.519  28.539  28.607  35.222  66.749
 87 A'   37 A"   88 A'   38 A"   89 A'   90 A'   91 A'   92 A'                 
127.856 127.867 127.888 151.544 163.0151901.703
 39 A"   93 A'   94 A'   95 A'   96 A'   97 A'                                 
 --------------------------------------------------------------

          Ground-State Mulliken Net Atomic Charges

     Atom                 Charge (a.u.)
  ----------------------------------------
      1 P                     0.331207
      2 N                    -0.190530
      3 F                    -0.063665
      4 I                    -0.077013
  ----------------------------------------
  Sum of atomic charges =     0.000000

 -----------------------------------------------------------------
                    Cartesian Multipole Moments
 -----------------------------------------------------------------
    Charge (ESU x 10^10)
                 0.0000
    Dipole Moment (Debye)
         X      -1.7062      Y      -1.7415      Z       0.0000
       Tot       2.4380
    Quadrupole Moments (Debye-Ang)
        XX     -57.7623     XY      -4.5507     YY     -52.4933
        XZ       0.0000     YZ       0.0000     ZZ     -51.1833
    Octopole Moments (Debye-Ang^2)
       XXX    -106.3580    XXY      -5.7397    XYY     -26.0026
       YYY      -3.7153    XXZ       0.0000    XYZ       0.0000
       YYZ      -0.0000    XZZ     -21.5805    YZZ      -1.5736
       ZZZ       0.0000
    Hexadecapole Moments (Debye-Ang^3)
      XXXX    -996.1804   XXXY       0.3647   XXYY    -174.9512
      XYYY      21.4421   YYYY    -142.0256   XXXZ       0.0000
      XXYZ       0.0000   XYYZ      -0.0000   YYYZ      -0.0000
      XXZZ    -158.2094   XYZZ       6.8781   YYZZ     -33.9562
      XZZZ       0.0000   YZZZ      -0.0000   ZZZZ     -66.4530
 -----------------------------------------------------------------
 Calculating analytic gradient of the SCF energy
 Gradient of SCF Energy
            1           2           3           4
    1  -0.0000421  -0.0004279   0.0001413   0.0003286
    2   0.0003056  -0.0000409   0.0002556  -0.0005203
    3   0.0000000  -0.0000000   0.0000000  -0.0000000
 Max gradient component =       5.203E-04
 RMS gradient           =       2.490E-04
 Gradient time:  CPU 3.64 s  wall 1.00 s
 Geometry Optimization Parameters
   NAtoms,    NIC,     NZ,  NCons,   NDum,   NFix, NCnnct, MaxDiis
        4      14       4       0       0       0       0       0

 Cartesian Hessian Update
 Hessian Updated using BFGS Update


** GEOMETRY OPTIMIZATION IN DELOCALIZED INTERNAL COORDINATES **
   Searching for a Minimum

   Optimization Cycle:   7

                       Coordinates (Angstroms)
     ATOM                X               Y               Z
      1  P         1.3790834324   -0.7980695397    0.0000000000
      2  N         2.2285697965    0.5753088024    0.0000000000
      3  F         3.6081644738    0.1954018371    0.0000000000
      4  I        -0.8653765396    0.2264554530    0.0000000000
   Point Group: cs    Number of degrees of freedom:     5


   Energy is  -7415.460047169

 Hessian Updated using BFGS Update

  5 Hessian modes will be used to form the next step
  Hessian Eigenvalues:
     0.120311    0.203696    0.243818    0.301466    0.422123

 Minimum Search - Taking Simple RFO Step
 Searching for Lamda that Minimizes Along All modes
 Value Taken    Lamda =  -0.00000142
 Step Taken.  Stepsize is  0.003101

                             Maximum     Tolerance    Cnvgd?
         Gradient           0.000392      0.000300      NO
         Displacement       0.002509      0.001200      NO
         Energy change     -0.000003      0.000001      NO


 New Cartesian Coordinates Obtained by Inverse Iteration

 Displacement from previous Coordinates is:  0.003004
 ----------------------------------------------------------------
             Standard Nuclear Orientation (Angstroms)
    I     Atom           X                Y                Z
 ----------------------------------------------------------------
    1      P       1.3794500120    -0.7980938351     0.0000000000
    2      N       2.2292536478     0.5754442812     0.0000000000
    3      F       3.6084582012     0.1952876633     0.0000000000
    4      I      -0.8667206979     0.2264584435     0.0000000000
 ----------------------------------------------------------------
 Molecular Point Group                 Cs    NOp =  2
 Largest Abelian Subgroup              Cs    NOp =  2
 Nuclear Repulsion Energy =   376.7993499048 hartrees
 There are       42 alpha and       42 beta electrons
 Applying Cartesian multipole field
    Component          Value
    ---------          -----
     (2,0,0)        1.00000E-11
     (0,2,0)        2.00000E-11
     (0,0,2)       -3.00000E-11
 Nucleus-field energy     =     0.0000000089 hartrees
 Requested basis set is 6-311++G(d,p)
 There are 49 shells and 136 basis functions
 A cutoff of  1.0D-11 yielded   1009 shell pairs
 There are      8152 function pairs (      9148 Cartesian)
 Smallest overlap matrix eigenvalue = 2.35E-03
 Guess MOs from SCF MO coefficient file

 -----------------------------------------------------------------------
  General SCF calculation program by
  Eric Jon Sundstrom, Paul Horn, Yuezhi Mao, Dmitri Zuev, Alec White,
  David Stuck, Shaama M.S., Shane Yost, Joonho Lee, David Small,
  Daniel Levine, Susi Lehtola, Hugh Burton, Evgeny Epifanovsky
 -----------------------------------------------------------------------
 Exchange:     0.2000 Hartree-Fock + 0.0800 Slater + 0.7200 B88
 Correlation:  0.1900 VWN1RPA + 0.8100 LYP
 Using SG-1 standard quadrature grid
 using 4 threads for integral computing
 -------------------------------------------------------
 OpenMP Integral computing Module                
 Release: version 2.0, May 2017, Q-Chem Inc. Pleasanton 
 -------------------------------------------------------
 -------------------------------------------------------
 OpenMP BLAS3 based DFT computing Module                
 Release: version 1.0, May 2013, Q-Chem Inc. Pittsburgh 
 -------------------------------------------------------
 A restricted SCF calculation will be
 performed using DIIS
 SCF converges when DIIS error is below 1.0e-08
 ---------------------------------------
  Cycle       Energy         DIIS error
 ---------------------------------------
    1   -7415.4600475193      1.03e-05  
    2   -7415.4600478555      4.21e-06  
    3   -7415.4600478324      5.67e-06  
    4   -7415.4600478978      1.32e-06  
    5   -7415.4600479005      5.52e-07  
    6   -7415.4600479011      2.13e-07  
    7   -7415.4600479012      6.31e-08  
    8   -7415.4600479013      2.37e-08  
    9   -7415.4600479012      4.35e-09  Convergence criterion met
 ---------------------------------------
 SCF time:   CPU 9.03s  wall 3.00s 
 SCF   energy in the final basis set =    -7415.4600479012
 Total energy in the final basis set =    -7415.4600479012

 --------------------------------------------------------------
             Orbital Energies (a.u.) and Symmetries
 --------------------------------------------------------------

 Alpha MOs, Restricted
 -- Occupied --                  
******* -176.33 -165.73 -165.73 -165.73  -77.15  -35.83  -31.32
  1 A'    2 A'    3 A'    1 A"    4 A'    5 A'    6 A'    7 A'                 
-31.313 -31.313 -24.718 -22.969 -22.968 -22.967 -22.964 -22.964
  2 A"    8 A'    9 A'   10 A'    3 A"   11 A'    4 A"   12 A'                 
-14.430  -6.641  -6.375  -4.802  -4.801  -4.798  -4.786  -4.773
 13 A'   14 A'   15 A'   16 A'    5 A"   17 A'   18 A'    6 A"                 
 -4.772  -2.052  -2.048  -2.047  -2.036  -2.036  -1.240  -0.876
 19 A'   20 A'    7 A"   21 A'    8 A"   22 A'   23 A'   24 A'                 
 -0.694  -0.593  -0.494  -0.482  -0.477  -0.368  -0.350  -0.315
 25 A'   26 A'   27 A'    9 A"   28 A'   29 A'   10 A"   30 A'                 
 -0.296  -0.291
 31 A'   11 A"                                                                 
 -- Virtual --                   
 -0.134  -0.104  -0.009  -0.000   0.011   0.033   0.038   0.076
 12 A"   32 A'   33 A'   34 A'   35 A'   36 A'   13 A"   37 A'                 
  0.122   0.131   0.140   0.170   0.190   0.194   0.216   0.239
 38 A'   14 A"   39 A'   40 A'   41 A'   15 A"   42 A'   16 A"                 
  0.243   0.254   0.273   0.278   0.323   0.362   0.368   0.390
 43 A'   44 A'   45 A'   17 A"   46 A'   18 A"   47 A'   48 A'                 
  0.396   0.434   0.461   0.513   0.592   0.607   0.666   0.681
 19 A"   49 A'   50 A'   51 A'   52 A'   20 A"   21 A"   53 A'                 
  0.751   0.822   0.855   0.880   0.965   1.146   1.267   1.287
 54 A'   22 A"   55 A'   56 A'   57 A'   58 A'   23 A"   24 A"                 
  1.294   1.300   1.339   1.374   1.475   1.558   1.625   1.915
 59 A'   60 A'   61 A'   62 A'   25 A"   63 A'   64 A'   65 A'                 
  1.940   2.057   2.071   2.248   2.514   3.536   3.675   3.759
 26 A"   27 A"   66 A'   67 A'   68 A'   69 A'   28 A"   29 A"                 
  3.764   3.776   3.884   3.941   3.945   3.949   3.953   4.015
 70 A'   71 A'   30 A"   31 A"   72 A'   73 A'   32 A"   74 A'                 
  4.109   4.275   4.742   5.962   5.981   6.004   6.259   6.294
 75 A'   76 A'   77 A'   33 A"   78 A'   79 A'   34 A"   80 A'                 
  6.420   6.896  13.740  13.833  13.896  27.728  28.309  28.323
 81 A'   82 A'   35 A"   83 A'   84 A'   85 A'   36 A"   86 A'                 
 28.340  28.514  28.517  28.519  28.539  28.607  35.221  66.749
 87 A'   37 A"   88 A'   38 A"   89 A'   90 A'   91 A'   92 A'                 
127.856 127.867 127.888 151.544 163.0151901.703
 39 A"   93 A'   94 A'   95 A'   96 A'   97 A'                                 

 Beta MOs, Restricted
 -- Occupied --                  
******* -176.33 -165.73 -165.73 -165.73  -77.15  -35.83  -31.32
  1 A'    2 A'    3 A'    1 A"    4 A'    5 A'    6 A'    7 A'                 
-31.313 -31.313 -24.718 -22.969 -22.968 -22.967 -22.964 -22.964
  2 A"    8 A'    9 A'   10 A'    3 A"   11 A'    4 A"   12 A'                 
-14.430  -6.641  -6.375  -4.802  -4.801  -4.798  -4.786  -4.773
 13 A'   14 A'   15 A'   16 A'    5 A"   17 A'   18 A'    6 A"                 
 -4.772  -2.052  -2.048  -2.047  -2.036  -2.036  -1.240  -0.876
 19 A'   20 A'    7 A"   21 A'    8 A"   22 A'   23 A'   24 A'                 
 -0.694  -0.593  -0.494  -0.482  -0.477  -0.368  -0.350  -0.315
 25 A'   26 A'   27 A'    9 A"   28 A'   29 A'   10 A"   30 A'                 
 -0.296  -0.291
 31 A'   11 A"                                                                 
 -- Virtual --                   
 -0.134  -0.104  -0.009  -0.000   0.011   0.033   0.038   0.076
 12 A"   32 A'   33 A'   34 A'   35 A'   36 A'   13 A"   37 A'                 
  0.122   0.131   0.140   0.170   0.190   0.194   0.216   0.239
 38 A'   14 A"   39 A'   40 A'   41 A'   15 A"   42 A'   16 A"                 
  0.243   0.254   0.273   0.278   0.323   0.362   0.368   0.390
 43 A'   44 A'   45 A'   17 A"   46 A'   18 A"   47 A'   48 A'                 
  0.396   0.434   0.461   0.513   0.592   0.607   0.666   0.681
 19 A"   49 A'   50 A'   51 A'   52 A'   20 A"   21 A"   53 A'                 
  0.751   0.822   0.855   0.880   0.965   1.146   1.267   1.287
 54 A'   22 A"   55 A'   56 A'   57 A'   58 A'   23 A"   24 A"                 
  1.294   1.300   1.339   1.374   1.475   1.558   1.625   1.915
 59 A'   60 A'   61 A'   62 A'   25 A"   63 A'   64 A'   65 A'                 
  1.940   2.057   2.071   2.248   2.514   3.536   3.675   3.759
 26 A"   27 A"   66 A'   67 A'   68 A'   69 A'   28 A"   29 A"                 
  3.764   3.776   3.884   3.941   3.945   3.949   3.953   4.015
 70 A'   71 A'   30 A"   31 A"   72 A'   73 A'   32 A"   74 A'                 
  4.109   4.275   4.742   5.962   5.981   6.004   6.259   6.294
 75 A'   76 A'   77 A'   33 A"   78 A'   79 A'   34 A"   80 A'                 
  6.420   6.896  13.740  13.833  13.896  27.728  28.309  28.323
 81 A'   82 A'   35 A"   83 A'   84 A'   85 A'   36 A"   86 A'                 
 28.340  28.514  28.517  28.519  28.539  28.607  35.221  66.749
 87 A'   37 A"   88 A'   38 A"   89 A'   90 A'   91 A'   92 A'                 
127.856 127.867 127.888 151.544 163.0151901.703
 39 A"   93 A'   94 A'   95 A'   96 A'   97 A'                                 
 --------------------------------------------------------------

          Ground-State Mulliken Net Atomic Charges

     Atom                 Charge (a.u.)
  ----------------------------------------
      1 P                     0.331179
      2 N                    -0.190387
      3 F                    -0.063426
      4 I                    -0.077366
  ----------------------------------------
  Sum of atomic charges =     0.000000

 -----------------------------------------------------------------
                    Cartesian Multipole Moments
 -----------------------------------------------------------------
    Charge (ESU x 10^10)
                 0.0000
    Dipole Moment (Debye)
         X      -1.6992      Y      -1.7426      Z       0.0000
       Tot       2.4339
    Quadrupole Moments (Debye-Ang)
        XX     -57.7468     XY      -4.5514     YY     -52.4951
        XZ       0.0000     YZ      -0.0000     ZZ     -51.1878
    Octopole Moments (Debye-Ang^2)
       XXX    -106.2236    XXY      -5.7382    XYY     -25.9661
       YYY      -3.7216    XXZ       0.0000    XYZ       0.0000
       YYZ       0.0000    XZZ     -21.5476    YZZ      -1.5738
       ZZZ       0.0000
    Hexadecapole Moments (Debye-Ang^3)
      XXXX    -996.6014   XXXY       0.3940   XXYY    -175.0501
      XYYY      21.4686   YYYY    -142.0364   XXXZ       0.0000
      XXYZ       0.0000   XYYZ       0.0000   YYYZ      -0.0000
      XXZZ    -158.3125   XYZZ       6.8900   YYZZ     -33.9621
      XZZZ       0.0000   YZZZ      -0.0000   ZZZZ     -66.4700
 -----------------------------------------------------------------
 Calculating analytic gradient of the SCF energy
 Gradient of SCF Energy
            1           2           3           4
    1   0.0001629  -0.0001640   0.0000269  -0.0000258
    2  -0.0000275   0.0001254   0.0002699  -0.0003678
    3   0.0000000  -0.0000000   0.0000000  -0.0000000
 Max gradient component =       3.678E-04
 RMS gradient           =       1.526E-04
 Gradient time:  CPU 3.65 s  wall 1.01 s
 Geometry Optimization Parameters
   NAtoms,    NIC,     NZ,  NCons,   NDum,   NFix, NCnnct, MaxDiis
        4      14       4       0       0       0       0       0

 Cartesian Hessian Update
 Hessian Updated using BFGS Update


** GEOMETRY OPTIMIZATION IN DELOCALIZED INTERNAL COORDINATES **
   Searching for a Minimum

   Optimization Cycle:   8

                       Coordinates (Angstroms)
     ATOM                X               Y               Z
      1  P         1.3794500120   -0.7980938351    0.0000000000
      2  N         2.2292536478    0.5754442812    0.0000000000
      3  F         3.6084582012    0.1952876633    0.0000000000
      4  I        -0.8667206979    0.2264584435    0.0000000000
   Point Group: cs    Number of degrees of freedom:     5


   Energy is  -7415.460047901

 Hessian Updated using BFGS Update

  5 Hessian modes will be used to form the next step
  Hessian Eigenvalues:
     0.125095    0.204022    0.243818    0.285167    0.414740

 Minimum Search - Taking Simple RFO Step
 Searching for Lamda that Minimizes Along All modes
 Value Taken    Lamda =   0.00000000
 Step Taken.  Stepsize is  0.000343

                             Maximum     Tolerance    Cnvgd?
         Gradient           0.000049      0.000300     YES
         Displacement       0.000174      0.001200     YES
         Energy change     -0.000001      0.000001     YES


                       Distance Matrix (Angstroms)
             P (  1)   N (  2)   F (  3)
   N (  2)  1.615170
   F (  3)  2.440345  1.430638
   I (  4)  2.468803  3.115582  4.475287

 Final energy is   -7415.4600479012406     


 ******************************
 **  OPTIMIZATION CONVERGED  **
 ******************************

                       Coordinates (Angstroms)
     ATOM                X               Y               Z
      1  P         1.3794500120   -0.7980938351    0.0000000000
      2  N         2.2292536478    0.5754442812    0.0000000000
      3  F         3.6084582012    0.1952876633    0.0000000000
      4  I        -0.8667206979    0.2264584435    0.0000000000

Z-matrix Print:
$molecule
0 1
I 
P  1 2.468803
N  2 1.615170 1 97.225659
F  3 1.430638 2 106.334892 1 -180.000000 0
$end


 --------------------------------------------------------------
             Orbital Energies (a.u.) and Symmetries
 --------------------------------------------------------------

 Alpha MOs, Restricted
 -- Occupied --                  
******* -176.33 -165.73 -165.73 -165.73  -77.15  -35.83  -31.32
  1 A'    2 A'    3 A'    1 A"    4 A'    5 A'    6 A'    7 A'                 
-31.313 -31.313 -24.718 -22.969 -22.968 -22.967 -22.964 -22.964
  2 A"    8 A'    9 A'   10 A'    3 A"   11 A'    4 A"   12 A'                 
-14.430  -6.641  -6.375  -4.802  -4.801  -4.798  -4.786  -4.773
 13 A'   14 A'   15 A'   16 A'    5 A"   17 A'   18 A'    6 A"                 
 -4.772  -2.052  -2.048  -2.047  -2.036  -2.036  -1.240  -0.876
 19 A'   20 A'    7 A"   21 A'    8 A"   22 A'   23 A'   24 A'                 
 -0.694  -0.593  -0.494  -0.482  -0.477  -0.368  -0.350  -0.315
 25 A'   26 A'   27 A'    9 A"   28 A'   29 A'   10 A"   30 A'                 
 -0.296  -0.291
 31 A'   11 A"                                                                 
 -- Virtual --                   
 -0.134  -0.104  -0.009  -0.000   0.011   0.033   0.038   0.076
 12 A"   32 A'   33 A'   34 A'   35 A'   36 A'   13 A"   37 A'                 
  0.122   0.131   0.140   0.170   0.190   0.194   0.216   0.239
 38 A'   14 A"   39 A'   40 A'   41 A'   15 A"   42 A'   16 A"                 
  0.243   0.254   0.273   0.278   0.323   0.362   0.368   0.390
 43 A'   44 A'   45 A'   17 A"   46 A'   18 A"   47 A'   48 A'                 
  0.396   0.434   0.461   0.513   0.592   0.607   0.666   0.681
 19 A"   49 A'   50 A'   51 A'   52 A'   20 A"   21 A"   53 A'                 
  0.751   0.822   0.855   0.880   0.965   1.146   1.267   1.287
 54 A'   22 A"   55 A'   56 A'   57 A'   58 A'   23 A"   24 A"                 
  1.294   1.300   1.339   1.374   1.475   1.558   1.625   1.915
 59 A'   60 A'   61 A'   62 A'   25 A"   63 A'   64 A'   65 A'                 
  1.940   2.057   2.071   2.248   2.514   3.536   3.675   3.759
 26 A"   27 A"   66 A'   67 A'   68 A'   69 A'   28 A"   29 A"                 
  3.764   3.776   3.884   3.941   3.945   3.949   3.953   4.015
 70 A'   71 A'   30 A"   31 A"   72 A'   73 A'   32 A"   74 A'                 
  4.109   4.275   4.742   5.962   5.981   6.004   6.259   6.294
 75 A'   76 A'   77 A'   33 A"   78 A'   79 A'   34 A"   80 A'                 
  6.420   6.896  13.740  13.833  13.896  27.728  28.309  28.323
 81 A'   82 A'   35 A"   83 A'   84 A'   85 A'   36 A"   86 A'                 
 28.340  28.514  28.517  28.519  28.539  28.607  35.221  66.749
 87 A'   37 A"   88 A'   38 A"   89 A'   90 A'   91 A'   92 A'                 
127.856 127.867 127.888 151.544 163.0151901.703
 39 A"   93 A'   94 A'   95 A'   96 A'   97 A'                                 

 Beta MOs, Restricted
 -- Occupied --                  
******* -176.33 -165.73 -165.73 -165.73  -77.15  -35.83  -31.32
  1 A'    2 A'    3 A'    1 A"    4 A'    5 A'    6 A'    7 A'                 
-31.313 -31.313 -24.718 -22.969 -22.968 -22.967 -22.964 -22.964
  2 A"    8 A'    9 A'   10 A'    3 A"   11 A'    4 A"   12 A'                 
-14.430  -6.641  -6.375  -4.802  -4.801  -4.798  -4.786  -4.773
 13 A'   14 A'   15 A'   16 A'    5 A"   17 A'   18 A'    6 A"                 
 -4.772  -2.052  -2.048  -2.047  -2.036  -2.036  -1.240  -0.876
 19 A'   20 A'    7 A"   21 A'    8 A"   22 A'   23 A'   24 A'                 
 -0.694  -0.593  -0.494  -0.482  -0.477  -0.368  -0.350  -0.315
 25 A'   26 A'   27 A'    9 A"   28 A'   29 A'   10 A"   30 A'                 
 -0.296  -0.291
 31 A'   11 A"                                                                 
 -- Virtual --                   
 -0.134  -0.104  -0.009  -0.000   0.011   0.033   0.038   0.076
 12 A"   32 A'   33 A'   34 A'   35 A'   36 A'   13 A"   37 A'                 
  0.122   0.131   0.140   0.170   0.190   0.194   0.216   0.239
 38 A'   14 A"   39 A'   40 A'   41 A'   15 A"   42 A'   16 A"                 
  0.243   0.254   0.273   0.278   0.323   0.362   0.368   0.390
 43 A'   44 A'   45 A'   17 A"   46 A'   18 A"   47 A'   48 A'                 
  0.396   0.434   0.461   0.513   0.592   0.607   0.666   0.681
 19 A"   49 A'   50 A'   51 A'   52 A'   20 A"   21 A"   53 A'                 
  0.751   0.822   0.855   0.880   0.965   1.146   1.267   1.287
 54 A'   22 A"   55 A'   56 A'   57 A'   58 A'   23 A"   24 A"                 
  1.294   1.300   1.339   1.374   1.475   1.558   1.625   1.915
 59 A'   60 A'   61 A'   62 A'   25 A"   63 A'   64 A'   65 A'                 
  1.940   2.057   2.071   2.248   2.514   3.536   3.675   3.759
 26 A"   27 A"   66 A'   67 A'   68 A'   69 A'   28 A"   29 A"                 
  3.764   3.776   3.884   3.941   3.945   3.949   3.953   4.015
 70 A'   71 A'   30 A"   31 A"   72 A'   73 A'   32 A"   74 A'                 
  4.109   4.275   4.742   5.962   5.981   6.004   6.259   6.294
 75 A'   76 A'   77 A'   33 A"   78 A'   79 A'   34 A"   80 A'                 
  6.420   6.896  13.740  13.833  13.896  27.728  28.309  28.323
 81 A'   82 A'   35 A"   83 A'   84 A'   85 A'   36 A"   86 A'                 
 28.340  28.514  28.517  28.519  28.539  28.607  35.221  66.749
 87 A'   37 A"   88 A'   38 A"   89 A'   90 A'   91 A'   92 A'                 
127.856 127.867 127.888 151.544 163.0151901.703
 39 A"   93 A'   94 A'   95 A'   96 A'   97 A'                                 
 --------------------------------------------------------------

          Ground-State Mulliken Net Atomic Charges

     Atom                 Charge (a.u.)
  ----------------------------------------
      1 P                     0.331179
      2 N                    -0.190387
      3 F                    -0.063426
      4 I                    -0.077366
  ----------------------------------------
  Sum of atomic charges =     0.000000

 -----------------------------------------------------------------
                    Cartesian Multipole Moments
 -----------------------------------------------------------------
    Charge (ESU x 10^10)
                 0.0000
    Dipole Moment (Debye)
         X      -1.6992      Y      -1.7426      Z       0.0000
       Tot       2.4339
    Quadrupole Moments (Debye-Ang)
        XX     -57.7468     XY      -4.5514     YY     -52.4951
        XZ       0.0000     YZ      -0.0000     ZZ     -51.1878
    Octopole Moments (Debye-Ang^2)
       XXX    -106.2236    XXY      -5.7382    XYY     -25.9661
       YYY      -3.7216    XXZ       0.0000    XYZ       0.0000
       YYZ       0.0000    XZZ     -21.5476    YZZ      -1.5738
       ZZZ       0.0000
    Hexadecapole Moments (Debye-Ang^3)
      XXXX    -996.6014   XXXY       0.3940   XXYY    -175.0501
      XYYY      21.4686   YYYY    -142.0364   XXXZ       0.0000
      XXYZ       0.0000   XYYZ       0.0000   YYYZ      -0.0000
      XXZZ    -158.3125   XYZZ       6.8900   YYZZ     -33.9621
      XZZZ       0.0000   YZZZ      -0.0000   ZZZZ     -66.4700
 -----------------------------------------------------------------
Archival summary:
1\1\TWL01\OPT\ProcedureUnspecified\BasisUnspecified\1111\taweetha\SunNov2517:25:182018SunNov2517:25:182018\0\\#,OPT,ProcedureUnspecified,BasisUnspecified,\\0,1\I\P,1,2.4688\N,2,1.61517,1,97.2257\F,3,1.43064,2,106.335,1,-180,0\\\@

 Total job time:  33.78s(wall), 120.16s(cpu) 
 Sun Nov 25 17:25:18 2018

        *************************************************************
        *                                                           *
        *  Thank you very much for using Q-Chem.  Have a nice day.  *
        *                                                           *
        *************************************************************


 
User input: 2 of 2 
 
Q-Chem Developer Version!
                  Welcome to Q-Chem
     A Quantum Leap Into The Future Of Chemistry


 Q-Chem 5.1, Q-Chem, Inc., Pleasanton, CA (2018)

 Yihan Shao,  Zhengting Gan,  E. Epifanovsky,  A. T. B. Gilbert,  M. Wormit,  
 J. Kussmann,  A. W. Lange,  A. Behn,  Jia Deng,  Xintian Feng,  D. Ghosh,  
 M. Goldey,  P. R. Horn,  L. D. Jacobson,  I. Kaliman,  T. Kus,  A. Landau,  
 Jie Liu,  E. I. Proynov,  R. M. Richard,  R. P. Steele,  E. J. Sundstrom,  
 H. L. Woodcock III,  P. M. Zimmerman,  D. Zuev,  B. Albrecht,  E. Alguire,  
 S. A. Baeppler,  D. Barton,  Z. Benda,  Y. A. Bernard,  E. J. Berquist,  
 K. B. Bravaya,  H. Burton,  D. Casanova,  Chun-Min Chang,  Yunqing Chen,  
 A. Chien,  K. D. Closser,  M. P. Coons,  S. Coriani,  S. Dasgupta,  
 A. L. Dempwolff,  M. Diedenhofen,  Hainam Do,  R. G. Edgar,  Po-Tung Fang,  
 S. Faraji,  S. Fatehi,  Qingguo Feng,  K. D. Fenk,  J. Fosso-Tande,  
 Qinghui Ge,  A. Ghysels,  G. Gidofalvi,  J. Gomes,  J. Gonthier,  A. Gunina,  
 D. Hait,  M. W. D. Hanson-Heine,  P. H. P. Harbach,  A. W. Hauser,  
 J. E. Herr,  E. G. Hohenstein,  Z. C. Holden,  Kerwin Hui,  B. C. Huynh,  
 T.-C. Jagau,  Hyunjun Ji,  B. Kaduk,  K. Khistyaev,  Jaehoon Kim,  
 P. Klunzinger,  K. Koh,  D. Kosenkov,  L. Koulias,  T. Kowalczyk,  
 C. M. Krauter,  A. Kunitsa,  Ka Un Lao,  A. Laurent,  K. V. Lawler,  
 Joonho Lee,  D. Lefrancois,  S. Lehtola,  D. S. Levine,  Yi-Pei Li,  
 You-Sheng Lin,  Fenglai Liu,  E. Livshits,  A. Luenser,  P. Manohar,  
 E. Mansoor,  S. F. Manzer,  Shan-Ping Mao,  Yuezhi Mao,  N. Mardirossian,  
 A. V. Marenich,  T. Markovich,  L. A. Martinez-Martinez,  S. A. Maurer,  
 N. J. Mayhall,  S. C. McKenzie,  J.-M. Mewes,  A. F. Morrison,  
 J. W. Mullinax,  K. Nanda,  T. S. Nguyen-Beck,  R. Olivares-Amaya,  
 J. A. Parkhill,  T. M. Perrine,  F. Plasser,  P. Pokhilko,  S. Prager,  
 A. Prociuk,  E. Ramos,  D. R. Rehn,  F. Rob,  M. Schneider,  N. Sergueev,  
 S. M. Sharada,  S. Sharma,  D. W. Small,  T. Stauch,  T. Stein,  
 Yu-Chuan Su,  A. J. W. Thom,  A. Tkatchenko,  T. Tsuchimochi,  N. M. Tubman,  
 L. Vogt,  M. L. Vidal,  O. Vydrov,  M. A. Watson,  J. Wenzel,  
 M. de Wergifosse,  T. A. Wesolowski,  A. White,  J. Witte,  A. Yamada,  
 Jun Yang,  K. Yao,  S. Yeganeh,  S. R. Yost,  Zhi-Qiang You,  A. Zech,  
 Igor Ying Zhang,  Xing Zhang,  Yan Zhao,  Ying Zhu,  B. R. Brooks,  
 G. K. L. Chan,  C. J. Cramer,  M. S. Gordon,  W. J. Hehre,  A. Klamt,  
 M. W. Schmidt,  C. D. Sherrill,  D. G. Truhlar,  A. Aspuru-Guzik,  R. Baer,  
 A. T. Bell,  N. A. Besley,  Jeng-Da Chai,  A. E. DePrince, III,  
 R. A. DiStasio Jr.,  A. Dreuw,  B. D. Dunietz,  T. R. Furlani,  
 Chao-Ping Hsu,  Yousung Jung,  Jing Kong,  D. S. Lambrecht,  WanZhen Liang,  
 C. Ochsenfeld,  V. A. Rassolov,  L. V. Slipchenko,  J. E. Subotnik,  
 T. Van Voorhis,  J. M. Herbert,  A. I. Krylov,  P. M. W. Gill,  M. Head-Gordon

 Contributors to earlier versions of Q-Chem not listed above: 
 R. D. Adamson,  B. Austin,  J. Baker,  G. J. O. Beran,  K. Brandhorst,  
 S. T. Brown,  E. F. C. Byrd,  A. K. Chakraborty,  C.-L. Cheng,  
 Siu Hung Chien,  D. M. Chipman,  D. L. Crittenden,  H. Dachsel,  
 R. J. Doerksen,  A. D. Dutoi,  L. Fusti-Molnar,  W. A. Goddard III,  
 A. Golubeva-Zadorozhnaya,  S. R. Gwaltney,  G. Hawkins,  A. Heyden,  
 S. Hirata,  G. Kedziora,  F. J. Keil,  C. Kelley,  Jihan Kim,  R. A. King,  
 R. Z. Khaliullin,  P. P. Korambath,  W. Kurlancheek,  A. M. Lee,  M. S. Lee,  
 S. V. Levchenko,  Ching Yeh Lin,  D. Liotard,  R. C. Lochan,  I. Lotan,  
 P. E. Maslen,  N. Nair,  D. P. O'Neill,  D. Neuhauser,  E. Neuscamman,  
 C. M. Oana,  R. Olson,  B. Peters,  R. Peverati,  P. A. Pieniazek,  
 Y. M. Rhee,  J. Ritchie,  M. A. Rohrdanz,  E. Rosta,  N. J. Russ,  
 H. F. Schaefer III,  N. E. Schultz,  N. Shenvi,  A. C. Simmonett,  A. Sodt,  
 D. Stuck,  K. S. Thanthiriwatte,  V. Vanovschi,  Tao Wang,  A. Warshel,  
 C. F. Williams,  Q. Wu,  X. Xu,  W. Zhang

 Please cite Q-Chem as follows:
 Y. Shao et al., Mol. Phys. 113, 184-215 (2015)
 DOI: 10.1080/00268976.2014.952696

 Q-Chem 5.1.2 for Intel X86 EM64T Linux

 Parts of Q-Chem use Armadillo 8.300.2 (Tropical Shenanigans).
 http://arma.sourceforge.net/

 Q-Chem begins on Sun Nov 25 17:25:18 2018  

Host: 
0

     Scratch files written to /scratch/taweetham/qchem46157//
The previous job contains 0 fragments, simply inherited here
Input Ideriv = 2
Curr. Ideriv = -1
Max.  Ideriv = 2

Checking the input file for inconsistencies... 	...done.

--------------------------------------------------------------
User input:
--------------------------------------------------------------

$molecule
read
$end

$rem
   job_type 	frequency
   basis 	6-311++g**
   method	b3lyp	
$end


--------------------------------------------------------------
 ----------------------------------------------------------------
             Standard Nuclear Orientation (Angstroms)
    I     Atom           X                Y                Z
 ----------------------------------------------------------------
    1      P       1.1620893236    -0.7928273914    -0.0000000000
    2      N       1.9199761016     0.6334898272     0.0000000000
    3      F       3.3211445341     0.3446104783    -0.0000000000
    4      I      -1.1464428938     0.0821978826     0.0000000000
 ----------------------------------------------------------------
 Molecular Point Group                 Cs    NOp =  2
 Largest Abelian Subgroup              Cs    NOp =  2
 Nuclear Repulsion Energy =   376.7993499048 hartrees
 There are       42 alpha and       42 beta electrons
 Requested basis set is 6-311++G(d,p)
 There are 49 shells and 136 basis functions

 Total QAlloc Memory Limit   2000 MB
 Mega-Array Size       188 MB
 MEM_STATIC part       192 MB

                       Distance Matrix (Angstroms)
             P (  1)   N (  2)   F (  3)
   N (  2)  1.615170
   F (  3)  2.440345  1.430638
   I (  4)  2.468803  3.115582  4.475287

 A cutoff of  1.0D-11 yielded   1009 shell pairs
 There are      8152 function pairs (      9148 Cartesian)

 -------------------------------------------------------
 OpenMP Integral Computing Module                       
 Release: version 1.0, May 2013, Q-Chem Inc. Pittsburgh 
 -------------------------------------------------------
 Integral Job Info:
 Integral job number is                      11
 Integral operator is                         1
 short-range coefficients                     0
 long-range coefficients              100000000
 Omega coefficients                           0
 if combine SR and LR in K                    0
 Integral screening is                        0
 Integral computing path is                   2
 max size of driver memory is            800000
 size of driver memory is                593474
 size of scratch memory is             11861008
 max col of scratch BK array               1296
 max len of scratch array in speh3          155
 max len of scratch index in speh4           18
 max int batch size is                      520
 min int batch size is                       52
 fixed nKL is                                52
 max L of basis functions is                  2
 order of int derivative is                   0
 number of shells is                         49
 number of basis is                         144
 number of cartesian basis is               144
 number of contracted shell pairs          1009
 number of primitive shell pairs           2316
 maxK2 (contraction) of shell pair           36
 max number of K2 of shell pair               1
 max number of CS2 of shell pair            127
 max number of PS2 of shell pair            132
 mem total for path MDJ                  520252
 -------------------------------------------------------
 Smallest overlap matrix eigenvalue = 2.35E-03
 Guess from superposition of atomic densities
 Warning:  Energy on first SCF cycle will be non-variational
 SAD guess density has 84.000000 electrons

 -----------------------------------------------------------------------
  General SCF calculation program by
  Eric Jon Sundstrom, Paul Horn, Yuezhi Mao, Dmitri Zuev, Alec White,
  David Stuck, Shaama M.S., Shane Yost, Joonho Lee, David Small,
  Daniel Levine, Susi Lehtola, Hugh Burton, Evgeny Epifanovsky
 -----------------------------------------------------------------------
 Exchange:     0.2000 Hartree-Fock + 0.0800 Slater + 0.7200 B88
 Correlation:  0.1900 VWN1RPA + 0.8100 LYP
 Using SG-1 standard quadrature grid
 using 4 threads for integral computing
 -------------------------------------------------------
 OpenMP Integral computing Module                
 Release: version 2.0, May 2017, Q-Chem Inc. Pleasanton 
 -------------------------------------------------------
 -------------------------------------------------------
 OpenMP BLAS3 based DFT computing Module                
 Release: version 1.0, May 2013, Q-Chem Inc. Pittsburgh 
 -------------------------------------------------------
 A restricted SCF calculation will be
 performed using DIIS
 SCF converges when DIIS error is below 1.0e-08
 ---------------------------------------
  Cycle       Energy         DIIS error
 ---------------------------------------
    1   -7415.7187720689      4.08e-02  
    2   -7415.4148183406      4.39e-03  
    3   -7415.2133906824      1.01e-02  
    4   -7415.4538557397      1.68e-03  
    5   -7415.4575158680      1.03e-03  
    6   -7415.4597812427      2.21e-04  
    7   -7415.4598144844      1.06e-04  
    8   -7415.4598442560      2.55e-05  
    9   -7415.4598449401      3.48e-06  
   10   -7415.4598449715      7.10e-07  
   11   -7415.4598449729      1.94e-07  
   12   -7415.4598449730      5.91e-08  
   13   -7415.4598449730      1.27e-08  
   14   -7415.4598449730      1.64e-09  Convergence criterion met
 ---------------------------------------
 SCF time:   CPU 14.18s  wall 4.00s 
 SCF   energy in the final basis set =    -7415.4598449730
 Total energy in the final basis set =    -7415.4598449730

 --------------------------------------------------------------
             Orbital Energies (a.u.) and Symmetries
 --------------------------------------------------------------

 Alpha MOs, Restricted
 -- Occupied --                  
******* -176.33 -165.73 -165.73 -165.73  -77.15  -35.83  -31.32
  1 A'    2 A'    3 A'    1 A"    4 A'    5 A'    6 A'    7 A'                 
-31.313 -31.313 -24.718 -22.969 -22.968 -22.967 -22.964 -22.964
  2 A"    8 A'    9 A'   10 A'    3 A"   11 A'    4 A"   12 A'                 
-14.430  -6.641  -6.375  -4.802  -4.801  -4.798  -4.786  -4.773
 13 A'   14 A'   15 A'   16 A'    5 A"   17 A'   18 A'    6 A"                 
 -4.772  -2.052  -2.048  -2.047  -2.036  -2.036  -1.240  -0.876
 19 A'   20 A'    7 A"   21 A'    8 A"   22 A'   23 A'   24 A'                 
 -0.695  -0.593  -0.494  -0.482  -0.477  -0.368  -0.350  -0.315
 25 A'   26 A'   27 A'    9 A"   28 A'   29 A'   10 A"   30 A'                 
 -0.296  -0.291
 31 A'   11 A"                                                                 
 -- Virtual --                   
 -0.134  -0.104  -0.009  -0.000   0.011   0.033   0.038   0.076
 12 A"   32 A'   33 A'   34 A'   35 A'   36 A'   13 A"   37 A'                 
  0.122   0.131   0.140   0.170   0.190   0.194   0.216   0.239
 38 A'   14 A"   39 A'   40 A'   41 A'   15 A"   42 A'   16 A"                 
  0.243   0.254   0.273   0.277   0.323   0.362   0.368   0.390
 43 A'   44 A'   45 A'   17 A"   46 A'   18 A"   47 A'   48 A'                 
  0.395   0.434   0.461   0.513   0.592   0.607   0.666   0.681
 19 A"   49 A'   50 A'   51 A'   52 A'   20 A"   21 A"   53 A'                 
  0.751   0.822   0.855   0.880   0.965   1.146   1.267   1.287
 54 A'   22 A"   55 A'   56 A'   57 A'   58 A'   23 A"   24 A"                 
  1.294   1.300   1.339   1.374   1.474   1.558   1.625   1.915
 59 A'   60 A'   61 A'   62 A'   25 A"   63 A'   64 A'   65 A'                 
  1.940   2.057   2.071   2.248   2.513   3.536   3.675   3.759
 26 A"   27 A"   66 A'   67 A'   68 A'   69 A'   28 A"   29 A"                 
  3.764   3.776   3.884   3.941   3.945   3.949   3.953   4.014
 70 A'   71 A'   30 A"   31 A"   72 A'   73 A'   32 A"   74 A'                 
  4.109   4.274   4.742   5.962   5.980   6.004   6.259   6.293
 75 A'   76 A'   77 A'   33 A"   78 A'   79 A'   34 A"   80 A'                 
  6.420   6.895  13.740  13.833  13.896  27.728  28.309  28.322
 81 A'   82 A'   35 A"   83 A'   84 A'   85 A'   36 A"   86 A'                 
 28.340  28.514  28.517  28.519  28.539  28.607  35.221  66.749
 87 A'   37 A"   88 A'   38 A"   89 A'   90 A'   91 A'   92 A'                 
127.856 127.867 127.888 151.544 163.0151901.703
 39 A"   93 A'   94 A'   95 A'   96 A'   97 A'                                 

 Beta MOs, Restricted
 -- Occupied --                  
******* -176.33 -165.73 -165.73 -165.73  -77.15  -35.83  -31.32
  1 A'    2 A'    3 A'    1 A"    4 A'    5 A'    6 A'    7 A'                 
-31.313 -31.313 -24.718 -22.969 -22.968 -22.967 -22.964 -22.964
  2 A"    8 A'    9 A'   10 A'    3 A"   11 A'    4 A"   12 A'                 
-14.430  -6.641  -6.375  -4.802  -4.801  -4.798  -4.786  -4.773
 13 A'   14 A'   15 A'   16 A'    5 A"   17 A'   18 A'    6 A"                 
 -4.772  -2.052  -2.048  -2.047  -2.036  -2.036  -1.240  -0.876
 19 A'   20 A'    7 A"   21 A'    8 A"   22 A'   23 A'   24 A'                 
 -0.695  -0.593  -0.494  -0.482  -0.477  -0.368  -0.350  -0.315
 25 A'   26 A'   27 A'    9 A"   28 A'   29 A'   10 A"   30 A'                 
 -0.296  -0.291
 31 A'   11 A"                                                                 
 -- Virtual --                   
 -0.134  -0.104  -0.009  -0.000   0.011   0.033   0.038   0.076
 12 A"   32 A'   33 A'   34 A'   35 A'   36 A'   13 A"   37 A'                 
  0.122   0.131   0.140   0.170   0.190   0.194   0.216   0.239
 38 A'   14 A"   39 A'   40 A'   41 A'   15 A"   42 A'   16 A"                 
  0.243   0.254   0.273   0.277   0.323   0.362   0.368   0.390
 43 A'   44 A'   45 A'   17 A"   46 A'   18 A"   47 A'   48 A'                 
  0.395   0.434   0.461   0.513   0.592   0.607   0.666   0.681
 19 A"   49 A'   50 A'   51 A'   52 A'   20 A"   21 A"   53 A'                 
  0.751   0.822   0.855   0.880   0.965   1.146   1.267   1.287
 54 A'   22 A"   55 A'   56 A'   57 A'   58 A'   23 A"   24 A"                 
  1.294   1.300   1.339   1.374   1.474   1.558   1.625   1.915
 59 A'   60 A'   61 A'   62 A'   25 A"   63 A'   64 A'   65 A'                 
  1.940   2.057   2.071   2.248   2.513   3.536   3.675   3.759
 26 A"   27 A"   66 A'   67 A'   68 A'   69 A'   28 A"   29 A"                 
  3.764   3.776   3.884   3.941   3.945   3.949   3.953   4.014
 70 A'   71 A'   30 A"   31 A"   72 A'   73 A'   32 A"   74 A'                 
  4.109   4.274   4.742   5.962   5.980   6.004   6.259   6.293
 75 A'   76 A'   77 A'   33 A"   78 A'   79 A'   34 A"   80 A'                 
  6.420   6.895  13.740  13.833  13.896  27.728  28.309  28.322
 81 A'   82 A'   35 A"   83 A'   84 A'   85 A'   36 A"   86 A'                 
 28.340  28.514  28.517  28.519  28.539  28.607  35.221  66.749
 87 A'   37 A"   88 A'   38 A"   89 A'   90 A'   91 A'   92 A'                 
127.856 127.867 127.888 151.544 163.0151901.703
 39 A"   93 A'   94 A'   95 A'   96 A'   97 A'                                 
 --------------------------------------------------------------

          Ground-State Mulliken Net Atomic Charges

     Atom                 Charge (a.u.)
  ----------------------------------------
      1 P                     0.330998
      2 N                    -0.189925
      3 F                    -0.063502
      4 I                    -0.077571
  ----------------------------------------
  Sum of atomic charges =     0.000000

 -----------------------------------------------------------------
                    Cartesian Multipole Moments
 -----------------------------------------------------------------
    Charge (ESU x 10^10)
                 0.0000
    Dipole Moment (Debye)
         X      -1.5794      Y      -1.8481      Z      -0.0000
       Tot       2.4310
    Quadrupole Moments (Debye-Ang)
        XX     -56.2876     XY      -4.2274     YY     -52.7938
        XZ       0.0000     YZ      -0.0000     ZZ     -51.1890
    Octopole Moments (Debye-Ang^2)
       XXX     -59.3537    XXY      -1.8658    XYY     -11.6161
       YYY       4.9215    XXZ      -0.0000    XYZ      -0.0000
       YYZ      -0.0000    XZZ      -7.7422    YZZ       1.4652
       ZZZ      -0.0000
    Hexadecapole Moments (Debye-Ang^3)
      XXXX    -905.1925   XXXY     -18.6356   XXYY    -167.0476
      XYYY       1.4093   YYYY    -139.0640   XXXZ       0.0000
      XXYZ      -0.0000   XYYZ       0.0000   YYYZ      -0.0000
      XXZZ    -150.9098   XYZZ       0.1621   YYZZ     -33.4667
      XZZZ       0.0000   YZZZ      -0.0000   ZZZZ     -66.4722
 -----------------------------------------------------------------
 Calculating MO derivatives via CPSCF
 D1JvT checksum  = 125088 9246.5935252250
 D1KAT checksum  = 285888 481.4337783270
   1         3          12      0.166050    0.053463
   2         3          12      0.020125    0.007232
   3         3          12      0.002748    0.001075
   4         3          12      0.000291    0.000118
   5         8           7      0.000028    0.000014
   6        14           1      0.000001    0.000001
   7        15           0      0.000000    0.000000    Roots Converged
 Time for AOints: 3.3 s (CPU) 0.8 s (wall)
 ------------------------------------------------------------------------------
                     AOints        : Timing summary (seconds)
 ------------------------------------------------------------------------------
     job step          cpu (% of tot)      sys (% of tot)     wall (% of tot)
 ------------------------------------------------------------------------------
  cpscf_lag         0.1895E+02 (34.2)   0.6000E-05 (42.9)   0.4972E+01 (34.0)
  iterzp            0.3306E+02 (59.7)   0.8000E-05 (57.1)   0.8724E+01 (59.7)
  make_fx           0.0000E+00 ( 0.0)   0.0000E+00 ( 0.0)   0.0000E+00 ( 0.0)
  AOints            0.3316E+01 ( 6.0)   0.0000E+00 ( 0.0)   0.8463E+00 ( 5.8)
 ------------------------------------------------------------------------------
   Grand Totals     0.5540E+02          0.1400E-04          0.1461E+02
 ------------------------------------------------------------------------------
 Calculating analytic Hessian of the SCF energy
 Polarizability Matrix (a.u.)
            1           2           3
    1-103.2202811   2.1962731   0.0000000
    2   2.1962731 -52.5254616  -0.0000000
    3   0.0000000  -0.0000000 -39.2103660

 Direct stationary perturbation theory relativistic correction:

 rels  =      97.472740013050
 relv  =    -322.846322524232
 rel2e =      41.751084831834
 E_rel =    -183.622497679349

 Hessian of the SCF Energy
            1           2           3           4           5           6
    1   0.2211576   0.0805741  -0.0000000  -0.0664582  -0.1101139   0.0000000
    2   0.0805741   0.3222217   0.0000000  -0.1190389  -0.3007458  -0.0000000
    3  -0.0000000   0.0000000   0.0002699   0.0000000  -0.0000000   0.0055673
    4  -0.0664582  -0.1190389   0.0000000   0.2693405   0.0937931  -0.0000000
    5  -0.1101139  -0.3007458  -0.0000000   0.0937931   0.3236824   0.0000000
    6   0.0000000  -0.0000000   0.0055673  -0.0000000   0.0000000   0.0149084
    7  -0.0553966  -0.0063014  -0.0000000  -0.1891351   0.0211723   0.0000000
    8  -0.0218485   0.0078824   0.0000000   0.0317673  -0.0328074  -0.0000000
    9  -0.0000000   0.0000000  -0.0049331   0.0000000  -0.0000000  -0.0128259
   10  -0.0993028   0.0447662   0.0000000  -0.0137473  -0.0048515  -0.0000000
   11   0.0513882  -0.0293583  -0.0000000  -0.0065215   0.0098708   0.0000000
   12  -0.0000000  -0.0000000  -0.0009041  -0.0000000   0.0000000  -0.0076498
            7           8           9          10          11          12
    1  -0.0553966  -0.0218485  -0.0000000  -0.0993028   0.0513882  -0.0000000
    2  -0.0063014   0.0078824   0.0000000   0.0447662  -0.0293583  -0.0000000
    3  -0.0000000   0.0000000  -0.0049331   0.0000000  -0.0000000  -0.0009041
    4  -0.1891351   0.0317673   0.0000000  -0.0137473  -0.0065215  -0.0000000
    5   0.0211723  -0.0328074  -0.0000000  -0.0048515   0.0098708   0.0000000
    6   0.0000000  -0.0000000  -0.0128259  -0.0000000   0.0000000  -0.0076498
    7   0.2494148  -0.0090833  -0.0000000  -0.0048830  -0.0057876   0.0000000
    8  -0.0090833   0.0258708   0.0000000  -0.0008355  -0.0009458  -0.0000000
    9  -0.0000000   0.0000000   0.0113392  -0.0000000   0.0000000   0.0064198
   10  -0.0048830  -0.0008355  -0.0000000   0.1179331  -0.0390791   0.0000000
   11  -0.0057876  -0.0009458   0.0000000  -0.0390791   0.0204333   0.0000000
   12   0.0000000  -0.0000000   0.0064198   0.0000000   0.0000000   0.0021342
 Gradient time:  CPU 86.09 s  wall 22.78 s
 **********************************************************************
 **                                                                  **
 **                       VIBRATIONAL ANALYSIS                       **
 **                       --------------------                       **
 **                                                                  **
 **        VIBRATIONAL FREQUENCIES (CM**-1) AND NORMAL MODES         **
 **     FORCE CONSTANTS (mDYN/ANGSTROM) AND REDUCED MASSES (AMU)     **
 **                  INFRARED INTENSITIES (KM/MOL)                   **
 **                                                                  **
 **********************************************************************


 Mode:                 1                      2                      3
 Frequency:       147.31                 214.78                 278.52
 Force Cnst:      0.2947                 0.4347                 1.0561
 Red. Mass:      23.0509                15.9945                23.1064
 IR Active:          YES                    YES                    YES
 IR Intens:        3.735                  0.161                  8.634
 Raman Active:       YES                    YES                    YES
               X      Y      Z        X      Y      Z        X      Y      Z
 P          0.124  0.475  0.000   -0.000 -0.000  0.138    0.231 -0.320 -0.000
 N          0.495  0.271  0.000    0.000 -0.000  0.831    0.420 -0.381 -0.000
 F          0.394 -0.509 -0.000    0.000  0.000 -0.537    0.526  0.458  0.000
 I         -0.144 -0.070 -0.000   -0.000  0.000 -0.045   -0.182  0.052  0.000
 TransDip  -0.053  0.032  0.000    0.000  0.000 -0.013    0.090 -0.026  0.000

 Mode:                 4                      5                      6
 Frequency:       455.58                 813.05                1013.83
 Force Cnst:      3.2016                 6.3842                 9.9216
 Red. Mass:      26.1810                16.3916                16.3833
 IR Active:          YES                    YES                    YES
 IR Intens:       39.330                218.944                 10.569
 Raman Active:       YES                    YES                    YES
               X      Y      Z        X      Y      Z        X      Y      Z
 P          0.743 -0.178  0.000   -0.091 -0.152  0.000   -0.138 -0.338 -0.000
 N         -0.355  0.275  0.000   -0.635  0.441  0.000    0.539  0.743 -0.000
 F         -0.354 -0.279 -0.000    0.603 -0.088 -0.000   -0.156 -0.008  0.000
 I         -0.089  0.055 -0.000    0.002  0.002 -0.000   -0.002  0.002  0.000
 TransDip   0.189 -0.068 -0.000   -0.456 -0.130 -0.000    0.101  0.025 -0.000

 STANDARD THERMODYNAMIC QUANTITIES AT   298.15 K  AND     1.00 ATM

   This Molecule has  0 Imaginary Frequencies
   Zero point vibrational energy:        4.179 kcal/mol

   Atom    1 Element P  Has Mass   30.97376
   Atom    2 Element N  Has Mass   14.00307
   Atom    3 Element F  Has Mass   18.99840
   Atom    4 Element I  Has Mass  126.90440
   Molecular Mass:   190.879630 amu
   Principal axes and moments of inertia in amu*Bohr^2:
                             1           2           3
    Eigenvalues --      100.66126  1670.56595  1771.22721
          X               0.99999     0.00361     0.00000
          Y              -0.00361     0.99999     0.00000
          Z               0.00000    -0.00000     1.00000
   Rotational Symmetry Number is   1
   The Molecule is an Asymmetric Top
   Translational Enthalpy:        0.889 kcal/mol
   Rotational Enthalpy:           0.889 kcal/mol
   Vibrational Enthalpy:          5.435 kcal/mol
   gas constant (RT):             0.592 kcal/mol
   Translational Entropy:        41.645  cal/mol.K
   Rotational Entropy:           27.190  cal/mol.K
   Vibrational Entropy:           7.316  cal/mol.K

   Total Enthalpy:                7.805 kcal/mol
   Total Entropy:                76.151  cal/mol.K
Archival summary:
1\1\TWL01\FREQ\ProcedureUnspecified\BasisUnspecified\1111\taweetha\SunNov2517:25:452018SunNov2517:25:452018\0\\#,FREQ,ProcedureUnspecified,BasisUnspecified,\\0,1\I\P,1,2.4688\N,2,1.61517,1,97.2257\F,3,1.43064,2,106.335,1,-180,0\\\@

 Total job time:  26.79s(wall), 100.38s(cpu) 
 Sun Nov 25 17:25:45 2018

        *************************************************************
        *                                                           *
        *  Thank you very much for using Q-Chem.  Have a nice day.  *
        *                                                           *
        *************************************************************
