# Supplementary material for: Geometric and energetic data from ab initio calculations of haloethene, haloimine, halomethylenephosphine, haloiminophosphine, halodiazene, halodiphosphene and halocyclopropane
Source: Data Brief. 2019 Nov 2;27:104738. doi: 10.1016/j.dib.2019.104738 (PMC6861602; doi:10.1016/j.dib.2019.104738)
Supplement: Multimedia component 7 [file mmc7.zip › NP/B3LYP/FENPFE.out]

Q-Chem Developer Version!
                  Welcome to Q-Chem
     A Quantum Leap Into The Future Of Chemistry


 Q-Chem 5.1, Q-Chem, Inc., Pleasanton, CA (2018)

 Yihan Shao,  Zhengting Gan,  E. Epifanovsky,  A. T. B. Gilbert,  M. Wormit,  
 J. Kussmann,  A. W. Lange,  A. Behn,  Jia Deng,  Xintian Feng,  D. Ghosh,  
 M. Goldey,  P. R. Horn,  L. D. Jacobson,  I. Kaliman,  T. Kus,  A. Landau,  
 Jie Liu,  E. I. Proynov,  R. M. Richard,  R. P. Steele,  E. J. Sundstrom,  
 H. L. Woodcock III,  P. M. Zimmerman,  D. Zuev,  B. Albrecht,  E. Alguire,  
 S. A. Baeppler,  D. Barton,  Z. Benda,  Y. A. Bernard,  E. J. Berquist,  
 K. B. Bravaya,  H. Burton,  D. Casanova,  Chun-Min Chang,  Yunqing Chen,  
 A. Chien,  K. D. Closser,  M. P. Coons,  S. Coriani,  S. Dasgupta,  
 A. L. Dempwolff,  M. Diedenhofen,  Hainam Do,  R. G. Edgar,  Po-Tung Fang,  
 S. Faraji,  S. Fatehi,  Qingguo Feng,  K. D. Fenk,  J. Fosso-Tande,  
 Qinghui Ge,  A. Ghysels,  G. Gidofalvi,  J. Gomes,  J. Gonthier,  A. Gunina,  
 D. Hait,  M. W. D. Hanson-Heine,  P. H. P. Harbach,  A. W. Hauser,  
 J. E. Herr,  E. G. Hohenstein,  Z. C. Holden,  Kerwin Hui,  B. C. Huynh,  
 T.-C. Jagau,  Hyunjun Ji,  B. Kaduk,  K. Khistyaev,  Jaehoon Kim,  
 P. Klunzinger,  K. Koh,  D. Kosenkov,  L. Koulias,  T. Kowalczyk,  
 C. M. Krauter,  A. Kunitsa,  Ka Un Lao,  A. Laurent,  K. V. Lawler,  
 Joonho Lee,  D. Lefrancois,  S. Lehtola,  D. S. Levine,  Yi-Pei Li,  
 You-Sheng Lin,  Fenglai Liu,  E. Livshits,  A. Luenser,  P. Manohar,  
 E. Mansoor,  S. F. Manzer,  Shan-Ping Mao,  Yuezhi Mao,  N. Mardirossian,  
 A. V. Marenich,  T. Markovich,  L. A. Martinez-Martinez,  S. A. Maurer,  
 N. J. Mayhall,  S. C. McKenzie,  J.-M. Mewes,  A. F. Morrison,  
 J. W. Mullinax,  K. Nanda,  T. S. Nguyen-Beck,  R. Olivares-Amaya,  
 J. A. Parkhill,  T. M. Perrine,  F. Plasser,  P. Pokhilko,  S. Prager,  
 A. Prociuk,  E. Ramos,  D. R. Rehn,  F. Rob,  M. Schneider,  N. Sergueev,  
 S. M. Sharada,  S. Sharma,  D. W. Small,  T. Stauch,  T. Stein,  
 Yu-Chuan Su,  A. J. W. Thom,  A. Tkatchenko,  T. Tsuchimochi,  N. M. Tubman,  
 L. Vogt,  M. L. Vidal,  O. Vydrov,  M. A. Watson,  J. Wenzel,  
 M. de Wergifosse,  T. A. Wesolowski,  A. White,  J. Witte,  A. Yamada,  
 Jun Yang,  K. Yao,  S. Yeganeh,  S. R. Yost,  Zhi-Qiang You,  A. Zech,  
 Igor Ying Zhang,  Xing Zhang,  Yan Zhao,  Ying Zhu,  B. R. Brooks,  
 G. K. L. Chan,  C. J. Cramer,  M. S. Gordon,  W. J. Hehre,  A. Klamt,  
 M. W. Schmidt,  C. D. Sherrill,  D. G. Truhlar,  A. Aspuru-Guzik,  R. Baer,  
 A. T. Bell,  N. A. Besley,  Jeng-Da Chai,  A. E. DePrince, III,  
 R. A. DiStasio Jr.,  A. Dreuw,  B. D. Dunietz,  T. R. Furlani,  
 Chao-Ping Hsu,  Yousung Jung,  Jing Kong,  D. S. Lambrecht,  WanZhen Liang,  
 C. Ochsenfeld,  V. A. Rassolov,  L. V. Slipchenko,  J. E. Subotnik,  
 T. Van Voorhis,  J. M. Herbert,  A. I. Krylov,  P. M. W. Gill,  M. Head-Gordon

 Contributors to earlier versions of Q-Chem not listed above: 
 R. D. Adamson,  B. Austin,  J. Baker,  G. J. O. Beran,  K. Brandhorst,  
 S. T. Brown,  E. F. C. Byrd,  A. K. Chakraborty,  C.-L. Cheng,  
 Siu Hung Chien,  D. M. Chipman,  D. L. Crittenden,  H. Dachsel,  
 R. J. Doerksen,  A. D. Dutoi,  L. Fusti-Molnar,  W. A. Goddard III,  
 A. Golubeva-Zadorozhnaya,  S. R. Gwaltney,  G. Hawkins,  A. Heyden,  
 S. Hirata,  G. Kedziora,  F. J. Keil,  C. Kelley,  Jihan Kim,  R. A. King,  
 R. Z. Khaliullin,  P. P. Korambath,  W. Kurlancheek,  A. M. Lee,  M. S. Lee,  
 S. V. Levchenko,  Ching Yeh Lin,  D. Liotard,  R. C. Lochan,  I. Lotan,  
 P. E. Maslen,  N. Nair,  D. P. O'Neill,  D. Neuhauser,  E. Neuscamman,  
 C. M. Oana,  R. Olson,  B. Peters,  R. Peverati,  P. A. Pieniazek,  
 Y. M. Rhee,  J. Ritchie,  M. A. Rohrdanz,  E. Rosta,  N. J. Russ,  
 H. F. Schaefer III,  N. E. Schultz,  N. Shenvi,  A. C. Simmonett,  A. Sodt,  
 D. Stuck,  K. S. Thanthiriwatte,  V. Vanovschi,  Tao Wang,  A. Warshel,  
 C. F. Williams,  Q. Wu,  X. Xu,  W. Zhang

 Please cite Q-Chem as follows:
 Y. Shao et al., Mol. Phys. 113, 184-215 (2015)
 DOI: 10.1080/00268976.2014.952696

 Q-Chem 5.1.2 for Intel X86 EM64T Linux

 Parts of Q-Chem use Armadillo 8.300.2 (Tropical Shenanigans).
 http://arma.sourceforge.net/

 Q-Chem begins on Sun Nov 25 17:23:43 2018  

Host: 
0

     Scratch files written to /scratch/taweetham/qchem45998//
Input Ideriv = 2
Curr. Ideriv = -1
Max.  Ideriv = 2

Checking the input file for inconsistencies... 	...done.

--------------------------------------------------------------
User input:
--------------------------------------------------------------
$molecule
0 1
P 
N 1 PP 
F 2 PF 1 ANG 
F 1 PF 2 ANG  3 DHA

PP=1.9
PH=1.44
PF=1.54
PCl=2.03
PBr=2.5
PI=2.6
ANG=120.0
DHA=0.0
$end

$rem
   job_type	optimization
   basis	6-311++g**
   method	b3lyp
$end

--------------------------------------------------------------
 ----------------------------------------------------------------
             Standard Nuclear Orientation (Angstroms)
    I     Atom           X                Y                Z
 ----------------------------------------------------------------
    1      P       0.8074580235     0.5346010571    -0.0000000000
    2      N      -1.0859070144     0.6932479399    -0.0000000000
    3      F      -1.9645781272    -0.5714801239     0.0000000000
    4      F       1.4634090992    -0.8587144801     0.0000000000
 ----------------------------------------------------------------
 Molecular Point Group                 Cs    NOp =  2
 Largest Abelian Subgroup              Cs    NOp =  2
 Nuclear Repulsion Energy =   144.8477246282 hartrees
 There are       20 alpha and       20 beta electrons
 Requested basis set is 6-311++G(d,p)
 There are 31 shells and 96 basis functions

 Total QAlloc Memory Limit   2000 MB
 Mega-Array Size       188 MB
 MEM_STATIC part       192 MB
 A cutoff of  1.0D-11 yielded    445 shell pairs
 There are      4417 function pairs (      4787 Cartesian)

 -------------------------------------------------------
 OpenMP Integral Computing Module                       
 Release: version 1.0, May 2013, Q-Chem Inc. Pittsburgh 
 -------------------------------------------------------
 Integral Job Info:
 Integral job number is                      11
 Integral operator is                         1
 short-range coefficients                     0
 long-range coefficients              100000000
 Omega coefficients                           0
 if combine SR and LR in K                    0
 Integral screening is                        0
 Integral computing path is                   2
 max size of driver memory is            800000
 size of driver memory is                593474
 size of scratch memory is              4204008
 max col of scratch BK array               1296
 max len of scratch array in speh3          155
 max len of scratch index in speh4           18
 max int batch size is                      520
 min int batch size is                       52
 fixed nKL is                                52
 max L of basis functions is                  2
 order of int derivative is                   0
 number of shells is                         31
 number of basis is                         100
 number of cartesian basis is               100
 number of contracted shell pairs           445
 number of primitive shell pairs           1384
 maxK2 (contraction) of shell pair           36
 max number of K2 of shell pair               1
 max number of CS2 of shell pair             56
 max number of PS2 of shell pair            222
 mem total for path MDJ                  513244
 -------------------------------------------------------
 Smallest overlap matrix eigenvalue = 3.75E-03

 Scale SEOQF with 1.000000e-01/1.000000e-01/1.000000e-01

 Standard Electronic Orientation quadrupole field applied
 Nucleus-field energy     =     0.0000000038 hartrees
 Guess from superposition of atomic densities
 Warning:  Energy on first SCF cycle will be non-variational
 SAD guess density has 40.000000 electrons

 -----------------------------------------------------------------------
  General SCF calculation program by
  Eric Jon Sundstrom, Paul Horn, Yuezhi Mao, Dmitri Zuev, Alec White,
  David Stuck, Shaama M.S., Shane Yost, Joonho Lee, David Small,
  Daniel Levine, Susi Lehtola, Hugh Burton, Evgeny Epifanovsky
 -----------------------------------------------------------------------
 Exchange:     0.2000 Hartree-Fock + 0.0800 Slater + 0.7200 B88
 Correlation:  0.1900 VWN1RPA + 0.8100 LYP
 Using SG-1 standard quadrature grid
 using 4 threads for integral computing
 -------------------------------------------------------
 OpenMP Integral computing Module                
 Release: version 2.0, May 2017, Q-Chem Inc. Pleasanton 
 -------------------------------------------------------
 -------------------------------------------------------
 OpenMP BLAS3 based DFT computing Module                
 Release: version 1.0, May 2013, Q-Chem Inc. Pittsburgh 
 -------------------------------------------------------
 A restricted SCF calculation will be
 performed using DIIS
 SCF converges when DIIS error is below 1.0e-08
 ---------------------------------------
  Cycle       Energy         DIIS error
 ---------------------------------------
    1    -595.8428319130      4.28e-02  
    2    -595.6711867507      8.68e-03  
    3    -594.9726249068      2.51e-02  
    4    -595.7237544977      6.14e-03  
    5    -595.7456904623      3.43e-03  
    6    -595.7560696382      1.87e-03  
    7    -595.7588198792      2.57e-04  
    8    -595.7588814773      8.08e-05  
    9    -595.7588896047      1.69e-05  
   10    -595.7588899050      2.48e-06  
   11    -595.7588899119      5.51e-07  
   12    -595.7588899124      1.56e-07  
   13    -595.7588899124      3.48e-08  
   14    -595.7588899124      6.36e-09  Convergence criterion met
 ---------------------------------------
 SCF time:   CPU 5.90s  wall 2.00s 
 SCF   energy in the final basis set =     -595.7588899124
 Total energy in the final basis set =     -595.7588899124

 --------------------------------------------------------------
             Orbital Energies (a.u.) and Symmetries
 --------------------------------------------------------------

 Alpha MOs, Restricted
 -- Occupied --                  
-77.200 -24.772 -24.703 -14.452  -6.686  -4.850  -4.845  -4.843
  1 A'    2 A'    3 A'    4 A'    5 A'    6 A'    1 A"    7 A'                 
 -1.312  -1.185  -0.811  -0.672  -0.547  -0.545  -0.535  -0.443
  8 A'    9 A'   10 A'   11 A'   12 A'    2 A"   13 A'   14 A'                 
 -0.440  -0.413  -0.316  -0.303
  3 A"   15 A'   16 A'    4 A"                                                 
 -- Virtual --                   
 -0.154  -0.097  -0.052   0.003   0.013   0.035   0.050   0.069
  5 A"   17 A'   18 A'   19 A'   20 A'    6 A"   21 A'   22 A'                 
  0.124   0.136   0.137   0.190   0.196   0.201   0.238   0.251
 23 A'   24 A'    7 A"   25 A'   26 A'    8 A"   27 A'   28 A'                 
  0.262   0.266   0.281   0.285   0.327   0.362   0.453   0.538
  9 A"   29 A'   10 A"   30 A'   31 A'   32 A'   33 A'   34 A'                 
  0.567   0.609   0.623   0.748   0.805   0.822   0.850   0.949
 11 A"   35 A'   12 A"   36 A'   37 A'   13 A"   38 A'   39 A'                 
  1.144   1.253   1.282   1.292   1.294   1.349   1.370   1.455
 40 A'   14 A"   41 A'   15 A"   42 A'   43 A'   44 A'   16 A"                 
  1.519   1.590   1.800   1.864   1.948   1.977   2.004   2.270
 45 A'   46 A'   47 A'   48 A'   17 A"   18 A"   49 A'   50 A'                 
  2.316   3.551   3.679   3.679   3.710   3.713   3.732   3.780
 51 A'   52 A'   53 A'   19 A"   54 A'   20 A"   21 A"   55 A'                 
  3.784   3.785   3.821   3.830   4.097   4.500   6.184   6.206
 22 A"   56 A'   23 A"   57 A'   58 A'   59 A'   24 A"   60 A'                 
  6.211   6.277   6.297   6.337   6.850  13.699  13.773  13.841
 61 A'   25 A"   62 A'   63 A'   64 A'   26 A"   65 A'   66 A'                 
 35.185  66.673  66.751 162.912
 67 A'   68 A'   69 A'   70 A'                                                 

 Beta MOs, Restricted
 -- Occupied --                  
-77.200 -24.772 -24.703 -14.452  -6.686  -4.850  -4.845  -4.843
  1 A'    2 A'    3 A'    4 A'    5 A'    6 A'    1 A"    7 A'                 
 -1.312  -1.185  -0.811  -0.672  -0.547  -0.545  -0.535  -0.443
  8 A'    9 A'   10 A'   11 A'   12 A'    2 A"   13 A'   14 A'                 
 -0.440  -0.413  -0.316  -0.303
  3 A"   15 A'   16 A'    4 A"                                                 
 -- Virtual --                   
 -0.154  -0.097  -0.052   0.003   0.013   0.035   0.050   0.069
  5 A"   17 A'   18 A'   19 A'   20 A'    6 A"   21 A'   22 A'                 
  0.124   0.136   0.137   0.190   0.196   0.201   0.238   0.251
 23 A'   24 A'    7 A"   25 A'   26 A'    8 A"   27 A'   28 A'                 
  0.262   0.266   0.281   0.285   0.327   0.362   0.453   0.538
  9 A"   29 A'   10 A"   30 A'   31 A'   32 A'   33 A'   34 A'                 
  0.567   0.609   0.623   0.748   0.805   0.822   0.850   0.949
 11 A"   35 A'   12 A"   36 A'   37 A'   13 A"   38 A'   39 A'                 
  1.144   1.253   1.282   1.292   1.294   1.349   1.370   1.455
 40 A'   14 A"   41 A'   15 A"   42 A'   43 A'   44 A'   16 A"                 
  1.519   1.590   1.800   1.864   1.948   1.977   2.004   2.270
 45 A'   46 A'   47 A'   48 A'   17 A"   18 A"   49 A'   50 A'                 
  2.316   3.551   3.679   3.679   3.710   3.713   3.732   3.780
 51 A'   52 A'   53 A'   19 A"   54 A'   20 A"   21 A"   55 A'                 
  3.784   3.785   3.821   3.830   4.097   4.500   6.184   6.206
 22 A"   56 A'   23 A"   57 A'   58 A'   59 A'   24 A"   60 A'                 
  6.211   6.277   6.297   6.337   6.850  13.699  13.773  13.841
 61 A'   25 A"   62 A'   63 A'   64 A'   26 A"   65 A'   66 A'                 
 35.185  66.673  66.751 162.912
 67 A'   68 A'   69 A'   70 A'                                                 
 --------------------------------------------------------------

          Ground-State Mulliken Net Atomic Charges

     Atom                 Charge (a.u.)
  ----------------------------------------
      1 P                     0.402304
      2 N                    -0.196192
      3 F                    -0.133259
      4 F                    -0.072852
  ----------------------------------------
  Sum of atomic charges =    -0.000000

 -----------------------------------------------------------------
                    Cartesian Multipole Moments
 -----------------------------------------------------------------
    Charge (ESU x 10^10)
                 0.0000
    Dipole Moment (Debye)
         X       3.2083      Y       0.6025      Z       0.0000
       Tot       3.2644
    Quadrupole Moments (Debye-Ang)
        XX     -32.0202     XY       1.3254     YY     -29.9473
        XZ      -0.0000     YZ      -0.0000     ZZ     -27.6774
    Octopole Moments (Debye-Ang^2)
       XXX       6.8751    XXY      -2.1805    XYY       0.0186
       YYY     -11.9177    XXZ       0.0000    XYZ       0.0000
       YYZ       0.0000    XZZ       0.7592    YZZ      -4.6036
       ZZZ       0.0000
    Hexadecapole Moments (Debye-Ang^3)
      XXXX    -310.5167   XXXY      -0.4327   XXYY     -72.2177
      XYYY       0.8322   YYYY    -102.0505   XXXZ      -0.0000
      XXYZ      -0.0000   XYYZ       0.0000   YYYZ      -0.0000
      XXZZ     -54.3617   XYZZ      -0.4752   YYZZ     -22.7638
      XZZZ      -0.0000   YZZZ       0.0000   ZZZZ     -30.3215
 -----------------------------------------------------------------
 Calculating analytic gradient of the SCF energy
 Gradient of SCF Energy
            1           2           3           4
    1   0.1096236  -0.0618980  -0.0392723  -0.0084533
    2  -0.0553265   0.0527551  -0.0418295   0.0444009
    3   0.0000000   0.0000000  -0.0000000  -0.0000000
 Max gradient component =       1.096E-01
 RMS gradient           =       4.746E-02
 Gradient time:  CPU 1.37 s  wall 0.44 s
 Geometry Optimization Parameters
   NAtoms,    NIC,     NZ,  NCons,   NDum,   NFix, NCnnct, MaxDiis
        4      14       4       0       0       0       0       0


** GEOMETRY OPTIMIZATION IN DELOCALIZED INTERNAL COORDINATES **
   Searching for a Minimum

   Optimization Cycle:   1

                       Coordinates (Angstroms)
     ATOM                X               Y               Z
      1  P         0.8074580235    0.5346010571    0.0000000000
      2  N        -1.0859070144    0.6932479399    0.0000000000
      3  F        -1.9645781272   -0.5714801239    0.0000000000
      4  F         1.4634090992   -0.8587144801    0.0000000000
   Point Group: cs    Number of degrees of freedom:     5


   Energy is   -595.758889912


 Attempting to Generate Delocalized Internal Coordinates

  5 Hessian modes will be used to form the next step
  Hessian Eigenvalues:
     0.195927    0.250000    0.250000    0.285189    0.648207

 Minimum Search - Taking Simple RFO Step
 Searching for Lamda that Minimizes Along All modes
 Value Taken    Lamda =  -0.05824330
 Calculated Step too Large.  Step scaled by  0.656268
 Step Taken.  Stepsize is  0.300000

                             Maximum     Tolerance    Cnvgd?
         Gradient           0.069308      0.000300      NO
         Displacement       0.183982      0.001200      NO
         Energy change     *********      0.000001      NO


 New Cartesian Coordinates Obtained by Inverse Iteration

 Displacement from previous Coordinates is:  0.475552
 ----------------------------------------------------------------
             Standard Nuclear Orientation (Angstroms)
    I     Atom           X                Y                Z
 ----------------------------------------------------------------
    1      P       0.7274012502     0.5689922183     0.0000000000
    2      N      -1.0295007866     0.6891174783     0.0000000000
    3      F      -1.7918720576    -0.5824287441     0.0000000000
    4      F       1.3143535752    -0.8780265596     0.0000000000
 ----------------------------------------------------------------
 Molecular Point Group                 Cs    NOp =  2
 Largest Abelian Subgroup              Cs    NOp =  2
 Nuclear Repulsion Energy =   151.1402761401 hartrees
 There are       20 alpha and       20 beta electrons
 Applying Cartesian multipole field
    Component          Value
    ---------          -----
     (2,0,0)        1.00000E-11
     (0,2,0)        2.00000E-11
     (0,0,2)       -3.00000E-11
 Nucleus-field energy     =     0.0000000034 hartrees
 Requested basis set is 6-311++G(d,p)
 There are 31 shells and 96 basis functions
 A cutoff of  1.0D-11 yielded    454 shell pairs
 There are      4520 function pairs (      4906 Cartesian)
 Smallest overlap matrix eigenvalue = 3.08E-03
 Guess MOs from SCF MO coefficient file

 -----------------------------------------------------------------------
  General SCF calculation program by
  Eric Jon Sundstrom, Paul Horn, Yuezhi Mao, Dmitri Zuev, Alec White,
  David Stuck, Shaama M.S., Shane Yost, Joonho Lee, David Small,
  Daniel Levine, Susi Lehtola, Hugh Burton, Evgeny Epifanovsky
 -----------------------------------------------------------------------
 Exchange:     0.2000 Hartree-Fock + 0.0800 Slater + 0.7200 B88
 Correlation:  0.1900 VWN1RPA + 0.8100 LYP
 Using SG-1 standard quadrature grid
 using 4 threads for integral computing
 -------------------------------------------------------
 OpenMP Integral computing Module                
 Release: version 2.0, May 2017, Q-Chem Inc. Pleasanton 
 -------------------------------------------------------
 -------------------------------------------------------
 OpenMP BLAS3 based DFT computing Module                
 Release: version 1.0, May 2013, Q-Chem Inc. Pittsburgh 
 -------------------------------------------------------
 A restricted SCF calculation will be
 performed using DIIS
 SCF converges when DIIS error is below 1.0e-08
 ---------------------------------------
  Cycle       Energy         DIIS error
 ---------------------------------------
    1    -595.7836132789      2.38e-03  
    2    -595.7862002896      2.64e-03  
    3    -595.7849886142      2.73e-03  
    4    -595.7933934746      3.97e-04  
    5    -595.7935713879      1.74e-04  
    6    -595.7935916333      2.92e-05  
    7    -595.7935919113      2.26e-05  
    8    -595.7935923070      4.27e-06  
    9    -595.7935923306      2.84e-07  
   10    -595.7935923307      9.33e-08  
   11    -595.7935923307      1.78e-08  
   12    -595.7935923307      6.11e-09  Convergence criterion met
 ---------------------------------------
 SCF time:   CPU 5.16s  wall 1.00s 
 SCF   energy in the final basis set =     -595.7935923307
 Total energy in the final basis set =     -595.7935923307

 --------------------------------------------------------------
             Orbital Energies (a.u.) and Symmetries
 --------------------------------------------------------------

 Alpha MOs, Restricted
 -- Occupied --                  
-77.189 -24.758 -24.714 -14.443  -6.677  -4.841  -4.836  -4.833
  1 A'    2 A'    3 A'    4 A'    5 A'    6 A'    1 A"    7 A'                 
 -1.293  -1.211  -0.838  -0.658  -0.553  -0.531  -0.529  -0.459
  8 A'    9 A'   10 A'   11 A'   12 A'    2 A"   13 A'    3 A"                 
 -0.459  -0.405  -0.322  -0.313
 14 A'   15 A'   16 A'    4 A"                                                 
 -- Virtual --                   
 -0.138  -0.089  -0.018   0.008   0.020   0.036   0.057   0.082
  5 A"   17 A'   18 A'   19 A'   20 A'    6 A"   21 A'   22 A'                 
  0.126   0.138   0.138   0.185   0.195   0.199   0.245   0.253
 23 A'    7 A"   24 A'   25 A'   26 A'    8 A"   27 A'   28 A'                 
  0.262   0.275   0.284   0.292   0.335   0.362   0.454   0.561
  9 A"   29 A'   10 A"   30 A'   31 A'   32 A'   33 A'   34 A'                 
  0.575   0.625   0.627   0.768   0.824   0.831   0.856   0.938
 11 A"   35 A'   12 A"   36 A'   13 A"   37 A'   38 A'   39 A'                 
  1.144   1.263   1.277   1.289   1.307   1.348   1.354   1.461
 40 A'   14 A"   41 A'   15 A"   42 A'   43 A'   44 A'   16 A"                 
  1.552   1.609   1.856   1.877   1.946   2.002   2.036   2.248
 45 A'   46 A'   47 A'   48 A'   17 A"   18 A"   49 A'   50 A'                 
  2.398   3.536   3.690   3.691   3.697   3.728   3.741   3.770
 51 A'   52 A'   53 A'   19 A"   20 A"   54 A'   21 A"   22 A"                 
  3.774   3.784   3.847   3.863   4.098   4.628   6.198   6.225
 55 A'   56 A'   23 A"   57 A'   58 A'   59 A'   24 A"   60 A'                 
  6.233   6.268   6.294   6.366   6.894  13.709  13.795  13.838
 61 A'   25 A"   62 A'   63 A'   64 A'   26 A"   65 A'   66 A'                 
 35.199  66.689  66.744 162.961
 67 A'   68 A'   69 A'   70 A'                                                 

 Beta MOs, Restricted
 -- Occupied --                  
-77.189 -24.758 -24.714 -14.443  -6.677  -4.841  -4.836  -4.833
  1 A'    2 A'    3 A'    4 A'    5 A'    6 A'    1 A"    7 A'                 
 -1.293  -1.211  -0.838  -0.658  -0.553  -0.531  -0.529  -0.459
  8 A'    9 A'   10 A'   11 A'   12 A'    2 A"   13 A'    3 A"                 
 -0.459  -0.405  -0.322  -0.313
 14 A'   15 A'   16 A'    4 A"                                                 
 -- Virtual --                   
 -0.138  -0.089  -0.018   0.008   0.020   0.036   0.057   0.082
  5 A"   17 A'   18 A'   19 A'   20 A'    6 A"   21 A'   22 A'                 
  0.126   0.138   0.138   0.185   0.195   0.199   0.245   0.253
 23 A'    7 A"   24 A'   25 A'   26 A'    8 A"   27 A'   28 A'                 
  0.262   0.275   0.284   0.292   0.335   0.362   0.454   0.561
  9 A"   29 A'   10 A"   30 A'   31 A'   32 A'   33 A'   34 A'                 
  0.575   0.625   0.627   0.768   0.824   0.831   0.856   0.938
 11 A"   35 A'   12 A"   36 A'   13 A"   37 A'   38 A'   39 A'                 
  1.144   1.263   1.277   1.289   1.307   1.348   1.354   1.461
 40 A'   14 A"   41 A'   15 A"   42 A'   43 A'   44 A'   16 A"                 
  1.552   1.609   1.856   1.877   1.946   2.002   2.036   2.248
 45 A'   46 A'   47 A'   48 A'   17 A"   18 A"   49 A'   50 A'                 
  2.398   3.536   3.690   3.691   3.697   3.728   3.741   3.770
 51 A'   52 A'   53 A'   19 A"   20 A"   54 A'   21 A"   22 A"                 
  3.774   3.784   3.847   3.863   4.098   4.628   6.198   6.225
 55 A'   56 A'   23 A"   57 A'   58 A'   59 A'   24 A"   60 A'                 
  6.233   6.268   6.294   6.366   6.894  13.709  13.795  13.838
 61 A'   25 A"   62 A'   63 A'   64 A'   26 A"   65 A'   66 A'                 
 35.199  66.689  66.744 162.961
 67 A'   68 A'   69 A'   70 A'                                                 
 --------------------------------------------------------------

          Ground-State Mulliken Net Atomic Charges

     Atom                 Charge (a.u.)
  ----------------------------------------
      1 P                     0.441116
      2 N                    -0.221731
      3 F                    -0.106167
      4 F                    -0.113219
  ----------------------------------------
  Sum of atomic charges =    -0.000000

 -----------------------------------------------------------------
                    Cartesian Multipole Moments
 -----------------------------------------------------------------
    Charge (ESU x 10^10)
                -0.0000
    Dipole Moment (Debye)
         X       2.6581      Y       0.6775      Z       0.0000
       Tot       2.7431
    Quadrupole Moments (Debye-Ang)
        XX     -31.3281     XY       1.6013     YY     -30.0208
        XZ       0.0000     YZ       0.0000     ZZ     -27.2848
    Octopole Moments (Debye-Ang^2)
       XXX       5.3714    XXY      -3.1290    XYY       0.2683
       YYY     -12.3673    XXZ       0.0000    XYZ      -0.0000
       YYZ      -0.0000    XZZ       0.8577    YZZ      -4.5996
       ZZZ       0.0000
    Hexadecapole Moments (Debye-Ang^3)
      XXXX    -260.1085   XXXY      -0.1268   XXYY     -65.1994
      XYYY       0.9929   YYYY    -105.6308   XXXZ       0.0000
      XXYZ       0.0000   XYYZ       0.0000   YYYZ       0.0000
      XXZZ     -46.5276   XYZZ      -0.4062   YYZZ     -23.1471
      XZZZ       0.0000   YZZZ       0.0000   ZZZZ     -29.0573
 -----------------------------------------------------------------
 Calculating analytic gradient of the SCF energy
 Gradient of SCF Energy
            1           2           3           4
    1   0.0845784  -0.0585290  -0.0237699  -0.0022796
    2  -0.0412956   0.0412456  -0.0310326   0.0310826
    3   0.0000000   0.0000000  -0.0000000  -0.0000000
 Max gradient component =       8.458E-02
 RMS gradient           =       3.706E-02
 Gradient time:  CPU 1.41 s  wall 0.44 s
 Geometry Optimization Parameters
   NAtoms,    NIC,     NZ,  NCons,   NDum,   NFix, NCnnct, MaxDiis
        4      14       4       0       0       0       0       0

 Cartesian Hessian Update
 Hessian Updated using BFGS Update


** GEOMETRY OPTIMIZATION IN DELOCALIZED INTERNAL COORDINATES **
   Searching for a Minimum

   Optimization Cycle:   2

                       Coordinates (Angstroms)
     ATOM                X               Y               Z
      1  P         0.7274012502    0.5689922183    0.0000000000
      2  N        -1.0295007866    0.6891174783    0.0000000000
      3  F        -1.7918720576   -0.5824287441    0.0000000000
      4  F         1.3143535752   -0.8780265596    0.0000000000
   Point Group: cs    Number of degrees of freedom:     5


   Energy is   -595.793592331

 Hessian Updated using BFGS Update

  5 Hessian modes will be used to form the next step
  Hessian Eigenvalues:
     0.083351    0.244352    0.256757    0.287803    0.640072

 Minimum Search - Taking Simple RFO Step
 Searching for Lamda that Minimizes Along All modes
 Value Taken    Lamda =  -0.06441171
 Calculated Step too Large.  Step scaled by  0.459203
 Step Taken.  Stepsize is  0.300000

                             Maximum     Tolerance    Cnvgd?
         Gradient           0.051645      0.000300      NO
         Displacement       0.184658      0.001200      NO
         Energy change     -0.034702      0.000001      NO


 New Cartesian Coordinates Obtained by Inverse Iteration

 Displacement from previous Coordinates is:  0.451826
 ----------------------------------------------------------------
             Standard Nuclear Orientation (Angstroms)
    I     Atom           X                Y                Z
 ----------------------------------------------------------------
    1      P       0.6539677729     0.6057515239     0.0000000000
    2      N      -0.9620895281     0.6738628867     0.0000000000
    3      F      -1.6382037782    -0.5922636823     0.0000000000
    4      F       1.1667075145    -0.8896963353     0.0000000000
 ----------------------------------------------------------------
 Molecular Point Group                 Cs    NOp =  2
 Largest Abelian Subgroup              Cs    NOp =  2
 Nuclear Repulsion Energy =   158.2064475730 hartrees
 There are       20 alpha and       20 beta electrons
 Applying Cartesian multipole field
    Component          Value
    ---------          -----
     (2,0,0)        1.00000E-11
     (0,2,0)        2.00000E-11
     (0,0,2)       -3.00000E-11
 Nucleus-field energy     =     0.0000000031 hartrees
 Requested basis set is 6-311++G(d,p)
 There are 31 shells and 96 basis functions
 A cutoff of  1.0D-11 yielded    461 shell pairs
 There are      4587 function pairs (      4984 Cartesian)
 Smallest overlap matrix eigenvalue = 2.55E-03
 Guess MOs from SCF MO coefficient file

 -----------------------------------------------------------------------
  General SCF calculation program by
  Eric Jon Sundstrom, Paul Horn, Yuezhi Mao, Dmitri Zuev, Alec White,
  David Stuck, Shaama M.S., Shane Yost, Joonho Lee, David Small,
  Daniel Levine, Susi Lehtola, Hugh Burton, Evgeny Epifanovsky
 -----------------------------------------------------------------------
 Exchange:     0.2000 Hartree-Fock + 0.0800 Slater + 0.7200 B88
 Correlation:  0.1900 VWN1RPA + 0.8100 LYP
 Using SG-1 standard quadrature grid
 using 4 threads for integral computing
 -------------------------------------------------------
 OpenMP Integral computing Module                
 Release: version 2.0, May 2017, Q-Chem Inc. Pleasanton 
 -------------------------------------------------------
 -------------------------------------------------------
 OpenMP BLAS3 based DFT computing Module                
 Release: version 1.0, May 2013, Q-Chem Inc. Pittsburgh 
 -------------------------------------------------------
 A restricted SCF calculation will be
 performed using DIIS
 SCF converges when DIIS error is below 1.0e-08
 ---------------------------------------
  Cycle       Energy         DIIS error
 ---------------------------------------
    1    -595.8037654709      2.61e-03  
    2    -595.8076244440      2.62e-03  
    3    -595.8088127914      2.31e-03  
    4    -595.8143946506      2.82e-04  
    5    -595.8144718483      1.71e-04  
    6    -595.8144933885      2.33e-05  
    7    -595.8144938501      9.06e-06  
    8    -595.8144939027      4.27e-06  
    9    -595.8144939182      2.99e-07  
   10    -595.8144939183      6.41e-08  
   11    -595.8144939183      1.25e-08  
   12    -595.8144939183      1.38e-09  Convergence criterion met
 ---------------------------------------
 SCF time:   CPU 5.30s  wall 1.00s 
 SCF   energy in the final basis set =     -595.8144939183
 Total energy in the final basis set =     -595.8144939183

 --------------------------------------------------------------
             Orbital Energies (a.u.) and Symmetries
 --------------------------------------------------------------

 Alpha MOs, Restricted
 -- Occupied --                  
-77.175 -24.743 -24.724 -14.429  -6.666  -4.829  -4.825  -4.821
  1 A'    2 A'    3 A'    4 A'    5 A'    6 A'    1 A"    7 A'                 
 -1.275  -1.236  -0.870  -0.645  -0.566  -0.520  -0.518  -0.476
  8 A'    9 A'   10 A'   11 A'   12 A'   13 A'    2 A"    3 A"                 
 -0.469  -0.394  -0.328  -0.327
 14 A'   15 A'   16 A'    4 A"                                                 
 -- Virtual --                   
 -0.121  -0.084   0.005   0.012   0.027   0.037   0.067   0.098
  5 A"   17 A'   18 A'   19 A'   20 A'    6 A"   21 A'   22 A'                 
  0.130   0.138   0.140   0.184   0.197   0.205   0.251   0.261
 23 A'    7 A"   24 A'   25 A'    8 A"   26 A'   27 A'   28 A'                 
  0.263   0.281   0.290   0.310   0.343   0.369   0.456   0.592
  9 A"   29 A'   10 A"   30 A'   31 A'   32 A'   33 A'   34 A'                 
  0.596   0.631   0.644   0.737   0.818   0.851   0.920   0.958
 11 A"   12 A"   35 A'   36 A'   13 A"   37 A'   38 A'   39 A'                 
  1.140   1.271   1.288   1.300   1.313   1.335   1.346   1.471
 40 A'   14 A"   15 A"   41 A'   42 A'   43 A'   44 A'   16 A"                 
  1.578   1.606   1.880   1.906   1.939   2.049   2.078   2.239
 45 A'   46 A'   47 A'   48 A'   17 A"   18 A"   49 A'   50 A'                 
  2.513   3.538   3.674   3.709   3.712   3.751   3.759   3.762
 51 A'   52 A'   19 A"   53 A'   20 A"   21 A"   22 A"   54 A'                 
  3.767   3.797   3.879   3.928   4.108   4.737   6.211   6.228
 55 A'   56 A'   23 A"   57 A'   58 A'   59 A'   24 A"   60 A'                 
  6.258   6.261   6.310   6.413   6.965  13.720  13.834  13.882
 61 A'   25 A"   62 A'   63 A'   64 A'   26 A"   65 A'   66 A'                 
 35.218  66.707  66.737 163.049
 67 A'   68 A'   69 A'   70 A'                                                 

 Beta MOs, Restricted
 -- Occupied --                  
-77.175 -24.743 -24.724 -14.429  -6.666  -4.829  -4.825  -4.821
  1 A'    2 A'    3 A'    4 A'    5 A'    6 A'    1 A"    7 A'                 
 -1.275  -1.236  -0.870  -0.645  -0.566  -0.520  -0.518  -0.476
  8 A'    9 A'   10 A'   11 A'   12 A'   13 A'    2 A"    3 A"                 
 -0.469  -0.394  -0.328  -0.327
 14 A'   15 A'   16 A'    4 A"                                                 
 -- Virtual --                   
 -0.121  -0.084   0.005   0.012   0.027   0.037   0.067   0.098
  5 A"   17 A'   18 A'   19 A'   20 A'    6 A"   21 A'   22 A'                 
  0.130   0.138   0.140   0.184   0.197   0.205   0.251   0.261
 23 A'    7 A"   24 A'   25 A'    8 A"   26 A'   27 A'   28 A'                 
  0.263   0.281   0.290   0.310   0.343   0.369   0.456   0.592
  9 A"   29 A'   10 A"   30 A'   31 A'   32 A'   33 A'   34 A'                 
  0.596   0.631   0.644   0.737   0.818   0.851   0.920   0.958
 11 A"   12 A"   35 A'   36 A'   13 A"   37 A'   38 A'   39 A'                 
  1.140   1.271   1.288   1.300   1.313   1.335   1.346   1.471
 40 A'   14 A"   15 A"   41 A'   42 A'   43 A'   44 A'   16 A"                 
  1.578   1.606   1.880   1.906   1.939   2.049   2.078   2.239
 45 A'   46 A'   47 A'   48 A'   17 A"   18 A"   49 A'   50 A'                 
  2.513   3.538   3.674   3.709   3.712   3.751   3.759   3.762
 51 A'   52 A'   19 A"   53 A'   20 A"   21 A"   22 A"   54 A'                 
  3.767   3.797   3.879   3.928   4.108   4.737   6.211   6.228
 55 A'   56 A'   23 A"   57 A'   58 A'   59 A'   24 A"   60 A'                 
  6.258   6.261   6.310   6.413   6.965  13.720  13.834  13.882
 61 A'   25 A"   62 A'   63 A'   64 A'   26 A"   65 A'   66 A'                 
 35.218  66.707  66.737 163.049
 67 A'   68 A'   69 A'   70 A'                                                 
 --------------------------------------------------------------

          Ground-State Mulliken Net Atomic Charges

     Atom                 Charge (a.u.)
  ----------------------------------------
      1 P                     0.480504
      2 N                    -0.248982
      3 F                    -0.078862
      4 F                    -0.152659
  ----------------------------------------
  Sum of atomic charges =     0.000000

 -----------------------------------------------------------------
                    Cartesian Multipole Moments
 -----------------------------------------------------------------
    Charge (ESU x 10^10)
                 0.0000
    Dipole Moment (Debye)
         X       2.2121      Y       0.8328      Z       0.0000
       Tot       2.3637
    Quadrupole Moments (Debye-Ang)
        XX     -30.6659     XY       1.8077     YY     -29.9401
        XZ      -0.0000     YZ       0.0000     ZZ     -26.8091
    Octopole Moments (Debye-Ang^2)
       XXX       4.5615    XXY      -3.8383    XYY       0.4589
       YYY     -12.6057    XXZ       0.0000    XYZ       0.0000
       YYZ      -0.0000    XZZ       0.9710    YZZ      -4.4784
       ZZZ       0.0000
    Hexadecapole Moments (Debye-Ang^3)
      XXXX    -217.6966   XXXY      -0.6899   XXYY     -58.9045
      XYYY       0.2940   YYYY    -108.2275   XXXZ      -0.0000
      XXYZ       0.0000   XYYZ       0.0000   YYYZ       0.0000
      XXZZ     -39.6992   XYZZ      -0.5697   YYZZ     -23.2953
      XZZZ       0.0000   YZZZ       0.0000   ZZZZ     -27.6123
 -----------------------------------------------------------------
 Calculating analytic gradient of the SCF energy
 Gradient of SCF Energy
            1           2           3           4
    1   0.0239521  -0.0143368  -0.0069808  -0.0026346
    2  -0.0266520   0.0229005  -0.0167218   0.0204734
    3   0.0000000   0.0000000  -0.0000000  -0.0000000
 Max gradient component =       2.665E-02
 RMS gradient           =       1.519E-02
 Gradient time:  CPU 1.46 s  wall 0.46 s
 Geometry Optimization Parameters
   NAtoms,    NIC,     NZ,  NCons,   NDum,   NFix, NCnnct, MaxDiis
        4      14       4       0       0       0       0       0

 Cartesian Hessian Update
 Hessian Updated using BFGS Update


** GEOMETRY OPTIMIZATION IN DELOCALIZED INTERNAL COORDINATES **
   Searching for a Minimum

   Optimization Cycle:   3

                       Coordinates (Angstroms)
     ATOM                X               Y               Z
      1  P         0.6539677729    0.6057515239    0.0000000000
      2  N        -0.9620895281    0.6738628867    0.0000000000
      3  F        -1.6382037782   -0.5922636823    0.0000000000
      4  F         1.1667075145   -0.8896963353    0.0000000000
   Point Group: cs    Number of degrees of freedom:     5


   Energy is   -595.814493918

 Hessian Updated using BFGS Update

  5 Hessian modes will be used to form the next step
  Hessian Eigenvalues:
     0.202582    0.242981    0.278038    0.294127    0.630443

 Minimum Search - Taking Simple RFO Step
 Searching for Lamda that Minimizes Along All modes
 Value Taken    Lamda =  -0.00537390
 Step Taken.  Stepsize is  0.153257

                             Maximum     Tolerance    Cnvgd?
         Gradient           0.029293      0.000300      NO
         Displacement       0.099858      0.001200      NO
         Energy change     -0.020902      0.000001      NO


 New Cartesian Coordinates Obtained by Inverse Iteration

 Displacement from previous Coordinates is:  0.176396
 ----------------------------------------------------------------
             Standard Nuclear Orientation (Angstroms)
    I     Atom           X                Y                Z
 ----------------------------------------------------------------
    1      P       0.6298198921     0.6335094898     0.0000000000
    2      N      -0.9312700594     0.6457249596     0.0000000000
    3      F      -1.5890563294    -0.5854883788     0.0000000000
    4      F       1.1108884778    -0.8960916776     0.0000000000
 ----------------------------------------------------------------
 Molecular Point Group                 Cs    NOp =  2
 Largest Abelian Subgroup              Cs    NOp =  2
 Nuclear Repulsion Energy =   161.0456097390 hartrees
 There are       20 alpha and       20 beta electrons
 Applying Cartesian multipole field
    Component          Value
    ---------          -----
     (2,0,0)        1.00000E-11
     (0,2,0)        2.00000E-11
     (0,0,2)       -3.00000E-11
 Nucleus-field energy     =     0.0000000030 hartrees
 Requested basis set is 6-311++G(d,p)
 There are 31 shells and 96 basis functions
 A cutoff of  1.0D-11 yielded    464 shell pairs
 There are      4600 function pairs (      4998 Cartesian)
 Smallest overlap matrix eigenvalue = 2.34E-03
 Guess MOs from SCF MO coefficient file

 -----------------------------------------------------------------------
  General SCF calculation program by
  Eric Jon Sundstrom, Paul Horn, Yuezhi Mao, Dmitri Zuev, Alec White,
  David Stuck, Shaama M.S., Shane Yost, Joonho Lee, David Small,
  Daniel Levine, Susi Lehtola, Hugh Burton, Evgeny Epifanovsky
 -----------------------------------------------------------------------
 Exchange:     0.2000 Hartree-Fock + 0.0800 Slater + 0.7200 B88
 Correlation:  0.1900 VWN1RPA + 0.8100 LYP
 Using SG-1 standard quadrature grid
 using 4 threads for integral computing
 -------------------------------------------------------
 OpenMP Integral computing Module                
 Release: version 2.0, May 2017, Q-Chem Inc. Pleasanton 
 -------------------------------------------------------
 -------------------------------------------------------
 OpenMP BLAS3 based DFT computing Module                
 Release: version 1.0, May 2013, Q-Chem Inc. Pittsburgh 
 -------------------------------------------------------
 A restricted SCF calculation will be
 performed using DIIS
 SCF converges when DIIS error is below 1.0e-08
 ---------------------------------------
  Cycle       Energy         DIIS error
 ---------------------------------------
    1    -595.8133287549      1.45e-03  
    2    -595.8152692151      1.11e-03  
    3    -595.8150117522      1.19e-03  
    4    -595.8163769167      1.72e-04  
    5    -595.8164062050      9.16e-05  
    6    -595.8164126185      1.24e-05  
    7    -595.8164127405      5.48e-06  
    8    -595.8164127622      2.01e-06  
    9    -595.8164127656      2.21e-07  
   10    -595.8164127656      4.46e-08  
   11    -595.8164127656      4.69e-09  Convergence criterion met
 ---------------------------------------
 SCF time:   CPU 4.89s  wall 1.00s 
 SCF   energy in the final basis set =     -595.8164127656
 Total energy in the final basis set =     -595.8164127656

 --------------------------------------------------------------
             Orbital Energies (a.u.) and Symmetries
 --------------------------------------------------------------

 Alpha MOs, Restricted
 -- Occupied --                  
-77.167 -24.731 -24.729 -14.422  -6.660  -4.823  -4.819  -4.815
  1 A'    2 A'    3 A'    4 A'    5 A'    6 A'    1 A"    7 A'                 
 -1.264  -1.251  -0.883  -0.640  -0.572  -0.517  -0.510  -0.484
  8 A'    9 A'   10 A'   11 A'   12 A'   13 A'    2 A"    3 A"                 
 -0.470  -0.390  -0.332  -0.328
 14 A'   15 A'    4 A"   16 A'                                                 
 -- Virtual --                   
 -0.113  -0.078   0.007   0.016   0.033   0.038   0.072   0.104
  5 A"   17 A'   18 A'   19 A'   20 A'    6 A"   21 A'   22 A'                 
  0.134   0.137   0.144   0.182   0.198   0.212   0.252   0.264
 23 A'    7 A"   24 A'   25 A'    8 A"   26 A'   27 A'    9 A"                 
  0.267   0.281   0.292   0.319   0.347   0.374   0.459   0.605
 28 A'   29 A'   10 A"   30 A'   31 A'   32 A'   33 A'   34 A'                 
  0.609   0.632   0.649   0.728   0.815   0.849   0.914   1.015
 11 A"   12 A"   35 A'   36 A'   13 A"   37 A'   38 A'   39 A'                 
  1.133   1.275   1.289   1.291   1.327   1.347   1.351   1.476
 40 A'   14 A"   41 A'   15 A"   42 A'   43 A'   44 A'   16 A"                 
  1.576   1.610   1.885   1.927   1.932   2.071   2.093   2.249
 45 A'   46 A'   47 A'   48 A'   17 A"   18 A"   49 A'   50 A'                 
  2.556   3.551   3.657   3.725   3.726   3.750   3.759   3.760
 51 A'   52 A'   19 A"   53 A'   20 A"   21 A"   22 A"   54 A'                 
  3.777   3.806   3.913   3.983   4.104   4.821   6.220   6.220
 55 A'   56 A'   23 A"   57 A'   58 A'   59 A'   60 A'   24 A"                 
  6.259   6.272   6.331   6.467   6.989  13.727  13.839  13.931
 25 A"   61 A'   62 A'   63 A'   64 A'   26 A"   65 A'   66 A'                 
 35.232  66.719  66.732 163.087
 67 A'   68 A'   69 A'   70 A'                                                 

 Beta MOs, Restricted
 -- Occupied --                  
-77.167 -24.731 -24.729 -14.422  -6.660  -4.823  -4.819  -4.815
  1 A'    2 A'    3 A'    4 A'    5 A'    6 A'    1 A"    7 A'                 
 -1.264  -1.251  -0.883  -0.640  -0.572  -0.517  -0.510  -0.484
  8 A'    9 A'   10 A'   11 A'   12 A'   13 A'    2 A"    3 A"                 
 -0.470  -0.390  -0.332  -0.328
 14 A'   15 A'    4 A"   16 A'                                                 
 -- Virtual --                   
 -0.113  -0.078   0.007   0.016   0.033   0.038   0.072   0.104
  5 A"   17 A'   18 A'   19 A'   20 A'    6 A"   21 A'   22 A'                 
  0.134   0.137   0.144   0.182   0.198   0.212   0.252   0.264
 23 A'    7 A"   24 A'   25 A'    8 A"   26 A'   27 A'    9 A"                 
  0.267   0.281   0.292   0.319   0.347   0.374   0.459   0.605
 28 A'   29 A'   10 A"   30 A'   31 A'   32 A'   33 A'   34 A'                 
  0.609   0.632   0.649   0.728   0.815   0.849   0.914   1.015
 11 A"   12 A"   35 A'   36 A'   13 A"   37 A'   38 A'   39 A'                 
  1.133   1.275   1.289   1.291   1.327   1.347   1.351   1.476
 40 A'   14 A"   41 A'   15 A"   42 A'   43 A'   44 A'   16 A"                 
  1.576   1.610   1.885   1.927   1.932   2.071   2.093   2.249
 45 A'   46 A'   47 A'   48 A'   17 A"   18 A"   49 A'   50 A'                 
  2.556   3.551   3.657   3.725   3.726   3.750   3.759   3.760
 51 A'   52 A'   19 A"   53 A'   20 A"   21 A"   22 A"   54 A'                 
  3.777   3.806   3.913   3.983   4.104   4.821   6.220   6.220
 55 A'   56 A'   23 A"   57 A'   58 A'   59 A'   60 A'   24 A"                 
  6.259   6.272   6.331   6.467   6.989  13.727  13.839  13.931
 25 A"   61 A'   62 A'   63 A'   64 A'   26 A"   65 A'   66 A'                 
 35.232  66.719  66.732 163.087
 67 A'   68 A'   69 A'   70 A'                                                 
 --------------------------------------------------------------

          Ground-State Mulliken Net Atomic Charges

     Atom                 Charge (a.u.)
  ----------------------------------------
      1 P                     0.501436
      2 N                    -0.263218
      3 F                    -0.051761
      4 F                    -0.186457
  ----------------------------------------
  Sum of atomic charges =     0.000000

 -----------------------------------------------------------------
                    Cartesian Multipole Moments
 -----------------------------------------------------------------
    Charge (ESU x 10^10)
                 0.0000
    Dipole Moment (Debye)
         X       1.9376      Y       0.9877      Z      -0.0000
       Tot       2.1748
    Quadrupole Moments (Debye-Ang)
        XX     -30.2551     XY       2.0745     YY     -29.8467
        XZ      -0.0000     YZ       0.0000     ZZ     -26.6074
    Octopole Moments (Debye-Ang^2)
       XXX       3.8540    XXY      -3.9976    XYY       0.3774
       YYY     -12.7003    XXZ      -0.0000    XYZ       0.0000
       YYZ      -0.0000    XZZ       0.8851    YZZ      -4.4428
       ZZZ      -0.0000
    Hexadecapole Moments (Debye-Ang^3)
      XXXX    -203.0157   XXXY      -0.9082   XXYY     -56.6843
      XYYY      -0.2843   YYYY    -109.1923   XXXZ      -0.0000
      XXYZ       0.0000   XYYZ      -0.0000   YYYZ       0.0000
      XXZZ     -37.3147   XYZZ      -0.7181   YYZZ     -23.3215
      XZZZ      -0.0000   YZZZ       0.0000   ZZZZ     -27.0542
 -----------------------------------------------------------------
 Calculating analytic gradient of the SCF energy
 Gradient of SCF Energy
            1           2           3           4
    1  -0.0170474   0.0196553   0.0024867  -0.0050946
    2  -0.0104991   0.0037123  -0.0029428   0.0097296
    3  -0.0000000   0.0000000  -0.0000000   0.0000000
 Max gradient component =       1.966E-02
 RMS gradient           =       8.834E-03
 Gradient time:  CPU 1.47 s  wall 0.46 s
 Geometry Optimization Parameters
   NAtoms,    NIC,     NZ,  NCons,   NDum,   NFix, NCnnct, MaxDiis
        4      14       4       0       0       0       0       0

 Cartesian Hessian Update
 Hessian Updated using BFGS Update


** GEOMETRY OPTIMIZATION IN DELOCALIZED INTERNAL COORDINATES **
   Searching for a Minimum

   Optimization Cycle:   4

                       Coordinates (Angstroms)
     ATOM                X               Y               Z
      1  P         0.6298198921    0.6335094898    0.0000000000
      2  N        -0.9312700594    0.6457249596    0.0000000000
      3  F        -1.5890563294   -0.5854883788    0.0000000000
      4  F         1.1108884778   -0.8960916776    0.0000000000
   Point Group: cs    Number of degrees of freedom:     5


   Energy is   -595.816412766

 Hessian Updated using BFGS Update

  5 Hessian modes will be used to form the next step
  Hessian Eigenvalues:
     0.190982    0.241857    0.280295    0.444884    0.606030

 Minimum Search - Taking Simple RFO Step
 Searching for Lamda that Minimizes Along All modes
 Value Taken    Lamda =  -0.00149267
 Step Taken.  Stepsize is  0.057602

                             Maximum     Tolerance    Cnvgd?
         Gradient           0.016677      0.000300      NO
         Displacement       0.033438      0.001200      NO
         Energy change     -0.001919      0.000001      NO


 New Cartesian Coordinates Obtained by Inverse Iteration

 Displacement from previous Coordinates is:  0.098239
 ----------------------------------------------------------------
             Standard Nuclear Orientation (Angstroms)
    I     Atom           X                Y                Z
 ----------------------------------------------------------------
    1      P       0.6410325210     0.6330346378     0.0000000000
    2      N      -0.9444650824     0.6369865956     0.0000000000
    3      F      -1.6211173311    -0.5739242983     0.0000000000
    4      F       1.1449318736    -0.8984425421     0.0000000000
 ----------------------------------------------------------------
 Molecular Point Group                 Cs    NOp =  2
 Largest Abelian Subgroup              Cs    NOp =  2
 Nuclear Repulsion Energy =   159.4991986938 hartrees
 There are       20 alpha and       20 beta electrons
 Applying Cartesian multipole field
    Component          Value
    ---------          -----
     (2,0,0)        1.00000E-11
     (0,2,0)        2.00000E-11
     (0,0,2)       -3.00000E-11
 Nucleus-field energy     =     0.0000000031 hartrees
 Requested basis set is 6-311++G(d,p)
 There are 31 shells and 96 basis functions
 A cutoff of  1.0D-11 yielded    461 shell pairs
 There are      4588 function pairs (      4986 Cartesian)
 Smallest overlap matrix eigenvalue = 2.40E-03
 Guess MOs from SCF MO coefficient file

 -----------------------------------------------------------------------
  General SCF calculation program by
  Eric Jon Sundstrom, Paul Horn, Yuezhi Mao, Dmitri Zuev, Alec White,
  David Stuck, Shaama M.S., Shane Yost, Joonho Lee, David Small,
  Daniel Levine, Susi Lehtola, Hugh Burton, Evgeny Epifanovsky
 -----------------------------------------------------------------------
 Exchange:     0.2000 Hartree-Fock + 0.0800 Slater + 0.7200 B88
 Correlation:  0.1900 VWN1RPA + 0.8100 LYP
 Using SG-1 standard quadrature grid
 using 4 threads for integral computing
 -------------------------------------------------------
 OpenMP Integral computing Module                
 Release: version 2.0, May 2017, Q-Chem Inc. Pleasanton 
 -------------------------------------------------------
 -------------------------------------------------------
 OpenMP BLAS3 based DFT computing Module                
 Release: version 1.0, May 2013, Q-Chem Inc. Pittsburgh 
 -------------------------------------------------------
 A restricted SCF calculation will be
 performed using DIIS
 SCF converges when DIIS error is below 1.0e-08
 ---------------------------------------
  Cycle       Energy         DIIS error
 ---------------------------------------
    1    -595.8166408978      5.94e-04  
    2    -595.8169898100      4.57e-04  
    3    -595.8168841376      5.50e-04  
    4    -595.8172054663      8.14e-05  
    5    -595.8172100603      2.48e-05  
    6    -595.8172104870      3.56e-06  
    7    -595.8172104945      1.65e-06  
    8    -595.8172104960      8.39e-07  
    9    -595.8172104966      4.66e-08  
   10    -595.8172104966      9.65e-09  Convergence criterion met
 ---------------------------------------
 SCF time:   CPU 4.43s  wall 2.00s 
 SCF   energy in the final basis set =     -595.8172104966
 Total energy in the final basis set =     -595.8172104966

 --------------------------------------------------------------
             Orbital Energies (a.u.) and Symmetries
 --------------------------------------------------------------

 Alpha MOs, Restricted
 -- Occupied --                  
-77.170 -24.734 -24.729 -14.425  -6.661  -4.825  -4.821  -4.817
  1 A'    2 A'    3 A'    4 A'    5 A'    6 A'    1 A"    7 A'                 
 -1.265  -1.251  -0.876  -0.642  -0.571  -0.515  -0.509  -0.485
  8 A'    9 A'   10 A'   11 A'   12 A'   13 A'    2 A"    3 A"                 
 -0.472  -0.391  -0.328  -0.326
 14 A'   15 A'    4 A"   16 A'                                                 
 -- Virtual --                   
 -0.116  -0.077   0.006   0.015   0.034   0.038   0.070   0.104
  5 A"   17 A'   18 A'   19 A'   20 A'    6 A"   21 A'   22 A'                 
  0.131   0.137   0.145   0.182   0.198   0.210   0.251   0.265
 23 A'    7 A"   24 A'   25 A'    8 A"   26 A'   27 A'    9 A"                 
  0.266   0.280   0.291   0.315   0.344   0.371   0.459   0.598
 28 A'   29 A'   10 A"   30 A'   31 A'   32 A'   33 A'   34 A'                 
  0.604   0.632   0.644   0.734   0.817   0.850   0.915   0.988
 11 A"   12 A"   35 A'   36 A'   13 A"   37 A'   38 A'   39 A'                 
  1.132   1.275   1.291   1.299   1.322   1.336   1.352   1.475
 40 A'   14 A"   15 A"   41 A'   42 A'   43 A'   44 A'   16 A"                 
  1.578   1.609   1.885   1.929   1.930   2.057   2.081   2.253
 45 A'   46 A'   47 A'   48 A'   17 A"   18 A"   49 A'   50 A'                 
  2.529   3.556   3.653   3.724   3.727   3.748   3.756   3.758
 51 A'   52 A'   19 A"   53 A'   20 A"   21 A"   54 A'   22 A"                 
  3.775   3.795   3.920   3.974   4.092   4.831   6.222   6.232
 55 A'   56 A'   23 A"   57 A'   58 A'   59 A'   24 A"   60 A'                 
  6.256   6.276   6.313   6.476   6.972  13.725  13.833  13.908
 25 A"   61 A'   62 A'   63 A'   64 A'   26 A"   65 A'   66 A'                 
 35.226  66.719  66.729 163.065
 67 A'   68 A'   69 A'   70 A'                                                 

 Beta MOs, Restricted
 -- Occupied --                  
-77.170 -24.734 -24.729 -14.425  -6.661  -4.825  -4.821  -4.817
  1 A'    2 A'    3 A'    4 A'    5 A'    6 A'    1 A"    7 A'                 
 -1.265  -1.251  -0.876  -0.642  -0.571  -0.515  -0.509  -0.485
  8 A'    9 A'   10 A'   11 A'   12 A'   13 A'    2 A"    3 A"                 
 -0.472  -0.391  -0.328  -0.326
 14 A'   15 A'    4 A"   16 A'                                                 
 -- Virtual --                   
 -0.116  -0.077   0.006   0.015   0.034   0.038   0.070   0.104
  5 A"   17 A'   18 A'   19 A'   20 A'    6 A"   21 A'   22 A'                 
  0.131   0.137   0.145   0.182   0.198   0.210   0.251   0.265
 23 A'    7 A"   24 A'   25 A'    8 A"   26 A'   27 A'    9 A"                 
  0.266   0.280   0.291   0.315   0.344   0.371   0.459   0.598
 28 A'   29 A'   10 A"   30 A'   31 A'   32 A'   33 A'   34 A'                 
  0.604   0.632   0.644   0.734   0.817   0.850   0.915   0.988
 11 A"   12 A"   35 A'   36 A'   13 A"   37 A'   38 A'   39 A'                 
  1.132   1.275   1.291   1.299   1.322   1.336   1.352   1.475
 40 A'   14 A"   15 A"   41 A'   42 A'   43 A'   44 A'   16 A"                 
  1.578   1.609   1.885   1.929   1.930   2.057   2.081   2.253
 45 A'   46 A'   47 A'   48 A'   17 A"   18 A"   49 A'   50 A'                 
  2.529   3.556   3.653   3.724   3.727   3.748   3.756   3.758
 51 A'   52 A'   19 A"   53 A'   20 A"   21 A"   54 A'   22 A"                 
  3.775   3.795   3.920   3.974   4.092   4.831   6.222   6.232
 55 A'   56 A'   23 A"   57 A'   58 A'   59 A'   24 A"   60 A'                 
  6.256   6.276   6.313   6.476   6.972  13.725  13.833  13.908
 25 A"   61 A'   62 A'   63 A'   64 A'   26 A"   65 A'   66 A'                 
 35.226  66.719  66.729 163.065
 67 A'   68 A'   69 A'   70 A'                                                 
 --------------------------------------------------------------

          Ground-State Mulliken Net Atomic Charges

     Atom                 Charge (a.u.)
  ----------------------------------------
      1 P                     0.499365
      2 N                    -0.262518
      3 F                    -0.045124
      4 F                    -0.191723
  ----------------------------------------
  Sum of atomic charges =     0.000000

 -----------------------------------------------------------------
                    Cartesian Multipole Moments
 -----------------------------------------------------------------
    Charge (ESU x 10^10)
                 0.0000
    Dipole Moment (Debye)
         X       1.8994      Y       0.9812      Z       0.0000
       Tot       2.1379
    Quadrupole Moments (Debye-Ang)
        XX     -30.2936     XY       2.1941     YY     -29.8948
        XZ       0.0000     YZ       0.0000     ZZ     -26.7022
    Octopole Moments (Debye-Ang^2)
       XXX       3.5528    XXY      -3.8417    XYY       0.2706
       YYY     -12.7248    XXZ       0.0000    XYZ      -0.0000
       YYZ       0.0000    XZZ       0.7813    YZZ      -4.4947
       ZZZ       0.0000
    Hexadecapole Moments (Debye-Ang^3)
      XXXX    -210.2206   XXXY      -0.2307   XXYY     -57.8251
      XYYY       0.1465   YYYY    -108.8485   XXXZ       0.0000
      XXYZ       0.0000   XYYZ      -0.0000   YYYZ       0.0000
      XXZZ     -38.5169   XYZZ      -0.5912   YYZZ     -23.3063
      XZZZ       0.0000   YZZZ       0.0000   ZZZZ     -27.3448
 -----------------------------------------------------------------
 Calculating analytic gradient of the SCF energy
 Gradient of SCF Energy
            1           2           3           4
    1   0.0035053  -0.0021222   0.0013164  -0.0026995
    2  -0.0050840  -0.0004308   0.0001692   0.0053456
    3   0.0000000   0.0000000  -0.0000000  -0.0000000
 Max gradient component =       5.346E-03
 RMS gradient           =       2.589E-03
 Gradient time:  CPU 1.45 s  wall 0.45 s
 Geometry Optimization Parameters
   NAtoms,    NIC,     NZ,  NCons,   NDum,   NFix, NCnnct, MaxDiis
        4      14       4       0       0       0       0       0

 Cartesian Hessian Update
 Hessian Updated using BFGS Update


** GEOMETRY OPTIMIZATION IN DELOCALIZED INTERNAL COORDINATES **
   Searching for a Minimum

   Optimization Cycle:   5

                       Coordinates (Angstroms)
     ATOM                X               Y               Z
      1  P         0.6410325210    0.6330346378    0.0000000000
      2  N        -0.9444650824    0.6369865956    0.0000000000
      3  F        -1.6211173311   -0.5739242983    0.0000000000
      4  F         1.1449318736   -0.8984425421    0.0000000000
   Point Group: cs    Number of degrees of freedom:     5


   Energy is   -595.817210497

 Hessian Updated using BFGS Update

  5 Hessian modes will be used to form the next step
  Hessian Eigenvalues:
     0.179592    0.241519    0.285858    0.475099    0.541732

 Minimum Search - Taking Simple RFO Step
 Searching for Lamda that Minimizes Along All modes
 Value Taken    Lamda =  -0.00015630
 Step Taken.  Stepsize is  0.024035

                             Maximum     Tolerance    Cnvgd?
         Gradient           0.004293      0.000300      NO
         Displacement       0.018358      0.001200      NO
         Energy change     -0.000798      0.000001      NO


 New Cartesian Coordinates Obtained by Inverse Iteration

 Displacement from previous Coordinates is:  0.051945
 ----------------------------------------------------------------
             Standard Nuclear Orientation (Angstroms)
    I     Atom           X                Y                Z
 ----------------------------------------------------------------
    1      P       0.6386082781     0.6315950220     0.0000000000
    2      N      -0.9450870105     0.6332735432     0.0000000000
    3      F      -1.6380453035    -0.5671838116     0.0000000000
    4      F       1.1649060171    -0.9000303607     0.0000000000
 ----------------------------------------------------------------
 Molecular Point Group                 Cs    NOp =  2
 Largest Abelian Subgroup              Cs    NOp =  2
 Nuclear Repulsion Energy =   158.9797240117 hartrees
 There are       20 alpha and       20 beta electrons
 Applying Cartesian multipole field
    Component          Value
    ---------          -----
     (2,0,0)        1.00000E-11
     (0,2,0)        2.00000E-11
     (0,0,2)       -3.00000E-11
 Nucleus-field energy     =     0.0000000031 hartrees
 Requested basis set is 6-311++G(d,p)
 There are 31 shells and 96 basis functions
 A cutoff of  1.0D-11 yielded    460 shell pairs
 There are      4583 function pairs (      4980 Cartesian)
 Smallest overlap matrix eigenvalue = 2.41E-03
 Guess MOs from SCF MO coefficient file

 -----------------------------------------------------------------------
  General SCF calculation program by
  Eric Jon Sundstrom, Paul Horn, Yuezhi Mao, Dmitri Zuev, Alec White,
  David Stuck, Shaama M.S., Shane Yost, Joonho Lee, David Small,
  Daniel Levine, Susi Lehtola, Hugh Burton, Evgeny Epifanovsky
 -----------------------------------------------------------------------
 Exchange:     0.2000 Hartree-Fock + 0.0800 Slater + 0.7200 B88
 Correlation:  0.1900 VWN1RPA + 0.8100 LYP
 Using SG-1 standard quadrature grid
 using 4 threads for integral computing
 -------------------------------------------------------
 OpenMP Integral computing Module                
 Release: version 2.0, May 2017, Q-Chem Inc. Pleasanton 
 -------------------------------------------------------
 -------------------------------------------------------
 OpenMP BLAS3 based DFT computing Module                
 Release: version 1.0, May 2013, Q-Chem Inc. Pittsburgh 
 -------------------------------------------------------
 A restricted SCF calculation will be
 performed using DIIS
 SCF converges when DIIS error is below 1.0e-08
 ---------------------------------------
  Cycle       Energy         DIIS error
 ---------------------------------------
    1    -595.8171098380      3.20e-04  
    2    -595.8172980585      1.41e-04  
    3    -595.8172637766      2.40e-04  
    4    -595.8173134771      4.18e-05  
    5    -595.8173151425      1.74e-05  
    6    -595.8173154179      2.08e-06  
    7    -595.8173154206      1.44e-06  
    8    -595.8173154221      1.90e-07  
    9    -595.8173154222      4.93e-08  
   10    -595.8173154221      1.26e-08  
   11    -595.8173154221      1.55e-09  Convergence criterion met
 ---------------------------------------
 SCF time:   CPU 4.88s  wall 2.00s 
 SCF   energy in the final basis set =     -595.8173154221
 Total energy in the final basis set =     -595.8173154221

 --------------------------------------------------------------
             Orbital Energies (a.u.) and Symmetries
 --------------------------------------------------------------

 Alpha MOs, Restricted
 -- Occupied --                  
-77.171 -24.735 -24.727 -14.426  -6.662  -4.826  -4.821  -4.817
  1 A'    2 A'    3 A'    4 A'    5 A'    6 A'    1 A"    7 A'                 
 -1.265  -1.249  -0.877  -0.642  -0.571  -0.513  -0.508  -0.485
  8 A'    9 A'   10 A'   11 A'   12 A'   13 A'    2 A"    3 A"                 
 -0.473  -0.391  -0.329  -0.327
 14 A'   15 A'    4 A"   16 A'                                                 
 -- Virtual --                   
 -0.117  -0.077   0.006   0.014   0.034   0.038   0.069   0.104
  5 A"   17 A'   18 A'   19 A'   20 A'    6 A"   21 A'   22 A'                 
  0.131   0.137   0.145   0.181   0.199   0.208   0.251   0.265
 23 A'    7 A"   24 A'   25 A'    8 A"   26 A'   27 A'    9 A"                 
  0.265   0.279   0.290   0.316   0.342   0.370   0.460   0.598
 28 A'   29 A'   10 A"   30 A'   31 A'   32 A'   33 A'   34 A'                 
  0.604   0.631   0.644   0.734   0.816   0.848   0.915   0.988
 11 A"   12 A"   35 A'   36 A'   13 A"   37 A'   38 A'   39 A'                 
  1.130   1.276   1.290   1.304   1.318   1.333   1.355   1.475
 40 A'   14 A"   15 A"   41 A'   42 A'   43 A'   44 A'   16 A"                 
  1.577   1.609   1.887   1.929   1.929   2.056   2.079   2.253
 45 A'   46 A'   47 A'   17 A"   48 A'   18 A"   49 A'   50 A'                 
  2.528   3.557   3.652   3.726   3.729   3.747   3.755   3.759
 51 A'   52 A'   19 A"   53 A'   20 A"   21 A"   54 A'   22 A"                 
  3.775   3.796   3.921   3.971   4.087   4.832   6.223   6.239
 55 A'   56 A'   23 A"   57 A'   58 A'   59 A'   24 A"   60 A'                 
  6.255   6.280   6.304   6.476   6.970  13.725  13.830  13.910
 25 A"   61 A'   62 A'   63 A'   64 A'   26 A"   65 A'   66 A'                 
 35.225  66.719  66.728 163.063
 67 A'   68 A'   69 A'   70 A'                                                 

 Beta MOs, Restricted
 -- Occupied --                  
-77.171 -24.735 -24.727 -14.426  -6.662  -4.826  -4.821  -4.817
  1 A'    2 A'    3 A'    4 A'    5 A'    6 A'    1 A"    7 A'                 
 -1.265  -1.249  -0.877  -0.642  -0.571  -0.513  -0.508  -0.485
  8 A'    9 A'   10 A'   11 A'   12 A'   13 A'    2 A"    3 A"                 
 -0.473  -0.391  -0.329  -0.327
 14 A'   15 A'    4 A"   16 A'                                                 
 -- Virtual --                   
 -0.117  -0.077   0.006   0.014   0.034   0.038   0.069   0.104
  5 A"   17 A'   18 A'   19 A'   20 A'    6 A"   21 A'   22 A'                 
  0.131   0.137   0.145   0.181   0.199   0.208   0.251   0.265
 23 A'    7 A"   24 A'   25 A'    8 A"   26 A'   27 A'    9 A"                 
  0.265   0.279   0.290   0.316   0.342   0.370   0.460   0.598
 28 A'   29 A'   10 A"   30 A'   31 A'   32 A'   33 A'   34 A'                 
  0.604   0.631   0.644   0.734   0.816   0.848   0.915   0.988
 11 A"   12 A"   35 A'   36 A'   13 A"   37 A'   38 A'   39 A'                 
  1.130   1.276   1.290   1.304   1.318   1.333   1.355   1.475
 40 A'   14 A"   15 A"   41 A'   42 A'   43 A'   44 A'   16 A"                 
  1.577   1.609   1.887   1.929   1.929   2.056   2.079   2.253
 45 A'   46 A'   47 A'   17 A"   48 A'   18 A"   49 A'   50 A'                 
  2.528   3.557   3.652   3.726   3.729   3.747   3.755   3.759
 51 A'   52 A'   19 A"   53 A'   20 A"   21 A"   54 A'   22 A"                 
  3.775   3.796   3.921   3.971   4.087   4.832   6.223   6.239
 55 A'   56 A'   23 A"   57 A'   58 A'   59 A'   24 A"   60 A'                 
  6.255   6.280   6.304   6.476   6.970  13.725  13.830  13.910
 25 A"   61 A'   62 A'   63 A'   64 A'   26 A"   65 A'   66 A'                 
 35.225  66.719  66.728 163.063
 67 A'   68 A'   69 A'   70 A'                                                 
 --------------------------------------------------------------

          Ground-State Mulliken Net Atomic Charges

     Atom                 Charge (a.u.)
  ----------------------------------------
      1 P                     0.500644
      2 N                    -0.260494
      3 F                    -0.043553
      4 F                    -0.196597
  ----------------------------------------
  Sum of atomic charges =     0.000000

 -----------------------------------------------------------------
                    Cartesian Multipole Moments
 -----------------------------------------------------------------
    Charge (ESU x 10^10)
                 0.0000
    Dipole Moment (Debye)
         X       1.8409      Y       0.9908      Z      -0.0000
       Tot       2.0906
    Quadrupole Moments (Debye-Ang)
        XX     -30.3427     XY       2.2401     YY     -29.9186
        XZ      -0.0000     YZ      -0.0000     ZZ     -26.6978
    Octopole Moments (Debye-Ang^2)
       XXX       3.4122    XXY      -3.6749    XYY       0.2052
       YYY     -12.6820    XXZ      -0.0000    XYZ      -0.0000
       YYZ       0.0000    XZZ       0.7744    YZZ      -4.4579
       ZZZ      -0.0000
    Hexadecapole Moments (Debye-Ang^3)
      XXXX    -213.2064   XXXY       0.2924   XXYY     -58.1836
      XYYY       0.5496   YYYY    -108.6234   XXXZ      -0.0000
      XXYZ      -0.0000   XYYZ      -0.0000   YYYZ      -0.0000
      XXZZ     -38.9694   XYZZ      -0.4525   YYZZ     -23.2279
      XZZZ      -0.0000   YZZZ      -0.0000   ZZZZ     -27.3156
 -----------------------------------------------------------------
 Calculating analytic gradient of the SCF energy
 Gradient of SCF Energy
            1           2           3           4
    1   0.0017754  -0.0017762   0.0007482  -0.0007475
    2  -0.0022516  -0.0000431   0.0001996   0.0020952
    3  -0.0000000  -0.0000000  -0.0000000   0.0000000
 Max gradient component =       2.252E-03
 RMS gradient           =       1.188E-03
 Gradient time:  CPU 1.46 s  wall 0.46 s
 Geometry Optimization Parameters
   NAtoms,    NIC,     NZ,  NCons,   NDum,   NFix, NCnnct, MaxDiis
        4      14       4       0       0       0       0       0

 Cartesian Hessian Update
 Hessian Updated using BFGS Update


** GEOMETRY OPTIMIZATION IN DELOCALIZED INTERNAL COORDINATES **
   Searching for a Minimum

   Optimization Cycle:   6

                       Coordinates (Angstroms)
     ATOM                X               Y               Z
      1  P         0.6386082781    0.6315950220    0.0000000000
      2  N        -0.9450870105    0.6332735432    0.0000000000
      3  F        -1.6380453035   -0.5671838116    0.0000000000
      4  F         1.1649060171   -0.9000303607    0.0000000000
   Point Group: cs    Number of degrees of freedom:     5


   Energy is   -595.817315422

 Hessian Updated using BFGS Update

  5 Hessian modes will be used to form the next step
  Hessian Eigenvalues:
     0.134329    0.230289    0.286211    0.472200    0.495824

 Minimum Search - Taking Simple RFO Step
 Searching for Lamda that Minimizes Along All modes
 Value Taken    Lamda =  -0.00003909
 Step Taken.  Stepsize is  0.015660

                             Maximum     Tolerance    Cnvgd?
         Gradient           0.002205      0.000300      NO
         Displacement       0.009359      0.001200      NO
         Energy change     -0.000105      0.000001      NO


 New Cartesian Coordinates Obtained by Inverse Iteration

 Displacement from previous Coordinates is:  0.026281
 ----------------------------------------------------------------
             Standard Nuclear Orientation (Angstroms)
    I     Atom           X                Y                Z
 ----------------------------------------------------------------
    1      P       0.6377159935     0.6324607874     0.0000000000
    2      N      -0.9435584135     0.6299698987     0.0000000000
    3      F      -1.6475379722    -0.5640809493     0.0000000000
    4      F       1.1737623733    -0.9006953437     0.0000000000
 ----------------------------------------------------------------
 Molecular Point Group                 Cs    NOp =  2
 Largest Abelian Subgroup              Cs    NOp =  2
 Nuclear Repulsion Energy =   158.7150956707 hartrees
 There are       20 alpha and       20 beta electrons
 Applying Cartesian multipole field
    Component          Value
    ---------          -----
     (2,0,0)        1.00000E-11
     (0,2,0)        2.00000E-11
     (0,0,2)       -3.00000E-11
 Nucleus-field energy     =     0.0000000031 hartrees
 Requested basis set is 6-311++G(d,p)
 There are 31 shells and 96 basis functions
 A cutoff of  1.0D-11 yielded    460 shell pairs
 There are      4583 function pairs (      4980 Cartesian)
 Smallest overlap matrix eigenvalue = 2.41E-03
 Guess MOs from SCF MO coefficient file

 -----------------------------------------------------------------------
  General SCF calculation program by
  Eric Jon Sundstrom, Paul Horn, Yuezhi Mao, Dmitri Zuev, Alec White,
  David Stuck, Shaama M.S., Shane Yost, Joonho Lee, David Small,
  Daniel Levine, Susi Lehtola, Hugh Burton, Evgeny Epifanovsky
 -----------------------------------------------------------------------
 Exchange:     0.2000 Hartree-Fock + 0.0800 Slater + 0.7200 B88
 Correlation:  0.1900 VWN1RPA + 0.8100 LYP
 Using SG-1 standard quadrature grid
 using 4 threads for integral computing
 -------------------------------------------------------
 OpenMP Integral computing Module                
 Release: version 2.0, May 2017, Q-Chem Inc. Pleasanton 
 -------------------------------------------------------
 -------------------------------------------------------
 OpenMP BLAS3 based DFT computing Module                
 Release: version 1.0, May 2013, Q-Chem Inc. Pittsburgh 
 -------------------------------------------------------
 A restricted SCF calculation will be
 performed using DIIS
 SCF converges when DIIS error is below 1.0e-08
 ---------------------------------------
  Cycle       Energy         DIIS error
 ---------------------------------------
    1    -595.8172616893      1.91e-04  
    2    -595.8173266134      1.00e-04  
    3    -595.8173150216      1.50e-04  
    4    -595.8173342465      2.91e-05  
    5    -595.8173350573      1.19e-05  
    6    -595.8173351875      1.46e-06  
    7    -595.8173351889      9.41e-07  
    8    -595.8173351896      1.53e-07  
    9    -595.8173351896      3.51e-08  
   10    -595.8173351896      9.33e-09  Convergence criterion met
 ---------------------------------------
 SCF time:   CPU 4.42s  wall 1.00s 
 SCF   energy in the final basis set =     -595.8173351896
 Total energy in the final basis set =     -595.8173351896

 --------------------------------------------------------------
             Orbital Energies (a.u.) and Symmetries
 --------------------------------------------------------------

 Alpha MOs, Restricted
 -- Occupied --                  
-77.171 -24.735 -24.726 -14.426  -6.662  -4.826  -4.821  -4.818
  1 A'    2 A'    3 A'    4 A'    5 A'    6 A'    1 A"    7 A'                 
 -1.265  -1.247  -0.878  -0.642  -0.571  -0.512  -0.507  -0.484
  8 A'    9 A'   10 A'   11 A'   12 A'   13 A'    2 A"    3 A"                 
 -0.473  -0.390  -0.330  -0.327
 14 A'   15 A'    4 A"   16 A'                                                 
 -- Virtual --                   
 -0.117  -0.078   0.006   0.014   0.033   0.038   0.068   0.105
  5 A"   17 A'   18 A'   19 A'   20 A'    6 A"   21 A'   22 A'                 
  0.131   0.136   0.145   0.181   0.199   0.208   0.251   0.265
 23 A'    7 A"   24 A'   25 A'    8 A"   26 A'   27 A'    9 A"                 
  0.265   0.279   0.290   0.316   0.341   0.369   0.460   0.598
 28 A'   29 A'   10 A"   30 A'   31 A'   32 A'   33 A'   34 A'                 
  0.605   0.631   0.643   0.733   0.816   0.847   0.916   0.990
 11 A"   12 A"   35 A'   36 A'   13 A"   37 A'   38 A'   39 A'                 
  1.129   1.276   1.290   1.307   1.315   1.332   1.357   1.476
 40 A'   14 A"   15 A"   41 A'   42 A'   43 A'   44 A'   16 A"                 
  1.576   1.610   1.887   1.929   1.929   2.056   2.078   2.253
 45 A'   46 A'   47 A'   17 A"   48 A'   18 A"   49 A'   50 A'                 
  2.529   3.557   3.651   3.727   3.730   3.747   3.754   3.759
 51 A'   52 A'   19 A"   53 A'   20 A"   21 A"   54 A'   22 A"                 
  3.775   3.797   3.920   3.970   4.084   4.832   6.224   6.243
 55 A'   56 A'   23 A"   57 A'   58 A'   59 A'   24 A"   60 A'                 
  6.255   6.283   6.300   6.476   6.969  13.725  13.828  13.911
 25 A"   61 A'   62 A'   63 A'   64 A'   26 A"   65 A'   66 A'                 
 35.224  66.720  66.728 163.063
 67 A'   68 A'   69 A'   70 A'                                                 

 Beta MOs, Restricted
 -- Occupied --                  
-77.171 -24.735 -24.726 -14.426  -6.662  -4.826  -4.821  -4.818
  1 A'    2 A'    3 A'    4 A'    5 A'    6 A'    1 A"    7 A'                 
 -1.265  -1.247  -0.878  -0.642  -0.571  -0.512  -0.507  -0.484
  8 A'    9 A'   10 A'   11 A'   12 A'   13 A'    2 A"    3 A"                 
 -0.473  -0.390  -0.330  -0.327
 14 A'   15 A'    4 A"   16 A'                                                 
 -- Virtual --                   
 -0.117  -0.078   0.006   0.014   0.033   0.038   0.068   0.105
  5 A"   17 A'   18 A'   19 A'   20 A'    6 A"   21 A'   22 A'                 
  0.131   0.136   0.145   0.181   0.199   0.208   0.251   0.265
 23 A'    7 A"   24 A'   25 A'    8 A"   26 A'   27 A'    9 A"                 
  0.265   0.279   0.290   0.316   0.341   0.369   0.460   0.598
 28 A'   29 A'   10 A"   30 A'   31 A'   32 A'   33 A'   34 A'                 
  0.605   0.631   0.643   0.733   0.816   0.847   0.916   0.990
 11 A"   12 A"   35 A'   36 A'   13 A"   37 A'   38 A'   39 A'                 
  1.129   1.276   1.290   1.307   1.315   1.332   1.357   1.476
 40 A'   14 A"   15 A"   41 A'   42 A'   43 A'   44 A'   16 A"                 
  1.576   1.610   1.887   1.929   1.929   2.056   2.078   2.253
 45 A'   46 A'   47 A'   17 A"   48 A'   18 A"   49 A'   50 A'                 
  2.529   3.557   3.651   3.727   3.730   3.747   3.754   3.759
 51 A'   52 A'   19 A"   53 A'   20 A"   21 A"   54 A'   22 A"                 
  3.775   3.797   3.920   3.970   4.084   4.832   6.224   6.243
 55 A'   56 A'   23 A"   57 A'   58 A'   59 A'   24 A"   60 A'                 
  6.255   6.283   6.300   6.476   6.969  13.725  13.828  13.911
 25 A"   61 A'   62 A'   63 A'   64 A'   26 A"   65 A'   66 A'                 
 35.224  66.720  66.728 163.063
 67 A'   68 A'   69 A'   70 A'                                                 
 --------------------------------------------------------------

          Ground-State Mulliken Net Atomic Charges

     Atom                 Charge (a.u.)
  ----------------------------------------
      1 P                     0.502605
      2 N                    -0.259701
      3 F                    -0.042458
      4 F                    -0.200446
  ----------------------------------------
  Sum of atomic charges =     0.000000

 -----------------------------------------------------------------
                    Cartesian Multipole Moments
 -----------------------------------------------------------------
    Charge (ESU x 10^10)
                 0.0000
    Dipole Moment (Debye)
         X       1.8130      Y       1.0095      Z       0.0000
       Tot       2.0751
    Quadrupole Moments (Debye-Ang)
        XX     -30.3568     XY       2.2781     YY     -29.9210
        XZ       0.0000     YZ       0.0000     ZZ     -26.6900
    Octopole Moments (Debye-Ang^2)
       XXX       3.3309    XXY      -3.5787    XYY       0.1684
       YYY     -12.6607    XXZ       0.0000    XYZ      -0.0000
       YYZ      -0.0000    XZZ       0.7690    YZZ      -4.4359
       ZZZ       0.0000
    Hexadecapole Moments (Debye-Ang^3)
      XXXX    -214.6236   XXXY       0.4809   XXYY     -58.3444
      XYYY       0.6538   YYYY    -108.5687   XXXZ       0.0000
      XXYZ       0.0000   XYYZ       0.0000   YYYZ       0.0000
      XXZZ     -39.1798   XYZZ      -0.4132   YYZZ     -23.1920
      XZZZ       0.0000   YZZZ       0.0000   ZZZZ     -27.2804
 -----------------------------------------------------------------
 Calculating analytic gradient of the SCF energy
 Gradient of SCF Energy
            1           2           3           4
    1   0.0002818  -0.0001430  -0.0001039  -0.0000348
    2   0.0001739  -0.0000350  -0.0002397   0.0001008
    3   0.0000000  -0.0000000   0.0000000  -0.0000000
 Max gradient component =       2.818E-04
 RMS gradient           =       1.326E-04
 Gradient time:  CPU 1.45 s  wall 0.45 s
 Geometry Optimization Parameters
   NAtoms,    NIC,     NZ,  NCons,   NDum,   NFix, NCnnct, MaxDiis
        4      14       4       0       0       0       0       0

 Cartesian Hessian Update
 Hessian Updated using BFGS Update


** GEOMETRY OPTIMIZATION IN DELOCALIZED INTERNAL COORDINATES **
   Searching for a Minimum

   Optimization Cycle:   7

                       Coordinates (Angstroms)
     ATOM                X               Y               Z
      1  P         0.6377159935    0.6324607874    0.0000000000
      2  N        -0.9435584135    0.6299698987    0.0000000000
      3  F        -1.6475379722   -0.5640809493    0.0000000000
      4  F         1.1737623733   -0.9006953437    0.0000000000
   Point Group: cs    Number of degrees of freedom:     5


   Energy is   -595.817335190

 Hessian Updated using BFGS Update

  5 Hessian modes will be used to form the next step
  Hessian Eigenvalues:
     0.128792    0.226243    0.302285    0.472786    0.489460

 Minimum Search - Taking Simple RFO Step
 Searching for Lamda that Minimizes Along All modes
 Value Taken    Lamda =   0.00000000
 Step Taken.  Stepsize is  0.001464

                             Maximum     Tolerance    Cnvgd?
         Gradient           0.000307      0.000300      NO
         Displacement       0.000947      0.001200     YES
         Energy change     -0.000020      0.000001      NO


 New Cartesian Coordinates Obtained by Inverse Iteration

 Displacement from previous Coordinates is:  0.002289
 ----------------------------------------------------------------
             Standard Nuclear Orientation (Angstroms)
    I     Atom           X                Y                Z
 ----------------------------------------------------------------
    1      P       0.6372298237     0.6320808174     0.0000000000
    2      N      -0.9437084813     0.6299540720     0.0000000000
    3      F      -1.6477879682    -0.5636214370     0.0000000000
    4      F       1.1746486070    -0.9007590594     0.0000000000
 ----------------------------------------------------------------
 Molecular Point Group                 Cs    NOp =  2
 Largest Abelian Subgroup              Cs    NOp =  2
 Nuclear Repulsion Energy =   158.7204782111 hartrees
 There are       20 alpha and       20 beta electrons
 Applying Cartesian multipole field
    Component          Value
    ---------          -----
     (2,0,0)        1.00000E-11
     (0,2,0)        2.00000E-11
     (0,0,2)       -3.00000E-11
 Nucleus-field energy     =     0.0000000031 hartrees
 Requested basis set is 6-311++G(d,p)
 There are 31 shells and 96 basis functions
 A cutoff of  1.0D-11 yielded    460 shell pairs
 There are      4583 function pairs (      4980 Cartesian)
 Smallest overlap matrix eigenvalue = 2.41E-03
 Guess MOs from SCF MO coefficient file

 -----------------------------------------------------------------------
  General SCF calculation program by
  Eric Jon Sundstrom, Paul Horn, Yuezhi Mao, Dmitri Zuev, Alec White,
  David Stuck, Shaama M.S., Shane Yost, Joonho Lee, David Small,
  Daniel Levine, Susi Lehtola, Hugh Burton, Evgeny Epifanovsky
 -----------------------------------------------------------------------
 Exchange:     0.2000 Hartree-Fock + 0.0800 Slater + 0.7200 B88
 Correlation:  0.1900 VWN1RPA + 0.8100 LYP
 Using SG-1 standard quadrature grid
 using 4 threads for integral computing
 -------------------------------------------------------
 OpenMP Integral computing Module                
 Release: version 2.0, May 2017, Q-Chem Inc. Pleasanton 
 -------------------------------------------------------
 -------------------------------------------------------
 OpenMP BLAS3 based DFT computing Module                
 Release: version 1.0, May 2013, Q-Chem Inc. Pittsburgh 
 -------------------------------------------------------
 A restricted SCF calculation will be
 performed using DIIS
 SCF converges when DIIS error is below 1.0e-08
 ---------------------------------------
  Cycle       Energy         DIIS error
 ---------------------------------------
    1    -595.8173349334      1.65e-05  
    2    -595.8173352551      1.24e-05  
    3    -595.8173351690      1.50e-05  
    4    -595.8173354034      1.84e-06  
    5    -595.8173354063      9.76e-07  
    6    -595.8173354069      1.16e-07  
    7    -595.8173354069      5.00e-08  
    8    -595.8173354069      2.42e-08  
    9    -595.8173354069      2.27e-09  Convergence criterion met
 ---------------------------------------
 SCF time:   CPU 3.98s  wall 1.00s 
 SCF   energy in the final basis set =     -595.8173354069
 Total energy in the final basis set =     -595.8173354069

 --------------------------------------------------------------
             Orbital Energies (a.u.) and Symmetries
 --------------------------------------------------------------

 Alpha MOs, Restricted
 -- Occupied --                  
-77.171 -24.735 -24.726 -14.426  -6.662  -4.826  -4.821  -4.817
  1 A'    2 A'    3 A'    4 A'    5 A'    6 A'    1 A"    7 A'                 
 -1.265  -1.247  -0.878  -0.642  -0.571  -0.512  -0.507  -0.484
  8 A'    9 A'   10 A'   11 A'   12 A'   13 A'    2 A"    3 A"                 
 -0.473  -0.390  -0.330  -0.327
 14 A'   15 A'    4 A"   16 A'                                                 
 -- Virtual --                   
 -0.117  -0.078   0.006   0.014   0.033   0.038   0.068   0.105
  5 A"   17 A'   18 A'   19 A'   20 A'    6 A"   21 A'   22 A'                 
  0.131   0.136   0.145   0.181   0.199   0.208   0.251   0.265
 23 A'    7 A"   24 A'   25 A'    8 A"   26 A'   27 A'    9 A"                 
  0.265   0.279   0.290   0.316   0.341   0.369   0.460   0.598
 28 A'   29 A'   10 A"   30 A'   31 A'   32 A'   33 A'   34 A'                 
  0.605   0.631   0.644   0.733   0.816   0.847   0.916   0.990
 11 A"   12 A"   35 A'   36 A'   13 A"   37 A'   38 A'   39 A'                 
  1.129   1.276   1.290   1.307   1.315   1.332   1.357   1.476
 40 A'   14 A"   15 A"   41 A'   42 A'   43 A'   44 A'   16 A"                 
  1.576   1.610   1.887   1.929   1.929   2.057   2.078   2.253
 45 A'   46 A'   47 A'   17 A"   48 A'   18 A"   49 A'   50 A'                 
  2.529   3.558   3.651   3.727   3.730   3.747   3.754   3.759
 51 A'   52 A'   19 A"   53 A'   20 A"   21 A"   54 A'   22 A"                 
  3.775   3.797   3.921   3.970   4.084   4.833   6.224   6.243
 55 A'   56 A'   23 A"   57 A'   58 A'   59 A'   24 A"   60 A'                 
  6.255   6.283   6.299   6.477   6.969  13.725  13.828  13.912
 25 A"   61 A'   62 A'   63 A'   64 A'   26 A"   65 A'   66 A'                 
 35.225  66.720  66.728 163.063
 67 A'   68 A'   69 A'   70 A'                                                 

 Beta MOs, Restricted
 -- Occupied --                  
-77.171 -24.735 -24.726 -14.426  -6.662  -4.826  -4.821  -4.817
  1 A'    2 A'    3 A'    4 A'    5 A'    6 A'    1 A"    7 A'                 
 -1.265  -1.247  -0.878  -0.642  -0.571  -0.512  -0.507  -0.484
  8 A'    9 A'   10 A'   11 A'   12 A'   13 A'    2 A"    3 A"                 
 -0.473  -0.390  -0.330  -0.327
 14 A'   15 A'    4 A"   16 A'                                                 
 -- Virtual --                   
 -0.117  -0.078   0.006   0.014   0.033   0.038   0.068   0.105
  5 A"   17 A'   18 A'   19 A'   20 A'    6 A"   21 A'   22 A'                 
  0.131   0.136   0.145   0.181   0.199   0.208   0.251   0.265
 23 A'    7 A"   24 A'   25 A'    8 A"   26 A'   27 A'    9 A"                 
  0.265   0.279   0.290   0.316   0.341   0.369   0.460   0.598
 28 A'   29 A'   10 A"   30 A'   31 A'   32 A'   33 A'   34 A'                 
  0.605   0.631   0.644   0.733   0.816   0.847   0.916   0.990
 11 A"   12 A"   35 A'   36 A'   13 A"   37 A'   38 A'   39 A'                 
  1.129   1.276   1.290   1.307   1.315   1.332   1.357   1.476
 40 A'   14 A"   15 A"   41 A'   42 A'   43 A'   44 A'   16 A"                 
  1.576   1.610   1.887   1.929   1.929   2.057   2.078   2.253
 45 A'   46 A'   47 A'   17 A"   48 A'   18 A"   49 A'   50 A'                 
  2.529   3.558   3.651   3.727   3.730   3.747   3.754   3.759
 51 A'   52 A'   19 A"   53 A'   20 A"   21 A"   54 A'   22 A"                 
  3.775   3.797   3.921   3.970   4.084   4.833   6.224   6.243
 55 A'   56 A'   23 A"   57 A'   58 A'   59 A'   24 A"   60 A'                 
  6.255   6.283   6.299   6.477   6.969  13.725  13.828  13.912
 25 A"   61 A'   62 A'   63 A'   64 A'   26 A"   65 A'   66 A'                 
 35.225  66.720  66.728 163.063
 67 A'   68 A'   69 A'   70 A'                                                 
 --------------------------------------------------------------

          Ground-State Mulliken Net Atomic Charges

     Atom                 Charge (a.u.)
  ----------------------------------------
      1 P                     0.502431
      2 N                    -0.259640
      3 F                    -0.042332
      4 F                    -0.200459
  ----------------------------------------
  Sum of atomic charges =     0.000000

 -----------------------------------------------------------------
                    Cartesian Multipole Moments
 -----------------------------------------------------------------
    Charge (ESU x 10^10)
                 0.0000
    Dipole Moment (Debye)
         X       1.8077      Y       1.0070      Z      -0.0000
       Tot       2.0693
    Quadrupole Moments (Debye-Ang)
        XX     -30.3598     XY       2.2770     YY     -29.9235
        XZ      -0.0000     YZ       0.0000     ZZ     -26.6889
    Octopole Moments (Debye-Ang^2)
       XXX       3.3227    XXY      -3.5734    XYY       0.1656
       YYY     -12.6575    XXZ      -0.0000    XYZ      -0.0000
       YYZ      -0.0000    XZZ       0.7696    YZZ      -4.4336
       ZZZ      -0.0000
    Hexadecapole Moments (Debye-Ang^3)
      XXXX    -214.6812   XXXY       0.5226   XXYY     -58.3455
      XYYY       0.6944   YYYY    -108.5359   XXXZ      -0.0000
      XXYZ      -0.0000   XYYZ      -0.0000   YYYZ      -0.0000
      XXZZ     -39.1873   XYZZ      -0.3994   YYZZ     -23.1842
      XZZZ      -0.0000   YZZZ      -0.0000   ZZZZ     -27.2774
 -----------------------------------------------------------------
 Calculating analytic gradient of the SCF energy
 Gradient of SCF Energy
            1           2           3           4
    1  -0.0001043  -0.0000691   0.0000840   0.0000894
    2   0.0000493  -0.0000527  -0.0000547   0.0000581
    3  -0.0000000  -0.0000000   0.0000000   0.0000000
 Max gradient component =       1.043E-04
 RMS gradient           =       5.933E-05
 Gradient time:  CPU 1.45 s  wall 0.45 s
 Geometry Optimization Parameters
   NAtoms,    NIC,     NZ,  NCons,   NDum,   NFix, NCnnct, MaxDiis
        4      14       4       0       0       0       0       0

 Cartesian Hessian Update
 Hessian Updated using BFGS Update


** GEOMETRY OPTIMIZATION IN DELOCALIZED INTERNAL COORDINATES **
   Searching for a Minimum

   Optimization Cycle:   8

                       Coordinates (Angstroms)
     ATOM                X               Y               Z
      1  P         0.6372298237    0.6320808174    0.0000000000
      2  N        -0.9437084813    0.6299540720    0.0000000000
      3  F        -1.6477879682   -0.5636214370    0.0000000000
      4  F         1.1746486070   -0.9007590594    0.0000000000
   Point Group: cs    Number of degrees of freedom:     5


   Energy is   -595.817335407

 Hessian Updated using BFGS Update

  5 Hessian modes will be used to form the next step
  Hessian Eigenvalues:
     0.128753    0.224850    0.363004    0.471276    0.510206

 Minimum Search - Taking Simple RFO Step
 Searching for Lamda that Minimizes Along All modes
 Value Taken    Lamda =   0.00000000
 Step Taken.  Stepsize is  0.000284

                             Maximum     Tolerance    Cnvgd?
         Gradient           0.000102      0.000300     YES
         Displacement       0.000241      0.001200     YES
         Energy change     -0.000000      0.000001     YES


                       Distance Matrix (Angstroms)
             P (  1)   N (  2)   F (  3)
   N (  2)  1.580940
   F (  3)  2.578955  1.385767
   F (  4)  1.624320  2.613526  2.842501

 Final energy is   -595.81733540690936     


 ******************************
 **  OPTIMIZATION CONVERGED  **
 ******************************

                       Coordinates (Angstroms)
     ATOM                X               Y               Z
      1  P         0.6372298237    0.6320808174    0.0000000000
      2  N        -0.9437084813    0.6299540720    0.0000000000
      3  F        -1.6477879682   -0.5636214370    0.0000000000
      4  F         1.1746486070   -0.9007590594    0.0000000000

Z-matrix Print:
$molecule
0 1
P 
N  1 1.580940
F  2 1.385767 1 120.613050
F  1 1.624320 2 109.243760 3 -0.000000 0
$end


 --------------------------------------------------------------
             Orbital Energies (a.u.) and Symmetries
 --------------------------------------------------------------

 Alpha MOs, Restricted
 -- Occupied --                  
-77.171 -24.735 -24.726 -14.426  -6.662  -4.826  -4.821  -4.817
  1 A'    2 A'    3 A'    4 A'    5 A'    6 A'    1 A"    7 A'                 
 -1.265  -1.247  -0.878  -0.642  -0.571  -0.512  -0.507  -0.484
  8 A'    9 A'   10 A'   11 A'   12 A'   13 A'    2 A"    3 A"                 
 -0.473  -0.390  -0.330  -0.327
 14 A'   15 A'    4 A"   16 A'                                                 
 -- Virtual --                   
 -0.117  -0.078   0.006   0.014   0.033   0.038   0.068   0.105
  5 A"   17 A'   18 A'   19 A'   20 A'    6 A"   21 A'   22 A'                 
  0.131   0.136   0.145   0.181   0.199   0.208   0.251   0.265
 23 A'    7 A"   24 A'   25 A'    8 A"   26 A'   27 A'    9 A"                 
  0.265   0.279   0.290   0.316   0.341   0.369   0.460   0.598
 28 A'   29 A'   10 A"   30 A'   31 A'   32 A'   33 A'   34 A'                 
  0.605   0.631   0.644   0.733   0.816   0.847   0.916   0.990
 11 A"   12 A"   35 A'   36 A'   13 A"   37 A'   38 A'   39 A'                 
  1.129   1.276   1.290   1.307   1.315   1.332   1.357   1.476
 40 A'   14 A"   15 A"   41 A'   42 A'   43 A'   44 A'   16 A"                 
  1.576   1.610   1.887   1.929   1.929   2.057   2.078   2.253
 45 A'   46 A'   47 A'   17 A"   48 A'   18 A"   49 A'   50 A'                 
  2.529   3.558   3.651   3.727   3.730   3.747   3.754   3.759
 51 A'   52 A'   19 A"   53 A'   20 A"   21 A"   54 A'   22 A"                 
  3.775   3.797   3.921   3.970   4.084   4.833   6.224   6.243
 55 A'   56 A'   23 A"   57 A'   58 A'   59 A'   24 A"   60 A'                 
  6.255   6.283   6.299   6.477   6.969  13.725  13.828  13.912
 25 A"   61 A'   62 A'   63 A'   64 A'   26 A"   65 A'   66 A'                 
 35.225  66.720  66.728 163.063
 67 A'   68 A'   69 A'   70 A'                                                 

 Beta MOs, Restricted
 -- Occupied --                  
-77.171 -24.735 -24.726 -14.426  -6.662  -4.826  -4.821  -4.817
  1 A'    2 A'    3 A'    4 A'    5 A'    6 A'    1 A"    7 A'                 
 -1.265  -1.247  -0.878  -0.642  -0.571  -0.512  -0.507  -0.484
  8 A'    9 A'   10 A'   11 A'   12 A'   13 A'    2 A"    3 A"                 
 -0.473  -0.390  -0.330  -0.327
 14 A'   15 A'    4 A"   16 A'                                                 
 -- Virtual --                   
 -0.117  -0.078   0.006   0.014   0.033   0.038   0.068   0.105
  5 A"   17 A'   18 A'   19 A'   20 A'    6 A"   21 A'   22 A'                 
  0.131   0.136   0.145   0.181   0.199   0.208   0.251   0.265
 23 A'    7 A"   24 A'   25 A'    8 A"   26 A'   27 A'    9 A"                 
  0.265   0.279   0.290   0.316   0.341   0.369   0.460   0.598
 28 A'   29 A'   10 A"   30 A'   31 A'   32 A'   33 A'   34 A'                 
  0.605   0.631   0.644   0.733   0.816   0.847   0.916   0.990
 11 A"   12 A"   35 A'   36 A'   13 A"   37 A'   38 A'   39 A'                 
  1.129   1.276   1.290   1.307   1.315   1.332   1.357   1.476
 40 A'   14 A"   15 A"   41 A'   42 A'   43 A'   44 A'   16 A"                 
  1.576   1.610   1.887   1.929   1.929   2.057   2.078   2.253
 45 A'   46 A'   47 A'   17 A"   48 A'   18 A"   49 A'   50 A'                 
  2.529   3.558   3.651   3.727   3.730   3.747   3.754   3.759
 51 A'   52 A'   19 A"   53 A'   20 A"   21 A"   54 A'   22 A"                 
  3.775   3.797   3.921   3.970   4.084   4.833   6.224   6.243
 55 A'   56 A'   23 A"   57 A'   58 A'   59 A'   24 A"   60 A'                 
  6.255   6.283   6.299   6.477   6.969  13.725  13.828  13.912
 25 A"   61 A'   62 A'   63 A'   64 A'   26 A"   65 A'   66 A'                 
 35.225  66.720  66.728 163.063
 67 A'   68 A'   69 A'   70 A'                                                 
 --------------------------------------------------------------

          Ground-State Mulliken Net Atomic Charges

     Atom                 Charge (a.u.)
  ----------------------------------------
      1 P                     0.502431
      2 N                    -0.259640
      3 F                    -0.042332
      4 F                    -0.200459
  ----------------------------------------
  Sum of atomic charges =     0.000000

 -----------------------------------------------------------------
                    Cartesian Multipole Moments
 -----------------------------------------------------------------
    Charge (ESU x 10^10)
                 0.0000
    Dipole Moment (Debye)
         X       1.8077      Y       1.0070      Z      -0.0000
       Tot       2.0693
    Quadrupole Moments (Debye-Ang)
        XX     -30.3598     XY       2.2770     YY     -29.9235
        XZ      -0.0000     YZ       0.0000     ZZ     -26.6889
    Octopole Moments (Debye-Ang^2)
       XXX       3.3227    XXY      -3.5734    XYY       0.1656
       YYY     -12.6575    XXZ      -0.0000    XYZ      -0.0000
       YYZ      -0.0000    XZZ       0.7696    YZZ      -4.4336
       ZZZ      -0.0000
    Hexadecapole Moments (Debye-Ang^3)
      XXXX    -214.6812   XXXY       0.5226   XXYY     -58.3455
      XYYY       0.6944   YYYY    -108.5359   XXXZ      -0.0000
      XXYZ      -0.0000   XYYZ      -0.0000   YYYZ      -0.0000
      XXZZ     -39.1873   XYZZ      -0.3994   YYZZ     -23.1842
      XZZZ      -0.0000   YZZZ      -0.0000   ZZZZ     -27.2774
 -----------------------------------------------------------------
Archival summary:
1\1\TWL01\OPT\ProcedureUnspecified\BasisUnspecified\121\taweetha\SunNov2517:23:592018SunNov2517:23:592018\0\\#,OPT,ProcedureUnspecified,BasisUnspecified,\\0,1\P\N,1,1.58094\F,2,1.38577,1,120.613\F,1,1.62432,2,109.244,3,-0,0\\\@

 Total job time:  15.23s(wall), 50.94s(cpu) 
 Sun Nov 25 17:23:59 2018

        *************************************************************
        *                                                           *
        *  Thank you very much for using Q-Chem.  Have a nice day.  *
        *                                                           *
        *************************************************************


 
User input: 2 of 2 
 
Q-Chem Developer Version!
                  Welcome to Q-Chem
     A Quantum Leap Into The Future Of Chemistry


 Q-Chem 5.1, Q-Chem, Inc., Pleasanton, CA (2018)

 Yihan Shao,  Zhengting Gan,  E. Epifanovsky,  A. T. B. Gilbert,  M. Wormit,  
 J. Kussmann,  A. W. Lange,  A. Behn,  Jia Deng,  Xintian Feng,  D. Ghosh,  
 M. Goldey,  P. R. Horn,  L. D. Jacobson,  I. Kaliman,  T. Kus,  A. Landau,  
 Jie Liu,  E. I. Proynov,  R. M. Richard,  R. P. Steele,  E. J. Sundstrom,  
 H. L. Woodcock III,  P. M. Zimmerman,  D. Zuev,  B. Albrecht,  E. Alguire,  
 S. A. Baeppler,  D. Barton,  Z. Benda,  Y. A. Bernard,  E. J. Berquist,  
 K. B. Bravaya,  H. Burton,  D. Casanova,  Chun-Min Chang,  Yunqing Chen,  
 A. Chien,  K. D. Closser,  M. P. Coons,  S. Coriani,  S. Dasgupta,  
 A. L. Dempwolff,  M. Diedenhofen,  Hainam Do,  R. G. Edgar,  Po-Tung Fang,  
 S. Faraji,  S. Fatehi,  Qingguo Feng,  K. D. Fenk,  J. Fosso-Tande,  
 Qinghui Ge,  A. Ghysels,  G. Gidofalvi,  J. Gomes,  J. Gonthier,  A. Gunina,  
 D. Hait,  M. W. D. Hanson-Heine,  P. H. P. Harbach,  A. W. Hauser,  
 J. E. Herr,  E. G. Hohenstein,  Z. C. Holden,  Kerwin Hui,  B. C. Huynh,  
 T.-C. Jagau,  Hyunjun Ji,  B. Kaduk,  K. Khistyaev,  Jaehoon Kim,  
 P. Klunzinger,  K. Koh,  D. Kosenkov,  L. Koulias,  T. Kowalczyk,  
 C. M. Krauter,  A. Kunitsa,  Ka Un Lao,  A. Laurent,  K. V. Lawler,  
 Joonho Lee,  D. Lefrancois,  S. Lehtola,  D. S. Levine,  Yi-Pei Li,  
 You-Sheng Lin,  Fenglai Liu,  E. Livshits,  A. Luenser,  P. Manohar,  
 E. Mansoor,  S. F. Manzer,  Shan-Ping Mao,  Yuezhi Mao,  N. Mardirossian,  
 A. V. Marenich,  T. Markovich,  L. A. Martinez-Martinez,  S. A. Maurer,  
 N. J. Mayhall,  S. C. McKenzie,  J.-M. Mewes,  A. F. Morrison,  
 J. W. Mullinax,  K. Nanda,  T. S. Nguyen-Beck,  R. Olivares-Amaya,  
 J. A. Parkhill,  T. M. Perrine,  F. Plasser,  P. Pokhilko,  S. Prager,  
 A. Prociuk,  E. Ramos,  D. R. Rehn,  F. Rob,  M. Schneider,  N. Sergueev,  
 S. M. Sharada,  S. Sharma,  D. W. Small,  T. Stauch,  T. Stein,  
 Yu-Chuan Su,  A. J. W. Thom,  A. Tkatchenko,  T. Tsuchimochi,  N. M. Tubman,  
 L. Vogt,  M. L. Vidal,  O. Vydrov,  M. A. Watson,  J. Wenzel,  
 M. de Wergifosse,  T. A. Wesolowski,  A. White,  J. Witte,  A. Yamada,  
 Jun Yang,  K. Yao,  S. Yeganeh,  S. R. Yost,  Zhi-Qiang You,  A. Zech,  
 Igor Ying Zhang,  Xing Zhang,  Yan Zhao,  Ying Zhu,  B. R. Brooks,  
 G. K. L. Chan,  C. J. Cramer,  M. S. Gordon,  W. J. Hehre,  A. Klamt,  
 M. W. Schmidt,  C. D. Sherrill,  D. G. Truhlar,  A. Aspuru-Guzik,  R. Baer,  
 A. T. Bell,  N. A. Besley,  Jeng-Da Chai,  A. E. DePrince, III,  
 R. A. DiStasio Jr.,  A. Dreuw,  B. D. Dunietz,  T. R. Furlani,  
 Chao-Ping Hsu,  Yousung Jung,  Jing Kong,  D. S. Lambrecht,  WanZhen Liang,  
 C. Ochsenfeld,  V. A. Rassolov,  L. V. Slipchenko,  J. E. Subotnik,  
 T. Van Voorhis,  J. M. Herbert,  A. I. Krylov,  P. M. W. Gill,  M. Head-Gordon

 Contributors to earlier versions of Q-Chem not listed above: 
 R. D. Adamson,  B. Austin,  J. Baker,  G. J. O. Beran,  K. Brandhorst,  
 S. T. Brown,  E. F. C. Byrd,  A. K. Chakraborty,  C.-L. Cheng,  
 Siu Hung Chien,  D. M. Chipman,  D. L. Crittenden,  H. Dachsel,  
 R. J. Doerksen,  A. D. Dutoi,  L. Fusti-Molnar,  W. A. Goddard III,  
 A. Golubeva-Zadorozhnaya,  S. R. Gwaltney,  G. Hawkins,  A. Heyden,  
 S. Hirata,  G. Kedziora,  F. J. Keil,  C. Kelley,  Jihan Kim,  R. A. King,  
 R. Z. Khaliullin,  P. P. Korambath,  W. Kurlancheek,  A. M. Lee,  M. S. Lee,  
 S. V. Levchenko,  Ching Yeh Lin,  D. Liotard,  R. C. Lochan,  I. Lotan,  
 P. E. Maslen,  N. Nair,  D. P. O'Neill,  D. Neuhauser,  E. Neuscamman,  
 C. M. Oana,  R. Olson,  B. Peters,  R. Peverati,  P. A. Pieniazek,  
 Y. M. Rhee,  J. Ritchie,  M. A. Rohrdanz,  E. Rosta,  N. J. Russ,  
 H. F. Schaefer III,  N. E. Schultz,  N. Shenvi,  A. C. Simmonett,  A. Sodt,  
 D. Stuck,  K. S. Thanthiriwatte,  V. Vanovschi,  Tao Wang,  A. Warshel,  
 C. F. Williams,  Q. Wu,  X. Xu,  W. Zhang

 Please cite Q-Chem as follows:
 Y. Shao et al., Mol. Phys. 113, 184-215 (2015)
 DOI: 10.1080/00268976.2014.952696

 Q-Chem 5.1.2 for Intel X86 EM64T Linux

 Parts of Q-Chem use Armadillo 8.300.2 (Tropical Shenanigans).
 http://arma.sourceforge.net/

 Q-Chem begins on Sun Nov 25 17:23:59 2018  

Host: 
0

     Scratch files written to /scratch/taweetham/qchem45998//
The previous job contains 0 fragments, simply inherited here
Input Ideriv = 2
Curr. Ideriv = -1
Max.  Ideriv = 2

Checking the input file for inconsistencies... 	...done.

--------------------------------------------------------------
User input:
--------------------------------------------------------------

$molecule
read
$end

$rem
   job_type 	frequency
   basis 	6-311++g**
   method	b3lyp	
$end


--------------------------------------------------------------
 ----------------------------------------------------------------
             Standard Nuclear Orientation (Angstroms)
    I     Atom           X                Y                Z
 ----------------------------------------------------------------
    1      P       0.6846906833     0.5977350020    -0.0000000000
    2      N      -0.8958271603     0.6342561360    -0.0000000000
    3      F      -1.6288741030    -0.5417509216    -0.0000000000
    4      F       1.1844774221    -0.9477844098     0.0000000000
 ----------------------------------------------------------------
 Molecular Point Group                 Cs    NOp =  2
 Largest Abelian Subgroup              Cs    NOp =  2
 Nuclear Repulsion Energy =   158.7204782111 hartrees
 There are       20 alpha and       20 beta electrons
 Requested basis set is 6-311++G(d,p)
 There are 31 shells and 96 basis functions

 Total QAlloc Memory Limit   2000 MB
 Mega-Array Size       188 MB
 MEM_STATIC part       192 MB

                       Distance Matrix (Angstroms)
             P (  1)   N (  2)   F (  3)
   N (  2)  1.580940
   F (  3)  2.578955  1.385767
   F (  4)  1.624320  2.613526  2.842501

 A cutoff of  1.0D-11 yielded    460 shell pairs
 There are      4583 function pairs (      4980 Cartesian)

 -------------------------------------------------------
 OpenMP Integral Computing Module                       
 Release: version 1.0, May 2013, Q-Chem Inc. Pittsburgh 
 -------------------------------------------------------
 Integral Job Info:
 Integral job number is                      11
 Integral operator is                         1
 short-range coefficients                     0
 long-range coefficients              100000000
 Omega coefficients                           0
 if combine SR and LR in K                    0
 Integral screening is                        0
 Integral computing path is                   2
 max size of driver memory is            800000
 size of driver memory is                593474
 size of scratch memory is              4204008
 max col of scratch BK array               1296
 max len of scratch array in speh3          155
 max len of scratch index in speh4           18
 max int batch size is                      520
 min int batch size is                       52
 fixed nKL is                                52
 max L of basis functions is                  2
 order of int derivative is                   0
 number of shells is                         31
 number of basis is                         100
 number of cartesian basis is               100
 number of contracted shell pairs           460
 number of primitive shell pairs           1427
 maxK2 (contraction) of shell pair           36
 max number of K2 of shell pair               1
 max number of CS2 of shell pair             57
 max number of PS2 of shell pair            222
 mem total for path MDJ                  513786
 -------------------------------------------------------
 Smallest overlap matrix eigenvalue = 2.41E-03
 Guess from superposition of atomic densities
 Warning:  Energy on first SCF cycle will be non-variational
 SAD guess density has 40.000000 electrons

 -----------------------------------------------------------------------
  General SCF calculation program by
  Eric Jon Sundstrom, Paul Horn, Yuezhi Mao, Dmitri Zuev, Alec White,
  David Stuck, Shaama M.S., Shane Yost, Joonho Lee, David Small,
  Daniel Levine, Susi Lehtola, Hugh Burton, Evgeny Epifanovsky
 -----------------------------------------------------------------------
 Exchange:     0.2000 Hartree-Fock + 0.0800 Slater + 0.7200 B88
 Correlation:  0.1900 VWN1RPA + 0.8100 LYP
 Using SG-1 standard quadrature grid
 using 4 threads for integral computing
 -------------------------------------------------------
 OpenMP Integral computing Module                
 Release: version 2.0, May 2017, Q-Chem Inc. Pleasanton 
 -------------------------------------------------------
 -------------------------------------------------------
 OpenMP BLAS3 based DFT computing Module                
 Release: version 1.0, May 2013, Q-Chem Inc. Pittsburgh 
 -------------------------------------------------------
 A restricted SCF calculation will be
 performed using DIIS
 SCF converges when DIIS error is below 1.0e-08
 ---------------------------------------
  Cycle       Energy         DIIS error
 ---------------------------------------
    1    -596.1944521469      5.15e-02  
    2    -595.7572266398      8.05e-03  
    3    -595.5950654057      1.49e-02  
    4    -595.8074724542      3.18e-03  
    5    -595.8147220636      1.69e-03  
    6    -595.8173072890      2.51e-04  
    7    -595.8173370011      1.68e-04  
    8    -595.8173562119      1.86e-05  
    9    -595.8173565409      2.52e-06  
   10    -595.8173565486      5.04e-07  
   11    -595.8173565490      1.20e-07  
   12    -595.8173565490      2.82e-08  
   13    -595.8173565490      4.22e-09  Convergence criterion met
 ---------------------------------------
 SCF time:   CPU 5.71s  wall 1.00s 
 SCF   energy in the final basis set =     -595.8173565490
 Total energy in the final basis set =     -595.8173565490

 --------------------------------------------------------------
             Orbital Energies (a.u.) and Symmetries
 --------------------------------------------------------------

 Alpha MOs, Restricted
 -- Occupied --                  
-77.171 -24.735 -24.726 -14.426  -6.662  -4.826  -4.821  -4.817
  1 A'    2 A'    3 A'    4 A'    5 A'    6 A'    1 A"    7 A'                 
 -1.265  -1.247  -0.878  -0.642  -0.571  -0.512  -0.507  -0.484
  8 A'    9 A'   10 A'   11 A'   12 A'   13 A'    2 A"    3 A"                 
 -0.473  -0.390  -0.330  -0.327
 14 A'   15 A'    4 A"   16 A'                                                 
 -- Virtual --                   
 -0.116  -0.078   0.006   0.014   0.033   0.038   0.068   0.105
  5 A"   17 A'   18 A'   19 A'   20 A'    6 A"   21 A'   22 A'                 
  0.131   0.136   0.145   0.181   0.199   0.208   0.251   0.265
 23 A'    7 A"   24 A'   25 A'    8 A"   26 A'   27 A'    9 A"                 
  0.265   0.279   0.290   0.316   0.341   0.369   0.460   0.598
 28 A'   29 A'   10 A"   30 A'   31 A'   32 A'   33 A'   34 A'                 
  0.605   0.631   0.644   0.733   0.816   0.847   0.916   0.990
 11 A"   12 A"   35 A'   36 A'   13 A"   37 A'   38 A'   39 A'                 
  1.129   1.276   1.290   1.307   1.315   1.332   1.357   1.476
 40 A'   14 A"   15 A"   41 A'   42 A'   43 A'   44 A'   16 A"                 
  1.576   1.610   1.887   1.929   1.929   2.057   2.078   2.253
 45 A'   46 A'   47 A'   17 A"   48 A'   18 A"   49 A'   50 A'                 
  2.529   3.558   3.651   3.727   3.730   3.747   3.754   3.759
 51 A'   52 A'   19 A"   53 A'   20 A"   21 A"   54 A'   22 A"                 
  3.775   3.797   3.921   3.970   4.084   4.833   6.224   6.243
 55 A'   56 A'   23 A"   57 A'   58 A'   59 A'   24 A"   60 A'                 
  6.255   6.283   6.299   6.477   6.969  13.725  13.828  13.912
 25 A"   61 A'   62 A'   63 A'   64 A'   26 A"   65 A'   66 A'                 
 35.225  66.720  66.728 163.063
 67 A'   68 A'   69 A'   70 A'                                                 

 Beta MOs, Restricted
 -- Occupied --                  
-77.171 -24.735 -24.726 -14.426  -6.662  -4.826  -4.821  -4.817
  1 A'    2 A'    3 A'    4 A'    5 A'    6 A'    1 A"    7 A'                 
 -1.265  -1.247  -0.878  -0.642  -0.571  -0.512  -0.507  -0.484
  8 A'    9 A'   10 A'   11 A'   12 A'   13 A'    2 A"    3 A"                 
 -0.473  -0.390  -0.330  -0.327
 14 A'   15 A'    4 A"   16 A'                                                 
 -- Virtual --                   
 -0.116  -0.078   0.006   0.014   0.033   0.038   0.068   0.105
  5 A"   17 A'   18 A'   19 A'   20 A'    6 A"   21 A'   22 A'                 
  0.131   0.136   0.145   0.181   0.199   0.208   0.251   0.265
 23 A'    7 A"   24 A'   25 A'    8 A"   26 A'   27 A'    9 A"                 
  0.265   0.279   0.290   0.316   0.341   0.369   0.460   0.598
 28 A'   29 A'   10 A"   30 A'   31 A'   32 A'   33 A'   34 A'                 
  0.605   0.631   0.644   0.733   0.816   0.847   0.916   0.990
 11 A"   12 A"   35 A'   36 A'   13 A"   37 A'   38 A'   39 A'                 
  1.129   1.276   1.290   1.307   1.315   1.332   1.357   1.476
 40 A'   14 A"   15 A"   41 A'   42 A'   43 A'   44 A'   16 A"                 
  1.576   1.610   1.887   1.929   1.929   2.057   2.078   2.253
 45 A'   46 A'   47 A'   17 A"   48 A'   18 A"   49 A'   50 A'                 
  2.529   3.558   3.651   3.727   3.730   3.747   3.754   3.759
 51 A'   52 A'   19 A"   53 A'   20 A"   21 A"   54 A'   22 A"                 
  3.775   3.797   3.921   3.970   4.084   4.833   6.224   6.243
 55 A'   56 A'   23 A"   57 A'   58 A'   59 A'   24 A"   60 A'                 
  6.255   6.283   6.299   6.477   6.969  13.725  13.828  13.912
 25 A"   61 A'   62 A'   63 A'   64 A'   26 A"   65 A'   66 A'                 
 35.225  66.720  66.728 163.063
 67 A'   68 A'   69 A'   70 A'                                                 
 --------------------------------------------------------------

          Ground-State Mulliken Net Atomic Charges

     Atom                 Charge (a.u.)
  ----------------------------------------
      1 P                     0.502471
      2 N                    -0.259683
      3 F                    -0.042319
      4 F                    -0.200469
  ----------------------------------------
  Sum of atomic charges =     0.000000

 -----------------------------------------------------------------
                    Cartesian Multipole Moments
 -----------------------------------------------------------------
    Charge (ESU x 10^10)
                 0.0000
    Dipole Moment (Debye)
         X       1.8317      Y       0.9626      Z       0.0000
       Tot       2.0692
    Quadrupole Moments (Debye-Ang)
        XX     -30.1301     XY       2.2819     YY     -30.0708
        XZ       0.0000     YZ      -0.0000     ZZ     -26.6887
    Octopole Moments (Debye-Ang^2)
       XXX       0.1416    XXY      -2.9386    XYY      -1.0202
       YYY     -10.9895    XXZ       0.0000    XYZ      -0.0000
       YYZ       0.0000    XZZ      -0.1983    YZZ      -3.9551
       ZZZ       0.0000
    Hexadecapole Moments (Debye-Ang^3)
      XXXX    -214.3762   XXXY       1.1438   XXYY     -58.2304
      XYYY       1.9647   YYYY    -107.8046   XXXZ      -0.0000
      XXYZ      -0.0000   XYYZ       0.0000   YYYZ      -0.0000
      XXZZ     -39.1821   XYZZ      -0.1474   YYZZ     -23.0179
      XZZZ      -0.0000   YZZZ      -0.0000   ZZZZ     -27.2767
 -----------------------------------------------------------------
 Calculating MO derivatives via CPSCF
 D1JvT checksum  = 63312 6279.3645937131
 D1KAT checksum  = 127584 546.6309598178
   1         3          12      0.182361    0.066286
   2         3          12      0.019990    0.007013
   3         3          12      0.002609    0.000976
   4         3          12      0.000265    0.000091
   5        11           4      0.000015    0.000007
   6        15           0      0.000000    0.000000    Roots Converged
 Time for AOints: 1.0 s (CPU) 0.3 s (wall)
 ------------------------------------------------------------------------------
                     AOints        : Timing summary (seconds)
 ------------------------------------------------------------------------------
     job step          cpu (% of tot)      sys (% of tot)     wall (% of tot)
 ------------------------------------------------------------------------------
  cpscf_lag         0.6756E+01 (31.2)   0.3000E-05 (60.0)   0.1823E+01 (30.7)
  iterzp            0.1386E+02 (63.9)   0.2000E-05 (40.0)   0.3813E+01 (64.3)
  make_fx           0.0000E+00 ( 0.0)   0.0000E+00 ( 0.0)   0.0000E+00 ( 0.0)
  AOints            0.1037E+01 ( 4.8)   0.0000E+00 ( 0.0)   0.2714E+00 ( 4.6)
 ------------------------------------------------------------------------------
   Grand Totals     0.2168E+02          0.5000E-05          0.5932E+01
 ------------------------------------------------------------------------------
 Calculating analytic Hessian of the SCF energy
 Polarizability Matrix (a.u.)
            1           2           3
    1 -43.5468999  -1.3410685  -0.0000000
    2  -1.3410685 -29.1788918  -0.0000000
    3  -0.0000000  -0.0000000 -22.2982764

 Direct stationary perturbation theory relativistic correction:

 rels  =       0.569045955657
 relv  =      -2.133861121004
 rel2e =       0.557443911204
 E_rel =      -1.007371254143

 Hessian of the SCF Energy
            1           2           3           4           5           6
    1   0.4649875  -0.0104722   0.0000000  -0.3662796  -0.0535181  -0.0000000
    2  -0.0104722   0.3059140   0.0000000   0.0225094  -0.0296994  -0.0000000
    3   0.0000000   0.0000000   0.0290567  -0.0000000  -0.0000000  -0.0343554
    4  -0.3662796   0.0225094  -0.0000000   0.4771019   0.1078279   0.0000000
    5  -0.0535181  -0.0296994  -0.0000000   0.1078279   0.2417784   0.0000000
    6  -0.0000000  -0.0000000  -0.0343554   0.0000000   0.0000000   0.0381501
    7  -0.0509211  -0.0480831  -0.0000000  -0.0906229  -0.0947586   0.0000000
    8  -0.0006756  -0.0322996   0.0000000  -0.1380489  -0.1909240  -0.0000000
    9   0.0000000   0.0000000   0.0199736   0.0000000  -0.0000000  -0.0216517
   10  -0.0477869   0.0360458  -0.0000000  -0.0201994   0.0404489  -0.0000000
   11   0.0646659  -0.2439150  -0.0000000   0.0077116  -0.0211551   0.0000000
   12  -0.0000000  -0.0000000  -0.0146750   0.0000000  -0.0000000   0.0178570
            7           8           9          10          11          12
    1  -0.0509211  -0.0006756   0.0000000  -0.0477869   0.0646659  -0.0000000
    2  -0.0480831  -0.0322996   0.0000000   0.0360458  -0.2439150  -0.0000000
    3  -0.0000000   0.0000000   0.0199736  -0.0000000  -0.0000000  -0.0146750
    4  -0.0906229  -0.1380489   0.0000000  -0.0201994   0.0077116   0.0000000
    5  -0.0947586  -0.1909240  -0.0000000   0.0404489  -0.0211551  -0.0000000
    6   0.0000000  -0.0000000  -0.0216517  -0.0000000   0.0000000   0.0178570
    7   0.1295434   0.1392315  -0.0000000   0.0120006   0.0036102   0.0000000
    8   0.1392315   0.2050904   0.0000000  -0.0005070   0.0181331  -0.0000000
    9  -0.0000000   0.0000000   0.0122107  -0.0000000  -0.0000000  -0.0105327
   10   0.0120006  -0.0005070  -0.0000000   0.0559856  -0.0759877   0.0000000
   11   0.0036102   0.0181331  -0.0000000  -0.0759877   0.2469369   0.0000000
   12   0.0000000  -0.0000000  -0.0105327   0.0000000   0.0000000   0.0073507
 Gradient time:  CPU 34.56 s  wall 9.45 s
 **********************************************************************
 **                                                                  **
 **                       VIBRATIONAL ANALYSIS                       **
 **                       --------------------                       **
 **                                                                  **
 **        VIBRATIONAL FREQUENCIES (CM**-1) AND NORMAL MODES         **
 **     FORCE CONSTANTS (mDYN/ANGSTROM) AND REDUCED MASSES (AMU)     **
 **                  INFRARED INTENSITIES (KM/MOL)                   **
 **                                                                  **
 **********************************************************************


 Mode:                 1                      2                      3
 Frequency:       167.69                 355.66                 519.85
 Force Cnst:      0.3149                 1.2547                 3.0033
 Red. Mass:      19.0104                16.8353                18.8619
 IR Active:          YES                    YES                    YES
 IR Intens:        5.431                 16.436                 17.201
 Raman Active:       YES                    YES                    YES
               X      Y      Z        X      Y      Z        X      Y      Z
 P         -0.033 -0.122  0.000    0.000  0.000 -0.326   -0.330 -0.275 -0.000
 N          0.005 -0.190 -0.000    0.000 -0.000  0.830   -0.341  0.594  0.000
 F         -0.636  0.258  0.000   -0.000 -0.000 -0.358    0.420  0.132 -0.000
 F          0.686  0.080 -0.000   -0.000 -0.000  0.278    0.370 -0.122  0.000
 TransDip  -0.061 -0.043  0.000   -0.000  0.000 -0.130   -0.107 -0.079 -0.000

 Mode:                 4                      5                      6
 Frequency:       772.51                 811.16                1160.83
 Force Cnst:      7.7950                 6.8319                12.6304
 Red. Mass:      22.1698                17.6227                15.9085
 IR Active:          YES                    YES                    YES
 IR Intens:      173.016                 93.898                 38.036
 Raman Active:       YES                    YES                    YES
               X      Y      Z        X      Y      Z        X      Y      Z
 P          0.119 -0.513 -0.000    0.326  0.065  0.000   -0.285  0.031 -0.000
 N          0.093  0.147  0.000   -0.349  0.647 -0.000    0.826  0.365  0.000
 F         -0.045 -0.070 -0.000   -0.334 -0.471  0.000   -0.160 -0.272 -0.000
 F         -0.218  0.799  0.000    0.059 -0.112 -0.000    0.016 -0.047  0.000
 TransDip   0.241 -0.345 -0.000    0.287  0.118  0.000    0.100  0.170 -0.000

 STANDARD THERMODYNAMIC QUANTITIES AT   298.15 K  AND     1.00 ATM

   This Molecule has  0 Imaginary Frequencies
   Zero point vibrational energy:        5.415 kcal/mol

   Atom    1 Element P  Has Mass   30.97376
   Atom    2 Element N  Has Mass   14.00307
   Atom    3 Element F  Has Mass   18.99840
   Atom    4 Element F  Has Mass   18.99840
   Molecular Mass:    82.973630 amu
   Principal axes and moments of inertia in amu*Bohr^2:
                             1           2           3
    Eigenvalues --      140.45552   367.17528   507.63081
          X               1.00000    -0.00251    -0.00000
          Y               0.00251     1.00000     0.00000
          Z               0.00000    -0.00000     1.00000
   Rotational Symmetry Number is   1
   The Molecule is an Asymmetric Top
   Translational Enthalpy:        0.889 kcal/mol
   Rotational Enthalpy:           0.889 kcal/mol
   Vibrational Enthalpy:          6.268 kcal/mol
   gas constant (RT):             0.592 kcal/mol
   Translational Entropy:        39.162  cal/mol.K
   Rotational Entropy:           24.774  cal/mol.K
   Vibrational Entropy:           4.690  cal/mol.K

   Total Enthalpy:                8.638 kcal/mol
   Total Entropy:                68.626  cal/mol.K
Archival summary:
1\1\TWL01\FREQ\ProcedureUnspecified\BasisUnspecified\121\taweetha\SunNov2517:24:102018SunNov2517:24:102018\0\\#,FREQ,ProcedureUnspecified,BasisUnspecified,\\0,1\P\N,1,1.58094\F,2,1.38577,1,120.613\F,1,1.62432,2,109.244,3,0,0\\\@

 Total job time:  11.15s(wall), 40.36s(cpu) 
 Sun Nov 25 17:24:10 2018

        *************************************************************
        *                                                           *
        *  Thank you very much for using Q-Chem.  Have a nice day.  *
        *                                                           *
        *************************************************************
