# Supplementary material for: Geometric and energetic data from ab initio calculations of haloethene, haloimine, halomethylenephosphine, haloiminophosphine, halodiazene, halodiphosphene and halocyclopropane
Source: Data Brief. 2019 Nov 2;27:104738. doi: 10.1016/j.dib.2019.104738 (PMC6861602; doi:10.1016/j.dib.2019.104738)
Supplement: Multimedia component 7 [file mmc7.zip › NP/B3LYP/FENPHE.out]

Q-Chem Developer Version!
                  Welcome to Q-Chem
     A Quantum Leap Into The Future Of Chemistry


 Q-Chem 5.1, Q-Chem, Inc., Pleasanton, CA (2018)

 Yihan Shao,  Zhengting Gan,  E. Epifanovsky,  A. T. B. Gilbert,  M. Wormit,  
 J. Kussmann,  A. W. Lange,  A. Behn,  Jia Deng,  Xintian Feng,  D. Ghosh,  
 M. Goldey,  P. R. Horn,  L. D. Jacobson,  I. Kaliman,  T. Kus,  A. Landau,  
 Jie Liu,  E. I. Proynov,  R. M. Richard,  R. P. Steele,  E. J. Sundstrom,  
 H. L. Woodcock III,  P. M. Zimmerman,  D. Zuev,  B. Albrecht,  E. Alguire,  
 S. A. Baeppler,  D. Barton,  Z. Benda,  Y. A. Bernard,  E. J. Berquist,  
 K. B. Bravaya,  H. Burton,  D. Casanova,  Chun-Min Chang,  Yunqing Chen,  
 A. Chien,  K. D. Closser,  M. P. Coons,  S. Coriani,  S. Dasgupta,  
 A. L. Dempwolff,  M. Diedenhofen,  Hainam Do,  R. G. Edgar,  Po-Tung Fang,  
 S. Faraji,  S. Fatehi,  Qingguo Feng,  K. D. Fenk,  J. Fosso-Tande,  
 Qinghui Ge,  A. Ghysels,  G. Gidofalvi,  J. Gomes,  J. Gonthier,  A. Gunina,  
 D. Hait,  M. W. D. Hanson-Heine,  P. H. P. Harbach,  A. W. Hauser,  
 J. E. Herr,  E. G. Hohenstein,  Z. C. Holden,  Kerwin Hui,  B. C. Huynh,  
 T.-C. Jagau,  Hyunjun Ji,  B. Kaduk,  K. Khistyaev,  Jaehoon Kim,  
 P. Klunzinger,  K. Koh,  D. Kosenkov,  L. Koulias,  T. Kowalczyk,  
 C. M. Krauter,  A. Kunitsa,  Ka Un Lao,  A. Laurent,  K. V. Lawler,  
 Joonho Lee,  D. Lefrancois,  S. Lehtola,  D. S. Levine,  Yi-Pei Li,  
 You-Sheng Lin,  Fenglai Liu,  E. Livshits,  A. Luenser,  P. Manohar,  
 E. Mansoor,  S. F. Manzer,  Shan-Ping Mao,  Yuezhi Mao,  N. Mardirossian,  
 A. V. Marenich,  T. Markovich,  L. A. Martinez-Martinez,  S. A. Maurer,  
 N. J. Mayhall,  S. C. McKenzie,  J.-M. Mewes,  A. F. Morrison,  
 J. W. Mullinax,  K. Nanda,  T. S. Nguyen-Beck,  R. Olivares-Amaya,  
 J. A. Parkhill,  T. M. Perrine,  F. Plasser,  P. Pokhilko,  S. Prager,  
 A. Prociuk,  E. Ramos,  D. R. Rehn,  F. Rob,  M. Schneider,  N. Sergueev,  
 S. M. Sharada,  S. Sharma,  D. W. Small,  T. Stauch,  T. Stein,  
 Yu-Chuan Su,  A. J. W. Thom,  A. Tkatchenko,  T. Tsuchimochi,  N. M. Tubman,  
 L. Vogt,  M. L. Vidal,  O. Vydrov,  M. A. Watson,  J. Wenzel,  
 M. de Wergifosse,  T. A. Wesolowski,  A. White,  J. Witte,  A. Yamada,  
 Jun Yang,  K. Yao,  S. Yeganeh,  S. R. Yost,  Zhi-Qiang You,  A. Zech,  
 Igor Ying Zhang,  Xing Zhang,  Yan Zhao,  Ying Zhu,  B. R. Brooks,  
 G. K. L. Chan,  C. J. Cramer,  M. S. Gordon,  W. J. Hehre,  A. Klamt,  
 M. W. Schmidt,  C. D. Sherrill,  D. G. Truhlar,  A. Aspuru-Guzik,  R. Baer,  
 A. T. Bell,  N. A. Besley,  Jeng-Da Chai,  A. E. DePrince, III,  
 R. A. DiStasio Jr.,  A. Dreuw,  B. D. Dunietz,  T. R. Furlani,  
 Chao-Ping Hsu,  Yousung Jung,  Jing Kong,  D. S. Lambrecht,  WanZhen Liang,  
 C. Ochsenfeld,  V. A. Rassolov,  L. V. Slipchenko,  J. E. Subotnik,  
 T. Van Voorhis,  J. M. Herbert,  A. I. Krylov,  P. M. W. Gill,  M. Head-Gordon

 Contributors to earlier versions of Q-Chem not listed above: 
 R. D. Adamson,  B. Austin,  J. Baker,  G. J. O. Beran,  K. Brandhorst,  
 S. T. Brown,  E. F. C. Byrd,  A. K. Chakraborty,  C.-L. Cheng,  
 Siu Hung Chien,  D. M. Chipman,  D. L. Crittenden,  H. Dachsel,  
 R. J. Doerksen,  A. D. Dutoi,  L. Fusti-Molnar,  W. A. Goddard III,  
 A. Golubeva-Zadorozhnaya,  S. R. Gwaltney,  G. Hawkins,  A. Heyden,  
 S. Hirata,  G. Kedziora,  F. J. Keil,  C. Kelley,  Jihan Kim,  R. A. King,  
 R. Z. Khaliullin,  P. P. Korambath,  W. Kurlancheek,  A. M. Lee,  M. S. Lee,  
 S. V. Levchenko,  Ching Yeh Lin,  D. Liotard,  R. C. Lochan,  I. Lotan,  
 P. E. Maslen,  N. Nair,  D. P. O'Neill,  D. Neuhauser,  E. Neuscamman,  
 C. M. Oana,  R. Olson,  B. Peters,  R. Peverati,  P. A. Pieniazek,  
 Y. M. Rhee,  J. Ritchie,  M. A. Rohrdanz,  E. Rosta,  N. J. Russ,  
 H. F. Schaefer III,  N. E. Schultz,  N. Shenvi,  A. C. Simmonett,  A. Sodt,  
 D. Stuck,  K. S. Thanthiriwatte,  V. Vanovschi,  Tao Wang,  A. Warshel,  
 C. F. Williams,  Q. Wu,  X. Xu,  W. Zhang

 Please cite Q-Chem as follows:
 Y. Shao et al., Mol. Phys. 113, 184-215 (2015)
 DOI: 10.1080/00268976.2014.952696

 Q-Chem 5.1.2 for Intel X86 EM64T Linux

 Parts of Q-Chem use Armadillo 8.300.2 (Tropical Shenanigans).
 http://arma.sourceforge.net/

 Q-Chem begins on Sun Nov 25 17:24:27 2018  

Host: 
0

     Scratch files written to /scratch/taweetham/qchem46104//
Input Ideriv = 2
Curr. Ideriv = -1
Max.  Ideriv = 2

Checking the input file for inconsistencies... 	...done.

--------------------------------------------------------------
User input:
--------------------------------------------------------------
$molecule
0 1
P 
N 1 PP 
F 2 PF 1 ANG 
H 1 PH 2 ANG  3 DHA

PP=1.9
PH=1.44
PF=1.54
PCl=2.03
PBr=2.5
PI=2.6
ANG=120.0
DHA=0.0
$end

$rem
   job_type	optimization
   basis	6-311++g**
   method	b3lyp
$end

--------------------------------------------------------------
 ----------------------------------------------------------------
             Standard Nuclear Orientation (Angstroms)
    I     Atom           X                Y                Z
 ----------------------------------------------------------------
    1      P       1.2165328159    -0.0194820009    -0.0000000000
    2      N      -0.5594699703     0.6556580610     0.0000000000
    3      F      -1.7531238389    -0.3173735120     0.0000000000
    4      H       1.4464121032    -1.4410148051    -0.0000000000
 ----------------------------------------------------------------
 Molecular Point Group                 Cs    NOp =  2
 Largest Abelian Subgroup              Cs    NOp =  2
 Nuclear Repulsion Energy =    83.0216217210 hartrees
 There are       16 alpha and       16 beta electrons
 Requested basis set is 6-311++G(d,p)
 There are 30 shells and 81 basis functions

 Total QAlloc Memory Limit   2000 MB
 Mega-Array Size       188 MB
 MEM_STATIC part       192 MB
 A cutoff of  1.0D-11 yielded    435 shell pairs
 There are      3280 function pairs (      3533 Cartesian)

 -------------------------------------------------------
 OpenMP Integral Computing Module                       
 Release: version 1.0, May 2013, Q-Chem Inc. Pittsburgh 
 -------------------------------------------------------
 Integral Job Info:
 Integral job number is                      11
 Integral operator is                         1
 short-range coefficients                     0
 long-range coefficients              100000000
 Omega coefficients                           0
 if combine SR and LR in K                    0
 Integral screening is                        0
 Integral computing path is                   2
 max size of driver memory is            800000
 size of driver memory is                593474
 size of scratch memory is              4204008
 max col of scratch BK array               1296
 max len of scratch array in speh3          155
 max len of scratch index in speh4           18
 max int batch size is                      520
 min int batch size is                       52
 fixed nKL is                                52
 max L of basis functions is                  2
 order of int derivative is                   0
 number of shells is                         30
 number of basis is                          84
 number of cartesian basis is                84
 number of contracted shell pairs           435
 number of primitive shell pairs           1261
 maxK2 (contraction) of shell pair           36
 max number of K2 of shell pair               1
 max number of CS2 of shell pair             51
 max number of PS2 of shell pair            126
 mem total for path MDJ                  510786
 -------------------------------------------------------
 Smallest overlap matrix eigenvalue = 2.05E-03

 Scale SEOQF with 1.000000e-01/1.000000e-01/1.000000e-01

 Standard Electronic Orientation quadrupole field applied
 Nucleus-field energy     =     0.0000000024 hartrees
 Guess from superposition of atomic densities
 Warning:  Energy on first SCF cycle will be non-variational
 SAD guess density has 32.000000 electrons

 -----------------------------------------------------------------------
  General SCF calculation program by
  Eric Jon Sundstrom, Paul Horn, Yuezhi Mao, Dmitri Zuev, Alec White,
  David Stuck, Shaama M.S., Shane Yost, Joonho Lee, David Small,
  Daniel Levine, Susi Lehtola, Hugh Burton, Evgeny Epifanovsky
 -----------------------------------------------------------------------
 Exchange:     0.2000 Hartree-Fock + 0.0800 Slater + 0.7200 B88
 Correlation:  0.1900 VWN1RPA + 0.8100 LYP
 Using SG-1 standard quadrature grid
 using 4 threads for integral computing
 -------------------------------------------------------
 OpenMP Integral computing Module                
 Release: version 2.0, May 2017, Q-Chem Inc. Pleasanton 
 -------------------------------------------------------
 -------------------------------------------------------
 OpenMP BLAS3 based DFT computing Module                
 Release: version 1.0, May 2013, Q-Chem Inc. Pittsburgh 
 -------------------------------------------------------
 A restricted SCF calculation will be
 performed using DIIS
 SCF converges when DIIS error is below 1.0e-08
 ---------------------------------------
  Cycle       Energy         DIIS error
 ---------------------------------------
    1    -496.3228820878      3.61e-02  
    2    -496.4164510985      6.88e-03  
    3    -496.0980463991      2.22e-02  
    4    -496.4455405172      2.93e-03  
    5    -496.4319263781      4.79e-03  
    6    -496.4521466260      4.35e-04  
    7    -496.4522545860      7.84e-05  
    8    -496.4522595805      1.16e-05  
    9    -496.4522596698      3.56e-06  
   10    -496.4522596787      1.17e-06  
   11    -496.4522596803      2.44e-07  
   12    -496.4522596804      1.17e-07  
   13    -496.4522596804      1.60e-08  
   14    -496.4522596804      3.72e-09  Convergence criterion met
 ---------------------------------------
 SCF time:   CPU 4.39s  wall 1.00s 
 SCF   energy in the final basis set =     -496.4522596804
 Total energy in the final basis set =     -496.4522596804

 --------------------------------------------------------------
             Orbital Energies (a.u.) and Symmetries
 --------------------------------------------------------------

 Alpha MOs, Restricted
 -- Occupied --                  
-77.142 -24.699 -14.464  -6.632  -4.794  -4.793  -4.789  -1.183
  1 A'    2 A'    3 A'    4 A'    1 A"    5 A'    6 A'    7 A'                 
 -0.810  -0.632  -0.499  -0.441  -0.439  -0.354  -0.317  -0.306
  8 A'    9 A'   10 A'   11 A'    2 A"   12 A'   13 A'    3 A"                 
 -- Virtual --                   
 -0.165  -0.082  -0.054  -0.009   0.032   0.039   0.046   0.065
  4 A"   14 A'   15 A'   16 A'   17 A'    5 A"   18 A'   19 A'                 
  0.094   0.129   0.138   0.155   0.199   0.245   0.260   0.262
 20 A'   21 A'    6 A"   22 A'   23 A'   24 A'   25 A'    7 A"                 
  0.275   0.275   0.284   0.385   0.440   0.539   0.571   0.602
 26 A'    8 A"   27 A'   28 A'   29 A'   30 A'    9 A"   10 A"                 
  0.622   0.753   0.774   0.810   0.826   0.918   1.142   1.286
 31 A'   32 A'   33 A'   34 A'   11 A"   35 A'   36 A'   12 A"                 
  1.341   1.365   1.366   1.397   1.499   1.513   1.612   1.815
 37 A'   38 A'   13 A"   39 A'   14 A"   40 A'   41 A'   42 A'                 
  1.944   1.958   1.975   1.993   2.273   2.324   2.523   3.547
 15 A"   43 A'   16 A"   44 A'   45 A'   46 A'   47 A'   48 A'                 
  3.707   3.750   3.786   3.787   3.822   3.831   4.499   6.276
 17 A"   49 A'   18 A"   50 A'   19 A"   51 A'   52 A'   20 A"                 
  6.295   6.336   6.792  13.748  13.790  13.851  35.170  66.755
 53 A'   54 A'   55 A'   21 A"   56 A'   57 A'   58 A'   59 A'                 
162.905
 60 A'                                                                         

 Beta MOs, Restricted
 -- Occupied --                  
-77.142 -24.699 -14.464  -6.632  -4.794  -4.793  -4.789  -1.183
  1 A'    2 A'    3 A'    4 A'    1 A"    5 A'    6 A'    7 A'                 
 -0.810  -0.632  -0.499  -0.441  -0.439  -0.354  -0.317  -0.306
  8 A'    9 A'   10 A'   11 A'    2 A"   12 A'   13 A'    3 A"                 
 -- Virtual --                   
 -0.165  -0.082  -0.054  -0.009   0.032   0.039   0.046   0.065
  4 A"   14 A'   15 A'   16 A'   17 A'    5 A"   18 A'   19 A'                 
  0.094   0.129   0.138   0.155   0.199   0.245   0.260   0.262
 20 A'   21 A'    6 A"   22 A'   23 A'   24 A'   25 A'    7 A"                 
  0.275   0.275   0.284   0.385   0.440   0.539   0.571   0.602
 26 A'    8 A"   27 A'   28 A'   29 A'   30 A'    9 A"   10 A"                 
  0.622   0.753   0.774   0.810   0.826   0.918   1.142   1.286
 31 A'   32 A'   33 A'   34 A'   11 A"   35 A'   36 A'   12 A"                 
  1.341   1.365   1.366   1.397   1.499   1.513   1.612   1.815
 37 A'   38 A'   13 A"   39 A'   14 A"   40 A'   41 A'   42 A'                 
  1.944   1.958   1.975   1.993   2.273   2.324   2.523   3.547
 15 A"   43 A'   16 A"   44 A'   45 A'   46 A'   47 A'   48 A'                 
  3.707   3.750   3.786   3.787   3.822   3.831   4.499   6.276
 17 A"   49 A'   18 A"   50 A'   19 A"   51 A'   52 A'   20 A"                 
  6.295   6.336   6.792  13.748  13.790  13.851  35.170  66.755
 53 A'   54 A'   55 A'   21 A"   56 A'   57 A'   58 A'   59 A'                 
162.905
 60 A'                                                                         
 --------------------------------------------------------------

          Ground-State Mulliken Net Atomic Charges

     Atom                 Charge (a.u.)
  ----------------------------------------
      1 P                     0.324117
      2 N                    -0.156761
      3 F                    -0.134517
      4 H                    -0.032839
  ----------------------------------------
  Sum of atomic charges =    -0.000000

 -----------------------------------------------------------------
                    Cartesian Multipole Moments
 -----------------------------------------------------------------
    Charge (ESU x 10^10)
                 0.0000
    Dipole Moment (Debye)
         X       3.2165      Y      -1.4934      Z      -0.0000
       Tot       3.5463
    Quadrupole Moments (Debye-Ang)
        XX     -25.5657     XY      -2.0361     YY     -25.0216
        XZ       0.0000     YZ       0.0000     ZZ     -24.0720
    Octopole Moments (Debye-Ang^2)
       XXX      -5.9203    XXY      -4.2513    XYY      -2.7647
       YYY      -5.0655    XXZ       0.0000    XYZ       0.0000
       YYZ      -0.0000    XZZ      -3.6619    YZZ      -1.7107
       ZZZ       0.0000
    Hexadecapole Moments (Debye-Ang^3)
      XXXX    -260.2398   XXXY      -5.0869   XXYY     -51.9709
      XYYY       2.8926   YYYY     -60.1447   XXXZ      -0.0000
      XXYZ       0.0000   XYYZ      -0.0000   YYYZ       0.0000
      XXZZ     -46.9804   XYZZ       0.3681   YYZZ     -14.9861
      XZZZ       0.0000   YZZZ       0.0000   ZZZZ     -28.8970
 -----------------------------------------------------------------
 Calculating analytic gradient of the SCF energy
 Gradient of SCF Energy
            1           2           3           4
    1   0.0733407  -0.0458225  -0.0464443   0.0189261
    2  -0.0465312   0.0698213  -0.0266544   0.0033643
    3  -0.0000000   0.0000000  -0.0000000   0.0000000
 Max gradient component =       7.334E-02
 RMS gradient           =       3.847E-02
 Gradient time:  CPU 0.95 s  wall 0.33 s
 Geometry Optimization Parameters
   NAtoms,    NIC,     NZ,  NCons,   NDum,   NFix, NCnnct, MaxDiis
        4      14       4       0       0       0       0       0


** GEOMETRY OPTIMIZATION IN DELOCALIZED INTERNAL COORDINATES **
   Searching for a Minimum

   Optimization Cycle:   1

                       Coordinates (Angstroms)
     ATOM                X               Y               Z
      1  P         1.2165328159   -0.0194820009    0.0000000000
      2  N        -0.5594699703    0.6556580610    0.0000000000
      3  F        -1.7531238389   -0.3173735120    0.0000000000
      4  H         1.4464121032   -1.4410148051    0.0000000000
   Point Group: cs    Number of degrees of freedom:     5


   Energy is   -496.452259680


 Attempting to Generate Delocalized Internal Coordinates

  5 Hessian modes will be used to form the next step
  Hessian Eigenvalues:
     0.160000    0.195927    0.198009    0.250000    0.285189

 Minimum Search - Taking Simple RFO Step
 Searching for Lamda that Minimizes Along All modes
 Value Taken    Lamda =  -0.06234822
 Calculated Step too Large.  Step scaled by  0.612696
 Step Taken.  Stepsize is  0.300000

                             Maximum     Tolerance    Cnvgd?
         Gradient           0.082559      0.000300      NO
         Displacement       0.199320      0.001200      NO
         Energy change     *********      0.000001      NO


 New Cartesian Coordinates Obtained by Inverse Iteration

 Displacement from previous Coordinates is:  0.577011
 ----------------------------------------------------------------
             Standard Nuclear Orientation (Angstroms)
    I     Atom           X                Y                Z
 ----------------------------------------------------------------
    1      P       1.1793370647     0.0414139581     0.0000000000
    2      N      -0.4926705282     0.6296885839     0.0000000000
    3      F      -1.5748168017    -0.3955600813     0.0000000000
    4      H       1.2385013751    -1.3977547177     0.0000000000
 ----------------------------------------------------------------
 Molecular Point Group                 Cs    NOp =  2
 Largest Abelian Subgroup              Cs    NOp =  2
 Nuclear Repulsion Energy =    87.8252648768 hartrees
 There are       16 alpha and       16 beta electrons
 Applying Cartesian multipole field
    Component          Value
    ---------          -----
     (2,0,0)        1.00000E-11
     (0,2,0)        2.00000E-11
     (0,0,2)       -3.00000E-11
 Nucleus-field energy     =     0.0000000021 hartrees
 Requested basis set is 6-311++G(d,p)
 There are 30 shells and 81 basis functions
 A cutoff of  1.0D-11 yielded    442 shell pairs
 There are      3316 function pairs (      3574 Cartesian)
 Smallest overlap matrix eigenvalue = 1.74E-03
 Guess MOs from SCF MO coefficient file

 -----------------------------------------------------------------------
  General SCF calculation program by
  Eric Jon Sundstrom, Paul Horn, Yuezhi Mao, Dmitri Zuev, Alec White,
  David Stuck, Shaama M.S., Shane Yost, Joonho Lee, David Small,
  Daniel Levine, Susi Lehtola, Hugh Burton, Evgeny Epifanovsky
 -----------------------------------------------------------------------
 Exchange:     0.2000 Hartree-Fock + 0.0800 Slater + 0.7200 B88
 Correlation:  0.1900 VWN1RPA + 0.8100 LYP
 Using SG-1 standard quadrature grid
 using 4 threads for integral computing
 -------------------------------------------------------
 OpenMP Integral computing Module                
 Release: version 2.0, May 2017, Q-Chem Inc. Pleasanton 
 -------------------------------------------------------
 -------------------------------------------------------
 OpenMP BLAS3 based DFT computing Module                
 Release: version 1.0, May 2013, Q-Chem Inc. Pittsburgh 
 -------------------------------------------------------
 A restricted SCF calculation will be
 performed using DIIS
 SCF converges when DIIS error is below 1.0e-08
 ---------------------------------------
  Cycle       Energy         DIIS error
 ---------------------------------------
    1    -496.4785885297      2.41e-03  
    2    -496.4826329247      2.28e-03  
    3    -496.4784403330      3.14e-03  
    4    -496.4866028107      4.63e-04  
    5    -496.4867775950      1.85e-04  
    6    -496.4867941879      2.22e-05  
    7    -496.4867944507      1.19e-05  
    8    -496.4867945983      9.87e-07  
    9    -496.4867945992      3.86e-07  
   10    -496.4867945994      7.93e-08  
   11    -496.4867945994      1.25e-08  
   12    -496.4867945994      1.08e-09  Convergence criterion met
 ---------------------------------------
 SCF time:   CPU 3.81s  wall 1.00s 
 SCF   energy in the final basis set =     -496.4867945994
 Total energy in the final basis set =     -496.4867945994

 --------------------------------------------------------------
             Orbital Energies (a.u.) and Symmetries
 --------------------------------------------------------------

 Alpha MOs, Restricted
 -- Occupied --                  
-77.131 -24.704 -14.449  -6.623  -4.785  -4.784  -4.780  -1.202
  1 A'    2 A'    3 A'    4 A'    1 A"    5 A'    6 A'    7 A'                 
 -0.831  -0.624  -0.509  -0.453  -0.453  -0.347  -0.321  -0.313
  8 A'    9 A'   10 A'   11 A'    2 A"   12 A'   13 A'    3 A"                 
 -- Virtual --                   
 -0.149  -0.063  -0.024  -0.005   0.033   0.040   0.050   0.075
  4 A"   14 A'   15 A'   16 A'   17 A'    5 A"   18 A'   19 A'                 
  0.096   0.131   0.140   0.153   0.201   0.247   0.258   0.262
 20 A'   21 A'    6 A"   22 A'   23 A'   24 A'    7 A"   25 A'                 
  0.269   0.275   0.295   0.390   0.440   0.560   0.581   0.605
 26 A'    8 A"   27 A'   28 A'   29 A'   30 A'    9 A"   10 A"                 
  0.628   0.762   0.810   0.832   0.844   0.914   1.127   1.285
 31 A'   32 A'   33 A'   11 A"   34 A'   35 A'   36 A'   12 A"                 
  1.318   1.350   1.374   1.418   1.505   1.539   1.642   1.854
 37 A'   38 A'   13 A"   39 A'   14 A"   40 A'   41 A'   42 A'                 
  1.947   1.972   2.004   2.031   2.259   2.406   2.541   3.536
 15 A"   43 A'   16 A"   44 A'   45 A'   46 A'   47 A'   48 A'                 
  3.696   3.758   3.778   3.781   3.847   3.865   4.613   6.271
 17 A"   49 A'   18 A"   50 A'   19 A"   51 A'   52 A'   20 A"                 
  6.295   6.361   6.858  13.758  13.807  13.858  35.189  66.755
 53 A'   54 A'   55 A'   21 A"   56 A'   57 A'   58 A'   59 A'                 
162.971
 60 A'                                                                         

 Beta MOs, Restricted
 -- Occupied --                  
-77.131 -24.704 -14.449  -6.623  -4.785  -4.784  -4.780  -1.202
  1 A'    2 A'    3 A'    4 A'    1 A"    5 A'    6 A'    7 A'                 
 -0.831  -0.624  -0.509  -0.453  -0.453  -0.347  -0.321  -0.313
  8 A'    9 A'   10 A'   11 A'    2 A"   12 A'   13 A'    3 A"                 
 -- Virtual --                   
 -0.149  -0.063  -0.024  -0.005   0.033   0.040   0.050   0.075
  4 A"   14 A'   15 A'   16 A'   17 A'    5 A"   18 A'   19 A'                 
  0.096   0.131   0.140   0.153   0.201   0.247   0.258   0.262
 20 A'   21 A'    6 A"   22 A'   23 A'   24 A'    7 A"   25 A'                 
  0.269   0.275   0.295   0.390   0.440   0.560   0.581   0.605
 26 A'    8 A"   27 A'   28 A'   29 A'   30 A'    9 A"   10 A"                 
  0.628   0.762   0.810   0.832   0.844   0.914   1.127   1.285
 31 A'   32 A'   33 A'   11 A"   34 A'   35 A'   36 A'   12 A"                 
  1.318   1.350   1.374   1.418   1.505   1.539   1.642   1.854
 37 A'   38 A'   13 A"   39 A'   14 A"   40 A'   41 A'   42 A'                 
  1.947   1.972   2.004   2.031   2.259   2.406   2.541   3.536
 15 A"   43 A'   16 A"   44 A'   45 A'   46 A'   47 A'   48 A'                 
  3.696   3.758   3.778   3.781   3.847   3.865   4.613   6.271
 17 A"   49 A'   18 A"   50 A'   19 A"   51 A'   52 A'   20 A"                 
  6.295   6.361   6.858  13.758  13.807  13.858  35.189  66.755
 53 A'   54 A'   55 A'   21 A"   56 A'   57 A'   58 A'   59 A'                 
162.971
 60 A'                                                                         
 --------------------------------------------------------------

          Ground-State Mulliken Net Atomic Charges

     Atom                 Charge (a.u.)
  ----------------------------------------
      1 P                     0.330189
      2 N                    -0.182188
      3 F                    -0.117978
      4 H                    -0.030023
  ----------------------------------------
  Sum of atomic charges =     0.000000

 -----------------------------------------------------------------
                    Cartesian Multipole Moments
 -----------------------------------------------------------------
    Charge (ESU x 10^10)
                -0.0000
    Dipole Moment (Debye)
         X       2.9287      Y      -1.3692      Z       0.0000
       Tot       3.2330
    Quadrupole Moments (Debye-Ang)
        XX     -25.1562     XY      -1.6337     YY     -25.0801
        XZ       0.0000     YZ       0.0000     ZZ     -23.7411
    Octopole Moments (Debye-Ang^2)
       XXX     -10.2201    XXY      -3.9406    XYY      -3.3724
       YYY      -5.7093    XXZ       0.0000    XYZ       0.0000
       YYZ       0.0000    XZZ      -4.3473    YZZ      -1.8315
       ZZZ       0.0000
    Hexadecapole Moments (Debye-Ang^3)
      XXXX    -228.1693   XXXY      -9.2920   XXYY     -47.3180
      XYYY      -1.9068   YYYY     -59.9494   XXXZ       0.0000
      XXYZ       0.0000   XYYZ       0.0000   YYYZ       0.0000
      XXZZ     -41.5913   XYZZ      -1.3419   YYZZ     -14.8246
      XZZZ       0.0000   YZZZ       0.0000   ZZZZ     -27.8981
 -----------------------------------------------------------------
 Calculating analytic gradient of the SCF energy
 Gradient of SCF Energy
            1           2           3           4
    1   0.0624557  -0.0444486  -0.0316156   0.0136085
    2  -0.0314873   0.0524922  -0.0202934  -0.0007115
    3  -0.0000000   0.0000000   0.0000000   0.0000000
 Max gradient component =       6.246E-02
 RMS gradient           =       3.058E-02
 Gradient time:  CPU 0.97 s  wall 0.33 s
 Geometry Optimization Parameters
   NAtoms,    NIC,     NZ,  NCons,   NDum,   NFix, NCnnct, MaxDiis
        4      14       4       0       0       0       0       0

 Cartesian Hessian Update
 Hessian Updated using BFGS Update


** GEOMETRY OPTIMIZATION IN DELOCALIZED INTERNAL COORDINATES **
   Searching for a Minimum

   Optimization Cycle:   2

                       Coordinates (Angstroms)
     ATOM                X               Y               Z
      1  P         1.1793370647    0.0414139581    0.0000000000
      2  N        -0.4926705282    0.6296885839    0.0000000000
      3  F        -1.5748168017   -0.3955600813    0.0000000000
      4  H         1.2385013751   -1.3977547177    0.0000000000
   Point Group: cs    Number of degrees of freedom:     5


   Energy is   -496.486794599

 Hessian Updated using BFGS Update

  5 Hessian modes will be used to form the next step
  Hessian Eigenvalues:
     0.090637    0.169475    0.198466    0.247869    0.282816

 Minimum Search - Taking Simple RFO Step
 Searching for Lamda that Minimizes Along All modes
 Value Taken    Lamda =  -0.06306954
 Calculated Step too Large.  Step scaled by  0.470758
 Step Taken.  Stepsize is  0.300000

                             Maximum     Tolerance    Cnvgd?
         Gradient           0.062589      0.000300      NO
         Displacement       0.186012      0.001200      NO
         Energy change     -0.034535      0.000001      NO


 New Cartesian Coordinates Obtained by Inverse Iteration

 Displacement from previous Coordinates is:  0.545454
 ----------------------------------------------------------------
             Standard Nuclear Orientation (Angstroms)
    I     Atom           X                Y                Z
 ----------------------------------------------------------------
    1      P       1.1279290754     0.0871256406     0.0000000000
    2      N      -0.4237927384     0.6021457638     0.0000000000
    3      F      -1.4024261980    -0.4644297278     0.0000000000
    4      H       1.0486409708    -1.3470539335     0.0000000000
 ----------------------------------------------------------------
 Molecular Point Group                 Cs    NOp =  2
 Largest Abelian Subgroup              Cs    NOp =  2
 Nuclear Repulsion Energy =    93.4717666705 hartrees
 There are       16 alpha and       16 beta electrons
 Applying Cartesian multipole field
    Component          Value
    ---------          -----
     (2,0,0)        1.00000E-11
     (0,2,0)        2.00000E-11
     (0,0,2)       -3.00000E-11
 Nucleus-field energy     =     0.0000000019 hartrees
 Requested basis set is 6-311++G(d,p)
 There are 30 shells and 81 basis functions
 A cutoff of  1.0D-11 yielded    449 shell pairs
 There are      3343 function pairs (      3601 Cartesian)
 Smallest overlap matrix eigenvalue = 1.51E-03
 Guess MOs from SCF MO coefficient file

 -----------------------------------------------------------------------
  General SCF calculation program by
  Eric Jon Sundstrom, Paul Horn, Yuezhi Mao, Dmitri Zuev, Alec White,
  David Stuck, Shaama M.S., Shane Yost, Joonho Lee, David Small,
  Daniel Levine, Susi Lehtola, Hugh Burton, Evgeny Epifanovsky
 -----------------------------------------------------------------------
 Exchange:     0.2000 Hartree-Fock + 0.0800 Slater + 0.7200 B88
 Correlation:  0.1900 VWN1RPA + 0.8100 LYP
 Using SG-1 standard quadrature grid
 using 4 threads for integral computing
 -------------------------------------------------------
 OpenMP Integral computing Module                
 Release: version 2.0, May 2017, Q-Chem Inc. Pleasanton 
 -------------------------------------------------------
 -------------------------------------------------------
 OpenMP BLAS3 based DFT computing Module                
 Release: version 1.0, May 2013, Q-Chem Inc. Pittsburgh 
 -------------------------------------------------------
 A restricted SCF calculation will be
 performed using DIIS
 SCF converges when DIIS error is below 1.0e-08
 ---------------------------------------
  Cycle       Energy         DIIS error
 ---------------------------------------
    1    -496.4986150145      2.75e-03  
    2    -496.5023508991      2.68e-03  
    3    -496.5022267621      2.63e-03  
    4    -496.5076553729      3.67e-04  
    5    -496.5077523816      2.04e-04  
    6    -496.5077735899      2.37e-05  
    7    -496.5077739485      7.89e-06  
    8    -496.5077740061      7.95e-07  
    9    -496.5077740068      2.52e-07  
   10    -496.5077740069      5.19e-08  
   11    -496.5077740069      1.12e-08  
   12    -496.5077740069      1.23e-09  Convergence criterion met
 ---------------------------------------
 SCF time:   CPU 3.90s  wall 1.00s 
 SCF   energy in the final basis set =     -496.5077740069
 Total energy in the final basis set =     -496.5077740069

 --------------------------------------------------------------
             Orbital Energies (a.u.) and Symmetries
 --------------------------------------------------------------

 Alpha MOs, Restricted
 -- Occupied --                  
-77.116 -24.708 -14.431  -6.612  -4.774  -4.773  -4.768  -1.221
  1 A'    2 A'    3 A'    4 A'    1 A"    5 A'    6 A'    7 A'                 
 -0.858  -0.618  -0.518  -0.467  -0.463  -0.339  -0.323  -0.323
  8 A'    9 A'   10 A'    2 A"   11 A'   12 A'    3 A"   13 A'                 
 -- Virtual --                   
 -0.131  -0.048  -0.007   0.001   0.034   0.040   0.054   0.087
  4 A"   14 A'   15 A'   16 A'   17 A'    5 A"   18 A'   19 A'                 
  0.106   0.134   0.142   0.157   0.202   0.251   0.252   0.254
 20 A'   21 A'    6 A"   22 A'   23 A'   24 A'    7 A"   25 A'                 
  0.274   0.277   0.323   0.401   0.433   0.590   0.593   0.620
  8 A"   26 A'   27 A'   28 A'   29 A'    9 A"   30 A'   10 A"                 
  0.648   0.745   0.815   0.829   0.905   0.957   1.126   1.282
 31 A'   32 A'   33 A'   11 A"   34 A'   35 A'   36 A'   12 A"                 
  1.299   1.338   1.386   1.423   1.514   1.559   1.653   1.896
 37 A'   38 A'   13 A"   39 A'   14 A"   40 A'   41 A'   42 A'                 
  1.946   1.977   2.054   2.105   2.252   2.501   2.578   3.539
 15 A"   43 A'   16 A"   44 A'   45 A'   46 A'   47 A'   48 A'                 
  3.684   3.771   3.775   3.792   3.878   3.931   4.717   6.266
 17 A"   18 A"   49 A'   50 A'   19 A"   51 A'   52 A'   20 A"                 
  6.298   6.402   6.954  13.768  13.825  13.916  35.212  66.756
 53 A'   54 A'   55 A'   21 A"   56 A'   57 A'   58 A'   59 A'                 
163.077
 60 A'                                                                         

 Beta MOs, Restricted
 -- Occupied --                  
-77.116 -24.708 -14.431  -6.612  -4.774  -4.773  -4.768  -1.221
  1 A'    2 A'    3 A'    4 A'    1 A"    5 A'    6 A'    7 A'                 
 -0.858  -0.618  -0.518  -0.467  -0.463  -0.339  -0.323  -0.323
  8 A'    9 A'   10 A'    2 A"   11 A'   12 A'    3 A"   13 A'                 
 -- Virtual --                   
 -0.131  -0.048  -0.007   0.001   0.034   0.040   0.054   0.087
  4 A"   14 A'   15 A'   16 A'   17 A'    5 A"   18 A'   19 A'                 
  0.106   0.134   0.142   0.157   0.202   0.251   0.252   0.254
 20 A'   21 A'    6 A"   22 A'   23 A'   24 A'    7 A"   25 A'                 
  0.274   0.277   0.323   0.401   0.433   0.590   0.593   0.620
  8 A"   26 A'   27 A'   28 A'   29 A'    9 A"   30 A'   10 A"                 
  0.648   0.745   0.815   0.829   0.905   0.957   1.126   1.282
 31 A'   32 A'   33 A'   11 A"   34 A'   35 A'   36 A'   12 A"                 
  1.299   1.338   1.386   1.423   1.514   1.559   1.653   1.896
 37 A'   38 A'   13 A"   39 A'   14 A"   40 A'   41 A'   42 A'                 
  1.946   1.977   2.054   2.105   2.252   2.501   2.578   3.539
 15 A"   43 A'   16 A"   44 A'   45 A'   46 A'   47 A'   48 A'                 
  3.684   3.771   3.775   3.792   3.878   3.931   4.717   6.266
 17 A"   18 A"   49 A'   50 A'   19 A"   51 A'   52 A'   20 A"                 
  6.298   6.402   6.954  13.768  13.825  13.916  35.212  66.756
 53 A'   54 A'   55 A'   21 A"   56 A'   57 A'   58 A'   59 A'                 
163.077
 60 A'                                                                         
 --------------------------------------------------------------

          Ground-State Mulliken Net Atomic Charges

     Atom                 Charge (a.u.)
  ----------------------------------------
      1 P                     0.339670
      2 N                    -0.200601
      3 F                    -0.103479
      4 H                    -0.035590
  ----------------------------------------
  Sum of atomic charges =     0.000000

 -----------------------------------------------------------------
                    Cartesian Multipole Moments
 -----------------------------------------------------------------
    Charge (ESU x 10^10)
                 0.0000
    Dipole Moment (Debye)
         X       2.6684      Y      -1.2300      Z       0.0000
       Tot       2.9383
    Quadrupole Moments (Debye-Ang)
        XX     -24.8787     XY      -1.2834     YY     -25.0764
        XZ       0.0000     YZ       0.0000     ZZ     -23.3018
    Octopole Moments (Debye-Ang^2)
       XXX     -13.3548    XXY      -3.5560    XYY      -3.9089
       YYY      -5.6389    XXZ       0.0000    XYZ      -0.0000
       YYZ       0.0000    XZZ      -4.7224    YZZ      -1.7801
       ZZZ       0.0000
    Hexadecapole Moments (Debye-Ang^3)
      XXXX    -198.5197   XXXY     -12.1799   XXYY     -42.8727
      XYYY      -5.2005   YYYY     -60.1246   XXXZ       0.0000
      XXYZ       0.0000   XYYZ       0.0000   YYYZ       0.0000
      XXZZ     -36.3546   XYZZ      -2.5369   YYZZ     -14.6445
      XZZZ       0.0000   YZZZ       0.0000   ZZZZ     -26.5825
 -----------------------------------------------------------------
 Calculating analytic gradient of the SCF energy
 Gradient of SCF Energy
            1           2           3           4
    1   0.0131554  -0.0092464  -0.0106205   0.0067115
    2  -0.0121261   0.0232386  -0.0108705  -0.0002420
    3   0.0000000   0.0000000  -0.0000000   0.0000000
 Max gradient component =       2.324E-02
 RMS gradient           =       1.009E-02
 Gradient time:  CPU 1.00 s  wall 0.34 s
 Geometry Optimization Parameters
   NAtoms,    NIC,     NZ,  NCons,   NDum,   NFix, NCnnct, MaxDiis
        4      14       4       0       0       0       0       0

 Cartesian Hessian Update
 Hessian Updated using BFGS Update


** GEOMETRY OPTIMIZATION IN DELOCALIZED INTERNAL COORDINATES **
   Searching for a Minimum

   Optimization Cycle:   3

                       Coordinates (Angstroms)
     ATOM                X               Y               Z
      1  P         1.1279290754    0.0871256406    0.0000000000
      2  N        -0.4237927384    0.6021457638    0.0000000000
      3  F        -1.4024261980   -0.4644297278    0.0000000000
      4  H         1.0486409708   -1.3470539335    0.0000000000
   Point Group: cs    Number of degrees of freedom:     5


   Energy is   -496.507774007

 Hessian Updated using BFGS Update

  5 Hessian modes will be used to form the next step
  Hessian Eigenvalues:
     0.162150    0.198421    0.219243    0.265165    0.280664

 Minimum Search - Taking Simple RFO Step
 Searching for Lamda that Minimizes Along All modes
 Value Taken    Lamda =  -0.00507431
 Step Taken.  Stepsize is  0.157333

                             Maximum     Tolerance    Cnvgd?
         Gradient           0.019963      0.000300      NO
         Displacement       0.099256      0.001200      NO
         Energy change     -0.020979      0.000001      NO


 New Cartesian Coordinates Obtained by Inverse Iteration

 Displacement from previous Coordinates is:  0.303437
 ----------------------------------------------------------------
             Standard Nuclear Orientation (Angstroms)
    I     Atom           X                Y                Z
 ----------------------------------------------------------------
    1      P       1.1266719069     0.1157498348     0.0000000000
    2      N      -0.3894172877     0.5696375252     0.0000000000
    3      F      -1.3206617202    -0.5001236386     0.0000000000
    4      H       0.9337582110    -1.3074759785     0.0000000000
 ----------------------------------------------------------------
 Molecular Point Group                 Cs    NOp =  2
 Largest Abelian Subgroup              Cs    NOp =  2
 Nuclear Repulsion Energy =    96.0516009462 hartrees
 There are       16 alpha and       16 beta electrons
 Applying Cartesian multipole field
    Component          Value
    ---------          -----
     (2,0,0)        1.00000E-11
     (0,2,0)        2.00000E-11
     (0,0,2)       -3.00000E-11
 Nucleus-field energy     =     0.0000000018 hartrees
 Requested basis set is 6-311++G(d,p)
 There are 30 shells and 81 basis functions
 A cutoff of  1.0D-11 yielded    450 shell pairs
 There are      3355 function pairs (      3613 Cartesian)
 Smallest overlap matrix eigenvalue = 1.47E-03
 Guess MOs from SCF MO coefficient file

 -----------------------------------------------------------------------
  General SCF calculation program by
  Eric Jon Sundstrom, Paul Horn, Yuezhi Mao, Dmitri Zuev, Alec White,
  David Stuck, Shaama M.S., Shane Yost, Joonho Lee, David Small,
  Daniel Levine, Susi Lehtola, Hugh Burton, Evgeny Epifanovsky
 -----------------------------------------------------------------------
 Exchange:     0.2000 Hartree-Fock + 0.0800 Slater + 0.7200 B88
 Correlation:  0.1900 VWN1RPA + 0.8100 LYP
 Using SG-1 standard quadrature grid
 using 4 threads for integral computing
 -------------------------------------------------------
 OpenMP Integral computing Module                
 Release: version 2.0, May 2017, Q-Chem Inc. Pleasanton 
 -------------------------------------------------------
 -------------------------------------------------------
 OpenMP BLAS3 based DFT computing Module                
 Release: version 1.0, May 2013, Q-Chem Inc. Pittsburgh 
 -------------------------------------------------------
 A restricted SCF calculation will be
 performed using DIIS
 SCF converges when DIIS error is below 1.0e-08
 ---------------------------------------
  Cycle       Energy         DIIS error
 ---------------------------------------
    1    -496.5070387547      1.39e-03  
    2    -496.5086199448      8.88e-04  
    3    -496.5080252305      1.25e-03  
    4    -496.5091912692      1.44e-04  
    5    -496.5092063008      8.35e-05  
    6    -496.5092099660      1.21e-05  
    7    -496.5092100568      3.43e-06  
    8    -496.5092100671      3.29e-07  
    9    -496.5092100672      1.01e-07  
   10    -496.5092100672      1.17e-08  
   11    -496.5092100672      3.84e-09  Convergence criterion met
 ---------------------------------------
 SCF time:   CPU 3.59s  wall 1.00s 
 SCF   energy in the final basis set =     -496.5092100672
 Total energy in the final basis set =     -496.5092100672

 --------------------------------------------------------------
             Orbital Energies (a.u.) and Symmetries
 --------------------------------------------------------------

 Alpha MOs, Restricted
 -- Occupied --                  
-77.108 -24.712 -14.422  -6.606  -4.768  -4.767  -4.762  -1.234
  1 A'    2 A'    3 A'    4 A'    1 A"    5 A'    6 A'    7 A'                 
 -0.869  -0.617  -0.521  -0.476  -0.468  -0.339  -0.326  -0.319
  8 A'    9 A'   10 A'    2 A"   11 A'   12 A'    3 A"   13 A'                 
 -- Virtual --                   
 -0.122  -0.042  -0.003   0.008   0.035   0.041   0.053   0.088
  4 A"   14 A'   15 A'   16 A'   17 A'    5 A"   18 A'   19 A'                 
  0.115   0.136   0.143   0.157   0.204   0.250   0.252   0.255
 20 A'   21 A'    6 A"   22 A'   23 A'    7 A"   24 A'   25 A'                 
  0.275   0.284   0.340   0.411   0.430   0.594   0.609   0.631
  8 A"   26 A'   27 A'   28 A'   29 A'    9 A"   30 A'   10 A"                 
  0.652   0.742   0.818   0.827   0.900   1.009   1.133   1.281
 31 A'   32 A'   33 A'   11 A"   34 A'   35 A'   36 A'   12 A"                 
  1.303   1.338   1.391   1.427   1.520   1.556   1.652   1.924
 37 A'   38 A'   13 A"   39 A'   14 A"   40 A'   41 A'   42 A'                 
  1.944   1.959   2.079   2.158   2.254   2.526   2.605   3.550
 15 A"   43 A'   16 A"   44 A'   45 A'   46 A'   47 A'   48 A'                 
  3.675   3.766   3.771   3.807   3.903   3.984   4.784   6.262
 17 A"   18 A"   49 A'   50 A'   19 A"   51 A'   52 A'   20 A"                 
  6.294   6.438   7.000  13.774  13.836  13.959  35.227  66.754
 53 A'   54 A'   55 A'   21 A"   56 A'   57 A'   58 A'   59 A'                 
163.130
 60 A'                                                                         

 Beta MOs, Restricted
 -- Occupied --                  
-77.108 -24.712 -14.422  -6.606  -4.768  -4.767  -4.762  -1.234
  1 A'    2 A'    3 A'    4 A'    1 A"    5 A'    6 A'    7 A'                 
 -0.869  -0.617  -0.521  -0.476  -0.468  -0.339  -0.326  -0.319
  8 A'    9 A'   10 A'    2 A"   11 A'   12 A'    3 A"   13 A'                 
 -- Virtual --                   
 -0.122  -0.042  -0.003   0.008   0.035   0.041   0.053   0.088
  4 A"   14 A'   15 A'   16 A'   17 A'    5 A"   18 A'   19 A'                 
  0.115   0.136   0.143   0.157   0.204   0.250   0.252   0.255
 20 A'   21 A'    6 A"   22 A'   23 A'    7 A"   24 A'   25 A'                 
  0.275   0.284   0.340   0.411   0.430   0.594   0.609   0.631
  8 A"   26 A'   27 A'   28 A'   29 A'    9 A"   30 A'   10 A"                 
  0.652   0.742   0.818   0.827   0.900   1.009   1.133   1.281
 31 A'   32 A'   33 A'   11 A"   34 A'   35 A'   36 A'   12 A"                 
  1.303   1.338   1.391   1.427   1.520   1.556   1.652   1.924
 37 A'   38 A'   13 A"   39 A'   14 A"   40 A'   41 A'   42 A'                 
  1.944   1.959   2.079   2.158   2.254   2.526   2.605   3.550
 15 A"   43 A'   16 A"   44 A'   45 A'   46 A'   47 A'   48 A'                 
  3.675   3.766   3.771   3.807   3.903   3.984   4.784   6.262
 17 A"   18 A"   49 A'   50 A'   19 A"   51 A'   52 A'   20 A"                 
  6.294   6.438   7.000  13.774  13.836  13.959  35.227  66.754
 53 A'   54 A'   55 A'   21 A"   56 A'   57 A'   58 A'   59 A'                 
163.130
 60 A'                                                                         
 --------------------------------------------------------------

          Ground-State Mulliken Net Atomic Charges

     Atom                 Charge (a.u.)
  ----------------------------------------
      1 P                     0.337013
      2 N                    -0.205532
      3 F                    -0.085974
      4 H                    -0.045507
  ----------------------------------------
  Sum of atomic charges =     0.000000

 -----------------------------------------------------------------
                    Cartesian Multipole Moments
 -----------------------------------------------------------------
    Charge (ESU x 10^10)
                -0.0000
    Dipole Moment (Debye)
         X       2.5629      Y      -1.0963      Z       0.0000
       Tot       2.7875
    Quadrupole Moments (Debye-Ang)
        XX     -24.5580     XY      -0.9517     YY     -25.0926
        XZ       0.0000     YZ      -0.0000     ZZ     -23.1403
    Octopole Moments (Debye-Ang^2)
       XXX     -15.2501    XXY      -3.2181    XYY      -4.5201
       YYY      -5.2855    XXZ       0.0000    XYZ      -0.0000
       YYZ       0.0000    XZZ      -5.1955    YZZ      -1.6851
       ZZZ       0.0000
    Hexadecapole Moments (Debye-Ang^3)
      XXXX    -187.9810   XXXY     -13.6701   XXYY     -41.5217
      XYYY      -6.9355   YYYY     -59.8164   XXXZ       0.0000
      XXYZ      -0.0000   XYYZ       0.0000   YYYZ      -0.0000
      XXZZ     -34.6002   XYZZ      -3.1729   YYZZ     -14.5190
      XZZZ       0.0000   YZZZ       0.0000   ZZZZ     -26.1586
 -----------------------------------------------------------------
 Calculating analytic gradient of the SCF energy
 Gradient of SCF Energy
            1           2           3           4
    1  -0.0173993   0.0196523  -0.0002128  -0.0020402
    2   0.0054741  -0.0041939  -0.0024438   0.0011636
    3  -0.0000000   0.0000000  -0.0000000  -0.0000000
 Max gradient component =       1.965E-02
 RMS gradient           =       7.895E-03
 Gradient time:  CPU 1.01 s  wall 0.34 s
 Geometry Optimization Parameters
   NAtoms,    NIC,     NZ,  NCons,   NDum,   NFix, NCnnct, MaxDiis
        4      14       4       0       0       0       0       0

 Cartesian Hessian Update
 Hessian Updated using BFGS Update


** GEOMETRY OPTIMIZATION IN DELOCALIZED INTERNAL COORDINATES **
   Searching for a Minimum

   Optimization Cycle:   4

                       Coordinates (Angstroms)
     ATOM                X               Y               Z
      1  P         1.1266719069    0.1157498348    0.0000000000
      2  N        -0.3894172877    0.5696375252    0.0000000000
      3  F        -1.3206617202   -0.5001236386    0.0000000000
      4  H         0.9337582110   -1.3074759785    0.0000000000
   Point Group: cs    Number of degrees of freedom:     5


   Energy is   -496.509210067

 Hessian Updated using BFGS Update

  5 Hessian modes will be used to form the next step
  Hessian Eigenvalues:
     0.158227    0.198295    0.244865    0.262612    0.401566

 Minimum Search - Taking Simple RFO Step
 Searching for Lamda that Minimizes Along All modes
 Value Taken    Lamda =  -0.00119831
 Step Taken.  Stepsize is  0.055120

                             Maximum     Tolerance    Cnvgd?
         Gradient           0.014444      0.000300      NO
         Displacement       0.037777      0.001200      NO
         Energy change     -0.001436      0.000001      NO


 New Cartesian Coordinates Obtained by Inverse Iteration

 Displacement from previous Coordinates is:  0.085096
 ----------------------------------------------------------------
             Standard Nuclear Orientation (Angstroms)
    I     Atom           X                Y                Z
 ----------------------------------------------------------------
    1      P       1.1356832540     0.1093617169     0.0000000000
    2      N      -0.4060834191     0.5731780457     0.0000000000
    3      F      -1.3423204866    -0.4868034403     0.0000000000
    4      H       0.9630717615    -1.3179485794     0.0000000000
 ----------------------------------------------------------------
 Molecular Point Group                 Cs    NOp =  2
 Largest Abelian Subgroup              Cs    NOp =  2
 Nuclear Repulsion Energy =    95.1646361462 hartrees
 There are       16 alpha and       16 beta electrons
 Applying Cartesian multipole field
    Component          Value
    ---------          -----
     (2,0,0)        1.00000E-11
     (0,2,0)        2.00000E-11
     (0,0,2)       -3.00000E-11
 Nucleus-field energy     =     0.0000000018 hartrees
 Requested basis set is 6-311++G(d,p)
 There are 30 shells and 81 basis functions
 A cutoff of  1.0D-11 yielded    449 shell pairs
 There are      3343 function pairs (      3601 Cartesian)
 Smallest overlap matrix eigenvalue = 1.49E-03
 Guess MOs from SCF MO coefficient file

 -----------------------------------------------------------------------
  General SCF calculation program by
  Eric Jon Sundstrom, Paul Horn, Yuezhi Mao, Dmitri Zuev, Alec White,
  David Stuck, Shaama M.S., Shane Yost, Joonho Lee, David Small,
  Daniel Levine, Susi Lehtola, Hugh Burton, Evgeny Epifanovsky
 -----------------------------------------------------------------------
 Exchange:     0.2000 Hartree-Fock + 0.0800 Slater + 0.7200 B88
 Correlation:  0.1900 VWN1RPA + 0.8100 LYP
 Using SG-1 standard quadrature grid
 using 4 threads for integral computing
 -------------------------------------------------------
 OpenMP Integral computing Module                
 Release: version 2.0, May 2017, Q-Chem Inc. Pleasanton 
 -------------------------------------------------------
 -------------------------------------------------------
 OpenMP BLAS3 based DFT computing Module                
 Release: version 1.0, May 2013, Q-Chem Inc. Pittsburgh 
 -------------------------------------------------------
 A restricted SCF calculation will be
 performed using DIIS
 SCF converges when DIIS error is below 1.0e-08
 ---------------------------------------
  Cycle       Energy         DIIS error
 ---------------------------------------
    1    -496.5094209476      5.48e-04  
    2    -496.5094707554      6.07e-04  
    3    -496.5095874238      4.58e-04  
    4    -496.5097522323      6.43e-05  
    5    -496.5097546284      3.68e-05  
    6    -496.5097553569      3.92e-06  
    7    -496.5097553680      8.41e-07  
    8    -496.5097553685      1.37e-07  
    9    -496.5097553686      3.47e-08  
   10    -496.5097553686      9.43e-09  Convergence criterion met
 ---------------------------------------
 SCF time:   CPU 3.25s  wall 1.00s 
 SCF   energy in the final basis set =     -496.5097553686
 Total energy in the final basis set =     -496.5097553686

 --------------------------------------------------------------
             Orbital Energies (a.u.) and Symmetries
 --------------------------------------------------------------

 Alpha MOs, Restricted
 -- Occupied --                  
-77.111 -24.713 -14.425  -6.608  -4.769  -4.769  -4.764  -1.237
  1 A'    2 A'    3 A'    4 A'    1 A"    5 A'    6 A'    7 A'                 
 -0.862  -0.619  -0.520  -0.477  -0.470  -0.340  -0.323  -0.318
  8 A'    9 A'   10 A'    2 A"   11 A'   12 A'    3 A"   13 A'                 
 -- Virtual --                   
 -0.125  -0.041  -0.003   0.007   0.035   0.041   0.054   0.088
  4 A"   14 A'   15 A'   16 A'   17 A'    5 A"   18 A'   19 A'                 
  0.113   0.134   0.142   0.158   0.204   0.251   0.251   0.255
 20 A'   21 A'    6 A"   22 A'   23 A'   24 A'    7 A"   25 A'                 
  0.275   0.282   0.333   0.408   0.430   0.594   0.602   0.626
  8 A"   26 A'   27 A'   28 A'   29 A'    9 A"   30 A'   10 A"                 
  0.648   0.747   0.819   0.829   0.902   0.983   1.132   1.281
 31 A'   32 A'   33 A'   11 A"   34 A'   35 A'   36 A'   12 A"                 
  1.304   1.334   1.391   1.424   1.518   1.556   1.655   1.924
 37 A'   38 A'   13 A"   39 A'   14 A"   40 A'   41 A'   42 A'                 
  1.943   1.960   2.065   2.140   2.255   2.512   2.592   3.550
 15 A"   43 A'   16 A"   44 A'   45 A'   46 A'   47 A'   48 A'                 
  3.672   3.765   3.769   3.795   3.905   3.969   4.787   6.261
 17 A"   18 A"   49 A'   50 A'   19 A"   51 A'   52 A'   20 A"                 
  6.292   6.440   6.981  13.773  13.833  13.936  35.222  66.752
 53 A'   54 A'   55 A'   21 A"   56 A'   57 A'   58 A'   59 A'                 
163.106
 60 A'                                                                         

 Beta MOs, Restricted
 -- Occupied --                  
-77.111 -24.713 -14.425  -6.608  -4.769  -4.769  -4.764  -1.237
  1 A'    2 A'    3 A'    4 A'    1 A"    5 A'    6 A'    7 A'                 
 -0.862  -0.619  -0.520  -0.477  -0.470  -0.340  -0.323  -0.318
  8 A'    9 A'   10 A'    2 A"   11 A'   12 A'    3 A"   13 A'                 
 -- Virtual --                   
 -0.125  -0.041  -0.003   0.007   0.035   0.041   0.054   0.088
  4 A"   14 A'   15 A'   16 A'   17 A'    5 A"   18 A'   19 A'                 
  0.113   0.134   0.142   0.158   0.204   0.251   0.251   0.255
 20 A'   21 A'    6 A"   22 A'   23 A'   24 A'    7 A"   25 A'                 
  0.275   0.282   0.333   0.408   0.430   0.594   0.602   0.626
  8 A"   26 A'   27 A'   28 A'   29 A'    9 A"   30 A'   10 A"                 
  0.648   0.747   0.819   0.829   0.902   0.983   1.132   1.281
 31 A'   32 A'   33 A'   11 A"   34 A'   35 A'   36 A'   12 A"                 
  1.304   1.334   1.391   1.424   1.518   1.556   1.655   1.924
 37 A'   38 A'   13 A"   39 A'   14 A"   40 A'   41 A'   42 A'                 
  1.943   1.960   2.065   2.140   2.255   2.512   2.592   3.550
 15 A"   43 A'   16 A"   44 A'   45 A'   46 A'   47 A'   48 A'                 
  3.672   3.765   3.769   3.795   3.905   3.969   4.787   6.261
 17 A"   18 A"   49 A'   50 A'   19 A"   51 A'   52 A'   20 A"                 
  6.292   6.440   6.981  13.773  13.833  13.936  35.222  66.752
 53 A'   54 A'   55 A'   21 A"   56 A'   57 A'   58 A'   59 A'                 
163.106
 60 A'                                                                         
 --------------------------------------------------------------

          Ground-State Mulliken Net Atomic Charges

     Atom                 Charge (a.u.)
  ----------------------------------------
      1 P                     0.334252
      2 N                    -0.207305
      3 F                    -0.082479
      4 H                    -0.044468
  ----------------------------------------
  Sum of atomic charges =     0.000000

 -----------------------------------------------------------------
                    Cartesian Multipole Moments
 -----------------------------------------------------------------
    Charge (ESU x 10^10)
                 0.0000
    Dipole Moment (Debye)
         X       2.5393      Y      -1.1398      Z       0.0000
       Tot       2.7834
    Quadrupole Moments (Debye-Ang)
        XX     -24.5799     XY      -0.9836     YY     -25.1137
        XZ      -0.0000     YZ      -0.0000     ZZ     -23.2427
    Octopole Moments (Debye-Ang^2)
       XXX     -15.0708    XXY      -3.3269    XYY      -4.4585
       YYY      -5.4126    XXZ      -0.0000    XYZ       0.0000
       YYZ       0.0000    XZZ      -5.2257    YZZ      -1.7323
       ZZZ       0.0000
    Hexadecapole Moments (Debye-Ang^3)
      XXXX    -191.9752   XXXY     -13.1494   XXYY     -42.1382
      XYYY      -6.3528   YYYY     -59.6803   XXXZ      -0.0000
      XXYZ      -0.0000   XYYZ      -0.0000   YYYZ      -0.0000
      XXZZ     -35.3764   XYZZ      -2.9749   YYZZ     -14.5520
      XZZZ      -0.0000   YZZZ       0.0000   ZZZZ     -26.4921
 -----------------------------------------------------------------
 Calculating analytic gradient of the SCF energy
 Gradient of SCF Energy
            1           2           3           4
    1   0.0022466  -0.0005853  -0.0014008  -0.0002605
    2  -0.0001992   0.0016553  -0.0014903   0.0000342
    3   0.0000000  -0.0000000  -0.0000000  -0.0000000
 Max gradient component =       2.247E-03
 RMS gradient           =       1.017E-03
 Gradient time:  CPU 1.01 s  wall 0.34 s
 Geometry Optimization Parameters
   NAtoms,    NIC,     NZ,  NCons,   NDum,   NFix, NCnnct, MaxDiis
        4      14       4       0       0       0       0       0

 Cartesian Hessian Update
 Hessian Updated using BFGS Update


** GEOMETRY OPTIMIZATION IN DELOCALIZED INTERNAL COORDINATES **
   Searching for a Minimum

   Optimization Cycle:   5

                       Coordinates (Angstroms)
     ATOM                X               Y               Z
      1  P         1.1356832540    0.1093617169    0.0000000000
      2  N        -0.4060834191    0.5731780457    0.0000000000
      3  F        -1.3423204866   -0.4868034403    0.0000000000
      4  H         0.9630717615   -1.3179485794    0.0000000000
   Point Group: cs    Number of degrees of freedom:     5


   Energy is   -496.509755369

 Hessian Updated using BFGS Update

  5 Hessian modes will be used to form the next step
  Hessian Eigenvalues:
     0.157542    0.198279    0.245034    0.251382    0.448681

 Minimum Search - Taking Simple RFO Step
 Searching for Lamda that Minimizes Along All modes
 Value Taken    Lamda =  -0.00002827
 Step Taken.  Stepsize is  0.010424

                             Maximum     Tolerance    Cnvgd?
         Gradient           0.002418      0.000300      NO
         Displacement       0.007801      0.001200      NO
         Energy change     -0.000545      0.000001      NO


 New Cartesian Coordinates Obtained by Inverse Iteration

 Displacement from previous Coordinates is:  0.012360
 ----------------------------------------------------------------
             Standard Nuclear Orientation (Angstroms)
    I     Atom           X                Y                Z
 ----------------------------------------------------------------
    1      P       1.1319945511     0.1085411841     0.0000000000
    2      N      -0.4070740637     0.5727441919     0.0000000000
    3      F      -1.3414737907    -0.4838160581     0.0000000000
    4      H       0.9669044132    -1.3196815749     0.0000000000
 ----------------------------------------------------------------
 Molecular Point Group                 Cs    NOp =  2
 Largest Abelian Subgroup              Cs    NOp =  2
 Nuclear Repulsion Energy =    95.3330635114 hartrees
 There are       16 alpha and       16 beta electrons
 Applying Cartesian multipole field
    Component          Value
    ---------          -----
     (2,0,0)        1.00000E-11
     (0,2,0)        2.00000E-11
     (0,0,2)       -3.00000E-11
 Nucleus-field energy     =     0.0000000018 hartrees
 Requested basis set is 6-311++G(d,p)
 There are 30 shells and 81 basis functions
 A cutoff of  1.0D-11 yielded    449 shell pairs
 There are      3343 function pairs (      3601 Cartesian)
 Smallest overlap matrix eigenvalue = 1.48E-03
 Guess MOs from SCF MO coefficient file

 -----------------------------------------------------------------------
  General SCF calculation program by
  Eric Jon Sundstrom, Paul Horn, Yuezhi Mao, Dmitri Zuev, Alec White,
  David Stuck, Shaama M.S., Shane Yost, Joonho Lee, David Small,
  Daniel Levine, Susi Lehtola, Hugh Burton, Evgeny Epifanovsky
 -----------------------------------------------------------------------
 Exchange:     0.2000 Hartree-Fock + 0.0800 Slater + 0.7200 B88
 Correlation:  0.1900 VWN1RPA + 0.8100 LYP
 Using SG-1 standard quadrature grid
 using 4 threads for integral computing
 -------------------------------------------------------
 OpenMP Integral computing Module                
 Release: version 2.0, May 2017, Q-Chem Inc. Pleasanton 
 -------------------------------------------------------
 -------------------------------------------------------
 OpenMP BLAS3 based DFT computing Module                
 Release: version 1.0, May 2013, Q-Chem Inc. Pittsburgh 
 -------------------------------------------------------
 A restricted SCF calculation will be
 performed using DIIS
 SCF converges when DIIS error is below 1.0e-08
 ---------------------------------------
  Cycle       Energy         DIIS error
 ---------------------------------------
    1    -496.5097563185      1.08e-04  
    2    -496.5097634211      8.29e-05  
    3    -496.5097606921      9.89e-05  
    4    -496.5097681034      1.39e-05  
    5    -496.5097682554      7.16e-06  
    6    -496.5097682805      6.40e-07  
    7    -496.5097682807      2.55e-07  
    8    -496.5097682808      3.44e-08  
    9    -496.5097682808      8.92e-09  Convergence criterion met
 ---------------------------------------
 SCF time:   CPU 2.93s  wall 1.00s 
 SCF   energy in the final basis set =     -496.5097682808
 Total energy in the final basis set =     -496.5097682808

 --------------------------------------------------------------
             Orbital Energies (a.u.) and Symmetries
 --------------------------------------------------------------

 Alpha MOs, Restricted
 -- Occupied --                  
-77.110 -24.714 -14.425  -6.607  -4.769  -4.768  -4.763  -1.239
  1 A'    2 A'    3 A'    4 A'    1 A"    5 A'    6 A'    7 A'                 
 -0.862  -0.620  -0.521  -0.478  -0.471  -0.339  -0.323  -0.318
  8 A'    9 A'   10 A'    2 A"   11 A'   12 A'    3 A"   13 A'                 
 -- Virtual --                   
 -0.124  -0.039  -0.003   0.007   0.035   0.041   0.055   0.088
  4 A"   14 A'   15 A'   16 A'   17 A'    5 A"   18 A'   19 A'                 
  0.113   0.134   0.142   0.159   0.203   0.251   0.251   0.255
 20 A'   21 A'    6 A"   22 A'   23 A'   24 A'    7 A"   25 A'                 
  0.275   0.281   0.334   0.408   0.430   0.594   0.603   0.626
  8 A"   26 A'   27 A'   28 A'   29 A'    9 A"   30 A'   10 A"                 
  0.649   0.746   0.819   0.829   0.902   0.985   1.131   1.281
 31 A'   32 A'   33 A'   11 A"   34 A'   35 A'   36 A'   12 A"                 
  1.304   1.333   1.391   1.423   1.519   1.557   1.655   1.926
 37 A'   38 A'   13 A"   39 A'   14 A"   40 A'   41 A'   42 A'                 
  1.942   1.961   2.066   2.139   2.255   2.513   2.592   3.551
 15 A"   43 A'   16 A"   44 A'   45 A'   46 A'   47 A'   48 A'                 
  3.671   3.764   3.768   3.795   3.909   3.973   4.794   6.260
 17 A"   18 A"   49 A'   50 A'   19 A"   51 A'   52 A'   20 A"                 
  6.292   6.445   6.982  13.773  13.833  13.939  35.223  66.751
 53 A'   54 A'   55 A'   21 A"   56 A'   57 A'   58 A'   59 A'                 
163.108
 60 A'                                                                         

 Beta MOs, Restricted
 -- Occupied --                  
-77.110 -24.714 -14.425  -6.607  -4.769  -4.768  -4.763  -1.239
  1 A'    2 A'    3 A'    4 A'    1 A"    5 A'    6 A'    7 A'                 
 -0.862  -0.620  -0.521  -0.478  -0.471  -0.339  -0.323  -0.318
  8 A'    9 A'   10 A'    2 A"   11 A'   12 A'    3 A"   13 A'                 
 -- Virtual --                   
 -0.124  -0.039  -0.003   0.007   0.035   0.041   0.055   0.088
  4 A"   14 A'   15 A'   16 A'   17 A'    5 A"   18 A'   19 A'                 
  0.113   0.134   0.142   0.159   0.203   0.251   0.251   0.255
 20 A'   21 A'    6 A"   22 A'   23 A'   24 A'    7 A"   25 A'                 
  0.275   0.281   0.334   0.408   0.430   0.594   0.603   0.626
  8 A"   26 A'   27 A'   28 A'   29 A'    9 A"   30 A'   10 A"                 
  0.649   0.746   0.819   0.829   0.902   0.985   1.131   1.281
 31 A'   32 A'   33 A'   11 A"   34 A'   35 A'   36 A'   12 A"                 
  1.304   1.333   1.391   1.423   1.519   1.557   1.655   1.926
 37 A'   38 A'   13 A"   39 A'   14 A"   40 A'   41 A'   42 A'                 
  1.942   1.961   2.066   2.139   2.255   2.513   2.592   3.551
 15 A"   43 A'   16 A"   44 A'   45 A'   46 A'   47 A'   48 A'                 
  3.671   3.764   3.768   3.795   3.909   3.973   4.794   6.260
 17 A"   18 A"   49 A'   50 A'   19 A"   51 A'   52 A'   20 A"                 
  6.292   6.445   6.982  13.773  13.833  13.939  35.223  66.751
 53 A'   54 A'   55 A'   21 A"   56 A'   57 A'   58 A'   59 A'                 
163.108
 60 A'                                                                         
 --------------------------------------------------------------

          Ground-State Mulliken Net Atomic Charges

     Atom                 Charge (a.u.)
  ----------------------------------------
      1 P                     0.334158
      2 N                    -0.208715
      3 F                    -0.080430
      4 H                    -0.045013
  ----------------------------------------
  Sum of atomic charges =     0.000000

 -----------------------------------------------------------------
                    Cartesian Multipole Moments
 -----------------------------------------------------------------
    Charge (ESU x 10^10)
                 0.0000
    Dipole Moment (Debye)
         X       2.5100      Y      -1.1519      Z      -0.0000
       Tot       2.7617
    Quadrupole Moments (Debye-Ang)
        XX     -24.5889     XY      -0.9895     YY     -25.1204
        XZ       0.0000     YZ      -0.0000     ZZ     -23.2328
    Octopole Moments (Debye-Ang^2)
       XXX     -15.0513    XXY      -3.3517    XYY      -4.4381
       YYY      -5.4269    XXZ       0.0000    XYZ       0.0000
       YYZ       0.0000    XZZ      -5.1997    YZZ      -1.7391
       ZZZ       0.0000
    Hexadecapole Moments (Debye-Ang^3)
      XXXX    -191.4214   XXXY     -13.0285   XXYY     -42.0231
      XYYY      -6.2239   YYYY     -59.6357   XXXZ      -0.0000
      XXYZ      -0.0000   XYYZ      -0.0000   YYYZ       0.0000
      XXZZ     -35.2728   XYZZ      -2.9312   YYZZ     -14.5365
      XZZZ      -0.0000   YZZZ       0.0000   ZZZZ     -26.4705
 -----------------------------------------------------------------
 Calculating analytic gradient of the SCF energy
 Gradient of SCF Energy
            1           2           3           4
    1  -0.0002154  -0.0002332   0.0002514   0.0001972
    2  -0.0004057   0.0005821  -0.0002207   0.0000443
    3   0.0000000  -0.0000000   0.0000000  -0.0000000
 Max gradient component =       5.821E-04
 RMS gradient           =       2.512E-04
 Gradient time:  CPU 1.01 s  wall 0.34 s
 Geometry Optimization Parameters
   NAtoms,    NIC,     NZ,  NCons,   NDum,   NFix, NCnnct, MaxDiis
        4      14       4       0       0       0       0       0

 Cartesian Hessian Update
 Hessian Updated using BFGS Update


** GEOMETRY OPTIMIZATION IN DELOCALIZED INTERNAL COORDINATES **
   Searching for a Minimum

   Optimization Cycle:   6

                       Coordinates (Angstroms)
     ATOM                X               Y               Z
      1  P         1.1319945511    0.1085411841    0.0000000000
      2  N        -0.4070740637    0.5727441919    0.0000000000
      3  F        -1.3414737907   -0.4838160581    0.0000000000
      4  H         0.9669044132   -1.3196815749    0.0000000000
   Point Group: cs    Number of degrees of freedom:     5


   Energy is   -496.509768281

 Hessian Updated using BFGS Update

  5 Hessian modes will be used to form the next step
  Hessian Eigenvalues:
     0.175095    0.192206    0.199511    0.300214    0.466676

 Minimum Search - Taking Simple RFO Step
 Searching for Lamda that Minimizes Along All modes
 Value Taken    Lamda =  -0.00000331
 Step Taken.  Stepsize is  0.003733

                             Maximum     Tolerance    Cnvgd?
         Gradient           0.000828      0.000300      NO
         Displacement       0.003061      0.001200      NO
         Energy change     -0.000013      0.000001      NO


 New Cartesian Coordinates Obtained by Inverse Iteration

 Displacement from previous Coordinates is:  0.004208
 ----------------------------------------------------------------
             Standard Nuclear Orientation (Angstroms)
    I     Atom           X                Y                Z
 ----------------------------------------------------------------
    1      P       1.1327256350     0.1090776005     0.0000000000
    2      N      -0.4065527566     0.5712274961     0.0000000000
    3      F      -1.3424814572    -0.4833897624     0.0000000000
    4      H       0.9666596886    -1.3191275912     0.0000000000
 ----------------------------------------------------------------
 Molecular Point Group                 Cs    NOp =  2
 Largest Abelian Subgroup              Cs    NOp =  2
 Nuclear Repulsion Energy =    95.3304503171 hartrees
 There are       16 alpha and       16 beta electrons
 Applying Cartesian multipole field
    Component          Value
    ---------          -----
     (2,0,0)        1.00000E-11
     (0,2,0)        2.00000E-11
     (0,0,2)       -3.00000E-11
 Nucleus-field energy     =     0.0000000018 hartrees
 Requested basis set is 6-311++G(d,p)
 There are 30 shells and 81 basis functions
 A cutoff of  1.0D-11 yielded    449 shell pairs
 There are      3343 function pairs (      3601 Cartesian)
 Smallest overlap matrix eigenvalue = 1.48E-03
 Guess MOs from SCF MO coefficient file

 -----------------------------------------------------------------------
  General SCF calculation program by
  Eric Jon Sundstrom, Paul Horn, Yuezhi Mao, Dmitri Zuev, Alec White,
  David Stuck, Shaama M.S., Shane Yost, Joonho Lee, David Small,
  Daniel Levine, Susi Lehtola, Hugh Burton, Evgeny Epifanovsky
 -----------------------------------------------------------------------
 Exchange:     0.2000 Hartree-Fock + 0.0800 Slater + 0.7200 B88
 Correlation:  0.1900 VWN1RPA + 0.8100 LYP
 Using SG-1 standard quadrature grid
 using 4 threads for integral computing
 -------------------------------------------------------
 OpenMP Integral computing Module                
 Release: version 2.0, May 2017, Q-Chem Inc. Pleasanton 
 -------------------------------------------------------
 -------------------------------------------------------
 OpenMP BLAS3 based DFT computing Module                
 Release: version 1.0, May 2013, Q-Chem Inc. Pittsburgh 
 -------------------------------------------------------
 A restricted SCF calculation will be
 performed using DIIS
 SCF converges when DIIS error is below 1.0e-08
 ---------------------------------------
  Cycle       Energy         DIIS error
 ---------------------------------------
    1    -496.5097677144      3.79e-05  
    2    -496.5097697246      8.38e-06  
    3    -496.5097696443      1.45e-05  
    4    -496.5097697830      2.94e-06  
    5    -496.5097697855      2.46e-06  
    6    -496.5097697899      3.64e-07  
    7    -496.5097697900      7.12e-08  
    8    -496.5097697900      9.79e-09  Convergence criterion met
 ---------------------------------------
 SCF time:   CPU 2.60s  wall 1.00s 
 SCF   energy in the final basis set =     -496.5097697900
 Total energy in the final basis set =     -496.5097697900

 --------------------------------------------------------------
             Orbital Energies (a.u.) and Symmetries
 --------------------------------------------------------------

 Alpha MOs, Restricted
 -- Occupied --                  
-77.110 -24.714 -14.425  -6.607  -4.769  -4.768  -4.763  -1.239
  1 A'    2 A'    3 A'    4 A'    1 A"    5 A'    6 A'    7 A'                 
 -0.862  -0.620  -0.521  -0.478  -0.471  -0.339  -0.323  -0.318
  8 A'    9 A'   10 A'    2 A"   11 A'   12 A'    3 A"   13 A'                 
 -- Virtual --                   
 -0.124  -0.039  -0.003   0.007   0.035   0.041   0.055   0.088
  4 A"   14 A'   15 A'   16 A'   17 A'    5 A"   18 A'   19 A'                 
  0.113   0.135   0.142   0.159   0.203   0.251   0.251   0.255
 20 A'   21 A'    6 A"   22 A'   23 A'   24 A'    7 A"   25 A'                 
  0.275   0.282   0.334   0.408   0.430   0.594   0.603   0.626
  8 A"   26 A'   27 A'   28 A'   29 A'    9 A"   30 A'   10 A"                 
  0.649   0.746   0.819   0.829   0.903   0.986   1.131   1.281
 31 A'   32 A'   33 A'   11 A"   34 A'   35 A'   36 A'   12 A"                 
  1.304   1.333   1.391   1.423   1.519   1.557   1.655   1.926
 37 A'   38 A'   13 A"   39 A'   14 A"   40 A'   41 A'   42 A'                 
  1.942   1.961   2.066   2.140   2.255   2.513   2.592   3.552
 15 A"   43 A'   16 A"   44 A'   45 A'   46 A'   47 A'   48 A'                 
  3.670   3.764   3.768   3.795   3.909   3.973   4.795   6.260
 17 A"   18 A"   49 A'   50 A'   19 A"   51 A'   52 A'   20 A"                 
  6.292   6.445   6.983  13.773  13.833  13.939  35.223  66.751
 53 A'   54 A'   55 A'   21 A"   56 A'   57 A'   58 A'   59 A'                 
163.108
 60 A'                                                                         

 Beta MOs, Restricted
 -- Occupied --                  
-77.110 -24.714 -14.425  -6.607  -4.769  -4.768  -4.763  -1.239
  1 A'    2 A'    3 A'    4 A'    1 A"    5 A'    6 A'    7 A'                 
 -0.862  -0.620  -0.521  -0.478  -0.471  -0.339  -0.323  -0.318
  8 A'    9 A'   10 A'    2 A"   11 A'   12 A'    3 A"   13 A'                 
 -- Virtual --                   
 -0.124  -0.039  -0.003   0.007   0.035   0.041   0.055   0.088
  4 A"   14 A'   15 A'   16 A'   17 A'    5 A"   18 A'   19 A'                 
  0.113   0.135   0.142   0.159   0.203   0.251   0.251   0.255
 20 A'   21 A'    6 A"   22 A'   23 A'   24 A'    7 A"   25 A'                 
  0.275   0.282   0.334   0.408   0.430   0.594   0.603   0.626
  8 A"   26 A'   27 A'   28 A'   29 A'    9 A"   30 A'   10 A"                 
  0.649   0.746   0.819   0.829   0.903   0.986   1.131   1.281
 31 A'   32 A'   33 A'   11 A"   34 A'   35 A'   36 A'   12 A"                 
  1.304   1.333   1.391   1.423   1.519   1.557   1.655   1.926
 37 A'   38 A'   13 A"   39 A'   14 A"   40 A'   41 A'   42 A'                 
  1.942   1.961   2.066   2.140   2.255   2.513   2.592   3.552
 15 A"   43 A'   16 A"   44 A'   45 A'   46 A'   47 A'   48 A'                 
  3.670   3.764   3.768   3.795   3.909   3.973   4.795   6.260
 17 A"   18 A"   49 A'   50 A'   19 A"   51 A'   52 A'   20 A"                 
  6.292   6.445   6.983  13.773  13.833  13.939  35.223  66.751
 53 A'   54 A'   55 A'   21 A"   56 A'   57 A'   58 A'   59 A'                 
163.108
 60 A'                                                                         
 --------------------------------------------------------------

          Ground-State Mulliken Net Atomic Charges

     Atom                 Charge (a.u.)
  ----------------------------------------
      1 P                     0.334104
      2 N                    -0.208818
      3 F                    -0.079998
      4 H                    -0.045288
  ----------------------------------------
  Sum of atomic charges =     0.000000

 -----------------------------------------------------------------
                    Cartesian Multipole Moments
 -----------------------------------------------------------------
    Charge (ESU x 10^10)
                 0.0000
    Dipole Moment (Debye)
         X       2.5115      Y      -1.1500      Z       0.0000
       Tot       2.7623
    Quadrupole Moments (Debye-Ang)
        XX     -24.5758     XY      -0.9807     YY     -25.1238
        XZ      -0.0000     YZ       0.0000     ZZ     -23.2326
    Octopole Moments (Debye-Ang^2)
       XXX     -15.0490    XXY      -3.3429    XYY      -4.4500
       YYY      -5.4187    XXZ       0.0000    XYZ       0.0000
       YYZ      -0.0000    XZZ      -5.2065    YZZ      -1.7370
       ZZZ       0.0000
    Hexadecapole Moments (Debye-Ang^3)
      XXXX    -191.5169   XXXY     -13.0421   XXYY     -42.0458
      XYYY      -6.2517   YYYY     -59.5859   XXXZ      -0.0000
      XXYZ      -0.0000   XYYZ      -0.0000   YYYZ       0.0000
      XXZZ     -35.2964   XYZZ      -2.9404   YYZZ     -14.5264
      XZZZ      -0.0000   YZZZ      -0.0000   ZZZZ     -26.4713
 -----------------------------------------------------------------
 Calculating analytic gradient of the SCF energy
 Gradient of SCF Energy
            1           2           3           4
    1  -0.0000809   0.0000773  -0.0000042   0.0000078
    2   0.0000440  -0.0000801  -0.0000381   0.0000742
    3  -0.0000000  -0.0000000   0.0000000   0.0000000
 Max gradient component =       8.087E-05
 RMS gradient           =       4.821E-05
 Gradient time:  CPU 1.01 s  wall 0.34 s
 Geometry Optimization Parameters
   NAtoms,    NIC,     NZ,  NCons,   NDum,   NFix, NCnnct, MaxDiis
        4      14       4       0       0       0       0       0

 Cartesian Hessian Update
 Hessian Updated using BFGS Update


** GEOMETRY OPTIMIZATION IN DELOCALIZED INTERNAL COORDINATES **
   Searching for a Minimum

   Optimization Cycle:   7

                       Coordinates (Angstroms)
     ATOM                X               Y               Z
      1  P         1.1327256350    0.1090776005    0.0000000000
      2  N        -0.4065527566    0.5712274961    0.0000000000
      3  F        -1.3424814572   -0.4833897624    0.0000000000
      4  H         0.9666596886   -1.3191275912    0.0000000000
   Point Group: cs    Number of degrees of freedom:     5


   Energy is   -496.509769790

 Hessian Updated using BFGS Update

  5 Hessian modes will be used to form the next step
  Hessian Eigenvalues:
     0.176609    0.188844    0.206316    0.329177    0.451741

 Minimum Search - Taking Simple RFO Step
 Searching for Lamda that Minimizes Along All modes
 Value Taken    Lamda =   0.00000000
 Step Taken.  Stepsize is  0.000445

                             Maximum     Tolerance    Cnvgd?
         Gradient           0.000083      0.000300     YES
         Displacement       0.000321      0.001200     YES
         Energy change     -0.000002      0.000001      NO


                       Distance Matrix (Angstroms)
             P (  1)   N (  2)   F (  3)
   N (  2)  1.607159
   F (  3)  2.545126  1.410028
   H (  4)  1.437828  2.336483  2.455726

 Final energy is   -496.50976979001308     


 ******************************
 **  OPTIMIZATION CONVERGED  **
 ******************************

                       Coordinates (Angstroms)
     ATOM                X               Y               Z
      1  P         1.1327256350    0.1090776005    0.0000000000
      2  N        -0.4065527566    0.5712274961    0.0000000000
      3  F        -1.3424814572   -0.4833897624    0.0000000000
      4  H         0.9666596886   -1.3191275912    0.0000000000

Z-matrix Print:
$molecule
0 1
P 
H  1 1.437828
N  1 1.607159 2 100.079415
F  3 1.410028 1 114.875959 2 -0.000000 0
$end


 --------------------------------------------------------------
             Orbital Energies (a.u.) and Symmetries
 --------------------------------------------------------------

 Alpha MOs, Restricted
 -- Occupied --                  
-77.110 -24.714 -14.425  -6.607  -4.769  -4.768  -4.763  -1.239
  1 A'    2 A'    3 A'    4 A'    1 A"    5 A'    6 A'    7 A'                 
 -0.862  -0.620  -0.521  -0.478  -0.471  -0.339  -0.323  -0.318
  8 A'    9 A'   10 A'    2 A"   11 A'   12 A'    3 A"   13 A'                 
 -- Virtual --                   
 -0.124  -0.039  -0.003   0.007   0.035   0.041   0.055   0.088
  4 A"   14 A'   15 A'   16 A'   17 A'    5 A"   18 A'   19 A'                 
  0.113   0.135   0.142   0.159   0.203   0.251   0.251   0.255
 20 A'   21 A'    6 A"   22 A'   23 A'   24 A'    7 A"   25 A'                 
  0.275   0.282   0.334   0.408   0.430   0.594   0.603   0.626
  8 A"   26 A'   27 A'   28 A'   29 A'    9 A"   30 A'   10 A"                 
  0.649   0.746   0.819   0.829   0.903   0.986   1.131   1.281
 31 A'   32 A'   33 A'   11 A"   34 A'   35 A'   36 A'   12 A"                 
  1.304   1.333   1.391   1.423   1.519   1.557   1.655   1.926
 37 A'   38 A'   13 A"   39 A'   14 A"   40 A'   41 A'   42 A'                 
  1.942   1.961   2.066   2.140   2.255   2.513   2.592   3.552
 15 A"   43 A'   16 A"   44 A'   45 A'   46 A'   47 A'   48 A'                 
  3.670   3.764   3.768   3.795   3.909   3.973   4.795   6.260
 17 A"   18 A"   49 A'   50 A'   19 A"   51 A'   52 A'   20 A"                 
  6.292   6.445   6.983  13.773  13.833  13.939  35.223  66.751
 53 A'   54 A'   55 A'   21 A"   56 A'   57 A'   58 A'   59 A'                 
163.108
 60 A'                                                                         

 Beta MOs, Restricted
 -- Occupied --                  
-77.110 -24.714 -14.425  -6.607  -4.769  -4.768  -4.763  -1.239
  1 A'    2 A'    3 A'    4 A'    1 A"    5 A'    6 A'    7 A'                 
 -0.862  -0.620  -0.521  -0.478  -0.471  -0.339  -0.323  -0.318
  8 A'    9 A'   10 A'    2 A"   11 A'   12 A'    3 A"   13 A'                 
 -- Virtual --                   
 -0.124  -0.039  -0.003   0.007   0.035   0.041   0.055   0.088
  4 A"   14 A'   15 A'   16 A'   17 A'    5 A"   18 A'   19 A'                 
  0.113   0.135   0.142   0.159   0.203   0.251   0.251   0.255
 20 A'   21 A'    6 A"   22 A'   23 A'   24 A'    7 A"   25 A'                 
  0.275   0.282   0.334   0.408   0.430   0.594   0.603   0.626
  8 A"   26 A'   27 A'   28 A'   29 A'    9 A"   30 A'   10 A"                 
  0.649   0.746   0.819   0.829   0.903   0.986   1.131   1.281
 31 A'   32 A'   33 A'   11 A"   34 A'   35 A'   36 A'   12 A"                 
  1.304   1.333   1.391   1.423   1.519   1.557   1.655   1.926
 37 A'   38 A'   13 A"   39 A'   14 A"   40 A'   41 A'   42 A'                 
  1.942   1.961   2.066   2.140   2.255   2.513   2.592   3.552
 15 A"   43 A'   16 A"   44 A'   45 A'   46 A'   47 A'   48 A'                 
  3.670   3.764   3.768   3.795   3.909   3.973   4.795   6.260
 17 A"   18 A"   49 A'   50 A'   19 A"   51 A'   52 A'   20 A"                 
  6.292   6.445   6.983  13.773  13.833  13.939  35.223  66.751
 53 A'   54 A'   55 A'   21 A"   56 A'   57 A'   58 A'   59 A'                 
163.108
 60 A'                                                                         
 --------------------------------------------------------------

          Ground-State Mulliken Net Atomic Charges

     Atom                 Charge (a.u.)
  ----------------------------------------
      1 P                     0.334104
      2 N                    -0.208818
      3 F                    -0.079998
      4 H                    -0.045288
  ----------------------------------------
  Sum of atomic charges =     0.000000

 -----------------------------------------------------------------
                    Cartesian Multipole Moments
 -----------------------------------------------------------------
    Charge (ESU x 10^10)
                 0.0000
    Dipole Moment (Debye)
         X       2.5115      Y      -1.1500      Z       0.0000
       Tot       2.7623
    Quadrupole Moments (Debye-Ang)
        XX     -24.5758     XY      -0.9807     YY     -25.1238
        XZ      -0.0000     YZ       0.0000     ZZ     -23.2326
    Octopole Moments (Debye-Ang^2)
       XXX     -15.0490    XXY      -3.3429    XYY      -4.4500
       YYY      -5.4187    XXZ       0.0000    XYZ       0.0000
       YYZ      -0.0000    XZZ      -5.2065    YZZ      -1.7370
       ZZZ       0.0000
    Hexadecapole Moments (Debye-Ang^3)
      XXXX    -191.5169   XXXY     -13.0421   XXYY     -42.0458
      XYYY      -6.2517   YYYY     -59.5859   XXXZ      -0.0000
      XXYZ      -0.0000   XYYZ      -0.0000   YYYZ       0.0000
      XXZZ     -35.2964   XYZZ      -2.9404   YYZZ     -14.5264
      XZZZ      -0.0000   YZZZ      -0.0000   ZZZZ     -26.4713
 -----------------------------------------------------------------
Archival summary:
1\1\TWL01\OPT\ProcedureUnspecified\BasisUnspecified\1111\taweetha\SunNov2517:24:372018SunNov2517:24:372018\0\\#,OPT,ProcedureUnspecified,BasisUnspecified,\\0,1\P\H,1,1.43783\N,1,1.60716,2,100.079\F,3,1.41003,1,114.876,2,-0,0\\\@

 Total job time:  9.90s(wall), 31.79s(cpu) 
 Sun Nov 25 17:24:37 2018

        *************************************************************
        *                                                           *
        *  Thank you very much for using Q-Chem.  Have a nice day.  *
        *                                                           *
        *************************************************************


 
User input: 2 of 2 
 
Q-Chem Developer Version!
                  Welcome to Q-Chem
     A Quantum Leap Into The Future Of Chemistry


 Q-Chem 5.1, Q-Chem, Inc., Pleasanton, CA (2018)

 Yihan Shao,  Zhengting Gan,  E. Epifanovsky,  A. T. B. Gilbert,  M. Wormit,  
 J. Kussmann,  A. W. Lange,  A. Behn,  Jia Deng,  Xintian Feng,  D. Ghosh,  
 M. Goldey,  P. R. Horn,  L. D. Jacobson,  I. Kaliman,  T. Kus,  A. Landau,  
 Jie Liu,  E. I. Proynov,  R. M. Richard,  R. P. Steele,  E. J. Sundstrom,  
 H. L. Woodcock III,  P. M. Zimmerman,  D. Zuev,  B. Albrecht,  E. Alguire,  
 S. A. Baeppler,  D. Barton,  Z. Benda,  Y. A. Bernard,  E. J. Berquist,  
 K. B. Bravaya,  H. Burton,  D. Casanova,  Chun-Min Chang,  Yunqing Chen,  
 A. Chien,  K. D. Closser,  M. P. Coons,  S. Coriani,  S. Dasgupta,  
 A. L. Dempwolff,  M. Diedenhofen,  Hainam Do,  R. G. Edgar,  Po-Tung Fang,  
 S. Faraji,  S. Fatehi,  Qingguo Feng,  K. D. Fenk,  J. Fosso-Tande,  
 Qinghui Ge,  A. Ghysels,  G. Gidofalvi,  J. Gomes,  J. Gonthier,  A. Gunina,  
 D. Hait,  M. W. D. Hanson-Heine,  P. H. P. Harbach,  A. W. Hauser,  
 J. E. Herr,  E. G. Hohenstein,  Z. C. Holden,  Kerwin Hui,  B. C. Huynh,  
 T.-C. Jagau,  Hyunjun Ji,  B. Kaduk,  K. Khistyaev,  Jaehoon Kim,  
 P. Klunzinger,  K. Koh,  D. Kosenkov,  L. Koulias,  T. Kowalczyk,  
 C. M. Krauter,  A. Kunitsa,  Ka Un Lao,  A. Laurent,  K. V. Lawler,  
 Joonho Lee,  D. Lefrancois,  S. Lehtola,  D. S. Levine,  Yi-Pei Li,  
 You-Sheng Lin,  Fenglai Liu,  E. Livshits,  A. Luenser,  P. Manohar,  
 E. Mansoor,  S. F. Manzer,  Shan-Ping Mao,  Yuezhi Mao,  N. Mardirossian,  
 A. V. Marenich,  T. Markovich,  L. A. Martinez-Martinez,  S. A. Maurer,  
 N. J. Mayhall,  S. C. McKenzie,  J.-M. Mewes,  A. F. Morrison,  
 J. W. Mullinax,  K. Nanda,  T. S. Nguyen-Beck,  R. Olivares-Amaya,  
 J. A. Parkhill,  T. M. Perrine,  F. Plasser,  P. Pokhilko,  S. Prager,  
 A. Prociuk,  E. Ramos,  D. R. Rehn,  F. Rob,  M. Schneider,  N. Sergueev,  
 S. M. Sharada,  S. Sharma,  D. W. Small,  T. Stauch,  T. Stein,  
 Yu-Chuan Su,  A. J. W. Thom,  A. Tkatchenko,  T. Tsuchimochi,  N. M. Tubman,  
 L. Vogt,  M. L. Vidal,  O. Vydrov,  M. A. Watson,  J. Wenzel,  
 M. de Wergifosse,  T. A. Wesolowski,  A. White,  J. Witte,  A. Yamada,  
 Jun Yang,  K. Yao,  S. Yeganeh,  S. R. Yost,  Zhi-Qiang You,  A. Zech,  
 Igor Ying Zhang,  Xing Zhang,  Yan Zhao,  Ying Zhu,  B. R. Brooks,  
 G. K. L. Chan,  C. J. Cramer,  M. S. Gordon,  W. J. Hehre,  A. Klamt,  
 M. W. Schmidt,  C. D. Sherrill,  D. G. Truhlar,  A. Aspuru-Guzik,  R. Baer,  
 A. T. Bell,  N. A. Besley,  Jeng-Da Chai,  A. E. DePrince, III,  
 R. A. DiStasio Jr.,  A. Dreuw,  B. D. Dunietz,  T. R. Furlani,  
 Chao-Ping Hsu,  Yousung Jung,  Jing Kong,  D. S. Lambrecht,  WanZhen Liang,  
 C. Ochsenfeld,  V. A. Rassolov,  L. V. Slipchenko,  J. E. Subotnik,  
 T. Van Voorhis,  J. M. Herbert,  A. I. Krylov,  P. M. W. Gill,  M. Head-Gordon

 Contributors to earlier versions of Q-Chem not listed above: 
 R. D. Adamson,  B. Austin,  J. Baker,  G. J. O. Beran,  K. Brandhorst,  
 S. T. Brown,  E. F. C. Byrd,  A. K. Chakraborty,  C.-L. Cheng,  
 Siu Hung Chien,  D. M. Chipman,  D. L. Crittenden,  H. Dachsel,  
 R. J. Doerksen,  A. D. Dutoi,  L. Fusti-Molnar,  W. A. Goddard III,  
 A. Golubeva-Zadorozhnaya,  S. R. Gwaltney,  G. Hawkins,  A. Heyden,  
 S. Hirata,  G. Kedziora,  F. J. Keil,  C. Kelley,  Jihan Kim,  R. A. King,  
 R. Z. Khaliullin,  P. P. Korambath,  W. Kurlancheek,  A. M. Lee,  M. S. Lee,  
 S. V. Levchenko,  Ching Yeh Lin,  D. Liotard,  R. C. Lochan,  I. Lotan,  
 P. E. Maslen,  N. Nair,  D. P. O'Neill,  D. Neuhauser,  E. Neuscamman,  
 C. M. Oana,  R. Olson,  B. Peters,  R. Peverati,  P. A. Pieniazek,  
 Y. M. Rhee,  J. Ritchie,  M. A. Rohrdanz,  E. Rosta,  N. J. Russ,  
 H. F. Schaefer III,  N. E. Schultz,  N. Shenvi,  A. C. Simmonett,  A. Sodt,  
 D. Stuck,  K. S. Thanthiriwatte,  V. Vanovschi,  Tao Wang,  A. Warshel,  
 C. F. Williams,  Q. Wu,  X. Xu,  W. Zhang

 Please cite Q-Chem as follows:
 Y. Shao et al., Mol. Phys. 113, 184-215 (2015)
 DOI: 10.1080/00268976.2014.952696

 Q-Chem 5.1.2 for Intel X86 EM64T Linux

 Parts of Q-Chem use Armadillo 8.300.2 (Tropical Shenanigans).
 http://arma.sourceforge.net/

 Q-Chem begins on Sun Nov 25 17:24:37 2018  

Host: 
0

     Scratch files written to /scratch/taweetham/qchem46104//
The previous job contains 0 fragments, simply inherited here
Input Ideriv = 2
Curr. Ideriv = -1
Max.  Ideriv = 2

Checking the input file for inconsistencies... 	...done.

--------------------------------------------------------------
User input:
--------------------------------------------------------------

$molecule
read
$end

$rem
   job_type 	frequency
   basis 	6-311++g**
   method	b3lyp	
$end


--------------------------------------------------------------
 ----------------------------------------------------------------
             Standard Nuclear Orientation (Angstroms)
    I     Atom           X                Y                Z
 ----------------------------------------------------------------
    1      P       1.0428561547    -0.0464091158    -0.0000000000
    2      N      -0.4099339346     0.6408764502     0.0000000000
    3      F      -1.4931385154    -0.2618128267    -0.0000000000
    4      H       0.6649418608    -1.4336829730    -0.0000000000
 ----------------------------------------------------------------
 Molecular Point Group                 Cs    NOp =  2
 Largest Abelian Subgroup              Cs    NOp =  2
 Nuclear Repulsion Energy =    95.3304503171 hartrees
 There are       16 alpha and       16 beta electrons
 Requested basis set is 6-311++G(d,p)
 There are 30 shells and 81 basis functions

 Total QAlloc Memory Limit   2000 MB
 Mega-Array Size       188 MB
 MEM_STATIC part       192 MB

                       Distance Matrix (Angstroms)
             P (  1)   N (  2)   F (  3)
   N (  2)  1.607159
   F (  3)  2.545126  1.410028
   H (  4)  1.437828  2.336483  2.455726

 A cutoff of  1.0D-11 yielded    449 shell pairs
 There are      3343 function pairs (      3601 Cartesian)

 -------------------------------------------------------
 OpenMP Integral Computing Module                       
 Release: version 1.0, May 2013, Q-Chem Inc. Pittsburgh 
 -------------------------------------------------------
 Integral Job Info:
 Integral job number is                      11
 Integral operator is                         1
 short-range coefficients                     0
 long-range coefficients              100000000
 Omega coefficients                           0
 if combine SR and LR in K                    0
 Integral screening is                        0
 Integral computing path is                   2
 max size of driver memory is            800000
 size of driver memory is                593474
 size of scratch memory is              4204008
 max col of scratch BK array               1296
 max len of scratch array in speh3          155
 max len of scratch index in speh4           18
 max int batch size is                      520
 min int batch size is                       52
 fixed nKL is                                52
 max L of basis functions is                  2
 order of int derivative is                   0
 number of shells is                         30
 number of basis is                          84
 number of cartesian basis is                84
 number of contracted shell pairs           449
 number of primitive shell pairs           1325
 maxK2 (contraction) of shell pair           36
 max number of K2 of shell pair               1
 max number of CS2 of shell pair             49
 max number of PS2 of shell pair            138
 mem total for path MDJ                  510786
 -------------------------------------------------------
 Smallest overlap matrix eigenvalue = 1.48E-03
 Guess from superposition of atomic densities
 Warning:  Energy on first SCF cycle will be non-variational
 SAD guess density has 32.000000 electrons

 -----------------------------------------------------------------------
  General SCF calculation program by
  Eric Jon Sundstrom, Paul Horn, Yuezhi Mao, Dmitri Zuev, Alec White,
  David Stuck, Shaama M.S., Shane Yost, Joonho Lee, David Small,
  Daniel Levine, Susi Lehtola, Hugh Burton, Evgeny Epifanovsky
 -----------------------------------------------------------------------
 Exchange:     0.2000 Hartree-Fock + 0.0800 Slater + 0.7200 B88
 Correlation:  0.1900 VWN1RPA + 0.8100 LYP
 Using SG-1 standard quadrature grid
 using 4 threads for integral computing
 -------------------------------------------------------
 OpenMP Integral computing Module                
 Release: version 2.0, May 2017, Q-Chem Inc. Pleasanton 
 -------------------------------------------------------
 -------------------------------------------------------
 OpenMP BLAS3 based DFT computing Module                
 Release: version 1.0, May 2013, Q-Chem Inc. Pittsburgh 
 -------------------------------------------------------
 A restricted SCF calculation will be
 performed using DIIS
 SCF converges when DIIS error is below 1.0e-08
 ---------------------------------------
  Cycle       Energy         DIIS error
 ---------------------------------------
    1    -496.7213480789      5.26e-02  
    2    -496.4840790002      5.83e-03  
    3    -496.3868277950      1.22e-02  
    4    -496.5060918049      2.29e-03  
    5    -496.5088282469      1.22e-03  
    6    -496.5097114725      2.17e-04  
    7    -496.5097375328      2.66e-05  
    8    -496.5097382601      3.43e-06  
    9    -496.5097382722      1.75e-06  
   10    -496.5097382746      2.13e-07  
   11    -496.5097382746      2.86e-08  
   12    -496.5097382746      7.49e-09  Convergence criterion met
 ---------------------------------------
 SCF time:   CPU 3.89s  wall 1.00s 
 SCF   energy in the final basis set =     -496.5097382746
 Total energy in the final basis set =     -496.5097382746

 --------------------------------------------------------------
             Orbital Energies (a.u.) and Symmetries
 --------------------------------------------------------------

 Alpha MOs, Restricted
 -- Occupied --                  
-77.110 -24.714 -14.425  -6.607  -4.769  -4.768  -4.763  -1.239
  1 A'    2 A'    3 A'    4 A'    1 A"    5 A'    6 A'    7 A'                 
 -0.862  -0.620  -0.521  -0.478  -0.471  -0.339  -0.323  -0.318
  8 A'    9 A'   10 A'    2 A"   11 A'   12 A'    3 A"   13 A'                 
 -- Virtual --                   
 -0.124  -0.039  -0.003   0.007   0.035   0.041   0.055   0.088
  4 A"   14 A'   15 A'   16 A'   17 A'    5 A"   18 A'   19 A'                 
  0.113   0.135   0.142   0.159   0.203   0.251   0.251   0.255
 20 A'   21 A'    6 A"   22 A'   23 A'   24 A'    7 A"   25 A'                 
  0.275   0.282   0.334   0.408   0.430   0.594   0.603   0.626
  8 A"   26 A'   27 A'   28 A'   29 A'    9 A"   30 A'   10 A"                 
  0.649   0.746   0.819   0.829   0.903   0.986   1.131   1.281
 31 A'   32 A'   33 A'   11 A"   34 A'   35 A'   36 A'   12 A"                 
  1.304   1.333   1.391   1.423   1.519   1.556   1.655   1.926
 37 A'   38 A'   13 A"   39 A'   14 A"   40 A'   41 A'   42 A'                 
  1.942   1.961   2.066   2.140   2.255   2.513   2.592   3.552
 15 A"   43 A'   16 A"   44 A'   45 A'   46 A'   47 A'   48 A'                 
  3.670   3.764   3.768   3.795   3.909   3.973   4.795   6.260
 17 A"   18 A"   49 A'   50 A'   19 A"   51 A'   52 A'   20 A"                 
  6.292   6.445   6.983  13.773  13.833  13.939  35.223  66.751
 53 A'   54 A'   55 A'   21 A"   56 A'   57 A'   58 A'   59 A'                 
163.108
 60 A'                                                                         

 Beta MOs, Restricted
 -- Occupied --                  
-77.110 -24.714 -14.425  -6.607  -4.769  -4.768  -4.763  -1.239
  1 A'    2 A'    3 A'    4 A'    1 A"    5 A'    6 A'    7 A'                 
 -0.862  -0.620  -0.521  -0.478  -0.471  -0.339  -0.323  -0.318
  8 A'    9 A'   10 A'    2 A"   11 A'   12 A'    3 A"   13 A'                 
 -- Virtual --                   
 -0.124  -0.039  -0.003   0.007   0.035   0.041   0.055   0.088
  4 A"   14 A'   15 A'   16 A'   17 A'    5 A"   18 A'   19 A'                 
  0.113   0.135   0.142   0.159   0.203   0.251   0.251   0.255
 20 A'   21 A'    6 A"   22 A'   23 A'   24 A'    7 A"   25 A'                 
  0.275   0.282   0.334   0.408   0.430   0.594   0.603   0.626
  8 A"   26 A'   27 A'   28 A'   29 A'    9 A"   30 A'   10 A"                 
  0.649   0.746   0.819   0.829   0.903   0.986   1.131   1.281
 31 A'   32 A'   33 A'   11 A"   34 A'   35 A'   36 A'   12 A"                 
  1.304   1.333   1.391   1.423   1.519   1.556   1.655   1.926
 37 A'   38 A'   13 A"   39 A'   14 A"   40 A'   41 A'   42 A'                 
  1.942   1.961   2.066   2.140   2.255   2.513   2.592   3.552
 15 A"   43 A'   16 A"   44 A'   45 A'   46 A'   47 A'   48 A'                 
  3.670   3.764   3.768   3.795   3.909   3.973   4.795   6.260
 17 A"   18 A"   49 A'   50 A'   19 A"   51 A'   52 A'   20 A"                 
  6.292   6.445   6.983  13.773  13.833  13.939  35.223  66.751
 53 A'   54 A'   55 A'   21 A"   56 A'   57 A'   58 A'   59 A'                 
163.108
 60 A'                                                                         
 --------------------------------------------------------------

          Ground-State Mulliken Net Atomic Charges

     Atom                 Charge (a.u.)
  ----------------------------------------
      1 P                     0.334020
      2 N                    -0.208797
      3 F                    -0.079990
      4 H                    -0.045233
  ----------------------------------------
  Sum of atomic charges =     0.000000

 -----------------------------------------------------------------
                    Cartesian Multipole Moments
 -----------------------------------------------------------------
    Charge (ESU x 10^10)
                 0.0000
    Dipole Moment (Debye)
         X       2.3110      Y      -1.5134      Z       0.0000
       Tot       2.7624
    Quadrupole Moments (Debye-Ang)
        XX     -25.3110     XY      -0.8419     YY     -24.8674
        XZ       0.0000     YZ       0.0000     ZZ     -23.2335
    Octopole Moments (Debye-Ang^2)
       XXX      -9.2942    XXY      -2.4990    XYY      -1.9702
       YYY      -4.5948    XXZ       0.0000    XYZ      -0.0000
       YYZ      -0.0000    XZZ      -3.2375    YZZ      -1.2930
       ZZZ       0.0000
    Hexadecapole Moments (Debye-Ang^3)
      XXXX    -191.4286   XXXY      -1.8668   XXYY     -39.5921
      XYYY       3.6612   YYYY     -59.0201   XXXZ       0.0000
      XXYZ       0.0000   XYYZ       0.0000   YYYZ       0.0000
      XXZZ     -34.8952   XYZZ       0.3024   YYZZ     -14.1561
      XZZZ       0.0000   YZZZ       0.0000   ZZZZ     -26.4748
 -----------------------------------------------------------------
 Calculating MO derivatives via CPSCF
 D1JvT checksum  = 48672 4593.4220730110
 D1KAT checksum  = 95472 442.5699868856
   1         3          12      0.225658    0.078810
   2         3          12      0.024357    0.008456
   3         3          12      0.002329    0.000870
   4         4          11      0.000192    0.000079
   5        13           2      0.000007    0.000004
   6        15           0      0.000000    0.000000    Roots Converged
 Time for AOints: 0.6 s (CPU) 0.2 s (wall)
 ------------------------------------------------------------------------------
                     AOints        : Timing summary (seconds)
 ------------------------------------------------------------------------------
     job step          cpu (% of tot)      sys (% of tot)     wall (% of tot)
 ------------------------------------------------------------------------------
  cpscf_lag         0.4486E+01 (31.1)   0.4000E-05 (57.1)   0.1238E+01 (31.6)
  iterzp            0.9318E+01 (64.6)   0.3000E-05 (42.9)   0.2497E+01 (63.8)
  make_fx           0.0000E+00 ( 0.0)   0.0000E+00 ( 0.0)   0.0000E+00 ( 0.0)
  AOints            0.6047E+00 ( 4.2)   0.0000E+00 ( 0.0)   0.1622E+00 ( 4.1)
 ------------------------------------------------------------------------------
   Grand Totals     0.1442E+02          0.7000E-05          0.3913E+01
 ------------------------------------------------------------------------------
 Calculating analytic Hessian of the SCF energy
 Polarizability Matrix (a.u.)
            1           2           3
    1 -45.0419575   2.9401715   0.0000000
    2   2.9401715 -32.9600583  -0.0000000
    3   0.0000000  -0.0000000 -21.5785093

 Direct stationary perturbation theory relativistic correction:

 rels  =       0.519005559293
 relv  =      -1.902363542645
 rel2e =       0.461539122243
 E_rel =      -0.921818861109

 Hessian of the SCF Energy
            1           2           3           4           5           6
    1   0.3866797  -0.0455890   0.0000000  -0.2777894   0.0931122  -0.0000000
    2  -0.0455890   0.2618219  -0.0000000   0.1424350  -0.1070081   0.0000000
    3   0.0000000  -0.0000000   0.0264013  -0.0000000   0.0000000  -0.0290797
    4  -0.2777894   0.1424350  -0.0000000   0.4184987  -0.0491755   0.0000000
    5   0.0931122  -0.1070081   0.0000000  -0.0491755   0.2384405  -0.0000000
    6  -0.0000000   0.0000000  -0.0290797   0.0000000  -0.0000000   0.0315934
    7  -0.0646106  -0.0256970  -0.0000000  -0.1369283  -0.0711752  -0.0000000
    8   0.0001162   0.0057941  -0.0000000  -0.1009904  -0.1108353   0.0000000
    9   0.0000000  -0.0000000   0.0192549  -0.0000000   0.0000000  -0.0210308
   10  -0.0442797  -0.0711490  -0.0000000  -0.0037811   0.0272385   0.0000000
   11  -0.0476394  -0.1606080  -0.0000000   0.0077309  -0.0205971   0.0000000
   12  -0.0000000   0.0000000  -0.0165765   0.0000000  -0.0000000   0.0185171
            7           8           9          10          11          12
    1  -0.0646106   0.0001162   0.0000000  -0.0442797  -0.0476394  -0.0000000
    2  -0.0256970   0.0057941  -0.0000000  -0.0711490  -0.1606080   0.0000000
    3  -0.0000000  -0.0000000   0.0192549  -0.0000000  -0.0000000  -0.0165765
    4  -0.1369283  -0.1009904  -0.0000000  -0.0037811   0.0077309   0.0000000
    5  -0.0711752  -0.1108353   0.0000000   0.0272385  -0.0205971  -0.0000000
    6  -0.0000000   0.0000000  -0.0210308   0.0000000   0.0000000   0.0185171
    7   0.1943352   0.0990284   0.0000000   0.0072036  -0.0021562   0.0000000
    8   0.0990284   0.0993404   0.0000000   0.0018458   0.0057008   0.0000000
    9   0.0000000   0.0000000   0.0140496  -0.0000000  -0.0000000  -0.0122737
   10   0.0072036   0.0018458  -0.0000000   0.0408572   0.0420647   0.0000000
   11  -0.0021562   0.0057008  -0.0000000   0.0420647   0.1755043   0.0000000
   12   0.0000000   0.0000000  -0.0122737   0.0000000   0.0000000   0.0103331
 Gradient time:  CPU 21.38 s  wall 5.91 s
 **********************************************************************
 **                                                                  **
 **                       VIBRATIONAL ANALYSIS                       **
 **                       --------------------                       **
 **                                                                  **
 **        VIBRATIONAL FREQUENCIES (CM**-1) AND NORMAL MODES         **
 **     FORCE CONSTANTS (mDYN/ANGSTROM) AND REDUCED MASSES (AMU)     **
 **                  INFRARED INTENSITIES (KM/MOL)                   **
 **                                                                  **
 **********************************************************************


 Mode:                 1                      2                      3
 Frequency:       397.44                 612.58                 787.89
 Force Cnst:      0.5428                 0.2938                 2.0151
 Red. Mass:       5.8323                 1.3291                 5.5096
 IR Active:          YES                    YES                    YES
 IR Intens:        1.756                  0.000                122.966
 Raman Active:       YES                    YES                    YES
               X      Y      Z        X      Y      Z        X      Y      Z
 P         -0.187 -0.065 -0.000    0.000 -0.000 -0.050    0.167 -0.038  0.000
 N          0.007  0.306  0.000   -0.000  0.000  0.119    0.059  0.339 -0.000
 F          0.345 -0.127 -0.000   -0.000 -0.000 -0.058   -0.272 -0.204  0.000
 H         -0.844  0.141  0.000   -0.000  0.000  0.990   -0.810  0.284 -0.000
 TransDip  -0.041  0.010 -0.000    0.000  0.000  0.001    0.352  0.048 -0.000

 Mode:                 4                      5                      6
 Frequency:       953.26                1054.79                2252.63
 Force Cnst:      0.7792                 6.6925                 3.1073
 Red. Mass:       1.4554                10.2096                 1.0393
 IR Active:          YES                    YES                    YES
 IR Intens:       12.774                 66.733                 66.090
 Raman Active:       YES                    YES                    YES
               X      Y      Z        X      Y      Z        X      Y      Z
 P         -0.044 -0.025  0.000   -0.211  0.135 -0.000   -0.010 -0.031 -0.000
 N          0.068  0.141 -0.000    0.698 -0.196  0.000    0.002 -0.004  0.000
 F         -0.028 -0.046  0.000   -0.140 -0.087 -0.000    0.000  0.002 -0.000
 H          0.936 -0.305 -0.000   -0.585  0.204  0.000    0.281  0.959  0.000
 TransDip   0.076 -0.085 -0.000    0.256  0.056 -0.000   -0.036 -0.258  0.000

 STANDARD THERMODYNAMIC QUANTITIES AT   298.15 K  AND     1.00 ATM

   This Molecule has  0 Imaginary Frequencies
   Zero point vibrational energy:        8.661 kcal/mol

   Atom    1 Element P  Has Mass   30.97376
   Atom    2 Element N  Has Mass   14.00307
   Atom    3 Element F  Has Mass   18.99840
   Atom    4 Element H  Has Mass    1.00783
   Molecular Mass:    64.983060 amu
   Principal axes and moments of inertia in amu*Bohr^2:
                             1           2           3
    Eigenvalues --       32.66852   281.56114   314.22966
          X               0.99982    -0.01877     0.00000
          Y               0.01877     0.99982    -0.00000
          Z              -0.00000     0.00000     1.00000
   Rotational Symmetry Number is   1
   The Molecule is an Asymmetric Top
   Translational Enthalpy:        0.889 kcal/mol
   Rotational Enthalpy:           0.889 kcal/mol
   Vibrational Enthalpy:          9.051 kcal/mol
   gas constant (RT):             0.592 kcal/mol
   Translational Entropy:        38.433  cal/mol.K
   Rotational Entropy:           22.584  cal/mol.K
   Vibrational Entropy:           1.806  cal/mol.K

   Total Enthalpy:               11.421 kcal/mol
   Total Entropy:                62.824  cal/mol.K
Archival summary:
1\1\TWL01\FREQ\ProcedureUnspecified\BasisUnspecified\1111\taweetha\SunNov2517:24:442018SunNov2517:24:442018\0\\#,FREQ,ProcedureUnspecified,BasisUnspecified,\\0,1\P\H,1,1.43783\N,1,1.60716,2,100.079\F,3,1.41003,1,114.876,2,0,0\\\@

 Total job time:  7.11s(wall), 25.34s(cpu) 
 Sun Nov 25 17:24:44 2018

        *************************************************************
        *                                                           *
        *  Thank you very much for using Q-Chem.  Have a nice day.  *
        *                                                           *
        *************************************************************
