# Supplementary material for: Geometric and energetic data from ab initio calculations of haloethene, haloimine, halomethylenephosphine, haloiminophosphine, halodiazene, halodiphosphene and halocyclopropane
Source: Data Brief. 2019 Nov 2;27:104738. doi: 10.1016/j.dib.2019.104738 (PMC6861602; doi:10.1016/j.dib.2019.104738)
Supplement: Multimedia component 7 [file mmc7.zip › NP/B3LYP/FENPIE.out]

Q-Chem Developer Version!
                  Welcome to Q-Chem
     A Quantum Leap Into The Future Of Chemistry


 Q-Chem 5.1, Q-Chem, Inc., Pleasanton, CA (2018)

 Yihan Shao,  Zhengting Gan,  E. Epifanovsky,  A. T. B. Gilbert,  M. Wormit,  
 J. Kussmann,  A. W. Lange,  A. Behn,  Jia Deng,  Xintian Feng,  D. Ghosh,  
 M. Goldey,  P. R. Horn,  L. D. Jacobson,  I. Kaliman,  T. Kus,  A. Landau,  
 Jie Liu,  E. I. Proynov,  R. M. Richard,  R. P. Steele,  E. J. Sundstrom,  
 H. L. Woodcock III,  P. M. Zimmerman,  D. Zuev,  B. Albrecht,  E. Alguire,  
 S. A. Baeppler,  D. Barton,  Z. Benda,  Y. A. Bernard,  E. J. Berquist,  
 K. B. Bravaya,  H. Burton,  D. Casanova,  Chun-Min Chang,  Yunqing Chen,  
 A. Chien,  K. D. Closser,  M. P. Coons,  S. Coriani,  S. Dasgupta,  
 A. L. Dempwolff,  M. Diedenhofen,  Hainam Do,  R. G. Edgar,  Po-Tung Fang,  
 S. Faraji,  S. Fatehi,  Qingguo Feng,  K. D. Fenk,  J. Fosso-Tande,  
 Qinghui Ge,  A. Ghysels,  G. Gidofalvi,  J. Gomes,  J. Gonthier,  A. Gunina,  
 D. Hait,  M. W. D. Hanson-Heine,  P. H. P. Harbach,  A. W. Hauser,  
 J. E. Herr,  E. G. Hohenstein,  Z. C. Holden,  Kerwin Hui,  B. C. Huynh,  
 T.-C. Jagau,  Hyunjun Ji,  B. Kaduk,  K. Khistyaev,  Jaehoon Kim,  
 P. Klunzinger,  K. Koh,  D. Kosenkov,  L. Koulias,  T. Kowalczyk,  
 C. M. Krauter,  A. Kunitsa,  Ka Un Lao,  A. Laurent,  K. V. Lawler,  
 Joonho Lee,  D. Lefrancois,  S. Lehtola,  D. S. Levine,  Yi-Pei Li,  
 You-Sheng Lin,  Fenglai Liu,  E. Livshits,  A. Luenser,  P. Manohar,  
 E. Mansoor,  S. F. Manzer,  Shan-Ping Mao,  Yuezhi Mao,  N. Mardirossian,  
 A. V. Marenich,  T. Markovich,  L. A. Martinez-Martinez,  S. A. Maurer,  
 N. J. Mayhall,  S. C. McKenzie,  J.-M. Mewes,  A. F. Morrison,  
 J. W. Mullinax,  K. Nanda,  T. S. Nguyen-Beck,  R. Olivares-Amaya,  
 J. A. Parkhill,  T. M. Perrine,  F. Plasser,  P. Pokhilko,  S. Prager,  
 A. Prociuk,  E. Ramos,  D. R. Rehn,  F. Rob,  M. Schneider,  N. Sergueev,  
 S. M. Sharada,  S. Sharma,  D. W. Small,  T. Stauch,  T. Stein,  
 Yu-Chuan Su,  A. J. W. Thom,  A. Tkatchenko,  T. Tsuchimochi,  N. M. Tubman,  
 L. Vogt,  M. L. Vidal,  O. Vydrov,  M. A. Watson,  J. Wenzel,  
 M. de Wergifosse,  T. A. Wesolowski,  A. White,  J. Witte,  A. Yamada,  
 Jun Yang,  K. Yao,  S. Yeganeh,  S. R. Yost,  Zhi-Qiang You,  A. Zech,  
 Igor Ying Zhang,  Xing Zhang,  Yan Zhao,  Ying Zhu,  B. R. Brooks,  
 G. K. L. Chan,  C. J. Cramer,  M. S. Gordon,  W. J. Hehre,  A. Klamt,  
 M. W. Schmidt,  C. D. Sherrill,  D. G. Truhlar,  A. Aspuru-Guzik,  R. Baer,  
 A. T. Bell,  N. A. Besley,  Jeng-Da Chai,  A. E. DePrince, III,  
 R. A. DiStasio Jr.,  A. Dreuw,  B. D. Dunietz,  T. R. Furlani,  
 Chao-Ping Hsu,  Yousung Jung,  Jing Kong,  D. S. Lambrecht,  WanZhen Liang,  
 C. Ochsenfeld,  V. A. Rassolov,  L. V. Slipchenko,  J. E. Subotnik,  
 T. Van Voorhis,  J. M. Herbert,  A. I. Krylov,  P. M. W. Gill,  M. Head-Gordon

 Contributors to earlier versions of Q-Chem not listed above: 
 R. D. Adamson,  B. Austin,  J. Baker,  G. J. O. Beran,  K. Brandhorst,  
 S. T. Brown,  E. F. C. Byrd,  A. K. Chakraborty,  C.-L. Cheng,  
 Siu Hung Chien,  D. M. Chipman,  D. L. Crittenden,  H. Dachsel,  
 R. J. Doerksen,  A. D. Dutoi,  L. Fusti-Molnar,  W. A. Goddard III,  
 A. Golubeva-Zadorozhnaya,  S. R. Gwaltney,  G. Hawkins,  A. Heyden,  
 S. Hirata,  G. Kedziora,  F. J. Keil,  C. Kelley,  Jihan Kim,  R. A. King,  
 R. Z. Khaliullin,  P. P. Korambath,  W. Kurlancheek,  A. M. Lee,  M. S. Lee,  
 S. V. Levchenko,  Ching Yeh Lin,  D. Liotard,  R. C. Lochan,  I. Lotan,  
 P. E. Maslen,  N. Nair,  D. P. O'Neill,  D. Neuhauser,  E. Neuscamman,  
 C. M. Oana,  R. Olson,  B. Peters,  R. Peverati,  P. A. Pieniazek,  
 Y. M. Rhee,  J. Ritchie,  M. A. Rohrdanz,  E. Rosta,  N. J. Russ,  
 H. F. Schaefer III,  N. E. Schultz,  N. Shenvi,  A. C. Simmonett,  A. Sodt,  
 D. Stuck,  K. S. Thanthiriwatte,  V. Vanovschi,  Tao Wang,  A. Warshel,  
 C. F. Williams,  Q. Wu,  X. Xu,  W. Zhang

 Please cite Q-Chem as follows:
 Y. Shao et al., Mol. Phys. 113, 184-215 (2015)
 DOI: 10.1080/00268976.2014.952696

 Q-Chem 5.1.2 for Intel X86 EM64T Linux

 Parts of Q-Chem use Armadillo 8.300.2 (Tropical Shenanigans).
 http://arma.sourceforge.net/

 Q-Chem begins on Sun Nov 25 17:25:45 2018  

Host: 
0

     Scratch files written to /scratch/taweetham/qchem46229//
Input Ideriv = 2
Curr. Ideriv = -1
Max.  Ideriv = 2

Checking the input file for inconsistencies... 	...done.

--------------------------------------------------------------
User input:
--------------------------------------------------------------
$molecule
0 1
P 
N 1 PP 
F 2 PF 1 ANG 
I 1 PI 2 ANG  3 DHA

PP=1.9
PH=1.44
PF=1.54
PCl=2.03
PBr=2.5
PI=2.6
ANG=120.0
DHA=0.0
$end

$rem
   job_type	optimization
   basis	6-311++g**
   method	b3lyp
$end

--------------------------------------------------------------
 ----------------------------------------------------------------
             Standard Nuclear Orientation (Angstroms)
    I     Atom           X                Y                Z
 ----------------------------------------------------------------
    1      P      -1.0994651850    -1.1735566485    -0.0000000000
    2      N      -2.7512189756    -0.2345628172     0.0000000000
    3      F      -2.7615000021     1.3054028644     0.0000000000
    4      I       1.1434718986     0.1414464843    -0.0000000000
 ----------------------------------------------------------------
 Molecular Point Group                 Cs    NOp =  2
 Largest Abelian Subgroup              Cs    NOp =  2
 Nuclear Repulsion Energy =   348.7561717333 hartrees
 There are       42 alpha and       42 beta electrons
 Requested basis set is 6-311++G(d,p)
 There are 49 shells and 136 basis functions

 Total QAlloc Memory Limit   2000 MB
 Mega-Array Size       188 MB
 MEM_STATIC part       192 MB
 A cutoff of  1.0D-11 yielded    966 shell pairs
 There are      7734 function pairs (      8650 Cartesian)

 -------------------------------------------------------
 OpenMP Integral Computing Module                       
 Release: version 1.0, May 2013, Q-Chem Inc. Pittsburgh 
 -------------------------------------------------------
 Integral Job Info:
 Integral job number is                      11
 Integral operator is                         1
 short-range coefficients                     0
 long-range coefficients              100000000
 Omega coefficients                           0
 if combine SR and LR in K                    0
 Integral screening is                        0
 Integral computing path is                   2
 max size of driver memory is            800000
 size of driver memory is                593474
 size of scratch memory is             11861008
 max col of scratch BK array               1296
 max len of scratch array in speh3          155
 max len of scratch index in speh4           18
 max int batch size is                      520
 min int batch size is                       52
 fixed nKL is                                52
 max L of basis functions is                  2
 order of int derivative is                   0
 number of shells is                         49
 number of basis is                         144
 number of cartesian basis is               144
 number of contracted shell pairs           966
 number of primitive shell pairs           2215
 maxK2 (contraction) of shell pair           36
 max number of K2 of shell pair               1
 max number of CS2 of shell pair            126
 max number of PS2 of shell pair            126
 mem total for path MDJ                  519250
 -------------------------------------------------------
 Smallest overlap matrix eigenvalue = 2.48E-03

 Scale SEOQF with 1.000000e-01/1.000000e-01/1.000000e-01

 Standard Electronic Orientation quadrupole field applied
 Nucleus-field energy     =     0.0000000101 hartrees
 Guess from superposition of atomic densities
 Warning:  Energy on first SCF cycle will be non-variational
 SAD guess density has 84.000000 electrons

 -----------------------------------------------------------------------
  General SCF calculation program by
  Eric Jon Sundstrom, Paul Horn, Yuezhi Mao, Dmitri Zuev, Alec White,
  David Stuck, Shaama M.S., Shane Yost, Joonho Lee, David Small,
  Daniel Levine, Susi Lehtola, Hugh Burton, Evgeny Epifanovsky
 -----------------------------------------------------------------------
 Exchange:     0.2000 Hartree-Fock + 0.0800 Slater + 0.7200 B88
 Correlation:  0.1900 VWN1RPA + 0.8100 LYP
 Using SG-1 standard quadrature grid
 using 4 threads for integral computing
 -------------------------------------------------------
 OpenMP Integral computing Module                
 Release: version 2.0, May 2017, Q-Chem Inc. Pleasanton 
 -------------------------------------------------------
 -------------------------------------------------------
 OpenMP BLAS3 based DFT computing Module                
 Release: version 1.0, May 2013, Q-Chem Inc. Pittsburgh 
 -------------------------------------------------------
 A restricted SCF calculation will be
 performed using DIIS
 SCF converges when DIIS error is below 1.0e-08
 ---------------------------------------
  Cycle       Energy         DIIS error
 ---------------------------------------
    1   -7415.2706521029      3.18e-02  
    2   -7415.3450195730      4.96e-03  
    3   -7414.6248273664      1.82e-02  
    4   -7415.3954413241      2.13e-03  
    5   -7415.3861087609      2.97e-03  
    6   -7415.4077162887      9.81e-04  
    7   -7415.4095809578      2.91e-04  
    8   -7415.4097501712      6.04e-05  
    9   -7415.4097591584      1.56e-05  
   10   -7415.4097597251      3.24e-06  
   11   -7415.4097597509      9.20e-07  
   12   -7415.4097597535      3.08e-07  
   13   -7415.4097597537      7.08e-08  
   14   -7415.4097597537      2.15e-08  
   15   -7415.4097597538      4.05e-09  Convergence criterion met
 ---------------------------------------
 SCF time:   CPU 14.41s  wall 4.00s 
 SCF   energy in the final basis set =    -7415.4097597538
 Total energy in the final basis set =    -7415.4097597538

 --------------------------------------------------------------
             Orbital Energies (a.u.) and Symmetries
 --------------------------------------------------------------

 Alpha MOs, Restricted
 -- Occupied --                  
******* -176.34 -165.74 -165.74 -165.74  -77.18  -35.83  -31.33
  1 A'    2 A'    3 A'    1 A"    4 A'    5 A'    6 A'    7 A'                 
-31.322 -31.321 -24.707 -22.978 -22.977 -22.976 -22.973 -22.973
  2 A"    8 A'    9 A'   10 A'    3 A"   11 A'    4 A"   12 A'                 
-14.464  -6.663  -6.383  -4.825  -4.823  -4.821  -4.794  -4.782
 13 A'   14 A'   15 A'   16 A'    5 A"   17 A'   18 A'    6 A"                 
 -4.780  -2.059  -2.056  -2.055  -2.045  -2.045  -1.189  -0.816
 19 A'   20 A'    7 A"   21 A'   22 A'    8 A"   23 A'   24 A'                 
 -0.694  -0.594  -0.482  -0.446  -0.444  -0.351  -0.336  -0.333
 25 A'   26 A'   27 A'   28 A'    9 A"   29 A'   30 A'   10 A"                 
 -0.298  -0.294
 31 A'   11 A"                                                                 
 -- Virtual --                   
 -0.168  -0.139  -0.084  -0.018   0.008   0.034   0.040   0.056
 12 A"   32 A'   33 A'   34 A'   35 A'   36 A'   13 A"   37 A'                 
  0.121   0.135   0.138   0.162   0.197   0.197   0.197   0.232
 38 A'   39 A'   14 A"   40 A'   41 A'   15 A"   42 A'   43 A'                 
  0.244   0.251   0.269   0.277   0.295   0.355   0.368   0.374
 44 A'   16 A"   45 A'   17 A"   46 A'   47 A'   18 A"   19 A"                 
  0.382   0.409   0.422   0.473   0.542   0.581   0.624   0.637
 48 A'   49 A'   50 A'   51 A'   52 A'   20 A"   53 A'   21 A"                 
  0.757   0.798   0.823   0.830   0.910   1.142   1.260   1.285
 54 A'   55 A'   22 A"   56 A'   57 A'   58 A'   23 A"   59 A'                 
  1.290   1.308   1.350   1.365   1.460   1.526   1.611   1.805
 24 A"   60 A'   61 A'   62 A'   25 A"   63 A'   64 A'   65 A'                 
  1.940   1.971   1.982   2.265   2.295   3.545   3.706   3.734
 26 A"   27 A"   66 A'   67 A'   68 A'   69 A'   28 A"   70 A'                 
  3.780   3.781   3.816   3.824   3.929   3.934   3.938   3.961
 29 A"   71 A'   30 A"   72 A'   31 A"   73 A'   32 A"   74 A'                 
  4.063   4.239   4.495   5.951   5.965   5.984   6.272   6.292
 75 A'   76 A'   77 A'   33 A"   78 A'   79 A'   34 A"   80 A'                 
  6.330   6.704  13.717  13.767  13.829  27.699  28.298  28.308
 81 A'   82 A'   35 A"   83 A'   84 A'   85 A'   36 A"   86 A'                 
 28.326  28.504  28.506  28.507  28.516  28.575  35.171  66.744
 87 A'   37 A"   88 A'   38 A"   89 A'   90 A'   91 A'   92 A'                 
127.845 127.853 127.872 151.517 162.8001901.675
 39 A"   93 A'   94 A'   95 A'   96 A'   97 A'                                 

 Beta MOs, Restricted
 -- Occupied --                  
******* -176.34 -165.74 -165.74 -165.74  -77.18  -35.83  -31.33
  1 A'    2 A'    3 A'    1 A"    4 A'    5 A'    6 A'    7 A'                 
-31.322 -31.321 -24.707 -22.978 -22.977 -22.976 -22.973 -22.973
  2 A"    8 A'    9 A'   10 A'    3 A"   11 A'    4 A"   12 A'                 
-14.464  -6.663  -6.383  -4.825  -4.823  -4.821  -4.794  -4.782
 13 A'   14 A'   15 A'   16 A'    5 A"   17 A'   18 A'    6 A"                 
 -4.780  -2.059  -2.056  -2.055  -2.045  -2.045  -1.189  -0.816
 19 A'   20 A'    7 A"   21 A'   22 A'    8 A"   23 A'   24 A'                 
 -0.694  -0.594  -0.482  -0.446  -0.444  -0.351  -0.336  -0.333
 25 A'   26 A'   27 A'   28 A'    9 A"   29 A'   30 A'   10 A"                 
 -0.298  -0.294
 31 A'   11 A"                                                                 
 -- Virtual --                   
 -0.168  -0.139  -0.084  -0.018   0.008   0.034   0.040   0.056
 12 A"   32 A'   33 A'   34 A'   35 A'   36 A'   13 A"   37 A'                 
  0.121   0.135   0.138   0.162   0.197   0.197   0.197   0.232
 38 A'   39 A'   14 A"   40 A'   41 A'   15 A"   42 A'   43 A'                 
  0.244   0.251   0.269   0.277   0.295   0.355   0.368   0.374
 44 A'   16 A"   45 A'   17 A"   46 A'   47 A'   18 A"   19 A"                 
  0.382   0.409   0.422   0.473   0.542   0.581   0.624   0.637
 48 A'   49 A'   50 A'   51 A'   52 A'   20 A"   53 A'   21 A"                 
  0.757   0.798   0.823   0.830   0.910   1.142   1.260   1.285
 54 A'   55 A'   22 A"   56 A'   57 A'   58 A'   23 A"   59 A'                 
  1.290   1.308   1.350   1.365   1.460   1.526   1.611   1.805
 24 A"   60 A'   61 A'   62 A'   25 A"   63 A'   64 A'   65 A'                 
  1.940   1.971   1.982   2.265   2.295   3.545   3.706   3.734
 26 A"   27 A"   66 A'   67 A'   68 A'   69 A'   28 A"   70 A'                 
  3.780   3.781   3.816   3.824   3.929   3.934   3.938   3.961
 29 A"   71 A'   30 A"   72 A'   31 A"   73 A'   32 A"   74 A'                 
  4.063   4.239   4.495   5.951   5.965   5.984   6.272   6.292
 75 A'   76 A'   77 A'   33 A"   78 A'   79 A'   34 A"   80 A'                 
  6.330   6.704  13.717  13.767  13.829  27.699  28.298  28.308
 81 A'   82 A'   35 A"   83 A'   84 A'   85 A'   36 A"   86 A'                 
 28.326  28.504  28.506  28.507  28.516  28.575  35.171  66.744
 87 A'   37 A"   88 A'   38 A"   89 A'   90 A'   91 A'   92 A'                 
127.845 127.853 127.872 151.517 162.8001901.675
 39 A"   93 A'   94 A'   95 A'   96 A'   97 A'                                 
 --------------------------------------------------------------

          Ground-State Mulliken Net Atomic Charges

     Atom                 Charge (a.u.)
  ----------------------------------------
      1 P                     0.301771
      2 N                    -0.106375
      3 F                    -0.124449
      4 I                    -0.070946
  ----------------------------------------
  Sum of atomic charges =     0.000000

 -----------------------------------------------------------------
                    Cartesian Multipole Moments
 -----------------------------------------------------------------
    Charge (ESU x 10^10)
                 0.0000
    Dipole Moment (Debye)
         X       2.5659      Y      -1.8570      Z      -0.0000
       Tot       3.1674
    Quadrupole Moments (Debye-Ang)
        XX     -59.8322     XY       4.4190     YY     -52.1851
        XZ      -0.0000     YZ       0.0000     ZZ     -52.1647
    Octopole Moments (Debye-Ang^2)
       XXX      75.0973    XXY       2.5169    XYY      14.7626
       YYY      14.1323    XXZ       0.0000    XYZ       0.0000
       YYZ      -0.0000    XZZ      11.5996    YZZ       5.3768
       ZZZ      -0.0000
    Hexadecapole Moments (Debye-Ang^3)
      XXXX    -969.8714   XXXY       1.2275   XXYY    -192.6867
      XYYY     -12.1202   YYYY    -229.9851   XXXZ      -0.0000
      XXYZ       0.0000   XYYZ       0.0000   YYYZ       0.0000
      XXZZ    -160.3428   XYZZ      -6.2094   YYZZ     -49.8319
      XZZZ      -0.0000   YZZZ       0.0000   ZZZZ     -69.3716
 -----------------------------------------------------------------
 Calculating analytic gradient of the SCF energy
 Gradient of SCF Energy
            1           2           3           4
    1   0.0637480  -0.0794801  -0.0086141   0.0243462
    2  -0.0569385  -0.0089377   0.0581449   0.0077313
    3  -0.0000000   0.0000000  -0.0000000   0.0000000
 Max gradient component =       7.948E-02
 RMS gradient           =       3.853E-02
 Gradient time:  CPU 3.41 s  wall 0.96 s
 Geometry Optimization Parameters
   NAtoms,    NIC,     NZ,  NCons,   NDum,   NFix, NCnnct, MaxDiis
        4      14       4       0       0       0       0       0


** GEOMETRY OPTIMIZATION IN DELOCALIZED INTERNAL COORDINATES **
   Searching for a Minimum

   Optimization Cycle:   1

                       Coordinates (Angstroms)
     ATOM                X               Y               Z
      1  P        -1.0994651850   -1.1735566485    0.0000000000
      2  N        -2.7512189756   -0.2345628172    0.0000000000
      3  F        -2.7615000021    1.3054028644    0.0000000000
      4  I         1.1434718986    0.1414464843    0.0000000000
   Point Group: cs    Number of degrees of freedom:     5


   Energy is  -7415.409759754


 Attempting to Generate Delocalized Internal Coordinates

  5 Hessian modes will be used to form the next step
  Hessian Eigenvalues:
     0.075278    0.195927    0.250000    0.250000    0.285189

 Minimum Search - Taking Simple RFO Step
 Searching for Lamda that Minimizes Along All modes
 Value Taken    Lamda =  -0.05873240
 Calculated Step too Large.  Step scaled by  0.620037
 Step Taken.  Stepsize is  0.300000

                             Maximum     Tolerance    Cnvgd?
         Gradient           0.101052      0.000300      NO
         Displacement       0.261417      0.001200      NO
         Energy change     *********      0.000001      NO


 New Cartesian Coordinates Obtained by Inverse Iteration

 Displacement from previous Coordinates is:  0.511560
 ----------------------------------------------------------------
             Standard Nuclear Orientation (Angstroms)
    I     Atom           X                Y                Z
 ----------------------------------------------------------------
    1      P      -1.1683823071    -1.1537493347     0.0000000000
    2      N      -2.6872127511    -0.2448356444     0.0000000000
    3      F      -2.5921739047     1.2366496742     0.0000000000
    4      I       0.9790566988     0.2006651880     0.0000000000
 ----------------------------------------------------------------
 Molecular Point Group                 Cs    NOp =  2
 Largest Abelian Subgroup              Cs    NOp =  2
 Nuclear Repulsion Energy =   366.2660255722 hartrees
 There are       42 alpha and       42 beta electrons
 Applying Cartesian multipole field
    Component          Value
    ---------          -----
     (2,0,0)        1.00000E-11
     (0,2,0)        2.00000E-11
     (0,0,2)       -3.00000E-11
 Nucleus-field energy     =     0.0000000091 hartrees
 Requested basis set is 6-311++G(d,p)
 There are 49 shells and 136 basis functions
 A cutoff of  1.0D-11 yielded    980 shell pairs
 There are      7848 function pairs (      8788 Cartesian)
 Smallest overlap matrix eigenvalue = 2.47E-03
 Guess MOs from SCF MO coefficient file

 -----------------------------------------------------------------------
  General SCF calculation program by
  Eric Jon Sundstrom, Paul Horn, Yuezhi Mao, Dmitri Zuev, Alec White,
  David Stuck, Shaama M.S., Shane Yost, Joonho Lee, David Small,
  Daniel Levine, Susi Lehtola, Hugh Burton, Evgeny Epifanovsky
 -----------------------------------------------------------------------
 Exchange:     0.2000 Hartree-Fock + 0.0800 Slater + 0.7200 B88
 Correlation:  0.1900 VWN1RPA + 0.8100 LYP
 Using SG-1 standard quadrature grid
 using 4 threads for integral computing
 -------------------------------------------------------
 OpenMP Integral computing Module                
 Release: version 2.0, May 2017, Q-Chem Inc. Pleasanton 
 -------------------------------------------------------
 -------------------------------------------------------
 OpenMP BLAS3 based DFT computing Module                
 Release: version 1.0, May 2013, Q-Chem Inc. Pittsburgh 
 -------------------------------------------------------
 A restricted SCF calculation will be
 performed using DIIS
 SCF converges when DIIS error is below 1.0e-08
 ---------------------------------------
  Cycle       Energy         DIIS error
 ---------------------------------------
    1   -7415.4347435925      1.46e-03  
    2   -7415.4374215200      1.52e-03  
    3   -7415.4336089137      1.93e-03  
    4   -7415.4423807390      2.90e-04  
    5   -7415.4425761013      1.15e-04  
    6   -7415.4425965801      1.74e-05  
    7   -7415.4425968759      7.51e-06  
    8   -7415.4425969940      3.74e-06  
    9   -7415.4425970318      8.10e-07  
   10   -7415.4425970337      9.67e-08  
   11   -7415.4425970337      4.31e-08  
   12   -7415.4425970337      1.29e-08  
   13   -7415.4425970336      1.80e-09  Convergence criterion met
 ---------------------------------------
 SCF time:   CPU 12.69s  wall 3.00s 
 SCF   energy in the final basis set =    -7415.4425970336
 Total energy in the final basis set =    -7415.4425970336

 --------------------------------------------------------------
             Orbital Energies (a.u.) and Symmetries
 --------------------------------------------------------------

 Alpha MOs, Restricted
 -- Occupied --                  
******* -176.34 -165.74 -165.74 -165.74  -77.16  -35.83  -31.32
  1 A'    2 A'    3 A'    1 A"    4 A'    5 A'    6 A'    7 A'                 
-31.319 -31.318 -24.714 -22.974 -22.974 -22.973 -22.970 -22.970
  2 A"    8 A'    9 A'   10 A'    3 A"   11 A'    4 A"   12 A'                 
-14.452  -6.653  -6.380  -4.815  -4.813  -4.810  -4.791  -4.779
 13 A'   14 A'   15 A'   16 A'    5 A"   17 A'   18 A'    6 A"                 
 -4.778  -2.057  -2.054  -2.052  -2.042  -2.042  -1.211  -0.839
 19 A'   20 A'    7 A"   21 A'   22 A'    8 A"   23 A'   24 A'                 
 -0.696  -0.594  -0.490  -0.462  -0.461  -0.346  -0.338  -0.337
 25 A'   26 A'   27 A'   28 A'    9 A"   29 A'   10 A"   30 A'                 
 -0.297  -0.295
 31 A'   11 A"                                                                 
 -- Virtual --                   
 -0.152  -0.125  -0.051  -0.009   0.018   0.034   0.039   0.063
 12 A"   32 A'   33 A'   34 A'   35 A'   36 A'   13 A"   37 A'                 
  0.124   0.138   0.141   0.159   0.194   0.196   0.203   0.231
 38 A'   14 A"   39 A'   40 A'   41 A'   15 A"   42 A'   43 A'                 
  0.243   0.248   0.268   0.277   0.297   0.359   0.369   0.376
 44 A'   16 A"   45 A'   17 A"   46 A'   47 A'   18 A"   19 A"                 
  0.384   0.422   0.445   0.491   0.567   0.589   0.645   0.650
 48 A'   49 A'   50 A'   51 A'   52 A'   20 A"   53 A'   21 A"                 
  0.773   0.827   0.829   0.852   0.916   1.139   1.264   1.285
 54 A'   22 A"   55 A'   56 A'   57 A'   58 A'   23 A"   59 A'                 
  1.289   1.310   1.344   1.365   1.467   1.555   1.626   1.856
 24 A"   60 A'   61 A'   62 A'   25 A"   63 A'   64 A'   65 A'                 
  1.942   1.997   2.013   2.246   2.379   3.533   3.691   3.745
 26 A"   27 A"   66 A'   67 A'   68 A'   69 A'   28 A"   70 A'                 
  3.770   3.772   3.844   3.858   3.932   3.942   3.945   3.975
 29 A"   71 A'   30 A"   72 A'   31 A"   73 A'   32 A"   74 A'                 
  4.083   4.254   4.620   5.955   5.969   5.991   6.266   6.294
 75 A'   76 A'   77 A'   33 A"   78 A'   79 A'   34 A"   80 A'                 
  6.358   6.785  13.728  13.789  13.843  27.712  28.302  28.312
 81 A'   82 A'   35 A"   83 A'   84 A'   85 A'   36 A"   86 A'                 
 28.332  28.507  28.511  28.512  28.524  28.589  35.187  66.742
 87 A'   37 A"   88 A'   38 A"   89 A'   90 A'   91 A'   92 A'                 
127.849 127.857 127.878 151.528 162.8791901.687
 39 A"   93 A'   94 A'   95 A'   96 A'   97 A'                                 

 Beta MOs, Restricted
 -- Occupied --                  
******* -176.34 -165.74 -165.74 -165.74  -77.16  -35.83  -31.32
  1 A'    2 A'    3 A'    1 A"    4 A'    5 A'    6 A'    7 A'                 
-31.319 -31.318 -24.714 -22.974 -22.974 -22.973 -22.970 -22.970
  2 A"    8 A'    9 A'   10 A'    3 A"   11 A'    4 A"   12 A'                 
-14.452  -6.653  -6.380  -4.815  -4.813  -4.810  -4.791  -4.779
 13 A'   14 A'   15 A'   16 A'    5 A"   17 A'   18 A'    6 A"                 
 -4.778  -2.057  -2.054  -2.052  -2.042  -2.042  -1.211  -0.839
 19 A'   20 A'    7 A"   21 A'   22 A'    8 A"   23 A'   24 A'                 
 -0.696  -0.594  -0.490  -0.462  -0.461  -0.346  -0.338  -0.337
 25 A'   26 A'   27 A'   28 A'    9 A"   29 A'   10 A"   30 A'                 
 -0.297  -0.295
 31 A'   11 A"                                                                 
 -- Virtual --                   
 -0.152  -0.125  -0.051  -0.009   0.018   0.034   0.039   0.063
 12 A"   32 A'   33 A'   34 A'   35 A'   36 A'   13 A"   37 A'                 
  0.124   0.138   0.141   0.159   0.194   0.196   0.203   0.231
 38 A'   14 A"   39 A'   40 A'   41 A'   15 A"   42 A'   43 A'                 
  0.243   0.248   0.268   0.277   0.297   0.359   0.369   0.376
 44 A'   16 A"   45 A'   17 A"   46 A'   47 A'   18 A"   19 A"                 
  0.384   0.422   0.445   0.491   0.567   0.589   0.645   0.650
 48 A'   49 A'   50 A'   51 A'   52 A'   20 A"   53 A'   21 A"                 
  0.773   0.827   0.829   0.852   0.916   1.139   1.264   1.285
 54 A'   22 A"   55 A'   56 A'   57 A'   58 A'   23 A"   59 A'                 
  1.289   1.310   1.344   1.365   1.467   1.555   1.626   1.856
 24 A"   60 A'   61 A'   62 A'   25 A"   63 A'   64 A'   65 A'                 
  1.942   1.997   2.013   2.246   2.379   3.533   3.691   3.745
 26 A"   27 A"   66 A'   67 A'   68 A'   69 A'   28 A"   70 A'                 
  3.770   3.772   3.844   3.858   3.932   3.942   3.945   3.975
 29 A"   71 A'   30 A"   72 A'   31 A"   73 A'   32 A"   74 A'                 
  4.083   4.254   4.620   5.955   5.969   5.991   6.266   6.294
 75 A'   76 A'   77 A'   33 A"   78 A'   79 A'   34 A"   80 A'                 
  6.358   6.785  13.728  13.789  13.843  27.712  28.302  28.312
 81 A'   82 A'   35 A"   83 A'   84 A'   85 A'   36 A"   86 A'                 
 28.332  28.507  28.511  28.512  28.524  28.589  35.187  66.742
 87 A'   37 A"   88 A'   38 A"   89 A'   90 A'   91 A'   92 A'                 
127.849 127.857 127.878 151.528 162.8791901.687
 39 A"   93 A'   94 A'   95 A'   96 A'   97 A'                                 
 --------------------------------------------------------------

          Ground-State Mulliken Net Atomic Charges

     Atom                 Charge (a.u.)
  ----------------------------------------
      1 P                     0.307542
      2 N                    -0.125740
      3 F                    -0.103626
      4 I                    -0.078176
  ----------------------------------------
  Sum of atomic charges =     0.000000

 -----------------------------------------------------------------
                    Cartesian Multipole Moments
 -----------------------------------------------------------------
    Charge (ESU x 10^10)
                 0.0000
    Dipole Moment (Debye)
         X       2.2769      Y      -1.5551      Z      -0.0000
       Tot       2.7573
    Quadrupole Moments (Debye-Ang)
        XX     -59.0228     XY       3.7119     YY     -52.0080
        XZ      -0.0000     YZ       0.0000     ZZ     -51.7396
    Octopole Moments (Debye-Ang^2)
       XXX      82.6814    XXY       2.9728    XYY      18.5210
       YYY      10.6213    XXZ       0.0000    XYZ      -0.0000
       YYZ      -0.0000    XZZ      15.1936    YZZ       3.7261
       ZZZ      -0.0000
    Hexadecapole Moments (Debye-Ang^3)
      XXXX    -873.6876   XXXY     -18.3599   XXYY    -173.6929
      XYYY     -25.1951   YYYY    -224.9142   XXXZ      -0.0000
      XXYZ       0.0000   XYYZ       0.0000   YYYZ       0.0000
      XXZZ    -143.8683   XYZZ      -9.9562   YYZZ     -48.4921
      XZZZ      -0.0000   YZZZ       0.0000   ZZZZ     -68.0465
 -----------------------------------------------------------------
 Calculating analytic gradient of the SCF energy
 Gradient of SCF Energy
            1           2           3           4
    1   0.0558919  -0.0710139  -0.0012187   0.0163407
    2  -0.0423073  -0.0018810   0.0401283   0.0040600
    3  -0.0000000   0.0000000  -0.0000000   0.0000000
 Max gradient component =       7.101E-02
 RMS gradient           =       3.143E-02
 Gradient time:  CPU 3.57 s  wall 0.99 s
 Geometry Optimization Parameters
   NAtoms,    NIC,     NZ,  NCons,   NDum,   NFix, NCnnct, MaxDiis
        4      14       4       0       0       0       0       0

 Cartesian Hessian Update
 Hessian Updated using BFGS Update


** GEOMETRY OPTIMIZATION IN DELOCALIZED INTERNAL COORDINATES **
   Searching for a Minimum

   Optimization Cycle:   2

                       Coordinates (Angstroms)
     ATOM                X               Y               Z
      1  P        -1.1683823071   -1.1537493347    0.0000000000
      2  N        -2.6872127511   -0.2448356444    0.0000000000
      3  F        -2.5921739047    1.2366496742    0.0000000000
      4  I         0.9790566988    0.2006651880    0.0000000000
   Point Group: cs    Number of degrees of freedom:     5


   Energy is  -7415.442597034

 Hessian Updated using BFGS Update

  5 Hessian modes will be used to form the next step
  Hessian Eigenvalues:
     0.078461    0.088649    0.244858    0.260077    0.289674

 Minimum Search - Taking Simple RFO Step
 Searching for Lamda that Minimizes Along All modes
 Value Taken    Lamda =  -0.06114310
 Calculated Step too Large.  Step scaled by  0.467906
 Step Taken.  Stepsize is  0.300000

                             Maximum     Tolerance    Cnvgd?
         Gradient           0.077515      0.000300      NO
         Displacement       0.244204      0.001200      NO
         Energy change     -0.032837      0.000001      NO


 New Cartesian Coordinates Obtained by Inverse Iteration

 Displacement from previous Coordinates is:  0.495285
 ----------------------------------------------------------------
             Standard Nuclear Orientation (Angstroms)
    I     Atom           X                Y                Z
 ----------------------------------------------------------------
    1      P      -1.2487942766    -1.1457138871     0.0000000000
    2      N      -2.6096744823    -0.2520611022     0.0000000000
    3      F      -2.4357190324     1.1728714437     0.0000000000
    4      I       0.8254755271     0.2636334287     0.0000000000
 ----------------------------------------------------------------
 Molecular Point Group                 Cs    NOp =  2
 Largest Abelian Subgroup              Cs    NOp =  2
 Nuclear Repulsion Energy =   383.6119240528 hartrees
 There are       42 alpha and       42 beta electrons
 Applying Cartesian multipole field
    Component          Value
    ---------          -----
     (2,0,0)        1.00000E-11
     (0,2,0)        2.00000E-11
     (0,0,2)       -3.00000E-11
 Nucleus-field energy     =     0.0000000083 hartrees
 Requested basis set is 6-311++G(d,p)
 There are 49 shells and 136 basis functions
 A cutoff of  1.0D-11 yielded    998 shell pairs
 There are      8029 function pairs (      8984 Cartesian)
 Smallest overlap matrix eigenvalue = 2.42E-03
 Guess MOs from SCF MO coefficient file

 -----------------------------------------------------------------------
  General SCF calculation program by
  Eric Jon Sundstrom, Paul Horn, Yuezhi Mao, Dmitri Zuev, Alec White,
  David Stuck, Shaama M.S., Shane Yost, Joonho Lee, David Small,
  Daniel Levine, Susi Lehtola, Hugh Burton, Evgeny Epifanovsky
 -----------------------------------------------------------------------
 Exchange:     0.2000 Hartree-Fock + 0.0800 Slater + 0.7200 B88
 Correlation:  0.1900 VWN1RPA + 0.8100 LYP
 Using SG-1 standard quadrature grid
 using 4 threads for integral computing
 -------------------------------------------------------
 OpenMP Integral computing Module                
 Release: version 2.0, May 2017, Q-Chem Inc. Pleasanton 
 -------------------------------------------------------
 -------------------------------------------------------
 OpenMP BLAS3 based DFT computing Module                
 Release: version 1.0, May 2013, Q-Chem Inc. Pittsburgh 
 -------------------------------------------------------
 A restricted SCF calculation will be
 performed using DIIS
 SCF converges when DIIS error is below 1.0e-08
 ---------------------------------------
  Cycle       Energy         DIIS error
 ---------------------------------------
    1   -7415.4530181986      1.73e-03  
    2   -7415.4567420061      1.70e-03  
    3   -7415.4559990070      1.74e-03  
    4   -7415.4627806134      2.55e-04  
    5   -7415.4629071598      1.41e-04  
    6   -7415.4629382721      1.60e-05  
    7   -7415.4629385677      6.08e-06  
    8   -7415.4629386205      1.08e-06  
    9   -7415.4629386222      7.73e-07  
   10   -7415.4629386240      1.48e-07  
   11   -7415.4629386240      3.97e-08  
   12   -7415.4629386241      8.14e-09  Convergence criterion met
 ---------------------------------------
 SCF time:   CPU 12.01s  wall 4.00s 
 SCF   energy in the final basis set =    -7415.4629386241
 Total energy in the final basis set =    -7415.4629386241

 --------------------------------------------------------------
             Orbital Energies (a.u.) and Symmetries
 --------------------------------------------------------------

 Alpha MOs, Restricted
 -- Occupied --                  
******* -176.33 -165.73 -165.73 -165.73  -77.15  -35.83  -31.32
  1 A'    2 A'    3 A'    1 A"    4 A'    5 A'    6 A'    7 A'                 
-31.313 -31.312 -24.723 -22.968 -22.967 -22.967 -22.964 -22.964
  2 A"    8 A'    9 A'   10 A'    3 A"   11 A'    4 A"   12 A'                 
-14.438  -6.643  -6.374  -4.805  -4.803  -4.799  -4.785  -4.774
 13 A'   14 A'   15 A'   16 A'    5 A"   17 A'   18 A'    6 A"                 
 -4.772  -2.051  -2.048  -2.046  -2.036  -2.036  -1.236  -0.871
 19 A'   20 A'    7 A"   21 A'   22 A'    8 A"   23 A'   24 A'                 
 -0.693  -0.600  -0.495  -0.480  -0.477  -0.346  -0.342  -0.335
 25 A'   26 A'   27 A'    9 A"   28 A'   10 A"   29 A'   30 A'                 
 -0.297  -0.295
 11 A"   31 A'                                                                 
 -- Virtual --                   
 -0.134  -0.113  -0.023  -0.004   0.027   0.035   0.039   0.073
 12 A"   32 A'   33 A'   34 A'   35 A'   36 A'   13 A"   37 A'                 
  0.126   0.137   0.143   0.159   0.190   0.197   0.216   0.225
 38 A'   14 A"   39 A'   40 A'   41 A'   15 A"   42 A'   43 A'                 
  0.245   0.251   0.263   0.276   0.318   0.363   0.372   0.387
 16 A"   44 A'   45 A'   17 A"   46 A'   47 A'   18 A"   19 A"                 
  0.392   0.422   0.471   0.526   0.602   0.606   0.658   0.665
 48 A'   49 A'   50 A'   51 A'   52 A'   20 A"   21 A"   53 A'                 
  0.747   0.822   0.852   0.913   0.948   1.130   1.269   1.289
 54 A'   22 A"   55 A'   56 A'   57 A'   58 A'   23 A"   24 A"                 
  1.295   1.313   1.332   1.361   1.477   1.574   1.621   1.904
 59 A'   60 A'   61 A'   62 A'   25 A"   63 A'   64 A'   65 A'                 
  1.935   2.043   2.052   2.236   2.497   3.537   3.672   3.759
 26 A"   27 A"   66 A'   67 A'   68 A'   69 A'   28 A"   29 A"                 
  3.762   3.780   3.878   3.916   3.939   3.950   3.953   4.002
 70 A'   71 A'   30 A"   72 A'   31 A"   73 A'   32 A"   74 A'                 
  4.098   4.269   4.730   5.961   5.975   6.004   6.259   6.293
 75 A'   76 A'   77 A'   33 A"   78 A'   79 A'   34 A"   80 A'                 
  6.403   6.892  13.738  13.822  13.894  27.725  28.309  28.319
 81 A'   82 A'   35 A"   83 A'   84 A'   85 A'   36 A"   86 A'                 
 28.341  28.513  28.518  28.519  28.538  28.602  35.206  66.739
 87 A'   37 A"   88 A'   38 A"   89 A'   90 A'   91 A'   92 A'                 
127.856 127.863 127.888 151.541 162.9981901.700
 39 A"   93 A'   94 A'   95 A'   96 A'   97 A'                                 

 Beta MOs, Restricted
 -- Occupied --                  
******* -176.33 -165.73 -165.73 -165.73  -77.15  -35.83  -31.32
  1 A'    2 A'    3 A'    1 A"    4 A'    5 A'    6 A'    7 A'                 
-31.313 -31.312 -24.723 -22.968 -22.967 -22.967 -22.964 -22.964
  2 A"    8 A'    9 A'   10 A'    3 A"   11 A'    4 A"   12 A'                 
-14.438  -6.643  -6.374  -4.805  -4.803  -4.799  -4.785  -4.774
 13 A'   14 A'   15 A'   16 A'    5 A"   17 A'   18 A'    6 A"                 
 -4.772  -2.051  -2.048  -2.046  -2.036  -2.036  -1.236  -0.871
 19 A'   20 A'    7 A"   21 A'   22 A'    8 A"   23 A'   24 A'                 
 -0.693  -0.600  -0.495  -0.480  -0.477  -0.346  -0.342  -0.335
 25 A'   26 A'   27 A'    9 A"   28 A'   10 A"   29 A'   30 A'                 
 -0.297  -0.295
 11 A"   31 A'                                                                 
 -- Virtual --                   
 -0.134  -0.113  -0.023  -0.004   0.027   0.035   0.039   0.073
 12 A"   32 A'   33 A'   34 A'   35 A'   36 A'   13 A"   37 A'                 
  0.126   0.137   0.143   0.159   0.190   0.197   0.216   0.225
 38 A'   14 A"   39 A'   40 A'   41 A'   15 A"   42 A'   43 A'                 
  0.245   0.251   0.263   0.276   0.318   0.363   0.372   0.387
 16 A"   44 A'   45 A'   17 A"   46 A'   47 A'   18 A"   19 A"                 
  0.392   0.422   0.471   0.526   0.602   0.606   0.658   0.665
 48 A'   49 A'   50 A'   51 A'   52 A'   20 A"   21 A"   53 A'                 
  0.747   0.822   0.852   0.913   0.948   1.130   1.269   1.289
 54 A'   22 A"   55 A'   56 A'   57 A'   58 A'   23 A"   24 A"                 
  1.295   1.313   1.332   1.361   1.477   1.574   1.621   1.904
 59 A'   60 A'   61 A'   62 A'   25 A"   63 A'   64 A'   65 A'                 
  1.935   2.043   2.052   2.236   2.497   3.537   3.672   3.759
 26 A"   27 A"   66 A'   67 A'   68 A'   69 A'   28 A"   29 A"                 
  3.762   3.780   3.878   3.916   3.939   3.950   3.953   4.002
 70 A'   71 A'   30 A"   72 A'   31 A"   73 A'   32 A"   74 A'                 
  4.098   4.269   4.730   5.961   5.975   6.004   6.259   6.293
 75 A'   76 A'   77 A'   33 A"   78 A'   79 A'   34 A"   80 A'                 
  6.403   6.892  13.738  13.822  13.894  27.725  28.309  28.319
 81 A'   82 A'   35 A"   83 A'   84 A'   85 A'   36 A"   86 A'                 
 28.341  28.513  28.518  28.519  28.538  28.602  35.206  66.739
 87 A'   37 A"   88 A'   38 A"   89 A'   90 A'   91 A'   92 A'                 
127.856 127.863 127.888 151.541 162.9981901.700
 39 A"   93 A'   94 A'   95 A'   96 A'   97 A'                                 
 --------------------------------------------------------------

          Ground-State Mulliken Net Atomic Charges

     Atom                 Charge (a.u.)
  ----------------------------------------
      1 P                     0.317815
      2 N                    -0.139517
      3 F                    -0.078862
      4 I                    -0.099436
  ----------------------------------------
  Sum of atomic charges =    -0.000000

 -----------------------------------------------------------------
                    Cartesian Multipole Moments
 -----------------------------------------------------------------
    Charge (ESU x 10^10)
                -0.0000
    Dipole Moment (Debye)
         X       1.7975      Y      -1.3974      Z       0.0000
       Tot       2.2768
    Quadrupole Moments (Debye-Ang)
        XX     -58.1042     XY       3.2864     YY     -51.5841
        XZ      -0.0000     YZ      -0.0000     ZZ     -51.2941
    Octopole Moments (Debye-Ang^2)
       XXX      88.9965    XXY       2.5673    XYY      21.7173
       YYY       6.5164    XXZ       0.0000    XYZ       0.0000
       YYZ       0.0000    XZZ      18.2579    YZZ       1.8950
       ZZZ       0.0000
    Hexadecapole Moments (Debye-Ang^3)
      XXXX    -792.4969   XXXY     -33.4927   XXYY    -158.1451
      XYYY     -36.0580   YYYY    -222.9078   XXXZ      -0.0000
      XXYZ      -0.0000   XYYZ      -0.0000   YYYZ      -0.0000
      XXZZ    -129.8354   XYZZ     -12.9588   YYZZ     -47.6916
      XZZZ      -0.0000   YZZZ      -0.0000   ZZZZ     -66.7981
 -----------------------------------------------------------------
 Calculating analytic gradient of the SCF energy
 Gradient of SCF Energy
            1           2           3           4
    1   0.0157002  -0.0288590   0.0053115   0.0078472
    2  -0.0092697  -0.0096730   0.0167832   0.0021594
    3   0.0000000  -0.0000000   0.0000000   0.0000000
 Max gradient component =       2.886E-02
 RMS gradient           =       1.167E-02
 Gradient time:  CPU 3.70 s  wall 1.02 s
 Geometry Optimization Parameters
   NAtoms,    NIC,     NZ,  NCons,   NDum,   NFix, NCnnct, MaxDiis
        4      14       4       0       0       0       0       0

 Cartesian Hessian Update
 Hessian Updated using BFGS Update


** GEOMETRY OPTIMIZATION IN DELOCALIZED INTERNAL COORDINATES **
   Searching for a Minimum

   Optimization Cycle:   3

                       Coordinates (Angstroms)
     ATOM                X               Y               Z
      1  P        -1.2487942766   -1.1457138871    0.0000000000
      2  N        -2.6096744823   -0.2520611022    0.0000000000
      3  F        -2.4357190324    1.1728714437    0.0000000000
      4  I         0.8254755271    0.2636334287    0.0000000000
   Point Group: cs    Number of degrees of freedom:     5


   Energy is  -7415.462938624

 Hessian Updated using BFGS Update

  5 Hessian modes will be used to form the next step
  Hessian Eigenvalues:
     0.080355    0.185456    0.243734    0.275626    0.315531

 Minimum Search - Taking Simple RFO Step
 Searching for Lamda that Minimizes Along All modes
 Value Taken    Lamda =  -0.00603433
 Step Taken.  Stepsize is  0.183497

                             Maximum     Tolerance    Cnvgd?
         Gradient           0.028546      0.000300      NO
         Displacement       0.162297      0.001200      NO
         Energy change     -0.020342      0.000001      NO


 New Cartesian Coordinates Obtained by Inverse Iteration

 Displacement from previous Coordinates is:  0.234422
 ----------------------------------------------------------------
             Standard Nuclear Orientation (Angstroms)
    I     Atom           X                Y                Z
 ----------------------------------------------------------------
    1      P      -1.2713543371    -1.1521622965     0.0000000000
    2      N      -2.5407510208    -0.2379447647     0.0000000000
    3      F      -2.3948976986     1.1518417853     0.0000000000
    4      I       0.7382907923     0.2769951589     0.0000000000
 ----------------------------------------------------------------
 Molecular Point Group                 Cs    NOp =  2
 Largest Abelian Subgroup              Cs    NOp =  2
 Nuclear Repulsion Energy =   394.5857206933 hartrees
 There are       42 alpha and       42 beta electrons
 Applying Cartesian multipole field
    Component          Value
    ---------          -----
     (2,0,0)        1.00000E-11
     (0,2,0)        2.00000E-11
     (0,0,2)       -3.00000E-11
 Nucleus-field energy     =     0.0000000079 hartrees
 Requested basis set is 6-311++G(d,p)
 There are 49 shells and 136 basis functions
 A cutoff of  1.0D-11 yielded   1006 shell pairs
 There are      8080 function pairs (      9046 Cartesian)
 Smallest overlap matrix eigenvalue = 2.28E-03
 Guess MOs from SCF MO coefficient file

 -----------------------------------------------------------------------
  General SCF calculation program by
  Eric Jon Sundstrom, Paul Horn, Yuezhi Mao, Dmitri Zuev, Alec White,
  David Stuck, Shaama M.S., Shane Yost, Joonho Lee, David Small,
  Daniel Levine, Susi Lehtola, Hugh Burton, Evgeny Epifanovsky
 -----------------------------------------------------------------------
 Exchange:     0.2000 Hartree-Fock + 0.0800 Slater + 0.7200 B88
 Correlation:  0.1900 VWN1RPA + 0.8100 LYP
 Using SG-1 standard quadrature grid
 using 4 threads for integral computing
 -------------------------------------------------------
 OpenMP Integral computing Module                
 Release: version 2.0, May 2017, Q-Chem Inc. Pleasanton 
 -------------------------------------------------------
 -------------------------------------------------------
 OpenMP BLAS3 based DFT computing Module                
 Release: version 1.0, May 2013, Q-Chem Inc. Pittsburgh 
 -------------------------------------------------------
 A restricted SCF calculation will be
 performed using DIIS
 SCF converges when DIIS error is below 1.0e-08
 ---------------------------------------
  Cycle       Energy         DIIS error
 ---------------------------------------
    1   -7415.4613100881      1.02e-03  
    2   -7415.4638838293      6.71e-04  
    3   -7415.4630690279      9.00e-04  
    4   -7415.4647405311      1.55e-04  
    5   -7415.4647878517      8.59e-05  
    6   -7415.4647999803      1.08e-05  
    7   -7415.4648001452      3.45e-06  
    8   -7415.4648001634      7.98e-07  
    9   -7415.4648001646      5.74e-07  
   10   -7415.4648001655      8.19e-08  
   11   -7415.4648001655      2.18e-08  
   12   -7415.4648001655      4.20e-09  Convergence criterion met
 ---------------------------------------
 SCF time:   CPU 12.21s  wall 3.00s 
 SCF   energy in the final basis set =    -7415.4648001655
 Total energy in the final basis set =    -7415.4648001655

 --------------------------------------------------------------
             Orbital Energies (a.u.) and Symmetries
 --------------------------------------------------------------

 Alpha MOs, Restricted
 -- Occupied --                  
******* -176.32 -165.73 -165.73 -165.73  -77.14  -35.82  -31.31
  1 A'    2 A'    3 A'    1 A"    4 A'    5 A'    6 A'    7 A'                 
-31.309 -31.308 -24.731 -22.964 -22.963 -22.963 -22.960 -22.960
  2 A"    8 A'    9 A'   10 A'    3 A"   11 A'    4 A"   12 A'                 
-14.428  -6.636  -6.370  -4.798  -4.796  -4.793  -4.781  -4.770
 13 A'   14 A'   15 A'   16 A'    5 A"   17 A'   18 A'    6 A"                 
 -4.768  -2.047  -2.044  -2.042  -2.032  -2.032  -1.256  -0.885
 19 A'   20 A'    7 A"   21 A'   22 A'    8 A"   23 A'   24 A'                 
 -0.694  -0.609  -0.500  -0.494  -0.484  -0.351  -0.346  -0.326
 25 A'   26 A'   27 A'    9 A"   28 A'   10 A"   29 A'   30 A'                 
 -0.296  -0.293
 11 A"   31 A'                                                                 
 -- Virtual --                   
 -0.124  -0.100  -0.012   0.001   0.031   0.039   0.039   0.080
 12 A"   32 A'   33 A'   34 A'   35 A'   13 A"   36 A'   37 A'                 
  0.126   0.136   0.146   0.160   0.190   0.198   0.220   0.231
 38 A'   14 A"   39 A'   40 A'   41 A'   15 A"   42 A'   43 A'                 
  0.246   0.257   0.261   0.276   0.330   0.366   0.371   0.392
 16 A"   44 A'   45 A'   17 A"   46 A'   47 A'   18 A"   19 A"                 
  0.399   0.423   0.482   0.549   0.619   0.622   0.667   0.672
 48 A'   49 A'   50 A'   51 A'   20 A"   52 A'   21 A"   53 A'                 
  0.743   0.819   0.862   0.920   1.013   1.127   1.272   1.289
 54 A'   22 A"   55 A'   56 A'   57 A'   58 A'   23 A"   59 A'                 
  1.292   1.316   1.341   1.362   1.483   1.572   1.624   1.928
 24 A"   60 A'   61 A'   62 A'   25 A"   63 A'   64 A'   26 A"                 
  1.928   2.067   2.069   2.244   2.549   3.555   3.657   3.750
 65 A'   27 A"   66 A'   67 A'   68 A'   69 A'   28 A"   29 A"                 
  3.753   3.803   3.911   3.943   3.952   3.956   3.960   4.029
 70 A'   71 A'   30 A"   31 A"   72 A'   73 A'   32 A"   74 A'                 
  4.111   4.276   4.813   5.965   5.979   6.010   6.254   6.288
 75 A'   76 A'   77 A'   33 A"   78 A'   79 A'   34 A"   80 A'                 
  6.453   6.941  13.746  13.844  13.948  27.734  28.313  28.324
 81 A'   82 A'   35 A"   83 A'   84 A'   85 A'   36 A"   86 A'                 
 28.347  28.518  28.523  28.525  28.546  28.612  35.222  66.734
 87 A'   37 A"   88 A'   38 A"   89 A'   90 A'   91 A'   92 A'                 
127.861 127.869 127.894 151.549 163.0581901.708
 39 A"   93 A'   94 A'   95 A'   96 A'   97 A'                                 

 Beta MOs, Restricted
 -- Occupied --                  
******* -176.32 -165.73 -165.73 -165.73  -77.14  -35.82  -31.31
  1 A'    2 A'    3 A'    1 A"    4 A'    5 A'    6 A'    7 A'                 
-31.309 -31.308 -24.731 -22.964 -22.963 -22.963 -22.960 -22.960
  2 A"    8 A'    9 A'   10 A'    3 A"   11 A'    4 A"   12 A'                 
-14.428  -6.636  -6.370  -4.798  -4.796  -4.793  -4.781  -4.770
 13 A'   14 A'   15 A'   16 A'    5 A"   17 A'   18 A'    6 A"                 
 -4.768  -2.047  -2.044  -2.042  -2.032  -2.032  -1.256  -0.885
 19 A'   20 A'    7 A"   21 A'   22 A'    8 A"   23 A'   24 A'                 
 -0.694  -0.609  -0.500  -0.494  -0.484  -0.351  -0.346  -0.326
 25 A'   26 A'   27 A'    9 A"   28 A'   10 A"   29 A'   30 A'                 
 -0.296  -0.293
 11 A"   31 A'                                                                 
 -- Virtual --                   
 -0.124  -0.100  -0.012   0.001   0.031   0.039   0.039   0.080
 12 A"   32 A'   33 A'   34 A'   35 A'   13 A"   36 A'   37 A'                 
  0.126   0.136   0.146   0.160   0.190   0.198   0.220   0.231
 38 A'   14 A"   39 A'   40 A'   41 A'   15 A"   42 A'   43 A'                 
  0.246   0.257   0.261   0.276   0.330   0.366   0.371   0.392
 16 A"   44 A'   45 A'   17 A"   46 A'   47 A'   18 A"   19 A"                 
  0.399   0.423   0.482   0.549   0.619   0.622   0.667   0.672
 48 A'   49 A'   50 A'   51 A'   20 A"   52 A'   21 A"   53 A'                 
  0.743   0.819   0.862   0.920   1.013   1.127   1.272   1.289
 54 A'   22 A"   55 A'   56 A'   57 A'   58 A'   23 A"   59 A'                 
  1.292   1.316   1.341   1.362   1.483   1.572   1.624   1.928
 24 A"   60 A'   61 A'   62 A'   25 A"   63 A'   64 A'   26 A"                 
  1.928   2.067   2.069   2.244   2.549   3.555   3.657   3.750
 65 A'   27 A"   66 A'   67 A'   68 A'   69 A'   28 A"   29 A"                 
  3.753   3.803   3.911   3.943   3.952   3.956   3.960   4.029
 70 A'   71 A'   30 A"   31 A"   72 A'   73 A'   32 A"   74 A'                 
  4.111   4.276   4.813   5.965   5.979   6.010   6.254   6.288
 75 A'   76 A'   77 A'   33 A"   78 A'   79 A'   34 A"   80 A'                 
  6.453   6.941  13.746  13.844  13.948  27.734  28.313  28.324
 81 A'   82 A'   35 A"   83 A'   84 A'   85 A'   36 A"   86 A'                 
 28.347  28.518  28.523  28.525  28.546  28.612  35.222  66.734
 87 A'   37 A"   88 A'   38 A"   89 A'   90 A'   91 A'   92 A'                 
127.861 127.869 127.894 151.549 163.0581901.708
 39 A"   93 A'   94 A'   95 A'   96 A'   97 A'                                 
 --------------------------------------------------------------

          Ground-State Mulliken Net Atomic Charges

     Atom                 Charge (a.u.)
  ----------------------------------------
      1 P                     0.318301
      2 N                    -0.149432
      3 F                    -0.051571
      4 I                    -0.117298
  ----------------------------------------
  Sum of atomic charges =    -0.000000

 -----------------------------------------------------------------
                    Cartesian Multipole Moments
 -----------------------------------------------------------------
    Charge (ESU x 10^10)
                -0.0000
    Dipole Moment (Debye)
         X       1.5279      Y      -1.2980      Z      -0.0000
       Tot       2.0048
    Quadrupole Moments (Debye-Ang)
        XX     -57.6922     XY       2.9017     YY     -51.1763
        XZ       0.0000     YZ       0.0000     ZZ     -51.0394
    Octopole Moments (Debye-Ang^2)
       XXX      91.9191    XXY       2.9908    XYY      23.2441
       YYY       5.7711    XXZ      -0.0000    XYZ      -0.0000
       YYZ      -0.0000    XZZ      19.8562    YZZ       1.4929
       ZZZ       0.0000
    Hexadecapole Moments (Debye-Ang^3)
      XXXX    -748.8755   XXXY     -37.2586   XXYY    -150.3499
      XYYY     -37.4213   YYYY    -222.0114   XXXZ       0.0000
      XXYZ       0.0000   XYYZ       0.0000   YYYZ       0.0000
      XXZZ    -122.4578   XYZZ     -13.0969   YYZZ     -47.3537
      XZZZ       0.0000   YZZZ       0.0000   ZZZZ     -66.1405
 -----------------------------------------------------------------
 Calculating analytic gradient of the SCF energy
 Gradient of SCF Energy
            1           2           3           4
    1  -0.0145696   0.0150745   0.0034275  -0.0039324
    2   0.0163677  -0.0169474   0.0020542  -0.0014745
    3  -0.0000000   0.0000000  -0.0000000   0.0000000
 Max gradient component =       1.695E-02
 RMS gradient           =       9.257E-03
 Gradient time:  CPU 3.78 s  wall 1.04 s
 Geometry Optimization Parameters
   NAtoms,    NIC,     NZ,  NCons,   NDum,   NFix, NCnnct, MaxDiis
        4      14       4       0       0       0       0       0

 Cartesian Hessian Update
 Hessian Updated using BFGS Update


** GEOMETRY OPTIMIZATION IN DELOCALIZED INTERNAL COORDINATES **
   Searching for a Minimum

   Optimization Cycle:   4

                       Coordinates (Angstroms)
     ATOM                X               Y               Z
      1  P        -1.2713543371   -1.1521622965    0.0000000000
      2  N        -2.5407510208   -0.2379447647    0.0000000000
      3  F        -2.3948976986    1.1518417853    0.0000000000
      4  I         0.7382907923    0.2769951589    0.0000000000
   Point Group: cs    Number of degrees of freedom:     5


   Energy is  -7415.464800165

 Hessian Updated using BFGS Update

  5 Hessian modes will be used to form the next step
  Hessian Eigenvalues:
     0.080988    0.190828    0.243419    0.291010    0.437452

 Minimum Search - Taking Simple RFO Step
 Searching for Lamda that Minimizes Along All modes
 Value Taken    Lamda =  -0.00160420
 Step Taken.  Stepsize is  0.062156

                             Maximum     Tolerance    Cnvgd?
         Gradient           0.015034      0.000300      NO
         Displacement       0.037800      0.001200      NO
         Energy change     -0.001862      0.000001      NO


 New Cartesian Coordinates Obtained by Inverse Iteration

 Displacement from previous Coordinates is:  0.105846
 ----------------------------------------------------------------
             Standard Nuclear Orientation (Angstroms)
    I     Atom           X                Y                Z
 ----------------------------------------------------------------
    1      P      -1.2554924915    -1.1554637021     0.0000000000
    2      N      -2.5514413408    -0.2270908551     0.0000000000
    3      F      -2.4320183882     1.1584455200     0.0000000000
    4      I       0.7702399564     0.2628389203     0.0000000000
 ----------------------------------------------------------------
 Molecular Point Group                 Cs    NOp =  2
 Largest Abelian Subgroup              Cs    NOp =  2
 Nuclear Repulsion Energy =   390.8541481294 hartrees
 There are       42 alpha and       42 beta electrons
 Applying Cartesian multipole field
    Component          Value
    ---------          -----
     (2,0,0)        1.00000E-11
     (0,2,0)        2.00000E-11
     (0,0,2)       -3.00000E-11
 Nucleus-field energy     =     0.0000000081 hartrees
 Requested basis set is 6-311++G(d,p)
 There are 49 shells and 136 basis functions
 A cutoff of  1.0D-11 yielded   1004 shell pairs
 There are      8074 function pairs (      9040 Cartesian)
 Smallest overlap matrix eigenvalue = 2.32E-03
 Guess MOs from SCF MO coefficient file

 -----------------------------------------------------------------------
  General SCF calculation program by
  Eric Jon Sundstrom, Paul Horn, Yuezhi Mao, Dmitri Zuev, Alec White,
  David Stuck, Shaama M.S., Shane Yost, Joonho Lee, David Small,
  Daniel Levine, Susi Lehtola, Hugh Burton, Evgeny Epifanovsky
 -----------------------------------------------------------------------
 Exchange:     0.2000 Hartree-Fock + 0.0800 Slater + 0.7200 B88
 Correlation:  0.1900 VWN1RPA + 0.8100 LYP
 Using SG-1 standard quadrature grid
 using 4 threads for integral computing
 -------------------------------------------------------
 OpenMP Integral computing Module                
 Release: version 2.0, May 2017, Q-Chem Inc. Pleasanton 
 -------------------------------------------------------
 -------------------------------------------------------
 OpenMP BLAS3 based DFT computing Module                
 Release: version 1.0, May 2013, Q-Chem Inc. Pittsburgh 
 -------------------------------------------------------
 A restricted SCF calculation will be
 performed using DIIS
 SCF converges when DIIS error is below 1.0e-08
 ---------------------------------------
  Cycle       Energy         DIIS error
 ---------------------------------------
    1   -7415.4649491079      4.28e-04  
    2   -7415.4651242357      4.31e-04  
    3   -7415.4651555849      4.06e-04  
    4   -7415.4655280530      4.77e-05  
    5   -7415.4655316780      2.65e-05  
    6   -7415.4655327845      3.21e-06  
    7   -7415.4655327964      1.30e-06  
    8   -7415.4655327978      2.46e-07  
    9   -7415.4655327980      1.38e-07  
   10   -7415.4655327979      2.77e-08  
   11   -7415.4655327980      6.11e-09  Convergence criterion met
 ---------------------------------------
 SCF time:   CPU 11.15s  wall 3.00s 
 SCF   energy in the final basis set =    -7415.4655327980
 Total energy in the final basis set =    -7415.4655327980

 --------------------------------------------------------------
             Orbital Energies (a.u.) and Symmetries
 --------------------------------------------------------------

 Alpha MOs, Restricted
 -- Occupied --                  
******* -176.33 -165.73 -165.73 -165.73  -77.14  -35.82  -31.31
  1 A'    2 A'    3 A'    1 A"    4 A'    5 A'    6 A'    7 A'                 
-31.310 -31.309 -24.732 -22.965 -22.964 -22.963 -22.960 -22.960
  2 A"    8 A'    9 A'   10 A'    3 A"   11 A'    4 A"   12 A'                 
-14.431  -6.638  -6.371  -4.800  -4.798  -4.794  -4.782  -4.770
 13 A'   14 A'   15 A'   16 A'    5 A"   17 A'   18 A'    6 A"                 
 -4.768  -2.048  -2.045  -2.043  -2.033  -2.033  -1.259  -0.877
 19 A'   20 A'    7 A"   21 A'   22 A'    8 A"   23 A'   24 A'                 
 -0.695  -0.611  -0.499  -0.495  -0.486  -0.348  -0.346  -0.325
 25 A'   26 A'   27 A'    9 A"   28 A'   10 A"   29 A'   30 A'                 
 -0.295  -0.293
 11 A"   31 A'                                                                 
 -- Virtual --                   
 -0.127  -0.100  -0.014  -0.001   0.032   0.038   0.039   0.079
 12 A"   32 A'   33 A'   34 A'   35 A'   36 A'   13 A"   37 A'                 
  0.126   0.136   0.147   0.160   0.190   0.198   0.220   0.229
 38 A'   14 A"   39 A'   40 A'   41 A'   15 A"   42 A'   43 A'                 
  0.247   0.254   0.261   0.277   0.325   0.365   0.371   0.389
 16 A"   44 A'   45 A'   17 A"   46 A'   47 A'   18 A"   19 A"                 
  0.397   0.424   0.477   0.540   0.613   0.614   0.666   0.667
 48 A'   49 A'   50 A'   51 A'   20 A"   52 A'   53 A'   21 A"                 
  0.750   0.822   0.863   0.922   0.982   1.128   1.272   1.291
 54 A'   22 A"   55 A'   56 A'   57 A'   58 A'   23 A"   24 A"                 
  1.294   1.315   1.334   1.360   1.482   1.575   1.624   1.928
 59 A'   60 A'   61 A'   62 A'   25 A"   63 A'   64 A'   26 A"                 
  1.928   2.052   2.055   2.248   2.519   3.558   3.654   3.749
 65 A'   27 A"   66 A'   67 A'   68 A'   69 A'   28 A"   29 A"                 
  3.751   3.787   3.917   3.942   3.947   3.954   3.959   4.019
 70 A'   71 A'   30 A"   31 A"   72 A'   73 A'   32 A"   74 A'                 
  4.109   4.273   4.819   5.965   5.979   6.009   6.252   6.283
 75 A'   76 A'   77 A'   33 A"   78 A'   79 A'   34 A"   80 A'                 
  6.460   6.922  13.744  13.840  13.921  27.731  28.312  28.323
 81 A'   82 A'   35 A"   83 A'   84 A'   85 A'   36 A"   86 A'                 
 28.345  28.517  28.522  28.524  28.544  28.610  35.217  66.731
 87 A'   37 A"   88 A'   38 A"   89 A'   90 A'   91 A'   92 A'                 
127.860 127.868 127.893 151.547 163.0311901.706
 39 A"   93 A'   94 A'   95 A'   96 A'   97 A'                                 

 Beta MOs, Restricted
 -- Occupied --                  
******* -176.33 -165.73 -165.73 -165.73  -77.14  -35.82  -31.31
  1 A'    2 A'    3 A'    1 A"    4 A'    5 A'    6 A'    7 A'                 
-31.310 -31.309 -24.732 -22.965 -22.964 -22.963 -22.960 -22.960
  2 A"    8 A'    9 A'   10 A'    3 A"   11 A'    4 A"   12 A'                 
-14.431  -6.638  -6.371  -4.800  -4.798  -4.794  -4.782  -4.770
 13 A'   14 A'   15 A'   16 A'    5 A"   17 A'   18 A'    6 A"                 
 -4.768  -2.048  -2.045  -2.043  -2.033  -2.033  -1.259  -0.877
 19 A'   20 A'    7 A"   21 A'   22 A'    8 A"   23 A'   24 A'                 
 -0.695  -0.611  -0.499  -0.495  -0.486  -0.348  -0.346  -0.325
 25 A'   26 A'   27 A'    9 A"   28 A'   10 A"   29 A'   30 A'                 
 -0.295  -0.293
 11 A"   31 A'                                                                 
 -- Virtual --                   
 -0.127  -0.100  -0.014  -0.001   0.032   0.038   0.039   0.079
 12 A"   32 A'   33 A'   34 A'   35 A'   36 A'   13 A"   37 A'                 
  0.126   0.136   0.147   0.160   0.190   0.198   0.220   0.229
 38 A'   14 A"   39 A'   40 A'   41 A'   15 A"   42 A'   43 A'                 
  0.247   0.254   0.261   0.277   0.325   0.365   0.371   0.389
 16 A"   44 A'   45 A'   17 A"   46 A'   47 A'   18 A"   19 A"                 
  0.397   0.424   0.477   0.540   0.613   0.614   0.666   0.667
 48 A'   49 A'   50 A'   51 A'   20 A"   52 A'   53 A'   21 A"                 
  0.750   0.822   0.863   0.922   0.982   1.128   1.272   1.291
 54 A'   22 A"   55 A'   56 A'   57 A'   58 A'   23 A"   24 A"                 
  1.294   1.315   1.334   1.360   1.482   1.575   1.624   1.928
 59 A'   60 A'   61 A'   62 A'   25 A"   63 A'   64 A'   26 A"                 
  1.928   2.052   2.055   2.248   2.519   3.558   3.654   3.749
 65 A'   27 A"   66 A'   67 A'   68 A'   69 A'   28 A"   29 A"                 
  3.751   3.787   3.917   3.942   3.947   3.954   3.959   4.019
 70 A'   71 A'   30 A"   31 A"   72 A'   73 A'   32 A"   74 A'                 
  4.109   4.273   4.819   5.965   5.979   6.009   6.252   6.283
 75 A'   76 A'   77 A'   33 A"   78 A'   79 A'   34 A"   80 A'                 
  6.460   6.922  13.744  13.840  13.921  27.731  28.312  28.323
 81 A'   82 A'   35 A"   83 A'   84 A'   85 A'   36 A"   86 A'                 
 28.345  28.517  28.522  28.524  28.544  28.610  35.217  66.731
 87 A'   37 A"   88 A'   38 A"   89 A'   90 A'   91 A'   92 A'                 
127.860 127.868 127.893 151.547 163.0311901.706
 39 A"   93 A'   94 A'   95 A'   96 A'   97 A'                                 
 --------------------------------------------------------------

          Ground-State Mulliken Net Atomic Charges

     Atom                 Charge (a.u.)
  ----------------------------------------
      1 P                     0.315370
      2 N                    -0.152574
      3 F                    -0.047007
      4 I                    -0.115789
  ----------------------------------------
  Sum of atomic charges =    -0.000000

 -----------------------------------------------------------------
                    Cartesian Multipole Moments
 -----------------------------------------------------------------
    Charge (ESU x 10^10)
                -0.0000
    Dipole Moment (Debye)
         X       1.5716      Y      -1.2681      Z      -0.0000
       Tot       2.0194
    Quadrupole Moments (Debye-Ang)
        XX     -57.7995     XY       2.7864     YY     -51.2209
        XZ       0.0000     YZ       0.0000     ZZ     -51.1546
    Octopole Moments (Debye-Ang^2)
       XXX      90.1372    XXY       3.6794    XYY      22.4449
       YYY       6.8219    XXZ      -0.0000    XYZ      -0.0000
       YYZ      -0.0000    XZZ      19.1830    YZZ       1.9686
       ZZZ      -0.0000
    Hexadecapole Moments (Debye-Ang^3)
      XXXX    -762.8183   XXXY     -35.9728   XXYY    -152.6816
      XYYY     -35.7621   YYYY    -221.6572   XXXZ       0.0000
      XXYZ       0.0000   XYYZ       0.0000   YYYZ       0.0000
      XXZZ    -124.9501   XYZZ     -12.6784   YYZZ     -47.4351
      XZZZ       0.0000   YZZZ       0.0000   ZZZZ     -66.4992
 -----------------------------------------------------------------
 Calculating analytic gradient of the SCF energy
 Gradient of SCF Energy
            1           2           3           4
    1   0.0034637  -0.0023381   0.0002811  -0.0014067
    2  -0.0004532  -0.0000080   0.0013182  -0.0008570
    3  -0.0000000   0.0000000  -0.0000000   0.0000000
 Max gradient component =       3.464E-03
 RMS gradient           =       1.360E-03
 Gradient time:  CPU 3.75 s  wall 1.03 s
 Geometry Optimization Parameters
   NAtoms,    NIC,     NZ,  NCons,   NDum,   NFix, NCnnct, MaxDiis
        4      14       4       0       0       0       0       0

 Cartesian Hessian Update
 Hessian Updated using BFGS Update


** GEOMETRY OPTIMIZATION IN DELOCALIZED INTERNAL COORDINATES **
   Searching for a Minimum

   Optimization Cycle:   5

                       Coordinates (Angstroms)
     ATOM                X               Y               Z
      1  P        -1.2554924915   -1.1554637021    0.0000000000
      2  N        -2.5514413408   -0.2270908551    0.0000000000
      3  F        -2.4320183882    1.1584455200    0.0000000000
      4  I         0.7702399564    0.2628389203    0.0000000000
   Point Group: cs    Number of degrees of freedom:     5


   Energy is  -7415.465532798

 Hessian Updated using BFGS Update

  5 Hessian modes will be used to form the next step
  Hessian Eigenvalues:
     0.079640    0.188250    0.245129    0.288744    0.477939

 Minimum Search - Taking Simple RFO Step
 Searching for Lamda that Minimizes Along All modes
 Value Taken    Lamda =  -0.00006650
 Step Taken.  Stepsize is  0.024869

                             Maximum     Tolerance    Cnvgd?
         Gradient           0.002066      0.000300      NO
         Displacement       0.019658      0.001200      NO
         Energy change     -0.000733      0.000001      NO


 New Cartesian Coordinates Obtained by Inverse Iteration

 Displacement from previous Coordinates is:  0.021544
 ----------------------------------------------------------------
             Standard Nuclear Orientation (Angstroms)
    I     Atom           X                Y                Z
 ----------------------------------------------------------------
    1      P      -1.2605882509    -1.1548648590     0.0000000000
    2      N      -2.5517507900    -0.2263248866     0.0000000000
    3      F      -2.4356861313     1.1559936141     0.0000000000
    4      I       0.7793129080     0.2639260146     0.0000000000
 ----------------------------------------------------------------
 Molecular Point Group                 Cs    NOp =  2
 Largest Abelian Subgroup              Cs    NOp =  2
 Nuclear Repulsion Energy =   389.7989924105 hartrees
 There are       42 alpha and       42 beta electrons
 Applying Cartesian multipole field
    Component          Value
    ---------          -----
     (2,0,0)        1.00000E-11
     (0,2,0)        2.00000E-11
     (0,0,2)       -3.00000E-11
 Nucleus-field energy     =     0.0000000081 hartrees
 Requested basis set is 6-311++G(d,p)
 There are 49 shells and 136 basis functions
 A cutoff of  1.0D-11 yielded   1004 shell pairs
 There are      8074 function pairs (      9040 Cartesian)
 Smallest overlap matrix eigenvalue = 2.32E-03
 Guess MOs from SCF MO coefficient file

 -----------------------------------------------------------------------
  General SCF calculation program by
  Eric Jon Sundstrom, Paul Horn, Yuezhi Mao, Dmitri Zuev, Alec White,
  David Stuck, Shaama M.S., Shane Yost, Joonho Lee, David Small,
  Daniel Levine, Susi Lehtola, Hugh Burton, Evgeny Epifanovsky
 -----------------------------------------------------------------------
 Exchange:     0.2000 Hartree-Fock + 0.0800 Slater + 0.7200 B88
 Correlation:  0.1900 VWN1RPA + 0.8100 LYP
 Using SG-1 standard quadrature grid
 using 4 threads for integral computing
 -------------------------------------------------------
 OpenMP Integral computing Module                
 Release: version 2.0, May 2017, Q-Chem Inc. Pleasanton 
 -------------------------------------------------------
 -------------------------------------------------------
 OpenMP BLAS3 based DFT computing Module                
 Release: version 1.0, May 2013, Q-Chem Inc. Pittsburgh 
 -------------------------------------------------------
 A restricted SCF calculation will be
 performed using DIIS
 SCF converges when DIIS error is below 1.0e-08
 ---------------------------------------
  Cycle       Energy         DIIS error
 ---------------------------------------
    1   -7415.4655232345      1.03e-04  
    2   -7415.4655461179      8.76e-05  
    3   -7415.4655412160      9.73e-05  
    4   -7415.4655616625      1.78e-05  
    5   -7415.4655624572      6.22e-06  
    6   -7415.4655625119      1.34e-06  
    7   -7415.4655625151      6.55e-07  
    8   -7415.4655625161      1.93e-07  
    9   -7415.4655625161      3.46e-08  
   10   -7415.4655625161      1.31e-08  
   11   -7415.4655625161      2.75e-09  Convergence criterion met
 ---------------------------------------
 SCF time:   CPU 11.14s  wall 3.00s 
 SCF   energy in the final basis set =    -7415.4655625161
 Total energy in the final basis set =    -7415.4655625161

 --------------------------------------------------------------
             Orbital Energies (a.u.) and Symmetries
 --------------------------------------------------------------

 Alpha MOs, Restricted
 -- Occupied --                  
******* -176.32 -165.73 -165.73 -165.73  -77.14  -35.82  -31.31
  1 A'    2 A'    3 A'    1 A"    4 A'    5 A'    6 A'    7 A'                 
-31.309 -31.308 -24.734 -22.964 -22.963 -22.962 -22.959 -22.959
  2 A"    8 A'    9 A'   10 A'    3 A"   11 A'    4 A"   12 A'                 
-14.432  -6.638  -6.370  -4.800  -4.798  -4.795  -4.781  -4.769
 13 A'   14 A'   15 A'   16 A'    5 A"   17 A'   18 A'    6 A"                 
 -4.767  -2.047  -2.044  -2.042  -2.032  -2.032  -1.262  -0.878
 19 A'   20 A'    7 A"   21 A'   22 A'    8 A"   23 A'   24 A'                 
 -0.693  -0.612  -0.501  -0.496  -0.486  -0.348  -0.346  -0.325
 25 A'   26 A'   27 A'    9 A"   28 A'   10 A"   29 A'   30 A'                 
 -0.294  -0.293
 11 A"   31 A'                                                                 
 -- Virtual --                   
 -0.127  -0.101  -0.013  -0.001   0.032   0.039   0.039   0.079
 12 A"   32 A'   33 A'   34 A'   35 A'   36 A'   13 A"   37 A'                 
  0.126   0.135   0.148   0.160   0.190   0.198   0.220   0.229
 38 A'   14 A"   39 A'   40 A'   41 A'   15 A"   42 A'   43 A'                 
  0.247   0.254   0.262   0.277   0.325   0.365   0.373   0.389
 16 A"   44 A'   45 A'   17 A"   46 A'   47 A'   18 A"   19 A"                 
  0.397   0.424   0.476   0.538   0.614   0.614   0.665   0.666
 48 A'   49 A'   50 A'   51 A'   20 A"   52 A'   21 A"   53 A'                 
  0.749   0.821   0.861   0.921   0.985   1.126   1.272   1.291
 54 A'   22 A"   55 A'   56 A'   57 A'   58 A'   23 A"   24 A"                 
  1.295   1.314   1.333   1.360   1.482   1.574   1.623   1.926
 59 A'   60 A'   61 A'   62 A'   25 A"   63 A'   64 A'   26 A"                 
  1.929   2.053   2.055   2.249   2.520   3.559   3.651   3.747
 65 A'   27 A"   66 A'   67 A'   68 A'   69 A'   28 A"   29 A"                 
  3.750   3.788   3.919   3.943   3.950   3.955   3.959   4.019
 70 A'   71 A'   30 A"   31 A"   72 A'   73 A'   32 A"   74 A'                 
  4.107   4.273   4.825   5.965   5.979   6.010   6.251   6.282
 75 A'   76 A'   77 A'   33 A"   78 A'   79 A'   34 A"   80 A'                 
  6.464   6.924  13.743  13.838  13.924  27.731  28.313  28.324
 81 A'   82 A'   35 A"   83 A'   84 A'   85 A'   36 A"   86 A'                 
 28.346  28.518  28.523  28.524  28.544  28.610  35.217  66.730
 87 A'   37 A"   88 A'   38 A"   89 A'   90 A'   91 A'   92 A'                 
127.860 127.868 127.893 151.546 163.0341901.705
 39 A"   93 A'   94 A'   95 A'   96 A'   97 A'                                 

 Beta MOs, Restricted
 -- Occupied --                  
******* -176.32 -165.73 -165.73 -165.73  -77.14  -35.82  -31.31
  1 A'    2 A'    3 A'    1 A"    4 A'    5 A'    6 A'    7 A'                 
-31.309 -31.308 -24.734 -22.964 -22.963 -22.962 -22.959 -22.959
  2 A"    8 A'    9 A'   10 A'    3 A"   11 A'    4 A"   12 A'                 
-14.432  -6.638  -6.370  -4.800  -4.798  -4.795  -4.781  -4.769
 13 A'   14 A'   15 A'   16 A'    5 A"   17 A'   18 A'    6 A"                 
 -4.767  -2.047  -2.044  -2.042  -2.032  -2.032  -1.262  -0.878
 19 A'   20 A'    7 A"   21 A'   22 A'    8 A"   23 A'   24 A'                 
 -0.693  -0.612  -0.501  -0.496  -0.486  -0.348  -0.346  -0.325
 25 A'   26 A'   27 A'    9 A"   28 A'   10 A"   29 A'   30 A'                 
 -0.294  -0.293
 11 A"   31 A'                                                                 
 -- Virtual --                   
 -0.127  -0.101  -0.013  -0.001   0.032   0.039   0.039   0.079
 12 A"   32 A'   33 A'   34 A'   35 A'   36 A'   13 A"   37 A'                 
  0.126   0.135   0.148   0.160   0.190   0.198   0.220   0.229
 38 A'   14 A"   39 A'   40 A'   41 A'   15 A"   42 A'   43 A'                 
  0.247   0.254   0.262   0.277   0.325   0.365   0.373   0.389
 16 A"   44 A'   45 A'   17 A"   46 A'   47 A'   18 A"   19 A"                 
  0.397   0.424   0.476   0.538   0.614   0.614   0.665   0.666
 48 A'   49 A'   50 A'   51 A'   20 A"   52 A'   21 A"   53 A'                 
  0.749   0.821   0.861   0.921   0.985   1.126   1.272   1.291
 54 A'   22 A"   55 A'   56 A'   57 A'   58 A'   23 A"   24 A"                 
  1.295   1.314   1.333   1.360   1.482   1.574   1.623   1.926
 59 A'   60 A'   61 A'   62 A'   25 A"   63 A'   64 A'   26 A"                 
  1.929   2.053   2.055   2.249   2.520   3.559   3.651   3.747
 65 A'   27 A"   66 A'   67 A'   68 A'   69 A'   28 A"   29 A"                 
  3.750   3.788   3.919   3.943   3.950   3.955   3.959   4.019
 70 A'   71 A'   30 A"   31 A"   72 A'   73 A'   32 A"   74 A'                 
  4.107   4.273   4.825   5.965   5.979   6.010   6.251   6.282
 75 A'   76 A'   77 A'   33 A"   78 A'   79 A'   34 A"   80 A'                 
  6.464   6.924  13.743  13.838  13.924  27.731  28.313  28.324
 81 A'   82 A'   35 A"   83 A'   84 A'   85 A'   36 A"   86 A'                 
 28.346  28.518  28.523  28.524  28.544  28.610  35.217  66.730
 87 A'   37 A"   88 A'   38 A"   89 A'   90 A'   91 A'   92 A'                 
127.860 127.868 127.893 151.546 163.0341901.705
 39 A"   93 A'   94 A'   95 A'   96 A'   97 A'                                 
 --------------------------------------------------------------

          Ground-State Mulliken Net Atomic Charges

     Atom                 Charge (a.u.)
  ----------------------------------------
      1 P                     0.316228
      2 N                    -0.151238
      3 F                    -0.044452
      4 I                    -0.120538
  ----------------------------------------
  Sum of atomic charges =    -0.000000

 -----------------------------------------------------------------
                    Cartesian Multipole Moments
 -----------------------------------------------------------------
    Charge (ESU x 10^10)
                 0.0000
    Dipole Moment (Debye)
         X       1.4978      Y      -1.2765      Z       0.0000
       Tot       1.9679
    Quadrupole Moments (Debye-Ang)
        XX     -57.6812     XY       2.7716     YY     -51.2072
        XZ      -0.0000     YZ      -0.0000     ZZ     -51.1708
    Octopole Moments (Debye-Ang^2)
       XXX      89.1870    XXY       3.7125    XYY      22.1439
       YYY       6.6655    XXZ       0.0000    XYZ       0.0000
       YYZ       0.0000    XZZ      18.9181    YZZ       1.9194
       ZZZ       0.0000
    Hexadecapole Moments (Debye-Ang^3)
      XXXX    -765.4207   XXXY     -36.5475   XXYY    -153.1342
      XYYY     -36.2506   YYYY    -221.3682   XXXZ      -0.0000
      XXYZ      -0.0000   XYYZ      -0.0000   YYYZ      -0.0000
      XXZZ    -125.5098   XYZZ     -12.8264   YYZZ     -47.4061
      XZZZ       0.0000   YZZZ      -0.0000   ZZZZ     -66.5851
 -----------------------------------------------------------------
 Calculating analytic gradient of the SCF energy
 Gradient of SCF Energy
            1           2           3           4
    1   0.0000610  -0.0007939   0.0003305   0.0004024
    2  -0.0000290   0.0000568  -0.0003043   0.0002765
    3   0.0000000  -0.0000000   0.0000000   0.0000000
 Max gradient component =       7.939E-04
 RMS gradient           =       2.998E-04
 Gradient time:  CPU 3.73 s  wall 1.03 s
 Geometry Optimization Parameters
   NAtoms,    NIC,     NZ,  NCons,   NDum,   NFix, NCnnct, MaxDiis
        4      14       4       0       0       0       0       0

 Cartesian Hessian Update
 Hessian Updated using BFGS Update


** GEOMETRY OPTIMIZATION IN DELOCALIZED INTERNAL COORDINATES **
   Searching for a Minimum

   Optimization Cycle:   6

                       Coordinates (Angstroms)
     ATOM                X               Y               Z
      1  P        -1.2605882509   -1.1548648590    0.0000000000
      2  N        -2.5517507900   -0.2263248866    0.0000000000
      3  F        -2.4356861313    1.1559936141    0.0000000000
      4  I         0.7793129080    0.2639260146    0.0000000000
   Point Group: cs    Number of degrees of freedom:     5


   Energy is  -7415.465562516

 Hessian Updated using BFGS Update

  5 Hessian modes will be used to form the next step
  Hessian Eigenvalues:
     0.097253    0.165140    0.238260    0.300325    0.484889

 Minimum Search - Taking Simple RFO Step
 Searching for Lamda that Minimizes Along All modes
 Value Taken    Lamda =  -0.00000659
 Step Taken.  Stepsize is  0.005988

                             Maximum     Tolerance    Cnvgd?
         Gradient           0.001017      0.000300      NO
         Displacement       0.004288      0.001200      NO
         Energy change     -0.000030      0.000001      NO


 New Cartesian Coordinates Obtained by Inverse Iteration

 Displacement from previous Coordinates is:  0.007455
 ----------------------------------------------------------------
             Standard Nuclear Orientation (Angstroms)
    I     Atom           X                Y                Z
 ----------------------------------------------------------------
    1      P      -1.2597739398    -1.1550041007     0.0000000000
    2      N      -2.5494073512    -0.2256974087     0.0000000000
    3      F      -2.4381460969     1.1568311128     0.0000000000
    4      I       0.7786151237     0.2626002797     0.0000000000
 ----------------------------------------------------------------
 Molecular Point Group                 Cs    NOp =  2
 Largest Abelian Subgroup              Cs    NOp =  2
 Nuclear Repulsion Energy =   389.9309356604 hartrees
 There are       42 alpha and       42 beta electrons
 Applying Cartesian multipole field
    Component          Value
    ---------          -----
     (2,0,0)        1.00000E-11
     (0,2,0)        2.00000E-11
     (0,0,2)       -3.00000E-11
 Nucleus-field energy     =     0.0000000081 hartrees
 Requested basis set is 6-311++G(d,p)
 There are 49 shells and 136 basis functions
 A cutoff of  1.0D-11 yielded   1004 shell pairs
 There are      8074 function pairs (      9040 Cartesian)
 Smallest overlap matrix eigenvalue = 2.31E-03
 Guess MOs from SCF MO coefficient file

 -----------------------------------------------------------------------
  General SCF calculation program by
  Eric Jon Sundstrom, Paul Horn, Yuezhi Mao, Dmitri Zuev, Alec White,
  David Stuck, Shaama M.S., Shane Yost, Joonho Lee, David Small,
  Daniel Levine, Susi Lehtola, Hugh Burton, Evgeny Epifanovsky
 -----------------------------------------------------------------------
 Exchange:     0.2000 Hartree-Fock + 0.0800 Slater + 0.7200 B88
 Correlation:  0.1900 VWN1RPA + 0.8100 LYP
 Using SG-1 standard quadrature grid
 using 4 threads for integral computing
 -------------------------------------------------------
 OpenMP Integral computing Module                
 Release: version 2.0, May 2017, Q-Chem Inc. Pleasanton 
 -------------------------------------------------------
 -------------------------------------------------------
 OpenMP BLAS3 based DFT computing Module                
 Release: version 1.0, May 2013, Q-Chem Inc. Pittsburgh 
 -------------------------------------------------------
 A restricted SCF calculation will be
 performed using DIIS
 SCF converges when DIIS error is below 1.0e-08
 ---------------------------------------
  Cycle       Energy         DIIS error
 ---------------------------------------
    1   -7415.4655588362      4.07e-05  
    2   -7415.4655654998      1.13e-05  
    3   -7415.4655651272      1.94e-05  
    4   -7415.4655657835      2.88e-06  
    5   -7415.4655657847      2.78e-06  
    6   -7415.4655658013      5.41e-07  
    7   -7415.4655658019      1.32e-07  
    8   -7415.4655658018      1.79e-08  
    9   -7415.4655658018      1.04e-08  
   10   -7415.4655658019      3.44e-09  Convergence criterion met
 ---------------------------------------
 SCF time:   CPU 10.13s  wall 3.00s 
 SCF   energy in the final basis set =    -7415.4655658019
 Total energy in the final basis set =    -7415.4655658019

 --------------------------------------------------------------
             Orbital Energies (a.u.) and Symmetries
 --------------------------------------------------------------

 Alpha MOs, Restricted
 -- Occupied --                  
******* -176.32 -165.73 -165.73 -165.73  -77.14  -35.82  -31.31
  1 A'    2 A'    3 A'    1 A"    4 A'    5 A'    6 A'    7 A'                 
-31.309 -31.308 -24.734 -22.964 -22.963 -22.962 -22.959 -22.959
  2 A"    8 A'    9 A'   10 A'    3 A"   11 A'    4 A"   12 A'                 
-14.432  -6.638  -6.370  -4.800  -4.798  -4.795  -4.781  -4.769
 13 A'   14 A'   15 A'   16 A'    5 A"   17 A'   18 A'    6 A"                 
 -4.767  -2.047  -2.044  -2.042  -2.032  -2.032  -1.262  -0.878
 19 A'   20 A'    7 A"   21 A'   22 A'    8 A"   23 A'   24 A'                 
 -0.693  -0.612  -0.500  -0.496  -0.486  -0.348  -0.346  -0.324
 25 A'   26 A'   27 A'    9 A"   28 A'   10 A"   29 A'   30 A'                 
 -0.294  -0.293
 11 A"   31 A'                                                                 
 -- Virtual --                   
 -0.127  -0.101  -0.013  -0.001   0.032   0.039   0.039   0.080
 12 A"   32 A'   33 A'   34 A'   35 A'   36 A'   13 A"   37 A'                 
  0.126   0.135   0.148   0.160   0.189   0.198   0.220   0.229
 38 A'   14 A"   39 A'   40 A'   41 A'   15 A"   42 A'   43 A'                 
  0.247   0.254   0.262   0.277   0.325   0.365   0.372   0.389
 16 A"   44 A'   45 A'   17 A"   46 A'   47 A'   18 A"   19 A"                 
  0.397   0.424   0.476   0.538   0.614   0.614   0.665   0.666
 48 A'   49 A'   50 A'   51 A'   20 A"   52 A'   21 A"   53 A'                 
  0.749   0.821   0.862   0.922   0.986   1.126   1.272   1.291
 54 A'   22 A"   55 A'   56 A'   57 A'   58 A'   23 A"   24 A"                 
  1.295   1.314   1.333   1.360   1.482   1.573   1.623   1.926
 59 A'   60 A'   61 A'   62 A'   25 A"   63 A'   64 A'   26 A"                 
  1.929   2.053   2.054   2.249   2.521   3.560   3.651   3.747
 65 A'   27 A"   66 A'   67 A'   68 A'   69 A'   28 A"   29 A"                 
  3.750   3.789   3.920   3.943   3.950   3.955   3.959   4.019
 70 A'   71 A'   30 A"   31 A"   72 A'   73 A'   32 A"   74 A'                 
  4.108   4.273   4.826   5.965   5.979   6.010   6.251   6.282
 75 A'   76 A'   77 A'   33 A"   78 A'   79 A'   34 A"   80 A'                 
  6.465   6.925  13.743  13.839  13.925  27.731  28.313  28.324
 81 A'   82 A'   35 A"   83 A'   84 A'   85 A'   36 A"   86 A'                 
 28.346  28.518  28.523  28.524  28.544  28.610  35.217  66.730
 87 A'   37 A"   88 A'   38 A"   89 A'   90 A'   91 A'   92 A'                 
127.861 127.868 127.893 151.546 163.0341901.705
 39 A"   93 A'   94 A'   95 A'   96 A'   97 A'                                 

 Beta MOs, Restricted
 -- Occupied --                  
******* -176.32 -165.73 -165.73 -165.73  -77.14  -35.82  -31.31
  1 A'    2 A'    3 A'    1 A"    4 A'    5 A'    6 A'    7 A'                 
-31.309 -31.308 -24.734 -22.964 -22.963 -22.962 -22.959 -22.959
  2 A"    8 A'    9 A'   10 A'    3 A"   11 A'    4 A"   12 A'                 
-14.432  -6.638  -6.370  -4.800  -4.798  -4.795  -4.781  -4.769
 13 A'   14 A'   15 A'   16 A'    5 A"   17 A'   18 A'    6 A"                 
 -4.767  -2.047  -2.044  -2.042  -2.032  -2.032  -1.262  -0.878
 19 A'   20 A'    7 A"   21 A'   22 A'    8 A"   23 A'   24 A'                 
 -0.693  -0.612  -0.500  -0.496  -0.486  -0.348  -0.346  -0.324
 25 A'   26 A'   27 A'    9 A"   28 A'   10 A"   29 A'   30 A'                 
 -0.294  -0.293
 11 A"   31 A'                                                                 
 -- Virtual --                   
 -0.127  -0.101  -0.013  -0.001   0.032   0.039   0.039   0.080
 12 A"   32 A'   33 A'   34 A'   35 A'   36 A'   13 A"   37 A'                 
  0.126   0.135   0.148   0.160   0.189   0.198   0.220   0.229
 38 A'   14 A"   39 A'   40 A'   41 A'   15 A"   42 A'   43 A'                 
  0.247   0.254   0.262   0.277   0.325   0.365   0.372   0.389
 16 A"   44 A'   45 A'   17 A"   46 A'   47 A'   18 A"   19 A"                 
  0.397   0.424   0.476   0.538   0.614   0.614   0.665   0.666
 48 A'   49 A'   50 A'   51 A'   20 A"   52 A'   21 A"   53 A'                 
  0.749   0.821   0.862   0.922   0.986   1.126   1.272   1.291
 54 A'   22 A"   55 A'   56 A'   57 A'   58 A'   23 A"   24 A"                 
  1.295   1.314   1.333   1.360   1.482   1.573   1.623   1.926
 59 A'   60 A'   61 A'   62 A'   25 A"   63 A'   64 A'   26 A"                 
  1.929   2.053   2.054   2.249   2.521   3.560   3.651   3.747
 65 A'   27 A"   66 A'   67 A'   68 A'   69 A'   28 A"   29 A"                 
  3.750   3.789   3.920   3.943   3.950   3.955   3.959   4.019
 70 A'   71 A'   30 A"   31 A"   72 A'   73 A'   32 A"   74 A'                 
  4.108   4.273   4.826   5.965   5.979   6.010   6.251   6.282
 75 A'   76 A'   77 A'   33 A"   78 A'   79 A'   34 A"   80 A'                 
  6.465   6.925  13.743  13.839  13.925  27.731  28.313  28.324
 81 A'   82 A'   35 A"   83 A'   84 A'   85 A'   36 A"   86 A'                 
 28.346  28.518  28.523  28.524  28.544  28.610  35.217  66.730
 87 A'   37 A"   88 A'   38 A"   89 A'   90 A'   91 A'   92 A'                 
127.861 127.868 127.893 151.546 163.0341901.705
 39 A"   93 A'   94 A'   95 A'   96 A'   97 A'                                 
 --------------------------------------------------------------

          Ground-State Mulliken Net Atomic Charges

     Atom                 Charge (a.u.)
  ----------------------------------------
      1 P                     0.316275
      2 N                    -0.151438
      3 F                    -0.044016
      4 I                    -0.120821
  ----------------------------------------
  Sum of atomic charges =    -0.000000

 -----------------------------------------------------------------
                    Cartesian Multipole Moments
 -----------------------------------------------------------------
    Charge (ESU x 10^10)
                -0.0000
    Dipole Moment (Debye)
         X       1.4993      Y      -1.2759      Z       0.0000
       Tot       1.9687
    Quadrupole Moments (Debye-Ang)
        XX     -57.6900     XY       2.7622     YY     -51.1977
        XZ       0.0000     YZ       0.0000     ZZ     -51.1648
    Octopole Moments (Debye-Ang^2)
       XXX      89.1953    XXY       3.7568    XYY      22.1489
       YYY       6.7456    XXZ      -0.0000    XYZ      -0.0000
       YYZ       0.0000    XZZ      18.9228    YZZ       1.9487
       ZZZ       0.0000
    Hexadecapole Moments (Debye-Ang^3)
      XXXX    -764.9867   XXXY     -36.3580   XXYY    -153.0775
      XYYY     -36.0281   YYYY    -221.2572   XXXZ       0.0000
      XXYZ       0.0000   XYYZ       0.0000   YYYZ       0.0000
      XXZZ    -125.4331   XYZZ     -12.7447   YYZZ     -47.3856
      XZZZ       0.0000   YZZZ       0.0000   ZZZZ     -66.5661
 -----------------------------------------------------------------
 Calculating analytic gradient of the SCF energy
 Gradient of SCF Energy
            1           2           3           4
    1  -0.0000116   0.0000553  -0.0000140  -0.0000297
    2   0.0000224  -0.0000019  -0.0000865   0.0000660
    3   0.0000000  -0.0000000   0.0000000  -0.0000000
 Max gradient component =       8.649E-05
 RMS gradient           =       3.720E-05
 Gradient time:  CPU 3.75 s  wall 1.03 s
 Geometry Optimization Parameters
   NAtoms,    NIC,     NZ,  NCons,   NDum,   NFix, NCnnct, MaxDiis
        4      14       4       0       0       0       0       0

 Cartesian Hessian Update
 Hessian Updated using BFGS Update


** GEOMETRY OPTIMIZATION IN DELOCALIZED INTERNAL COORDINATES **
   Searching for a Minimum

   Optimization Cycle:   7

                       Coordinates (Angstroms)
     ATOM                X               Y               Z
      1  P        -1.2597739398   -1.1550041007    0.0000000000
      2  N        -2.5494073512   -0.2256974087    0.0000000000
      3  F        -2.4381460969    1.1568311128    0.0000000000
      4  I         0.7786151237    0.2626002797    0.0000000000
   Point Group: cs    Number of degrees of freedom:     5


   Energy is  -7415.465565802

 Hessian Updated using BFGS Update

  5 Hessian modes will be used to form the next step
  Hessian Eigenvalues:
     0.097513    0.169591    0.232914    0.303482    0.478300

 Minimum Search - Taking Simple RFO Step
 Searching for Lamda that Minimizes Along All modes
 Value Taken    Lamda =   0.00000000
 Step Taken.  Stepsize is  0.000475

                             Maximum     Tolerance    Cnvgd?
         Gradient           0.000124      0.000300     YES
         Displacement       0.000410      0.001200     YES
         Energy change     -0.000003      0.000001      NO


                       Distance Matrix (Angstroms)
             P (  1)   N (  2)   F (  3)
   N (  2)  1.589580
   F (  3)  2.594830  1.386998
   I (  4)  2.482868  3.363654  3.338743

 Final energy is   -7415.4655658019019     


 ******************************
 **  OPTIMIZATION CONVERGED  **
 ******************************

                       Coordinates (Angstroms)
     ATOM                X               Y               Z
      1  P        -1.2597739398   -1.1550041007    0.0000000000
      2  N        -2.5494073512   -0.2256974087    0.0000000000
      3  F        -2.4381460969    1.1568311128    0.0000000000
      4  I         0.7786151237    0.2626002797    0.0000000000

Z-matrix Print:
$molecule
0 1
I 
P  1 2.482868
N  2 1.589580 1 109.406761
F  3 1.386998 2 121.175373 1 -0.000000 0
$end


 --------------------------------------------------------------
             Orbital Energies (a.u.) and Symmetries
 --------------------------------------------------------------

 Alpha MOs, Restricted
 -- Occupied --                  
******* -176.32 -165.73 -165.73 -165.73  -77.14  -35.82  -31.31
  1 A'    2 A'    3 A'    1 A"    4 A'    5 A'    6 A'    7 A'                 
-31.309 -31.308 -24.734 -22.964 -22.963 -22.962 -22.959 -22.959
  2 A"    8 A'    9 A'   10 A'    3 A"   11 A'    4 A"   12 A'                 
-14.432  -6.638  -6.370  -4.800  -4.798  -4.795  -4.781  -4.769
 13 A'   14 A'   15 A'   16 A'    5 A"   17 A'   18 A'    6 A"                 
 -4.767  -2.047  -2.044  -2.042  -2.032  -2.032  -1.262  -0.878
 19 A'   20 A'    7 A"   21 A'   22 A'    8 A"   23 A'   24 A'                 
 -0.693  -0.612  -0.500  -0.496  -0.486  -0.348  -0.346  -0.324
 25 A'   26 A'   27 A'    9 A"   28 A'   10 A"   29 A'   30 A'                 
 -0.294  -0.293
 11 A"   31 A'                                                                 
 -- Virtual --                   
 -0.127  -0.101  -0.013  -0.001   0.032   0.039   0.039   0.080
 12 A"   32 A'   33 A'   34 A'   35 A'   36 A'   13 A"   37 A'                 
  0.126   0.135   0.148   0.160   0.189   0.198   0.220   0.229
 38 A'   14 A"   39 A'   40 A'   41 A'   15 A"   42 A'   43 A'                 
  0.247   0.254   0.262   0.277   0.325   0.365   0.372   0.389
 16 A"   44 A'   45 A'   17 A"   46 A'   47 A'   18 A"   19 A"                 
  0.397   0.424   0.476   0.538   0.614   0.614   0.665   0.666
 48 A'   49 A'   50 A'   51 A'   20 A"   52 A'   21 A"   53 A'                 
  0.749   0.821   0.862   0.922   0.986   1.126   1.272   1.291
 54 A'   22 A"   55 A'   56 A'   57 A'   58 A'   23 A"   24 A"                 
  1.295   1.314   1.333   1.360   1.482   1.573   1.623   1.926
 59 A'   60 A'   61 A'   62 A'   25 A"   63 A'   64 A'   26 A"                 
  1.929   2.053   2.054   2.249   2.521   3.560   3.651   3.747
 65 A'   27 A"   66 A'   67 A'   68 A'   69 A'   28 A"   29 A"                 
  3.750   3.789   3.920   3.943   3.950   3.955   3.959   4.019
 70 A'   71 A'   30 A"   31 A"   72 A'   73 A'   32 A"   74 A'                 
  4.108   4.273   4.826   5.965   5.979   6.010   6.251   6.282
 75 A'   76 A'   77 A'   33 A"   78 A'   79 A'   34 A"   80 A'                 
  6.465   6.925  13.743  13.839  13.925  27.731  28.313  28.324
 81 A'   82 A'   35 A"   83 A'   84 A'   85 A'   36 A"   86 A'                 
 28.346  28.518  28.523  28.524  28.544  28.610  35.217  66.730
 87 A'   37 A"   88 A'   38 A"   89 A'   90 A'   91 A'   92 A'                 
127.861 127.868 127.893 151.546 163.0341901.705
 39 A"   93 A'   94 A'   95 A'   96 A'   97 A'                                 

 Beta MOs, Restricted
 -- Occupied --                  
******* -176.32 -165.73 -165.73 -165.73  -77.14  -35.82  -31.31
  1 A'    2 A'    3 A'    1 A"    4 A'    5 A'    6 A'    7 A'                 
-31.309 -31.308 -24.734 -22.964 -22.963 -22.962 -22.959 -22.959
  2 A"    8 A'    9 A'   10 A'    3 A"   11 A'    4 A"   12 A'                 
-14.432  -6.638  -6.370  -4.800  -4.798  -4.795  -4.781  -4.769
 13 A'   14 A'   15 A'   16 A'    5 A"   17 A'   18 A'    6 A"                 
 -4.767  -2.047  -2.044  -2.042  -2.032  -2.032  -1.262  -0.878
 19 A'   20 A'    7 A"   21 A'   22 A'    8 A"   23 A'   24 A'                 
 -0.693  -0.612  -0.500  -0.496  -0.486  -0.348  -0.346  -0.324
 25 A'   26 A'   27 A'    9 A"   28 A'   10 A"   29 A'   30 A'                 
 -0.294  -0.293
 11 A"   31 A'                                                                 
 -- Virtual --                   
 -0.127  -0.101  -0.013  -0.001   0.032   0.039   0.039   0.080
 12 A"   32 A'   33 A'   34 A'   35 A'   36 A'   13 A"   37 A'                 
  0.126   0.135   0.148   0.160   0.189   0.198   0.220   0.229
 38 A'   14 A"   39 A'   40 A'   41 A'   15 A"   42 A'   43 A'                 
  0.247   0.254   0.262   0.277   0.325   0.365   0.372   0.389
 16 A"   44 A'   45 A'   17 A"   46 A'   47 A'   18 A"   19 A"                 
  0.397   0.424   0.476   0.538   0.614   0.614   0.665   0.666
 48 A'   49 A'   50 A'   51 A'   20 A"   52 A'   21 A"   53 A'                 
  0.749   0.821   0.862   0.922   0.986   1.126   1.272   1.291
 54 A'   22 A"   55 A'   56 A'   57 A'   58 A'   23 A"   24 A"                 
  1.295   1.314   1.333   1.360   1.482   1.573   1.623   1.926
 59 A'   60 A'   61 A'   62 A'   25 A"   63 A'   64 A'   26 A"                 
  1.929   2.053   2.054   2.249   2.521   3.560   3.651   3.747
 65 A'   27 A"   66 A'   67 A'   68 A'   69 A'   28 A"   29 A"                 
  3.750   3.789   3.920   3.943   3.950   3.955   3.959   4.019
 70 A'   71 A'   30 A"   31 A"   72 A'   73 A'   32 A"   74 A'                 
  4.108   4.273   4.826   5.965   5.979   6.010   6.251   6.282
 75 A'   76 A'   77 A'   33 A"   78 A'   79 A'   34 A"   80 A'                 
  6.465   6.925  13.743  13.839  13.925  27.731  28.313  28.324
 81 A'   82 A'   35 A"   83 A'   84 A'   85 A'   36 A"   86 A'                 
 28.346  28.518  28.523  28.524  28.544  28.610  35.217  66.730
 87 A'   37 A"   88 A'   38 A"   89 A'   90 A'   91 A'   92 A'                 
127.861 127.868 127.893 151.546 163.0341901.705
 39 A"   93 A'   94 A'   95 A'   96 A'   97 A'                                 
 --------------------------------------------------------------

          Ground-State Mulliken Net Atomic Charges

     Atom                 Charge (a.u.)
  ----------------------------------------
      1 P                     0.316275
      2 N                    -0.151438
      3 F                    -0.044016
      4 I                    -0.120821
  ----------------------------------------
  Sum of atomic charges =    -0.000000

 -----------------------------------------------------------------
                    Cartesian Multipole Moments
 -----------------------------------------------------------------
    Charge (ESU x 10^10)
                -0.0000
    Dipole Moment (Debye)
         X       1.4993      Y      -1.2759      Z       0.0000
       Tot       1.9687
    Quadrupole Moments (Debye-Ang)
        XX     -57.6900     XY       2.7622     YY     -51.1977
        XZ       0.0000     YZ       0.0000     ZZ     -51.1648
    Octopole Moments (Debye-Ang^2)
       XXX      89.1953    XXY       3.7568    XYY      22.1489
       YYY       6.7456    XXZ      -0.0000    XYZ      -0.0000
       YYZ       0.0000    XZZ      18.9228    YZZ       1.9487
       ZZZ       0.0000
    Hexadecapole Moments (Debye-Ang^3)
      XXXX    -764.9867   XXXY     -36.3580   XXYY    -153.0775
      XYYY     -36.0281   YYYY    -221.2572   XXXZ       0.0000
      XXYZ       0.0000   XYYZ       0.0000   YYYZ       0.0000
      XXZZ    -125.4331   XYZZ     -12.7447   YYZZ     -47.3856
      XZZZ       0.0000   YZZZ       0.0000   ZZZZ     -66.5661
 -----------------------------------------------------------------
Archival summary:
1\1\TWL01\OPT\ProcedureUnspecified\BasisUnspecified\1111\taweetha\SunNov2517:26:162018SunNov2517:26:162018\0\\#,OPT,ProcedureUnspecified,BasisUnspecified,\\0,1\I\P,1,2.48287\N,2,1.58958,1,109.407\F,3,1.387,2,121.175,1,-0,0\\\@

 Total job time:  30.83s(wall), 110.04s(cpu) 
 Sun Nov 25 17:26:16 2018

        *************************************************************
        *                                                           *
        *  Thank you very much for using Q-Chem.  Have a nice day.  *
        *                                                           *
        *************************************************************


 
User input: 2 of 2 
 
Q-Chem Developer Version!
                  Welcome to Q-Chem
     A Quantum Leap Into The Future Of Chemistry


 Q-Chem 5.1, Q-Chem, Inc., Pleasanton, CA (2018)

 Yihan Shao,  Zhengting Gan,  E. Epifanovsky,  A. T. B. Gilbert,  M. Wormit,  
 J. Kussmann,  A. W. Lange,  A. Behn,  Jia Deng,  Xintian Feng,  D. Ghosh,  
 M. Goldey,  P. R. Horn,  L. D. Jacobson,  I. Kaliman,  T. Kus,  A. Landau,  
 Jie Liu,  E. I. Proynov,  R. M. Richard,  R. P. Steele,  E. J. Sundstrom,  
 H. L. Woodcock III,  P. M. Zimmerman,  D. Zuev,  B. Albrecht,  E. Alguire,  
 S. A. Baeppler,  D. Barton,  Z. Benda,  Y. A. Bernard,  E. J. Berquist,  
 K. B. Bravaya,  H. Burton,  D. Casanova,  Chun-Min Chang,  Yunqing Chen,  
 A. Chien,  K. D. Closser,  M. P. Coons,  S. Coriani,  S. Dasgupta,  
 A. L. Dempwolff,  M. Diedenhofen,  Hainam Do,  R. G. Edgar,  Po-Tung Fang,  
 S. Faraji,  S. Fatehi,  Qingguo Feng,  K. D. Fenk,  J. Fosso-Tande,  
 Qinghui Ge,  A. Ghysels,  G. Gidofalvi,  J. Gomes,  J. Gonthier,  A. Gunina,  
 D. Hait,  M. W. D. Hanson-Heine,  P. H. P. Harbach,  A. W. Hauser,  
 J. E. Herr,  E. G. Hohenstein,  Z. C. Holden,  Kerwin Hui,  B. C. Huynh,  
 T.-C. Jagau,  Hyunjun Ji,  B. Kaduk,  K. Khistyaev,  Jaehoon Kim,  
 P. Klunzinger,  K. Koh,  D. Kosenkov,  L. Koulias,  T. Kowalczyk,  
 C. M. Krauter,  A. Kunitsa,  Ka Un Lao,  A. Laurent,  K. V. Lawler,  
 Joonho Lee,  D. Lefrancois,  S. Lehtola,  D. S. Levine,  Yi-Pei Li,  
 You-Sheng Lin,  Fenglai Liu,  E. Livshits,  A. Luenser,  P. Manohar,  
 E. Mansoor,  S. F. Manzer,  Shan-Ping Mao,  Yuezhi Mao,  N. Mardirossian,  
 A. V. Marenich,  T. Markovich,  L. A. Martinez-Martinez,  S. A. Maurer,  
 N. J. Mayhall,  S. C. McKenzie,  J.-M. Mewes,  A. F. Morrison,  
 J. W. Mullinax,  K. Nanda,  T. S. Nguyen-Beck,  R. Olivares-Amaya,  
 J. A. Parkhill,  T. M. Perrine,  F. Plasser,  P. Pokhilko,  S. Prager,  
 A. Prociuk,  E. Ramos,  D. R. Rehn,  F. Rob,  M. Schneider,  N. Sergueev,  
 S. M. Sharada,  S. Sharma,  D. W. Small,  T. Stauch,  T. Stein,  
 Yu-Chuan Su,  A. J. W. Thom,  A. Tkatchenko,  T. Tsuchimochi,  N. M. Tubman,  
 L. Vogt,  M. L. Vidal,  O. Vydrov,  M. A. Watson,  J. Wenzel,  
 M. de Wergifosse,  T. A. Wesolowski,  A. White,  J. Witte,  A. Yamada,  
 Jun Yang,  K. Yao,  S. Yeganeh,  S. R. Yost,  Zhi-Qiang You,  A. Zech,  
 Igor Ying Zhang,  Xing Zhang,  Yan Zhao,  Ying Zhu,  B. R. Brooks,  
 G. K. L. Chan,  C. J. Cramer,  M. S. Gordon,  W. J. Hehre,  A. Klamt,  
 M. W. Schmidt,  C. D. Sherrill,  D. G. Truhlar,  A. Aspuru-Guzik,  R. Baer,  
 A. T. Bell,  N. A. Besley,  Jeng-Da Chai,  A. E. DePrince, III,  
 R. A. DiStasio Jr.,  A. Dreuw,  B. D. Dunietz,  T. R. Furlani,  
 Chao-Ping Hsu,  Yousung Jung,  Jing Kong,  D. S. Lambrecht,  WanZhen Liang,  
 C. Ochsenfeld,  V. A. Rassolov,  L. V. Slipchenko,  J. E. Subotnik,  
 T. Van Voorhis,  J. M. Herbert,  A. I. Krylov,  P. M. W. Gill,  M. Head-Gordon

 Contributors to earlier versions of Q-Chem not listed above: 
 R. D. Adamson,  B. Austin,  J. Baker,  G. J. O. Beran,  K. Brandhorst,  
 S. T. Brown,  E. F. C. Byrd,  A. K. Chakraborty,  C.-L. Cheng,  
 Siu Hung Chien,  D. M. Chipman,  D. L. Crittenden,  H. Dachsel,  
 R. J. Doerksen,  A. D. Dutoi,  L. Fusti-Molnar,  W. A. Goddard III,  
 A. Golubeva-Zadorozhnaya,  S. R. Gwaltney,  G. Hawkins,  A. Heyden,  
 S. Hirata,  G. Kedziora,  F. J. Keil,  C. Kelley,  Jihan Kim,  R. A. King,  
 R. Z. Khaliullin,  P. P. Korambath,  W. Kurlancheek,  A. M. Lee,  M. S. Lee,  
 S. V. Levchenko,  Ching Yeh Lin,  D. Liotard,  R. C. Lochan,  I. Lotan,  
 P. E. Maslen,  N. Nair,  D. P. O'Neill,  D. Neuhauser,  E. Neuscamman,  
 C. M. Oana,  R. Olson,  B. Peters,  R. Peverati,  P. A. Pieniazek,  
 Y. M. Rhee,  J. Ritchie,  M. A. Rohrdanz,  E. Rosta,  N. J. Russ,  
 H. F. Schaefer III,  N. E. Schultz,  N. Shenvi,  A. C. Simmonett,  A. Sodt,  
 D. Stuck,  K. S. Thanthiriwatte,  V. Vanovschi,  Tao Wang,  A. Warshel,  
 C. F. Williams,  Q. Wu,  X. Xu,  W. Zhang

 Please cite Q-Chem as follows:
 Y. Shao et al., Mol. Phys. 113, 184-215 (2015)
 DOI: 10.1080/00268976.2014.952696

 Q-Chem 5.1.2 for Intel X86 EM64T Linux

 Parts of Q-Chem use Armadillo 8.300.2 (Tropical Shenanigans).
 http://arma.sourceforge.net/

 Q-Chem begins on Sun Nov 25 17:26:16 2018  

Host: 
0

     Scratch files written to /scratch/taweetham/qchem46229//
The previous job contains 0 fragments, simply inherited here
Input Ideriv = 2
Curr. Ideriv = -1
Max.  Ideriv = 2

Checking the input file for inconsistencies... 	...done.

--------------------------------------------------------------
User input:
--------------------------------------------------------------

$molecule
read
$end

$rem
   job_type 	frequency
   basis 	6-311++g**
   method	b3lyp	
$end


--------------------------------------------------------------
 ----------------------------------------------------------------
             Standard Nuclear Orientation (Angstroms)
    I     Atom           X                Y                Z
 ----------------------------------------------------------------
    1      P       1.1754299173    -1.1014948421     0.0000000000
    2      N       2.3595986406    -0.0410658258     0.0000000000
    3      F       2.1028112981     1.3219545115    -0.0000000000
    4      I      -1.0013951118     0.0926847700    -0.0000000000
 ----------------------------------------------------------------
 Molecular Point Group                 Cs    NOp =  2
 Largest Abelian Subgroup              Cs    NOp =  2
 Nuclear Repulsion Energy =   389.9309356604 hartrees
 There are       42 alpha and       42 beta electrons
 Requested basis set is 6-311++G(d,p)
 There are 49 shells and 136 basis functions

 Total QAlloc Memory Limit   2000 MB
 Mega-Array Size       188 MB
 MEM_STATIC part       192 MB

                       Distance Matrix (Angstroms)
             P (  1)   N (  2)   F (  3)
   N (  2)  1.589580
   F (  3)  2.594830  1.386998
   I (  4)  2.482868  3.363654  3.338743

 A cutoff of  1.0D-11 yielded   1004 shell pairs
 There are      8074 function pairs (      9040 Cartesian)

 -------------------------------------------------------
 OpenMP Integral Computing Module                       
 Release: version 1.0, May 2013, Q-Chem Inc. Pittsburgh 
 -------------------------------------------------------
 Integral Job Info:
 Integral job number is                      11
 Integral operator is                         1
 short-range coefficients                     0
 long-range coefficients              100000000
 Omega coefficients                           0
 if combine SR and LR in K                    0
 Integral screening is                        0
 Integral computing path is                   2
 max size of driver memory is            800000
 size of driver memory is                593474
 size of scratch memory is             11861008
 max col of scratch BK array               1296
 max len of scratch array in speh3          155
 max len of scratch index in speh4           18
 max int batch size is                      520
 min int batch size is                       52
 fixed nKL is                                52
 max L of basis functions is                  2
 order of int derivative is                   0
 number of shells is                         49
 number of basis is                         144
 number of cartesian basis is               144
 number of contracted shell pairs          1004
 number of primitive shell pairs           2310
 maxK2 (contraction) of shell pair           36
 max number of K2 of shell pair               1
 max number of CS2 of shell pair            126
 max number of PS2 of shell pair            126
 mem total for path MDJ                  520022
 -------------------------------------------------------
 Smallest overlap matrix eigenvalue = 2.31E-03
 Guess from superposition of atomic densities
 Warning:  Energy on first SCF cycle will be non-variational
 SAD guess density has 84.000000 electrons

 -----------------------------------------------------------------------
  General SCF calculation program by
  Eric Jon Sundstrom, Paul Horn, Yuezhi Mao, Dmitri Zuev, Alec White,
  David Stuck, Shaama M.S., Shane Yost, Joonho Lee, David Small,
  Daniel Levine, Susi Lehtola, Hugh Burton, Evgeny Epifanovsky
 -----------------------------------------------------------------------
 Exchange:     0.2000 Hartree-Fock + 0.0800 Slater + 0.7200 B88
 Correlation:  0.1900 VWN1RPA + 0.8100 LYP
 Using SG-1 standard quadrature grid
 using 4 threads for integral computing
 -------------------------------------------------------
 OpenMP Integral computing Module                
 Release: version 2.0, May 2017, Q-Chem Inc. Pleasanton 
 -------------------------------------------------------
 -------------------------------------------------------
 OpenMP BLAS3 based DFT computing Module                
 Release: version 1.0, May 2013, Q-Chem Inc. Pittsburgh 
 -------------------------------------------------------
 A restricted SCF calculation will be
 performed using DIIS
 SCF converges when DIIS error is below 1.0e-08
 ---------------------------------------
  Cycle       Energy         DIIS error
 ---------------------------------------
    1   -7415.7749729486      4.14e-02  
    2   -7415.4283558939      4.09e-03  
    3   -7415.2609158360      9.24e-03  
    4   -7415.4574325158      1.88e-03  
    5   -7415.4632844001      9.82e-04  
    6   -7415.4655512019      2.24e-04  
    7   -7415.4655964893      1.04e-04  
    8   -7415.4656195761      2.15e-05  
    9   -7415.4656202941      3.37e-06  
   10   -7415.4656203226      6.49e-07  
   11   -7415.4656203239      2.10e-07  
   12   -7415.4656203240      4.97e-08  
   13   -7415.4656203240      1.50e-08  
   14   -7415.4656203241      2.07e-09  Convergence criterion met
 ---------------------------------------
 SCF time:   CPU 14.19s  wall 4.00s 
 SCF   energy in the final basis set =    -7415.4656203241
 Total energy in the final basis set =    -7415.4656203241

 --------------------------------------------------------------
             Orbital Energies (a.u.) and Symmetries
 --------------------------------------------------------------

 Alpha MOs, Restricted
 -- Occupied --                  
******* -176.32 -165.73 -165.73 -165.73  -77.14  -35.82  -31.31
  1 A'    2 A'    3 A'    1 A"    4 A'    5 A'    6 A'    7 A'                 
-31.309 -31.308 -24.734 -22.964 -22.963 -22.962 -22.959 -22.959
  2 A"    8 A'    9 A'   10 A'    3 A"   11 A'    4 A"   12 A'                 
-14.432  -6.638  -6.370  -4.800  -4.798  -4.795  -4.781  -4.769
 13 A'   14 A'   15 A'   16 A'    5 A"   17 A'   18 A'    6 A"                 
 -4.768  -2.047  -2.044  -2.042  -2.032  -2.032  -1.262  -0.878
 19 A'   20 A'    7 A"   21 A'   22 A'    8 A"   23 A'   24 A'                 
 -0.693  -0.612  -0.500  -0.496  -0.486  -0.348  -0.346  -0.324
 25 A'   26 A'   27 A'    9 A"   28 A'   10 A"   29 A'   30 A'                 
 -0.294  -0.293
 11 A"   31 A'                                                                 
 -- Virtual --                   
 -0.127  -0.101  -0.013  -0.001   0.032   0.039   0.039   0.080
 12 A"   32 A'   33 A'   34 A'   35 A'   36 A'   13 A"   37 A'                 
  0.126   0.135   0.148   0.160   0.189   0.198   0.220   0.229
 38 A'   14 A"   39 A'   40 A'   41 A'   15 A"   42 A'   43 A'                 
  0.247   0.254   0.262   0.277   0.325   0.365   0.372   0.389
 16 A"   44 A'   45 A'   17 A"   46 A'   47 A'   18 A"   19 A"                 
  0.397   0.424   0.476   0.538   0.614   0.615   0.665   0.666
 48 A'   49 A'   50 A'   51 A'   20 A"   52 A'   21 A"   53 A'                 
  0.749   0.821   0.862   0.922   0.986   1.126   1.272   1.291
 54 A'   22 A"   55 A'   56 A'   57 A'   58 A'   23 A"   24 A"                 
  1.294   1.314   1.333   1.360   1.482   1.573   1.623   1.926
 59 A'   60 A'   61 A'   62 A'   25 A"   63 A'   64 A'   26 A"                 
  1.929   2.053   2.054   2.249   2.521   3.560   3.651   3.747
 65 A'   27 A"   66 A'   67 A'   68 A'   69 A'   28 A"   29 A"                 
  3.750   3.789   3.919   3.943   3.950   3.955   3.959   4.019
 70 A'   71 A'   30 A"   31 A"   72 A'   73 A'   32 A"   74 A'                 
  4.108   4.273   4.826   5.965   5.979   6.010   6.251   6.282
 75 A'   76 A'   77 A'   33 A"   78 A'   79 A'   34 A"   80 A'                 
  6.465   6.925  13.743  13.839  13.925  27.731  28.313  28.324
 81 A'   82 A'   35 A"   83 A'   84 A'   85 A'   36 A"   86 A'                 
 28.346  28.518  28.523  28.524  28.544  28.610  35.217  66.730
 87 A'   37 A"   88 A'   38 A"   89 A'   90 A'   91 A'   92 A'                 
127.860 127.868 127.893 151.546 163.0341901.705
 39 A"   93 A'   94 A'   95 A'   96 A'   97 A'                                 

 Beta MOs, Restricted
 -- Occupied --                  
******* -176.32 -165.73 -165.73 -165.73  -77.14  -35.82  -31.31
  1 A'    2 A'    3 A'    1 A"    4 A'    5 A'    6 A'    7 A'                 
-31.309 -31.308 -24.734 -22.964 -22.963 -22.962 -22.959 -22.959
  2 A"    8 A'    9 A'   10 A'    3 A"   11 A'    4 A"   12 A'                 
-14.432  -6.638  -6.370  -4.800  -4.798  -4.795  -4.781  -4.769
 13 A'   14 A'   15 A'   16 A'    5 A"   17 A'   18 A'    6 A"                 
 -4.768  -2.047  -2.044  -2.042  -2.032  -2.032  -1.262  -0.878
 19 A'   20 A'    7 A"   21 A'   22 A'    8 A"   23 A'   24 A'                 
 -0.693  -0.612  -0.500  -0.496  -0.486  -0.348  -0.346  -0.324
 25 A'   26 A'   27 A'    9 A"   28 A'   10 A"   29 A'   30 A'                 
 -0.294  -0.293
 11 A"   31 A'                                                                 
 -- Virtual --                   
 -0.127  -0.101  -0.013  -0.001   0.032   0.039   0.039   0.080
 12 A"   32 A'   33 A'   34 A'   35 A'   36 A'   13 A"   37 A'                 
  0.126   0.135   0.148   0.160   0.189   0.198   0.220   0.229
 38 A'   14 A"   39 A'   40 A'   41 A'   15 A"   42 A'   43 A'                 
  0.247   0.254   0.262   0.277   0.325   0.365   0.372   0.389
 16 A"   44 A'   45 A'   17 A"   46 A'   47 A'   18 A"   19 A"                 
  0.397   0.424   0.476   0.538   0.614   0.615   0.665   0.666
 48 A'   49 A'   50 A'   51 A'   20 A"   52 A'   21 A"   53 A'                 
  0.749   0.821   0.862   0.922   0.986   1.126   1.272   1.291
 54 A'   22 A"   55 A'   56 A'   57 A'   58 A'   23 A"   24 A"                 
  1.294   1.314   1.333   1.360   1.482   1.573   1.623   1.926
 59 A'   60 A'   61 A'   62 A'   25 A"   63 A'   64 A'   26 A"                 
  1.929   2.053   2.054   2.249   2.521   3.560   3.651   3.747
 65 A'   27 A"   66 A'   67 A'   68 A'   69 A'   28 A"   29 A"                 
  3.750   3.789   3.919   3.943   3.950   3.955   3.959   4.019
 70 A'   71 A'   30 A"   31 A"   72 A'   73 A'   32 A"   74 A'                 
  4.108   4.273   4.826   5.965   5.979   6.010   6.251   6.282
 75 A'   76 A'   77 A'   33 A"   78 A'   79 A'   34 A"   80 A'                 
  6.465   6.925  13.743  13.839  13.925  27.731  28.313  28.324
 81 A'   82 A'   35 A"   83 A'   84 A'   85 A'   36 A"   86 A'                 
 28.346  28.518  28.523  28.524  28.544  28.610  35.217  66.730
 87 A'   37 A"   88 A'   38 A"   89 A'   90 A'   91 A'   92 A'                 
127.860 127.868 127.893 151.546 163.0341901.705
 39 A"   93 A'   94 A'   95 A'   96 A'   97 A'                                 
 --------------------------------------------------------------

          Ground-State Mulliken Net Atomic Charges

     Atom                 Charge (a.u.)
  ----------------------------------------
      1 P                     0.316087
      2 N                    -0.151257
      3 F                    -0.044035
      4 I                    -0.120795
  ----------------------------------------
  Sum of atomic charges =    -0.000000

 -----------------------------------------------------------------
                    Cartesian Multipole Moments
 -----------------------------------------------------------------
    Charge (ESU x 10^10)
                -0.0000
    Dipole Moment (Debye)
         X      -1.3539      Y      -1.4307      Z      -0.0000
       Tot       1.9697
    Quadrupole Moments (Debye-Ang)
        XX     -56.4941     XY      -2.9779     YY     -51.6057
        XZ       0.0000     YZ      -0.0000     ZZ     -51.1654
    Octopole Moments (Debye-Ang^2)
       XXX     -55.6596    XXY       5.1233    XYY     -11.3389
       YYY      13.0655    XXZ      -0.0000    XYZ      -0.0000
       YYZ       0.0000    XZZ      -8.8208    YZZ       4.3447
       ZZZ      -0.0000
    Hexadecapole Moments (Debye-Ang^3)
      XXXX    -715.4946   XXXY       8.4987   XXYY    -147.4233
      XYYY      13.2004   YYYY    -213.6254   XXXZ       0.0000
      XXYZ      -0.0000   XYYZ       0.0000   YYYZ      -0.0000
      XXZZ    -121.6885   XYZZ       5.0262   YYZZ     -45.9463
      XZZZ       0.0000   YZZZ      -0.0000   ZZZZ     -66.5721
 -----------------------------------------------------------------
 Calculating MO derivatives via CPSCF
 D1JvT checksum  = 123696 9746.5811650701
 D1KAT checksum  = 285888 505.6395175603
   1         3          12      0.165176    0.060915
   2         3          12      0.020770    0.009127
   3         3          12      0.002603    0.000985
   4         3          12      0.000312    0.000123
   5        10           5      0.000026    0.000014
   6        14           1      0.000001    0.000001
   7        15           0      0.000000    0.000000    Roots Converged
 Time for AOints: 3.3 s (CPU) 0.9 s (wall)
 ------------------------------------------------------------------------------
                     AOints        : Timing summary (seconds)
 ------------------------------------------------------------------------------
     job step          cpu (% of tot)      sys (% of tot)     wall (% of tot)
 ------------------------------------------------------------------------------
  cpscf_lag         0.1873E+02 (34.3)   0.5000E-05 (35.7)   0.4940E+01 (34.2)
  iterzp            0.3244E+02 (59.4)   0.7000E-05 (50.0)   0.8592E+01 (59.5)
  make_fx           0.0000E+00 ( 0.0)   0.0000E+00 ( 0.0)   0.0000E+00 ( 0.0)
  AOints            0.3332E+01 ( 6.1)   0.1000E-05 ( 7.1)   0.8502E+00 ( 5.9)
 ------------------------------------------------------------------------------
   Grand Totals     0.5457E+02          0.1400E-04          0.1445E+02
 ------------------------------------------------------------------------------
 Calculating analytic Hessian of the SCF energy
 Polarizability Matrix (a.u.)
            1           2           3
    1 -94.2941037   6.1649931  -0.0000000
    2   6.1649931 -58.5840083  -0.0000000
    3  -0.0000000  -0.0000000 -39.5311261

 Direct stationary perturbation theory relativistic correction:

 rels  =      97.471905396076
 relv  =    -322.896917444364
 rel2e =      41.802522115720
 E_rel =    -183.622489932568

 Hessian of the SCF Energy
            1           2           3           4           5           6
    1   0.2668002   0.1355312  -0.0000000  -0.1963073  -0.1831618   0.0000000
    2   0.1355312   0.2857731  -0.0000000  -0.1398670  -0.1875389   0.0000000
    3  -0.0000000  -0.0000000   0.0175916   0.0000000   0.0000000  -0.0255960
    4  -0.1963073  -0.1398670   0.0000000   0.2536935   0.1232702  -0.0000000
    5  -0.1831618  -0.1875389   0.0000000   0.1232702   0.4218213   0.0000000
    6   0.0000000   0.0000000  -0.0255960  -0.0000000   0.0000000   0.0360046
    7  -0.0103955  -0.0341062  -0.0000000  -0.0268723   0.0577086   0.0000000
    8   0.0057601  -0.0566784   0.0000000   0.0172253  -0.2382016  -0.0000000
    9  -0.0000000  -0.0000000   0.0149606   0.0000000  -0.0000000  -0.0210915
   10  -0.0600974   0.0384419   0.0000000  -0.0305139   0.0021831  -0.0000000
   11   0.0418705  -0.0415558   0.0000000  -0.0006285   0.0039193  -0.0000000
   12   0.0000000   0.0000000  -0.0069561  -0.0000000  -0.0000000   0.0106830
            7           8           9          10          11          12
    1  -0.0103955   0.0057601  -0.0000000  -0.0600974   0.0418705   0.0000000
    2  -0.0341062  -0.0566784  -0.0000000   0.0384419  -0.0415558   0.0000000
    3  -0.0000000   0.0000000   0.0149606   0.0000000   0.0000000  -0.0069561
    4  -0.0268723   0.0172253   0.0000000  -0.0305139  -0.0006285  -0.0000000
    5   0.0577086  -0.2382016  -0.0000000   0.0021831   0.0039193  -0.0000000
    6   0.0000000  -0.0000000  -0.0210915  -0.0000000  -0.0000000   0.0106830
    7   0.0335244  -0.0199384  -0.0000000   0.0037434  -0.0036640   0.0000000
    8  -0.0199384   0.2877882   0.0000000  -0.0030470   0.0070919  -0.0000000
    9  -0.0000000   0.0000000   0.0126904   0.0000000   0.0000000  -0.0065594
   10   0.0037434  -0.0030470   0.0000000   0.0868679  -0.0375780  -0.0000000
   11  -0.0036640   0.0070919   0.0000000  -0.0375780   0.0305447   0.0000000
   12   0.0000000  -0.0000000  -0.0065594  -0.0000000   0.0000000   0.0028326
 Gradient time:  CPU 84.43 s  wall 22.42 s
 **********************************************************************
 **                                                                  **
 **                       VIBRATIONAL ANALYSIS                       **
 **                       --------------------                       **
 **                                                                  **
 **        VIBRATIONAL FREQUENCIES (CM**-1) AND NORMAL MODES         **
 **     FORCE CONSTANTS (mDYN/ANGSTROM) AND REDUCED MASSES (AMU)     **
 **                  INFRARED INTENSITIES (KM/MOL)                   **
 **                                                                  **
 **********************************************************************


 Mode:                 1                      2                      3
 Frequency:       127.25                 315.30                 318.26
 Force Cnst:      0.2231                 1.7546                 0.9654
 Red. Mass:      23.3830                29.9550                16.1768
 IR Active:          YES                    YES                    YES
 IR Intens:        0.573                 31.352                  6.422
 Raman Active:       YES                    YES                    YES
               X      Y      Z        X      Y      Z        X      Y      Z
 P          0.071  0.233  0.000    0.718 -0.283  0.000    0.000 -0.000 -0.284
 N          0.278 -0.033 -0.000    0.485 -0.045 -0.000    0.000 -0.000  0.881
 F          0.906  0.065  0.000   -0.274 -0.214  0.000   -0.000 -0.000 -0.379
 I         -0.184 -0.063 -0.000   -0.188  0.106 -0.000   -0.000  0.000  0.029
 TransDip  -0.003  0.024  0.000    0.169 -0.059  0.000    0.000 -0.000 -0.081

 Mode:                 4                      5                      6
 Frequency:       473.82                 791.70                1118.23
 Force Cnst:      2.6625                 6.4618                11.6607
 Red. Mass:      20.1282                17.4976                15.8274
 IR Active:          YES                    YES                    YES
 IR Intens:       39.456                154.407                 55.229
 Raman Active:       YES                    YES                    YES
               X      Y      Z        X      Y      Z        X      Y      Z
 P         -0.118  0.508 -0.000   -0.229 -0.228  0.000   -0.213 -0.189 -0.000
 N          0.606 -0.280  0.000    0.684 -0.290 -0.000    0.398  0.819  0.000
 F         -0.313 -0.427 -0.000   -0.088  0.580  0.000    0.059 -0.293 -0.000
 I          0.009 -0.029  0.000   -0.006  0.001 -0.000   -0.001 -0.000  0.000
 TransDip  -0.168  0.111 -0.000   -0.348 -0.193  0.000    0.037  0.235 -0.000

 STANDARD THERMODYNAMIC QUANTITIES AT   298.15 K  AND     1.00 ATM

   This Molecule has  0 Imaginary Frequencies
   Zero point vibrational energy:        4.495 kcal/mol

   Atom    1 Element P  Has Mass   30.97376
   Atom    2 Element N  Has Mass   14.00307
   Atom    3 Element F  Has Mass   18.99840
   Atom    4 Element I  Has Mass  126.90440
   Molecular Mass:   190.879630 amu
   Principal axes and moments of inertia in amu*Bohr^2:
                             1           2           3
    Eigenvalues --      256.65129  1179.83609  1436.48738
          X               1.00000     0.00086     0.00000
          Y              -0.00086     1.00000     0.00000
          Z               0.00000    -0.00000     1.00000
   Rotational Symmetry Number is   1
   The Molecule is an Asymmetric Top
   Translational Enthalpy:        0.889 kcal/mol
   Rotational Enthalpy:           0.889 kcal/mol
   Vibrational Enthalpy:          5.644 kcal/mol
   gas constant (RT):             0.592 kcal/mol
   Translational Entropy:        41.645  cal/mol.K
   Rotational Entropy:           27.566  cal/mol.K
   Vibrational Entropy:           6.639  cal/mol.K

   Total Enthalpy:                8.014 kcal/mol
   Total Entropy:                75.851  cal/mol.K
Archival summary:
1\1\TWL01\FREQ\ProcedureUnspecified\BasisUnspecified\1111\taweetha\SunNov2517:26:422018SunNov2517:26:422018\0\\#,FREQ,ProcedureUnspecified,BasisUnspecified,\\0,1\I\P,1,2.48287\N,2,1.58958,1,109.407\F,3,1.387,2,121.175,1,0,0\\\@

 Total job time:  26.40s(wall), 98.72s(cpu) 
 Sun Nov 25 17:26:42 2018

        *************************************************************
        *                                                           *
        *  Thank you very much for using Q-Chem.  Have a nice day.  *
        *                                                           *
        *************************************************************
