# Supplementary material for: Geometric and energetic data from ab initio calculations of haloethene, haloimine, halomethylenephosphine, haloiminophosphine, halodiazene, halodiphosphene and halocyclopropane
Source: Data Brief. 2019 Nov 2;27:104738. doi: 10.1016/j.dib.2019.104738 (PMC6861602; doi:10.1016/j.dib.2019.104738)
Supplement: Multimedia component 7 [file mmc7.zip › NP/B3LYP/HENPBrE.out]

Q-Chem Developer Version!
                  Welcome to Q-Chem
     A Quantum Leap Into The Future Of Chemistry


 Q-Chem 5.1, Q-Chem, Inc., Pleasanton, CA (2018)

 Yihan Shao,  Zhengting Gan,  E. Epifanovsky,  A. T. B. Gilbert,  M. Wormit,  
 J. Kussmann,  A. W. Lange,  A. Behn,  Jia Deng,  Xintian Feng,  D. Ghosh,  
 M. Goldey,  P. R. Horn,  L. D. Jacobson,  I. Kaliman,  T. Kus,  A. Landau,  
 Jie Liu,  E. I. Proynov,  R. M. Richard,  R. P. Steele,  E. J. Sundstrom,  
 H. L. Woodcock III,  P. M. Zimmerman,  D. Zuev,  B. Albrecht,  E. Alguire,  
 S. A. Baeppler,  D. Barton,  Z. Benda,  Y. A. Bernard,  E. J. Berquist,  
 K. B. Bravaya,  H. Burton,  D. Casanova,  Chun-Min Chang,  Yunqing Chen,  
 A. Chien,  K. D. Closser,  M. P. Coons,  S. Coriani,  S. Dasgupta,  
 A. L. Dempwolff,  M. Diedenhofen,  Hainam Do,  R. G. Edgar,  Po-Tung Fang,  
 S. Faraji,  S. Fatehi,  Qingguo Feng,  K. D. Fenk,  J. Fosso-Tande,  
 Qinghui Ge,  A. Ghysels,  G. Gidofalvi,  J. Gomes,  J. Gonthier,  A. Gunina,  
 D. Hait,  M. W. D. Hanson-Heine,  P. H. P. Harbach,  A. W. Hauser,  
 J. E. Herr,  E. G. Hohenstein,  Z. C. Holden,  Kerwin Hui,  B. C. Huynh,  
 T.-C. Jagau,  Hyunjun Ji,  B. Kaduk,  K. Khistyaev,  Jaehoon Kim,  
 P. Klunzinger,  K. Koh,  D. Kosenkov,  L. Koulias,  T. Kowalczyk,  
 C. M. Krauter,  A. Kunitsa,  Ka Un Lao,  A. Laurent,  K. V. Lawler,  
 Joonho Lee,  D. Lefrancois,  S. Lehtola,  D. S. Levine,  Yi-Pei Li,  
 You-Sheng Lin,  Fenglai Liu,  E. Livshits,  A. Luenser,  P. Manohar,  
 E. Mansoor,  S. F. Manzer,  Shan-Ping Mao,  Yuezhi Mao,  N. Mardirossian,  
 A. V. Marenich,  T. Markovich,  L. A. Martinez-Martinez,  S. A. Maurer,  
 N. J. Mayhall,  S. C. McKenzie,  J.-M. Mewes,  A. F. Morrison,  
 J. W. Mullinax,  K. Nanda,  T. S. Nguyen-Beck,  R. Olivares-Amaya,  
 J. A. Parkhill,  T. M. Perrine,  F. Plasser,  P. Pokhilko,  S. Prager,  
 A. Prociuk,  E. Ramos,  D. R. Rehn,  F. Rob,  M. Schneider,  N. Sergueev,  
 S. M. Sharada,  S. Sharma,  D. W. Small,  T. Stauch,  T. Stein,  
 Yu-Chuan Su,  A. J. W. Thom,  A. Tkatchenko,  T. Tsuchimochi,  N. M. Tubman,  
 L. Vogt,  M. L. Vidal,  O. Vydrov,  M. A. Watson,  J. Wenzel,  
 M. de Wergifosse,  T. A. Wesolowski,  A. White,  J. Witte,  A. Yamada,  
 Jun Yang,  K. Yao,  S. Yeganeh,  S. R. Yost,  Zhi-Qiang You,  A. Zech,  
 Igor Ying Zhang,  Xing Zhang,  Yan Zhao,  Ying Zhu,  B. R. Brooks,  
 G. K. L. Chan,  C. J. Cramer,  M. S. Gordon,  W. J. Hehre,  A. Klamt,  
 M. W. Schmidt,  C. D. Sherrill,  D. G. Truhlar,  A. Aspuru-Guzik,  R. Baer,  
 A. T. Bell,  N. A. Besley,  Jeng-Da Chai,  A. E. DePrince, III,  
 R. A. DiStasio Jr.,  A. Dreuw,  B. D. Dunietz,  T. R. Furlani,  
 Chao-Ping Hsu,  Yousung Jung,  Jing Kong,  D. S. Lambrecht,  WanZhen Liang,  
 C. Ochsenfeld,  V. A. Rassolov,  L. V. Slipchenko,  J. E. Subotnik,  
 T. Van Voorhis,  J. M. Herbert,  A. I. Krylov,  P. M. W. Gill,  M. Head-Gordon

 Contributors to earlier versions of Q-Chem not listed above: 
 R. D. Adamson,  B. Austin,  J. Baker,  G. J. O. Beran,  K. Brandhorst,  
 S. T. Brown,  E. F. C. Byrd,  A. K. Chakraborty,  C.-L. Cheng,  
 Siu Hung Chien,  D. M. Chipman,  D. L. Crittenden,  H. Dachsel,  
 R. J. Doerksen,  A. D. Dutoi,  L. Fusti-Molnar,  W. A. Goddard III,  
 A. Golubeva-Zadorozhnaya,  S. R. Gwaltney,  G. Hawkins,  A. Heyden,  
 S. Hirata,  G. Kedziora,  F. J. Keil,  C. Kelley,  Jihan Kim,  R. A. King,  
 R. Z. Khaliullin,  P. P. Korambath,  W. Kurlancheek,  A. M. Lee,  M. S. Lee,  
 S. V. Levchenko,  Ching Yeh Lin,  D. Liotard,  R. C. Lochan,  I. Lotan,  
 P. E. Maslen,  N. Nair,  D. P. O'Neill,  D. Neuhauser,  E. Neuscamman,  
 C. M. Oana,  R. Olson,  B. Peters,  R. Peverati,  P. A. Pieniazek,  
 Y. M. Rhee,  J. Ritchie,  M. A. Rohrdanz,  E. Rosta,  N. J. Russ,  
 H. F. Schaefer III,  N. E. Schultz,  N. Shenvi,  A. C. Simmonett,  A. Sodt,  
 D. Stuck,  K. S. Thanthiriwatte,  V. Vanovschi,  Tao Wang,  A. Warshel,  
 C. F. Williams,  Q. Wu,  X. Xu,  W. Zhang

 Please cite Q-Chem as follows:
 Y. Shao et al., Mol. Phys. 113, 184-215 (2015)
 DOI: 10.1080/00268976.2014.952696

 Q-Chem 5.1.2 for Intel X86 EM64T Linux

 Parts of Q-Chem use Armadillo 8.300.2 (Tropical Shenanigans).
 http://arma.sourceforge.net/

 Q-Chem begins on Sun Nov 25 17:27:29 2018  

Host: 
0

     Scratch files written to /scratch/taweetham/qchem46335//
Input Ideriv = 2
Curr. Ideriv = -1
Max.  Ideriv = 2

Checking the input file for inconsistencies... 	...done.

--------------------------------------------------------------
User input:
--------------------------------------------------------------
$molecule
0 1
P 
N 1 PP 
H 2 PH 1 ANG 
Br 1 PBr 2 ANG  3 DHA

PP=1.9
PH=1.44
PF=1.54
PCl=2.03
PBr=2.5
PI=2.6
ANG=120.0
DHA=0.0
$end

$rem
   job_type	optimization
   basis	6-311++g**
   method	b3lyp
$end

--------------------------------------------------------------
 ----------------------------------------------------------------
             Standard Nuclear Orientation (Angstroms)
    I     Atom           X                Y                Z
 ----------------------------------------------------------------
    1      P       1.2491492797    -0.6583755013     0.0000000000
    2      N       2.6534973629     0.6213926266    -0.0000000000
    3      H       2.3456877618     2.0281098155    -0.0000000000
    4      Br     -1.1330688142     0.0999364091    -0.0000000000
 ----------------------------------------------------------------
 Molecular Point Group                 Cs    NOp =  2
 Largest Abelian Subgroup              Cs    NOp =  2
 Nuclear Repulsion Energy =   184.2547239330 hartrees
 There are       29 alpha and       29 beta electrons
 Requested basis set is 6-311++G(d,p)
 There are 43 shells and 107 basis functions

 Total QAlloc Memory Limit   2000 MB
 Mega-Array Size       188 MB
 MEM_STATIC part       192 MB
 A cutoff of  1.0D-11 yielded    804 shell pairs
 There are      5178 function pairs (      5676 Cartesian)

 -------------------------------------------------------
 OpenMP Integral Computing Module                       
 Release: version 1.0, May 2013, Q-Chem Inc. Pittsburgh 
 -------------------------------------------------------
 Integral Job Info:
 Integral job number is                      11
 Integral operator is                         1
 short-range coefficients                     0
 long-range coefficients              100000000
 Omega coefficients                           0
 if combine SR and LR in K                    0
 Integral screening is                        0
 Integral computing path is                   2
 max size of driver memory is            800000
 size of driver memory is                593474
 size of scratch memory is             29623520
 max col of scratch BK array               1296
 max len of scratch array in speh3          155
 max len of scratch index in speh4           18
 max int batch size is                      520
 min int batch size is                       52
 fixed nKL is                                45
 max L of basis functions is                  2
 order of int derivative is                   0
 number of shells is                         43
 number of basis is                         112
 number of cartesian basis is               112
 number of contracted shell pairs           804
 number of primitive shell pairs           2164
 maxK2 (contraction) of shell pair           36
 max number of K2 of shell pair               1
 max number of CS2 of shell pair            103
 max number of PS2 of shell pair            168
 mem total for path MDJ                  515062
 -------------------------------------------------------
 Smallest overlap matrix eigenvalue = 2.70E-03

 Scale SEOQF with 1.000000e-01/1.000000e-01/1.000000e-01

 Standard Electronic Orientation quadrupole field applied
 Nucleus-field energy     =     0.0000000054 hartrees
 Guess from superposition of atomic densities
 Warning:  Energy on first SCF cycle will be non-variational
 SAD guess density has 58.000000 electrons

 -----------------------------------------------------------------------
  General SCF calculation program by
  Eric Jon Sundstrom, Paul Horn, Yuezhi Mao, Dmitri Zuev, Alec White,
  David Stuck, Shaama M.S., Shane Yost, Joonho Lee, David Small,
  Daniel Levine, Susi Lehtola, Hugh Burton, Evgeny Epifanovsky
 -----------------------------------------------------------------------
 Exchange:     0.2000 Hartree-Fock + 0.0800 Slater + 0.7200 B88
 Correlation:  0.1900 VWN1RPA + 0.8100 LYP
 Using SG-1 standard quadrature grid
 using 4 threads for integral computing
 -------------------------------------------------------
 OpenMP Integral computing Module                
 Release: version 2.0, May 2017, Q-Chem Inc. Pleasanton 
 -------------------------------------------------------
 -------------------------------------------------------
 OpenMP BLAS3 based DFT computing Module                
 Release: version 1.0, May 2013, Q-Chem Inc. Pittsburgh 
 -------------------------------------------------------
 A restricted SCF calculation will be
 performed using DIIS
 SCF converges when DIIS error is below 1.0e-08
 ---------------------------------------
  Cycle       Energy         DIIS error
 ---------------------------------------
    1   -2970.5164786896      3.18e-02  
    2   -2970.6411447996      9.01e-03  
    3   -2969.0718362700      2.90e-02  
    4   -2970.7020367918      5.67e-03  
    5   -2970.7615423929      2.86e-03  
    6   -2970.7731268695      8.30e-04  
    7   -2970.7740820447      2.14e-04  
    8   -2970.7741293340      1.16e-04  
    9   -2970.7741496166      4.84e-05  
   10   -2970.7741527340      1.30e-05  
   11   -2970.7741529996      2.41e-06  
   12   -2970.7741530093      2.93e-07  
   13   -2970.7741530094      1.31e-07  
   14   -2970.7741530094      2.16e-08  
   15   -2970.7741530095      1.18e-09  Convergence criterion met
 ---------------------------------------
 SCF time:   CPU 10.43s  wall 2.00s 
 SCF   energy in the final basis set =    -2970.7741530095
 Total energy in the final basis set =    -2970.7741530095

 --------------------------------------------------------------
             Orbital Energies (a.u.) and Symmetries
 --------------------------------------------------------------

 Alpha MOs, Restricted
 -- Occupied --                  
-482.84  -77.18  -62.49  -56.31  -56.31  -56.31  -14.41   -8.70
  1 A'    2 A'    3 A'    4 A'    1 A"    5 A'    6 A'    7 A'                 
 -6.661  -6.531  -6.522  -6.521  -4.824  -4.822  -4.819  -2.643
  8 A'    9 A'    2 A"   10 A'   11 A'    3 A"   12 A'   13 A'                 
 -2.640  -2.639  -2.632  -2.632  -0.804  -0.774  -0.585  -0.422
  4 A"   14 A'    5 A"   15 A'   16 A'   17 A'   18 A'   19 A'                 
 -0.342  -0.333  -0.327  -0.300  -0.295
 20 A'    6 A"   21 A'   22 A'    7 A"                                         
 -- Virtual --                   
 -0.158  -0.124  -0.076  -0.007   0.009   0.038   0.041   0.058
  8 A"   23 A'   24 A'   25 A'   26 A'   27 A'    9 A"   28 A'                 
  0.063   0.073   0.076   0.081   0.116   0.135   0.142   0.193
 29 A'   30 A'   10 A"   31 A'   32 A'   11 A"   33 A'   34 A'                 
  0.206   0.271   0.277   0.282   0.387   0.404   0.421   0.441
 35 A'   36 A'   12 A"   37 A'   38 A'   39 A'   13 A"   40 A'                 
  0.500   0.510   0.529   0.560   0.560   0.575   0.595   0.607
 41 A'   14 A"   42 A'   15 A"   43 A'   44 A'   16 A"   45 A'                 
  0.658   0.681   0.773   0.816   0.824   0.903   0.953   1.160
 46 A'   17 A"   47 A'   48 A'   18 A"   49 A'   50 A'   51 A'                 
  1.283   1.371   1.442   1.470   1.565   1.613   1.985   1.989
 19 A"   52 A'   53 A'   20 A"   54 A'   55 A'   21 A"   22 A"                 
  1.990   2.025   2.040   2.057   2.294   2.354   2.782   3.752
 56 A'   57 A'   23 A"   58 A'   59 A'   60 A'   61 A'   24 A"                 
  3.785   3.899   3.992   3.995   3.995   4.013   4.133   6.548
 62 A'   63 A'   25 A"   26 A"   64 A'   65 A'   66 A'   67 A'                 
  6.683   7.547   7.553   7.582  13.721  13.771  13.838  35.212
 68 A'   27 A"   69 A'   70 A'   28 A"   71 A'   72 A'   73 A'                 
 47.846 162.784 289.744 289.749 289.7911020.621
 74 A'   75 A'   29 A"   76 A'   77 A'   78 A'                                 

 Beta MOs, Restricted
 -- Occupied --                  
-482.84  -77.18  -62.49  -56.31  -56.31  -56.31  -14.41   -8.70
  1 A'    2 A'    3 A'    4 A'    1 A"    5 A'    6 A'    7 A'                 
 -6.661  -6.531  -6.522  -6.521  -4.824  -4.822  -4.819  -2.643
  8 A'    9 A'    2 A"   10 A'   11 A'    3 A"   12 A'   13 A'                 
 -2.640  -2.639  -2.632  -2.632  -0.804  -0.774  -0.585  -0.422
  4 A"   14 A'    5 A"   15 A'   16 A'   17 A'   18 A'   19 A'                 
 -0.342  -0.333  -0.327  -0.300  -0.295
 20 A'    6 A"   21 A'   22 A'    7 A"                                         
 -- Virtual --                   
 -0.158  -0.124  -0.076  -0.007   0.009   0.038   0.041   0.058
  8 A"   23 A'   24 A'   25 A'   26 A'   27 A'    9 A"   28 A'                 
  0.063   0.073   0.076   0.081   0.116   0.135   0.142   0.193
 29 A'   30 A'   10 A"   31 A'   32 A'   11 A"   33 A'   34 A'                 
  0.206   0.271   0.277   0.282   0.387   0.404   0.421   0.441
 35 A'   36 A'   12 A"   37 A'   38 A'   39 A'   13 A"   40 A'                 
  0.500   0.510   0.529   0.560   0.560   0.575   0.595   0.607
 41 A'   14 A"   42 A'   15 A"   43 A'   44 A'   16 A"   45 A'                 
  0.658   0.681   0.773   0.816   0.824   0.903   0.953   1.160
 46 A'   17 A"   47 A'   48 A'   18 A"   49 A'   50 A'   51 A'                 
  1.283   1.371   1.442   1.470   1.565   1.613   1.985   1.989
 19 A"   52 A'   53 A'   20 A"   54 A'   55 A'   21 A"   22 A"                 
  1.990   2.025   2.040   2.057   2.294   2.354   2.782   3.752
 56 A'   57 A'   23 A"   58 A'   59 A'   60 A'   61 A'   24 A"                 
  3.785   3.899   3.992   3.995   3.995   4.013   4.133   6.548
 62 A'   63 A'   25 A"   26 A"   64 A'   65 A'   66 A'   67 A'                 
  6.683   7.547   7.553   7.582  13.721  13.771  13.838  35.212
 68 A'   27 A"   69 A'   70 A'   28 A"   71 A'   72 A'   73 A'                 
 47.846 162.784 289.744 289.749 289.7911020.621
 74 A'   75 A'   29 A"   76 A'   77 A'   78 A'                                 
 --------------------------------------------------------------

          Ground-State Mulliken Net Atomic Charges

     Atom                 Charge (a.u.)
  ----------------------------------------
      1 P                     0.375122
      2 N                    -0.359302
      3 H                     0.216469
      4 Br                   -0.232289
  ----------------------------------------
  Sum of atomic charges =     0.000000

 -----------------------------------------------------------------
                    Cartesian Multipole Moments
 -----------------------------------------------------------------
    Charge (ESU x 10^10)
                 0.0000
    Dipole Moment (Debye)
         X       0.1597      Y       0.0512      Z      -0.0000
       Tot       0.1677
    Quadrupole Moments (Debye-Ang)
        XX     -44.4717     XY       0.6849     YY     -34.2242
        XZ       0.0000     YZ       0.0000     ZZ     -38.8915
    Octopole Moments (Debye-Ang^2)
       XXX     -68.2851    XXY       3.6613    XYY      -2.2788
       YYY      11.8886    XXZ      -0.0000    XYZ       0.0000
       YYZ      -0.0000    XZZ     -13.2693    YZZ      -0.0263
       ZZZ      -0.0000
    Hexadecapole Moments (Debye-Ang^3)
      XXXX    -688.8378   XXXY      -7.7410   XXYY     -97.5686
      XYYY      18.0966   YYYY     -97.2555   XXXZ       0.0000
      XXYZ       0.0000   XYYZ       0.0000   YYYZ       0.0000
      XXZZ    -113.2316   XYZZ      -3.1074   YYZZ     -28.7282
      XZZZ       0.0000   YZZZ       0.0000   ZZZZ     -52.0225
 -----------------------------------------------------------------
 Calculating analytic gradient of the SCF energy
 Gradient of SCF Energy
            1           2           3           4
    1  -0.0581917   0.1058464  -0.0127157  -0.0349390
    2  -0.0922917  -0.0124690   0.0982016   0.0065591
    3  -0.0000000   0.0000000   0.0000000   0.0000000
 Max gradient component =       1.058E-01
 RMS gradient           =       5.349E-02
 Gradient time:  CPU 2.17 s  wall 0.64 s
 Geometry Optimization Parameters
   NAtoms,    NIC,     NZ,  NCons,   NDum,   NFix, NCnnct, MaxDiis
        4      14       4       0       0       0       0       0


** GEOMETRY OPTIMIZATION IN DELOCALIZED INTERNAL COORDINATES **
   Searching for a Minimum

   Optimization Cycle:   1

                       Coordinates (Angstroms)
     ATOM                X               Y               Z
      1  P         1.2491492797   -0.6583755013    0.0000000000
      2  N         2.6534973629    0.6213926266    0.0000000000
      3  H         2.3456877618    2.0281098155    0.0000000000
      4  Br       -1.1330688142    0.0999364091    0.0000000000
   Point Group: cs    Number of degrees of freedom:     5


   Energy is  -2970.774153009


 Attempting to Generate Delocalized Internal Coordinates

  5 Hessian modes will be used to form the next step
  Hessian Eigenvalues:
     0.092515    0.130389    0.160000    0.195927    0.250000

 Minimum Search - Taking Simple RFO Step
 Searching for Lamda that Minimizes Along All modes
 Value Taken    Lamda =  -0.10440310
 Calculated Step too Large.  Step scaled by  0.475818
 Step Taken.  Stepsize is  0.300000

                             Maximum     Tolerance    Cnvgd?
         Gradient           0.141905      0.000300      NO
         Displacement       0.260656      0.001200      NO
         Energy change     *********      0.000001      NO


 New Cartesian Coordinates Obtained by Inverse Iteration

 Displacement from previous Coordinates is:  0.408519
 ----------------------------------------------------------------
             Standard Nuclear Orientation (Angstroms)
    I     Atom           X                Y                Z
 ----------------------------------------------------------------
    1      P       1.3009230019    -0.6061027753     0.0000000000
    2      N       2.6043509414     0.6263898677     0.0000000000
    3      H       2.2411914251     1.9101909656     0.0000000000
    4      Br     -1.0311997782     0.1605852919     0.0000000000
 ----------------------------------------------------------------
 Molecular Point Group                 Cs    NOp =  2
 Largest Abelian Subgroup              Cs    NOp =  2
 Nuclear Repulsion Energy =   190.2370078198 hartrees
 There are       29 alpha and       29 beta electrons
 Applying Cartesian multipole field
    Component          Value
    ---------          -----
     (2,0,0)        1.00000E-11
     (0,2,0)        2.00000E-11
     (0,0,2)       -3.00000E-11
 Nucleus-field energy     =     0.0000000050 hartrees
 Requested basis set is 6-311++G(d,p)
 There are 43 shells and 107 basis functions
 A cutoff of  1.0D-11 yielded    814 shell pairs
 There are      5251 function pairs (      5759 Cartesian)
 Smallest overlap matrix eigenvalue = 2.31E-03
 Guess MOs from SCF MO coefficient file

 -----------------------------------------------------------------------
  General SCF calculation program by
  Eric Jon Sundstrom, Paul Horn, Yuezhi Mao, Dmitri Zuev, Alec White,
  David Stuck, Shaama M.S., Shane Yost, Joonho Lee, David Small,
  Daniel Levine, Susi Lehtola, Hugh Burton, Evgeny Epifanovsky
 -----------------------------------------------------------------------
 Exchange:     0.2000 Hartree-Fock + 0.0800 Slater + 0.7200 B88
 Correlation:  0.1900 VWN1RPA + 0.8100 LYP
 Using SG-1 standard quadrature grid
 using 4 threads for integral computing
 -------------------------------------------------------
 OpenMP Integral computing Module                
 Release: version 2.0, May 2017, Q-Chem Inc. Pleasanton 
 -------------------------------------------------------
 -------------------------------------------------------
 OpenMP BLAS3 based DFT computing Module                
 Release: version 1.0, May 2013, Q-Chem Inc. Pittsburgh 
 -------------------------------------------------------
 A restricted SCF calculation will be
 performed using DIIS
 SCF converges when DIIS error is below 1.0e-08
 ---------------------------------------
  Cycle       Energy         DIIS error
 ---------------------------------------
    1   -2970.8182519537      1.42e-03  
    2   -2970.8136673156      2.53e-03  
    3   -2970.8197576349      1.37e-03  
    4   -2970.8225111354      2.58e-04  
    5   -2970.8226218773      5.36e-05  
    6   -2970.8226260222      3.33e-05  
    7   -2970.8226277221      4.12e-06  
    8   -2970.8226277409      9.54e-07  
    9   -2970.8226277432      1.50e-07  
   10   -2970.8226277432      5.77e-08  
   11   -2970.8226277432      4.83e-09  Convergence criterion met
 ---------------------------------------
 SCF time:   CPU 7.76s  wall 2.00s 
 SCF   energy in the final basis set =    -2970.8226277432
 Total energy in the final basis set =    -2970.8226277432

 --------------------------------------------------------------
             Orbital Energies (a.u.) and Symmetries
 --------------------------------------------------------------

 Alpha MOs, Restricted
 -- Occupied --                  
-482.84  -77.17  -62.49  -56.31  -56.31  -56.31  -14.40   -8.70
  1 A'    2 A'    3 A'    4 A'    1 A"    5 A'    6 A'    7 A'                 
 -6.655  -6.530  -6.521  -6.520  -4.817  -4.815  -4.812  -2.641
  8 A'    9 A'    2 A"   10 A'   11 A'    3 A"   12 A'   13 A'                 
 -2.639  -2.638  -2.631  -2.631  -0.828  -0.777  -0.582  -0.438
  4 A"   14 A'    5 A"   15 A'   16 A'   17 A'   18 A'   19 A'                 
 -0.348  -0.340  -0.325  -0.301  -0.300
 20 A'    6 A"   21 A'   22 A'    7 A"                                         
 -- Virtual --                   
 -0.147  -0.110  -0.052   0.004   0.014   0.040   0.041   0.062
  8 A"   23 A'   24 A'   25 A'   26 A'    9 A"   27 A'   28 A'                 
  0.063   0.076   0.079   0.091   0.116   0.136   0.146   0.192
 29 A'   10 A"   30 A'   31 A'   32 A'   11 A"   33 A'   34 A'                 
  0.206   0.271   0.276   0.293   0.381   0.411   0.421   0.448
 35 A'   36 A'   12 A"   37 A'   38 A'   39 A'   13 A"   40 A'                 
  0.504   0.512   0.543   0.559   0.559   0.583   0.601   0.612
 14 A"   41 A'   42 A'   43 A'   15 A"   44 A'   16 A"   45 A'                 
  0.665   0.692   0.781   0.825   0.847   0.907   0.970   1.152
 46 A'   17 A"   47 A'   18 A"   48 A'   49 A'   50 A'   51 A'                 
  1.274   1.381   1.476   1.513   1.575   1.632   1.989   1.993
 19 A"   52 A'   20 A"   53 A'   54 A'   55 A'   21 A"   56 A'                 
  2.009   2.048   2.091   2.106   2.356   2.438   2.837   3.755
 22 A"   57 A'   23 A"   58 A'   59 A'   60 A'   61 A'   24 A"                 
  3.808   3.983   3.993   3.997   3.999   4.018   4.151   6.556
 62 A'   63 A'   25 A"   64 A'   26 A"   65 A'   66 A'   67 A'                 
  6.743   7.548   7.555   7.591  13.728  13.787  13.847  35.223
 68 A'   27 A"   69 A'   70 A'   28 A"   71 A'   72 A'   73 A'                 
 47.853 162.844 289.746 289.751 289.7991020.630
 74 A'   75 A'   29 A"   76 A'   77 A'   78 A'                                 

 Beta MOs, Restricted
 -- Occupied --                  
-482.84  -77.17  -62.49  -56.31  -56.31  -56.31  -14.40   -8.70
  1 A'    2 A'    3 A'    4 A'    1 A"    5 A'    6 A'    7 A'                 
 -6.655  -6.530  -6.521  -6.520  -4.817  -4.815  -4.812  -2.641
  8 A'    9 A'    2 A"   10 A'   11 A'    3 A"   12 A'   13 A'                 
 -2.639  -2.638  -2.631  -2.631  -0.828  -0.777  -0.582  -0.438
  4 A"   14 A'    5 A"   15 A'   16 A'   17 A'   18 A'   19 A'                 
 -0.348  -0.340  -0.325  -0.301  -0.300
 20 A'    6 A"   21 A'   22 A'    7 A"                                         
 -- Virtual --                   
 -0.147  -0.110  -0.052   0.004   0.014   0.040   0.041   0.062
  8 A"   23 A'   24 A'   25 A'   26 A'    9 A"   27 A'   28 A'                 
  0.063   0.076   0.079   0.091   0.116   0.136   0.146   0.192
 29 A'   10 A"   30 A'   31 A'   32 A'   11 A"   33 A'   34 A'                 
  0.206   0.271   0.276   0.293   0.381   0.411   0.421   0.448
 35 A'   36 A'   12 A"   37 A'   38 A'   39 A'   13 A"   40 A'                 
  0.504   0.512   0.543   0.559   0.559   0.583   0.601   0.612
 14 A"   41 A'   42 A'   43 A'   15 A"   44 A'   16 A"   45 A'                 
  0.665   0.692   0.781   0.825   0.847   0.907   0.970   1.152
 46 A'   17 A"   47 A'   18 A"   48 A'   49 A'   50 A'   51 A'                 
  1.274   1.381   1.476   1.513   1.575   1.632   1.989   1.993
 19 A"   52 A'   20 A"   53 A'   54 A'   55 A'   21 A"   56 A'                 
  2.009   2.048   2.091   2.106   2.356   2.438   2.837   3.755
 22 A"   57 A'   23 A"   58 A'   59 A'   60 A'   61 A'   24 A"                 
  3.808   3.983   3.993   3.997   3.999   4.018   4.151   6.556
 62 A'   63 A'   25 A"   64 A'   26 A"   65 A'   66 A'   67 A'                 
  6.743   7.548   7.555   7.591  13.728  13.787  13.847  35.223
 68 A'   27 A"   69 A'   70 A'   28 A"   71 A'   72 A'   73 A'                 
 47.853 162.844 289.746 289.751 289.7991020.630
 74 A'   75 A'   29 A"   76 A'   77 A'   78 A'                                 
 --------------------------------------------------------------

          Ground-State Mulliken Net Atomic Charges

     Atom                 Charge (a.u.)
  ----------------------------------------
      1 P                     0.365904
      2 N                    -0.360925
      3 H                     0.232169
      4 Br                   -0.237148
  ----------------------------------------
  Sum of atomic charges =     0.000000

 -----------------------------------------------------------------
                    Cartesian Multipole Moments
 -----------------------------------------------------------------
    Charge (ESU x 10^10)
                 0.0000
    Dipole Moment (Debye)
         X       0.1126      Y       0.1185      Z      -0.0000
       Tot       0.1635
    Quadrupole Moments (Debye-Ang)
        XX     -44.5417     XY       0.5475     YY     -34.4349
        XZ      -0.0000     YZ       0.0000     ZZ     -38.4817
    Octopole Moments (Debye-Ang^2)
       XXX     -74.6546    XXY       0.6440    XYY      -5.4862
       YYY       6.4070    XXZ      -0.0000    XYZ       0.0000
       YYZ      -0.0000    XZZ     -14.7469    YZZ      -1.6028
       ZZZ      -0.0000
    Hexadecapole Moments (Debye-Ang^3)
      XXXX    -662.9741   XXXY      -8.5757   XXYY     -95.0660
      XYYY      19.3680   YYYY     -93.7987   XXXZ      -0.0000
      XXYZ       0.0000   XYYZ      -0.0000   YYYZ       0.0000
      XXZZ    -107.0107   XYZZ      -1.6027   YYZZ     -27.2314
      XZZZ      -0.0000   YZZZ      -0.0000   ZZZZ     -50.7818
 -----------------------------------------------------------------
 Calculating analytic gradient of the SCF energy
 Gradient of SCF Energy
            1           2           3           4
    1  -0.0568331   0.1069616  -0.0214089  -0.0287197
    2  -0.0833712  -0.0175691   0.0960583   0.0048819
    3  -0.0000000   0.0000000   0.0000000   0.0000000
 Max gradient component =       1.070E-01
 RMS gradient           =       5.201E-02
 Gradient time:  CPU 2.22 s  wall 0.65 s
 Geometry Optimization Parameters
   NAtoms,    NIC,     NZ,  NCons,   NDum,   NFix, NCnnct, MaxDiis
        4      14       4       0       0       0       0       0

 Cartesian Hessian Update
 Hessian Updated using BFGS Update


** GEOMETRY OPTIMIZATION IN DELOCALIZED INTERNAL COORDINATES **
   Searching for a Minimum

   Optimization Cycle:   2

                       Coordinates (Angstroms)
     ATOM                X               Y               Z
      1  P         1.3009230019   -0.6061027753    0.0000000000
      2  N         2.6043509414    0.6263898677    0.0000000000
      3  H         2.2411914251    1.9101909656    0.0000000000
      4  Br       -1.0311997782    0.1605852919    0.0000000000
   Point Group: cs    Number of degrees of freedom:     5


   Energy is  -2970.822627743

 Hessian Updated using BFGS Update

  5 Hessian modes will be used to form the next step
  Hessian Eigenvalues:
     0.025844    0.099867    0.162924    0.199501    0.249204

 Minimum Search - Taking Simple RFO Step
 Searching for Lamda that Minimizes Along All modes
 Value Taken    Lamda =  -0.14202225
 Calculated Step too Large.  Step scaled by  0.328647
 Step Taken.  Stepsize is  0.300000

                             Maximum     Tolerance    Cnvgd?
         Gradient           0.133200      0.000300      NO
         Displacement       0.254537      0.001200      NO
         Energy change     -0.048475      0.000001      NO


 New Cartesian Coordinates Obtained by Inverse Iteration

 Displacement from previous Coordinates is:  0.359443
 ----------------------------------------------------------------
             Standard Nuclear Orientation (Angstroms)
    I     Atom           X                Y                Z
 ----------------------------------------------------------------
    1      P       1.3546703195    -0.5562619006     0.0000000000
    2      N       2.5453174525     0.6384664429     0.0000000000
    3      H       2.1648403671     1.7993423854     0.0000000000
    4      Br     -0.9495625490     0.2095164222     0.0000000000
 ----------------------------------------------------------------
 Molecular Point Group                 Cs    NOp =  2
 Largest Abelian Subgroup              Cs    NOp =  2
 Nuclear Repulsion Energy =   195.6932324274 hartrees
 There are       29 alpha and       29 beta electrons
 Applying Cartesian multipole field
    Component          Value
    ---------          -----
     (2,0,0)        1.00000E-11
     (0,2,0)        2.00000E-11
     (0,0,2)       -3.00000E-11
 Nucleus-field energy     =     0.0000000048 hartrees
 Requested basis set is 6-311++G(d,p)
 There are 43 shells and 107 basis functions
 A cutoff of  1.0D-11 yielded    824 shell pairs
 There are      5342 function pairs (      5868 Cartesian)
 Smallest overlap matrix eigenvalue = 2.00E-03
 Guess MOs from SCF MO coefficient file

 -----------------------------------------------------------------------
  General SCF calculation program by
  Eric Jon Sundstrom, Paul Horn, Yuezhi Mao, Dmitri Zuev, Alec White,
  David Stuck, Shaama M.S., Shane Yost, Joonho Lee, David Small,
  Daniel Levine, Susi Lehtola, Hugh Burton, Evgeny Epifanovsky
 -----------------------------------------------------------------------
 Exchange:     0.2000 Hartree-Fock + 0.0800 Slater + 0.7200 B88
 Correlation:  0.1900 VWN1RPA + 0.8100 LYP
 Using SG-1 standard quadrature grid
 using 4 threads for integral computing
 -------------------------------------------------------
 OpenMP Integral computing Module                
 Release: version 2.0, May 2017, Q-Chem Inc. Pleasanton 
 -------------------------------------------------------
 -------------------------------------------------------
 OpenMP BLAS3 based DFT computing Module                
 Release: version 1.0, May 2013, Q-Chem Inc. Pittsburgh 
 -------------------------------------------------------
 A restricted SCF calculation will be
 performed using DIIS
 SCF converges when DIIS error is below 1.0e-08
 ---------------------------------------
  Cycle       Energy         DIIS error
 ---------------------------------------
    1   -2970.8600986581      1.69e-03  
    2   -2970.8567991206      2.58e-03  
    3   -2970.8626665766      1.47e-03  
    4   -2970.8657799309      2.44e-04  
    5   -2970.8658728749      4.80e-05  
    6   -2970.8658756836      2.50e-05  
    7   -2970.8658768198      5.92e-06  
    8   -2970.8658768425      8.74e-07  
    9   -2970.8658768443      1.58e-07  
   10   -2970.8658768444      6.10e-08  
   11   -2970.8658768444      5.91e-09  Convergence criterion met
 ---------------------------------------
 SCF time:   CPU 7.92s  wall 2.00s 
 SCF   energy in the final basis set =    -2970.8658768444
 Total energy in the final basis set =    -2970.8658768444

 --------------------------------------------------------------
             Orbital Energies (a.u.) and Symmetries
 --------------------------------------------------------------

 Alpha MOs, Restricted
 -- Occupied --                  
-482.84  -77.16  -62.49  -56.31  -56.31  -56.31  -14.38   -8.70
  1 A'    2 A'    3 A'    4 A'    1 A"    5 A'    6 A'    7 A'                 
 -6.648  -6.526  -6.517  -6.516  -4.811  -4.809  -4.805  -2.638
  8 A'    9 A'    2 A"   10 A'   11 A'    3 A"   12 A'   13 A'                 
 -2.635  -2.634  -2.627  -2.627  -0.858  -0.777  -0.584  -0.454
  4 A"   14 A'    5 A"   15 A'   16 A'   17 A'   18 A'   19 A'                 
 -0.356  -0.350  -0.320  -0.303  -0.301
 20 A'    6 A"   21 A'    7 A"   22 A'                                         
 -- Virtual --                   
 -0.135  -0.096  -0.032   0.008   0.020   0.039   0.044   0.062
  8 A"   23 A'   24 A'   25 A'   26 A'    9 A"   27 A'   28 A'                 
  0.068   0.076   0.085   0.107   0.120   0.137   0.152   0.190
 29 A'   10 A"   30 A'   31 A'   32 A'   11 A"   33 A'   34 A'                 
  0.204   0.269   0.274   0.309   0.379   0.421   0.423   0.458
 35 A'   36 A'   12 A"   37 A'   38 A'   39 A'   13 A"   40 A'                 
  0.502   0.531   0.552   0.562   0.566   0.596   0.611   0.621
 14 A"   41 A'   42 A'   15 A"   43 A'   44 A'   16 A"   45 A'                 
  0.673   0.700   0.766   0.821   0.901   0.922   0.982   1.130
 46 A'   17 A"   47 A'   18 A"   48 A'   49 A'   50 A'   51 A'                 
  1.269   1.392   1.482   1.552   1.625   1.655   1.991   1.998
 19 A"   52 A'   20 A"   53 A'   54 A'   55 A'   21 A"   56 A'                 
  2.039   2.063   2.158   2.173   2.438   2.534   2.864   3.757
 22 A"   57 A'   23 A"   58 A'   59 A'   60 A'   61 A'   24 A"                 
  3.850   3.996   4.000   4.003   4.020   4.104   4.170   6.563
 62 A'   25 A"   63 A'   26 A"   64 A'   65 A'   66 A'   67 A'                 
  6.821   7.551   7.558   7.600  13.735  13.807  13.872  35.245
 68 A'   27 A"   69 A'   70 A'   28 A"   71 A'   72 A'   73 A'                 
 47.861 162.926 289.750 289.755 289.8091020.638
 74 A'   75 A'   29 A"   76 A'   77 A'   78 A'                                 

 Beta MOs, Restricted
 -- Occupied --                  
-482.84  -77.16  -62.49  -56.31  -56.31  -56.31  -14.38   -8.70
  1 A'    2 A'    3 A'    4 A'    1 A"    5 A'    6 A'    7 A'                 
 -6.648  -6.526  -6.517  -6.516  -4.811  -4.809  -4.805  -2.638
  8 A'    9 A'    2 A"   10 A'   11 A'    3 A"   12 A'   13 A'                 
 -2.635  -2.634  -2.627  -2.627  -0.858  -0.777  -0.584  -0.454
  4 A"   14 A'    5 A"   15 A'   16 A'   17 A'   18 A'   19 A'                 
 -0.356  -0.350  -0.320  -0.303  -0.301
 20 A'    6 A"   21 A'    7 A"   22 A'                                         
 -- Virtual --                   
 -0.135  -0.096  -0.032   0.008   0.020   0.039   0.044   0.062
  8 A"   23 A'   24 A'   25 A'   26 A'    9 A"   27 A'   28 A'                 
  0.068   0.076   0.085   0.107   0.120   0.137   0.152   0.190
 29 A'   10 A"   30 A'   31 A'   32 A'   11 A"   33 A'   34 A'                 
  0.204   0.269   0.274   0.309   0.379   0.421   0.423   0.458
 35 A'   36 A'   12 A"   37 A'   38 A'   39 A'   13 A"   40 A'                 
  0.502   0.531   0.552   0.562   0.566   0.596   0.611   0.621
 14 A"   41 A'   42 A'   15 A"   43 A'   44 A'   16 A"   45 A'                 
  0.673   0.700   0.766   0.821   0.901   0.922   0.982   1.130
 46 A'   17 A"   47 A'   18 A"   48 A'   49 A'   50 A'   51 A'                 
  1.269   1.392   1.482   1.552   1.625   1.655   1.991   1.998
 19 A"   52 A'   20 A"   53 A'   54 A'   55 A'   21 A"   56 A'                 
  2.039   2.063   2.158   2.173   2.438   2.534   2.864   3.757
 22 A"   57 A'   23 A"   58 A'   59 A'   60 A'   61 A'   24 A"                 
  3.850   3.996   4.000   4.003   4.020   4.104   4.170   6.563
 62 A'   25 A"   63 A'   26 A"   64 A'   65 A'   66 A'   67 A'                 
  6.821   7.551   7.558   7.600  13.735  13.807  13.872  35.245
 68 A'   27 A"   69 A'   70 A'   28 A"   71 A'   72 A'   73 A'                 
 47.861 162.926 289.750 289.755 289.8091020.638
 74 A'   75 A'   29 A"   76 A'   77 A'   78 A'                                 
 --------------------------------------------------------------

          Ground-State Mulliken Net Atomic Charges

     Atom                 Charge (a.u.)
  ----------------------------------------
      1 P                     0.359250
      2 N                    -0.357417
      3 H                     0.251382
      4 Br                   -0.253215
  ----------------------------------------
  Sum of atomic charges =    -0.000000

 -----------------------------------------------------------------
                    Cartesian Multipole Moments
 -----------------------------------------------------------------
    Charge (ESU x 10^10)
                -0.0000
    Dipole Moment (Debye)
         X       0.2675      Y       0.1492      Z      -0.0000
       Tot       0.3063
    Quadrupole Moments (Debye-Ang)
        XX     -44.1501     XY       0.4474     YY     -34.6057
        XZ      -0.0000     YZ      -0.0000     ZZ     -38.0419
    Octopole Moments (Debye-Ang^2)
       XXX     -77.6347    XXY      -1.7826    XYY      -7.8845
       YYY       1.5650    XXZ      -0.0000    XYZ       0.0000
       YYZ      -0.0000    XZZ     -15.5862    YZZ      -2.9673
       ZZZ      -0.0000
    Hexadecapole Moments (Debye-Ang^3)
      XXXX    -636.2332   XXXY      -9.2512   XXYY     -92.8268
      XYYY      19.7541   YYYY     -91.2972   XXXZ      -0.0000
      XXYZ      -0.0000   XYYZ       0.0000   YYYZ      -0.0000
      XXZZ    -101.5234   XYZZ      -0.6186   YYZZ     -26.0200
      XZZZ       0.0000   YZZZ      -0.0000   ZZZZ     -49.5526
 -----------------------------------------------------------------
 Calculating analytic gradient of the SCF energy
 Gradient of SCF Energy
            1           2           3           4
    1  -0.0441044   0.0924920  -0.0259021  -0.0224854
    2  -0.0640344  -0.0225046   0.0831204   0.0034187
    3  -0.0000000   0.0000000  -0.0000000   0.0000000
 Max gradient component =       9.249E-02
 RMS gradient           =       4.397E-02
 Gradient time:  CPU 2.25 s  wall 0.66 s
 Geometry Optimization Parameters
   NAtoms,    NIC,     NZ,  NCons,   NDum,   NFix, NCnnct, MaxDiis
        4      14       4       0       0       0       0       0

 Cartesian Hessian Update
 Hessian Updated using BFGS Update


** GEOMETRY OPTIMIZATION IN DELOCALIZED INTERNAL COORDINATES **
   Searching for a Minimum

   Optimization Cycle:   3

                       Coordinates (Angstroms)
     ATOM                X               Y               Z
      1  P         1.3546703195   -0.5562619006    0.0000000000
      2  N         2.5453174525    0.6384664429    0.0000000000
      3  H         2.1648403671    1.7993423854    0.0000000000
      4  Br       -0.9495625490    0.2095164222    0.0000000000
   Point Group: cs    Number of degrees of freedom:     5


   Energy is  -2970.865876844

 Hessian Updated using BFGS Update

  5 Hessian modes will be used to form the next step
  Hessian Eigenvalues:
     0.072786    0.099874    0.161557    0.228204    0.250850

 Minimum Search - Taking Simple RFO Step
 Searching for Lamda that Minimizes Along All modes
 Value Taken    Lamda =  -0.09284213
 Calculated Step too Large.  Step scaled by  0.408403
 Step Taken.  Stepsize is  0.300000

                             Maximum     Tolerance    Cnvgd?
         Gradient           0.109749      0.000300      NO
         Displacement       0.252899      0.001200      NO
         Energy change     -0.043249      0.000001      NO


 New Cartesian Coordinates Obtained by Inverse Iteration

 Displacement from previous Coordinates is:  0.308527
 ----------------------------------------------------------------
             Standard Nuclear Orientation (Angstroms)
    I     Atom           X                Y                Z
 ----------------------------------------------------------------
    1      P       1.3992462643    -0.5101238983     0.0000000000
    2      N       2.4787170056     0.6596696255     0.0000000000
    3      H       2.1204522978     1.6985662893     0.0000000000
    4      Br     -0.8831499776     0.2429513334     0.0000000000
 ----------------------------------------------------------------
 Molecular Point Group                 Cs    NOp =  2
 Largest Abelian Subgroup              Cs    NOp =  2
 Nuclear Repulsion Energy =   201.1073510139 hartrees
 There are       29 alpha and       29 beta electrons
 Applying Cartesian multipole field
    Component          Value
    ---------          -----
     (2,0,0)        1.00000E-11
     (0,2,0)        2.00000E-11
     (0,0,2)       -3.00000E-11
 Nucleus-field energy     =     0.0000000046 hartrees
 Requested basis set is 6-311++G(d,p)
 There are 43 shells and 107 basis functions
 A cutoff of  1.0D-11 yielded    839 shell pairs
 There are      5448 function pairs (      5978 Cartesian)
 Smallest overlap matrix eigenvalue = 1.75E-03
 Guess MOs from SCF MO coefficient file

 -----------------------------------------------------------------------
  General SCF calculation program by
  Eric Jon Sundstrom, Paul Horn, Yuezhi Mao, Dmitri Zuev, Alec White,
  David Stuck, Shaama M.S., Shane Yost, Joonho Lee, David Small,
  Daniel Levine, Susi Lehtola, Hugh Burton, Evgeny Epifanovsky
 -----------------------------------------------------------------------
 Exchange:     0.2000 Hartree-Fock + 0.0800 Slater + 0.7200 B88
 Correlation:  0.1900 VWN1RPA + 0.8100 LYP
 Using SG-1 standard quadrature grid
 using 4 threads for integral computing
 -------------------------------------------------------
 OpenMP Integral computing Module                
 Release: version 2.0, May 2017, Q-Chem Inc. Pleasanton 
 -------------------------------------------------------
 -------------------------------------------------------
 OpenMP BLAS3 based DFT computing Module                
 Release: version 1.0, May 2013, Q-Chem Inc. Pittsburgh 
 -------------------------------------------------------
 A restricted SCF calculation will be
 performed using DIIS
 SCF converges when DIIS error is below 1.0e-08
 ---------------------------------------
  Cycle       Energy         DIIS error
 ---------------------------------------
    1   -2970.8892678800      1.92e-03  
    2   -2970.8878349878      2.48e-03  
    3   -2970.8926323971      1.53e-03  
    4   -2970.8959456174      2.26e-04  
    5   -2970.8960205770      4.59e-05  
    6   -2970.8960225253      9.72e-06  
    7   -2970.8960226338      8.36e-06  
    8   -2970.8960227413      7.26e-07  
    9   -2970.8960227419      1.47e-07  
   10   -2970.8960227420      5.60e-08  
   11   -2970.8960227420      7.02e-09  Convergence criterion met
 ---------------------------------------
 SCF time:   CPU 8.10s  wall 2.00s 
 SCF   energy in the final basis set =    -2970.8960227420
 Total energy in the final basis set =    -2970.8960227420

 --------------------------------------------------------------
             Orbital Energies (a.u.) and Symmetries
 --------------------------------------------------------------

 Alpha MOs, Restricted
 -- Occupied --                  
-482.83  -77.15  -62.49  -56.30  -56.30  -56.30  -14.37   -8.69
  1 A'    2 A'    3 A'    4 A'    1 A"    5 A'    6 A'    7 A'                 
 -6.641  -6.522  -6.514  -6.512  -4.804  -4.802  -4.797  -2.633
  8 A'    9 A'    2 A"   10 A'   11 A'    3 A"   12 A'   13 A'                 
 -2.631  -2.630  -2.624  -2.624  -0.891  -0.776  -0.595  -0.468
  4 A"   14 A'    5 A"   15 A'   16 A'   17 A'   18 A'   19 A'                 
 -0.364  -0.363  -0.315  -0.304  -0.300
 20 A'    6 A"   21 A'    7 A"   22 A'                                         
 -- Virtual --                   
 -0.125  -0.082  -0.018   0.012   0.024   0.039   0.046   0.061
  8 A"   23 A'   24 A'   25 A'   26 A'    9 A"   27 A'   28 A'                 
  0.072   0.076   0.094   0.113   0.137   0.142   0.159   0.189
 29 A'   10 A"   30 A'   31 A'   11 A"   32 A'   33 A'   34 A'                 
  0.203   0.266   0.273   0.325   0.380   0.424   0.428   0.475
 35 A'   36 A'   12 A"   37 A'   38 A'   13 A"   39 A'   40 A'                 
  0.500   0.550   0.557   0.564   0.587   0.609   0.624   0.638
 14 A"   41 A'   42 A'   15 A"   43 A'   44 A'   16 A"   45 A'                 
  0.686   0.707   0.753   0.815   0.891   0.987   1.009   1.099
 46 A'   17 A"   47 A'   18 A"   48 A'   49 A'   50 A'   51 A'                 
  1.277   1.415   1.489   1.552   1.631   1.792   1.994   2.002
 19 A"   52 A'   20 A"   53 A'   54 A'   55 A'   21 A"   56 A'                 
  2.068   2.076   2.237   2.248   2.536   2.622   2.883   3.761
 22 A"   57 A'   58 A'   23 A"   59 A'   60 A'   61 A'   24 A"                 
  3.904   3.999   4.004   4.009   4.028   4.168   4.293   6.568
 62 A'   25 A"   63 A'   26 A"   64 A'   65 A'   66 A'   67 A'                 
  6.896   7.554   7.562   7.609  13.742  13.828  13.929  35.304
 68 A'   27 A"   69 A'   70 A'   28 A"   71 A'   72 A'   73 A'                 
 47.867 163.014 289.755 289.760 289.8181020.646
 74 A'   75 A'   29 A"   76 A'   77 A'   78 A'                                 

 Beta MOs, Restricted
 -- Occupied --                  
-482.83  -77.15  -62.49  -56.30  -56.30  -56.30  -14.37   -8.69
  1 A'    2 A'    3 A'    4 A'    1 A"    5 A'    6 A'    7 A'                 
 -6.641  -6.522  -6.514  -6.512  -4.804  -4.802  -4.797  -2.633
  8 A'    9 A'    2 A"   10 A'   11 A'    3 A"   12 A'   13 A'                 
 -2.631  -2.630  -2.624  -2.624  -0.891  -0.776  -0.595  -0.468
  4 A"   14 A'    5 A"   15 A'   16 A'   17 A'   18 A'   19 A'                 
 -0.364  -0.363  -0.315  -0.304  -0.300
 20 A'    6 A"   21 A'    7 A"   22 A'                                         
 -- Virtual --                   
 -0.125  -0.082  -0.018   0.012   0.024   0.039   0.046   0.061
  8 A"   23 A'   24 A'   25 A'   26 A'    9 A"   27 A'   28 A'                 
  0.072   0.076   0.094   0.113   0.137   0.142   0.159   0.189
 29 A'   10 A"   30 A'   31 A'   11 A"   32 A'   33 A'   34 A'                 
  0.203   0.266   0.273   0.325   0.380   0.424   0.428   0.475
 35 A'   36 A'   12 A"   37 A'   38 A'   13 A"   39 A'   40 A'                 
  0.500   0.550   0.557   0.564   0.587   0.609   0.624   0.638
 14 A"   41 A'   42 A'   15 A"   43 A'   44 A'   16 A"   45 A'                 
  0.686   0.707   0.753   0.815   0.891   0.987   1.009   1.099
 46 A'   17 A"   47 A'   18 A"   48 A'   49 A'   50 A'   51 A'                 
  1.277   1.415   1.489   1.552   1.631   1.792   1.994   2.002
 19 A"   52 A'   20 A"   53 A'   54 A'   55 A'   21 A"   56 A'                 
  2.068   2.076   2.237   2.248   2.536   2.622   2.883   3.761
 22 A"   57 A'   58 A'   23 A"   59 A'   60 A'   61 A'   24 A"                 
  3.904   3.999   4.004   4.009   4.028   4.168   4.293   6.568
 62 A'   25 A"   63 A'   26 A"   64 A'   65 A'   66 A'   67 A'                 
  6.896   7.554   7.562   7.609  13.742  13.828  13.929  35.304
 68 A'   27 A"   69 A'   70 A'   28 A"   71 A'   72 A'   73 A'                 
 47.867 163.014 289.755 289.760 289.8181020.646
 74 A'   75 A'   29 A"   76 A'   77 A'   78 A'                                 
 --------------------------------------------------------------

          Ground-State Mulliken Net Atomic Charges

     Atom                 Charge (a.u.)
  ----------------------------------------
      1 P                     0.353547
      2 N                    -0.350214
      3 H                     0.270617
      4 Br                   -0.273949
  ----------------------------------------
  Sum of atomic charges =    -0.000000

 -----------------------------------------------------------------
                    Cartesian Multipole Moments
 -----------------------------------------------------------------
    Charge (ESU x 10^10)
                 0.0000
    Dipole Moment (Debye)
         X       0.5091      Y       0.1440      Z       0.0000
       Tot       0.5291
    Quadrupole Moments (Debye-Ang)
        XX     -43.3487     XY       0.3810     YY     -34.7890
        XZ       0.0000     YZ      -0.0000     ZZ     -37.5859
    Octopole Moments (Debye-Ang^2)
       XXX     -77.6737    XXY      -3.5051    XYY      -9.6783
       YYY      -2.4384    XXZ       0.0000    XYZ      -0.0000
       YYZ       0.0000    XZZ     -15.9383    YZZ      -4.0275
       ZZZ       0.0000
    Hexadecapole Moments (Debye-Ang^3)
      XXXX    -605.6543   XXXY      -9.7801   XXYY     -90.4776
      XYYY      18.9107   YYYY     -89.5851   XXXZ       0.0000
      XXYZ      -0.0000   XYYZ       0.0000   YYYZ       0.0000
      XXZZ     -96.3128   XYZZ      -0.1777   YYZZ     -25.0414
      XZZZ       0.0000   YZZZ       0.0000   ZZZZ     -48.3818
 -----------------------------------------------------------------
 Calculating analytic gradient of the SCF energy
 Gradient of SCF Energy
            1           2           3           4
    1  -0.0157556   0.0514358  -0.0201122  -0.0155680
    2  -0.0262183  -0.0216840   0.0457499   0.0021524
    3   0.0000000  -0.0000000  -0.0000000  -0.0000000
 Max gradient component =       5.144E-02
 RMS gradient           =       2.380E-02
 Gradient time:  CPU 2.31 s  wall 0.67 s
 Geometry Optimization Parameters
   NAtoms,    NIC,     NZ,  NCons,   NDum,   NFix, NCnnct, MaxDiis
        4      14       4       0       0       0       0       0

 Cartesian Hessian Update
 Hessian Updated using BFGS Update


** GEOMETRY OPTIMIZATION IN DELOCALIZED INTERNAL COORDINATES **
   Searching for a Minimum

   Optimization Cycle:   4

                       Coordinates (Angstroms)
     ATOM                X               Y               Z
      1  P         1.3992462643   -0.5101238983    0.0000000000
      2  N         2.4787170056    0.6596696255    0.0000000000
      3  H         2.1204522978    1.6985662893    0.0000000000
      4  Br       -0.8831499776    0.2429513334    0.0000000000
   Point Group: cs    Number of degrees of freedom:     5


   Energy is  -2970.896022742

 Hessian Updated using BFGS Update

  5 Hessian modes will be used to form the next step
  Hessian Eigenvalues:
     0.097245    0.140905    0.165224    0.245059    0.306710

 Minimum Search - Taking Simple RFO Step
 Searching for Lamda that Minimizes Along All modes
 Value Taken    Lamda =  -0.02327652
 Calculated Step too Large.  Step scaled by  0.816800
 Step Taken.  Stepsize is  0.300000

                             Maximum     Tolerance    Cnvgd?
         Gradient           0.057829      0.000300      NO
         Displacement       0.253103      0.001200      NO
         Energy change     -0.030146      0.000001      NO


 New Cartesian Coordinates Obtained by Inverse Iteration

 Displacement from previous Coordinates is:  0.257622
 ----------------------------------------------------------------
             Standard Nuclear Orientation (Angstroms)
    I     Atom           X                Y                Z
 ----------------------------------------------------------------
    1      P       1.4126216123    -0.4835413013     0.0000000000
    2      N       2.3982810215     0.6935722724     0.0000000000
    3      H       2.1196833909     1.6256056392     0.0000000000
    4      Br     -0.8153204346     0.2554267396     0.0000000000
 ----------------------------------------------------------------
 Molecular Point Group                 Cs    NOp =  2
 Largest Abelian Subgroup              Cs    NOp =  2
 Nuclear Repulsion Energy =   207.6155613530 hartrees
 There are       29 alpha and       29 beta electrons
 Applying Cartesian multipole field
    Component          Value
    ---------          -----
     (2,0,0)        1.00000E-11
     (0,2,0)        2.00000E-11
     (0,0,2)       -3.00000E-11
 Nucleus-field energy     =     0.0000000043 hartrees
 Requested basis set is 6-311++G(d,p)
 There are 43 shells and 107 basis functions
 A cutoff of  1.0D-11 yielded    847 shell pairs
 There are      5472 function pairs (      6003 Cartesian)
 Smallest overlap matrix eigenvalue = 1.60E-03
 Guess MOs from SCF MO coefficient file

 -----------------------------------------------------------------------
  General SCF calculation program by
  Eric Jon Sundstrom, Paul Horn, Yuezhi Mao, Dmitri Zuev, Alec White,
  David Stuck, Shaama M.S., Shane Yost, Joonho Lee, David Small,
  Daniel Levine, Susi Lehtola, Hugh Burton, Evgeny Epifanovsky
 -----------------------------------------------------------------------
 Exchange:     0.2000 Hartree-Fock + 0.0800 Slater + 0.7200 B88
 Correlation:  0.1900 VWN1RPA + 0.8100 LYP
 Using SG-1 standard quadrature grid
 using 4 threads for integral computing
 -------------------------------------------------------
 OpenMP Integral computing Module                
 Release: version 2.0, May 2017, Q-Chem Inc. Pleasanton 
 -------------------------------------------------------
 -------------------------------------------------------
 OpenMP BLAS3 based DFT computing Module                
 Release: version 1.0, May 2013, Q-Chem Inc. Pittsburgh 
 -------------------------------------------------------
 A restricted SCF calculation will be
 performed using DIIS
 SCF converges when DIIS error is below 1.0e-08
 ---------------------------------------
  Cycle       Energy         DIIS error
 ---------------------------------------
    1   -2970.8958625848      1.98e-03  
    2   -2970.8976874822      1.91e-03  
    3   -2970.8984908861      1.69e-03  
    4   -2970.9024396675      1.87e-04  
    5   -2970.9024866099      4.38e-05  
    6   -2970.9024884128      8.01e-06  
    7   -2970.9024884847      6.63e-06  
    8   -2970.9024885529      6.54e-07  
    9   -2970.9024885534      1.32e-07  
   10   -2970.9024885535      4.86e-08  
   11   -2970.9024885535      8.93e-09  Convergence criterion met
 ---------------------------------------
 SCF time:   CPU 8.23s  wall 2.00s 
 SCF   energy in the final basis set =    -2970.9024885535
 Total energy in the final basis set =    -2970.9024885535

 --------------------------------------------------------------
             Orbital Energies (a.u.) and Symmetries
 --------------------------------------------------------------

 Alpha MOs, Restricted
 -- Occupied --                  
-482.83  -77.14  -62.48  -56.30  -56.30  -56.30  -14.35   -8.69
  1 A'    2 A'    3 A'    4 A'    1 A"    5 A'    6 A'    7 A'                 
 -6.635  -6.521  -6.513  -6.512  -4.797  -4.796  -4.790  -2.632
  8 A'    9 A'    2 A"   10 A'   11 A'    3 A"   12 A'   13 A'                 
 -2.630  -2.629  -2.623  -2.623  -0.914  -0.780  -0.618  -0.476
  4 A"   14 A'    5 A"   15 A'   16 A'   17 A'   18 A'   19 A'                 
 -0.372  -0.370  -0.309  -0.305  -0.300
  6 A"   20 A'   21 A'    7 A"   22 A'                                         
 -- Virtual --                   
 -0.117  -0.064  -0.009   0.015   0.028   0.039   0.047   0.061
  8 A"   23 A'   24 A'   25 A'   26 A'    9 A"   27 A'   28 A'                 
  0.073   0.076   0.102   0.115   0.137   0.159   0.169   0.193
 29 A'   10 A"   30 A'   31 A'   11 A"   32 A'   33 A'   34 A'                 
  0.214   0.261   0.274   0.333   0.381   0.425   0.432   0.488
 35 A'   36 A'   12 A"   37 A'   38 A'   13 A"   39 A'   40 A'                 
  0.491   0.553   0.564   0.566   0.617   0.623   0.637   0.655
 14 A"   41 A'   15 A"   42 A'   43 A'   44 A'   16 A"   45 A'                 
  0.722   0.727   0.751   0.812   0.887   1.007   1.047   1.091
 17 A"   46 A'   47 A'   18 A"   48 A'   49 A'   50 A'   51 A'                 
  1.310   1.474   1.496   1.552   1.650   1.954   1.993   2.004
 19 A"   52 A'   20 A"   53 A'   54 A'   55 A'   21 A"   56 A'                 
  2.079   2.086   2.251   2.360   2.554   2.695   3.011   3.774
 22 A"   57 A'   58 A'   23 A"   59 A'   60 A'   61 A'   24 A"                 
  3.933   3.999   4.006   4.013   4.043   4.188   4.518   6.573
 62 A'   25 A"   63 A'   26 A"   64 A'   65 A'   66 A'   67 A'                 
  6.936   7.555   7.564   7.621  13.749  13.848  13.987  35.433
 68 A'   27 A"   69 A'   70 A'   28 A"   71 A'   72 A'   73 A'                 
 47.872 163.068 289.757 289.763 289.8311020.652
 74 A'   75 A'   29 A"   76 A'   77 A'   78 A'                                 

 Beta MOs, Restricted
 -- Occupied --                  
-482.83  -77.14  -62.48  -56.30  -56.30  -56.30  -14.35   -8.69
  1 A'    2 A'    3 A'    4 A'    1 A"    5 A'    6 A'    7 A'                 
 -6.635  -6.521  -6.513  -6.512  -4.797  -4.796  -4.790  -2.632
  8 A'    9 A'    2 A"   10 A'   11 A'    3 A"   12 A'   13 A'                 
 -2.630  -2.629  -2.623  -2.623  -0.914  -0.780  -0.618  -0.476
  4 A"   14 A'    5 A"   15 A'   16 A'   17 A'   18 A'   19 A'                 
 -0.372  -0.370  -0.309  -0.305  -0.300
  6 A"   20 A'   21 A'    7 A"   22 A'                                         
 -- Virtual --                   
 -0.117  -0.064  -0.009   0.015   0.028   0.039   0.047   0.061
  8 A"   23 A'   24 A'   25 A'   26 A'    9 A"   27 A'   28 A'                 
  0.073   0.076   0.102   0.115   0.137   0.159   0.169   0.193
 29 A'   10 A"   30 A'   31 A'   11 A"   32 A'   33 A'   34 A'                 
  0.214   0.261   0.274   0.333   0.381   0.425   0.432   0.488
 35 A'   36 A'   12 A"   37 A'   38 A'   13 A"   39 A'   40 A'                 
  0.491   0.553   0.564   0.566   0.617   0.623   0.637   0.655
 14 A"   41 A'   15 A"   42 A'   43 A'   44 A'   16 A"   45 A'                 
  0.722   0.727   0.751   0.812   0.887   1.007   1.047   1.091
 17 A"   46 A'   47 A'   18 A"   48 A'   49 A'   50 A'   51 A'                 
  1.310   1.474   1.496   1.552   1.650   1.954   1.993   2.004
 19 A"   52 A'   20 A"   53 A'   54 A'   55 A'   21 A"   56 A'                 
  2.079   2.086   2.251   2.360   2.554   2.695   3.011   3.774
 22 A"   57 A'   58 A'   23 A"   59 A'   60 A'   61 A'   24 A"                 
  3.933   3.999   4.006   4.013   4.043   4.188   4.518   6.573
 62 A'   25 A"   63 A'   26 A"   64 A'   65 A'   66 A'   67 A'                 
  6.936   7.555   7.564   7.621  13.749  13.848  13.987  35.433
 68 A'   27 A"   69 A'   70 A'   28 A"   71 A'   72 A'   73 A'                 
 47.872 163.068 289.757 289.763 289.8311020.652
 74 A'   75 A'   29 A"   76 A'   77 A'   78 A'                                 
 --------------------------------------------------------------

          Ground-State Mulliken Net Atomic Charges

     Atom                 Charge (a.u.)
  ----------------------------------------
      1 P                     0.353863
      2 N                    -0.360644
      3 H                     0.288337
      4 Br                   -0.281557
  ----------------------------------------
  Sum of atomic charges =    -0.000000

 -----------------------------------------------------------------
                    Cartesian Multipole Moments
 -----------------------------------------------------------------
    Charge (ESU x 10^10)
                 0.0000
    Dipole Moment (Debye)
         X       0.5513      Y       0.1162      Z       0.0000
       Tot       0.5634
    Quadrupole Moments (Debye-Ang)
        XX     -42.5260     XY       0.3401     YY     -34.8773
        XZ       0.0000     YZ       0.0000     ZZ     -37.1581
    Octopole Moments (Debye-Ang^2)
       XXX     -76.6596    XXY      -3.9620    XYY     -10.9930
       YYY      -4.5685    XXZ       0.0000    XYZ      -0.0000
       YYZ       0.0000    XZZ     -16.2561    YZZ      -4.5133
       ZZZ       0.0000
    Hexadecapole Moments (Debye-Ang^3)
      XXXX    -567.3227   XXXY      -9.4749   XXYY     -86.3391
      XYYY      17.2536   YYYY     -88.8288   XXXZ       0.0000
      XXYZ       0.0000   XYYZ       0.0000   YYYZ       0.0000
      XXZZ     -90.5137   XYZZ      -0.2905   YYZZ     -24.3953
      XZZZ       0.0000   YZZZ       0.0000   ZZZZ     -47.3234
 -----------------------------------------------------------------
 Calculating analytic gradient of the SCF energy
 Gradient of SCF Energy
            1           2           3           4
    1   0.0035633  -0.0067653   0.0065094  -0.0033075
    2   0.0071310   0.0355711  -0.0432204   0.0005183
    3   0.0000000  -0.0000000  -0.0000000  -0.0000000
 Max gradient component =       4.322E-02
 RMS gradient           =       1.657E-02
 Gradient time:  CPU 2.36 s  wall 0.68 s
 Geometry Optimization Parameters
   NAtoms,    NIC,     NZ,  NCons,   NDum,   NFix, NCnnct, MaxDiis
        4      14       4       0       0       0       0       0

 Cartesian Hessian Update
 Hessian Updated using BFGS Update


** GEOMETRY OPTIMIZATION IN DELOCALIZED INTERNAL COORDINATES **
   Searching for a Minimum

   Optimization Cycle:   5

                       Coordinates (Angstroms)
     ATOM                X               Y               Z
      1  P         1.4126216123   -0.4835413013    0.0000000000
      2  N         2.3982810215    0.6935722724    0.0000000000
      3  H         2.1196833909    1.6256056392    0.0000000000
      4  Br       -0.8153204346    0.2554267396    0.0000000000
   Point Group: cs    Number of degrees of freedom:     5


   Energy is  -2970.902488553

 Hessian Updated using BFGS Update

  5 Hessian modes will be used to form the next step
  Hessian Eigenvalues:
     0.093074    0.151658    0.232523    0.248900    0.441723

 Minimum Search - Taking Simple RFO Step
 Searching for Lamda that Minimizes Along All modes
 Value Taken    Lamda =  -0.00592071
 Step Taken.  Stepsize is  0.147589

                             Maximum     Tolerance    Cnvgd?
         Gradient           0.029642      0.000300      NO
         Displacement       0.107353      0.001200      NO
         Energy change     -0.006466      0.000001      NO


 New Cartesian Coordinates Obtained by Inverse Iteration

 Displacement from previous Coordinates is:  0.129565
 ----------------------------------------------------------------
             Standard Nuclear Orientation (Angstroms)
    I     Atom           X                Y                Z
 ----------------------------------------------------------------
    1      P       1.4032662392    -0.5016452827     0.0000000000
    2      N       2.3752668190     0.6648880355     0.0000000000
    3      H       2.1254936380     1.6724455872     0.0000000000
    4      Br     -0.7887611061     0.2553750099     0.0000000000
 ----------------------------------------------------------------
 Molecular Point Group                 Cs    NOp =  2
 Largest Abelian Subgroup              Cs    NOp =  2
 Nuclear Repulsion Energy =   209.7761647197 hartrees
 There are       29 alpha and       29 beta electrons
 Applying Cartesian multipole field
    Component          Value
    ---------          -----
     (2,0,0)        1.00000E-11
     (0,2,0)        2.00000E-11
     (0,0,2)       -3.00000E-11
 Nucleus-field energy     =     0.0000000043 hartrees
 Requested basis set is 6-311++G(d,p)
 There are 43 shells and 107 basis functions
 A cutoff of  1.0D-11 yielded    852 shell pairs
 There are      5523 function pairs (      6070 Cartesian)
 Smallest overlap matrix eigenvalue = 1.68E-03
 Guess MOs from SCF MO coefficient file

 -----------------------------------------------------------------------
  General SCF calculation program by
  Eric Jon Sundstrom, Paul Horn, Yuezhi Mao, Dmitri Zuev, Alec White,
  David Stuck, Shaama M.S., Shane Yost, Joonho Lee, David Small,
  Daniel Levine, Susi Lehtola, Hugh Burton, Evgeny Epifanovsky
 -----------------------------------------------------------------------
 Exchange:     0.2000 Hartree-Fock + 0.0800 Slater + 0.7200 B88
 Correlation:  0.1900 VWN1RPA + 0.8100 LYP
 Using SG-1 standard quadrature grid
 using 4 threads for integral computing
 -------------------------------------------------------
 OpenMP Integral computing Module                
 Release: version 2.0, May 2017, Q-Chem Inc. Pleasanton 
 -------------------------------------------------------
 -------------------------------------------------------
 OpenMP BLAS3 based DFT computing Module                
 Release: version 1.0, May 2013, Q-Chem Inc. Pittsburgh 
 -------------------------------------------------------
 A restricted SCF calculation will be
 performed using DIIS
 SCF converges when DIIS error is below 1.0e-08
 ---------------------------------------
  Cycle       Energy         DIIS error
 ---------------------------------------
    1   -2970.9023948612      9.90e-04  
    2   -2970.9034884580      4.43e-04  
    3   -2970.9028990666      7.93e-04  
    4   -2970.9037598526      5.41e-05  
    5   -2970.9037632366      1.33e-05  
    6   -2970.9037634850      5.90e-06  
    7   -2970.9037635414      1.92e-06  
    8   -2970.9037635440      3.38e-07  
    9   -2970.9037635442      6.87e-08  
   10   -2970.9037635441      1.47e-08  
   11   -2970.9037635442      3.31e-09  Convergence criterion met
 ---------------------------------------
 SCF time:   CPU 8.29s  wall 2.00s 
 SCF   energy in the final basis set =    -2970.9037635442
 Total energy in the final basis set =    -2970.9037635442

 --------------------------------------------------------------
             Orbital Energies (a.u.) and Symmetries
 --------------------------------------------------------------

 Alpha MOs, Restricted
 -- Occupied --                  
-482.83  -77.14  -62.48  -56.30  -56.30  -56.30  -14.35   -8.69
  1 A'    2 A'    3 A'    4 A'    1 A"    5 A'    6 A'    7 A'                 
 -6.631  -6.520  -6.513  -6.511  -4.793  -4.792  -4.787  -2.632
  8 A'    9 A'    2 A"   10 A'   11 A'    3 A"   12 A'   13 A'                 
 -2.630  -2.629  -2.623  -2.623  -0.908  -0.781  -0.607  -0.474
  4 A"   14 A'    5 A"   15 A'   16 A'   17 A'   18 A'   19 A'                 
 -0.373  -0.371  -0.305  -0.305  -0.300
  6 A"   20 A'    7 A"   21 A'   22 A'                                         
 -- Virtual --                   
 -0.112  -0.058  -0.010   0.015   0.028   0.039   0.047   0.061
  8 A"   23 A'   24 A'   25 A'   26 A'    9 A"   27 A'   28 A'                 
  0.073   0.077   0.103   0.116   0.137   0.156   0.165   0.188
 29 A'   10 A"   30 A'   31 A'   11 A"   32 A'   33 A'   34 A'                 
  0.211   0.260   0.275   0.336   0.382   0.425   0.433   0.482
 35 A'   36 A'   12 A"   37 A'   38 A'   13 A"   39 A'   40 A'                 
  0.487   0.551   0.563   0.566   0.610   0.621   0.644   0.662
 14 A"   41 A'   15 A"   42 A'   43 A'   44 A'   16 A"   45 A'                 
  0.723   0.731   0.747   0.810   0.897   1.017   1.058   1.110
 46 A'   17 A"   47 A'   18 A"   48 A'   49 A'   50 A'   51 A'                 
  1.305   1.465   1.500   1.562   1.655   1.883   1.993   2.002
 19 A"   52 A'   20 A"   53 A'   54 A'   55 A'   21 A"   56 A'                 
  2.076   2.084   2.226   2.315   2.592   2.690   2.932   3.771
 22 A"   57 A'   58 A'   23 A"   59 A'   60 A'   61 A'   24 A"                 
  3.924   4.000   4.007   4.015   4.049   4.194   4.443   6.575
 62 A'   25 A"   63 A'   26 A"   64 A'   65 A'   66 A'   67 A'                 
  6.946   7.556   7.565   7.626  13.754  13.858  14.007  35.371
 68 A'   27 A"   69 A'   70 A'   28 A"   71 A'   72 A'   73 A'                 
 47.874 163.085 289.758 289.764 289.8371020.655
 74 A'   75 A'   29 A"   76 A'   77 A'   78 A'                                 

 Beta MOs, Restricted
 -- Occupied --                  
-482.83  -77.14  -62.48  -56.30  -56.30  -56.30  -14.35   -8.69
  1 A'    2 A'    3 A'    4 A'    1 A"    5 A'    6 A'    7 A'                 
 -6.631  -6.520  -6.513  -6.511  -4.793  -4.792  -4.787  -2.632
  8 A'    9 A'    2 A"   10 A'   11 A'    3 A"   12 A'   13 A'                 
 -2.630  -2.629  -2.623  -2.623  -0.908  -0.781  -0.607  -0.474
  4 A"   14 A'    5 A"   15 A'   16 A'   17 A'   18 A'   19 A'                 
 -0.373  -0.371  -0.305  -0.305  -0.300
  6 A"   20 A'    7 A"   21 A'   22 A'                                         
 -- Virtual --                   
 -0.112  -0.058  -0.010   0.015   0.028   0.039   0.047   0.061
  8 A"   23 A'   24 A'   25 A'   26 A'    9 A"   27 A'   28 A'                 
  0.073   0.077   0.103   0.116   0.137   0.156   0.165   0.188
 29 A'   10 A"   30 A'   31 A'   11 A"   32 A'   33 A'   34 A'                 
  0.211   0.260   0.275   0.336   0.382   0.425   0.433   0.482
 35 A'   36 A'   12 A"   37 A'   38 A'   13 A"   39 A'   40 A'                 
  0.487   0.551   0.563   0.566   0.610   0.621   0.644   0.662
 14 A"   41 A'   15 A"   42 A'   43 A'   44 A'   16 A"   45 A'                 
  0.723   0.731   0.747   0.810   0.897   1.017   1.058   1.110
 46 A'   17 A"   47 A'   18 A"   48 A'   49 A'   50 A'   51 A'                 
  1.305   1.465   1.500   1.562   1.655   1.883   1.993   2.002
 19 A"   52 A'   20 A"   53 A'   54 A'   55 A'   21 A"   56 A'                 
  2.076   2.084   2.226   2.315   2.592   2.690   2.932   3.771
 22 A"   57 A'   58 A'   23 A"   59 A'   60 A'   61 A'   24 A"                 
  3.924   4.000   4.007   4.015   4.049   4.194   4.443   6.575
 62 A'   25 A"   63 A'   26 A"   64 A'   65 A'   66 A'   67 A'                 
  6.946   7.556   7.565   7.626  13.754  13.858  14.007  35.371
 68 A'   27 A"   69 A'   70 A'   28 A"   71 A'   72 A'   73 A'                 
 47.874 163.085 289.758 289.764 289.8371020.655
 74 A'   75 A'   29 A"   76 A'   77 A'   78 A'                                 
 --------------------------------------------------------------

          Ground-State Mulliken Net Atomic Charges

     Atom                 Charge (a.u.)
  ----------------------------------------
      1 P                     0.358146
      2 N                    -0.367512
      3 H                     0.290920
      4 Br                   -0.281554
  ----------------------------------------
  Sum of atomic charges =     0.000000

 -----------------------------------------------------------------
                    Cartesian Multipole Moments
 -----------------------------------------------------------------
    Charge (ESU x 10^10)
                 0.0000
    Dipole Moment (Debye)
         X       0.5475      Y       0.2234      Z      -0.0000
       Tot       0.5913
    Quadrupole Moments (Debye-Ang)
        XX     -42.3663     XY       0.6592     YY     -34.5689
        XZ       0.0000     YZ      -0.0000     ZZ     -37.1515
    Octopole Moments (Debye-Ang^2)
       XXX     -76.6596    XXY      -2.6011    XYY     -10.6567
       YYY      -2.9191    XXZ      -0.0000    XYZ      -0.0000
       YYZ      -0.0000    XZZ     -16.6178    YZZ      -4.2357
       ZZZ      -0.0000
    Hexadecapole Moments (Debye-Ang^3)
      XXXX    -555.1629   XXXY      -5.2234   XXYY     -83.0701
      XYYY      20.1383   YYYY     -88.4395   XXXZ       0.0000
      XXYZ      -0.0000   XYYZ       0.0000   YYYZ      -0.0000
      XXZZ     -88.9154   XYZZ       0.1053   YYZZ     -24.5661
      XZZZ       0.0000   YZZZ      -0.0000   ZZZZ     -47.2093
 -----------------------------------------------------------------
 Calculating analytic gradient of the SCF energy
 Gradient of SCF Energy
            1           2           3           4
    1   0.0105432  -0.0068853  -0.0073447   0.0036868
    2   0.0188130  -0.0349611   0.0164235  -0.0002755
    3   0.0000000  -0.0000000  -0.0000000   0.0000000
 Max gradient component =       3.496E-02
 RMS gradient           =       1.314E-02
 Gradient time:  CPU 2.37 s  wall 0.68 s
 Geometry Optimization Parameters
   NAtoms,    NIC,     NZ,  NCons,   NDum,   NFix, NCnnct, MaxDiis
        4      14       4       0       0       0       0       0

 Cartesian Hessian Update
 Hessian Updated using BFGS Update


** GEOMETRY OPTIMIZATION IN DELOCALIZED INTERNAL COORDINATES **
   Searching for a Minimum

   Optimization Cycle:   6

                       Coordinates (Angstroms)
     ATOM                X               Y               Z
      1  P         1.4032662392   -0.5016452827    0.0000000000
      2  N         2.3752668190    0.6648880355    0.0000000000
      3  H         2.1254936380    1.6724455872    0.0000000000
      4  Br       -0.7887611061    0.2553750099    0.0000000000
   Point Group: cs    Number of degrees of freedom:     5


   Energy is  -2970.903763544

 Hessian Updated using BFGS Update

  5 Hessian modes will be used to form the next step
  Hessian Eigenvalues:
     0.093550    0.162036    0.244586    0.295035    0.500593

 Minimum Search - Taking Simple RFO Step
 Searching for Lamda that Minimizes Along All modes
 Value Taken    Lamda =  -0.00223568
 Step Taken.  Stepsize is  0.076712

                             Maximum     Tolerance    Cnvgd?
         Gradient           0.022339      0.000300      NO
         Displacement       0.057020      0.001200      NO
         Energy change     -0.001275      0.000001      NO


 New Cartesian Coordinates Obtained by Inverse Iteration

 Displacement from previous Coordinates is:  0.104639
 ----------------------------------------------------------------
             Standard Nuclear Orientation (Angstroms)
    I     Atom           X                Y                Z
 ----------------------------------------------------------------
    1      P       1.3849457239    -0.5071625552     0.0000000000
    2      N       2.3873235401     0.6820567446     0.0000000000
    3      H       2.1585293330     1.6804755596     0.0000000000
    4      Br     -0.8155330069     0.2356936009     0.0000000000
 ----------------------------------------------------------------
 Molecular Point Group                 Cs    NOp =  2
 Largest Abelian Subgroup              Cs    NOp =  2
 Nuclear Repulsion Energy =   208.0762755646 hartrees
 There are       29 alpha and       29 beta electrons
 Applying Cartesian multipole field
    Component          Value
    ---------          -----
     (2,0,0)        1.00000E-11
     (0,2,0)        2.00000E-11
     (0,0,2)       -3.00000E-11
 Nucleus-field energy     =     0.0000000043 hartrees
 Requested basis set is 6-311++G(d,p)
 There are 43 shells and 107 basis functions
 A cutoff of  1.0D-11 yielded    848 shell pairs
 There are      5511 function pairs (      6058 Cartesian)
 Smallest overlap matrix eigenvalue = 1.72E-03
 Guess MOs from SCF MO coefficient file

 -----------------------------------------------------------------------
  General SCF calculation program by
  Eric Jon Sundstrom, Paul Horn, Yuezhi Mao, Dmitri Zuev, Alec White,
  David Stuck, Shaama M.S., Shane Yost, Joonho Lee, David Small,
  Daniel Levine, Susi Lehtola, Hugh Burton, Evgeny Epifanovsky
 -----------------------------------------------------------------------
 Exchange:     0.2000 Hartree-Fock + 0.0800 Slater + 0.7200 B88
 Correlation:  0.1900 VWN1RPA + 0.8100 LYP
 Using SG-1 standard quadrature grid
 using 4 threads for integral computing
 -------------------------------------------------------
 OpenMP Integral computing Module                
 Release: version 2.0, May 2017, Q-Chem Inc. Pleasanton 
 -------------------------------------------------------
 -------------------------------------------------------
 OpenMP BLAS3 based DFT computing Module                
 Release: version 1.0, May 2013, Q-Chem Inc. Pittsburgh 
 -------------------------------------------------------
 A restricted SCF calculation will be
 performed using DIIS
 SCF converges when DIIS error is below 1.0e-08
 ---------------------------------------
  Cycle       Energy         DIIS error
 ---------------------------------------
    1   -2970.9037831101      6.07e-04  
    2   -2970.9039826505      5.64e-04  
    3   -2970.9039986099      5.23e-04  
    4   -2970.9043770357      7.25e-05  
    5   -2970.9043851659      1.52e-05  
    6   -2970.9043852924      3.13e-06  
    7   -2970.9043852990      1.28e-06  
    8   -2970.9043853014      4.33e-07  
    9   -2970.9043853017      5.76e-08  
   10   -2970.9043853017      8.99e-09  Convergence criterion met
 ---------------------------------------
 SCF time:   CPU 7.50s  wall 2.00s 
 SCF   energy in the final basis set =    -2970.9043853017
 Total energy in the final basis set =    -2970.9043853017

 --------------------------------------------------------------
             Orbital Energies (a.u.) and Symmetries
 --------------------------------------------------------------

 Alpha MOs, Restricted
 -- Occupied --                  
-482.83  -77.14  -62.49  -56.31  -56.30  -56.30  -14.35   -8.69
  1 A'    2 A'    3 A'    4 A'    1 A"    5 A'    6 A'    7 A'                 
 -6.634  -6.523  -6.515  -6.513  -4.796  -4.795  -4.790  -2.634
  8 A'    9 A'    2 A"   10 A'   11 A'    3 A"   12 A'   13 A'                 
 -2.632  -2.631  -2.625  -2.625  -0.899  -0.783  -0.609  -0.473
  4 A"   14 A'    5 A"   15 A'   16 A'   17 A'   18 A'   19 A'                 
 -0.368  -0.367  -0.307  -0.305  -0.300
 20 A'    6 A"   21 A'    7 A"   22 A'                                         
 -- Virtual --                   
 -0.117  -0.060  -0.011   0.013   0.028   0.039   0.046   0.061
  8 A"   23 A'   24 A'   25 A'   26 A'    9 A"   27 A'   28 A'                 
  0.072   0.076   0.101   0.116   0.137   0.157   0.164   0.188
 29 A'   10 A"   30 A'   31 A'   11 A"   32 A'   33 A'   34 A'                 
  0.213   0.261   0.275   0.328   0.380   0.425   0.433   0.485
 35 A'   36 A'   12 A"   37 A'   38 A'   13 A"   39 A'   40 A'                 
  0.486   0.549   0.562   0.566   0.608   0.618   0.635   0.652
 14 A"   41 A'   15 A"   42 A'   43 A'   44 A'   16 A"   45 A'                 
  0.719   0.729   0.753   0.815   0.900   1.013   1.037   1.092
 46 A'   17 A"   47 A'   18 A"   48 A'   49 A'   50 A'   51 A'                 
  1.306   1.466   1.499   1.568   1.657   1.900   1.991   1.999
 19 A"   52 A'   20 A"   53 A'   54 A'   55 A'   21 A"   56 A'                 
  2.063   2.080   2.215   2.324   2.582   2.669   2.947   3.772
 22 A"   57 A'   58 A'   23 A"   59 A'   60 A'   61 A'   24 A"                 
  3.909   3.998   4.005   4.013   4.041   4.191   4.436   6.573
 62 A'   25 A"   63 A'   26 A"   64 A'   65 A'   66 A'   67 A'                 
  6.921   7.554   7.563   7.623  13.750  13.851  13.969  35.377
 68 A'   27 A"   69 A'   70 A'   28 A"   71 A'   72 A'   73 A'                 
 47.872 163.048 289.755 289.762 289.8331020.652
 74 A'   75 A'   29 A"   76 A'   77 A'   78 A'                                 

 Beta MOs, Restricted
 -- Occupied --                  
-482.83  -77.14  -62.49  -56.31  -56.30  -56.30  -14.35   -8.69
  1 A'    2 A'    3 A'    4 A'    1 A"    5 A'    6 A'    7 A'                 
 -6.634  -6.523  -6.515  -6.513  -4.796  -4.795  -4.790  -2.634
  8 A'    9 A'    2 A"   10 A'   11 A'    3 A"   12 A'   13 A'                 
 -2.632  -2.631  -2.625  -2.625  -0.899  -0.783  -0.609  -0.473
  4 A"   14 A'    5 A"   15 A'   16 A'   17 A'   18 A'   19 A'                 
 -0.368  -0.367  -0.307  -0.305  -0.300
 20 A'    6 A"   21 A'    7 A"   22 A'                                         
 -- Virtual --                   
 -0.117  -0.060  -0.011   0.013   0.028   0.039   0.046   0.061
  8 A"   23 A'   24 A'   25 A'   26 A'    9 A"   27 A'   28 A'                 
  0.072   0.076   0.101   0.116   0.137   0.157   0.164   0.188
 29 A'   10 A"   30 A'   31 A'   11 A"   32 A'   33 A'   34 A'                 
  0.213   0.261   0.275   0.328   0.380   0.425   0.433   0.485
 35 A'   36 A'   12 A"   37 A'   38 A'   13 A"   39 A'   40 A'                 
  0.486   0.549   0.562   0.566   0.608   0.618   0.635   0.652
 14 A"   41 A'   15 A"   42 A'   43 A'   44 A'   16 A"   45 A'                 
  0.719   0.729   0.753   0.815   0.900   1.013   1.037   1.092
 46 A'   17 A"   47 A'   18 A"   48 A'   49 A'   50 A'   51 A'                 
  1.306   1.466   1.499   1.568   1.657   1.900   1.991   1.999
 19 A"   52 A'   20 A"   53 A'   54 A'   55 A'   21 A"   56 A'                 
  2.063   2.080   2.215   2.324   2.582   2.669   2.947   3.772
 22 A"   57 A'   58 A'   23 A"   59 A'   60 A'   61 A'   24 A"                 
  3.909   3.998   4.005   4.013   4.041   4.191   4.436   6.573
 62 A'   25 A"   63 A'   26 A"   64 A'   65 A'   66 A'   67 A'                 
  6.921   7.554   7.563   7.623  13.750  13.851  13.969  35.377
 68 A'   27 A"   69 A'   70 A'   28 A"   71 A'   72 A'   73 A'                 
 47.872 163.048 289.755 289.762 289.8331020.652
 74 A'   75 A'   29 A"   76 A'   77 A'   78 A'                                 
 --------------------------------------------------------------

          Ground-State Mulliken Net Atomic Charges

     Atom                 Charge (a.u.)
  ----------------------------------------
      1 P                     0.365153
      2 N                    -0.383942
      3 H                     0.290800
      4 Br                   -0.272011
  ----------------------------------------
  Sum of atomic charges =     0.000000

 -----------------------------------------------------------------
                    Cartesian Multipole Moments
 -----------------------------------------------------------------
    Charge (ESU x 10^10)
                 0.0000
    Dipole Moment (Debye)
         X       0.4262      Y       0.2024      Z       0.0000
       Tot       0.4718
    Quadrupole Moments (Debye-Ang)
        XX     -42.6338     XY       0.6477     YY     -34.5590
        XZ      -0.0000     YZ       0.0000     ZZ     -37.2540
    Octopole Moments (Debye-Ang^2)
       XXX     -76.0734    XXY      -2.0691    XYY      -9.9415
       YYY      -1.9203    XXZ       0.0000    XYZ       0.0000
       YYZ       0.0000    XZZ     -16.2951    YZZ      -3.8935
       ZZZ       0.0000
    Hexadecapole Moments (Debye-Ang^3)
      XXXX    -562.3614   XXXY      -6.1012   XXYY     -83.2636
      XYYY      18.8346   YYYY     -88.1903   XXXZ       0.0000
      XXYZ       0.0000   XYYZ      -0.0000   YYYZ       0.0000
      XXZZ     -90.1659   XYZZ      -0.4498   YYZZ     -24.6240
      XZZZ      -0.0000   YZZZ       0.0000   ZZZZ     -47.5001
 -----------------------------------------------------------------
 Calculating analytic gradient of the SCF energy
 Gradient of SCF Energy
            1           2           3           4
    1  -0.0116942   0.0127314  -0.0022415   0.0012043
    2  -0.0120258   0.0058111   0.0063163  -0.0001015
    3   0.0000000  -0.0000000  -0.0000000  -0.0000000
 Max gradient component =       1.273E-02
 RMS gradient           =       6.606E-03
 Gradient time:  CPU 2.35 s  wall 0.68 s
 Geometry Optimization Parameters
   NAtoms,    NIC,     NZ,  NCons,   NDum,   NFix, NCnnct, MaxDiis
        4      14       4       0       0       0       0       0

 Cartesian Hessian Update
 Hessian Updated using BFGS Update


** GEOMETRY OPTIMIZATION IN DELOCALIZED INTERNAL COORDINATES **
   Searching for a Minimum

   Optimization Cycle:   7

                       Coordinates (Angstroms)
     ATOM                X               Y               Z
      1  P         1.3849457239   -0.5071625552    0.0000000000
      2  N         2.3873235401    0.6820567446    0.0000000000
      3  H         2.1585293330    1.6804755596    0.0000000000
      4  Br       -0.8155330069    0.2356936009    0.0000000000
   Point Group: cs    Number of degrees of freedom:     5


   Energy is  -2970.904385302

 Hessian Updated using BFGS Update

  5 Hessian modes will be used to form the next step
  Hessian Eigenvalues:
     0.093575    0.165938    0.242623    0.369693    0.555634

 Minimum Search - Taking Simple RFO Step
 Searching for Lamda that Minimizes Along All modes
 Value Taken    Lamda =  -0.00072713
 Step Taken.  Stepsize is  0.047103

                             Maximum     Tolerance    Cnvgd?
         Gradient           0.013410      0.000300      NO
         Displacement       0.029402      0.001200      NO
         Energy change     -0.000622      0.000001      NO


 New Cartesian Coordinates Obtained by Inverse Iteration

 Displacement from previous Coordinates is:  0.039007
 ----------------------------------------------------------------
             Standard Nuclear Orientation (Angstroms)
    I     Atom           X                Y                Z
 ----------------------------------------------------------------
    1      P       1.3918891486    -0.4969287876     0.0000000000
    2      N       2.3784781136     0.6828988350     0.0000000000
    3      H       2.1673953797     1.6732424784     0.0000000000
    4      Br     -0.8224970517     0.2318508241     0.0000000000
 ----------------------------------------------------------------
 Molecular Point Group                 Cs    NOp =  2
 Largest Abelian Subgroup              Cs    NOp =  2
 Nuclear Repulsion Energy =   208.0893694275 hartrees
 There are       29 alpha and       29 beta electrons
 Applying Cartesian multipole field
    Component          Value
    ---------          -----
     (2,0,0)        1.00000E-11
     (0,2,0)        2.00000E-11
     (0,0,2)       -3.00000E-11
 Nucleus-field energy     =     0.0000000043 hartrees
 Requested basis set is 6-311++G(d,p)
 There are 43 shells and 107 basis functions
 A cutoff of  1.0D-11 yielded    846 shell pairs
 There are      5501 function pairs (      6046 Cartesian)
 Smallest overlap matrix eigenvalue = 1.72E-03
 Guess MOs from SCF MO coefficient file

 -----------------------------------------------------------------------
  General SCF calculation program by
  Eric Jon Sundstrom, Paul Horn, Yuezhi Mao, Dmitri Zuev, Alec White,
  David Stuck, Shaama M.S., Shane Yost, Joonho Lee, David Small,
  Daniel Levine, Susi Lehtola, Hugh Burton, Evgeny Epifanovsky
 -----------------------------------------------------------------------
 Exchange:     0.2000 Hartree-Fock + 0.0800 Slater + 0.7200 B88
 Correlation:  0.1900 VWN1RPA + 0.8100 LYP
 Using SG-1 standard quadrature grid
 using 4 threads for integral computing
 -------------------------------------------------------
 OpenMP Integral computing Module                
 Release: version 2.0, May 2017, Q-Chem Inc. Pleasanton 
 -------------------------------------------------------
 -------------------------------------------------------
 OpenMP BLAS3 based DFT computing Module                
 Release: version 1.0, May 2013, Q-Chem Inc. Pittsburgh 
 -------------------------------------------------------
 A restricted SCF calculation will be
 performed using DIIS
 SCF converges when DIIS error is below 1.0e-08
 ---------------------------------------
  Cycle       Energy         DIIS error
 ---------------------------------------
    1   -2970.9045316955      3.62e-04  
    2   -2970.9044778796      4.81e-04  
    3   -2970.9046909853      2.42e-04  
    4   -2970.9047737143      4.08e-05  
    5   -2970.9047762849      1.04e-05  
    6   -2970.9047763598      2.69e-06  
    7   -2970.9047763668      8.93e-07  
    8   -2970.9047763682      2.42e-07  
    9   -2970.9047763683      3.74e-08  
   10   -2970.9047763683      9.74e-09  Convergence criterion met
 ---------------------------------------
 SCF time:   CPU 7.49s  wall 2.00s 
 SCF   energy in the final basis set =    -2970.9047763683
 Total energy in the final basis set =    -2970.9047763683

 --------------------------------------------------------------
             Orbital Energies (a.u.) and Symmetries
 --------------------------------------------------------------

 Alpha MOs, Restricted
 -- Occupied --                  
-482.83  -77.14  -62.48  -56.30  -56.30  -56.30  -14.35   -8.69
  1 A'    2 A'    3 A'    4 A'    1 A"    5 A'    6 A'    7 A'                 
 -6.633  -6.520  -6.513  -6.511  -4.796  -4.795  -4.789  -2.632
  8 A'    9 A'    2 A"   10 A'   11 A'    3 A"   12 A'   13 A'                 
 -2.630  -2.629  -2.623  -2.623  -0.905  -0.781  -0.613  -0.474
  4 A"   14 A'    5 A"   15 A'   16 A'   17 A'   18 A'   19 A'                 
 -0.370  -0.370  -0.305  -0.305  -0.299
  6 A"   20 A'   21 A'    7 A"   22 A'                                         
 -- Virtual --                   
 -0.115  -0.060  -0.010   0.014   0.028   0.039   0.046   0.061
  8 A"   23 A'   24 A'   25 A'   26 A'    9 A"   27 A'   28 A'                 
  0.072   0.077   0.102   0.116   0.137   0.158   0.164   0.188
 29 A'   10 A"   30 A'   31 A'   11 A"   32 A'   33 A'   34 A'                 
  0.215   0.261   0.275   0.331   0.382   0.425   0.434   0.488
 35 A'   36 A'   12 A"   37 A'   38 A'   13 A"   39 A'   40 A'                 
  0.489   0.552   0.564   0.568   0.610   0.619   0.638   0.656
 14 A"   41 A'   15 A"   42 A'   43 A'   44 A'   16 A"   45 A'                 
  0.722   0.727   0.750   0.812   0.899   1.013   1.044   1.095
 46 A'   17 A"   47 A'   18 A"   48 A'   49 A'   50 A'   51 A'                 
  1.310   1.472   1.499   1.568   1.655   1.915   1.993   2.000
 19 A"   52 A'   20 A"   53 A'   54 A'   55 A'   21 A"   56 A'                 
  2.064   2.081   2.212   2.335   2.579   2.686   2.965   3.772
 22 A"   57 A'   58 A'   23 A"   59 A'   60 A'   61 A'   24 A"                 
  3.915   4.000   4.006   4.014   4.044   4.191   4.464   6.575
 62 A'   25 A"   63 A'   26 A"   64 A'   65 A'   66 A'   67 A'                 
  6.933   7.556   7.564   7.624  13.751  13.853  13.987  35.391
 68 A'   27 A"   69 A'   70 A'   28 A"   71 A'   72 A'   73 A'                 
 47.873 163.065 289.758 289.764 289.8341020.654
 74 A'   75 A'   29 A"   76 A'   77 A'   78 A'                                 

 Beta MOs, Restricted
 -- Occupied --                  
-482.83  -77.14  -62.48  -56.30  -56.30  -56.30  -14.35   -8.69
  1 A'    2 A'    3 A'    4 A'    1 A"    5 A'    6 A'    7 A'                 
 -6.633  -6.520  -6.513  -6.511  -4.796  -4.795  -4.789  -2.632
  8 A'    9 A'    2 A"   10 A'   11 A'    3 A"   12 A'   13 A'                 
 -2.630  -2.629  -2.623  -2.623  -0.905  -0.781  -0.613  -0.474
  4 A"   14 A'    5 A"   15 A'   16 A'   17 A'   18 A'   19 A'                 
 -0.370  -0.370  -0.305  -0.305  -0.299
  6 A"   20 A'   21 A'    7 A"   22 A'                                         
 -- Virtual --                   
 -0.115  -0.060  -0.010   0.014   0.028   0.039   0.046   0.061
  8 A"   23 A'   24 A'   25 A'   26 A'    9 A"   27 A'   28 A'                 
  0.072   0.077   0.102   0.116   0.137   0.158   0.164   0.188
 29 A'   10 A"   30 A'   31 A'   11 A"   32 A'   33 A'   34 A'                 
  0.215   0.261   0.275   0.331   0.382   0.425   0.434   0.488
 35 A'   36 A'   12 A"   37 A'   38 A'   13 A"   39 A'   40 A'                 
  0.489   0.552   0.564   0.568   0.610   0.619   0.638   0.656
 14 A"   41 A'   15 A"   42 A'   43 A'   44 A'   16 A"   45 A'                 
  0.722   0.727   0.750   0.812   0.899   1.013   1.044   1.095
 46 A'   17 A"   47 A'   18 A"   48 A'   49 A'   50 A'   51 A'                 
  1.310   1.472   1.499   1.568   1.655   1.915   1.993   2.000
 19 A"   52 A'   20 A"   53 A'   54 A'   55 A'   21 A"   56 A'                 
  2.064   2.081   2.212   2.335   2.579   2.686   2.965   3.772
 22 A"   57 A'   58 A'   23 A"   59 A'   60 A'   61 A'   24 A"                 
  3.915   4.000   4.006   4.014   4.044   4.191   4.464   6.575
 62 A'   25 A"   63 A'   26 A"   64 A'   65 A'   66 A'   67 A'                 
  6.933   7.556   7.564   7.624  13.751  13.853  13.987  35.391
 68 A'   27 A"   69 A'   70 A'   28 A"   71 A'   72 A'   73 A'                 
 47.873 163.065 289.758 289.764 289.8341020.654
 74 A'   75 A'   29 A"   76 A'   77 A'   78 A'                                 
 --------------------------------------------------------------

          Ground-State Mulliken Net Atomic Charges

     Atom                 Charge (a.u.)
  ----------------------------------------
      1 P                     0.363688
      2 N                    -0.378130
      3 H                     0.294828
      4 Br                   -0.280386
  ----------------------------------------
  Sum of atomic charges =     0.000000

 -----------------------------------------------------------------
                    Cartesian Multipole Moments
 -----------------------------------------------------------------
    Charge (ESU x 10^10)
                 0.0000
    Dipole Moment (Debye)
         X       0.5973      Y       0.2278      Z       0.0000
       Tot       0.6393
    Quadrupole Moments (Debye-Ang)
        XX     -42.2671     XY       0.7670     YY     -34.5609
        XZ      -0.0000     YZ       0.0000     ZZ     -37.2010
    Octopole Moments (Debye-Ang^2)
       XXX     -74.1459    XXY      -1.8175    XYY      -9.6251
       YYY      -2.0333    XXZ       0.0000    XYZ      -0.0000
       YYZ       0.0000    XZZ     -15.9631    YZZ      -3.9216
       ZZZ       0.0000
    Hexadecapole Moments (Debye-Ang^3)
      XXXX    -558.5961   XXXY      -5.2109   XXYY     -82.8662
      XYYY      18.7401   YYYY     -87.0801   XXXZ       0.0000
      XXYZ      -0.0000   XYYZ       0.0000   YYYZ       0.0000
      XXZZ     -89.9654   XYZZ      -0.4963   YYZZ     -24.4062
      XZZZ       0.0000   YZZZ       0.0000   ZZZZ     -47.3927
 -----------------------------------------------------------------
 Calculating analytic gradient of the SCF energy
 Gradient of SCF Energy
            1           2           3           4
    1  -0.0017511   0.0024253  -0.0010265   0.0003523
    2  -0.0000614   0.0028008  -0.0027231  -0.0000163
    3   0.0000000  -0.0000000  -0.0000000  -0.0000000
 Max gradient component =       2.801E-03
 RMS gradient           =       1.455E-03
 Gradient time:  CPU 2.35 s  wall 0.68 s
 Geometry Optimization Parameters
   NAtoms,    NIC,     NZ,  NCons,   NDum,   NFix, NCnnct, MaxDiis
        4      14       4       0       0       0       0       0

 Cartesian Hessian Update
 Hessian Updated using BFGS Update


** GEOMETRY OPTIMIZATION IN DELOCALIZED INTERNAL COORDINATES **
   Searching for a Minimum

   Optimization Cycle:   8

                       Coordinates (Angstroms)
     ATOM                X               Y               Z
      1  P         1.3918891486   -0.4969287876    0.0000000000
      2  N         2.3784781136    0.6828988350    0.0000000000
      3  H         2.1673953797    1.6732424784    0.0000000000
      4  Br       -0.8224970517    0.2318508241    0.0000000000
   Point Group: cs    Number of degrees of freedom:     5


   Energy is  -2970.904776368

 Hessian Updated using BFGS Update

  5 Hessian modes will be used to form the next step
  Hessian Eigenvalues:
     0.094845    0.130732    0.242298    0.422765    0.574096

 Minimum Search - Taking Simple RFO Step
 Searching for Lamda that Minimizes Along All modes
 Value Taken    Lamda =  -0.00007886
 Step Taken.  Stepsize is  0.022341

                             Maximum     Tolerance    Cnvgd?
         Gradient           0.002691      0.000300      NO
         Displacement       0.015283      0.001200      NO
         Energy change     -0.000391      0.000001      NO


 New Cartesian Coordinates Obtained by Inverse Iteration

 Displacement from previous Coordinates is:  0.032072
 ----------------------------------------------------------------
             Standard Nuclear Orientation (Angstroms)
    I     Atom           X                Y                Z
 ----------------------------------------------------------------
    1      P       1.3901319262    -0.4961401151     0.0000000000
    2      N       2.3724010753     0.6826964058     0.0000000000
    3      H       2.1801037045     1.6785138433     0.0000000000
    4      Br     -0.8273711158     0.2259932159     0.0000000000
 ----------------------------------------------------------------
 Molecular Point Group                 Cs    NOp =  2
 Largest Abelian Subgroup              Cs    NOp =  2
 Nuclear Repulsion Energy =   208.0777115713 hartrees
 There are       29 alpha and       29 beta electrons
 Applying Cartesian multipole field
    Component          Value
    ---------          -----
     (2,0,0)        1.00000E-11
     (0,2,0)        2.00000E-11
     (0,0,2)       -3.00000E-11
 Nucleus-field energy     =     0.0000000043 hartrees
 Requested basis set is 6-311++G(d,p)
 There are 43 shells and 107 basis functions
 A cutoff of  1.0D-11 yielded    844 shell pairs
 There are      5493 function pairs (      6037 Cartesian)
 Smallest overlap matrix eigenvalue = 1.75E-03
 Guess MOs from SCF MO coefficient file

 -----------------------------------------------------------------------
  General SCF calculation program by
  Eric Jon Sundstrom, Paul Horn, Yuezhi Mao, Dmitri Zuev, Alec White,
  David Stuck, Shaama M.S., Shane Yost, Joonho Lee, David Small,
  Daniel Levine, Susi Lehtola, Hugh Burton, Evgeny Epifanovsky
 -----------------------------------------------------------------------
 Exchange:     0.2000 Hartree-Fock + 0.0800 Slater + 0.7200 B88
 Correlation:  0.1900 VWN1RPA + 0.8100 LYP
 Using SG-1 standard quadrature grid
 using 4 threads for integral computing
 -------------------------------------------------------
 OpenMP Integral computing Module                
 Release: version 2.0, May 2017, Q-Chem Inc. Pleasanton 
 -------------------------------------------------------
 -------------------------------------------------------
 OpenMP BLAS3 based DFT computing Module                
 Release: version 1.0, May 2013, Q-Chem Inc. Pittsburgh 
 -------------------------------------------------------
 A restricted SCF calculation will be
 performed using DIIS
 SCF converges when DIIS error is below 1.0e-08
 ---------------------------------------
  Cycle       Energy         DIIS error
 ---------------------------------------
    1   -2970.9047857873      1.52e-04  
    2   -2970.9048288702      6.54e-05  
    3   -2970.9048151012      1.19e-04  
    4   -2970.9048339464      1.57e-05  
    5   -2970.9048343405      1.92e-06  
    6   -2970.9048343437      8.17e-07  
    7   -2970.9048343441      2.21e-07  
    8   -2970.9048343442      8.84e-08  
    9   -2970.9048343442      2.02e-08  
   10   -2970.9048343442      4.31e-09  Convergence criterion met
 ---------------------------------------
 SCF time:   CPU 7.48s  wall 3.00s 
 SCF   energy in the final basis set =    -2970.9048343442
 Total energy in the final basis set =    -2970.9048343442

 --------------------------------------------------------------
             Orbital Energies (a.u.) and Symmetries
 --------------------------------------------------------------

 Alpha MOs, Restricted
 -- Occupied --                  
-482.83  -77.14  -62.48  -56.30  -56.30  -56.30  -14.35   -8.69
  1 A'    2 A'    3 A'    4 A'    1 A"    5 A'    6 A'    7 A'                 
 -6.633  -6.520  -6.512  -6.510  -4.795  -4.794  -4.789  -2.631
  8 A'    9 A'    2 A"   10 A'   11 A'    3 A"   12 A'   13 A'                 
 -2.629  -2.628  -2.622  -2.622  -0.905  -0.780  -0.614  -0.473
  4 A"   14 A'    5 A"   15 A'   16 A'   17 A'   18 A'   19 A'                 
 -0.370  -0.370  -0.304  -0.304  -0.299
  6 A"   20 A'    7 A"   21 A'   22 A'                                         
 -- Virtual --                   
 -0.115  -0.059  -0.010   0.014   0.028   0.039   0.046   0.062
  8 A"   23 A'   24 A'   25 A'   26 A'    9 A"   27 A'   28 A'                 
  0.072   0.077   0.102   0.116   0.137   0.158   0.163   0.187
 29 A'   10 A"   30 A'   31 A'   11 A"   32 A'   33 A'   34 A'                 
  0.216   0.261   0.275   0.331   0.382   0.426   0.435   0.488
 35 A'   36 A'   12 A"   37 A'   38 A'   13 A"   39 A'   40 A'                 
  0.490   0.552   0.564   0.569   0.608   0.620   0.638   0.658
 14 A"   41 A'   15 A"   42 A'   43 A'   44 A'   16 A"   45 A'                 
  0.722   0.727   0.750   0.811   0.900   1.013   1.044   1.097
 46 A'   17 A"   47 A'   18 A"   48 A'   49 A'   50 A'   51 A'                 
  1.312   1.472   1.500   1.572   1.655   1.915   1.993   2.000
 19 A"   52 A'   20 A"   53 A'   54 A'   55 A'   21 A"   56 A'                 
  2.061   2.080   2.204   2.336   2.580   2.688   2.968   3.772
 22 A"   57 A'   58 A'   23 A"   59 A'   60 A'   61 A'   24 A"                 
  3.913   4.001   4.007   4.015   4.044   4.192   4.466   6.575
 62 A'   25 A"   63 A'   26 A"   64 A'   65 A'   66 A'   67 A'                 
  6.935   7.556   7.565   7.625  13.751  13.854  13.991  35.390
 68 A'   27 A"   69 A'   70 A'   28 A"   71 A'   72 A'   73 A'                 
 47.874 163.068 289.758 289.765 289.8351020.655
 74 A'   75 A'   29 A"   76 A'   77 A'   78 A'                                 

 Beta MOs, Restricted
 -- Occupied --                  
-482.83  -77.14  -62.48  -56.30  -56.30  -56.30  -14.35   -8.69
  1 A'    2 A'    3 A'    4 A'    1 A"    5 A'    6 A'    7 A'                 
 -6.633  -6.520  -6.512  -6.510  -4.795  -4.794  -4.789  -2.631
  8 A'    9 A'    2 A"   10 A'   11 A'    3 A"   12 A'   13 A'                 
 -2.629  -2.628  -2.622  -2.622  -0.905  -0.780  -0.614  -0.473
  4 A"   14 A'    5 A"   15 A'   16 A'   17 A'   18 A'   19 A'                 
 -0.370  -0.370  -0.304  -0.304  -0.299
  6 A"   20 A'    7 A"   21 A'   22 A'                                         
 -- Virtual --                   
 -0.115  -0.059  -0.010   0.014   0.028   0.039   0.046   0.062
  8 A"   23 A'   24 A'   25 A'   26 A'    9 A"   27 A'   28 A'                 
  0.072   0.077   0.102   0.116   0.137   0.158   0.163   0.187
 29 A'   10 A"   30 A'   31 A'   11 A"   32 A'   33 A'   34 A'                 
  0.216   0.261   0.275   0.331   0.382   0.426   0.435   0.488
 35 A'   36 A'   12 A"   37 A'   38 A'   13 A"   39 A'   40 A'                 
  0.490   0.552   0.564   0.569   0.608   0.620   0.638   0.658
 14 A"   41 A'   15 A"   42 A'   43 A'   44 A'   16 A"   45 A'                 
  0.722   0.727   0.750   0.811   0.900   1.013   1.044   1.097
 46 A'   17 A"   47 A'   18 A"   48 A'   49 A'   50 A'   51 A'                 
  1.312   1.472   1.500   1.572   1.655   1.915   1.993   2.000
 19 A"   52 A'   20 A"   53 A'   54 A'   55 A'   21 A"   56 A'                 
  2.061   2.080   2.204   2.336   2.580   2.688   2.968   3.772
 22 A"   57 A'   58 A'   23 A"   59 A'   60 A'   61 A'   24 A"                 
  3.913   4.001   4.007   4.015   4.044   4.192   4.466   6.575
 62 A'   25 A"   63 A'   26 A"   64 A'   65 A'   66 A'   67 A'                 
  6.935   7.556   7.565   7.625  13.751  13.854  13.991  35.390
 68 A'   27 A"   69 A'   70 A'   28 A"   71 A'   72 A'   73 A'                 
 47.874 163.068 289.758 289.765 289.8351020.655
 74 A'   75 A'   29 A"   76 A'   77 A'   78 A'                                 
 --------------------------------------------------------------

          Ground-State Mulliken Net Atomic Charges

     Atom                 Charge (a.u.)
  ----------------------------------------
      1 P                     0.365045
      2 N                    -0.379483
      3 H                     0.297148
      4 Br                   -0.282710
  ----------------------------------------
  Sum of atomic charges =     0.000000

 -----------------------------------------------------------------
                    Cartesian Multipole Moments
 -----------------------------------------------------------------
    Charge (ESU x 10^10)
                 0.0000
    Dipole Moment (Debye)
         X       0.6621      Y       0.2502      Z      -0.0000
       Tot       0.7078
    Quadrupole Moments (Debye-Ang)
        XX     -42.0991     XY       0.8722     YY     -34.5109
        XZ      -0.0000     YZ       0.0000     ZZ     -37.1954
    Octopole Moments (Debye-Ang^2)
       XXX     -72.9838    XXY      -1.3588    XYY      -9.2567
       YYY      -1.6301    XXZ       0.0000    XYZ      -0.0000
       YYZ       0.0000    XZZ     -15.7823    YZZ      -3.8231
       ZZZ       0.0000
    Hexadecapole Moments (Debye-Ang^3)
      XXXX    -556.0436   XXXY      -4.2327   XXYY     -82.1673
      XYYY      18.8881   YYYY     -86.4776   XXXZ      -0.0000
      XXYZ       0.0000   XYYZ      -0.0000   YYYZ       0.0000
      XXZZ     -89.8637   XYZZ      -0.5725   YYZZ     -24.3489
      XZZZ      -0.0000   YZZZ       0.0000   ZZZZ     -47.3840
 -----------------------------------------------------------------
 Calculating analytic gradient of the SCF energy
 Gradient of SCF Energy
            1           2           3           4
    1  -0.0001721   0.0005800  -0.0009033   0.0004954
    2   0.0013933  -0.0005954  -0.0007700  -0.0000279
    3   0.0000000  -0.0000000  -0.0000000  -0.0000000
 Max gradient component =       1.393E-03
 RMS gradient           =       5.998E-04
 Gradient time:  CPU 2.36 s  wall 0.68 s
 Geometry Optimization Parameters
   NAtoms,    NIC,     NZ,  NCons,   NDum,   NFix, NCnnct, MaxDiis
        4      14       4       0       0       0       0       0

 Cartesian Hessian Update
 Hessian Updated using BFGS Update


** GEOMETRY OPTIMIZATION IN DELOCALIZED INTERNAL COORDINATES **
   Searching for a Minimum

   Optimization Cycle:   9

                       Coordinates (Angstroms)
     ATOM                X               Y               Z
      1  P         1.3901319262   -0.4961401151    0.0000000000
      2  N         2.3724010753    0.6826964058    0.0000000000
      3  H         2.1801037045    1.6785138433    0.0000000000
      4  Br       -0.8273711158    0.2259932159    0.0000000000
   Point Group: cs    Number of degrees of freedom:     5


   Energy is  -2970.904834344

 Hessian Updated using BFGS Update

  5 Hessian modes will be used to form the next step
  Hessian Eigenvalues:
     0.058406    0.095867    0.241906    0.432287    0.657200

 Minimum Search - Taking Simple RFO Step
 Searching for Lamda that Minimizes Along All modes
 Value Taken    Lamda =  -0.00006204
 Step Taken.  Stepsize is  0.031266

                             Maximum     Tolerance    Cnvgd?
         Gradient           0.001672      0.000300      NO
         Displacement       0.020182      0.001200      NO
         Energy change     -0.000058      0.000001      NO


 New Cartesian Coordinates Obtained by Inverse Iteration

 Displacement from previous Coordinates is:  0.053414
 ----------------------------------------------------------------
             Standard Nuclear Orientation (Angstroms)
    I     Atom           X                Y                Z
 ----------------------------------------------------------------
    1      P       1.3865316752    -0.4948108019     0.0000000000
    2      N       2.3655114130     0.6845973289     0.0000000000
    3      H       2.2014687055     1.6856503000     0.0000000000
    4      Br     -0.8382462036     0.2156265229     0.0000000000
 ----------------------------------------------------------------
 Molecular Point Group                 Cs    NOp =  2
 Largest Abelian Subgroup              Cs    NOp =  2
 Nuclear Repulsion Energy =   207.7947317602 hartrees
 There are       29 alpha and       29 beta electrons
 Applying Cartesian multipole field
    Component          Value
    ---------          -----
     (2,0,0)        1.00000E-11
     (0,2,0)        2.00000E-11
     (0,0,2)       -3.00000E-11
 Nucleus-field energy     =     0.0000000043 hartrees
 Requested basis set is 6-311++G(d,p)
 There are 43 shells and 107 basis functions
 A cutoff of  1.0D-11 yielded    840 shell pairs
 There are      5441 function pairs (      5971 Cartesian)
 Smallest overlap matrix eigenvalue = 1.79E-03
 Guess MOs from SCF MO coefficient file

 -----------------------------------------------------------------------
  General SCF calculation program by
  Eric Jon Sundstrom, Paul Horn, Yuezhi Mao, Dmitri Zuev, Alec White,
  David Stuck, Shaama M.S., Shane Yost, Joonho Lee, David Small,
  Daniel Levine, Susi Lehtola, Hugh Burton, Evgeny Epifanovsky
 -----------------------------------------------------------------------
 Exchange:     0.2000 Hartree-Fock + 0.0800 Slater + 0.7200 B88
 Correlation:  0.1900 VWN1RPA + 0.8100 LYP
 Using SG-1 standard quadrature grid
 using 4 threads for integral computing
 -------------------------------------------------------
 OpenMP Integral computing Module                
 Release: version 2.0, May 2017, Q-Chem Inc. Pleasanton 
 -------------------------------------------------------
 -------------------------------------------------------
 OpenMP BLAS3 based DFT computing Module                
 Release: version 1.0, May 2013, Q-Chem Inc. Pittsburgh 
 -------------------------------------------------------
 A restricted SCF calculation will be
 performed using DIIS
 SCF converges when DIIS error is below 1.0e-08
 ---------------------------------------
  Cycle       Energy         DIIS error
 ---------------------------------------
    1   -2970.9047755101      2.10e-04  
    2   -2970.9048647697      5.88e-05  
    3   -2970.9048480914      1.26e-04  
    4   -2970.9048692506      1.54e-05  
    5   -2970.9048696332      1.79e-06  
    6   -2970.9048696376      1.18e-06  
    7   -2970.9048696392      2.55e-07  
    8   -2970.9048696393      5.30e-08  
    9   -2970.9048696393      1.67e-08  
   10   -2970.9048696393      5.88e-09  Convergence criterion met
 ---------------------------------------
 SCF time:   CPU 7.44s  wall 2.00s 
 SCF   energy in the final basis set =    -2970.9048696393
 Total energy in the final basis set =    -2970.9048696393

 --------------------------------------------------------------
             Orbital Energies (a.u.) and Symmetries
 --------------------------------------------------------------

 Alpha MOs, Restricted
 -- Occupied --                  
-482.83  -77.14  -62.48  -56.30  -56.30  -56.30  -14.35   -8.69
  1 A'    2 A'    3 A'    4 A'    1 A"    5 A'    6 A'    7 A'                 
 -6.633  -6.519  -6.511  -6.509  -4.796  -4.794  -4.789  -2.630
  8 A'    9 A'    2 A"   10 A'   11 A'    3 A"   12 A'   13 A'                 
 -2.628  -2.627  -2.621  -2.621  -0.905  -0.779  -0.616  -0.473
  4 A"   14 A'    5 A"   15 A'   16 A'   17 A'   18 A'   19 A'                 
 -0.370  -0.370  -0.304  -0.303  -0.298
 20 A'    6 A"    7 A"   21 A'   22 A'                                         
 -- Virtual --                   
 -0.115  -0.058  -0.011   0.014   0.028   0.039   0.046   0.062
  8 A"   23 A'   24 A'   25 A'   26 A'    9 A"   27 A'   28 A'                 
  0.072   0.077   0.102   0.117   0.137   0.157   0.162   0.186
 29 A'   10 A"   30 A'   31 A'   11 A"   32 A'   33 A'   34 A'                 
  0.218   0.262   0.275   0.331   0.383   0.426   0.436   0.489
 35 A'   36 A'   12 A"   37 A'   38 A'   13 A"   39 A'   40 A'                 
  0.491   0.554   0.565   0.570   0.606   0.621   0.638   0.659
 14 A"   41 A'   15 A"   42 A'   43 A'   44 A'   16 A"   45 A'                 
  0.722   0.727   0.751   0.811   0.902   1.013   1.043   1.098
 46 A'   17 A"   47 A'   18 A"   48 A'   49 A'   50 A'   51 A'                 
  1.314   1.472   1.501   1.578   1.655   1.918   1.994   1.999
 19 A"   52 A'   20 A"   53 A'   54 A'   55 A'   21 A"   56 A'                 
  2.055   2.078   2.193   2.338   2.578   2.688   2.977   3.772
 22 A"   57 A'   58 A'   23 A"   59 A'   60 A'   61 A'   24 A"                 
  3.909   4.002   4.008   4.016   4.045   4.192   4.468   6.576
 62 A'   25 A"   63 A'   26 A"   64 A'   65 A'   66 A'   67 A'                 
  6.937   7.557   7.566   7.625  13.751  13.855  13.993  35.390
 68 A'   27 A"   69 A'   70 A'   28 A"   71 A'   72 A'   73 A'                 
 47.875 163.070 289.759 289.765 289.8351020.656
 74 A'   75 A'   29 A"   76 A'   77 A'   78 A'                                 

 Beta MOs, Restricted
 -- Occupied --                  
-482.83  -77.14  -62.48  -56.30  -56.30  -56.30  -14.35   -8.69
  1 A'    2 A'    3 A'    4 A'    1 A"    5 A'    6 A'    7 A'                 
 -6.633  -6.519  -6.511  -6.509  -4.796  -4.794  -4.789  -2.630
  8 A'    9 A'    2 A"   10 A'   11 A'    3 A"   12 A'   13 A'                 
 -2.628  -2.627  -2.621  -2.621  -0.905  -0.779  -0.616  -0.473
  4 A"   14 A'    5 A"   15 A'   16 A'   17 A'   18 A'   19 A'                 
 -0.370  -0.370  -0.304  -0.303  -0.298
 20 A'    6 A"    7 A"   21 A'   22 A'                                         
 -- Virtual --                   
 -0.115  -0.058  -0.011   0.014   0.028   0.039   0.046   0.062
  8 A"   23 A'   24 A'   25 A'   26 A'    9 A"   27 A'   28 A'                 
  0.072   0.077   0.102   0.117   0.137   0.157   0.162   0.186
 29 A'   10 A"   30 A'   31 A'   11 A"   32 A'   33 A'   34 A'                 
  0.218   0.262   0.275   0.331   0.383   0.426   0.436   0.489
 35 A'   36 A'   12 A"   37 A'   38 A'   13 A"   39 A'   40 A'                 
  0.491   0.554   0.565   0.570   0.606   0.621   0.638   0.659
 14 A"   41 A'   15 A"   42 A'   43 A'   44 A'   16 A"   45 A'                 
  0.722   0.727   0.751   0.811   0.902   1.013   1.043   1.098
 46 A'   17 A"   47 A'   18 A"   48 A'   49 A'   50 A'   51 A'                 
  1.314   1.472   1.501   1.578   1.655   1.918   1.994   1.999
 19 A"   52 A'   20 A"   53 A'   54 A'   55 A'   21 A"   56 A'                 
  2.055   2.078   2.193   2.338   2.578   2.688   2.977   3.772
 22 A"   57 A'   58 A'   23 A"   59 A'   60 A'   61 A'   24 A"                 
  3.909   4.002   4.008   4.016   4.045   4.192   4.468   6.576
 62 A'   25 A"   63 A'   26 A"   64 A'   65 A'   66 A'   67 A'                 
  6.937   7.557   7.566   7.625  13.751  13.855  13.993  35.390
 68 A'   27 A"   69 A'   70 A'   28 A"   71 A'   72 A'   73 A'                 
 47.875 163.070 289.759 289.765 289.8351020.656
 74 A'   75 A'   29 A"   76 A'   77 A'   78 A'                                 
 --------------------------------------------------------------

          Ground-State Mulliken Net Atomic Charges

     Atom                 Charge (a.u.)
  ----------------------------------------
      1 P                     0.367335
      2 N                    -0.382114
      3 H                     0.300381
      4 Br                   -0.285602
  ----------------------------------------
  Sum of atomic charges =    -0.000000

 -----------------------------------------------------------------
                    Cartesian Multipole Moments
 -----------------------------------------------------------------
    Charge (ESU x 10^10)
                 0.0000
    Dipole Moment (Debye)
         X       0.7544      Y       0.2776      Z       0.0000
       Tot       0.8039
    Quadrupole Moments (Debye-Ang)
        XX     -41.8694     XY       1.0170     YY     -34.4480
        XZ      -0.0000     YZ      -0.0000     ZZ     -37.1983
    Octopole Moments (Debye-Ang^2)
       XXX     -71.1524    XXY      -0.6752    XYY      -8.6517
       YYY      -1.0046    XXZ       0.0000    XYZ      -0.0000
       YYZ       0.0000    XZZ     -15.4679    YZZ      -3.6585
       ZZZ       0.0000
    Hexadecapole Moments (Debye-Ang^3)
      XXXX    -553.3925   XXXY      -2.9787   XXYY     -81.2875
      XYYY      18.8935   YYYY     -85.6069   XXXZ       0.0000
      XXYZ      -0.0000   XYYZ       0.0000   YYYZ      -0.0000
      XXZZ     -89.9130   XYZZ      -0.7495   YYZZ     -24.2704
      XZZZ       0.0000   YZZZ      -0.0000   ZZZZ     -47.4051
 -----------------------------------------------------------------
 Calculating analytic gradient of the SCF energy
 Gradient of SCF Energy
            1           2           3           4
    1   0.0002883  -0.0002199  -0.0001903   0.0001219
    2   0.0006987  -0.0008435   0.0001319   0.0000128
    3   0.0000000  -0.0000000  -0.0000000  -0.0000000
 Max gradient component =       8.435E-04
 RMS gradient           =       3.415E-04
 Gradient time:  CPU 2.37 s  wall 0.71 s
 Geometry Optimization Parameters
   NAtoms,    NIC,     NZ,  NCons,   NDum,   NFix, NCnnct, MaxDiis
        4      14       4       0       0       0       0       0

 Cartesian Hessian Update
 Hessian Updated using BFGS Update


** GEOMETRY OPTIMIZATION IN DELOCALIZED INTERNAL COORDINATES **
   Searching for a Minimum

   Optimization Cycle:  10

                       Coordinates (Angstroms)
     ATOM                X               Y               Z
      1  P         1.3865316752   -0.4948108019    0.0000000000
      2  N         2.3655114130    0.6845973289    0.0000000000
      3  H         2.2014687055    1.6856503000    0.0000000000
      4  Br       -0.8382462036    0.2156265229    0.0000000000
   Point Group: cs    Number of degrees of freedom:     5


   Energy is  -2970.904869639

 Hessian Updated using BFGS Update

  5 Hessian modes will be used to form the next step
  Hessian Eigenvalues:
     0.051669    0.095820    0.241837    0.434474    0.630985

 Minimum Search - Taking Simple RFO Step
 Searching for Lamda that Minimizes Along All modes
 Value Taken    Lamda =  -0.00000259
 Step Taken.  Stepsize is  0.005405

                             Maximum     Tolerance    Cnvgd?
         Gradient           0.000550      0.000300      NO
         Displacement       0.003525      0.001200      NO
         Energy change     -0.000035      0.000001      NO


 New Cartesian Coordinates Obtained by Inverse Iteration

 Displacement from previous Coordinates is:  0.009793
 ----------------------------------------------------------------
             Standard Nuclear Orientation (Angstroms)
    I     Atom           X                Y                Z
 ----------------------------------------------------------------
    1      P       1.3857341647    -0.4947168042     0.0000000000
    2      N       2.3645339534     0.6852494195     0.0000000000
    3      H       2.2053747729     1.6868188186     0.0000000000
    4      Br     -0.8403773009     0.2137119161     0.0000000000
 ----------------------------------------------------------------
 Molecular Point Group                 Cs    NOp =  2
 Largest Abelian Subgroup              Cs    NOp =  2
 Nuclear Repulsion Energy =   207.7210345289 hartrees
 There are       29 alpha and       29 beta electrons
 Applying Cartesian multipole field
    Component          Value
    ---------          -----
     (2,0,0)        1.00000E-11
     (0,2,0)        2.00000E-11
     (0,0,2)       -3.00000E-11
 Nucleus-field energy     =     0.0000000043 hartrees
 Requested basis set is 6-311++G(d,p)
 There are 43 shells and 107 basis functions
 A cutoff of  1.0D-11 yielded    840 shell pairs
 There are      5441 function pairs (      5971 Cartesian)
 Smallest overlap matrix eigenvalue = 1.80E-03
 Guess MOs from SCF MO coefficient file

 -----------------------------------------------------------------------
  General SCF calculation program by
  Eric Jon Sundstrom, Paul Horn, Yuezhi Mao, Dmitri Zuev, Alec White,
  David Stuck, Shaama M.S., Shane Yost, Joonho Lee, David Small,
  Daniel Levine, Susi Lehtola, Hugh Burton, Evgeny Epifanovsky
 -----------------------------------------------------------------------
 Exchange:     0.2000 Hartree-Fock + 0.0800 Slater + 0.7200 B88
 Correlation:  0.1900 VWN1RPA + 0.8100 LYP
 Using SG-1 standard quadrature grid
 using 4 threads for integral computing
 -------------------------------------------------------
 OpenMP Integral computing Module                
 Release: version 2.0, May 2017, Q-Chem Inc. Pleasanton 
 -------------------------------------------------------
 -------------------------------------------------------
 OpenMP BLAS3 based DFT computing Module                
 Release: version 1.0, May 2013, Q-Chem Inc. Pittsburgh 
 -------------------------------------------------------
 A restricted SCF calculation will be
 performed using DIIS
 SCF converges when DIIS error is below 1.0e-08
 ---------------------------------------
  Cycle       Energy         DIIS error
 ---------------------------------------
    1   -2970.9048683833      3.57e-05  
    2   -2970.9048709883      3.54e-06  
    3   -2970.9048710146      2.66e-06  
    4   -2970.9048710202      1.71e-06  
    5   -2970.9048710236      6.78e-07  
    6   -2970.9048710243      8.75e-08  
    7   -2970.9048710243      1.59e-08  
    8   -2970.9048710243      1.34e-08  
    9   -2970.9048710243      4.39e-09  Convergence criterion met
 ---------------------------------------
 SCF time:   CPU 6.70s  wall 2.00s 
 SCF   energy in the final basis set =    -2970.9048710243
 Total energy in the final basis set =    -2970.9048710243

 --------------------------------------------------------------
             Orbital Energies (a.u.) and Symmetries
 --------------------------------------------------------------

 Alpha MOs, Restricted
 -- Occupied --                  
-482.83  -77.14  -62.48  -56.30  -56.30  -56.30  -14.35   -8.69
  1 A'    2 A'    3 A'    4 A'    1 A"    5 A'    6 A'    7 A'                 
 -6.633  -6.518  -6.511  -6.509  -4.796  -4.795  -4.789  -2.630
  8 A'    9 A'    2 A"   10 A'   11 A'    3 A"   12 A'   13 A'                 
 -2.628  -2.627  -2.621  -2.621  -0.904  -0.779  -0.616  -0.473
  4 A"   14 A'    5 A"   15 A'   16 A'   17 A'   18 A'   19 A'                 
 -0.370  -0.370  -0.304  -0.302  -0.298
 20 A'    6 A"    7 A"   21 A'   22 A'                                         
 -- Virtual --                   
 -0.115  -0.058  -0.011   0.014   0.028   0.039   0.046   0.062
  8 A"   23 A'   24 A'   25 A'   26 A'    9 A"   27 A'   28 A'                 
  0.072   0.077   0.102   0.117   0.137   0.157   0.162   0.186
 29 A'   10 A"   30 A'   31 A'   11 A"   32 A'   33 A'   34 A'                 
  0.218   0.262   0.275   0.331   0.383   0.426   0.437   0.489
 35 A'   36 A'   12 A"   37 A'   38 A'   13 A"   39 A'   40 A'                 
  0.491   0.554   0.565   0.571   0.606   0.621   0.638   0.659
 14 A"   41 A'   15 A"   42 A'   43 A'   44 A'   16 A"   45 A'                 
  0.722   0.727   0.751   0.811   0.902   1.013   1.042   1.098
 46 A'   17 A"   47 A'   18 A"   48 A'   49 A'   50 A'   51 A'                 
  1.314   1.472   1.501   1.580   1.655   1.919   1.994   1.998
 19 A"   52 A'   20 A"   53 A'   54 A'   55 A'   21 A"   56 A'                 
  2.053   2.078   2.191   2.339   2.578   2.688   2.979   3.772
 22 A"   57 A'   58 A'   23 A"   59 A'   60 A'   61 A'   24 A"                 
  3.908   4.002   4.008   4.016   4.045   4.192   4.468   6.576
 62 A'   25 A"   63 A'   26 A"   64 A'   65 A'   66 A'   67 A'                 
  6.937   7.557   7.566   7.625  13.751  13.855  13.993  35.391
 68 A'   27 A"   69 A'   70 A'   28 A"   71 A'   72 A'   73 A'                 
 47.875 163.069 289.759 289.766 289.8361020.656
 74 A'   75 A'   29 A"   76 A'   77 A'   78 A'                                 

 Beta MOs, Restricted
 -- Occupied --                  
-482.83  -77.14  -62.48  -56.30  -56.30  -56.30  -14.35   -8.69
  1 A'    2 A'    3 A'    4 A'    1 A"    5 A'    6 A'    7 A'                 
 -6.633  -6.518  -6.511  -6.509  -4.796  -4.795  -4.789  -2.630
  8 A'    9 A'    2 A"   10 A'   11 A'    3 A"   12 A'   13 A'                 
 -2.628  -2.627  -2.621  -2.621  -0.904  -0.779  -0.616  -0.473
  4 A"   14 A'    5 A"   15 A'   16 A'   17 A'   18 A'   19 A'                 
 -0.370  -0.370  -0.304  -0.302  -0.298
 20 A'    6 A"    7 A"   21 A'   22 A'                                         
 -- Virtual --                   
 -0.115  -0.058  -0.011   0.014   0.028   0.039   0.046   0.062
  8 A"   23 A'   24 A'   25 A'   26 A'    9 A"   27 A'   28 A'                 
  0.072   0.077   0.102   0.117   0.137   0.157   0.162   0.186
 29 A'   10 A"   30 A'   31 A'   11 A"   32 A'   33 A'   34 A'                 
  0.218   0.262   0.275   0.331   0.383   0.426   0.437   0.489
 35 A'   36 A'   12 A"   37 A'   38 A'   13 A"   39 A'   40 A'                 
  0.491   0.554   0.565   0.571   0.606   0.621   0.638   0.659
 14 A"   41 A'   15 A"   42 A'   43 A'   44 A'   16 A"   45 A'                 
  0.722   0.727   0.751   0.811   0.902   1.013   1.042   1.098
 46 A'   17 A"   47 A'   18 A"   48 A'   49 A'   50 A'   51 A'                 
  1.314   1.472   1.501   1.580   1.655   1.919   1.994   1.998
 19 A"   52 A'   20 A"   53 A'   54 A'   55 A'   21 A"   56 A'                 
  2.053   2.078   2.191   2.339   2.578   2.688   2.979   3.772
 22 A"   57 A'   58 A'   23 A"   59 A'   60 A'   61 A'   24 A"                 
  3.908   4.002   4.008   4.016   4.045   4.192   4.468   6.576
 62 A'   25 A"   63 A'   26 A"   64 A'   65 A'   66 A'   67 A'                 
  6.937   7.557   7.566   7.625  13.751  13.855  13.993  35.391
 68 A'   27 A"   69 A'   70 A'   28 A"   71 A'   72 A'   73 A'                 
 47.875 163.069 289.759 289.766 289.8361020.656
 74 A'   75 A'   29 A"   76 A'   77 A'   78 A'                                 
 --------------------------------------------------------------

          Ground-State Mulliken Net Atomic Charges

     Atom                 Charge (a.u.)
  ----------------------------------------
      1 P                     0.367820
      2 N                    -0.382767
      3 H                     0.300904
      4 Br                   -0.285958
  ----------------------------------------
  Sum of atomic charges =    -0.000000

 -----------------------------------------------------------------
                    Cartesian Multipole Moments
 -----------------------------------------------------------------
    Charge (ESU x 10^10)
                 0.0000
    Dipole Moment (Debye)
         X       0.7681      Y       0.2810      Z       0.0000
       Tot       0.8179
    Quadrupole Moments (Debye-Ang)
        XX     -41.8351     XY       1.0387     YY     -34.4381
        XZ       0.0000     YZ      -0.0000     ZZ     -37.2003
    Octopole Moments (Debye-Ang^2)
       XXX     -70.8436    XXY      -0.5596    XYY      -8.5451
       YYY      -0.8938    XXZ       0.0000    XYZ       0.0000
       YYZ      -0.0000    XZZ     -15.4127    YZZ      -3.6279
       ZZZ       0.0000
    Hexadecapole Moments (Debye-Ang^3)
      XXXX    -553.0577   XXXY      -2.7914   XXYY     -81.1519
      XYYY      18.8710   YYYY     -85.4770   XXXZ       0.0000
      XXYZ      -0.0000   XYYZ       0.0000   YYYZ      -0.0000
      XXZZ     -89.9400   XYZZ      -0.7867   YYZZ     -24.2605
      XZZZ       0.0000   YZZZ      -0.0000   ZZZZ     -47.4131
 -----------------------------------------------------------------
 Calculating analytic gradient of the SCF energy
 Gradient of SCF Energy
            1           2           3           4
    1   0.0000169  -0.0000370   0.0000050   0.0000151
    2   0.0000698  -0.0001195   0.0000198   0.0000299
    3  -0.0000000   0.0000000   0.0000000  -0.0000000
 Max gradient component =       1.195E-04
 RMS gradient           =       4.316E-05
 Gradient time:  CPU 2.35 s  wall 0.68 s
 Geometry Optimization Parameters
   NAtoms,    NIC,     NZ,  NCons,   NDum,   NFix, NCnnct, MaxDiis
        4      14       4       0       0       0       0       0

 Cartesian Hessian Update
 Hessian Updated using BFGS Update


** GEOMETRY OPTIMIZATION IN DELOCALIZED INTERNAL COORDINATES **
   Searching for a Minimum

   Optimization Cycle:  11

                       Coordinates (Angstroms)
     ATOM                X               Y               Z
      1  P         1.3857341647   -0.4947168042    0.0000000000
      2  N         2.3645339534    0.6852494195    0.0000000000
      3  H         2.2053747729    1.6868188186    0.0000000000
      4  Br       -0.8403773009    0.2137119161    0.0000000000
   Point Group: cs    Number of degrees of freedom:     5


   Energy is  -2970.904871024

 Hessian Updated using BFGS Update

  5 Hessian modes will be used to form the next step
  Hessian Eigenvalues:
     0.051535    0.095678    0.241731    0.434901    0.588927

 Minimum Search - Taking Simple RFO Step
 Searching for Lamda that Minimizes Along All modes
 Value Taken    Lamda =   0.00000000
 Step Taken.  Stepsize is  0.000306

                             Maximum     Tolerance    Cnvgd?
         Gradient           0.000066      0.000300     YES
         Displacement       0.000207      0.001200     YES
         Energy change     -0.000001      0.000001      NO


                       Distance Matrix (Angstroms)
             P (  1)   N (  2)   H (  3)
   N (  2)  1.533091
   H (  3)  2.330431  1.014137
   Br(  4)  2.336117  3.239414  3.383290

 Final energy is   -2970.9048710243073     


 ******************************
 **  OPTIMIZATION CONVERGED  **
 ******************************

                       Coordinates (Angstroms)
     ATOM                X               Y               Z
      1  P         1.3857341647   -0.4947168042    0.0000000000
      2  N         2.3645339534    0.6852494195    0.0000000000
      3  H         2.2053747729    1.6868188186    0.0000000000
      4  Br       -0.8403773009    0.2137119161    0.0000000000

Z-matrix Print:
$molecule
0 1
Br
P  1 2.336117
N  2 1.533091 1 112.023278
H  3 1.014137 2 131.294420 1 -0.000000 0
$end


 --------------------------------------------------------------
             Orbital Energies (a.u.) and Symmetries
 --------------------------------------------------------------

 Alpha MOs, Restricted
 -- Occupied --                  
-482.83  -77.14  -62.48  -56.30  -56.30  -56.30  -14.35   -8.69
  1 A'    2 A'    3 A'    4 A'    1 A"    5 A'    6 A'    7 A'                 
 -6.633  -6.518  -6.511  -6.509  -4.796  -4.795  -4.789  -2.630
  8 A'    9 A'    2 A"   10 A'   11 A'    3 A"   12 A'   13 A'                 
 -2.628  -2.627  -2.621  -2.621  -0.904  -0.779  -0.616  -0.473
  4 A"   14 A'    5 A"   15 A'   16 A'   17 A'   18 A'   19 A'                 
 -0.370  -0.370  -0.304  -0.302  -0.298
 20 A'    6 A"    7 A"   21 A'   22 A'                                         
 -- Virtual --                   
 -0.115  -0.058  -0.011   0.014   0.028   0.039   0.046   0.062
  8 A"   23 A'   24 A'   25 A'   26 A'    9 A"   27 A'   28 A'                 
  0.072   0.077   0.102   0.117   0.137   0.157   0.162   0.186
 29 A'   10 A"   30 A'   31 A'   11 A"   32 A'   33 A'   34 A'                 
  0.218   0.262   0.275   0.331   0.383   0.426   0.437   0.489
 35 A'   36 A'   12 A"   37 A'   38 A'   13 A"   39 A'   40 A'                 
  0.491   0.554   0.565   0.571   0.606   0.621   0.638   0.659
 14 A"   41 A'   15 A"   42 A'   43 A'   44 A'   16 A"   45 A'                 
  0.722   0.727   0.751   0.811   0.902   1.013   1.042   1.098
 46 A'   17 A"   47 A'   18 A"   48 A'   49 A'   50 A'   51 A'                 
  1.314   1.472   1.501   1.580   1.655   1.919   1.994   1.998
 19 A"   52 A'   20 A"   53 A'   54 A'   55 A'   21 A"   56 A'                 
  2.053   2.078   2.191   2.339   2.578   2.688   2.979   3.772
 22 A"   57 A'   58 A'   23 A"   59 A'   60 A'   61 A'   24 A"                 
  3.908   4.002   4.008   4.016   4.045   4.192   4.468   6.576
 62 A'   25 A"   63 A'   26 A"   64 A'   65 A'   66 A'   67 A'                 
  6.937   7.557   7.566   7.625  13.751  13.855  13.993  35.391
 68 A'   27 A"   69 A'   70 A'   28 A"   71 A'   72 A'   73 A'                 
 47.875 163.069 289.759 289.766 289.8361020.656
 74 A'   75 A'   29 A"   76 A'   77 A'   78 A'                                 

 Beta MOs, Restricted
 -- Occupied --                  
-482.83  -77.14  -62.48  -56.30  -56.30  -56.30  -14.35   -8.69
  1 A'    2 A'    3 A'    4 A'    1 A"    5 A'    6 A'    7 A'                 
 -6.633  -6.518  -6.511  -6.509  -4.796  -4.795  -4.789  -2.630
  8 A'    9 A'    2 A"   10 A'   11 A'    3 A"   12 A'   13 A'                 
 -2.628  -2.627  -2.621  -2.621  -0.904  -0.779  -0.616  -0.473
  4 A"   14 A'    5 A"   15 A'   16 A'   17 A'   18 A'   19 A'                 
 -0.370  -0.370  -0.304  -0.302  -0.298
 20 A'    6 A"    7 A"   21 A'   22 A'                                         
 -- Virtual --                   
 -0.115  -0.058  -0.011   0.014   0.028   0.039   0.046   0.062
  8 A"   23 A'   24 A'   25 A'   26 A'    9 A"   27 A'   28 A'                 
  0.072   0.077   0.102   0.117   0.137   0.157   0.162   0.186
 29 A'   10 A"   30 A'   31 A'   11 A"   32 A'   33 A'   34 A'                 
  0.218   0.262   0.275   0.331   0.383   0.426   0.437   0.489
 35 A'   36 A'   12 A"   37 A'   38 A'   13 A"   39 A'   40 A'                 
  0.491   0.554   0.565   0.571   0.606   0.621   0.638   0.659
 14 A"   41 A'   15 A"   42 A'   43 A'   44 A'   16 A"   45 A'                 
  0.722   0.727   0.751   0.811   0.902   1.013   1.042   1.098
 46 A'   17 A"   47 A'   18 A"   48 A'   49 A'   50 A'   51 A'                 
  1.314   1.472   1.501   1.580   1.655   1.919   1.994   1.998
 19 A"   52 A'   20 A"   53 A'   54 A'   55 A'   21 A"   56 A'                 
  2.053   2.078   2.191   2.339   2.578   2.688   2.979   3.772
 22 A"   57 A'   58 A'   23 A"   59 A'   60 A'   61 A'   24 A"                 
  3.908   4.002   4.008   4.016   4.045   4.192   4.468   6.576
 62 A'   25 A"   63 A'   26 A"   64 A'   65 A'   66 A'   67 A'                 
  6.937   7.557   7.566   7.625  13.751  13.855  13.993  35.391
 68 A'   27 A"   69 A'   70 A'   28 A"   71 A'   72 A'   73 A'                 
 47.875 163.069 289.759 289.766 289.8361020.656
 74 A'   75 A'   29 A"   76 A'   77 A'   78 A'                                 
 --------------------------------------------------------------

          Ground-State Mulliken Net Atomic Charges

     Atom                 Charge (a.u.)
  ----------------------------------------
      1 P                     0.367820
      2 N                    -0.382767
      3 H                     0.300904
      4 Br                   -0.285958
  ----------------------------------------
  Sum of atomic charges =    -0.000000

 -----------------------------------------------------------------
                    Cartesian Multipole Moments
 -----------------------------------------------------------------
    Charge (ESU x 10^10)
                 0.0000
    Dipole Moment (Debye)
         X       0.7681      Y       0.2810      Z       0.0000
       Tot       0.8179
    Quadrupole Moments (Debye-Ang)
        XX     -41.8351     XY       1.0387     YY     -34.4381
        XZ       0.0000     YZ      -0.0000     ZZ     -37.2003
    Octopole Moments (Debye-Ang^2)
       XXX     -70.8436    XXY      -0.5596    XYY      -8.5451
       YYY      -0.8938    XXZ       0.0000    XYZ       0.0000
       YYZ      -0.0000    XZZ     -15.4127    YZZ      -3.6279
       ZZZ       0.0000
    Hexadecapole Moments (Debye-Ang^3)
      XXXX    -553.0577   XXXY      -2.7914   XXYY     -81.1519
      XYYY      18.8710   YYYY     -85.4770   XXXZ       0.0000
      XXYZ      -0.0000   XYYZ       0.0000   YYYZ      -0.0000
      XXZZ     -89.9400   XYZZ      -0.7867   YYZZ     -24.2605
      XZZZ       0.0000   YZZZ      -0.0000   ZZZZ     -47.4131
 -----------------------------------------------------------------
Archival summary:
1\1\TWL01\OPT\ProcedureUnspecified\BasisUnspecified\r1111\taweetha\SunNov2517:28:022018SunNov2517:28:022018\0\\#,OPT,ProcedureUnspecified,BasisUnspecified,\\0,1\Br\P,1,2.33612\N,2,1.53309,1,112.023\H,3,1.01414,2,131.294,1,-0,0\\\@

 Total job time:  32.18s(wall), 113.56s(cpu) 
 Sun Nov 25 17:28:02 2018

        *************************************************************
        *                                                           *
        *  Thank you very much for using Q-Chem.  Have a nice day.  *
        *                                                           *
        *************************************************************


 
User input: 2 of 2 
 
Q-Chem Developer Version!
                  Welcome to Q-Chem
     A Quantum Leap Into The Future Of Chemistry


 Q-Chem 5.1, Q-Chem, Inc., Pleasanton, CA (2018)

 Yihan Shao,  Zhengting Gan,  E. Epifanovsky,  A. T. B. Gilbert,  M. Wormit,  
 J. Kussmann,  A. W. Lange,  A. Behn,  Jia Deng,  Xintian Feng,  D. Ghosh,  
 M. Goldey,  P. R. Horn,  L. D. Jacobson,  I. Kaliman,  T. Kus,  A. Landau,  
 Jie Liu,  E. I. Proynov,  R. M. Richard,  R. P. Steele,  E. J. Sundstrom,  
 H. L. Woodcock III,  P. M. Zimmerman,  D. Zuev,  B. Albrecht,  E. Alguire,  
 S. A. Baeppler,  D. Barton,  Z. Benda,  Y. A. Bernard,  E. J. Berquist,  
 K. B. Bravaya,  H. Burton,  D. Casanova,  Chun-Min Chang,  Yunqing Chen,  
 A. Chien,  K. D. Closser,  M. P. Coons,  S. Coriani,  S. Dasgupta,  
 A. L. Dempwolff,  M. Diedenhofen,  Hainam Do,  R. G. Edgar,  Po-Tung Fang,  
 S. Faraji,  S. Fatehi,  Qingguo Feng,  K. D. Fenk,  J. Fosso-Tande,  
 Qinghui Ge,  A. Ghysels,  G. Gidofalvi,  J. Gomes,  J. Gonthier,  A. Gunina,  
 D. Hait,  M. W. D. Hanson-Heine,  P. H. P. Harbach,  A. W. Hauser,  
 J. E. Herr,  E. G. Hohenstein,  Z. C. Holden,  Kerwin Hui,  B. C. Huynh,  
 T.-C. Jagau,  Hyunjun Ji,  B. Kaduk,  K. Khistyaev,  Jaehoon Kim,  
 P. Klunzinger,  K. Koh,  D. Kosenkov,  L. Koulias,  T. Kowalczyk,  
 C. M. Krauter,  A. Kunitsa,  Ka Un Lao,  A. Laurent,  K. V. Lawler,  
 Joonho Lee,  D. Lefrancois,  S. Lehtola,  D. S. Levine,  Yi-Pei Li,  
 You-Sheng Lin,  Fenglai Liu,  E. Livshits,  A. Luenser,  P. Manohar,  
 E. Mansoor,  S. F. Manzer,  Shan-Ping Mao,  Yuezhi Mao,  N. Mardirossian,  
 A. V. Marenich,  T. Markovich,  L. A. Martinez-Martinez,  S. A. Maurer,  
 N. J. Mayhall,  S. C. McKenzie,  J.-M. Mewes,  A. F. Morrison,  
 J. W. Mullinax,  K. Nanda,  T. S. Nguyen-Beck,  R. Olivares-Amaya,  
 J. A. Parkhill,  T. M. Perrine,  F. Plasser,  P. Pokhilko,  S. Prager,  
 A. Prociuk,  E. Ramos,  D. R. Rehn,  F. Rob,  M. Schneider,  N. Sergueev,  
 S. M. Sharada,  S. Sharma,  D. W. Small,  T. Stauch,  T. Stein,  
 Yu-Chuan Su,  A. J. W. Thom,  A. Tkatchenko,  T. Tsuchimochi,  N. M. Tubman,  
 L. Vogt,  M. L. Vidal,  O. Vydrov,  M. A. Watson,  J. Wenzel,  
 M. de Wergifosse,  T. A. Wesolowski,  A. White,  J. Witte,  A. Yamada,  
 Jun Yang,  K. Yao,  S. Yeganeh,  S. R. Yost,  Zhi-Qiang You,  A. Zech,  
 Igor Ying Zhang,  Xing Zhang,  Yan Zhao,  Ying Zhu,  B. R. Brooks,  
 G. K. L. Chan,  C. J. Cramer,  M. S. Gordon,  W. J. Hehre,  A. Klamt,  
 M. W. Schmidt,  C. D. Sherrill,  D. G. Truhlar,  A. Aspuru-Guzik,  R. Baer,  
 A. T. Bell,  N. A. Besley,  Jeng-Da Chai,  A. E. DePrince, III,  
 R. A. DiStasio Jr.,  A. Dreuw,  B. D. Dunietz,  T. R. Furlani,  
 Chao-Ping Hsu,  Yousung Jung,  Jing Kong,  D. S. Lambrecht,  WanZhen Liang,  
 C. Ochsenfeld,  V. A. Rassolov,  L. V. Slipchenko,  J. E. Subotnik,  
 T. Van Voorhis,  J. M. Herbert,  A. I. Krylov,  P. M. W. Gill,  M. Head-Gordon

 Contributors to earlier versions of Q-Chem not listed above: 
 R. D. Adamson,  B. Austin,  J. Baker,  G. J. O. Beran,  K. Brandhorst,  
 S. T. Brown,  E. F. C. Byrd,  A. K. Chakraborty,  C.-L. Cheng,  
 Siu Hung Chien,  D. M. Chipman,  D. L. Crittenden,  H. Dachsel,  
 R. J. Doerksen,  A. D. Dutoi,  L. Fusti-Molnar,  W. A. Goddard III,  
 A. Golubeva-Zadorozhnaya,  S. R. Gwaltney,  G. Hawkins,  A. Heyden,  
 S. Hirata,  G. Kedziora,  F. J. Keil,  C. Kelley,  Jihan Kim,  R. A. King,  
 R. Z. Khaliullin,  P. P. Korambath,  W. Kurlancheek,  A. M. Lee,  M. S. Lee,  
 S. V. Levchenko,  Ching Yeh Lin,  D. Liotard,  R. C. Lochan,  I. Lotan,  
 P. E. Maslen,  N. Nair,  D. P. O'Neill,  D. Neuhauser,  E. Neuscamman,  
 C. M. Oana,  R. Olson,  B. Peters,  R. Peverati,  P. A. Pieniazek,  
 Y. M. Rhee,  J. Ritchie,  M. A. Rohrdanz,  E. Rosta,  N. J. Russ,  
 H. F. Schaefer III,  N. E. Schultz,  N. Shenvi,  A. C. Simmonett,  A. Sodt,  
 D. Stuck,  K. S. Thanthiriwatte,  V. Vanovschi,  Tao Wang,  A. Warshel,  
 C. F. Williams,  Q. Wu,  X. Xu,  W. Zhang

 Please cite Q-Chem as follows:
 Y. Shao et al., Mol. Phys. 113, 184-215 (2015)
 DOI: 10.1080/00268976.2014.952696

 Q-Chem 5.1.2 for Intel X86 EM64T Linux

 Parts of Q-Chem use Armadillo 8.300.2 (Tropical Shenanigans).
 http://arma.sourceforge.net/

 Q-Chem begins on Sun Nov 25 17:28:02 2018  

Host: 
0

     Scratch files written to /scratch/taweetham/qchem46335//
The previous job contains 0 fragments, simply inherited here
Input Ideriv = 2
Curr. Ideriv = -1
Max.  Ideriv = 2

Checking the input file for inconsistencies... 	...done.

--------------------------------------------------------------
User input:
--------------------------------------------------------------

$molecule
read
$end

$rem
   job_type 	frequency
   basis 	6-311++g**
   method	b3lyp	
$end


--------------------------------------------------------------
 ----------------------------------------------------------------
             Standard Nuclear Orientation (Angstroms)
    I     Atom           X                Y                Z
 ----------------------------------------------------------------
    1      P       1.2293857229    -0.5695700235    -0.0000000000
    2      N       2.1710210053     0.6402614980     0.0000000000
    3      H       1.9807948716     1.6363974947     0.0000000000
    4      Br     -1.0176779358     0.0692949249    -0.0000000000
 ----------------------------------------------------------------
 Molecular Point Group                 Cs    NOp =  2
 Largest Abelian Subgroup              Cs    NOp =  2
 Nuclear Repulsion Energy =   207.7210345289 hartrees
 There are       29 alpha and       29 beta electrons
 Requested basis set is 6-311++G(d,p)
 There are 43 shells and 107 basis functions

 Total QAlloc Memory Limit   2000 MB
 Mega-Array Size       188 MB
 MEM_STATIC part       192 MB

                       Distance Matrix (Angstroms)
             P (  1)   N (  2)   H (  3)
   N (  2)  1.533091
   H (  3)  2.330431  1.014137
   Br(  4)  2.336117  3.239414  3.383290

 A cutoff of  1.0D-11 yielded    840 shell pairs
 There are      5441 function pairs (      5971 Cartesian)

 -------------------------------------------------------
 OpenMP Integral Computing Module                       
 Release: version 1.0, May 2013, Q-Chem Inc. Pittsburgh 
 -------------------------------------------------------
 Integral Job Info:
 Integral job number is                      11
 Integral operator is                         1
 short-range coefficients                     0
 long-range coefficients              100000000
 Omega coefficients                           0
 if combine SR and LR in K                    0
 Integral screening is                        0
 Integral computing path is                   2
 max size of driver memory is            800000
 size of driver memory is                593474
 size of scratch memory is             29623520
 max col of scratch BK array               1296
 max len of scratch array in speh3          155
 max len of scratch index in speh4           18
 max int batch size is                      520
 min int batch size is                       52
 fixed nKL is                                45
 max L of basis functions is                  2
 order of int derivative is                   0
 number of shells is                         43
 number of basis is                         112
 number of cartesian basis is               112
 number of contracted shell pairs           840
 number of primitive shell pairs           2255
 maxK2 (contraction) of shell pair           36
 max number of K2 of shell pair               1
 max number of CS2 of shell pair            105
 max number of PS2 of shell pair            180
 mem total for path MDJ                  515062
 -------------------------------------------------------
 Smallest overlap matrix eigenvalue = 1.80E-03
 Guess from superposition of atomic densities
 Warning:  Energy on first SCF cycle will be non-variational
 SAD guess density has 58.000000 electrons

 -----------------------------------------------------------------------
  General SCF calculation program by
  Eric Jon Sundstrom, Paul Horn, Yuezhi Mao, Dmitri Zuev, Alec White,
  David Stuck, Shaama M.S., Shane Yost, Joonho Lee, David Small,
  Daniel Levine, Susi Lehtola, Hugh Burton, Evgeny Epifanovsky
 -----------------------------------------------------------------------
 Exchange:     0.2000 Hartree-Fock + 0.0800 Slater + 0.7200 B88
 Correlation:  0.1900 VWN1RPA + 0.8100 LYP
 Using SG-1 standard quadrature grid
 using 4 threads for integral computing
 -------------------------------------------------------
 OpenMP Integral computing Module                
 Release: version 2.0, May 2017, Q-Chem Inc. Pleasanton 
 -------------------------------------------------------
 -------------------------------------------------------
 OpenMP BLAS3 based DFT computing Module                
 Release: version 1.0, May 2013, Q-Chem Inc. Pittsburgh 
 -------------------------------------------------------
 A restricted SCF calculation will be
 performed using DIIS
 SCF converges when DIIS error is below 1.0e-08
 ---------------------------------------
  Cycle       Energy         DIIS error
 ---------------------------------------
    1   -2971.1091346496      4.82e-02  
    2   -2970.7815262265      9.80e-03  
    3   -2969.9664107184      2.44e-02  
    4   -2970.8839163365      3.07e-03  
    5   -2970.8976044122      2.18e-03  
    6   -2970.9046584133      4.42e-04  
    7   -2970.9048651778      7.63e-05  
    8   -2970.9048751983      1.10e-05  
    9   -2970.9048754015      3.32e-06  
   10   -2970.9048754174      8.54e-07  
   11   -2970.9048754186      3.45e-07  
   12   -2970.9048754188      5.74e-08  
   13   -2970.9048754188      7.92e-09  Convergence criterion met
 ---------------------------------------
 SCF time:   CPU 9.79s  wall 2.00s 
 SCF   energy in the final basis set =    -2970.9048754188
 Total energy in the final basis set =    -2970.9048754188

 --------------------------------------------------------------
             Orbital Energies (a.u.) and Symmetries
 --------------------------------------------------------------

 Alpha MOs, Restricted
 -- Occupied --                  
-482.83  -77.14  -62.48  -56.30  -56.30  -56.30  -14.35   -8.69
  1 A'    2 A'    3 A'    4 A'    1 A"    5 A'    6 A'    7 A'                 
 -6.633  -6.518  -6.511  -6.509  -4.796  -4.795  -4.789  -2.630
  8 A'    9 A'    2 A"   10 A'   11 A'    3 A"   12 A'   13 A'                 
 -2.628  -2.627  -2.621  -2.621  -0.904  -0.779  -0.616  -0.473
  4 A"   14 A'    5 A"   15 A'   16 A'   17 A'   18 A'   19 A'                 
 -0.370  -0.370  -0.304  -0.302  -0.298
 20 A'    6 A"    7 A"   21 A'   22 A'                                         
 -- Virtual --                   
 -0.115  -0.058  -0.011   0.014   0.028   0.039   0.046   0.062
  8 A"   23 A'   24 A'   25 A'   26 A'    9 A"   27 A'   28 A'                 
  0.072   0.077   0.102   0.117   0.137   0.157   0.162   0.186
 29 A'   10 A"   30 A'   31 A'   11 A"   32 A'   33 A'   34 A'                 
  0.218   0.262   0.275   0.331   0.383   0.426   0.437   0.489
 35 A'   36 A'   12 A"   37 A'   38 A'   13 A"   39 A'   40 A'                 
  0.491   0.554   0.565   0.571   0.606   0.621   0.638   0.659
 14 A"   41 A'   15 A"   42 A'   43 A'   44 A'   16 A"   45 A'                 
  0.722   0.727   0.751   0.811   0.902   1.013   1.042   1.098
 46 A'   17 A"   47 A'   18 A"   48 A'   49 A'   50 A'   51 A'                 
  1.314   1.472   1.501   1.580   1.655   1.919   1.994   1.998
 19 A"   52 A'   20 A"   53 A'   54 A'   55 A'   21 A"   56 A'                 
  2.053   2.078   2.191   2.339   2.578   2.688   2.979   3.772
 22 A"   57 A'   58 A'   23 A"   59 A'   60 A'   61 A'   24 A"                 
  3.908   4.002   4.008   4.016   4.045   4.192   4.468   6.576
 62 A'   25 A"   63 A'   26 A"   64 A'   65 A'   66 A'   67 A'                 
  6.937   7.557   7.566   7.625  13.751  13.855  13.993  35.391
 68 A'   27 A"   69 A'   70 A'   28 A"   71 A'   72 A'   73 A'                 
 47.875 163.069 289.759 289.766 289.8361020.656
 74 A'   75 A'   29 A"   76 A'   77 A'   78 A'                                 

 Beta MOs, Restricted
 -- Occupied --                  
-482.83  -77.14  -62.48  -56.30  -56.30  -56.30  -14.35   -8.69
  1 A'    2 A'    3 A'    4 A'    1 A"    5 A'    6 A'    7 A'                 
 -6.633  -6.518  -6.511  -6.509  -4.796  -4.795  -4.789  -2.630
  8 A'    9 A'    2 A"   10 A'   11 A'    3 A"   12 A'   13 A'                 
 -2.628  -2.627  -2.621  -2.621  -0.904  -0.779  -0.616  -0.473
  4 A"   14 A'    5 A"   15 A'   16 A'   17 A'   18 A'   19 A'                 
 -0.370  -0.370  -0.304  -0.302  -0.298
 20 A'    6 A"    7 A"   21 A'   22 A'                                         
 -- Virtual --                   
 -0.115  -0.058  -0.011   0.014   0.028   0.039   0.046   0.062
  8 A"   23 A'   24 A'   25 A'   26 A'    9 A"   27 A'   28 A'                 
  0.072   0.077   0.102   0.117   0.137   0.157   0.162   0.186
 29 A'   10 A"   30 A'   31 A'   11 A"   32 A'   33 A'   34 A'                 
  0.218   0.262   0.275   0.331   0.383   0.426   0.437   0.489
 35 A'   36 A'   12 A"   37 A'   38 A'   13 A"   39 A'   40 A'                 
  0.491   0.554   0.565   0.571   0.606   0.621   0.638   0.659
 14 A"   41 A'   15 A"   42 A'   43 A'   44 A'   16 A"   45 A'                 
  0.722   0.727   0.751   0.811   0.902   1.013   1.042   1.098
 46 A'   17 A"   47 A'   18 A"   48 A'   49 A'   50 A'   51 A'                 
  1.314   1.472   1.501   1.580   1.655   1.919   1.994   1.998
 19 A"   52 A'   20 A"   53 A'   54 A'   55 A'   21 A"   56 A'                 
  2.053   2.078   2.191   2.339   2.578   2.688   2.979   3.772
 22 A"   57 A'   58 A'   23 A"   59 A'   60 A'   61 A'   24 A"                 
  3.908   4.002   4.008   4.016   4.045   4.192   4.468   6.576
 62 A'   25 A"   63 A'   26 A"   64 A'   65 A'   66 A'   67 A'                 
  6.937   7.557   7.566   7.625  13.751  13.855  13.993  35.391
 68 A'   27 A"   69 A'   70 A'   28 A"   71 A'   72 A'   73 A'                 
 47.875 163.069 289.759 289.766 289.8361020.656
 74 A'   75 A'   29 A"   76 A'   77 A'   78 A'                                 
 --------------------------------------------------------------

          Ground-State Mulliken Net Atomic Charges

     Atom                 Charge (a.u.)
  ----------------------------------------
      1 P                     0.367864
      2 N                    -0.382728
      3 H                     0.300872
      4 Br                   -0.286008
  ----------------------------------------
  Sum of atomic charges =     0.000000

 -----------------------------------------------------------------
                    Cartesian Multipole Moments
 -----------------------------------------------------------------
    Charge (ESU x 10^10)
                 0.0000
    Dipole Moment (Debye)
         X       0.7591      Y       0.3051      Z      -0.0000
       Tot       0.8181
    Quadrupole Moments (Debye-Ang)
        XX     -42.1524     XY       0.6647     YY     -34.4528
        XZ       0.0000     YZ      -0.0000     ZZ     -37.2003
    Octopole Moments (Debye-Ang^2)
       XXX     -49.1477    XXY       2.4858    XYY      -2.8780
       YYY      10.5100    XXZ       0.0000    XYZ       0.0000
       YYZ       0.0000    XZZ      -8.9286    YZZ       0.2909
       ZZZ       0.0000
    Hexadecapole Moments (Debye-Ang^3)
      XXXX    -511.1021   XXXY      -5.3182   XXYY     -80.7086
      XYYY      15.1381   YYYY     -85.5235   XXXZ      -0.0000
      XXYZ      -0.0000   XYYZ      -0.0000   YYYZ      -0.0000
      XXZZ     -85.6843   XYZZ      -1.0687   YYZZ     -23.9222
      XZZZ      -0.0000   YZZZ      -0.0000   ZZZZ     -47.4128
 -----------------------------------------------------------------
 Calculating MO derivatives via CPSCF
 D1JvT checksum  = 86304 6486.6621450008
 D1KAT checksum  = 183216 420.3658762638
   1         3          12      0.182869    0.072535
   2         3          12      0.023454    0.009202
   3         3          12      0.002696    0.001410
   4         3          12      0.000255    0.000158
   5        13           2      0.000012    0.000009
   6        15           0      0.000000    0.000000    Roots Converged
 Time for AOints: 1.7 s (CPU) 0.4 s (wall)
 ------------------------------------------------------------------------------
                     AOints        : Timing summary (seconds)
 ------------------------------------------------------------------------------
     job step          cpu (% of tot)      sys (% of tot)     wall (% of tot)
 ------------------------------------------------------------------------------
  cpscf_lag         0.1076E+02 (34.4)   0.3000E-05 (37.5)   0.2852E+01 (34.5)
  iterzp            0.1882E+02 (60.2)   0.4000E-05 (50.0)   0.4955E+01 (59.9)
  make_fx           0.0000E+00 ( 0.0)   0.0000E+00 ( 0.0)   0.0000E+00 ( 0.0)
  AOints            0.1668E+01 ( 5.3)   0.1000E-05 (12.5)   0.4305E+00 ( 5.2)
 ------------------------------------------------------------------------------
   Grand Totals     0.3128E+02          0.8000E-05          0.8272E+01
 ------------------------------------------------------------------------------
 Calculating analytic Hessian of the SCF energy
 Polarizability Matrix (a.u.)
            1           2           3
    1 -79.9450621  -1.2615519  -0.0000000
    2  -1.2615519 -44.4131334  -0.0000000
    3  -0.0000000  -0.0000000 -32.1872147

 Direct stationary perturbation theory relativistic correction:

 rels  =      17.261370454148
 relv  =     -58.331036006437
 rel2e =       9.149818965246
 E_rel =     -31.919846587043

 Hessian of the SCF Energy
            1           2           3           4           5           6
    1   0.2605587   0.2056561   0.0000000  -0.1714846  -0.2430852  -0.0000000
    2   0.2056561   0.4319818   0.0000000  -0.1995856  -0.3935844  -0.0000000
    3   0.0000000   0.0000000   0.0167645  -0.0000000  -0.0000000  -0.0267110
    4  -0.1714846  -0.1995856  -0.0000000   0.2157675   0.1496473   0.0000000
    5  -0.2430852  -0.3935844  -0.0000000   0.1496473   0.8164226   0.0000000
    6  -0.0000000  -0.0000000  -0.0267110   0.0000000   0.0000000   0.0442520
    7  -0.0168649  -0.0371603   0.0000000  -0.0172147   0.1072316  -0.0000000
    8   0.0092970  -0.0072920   0.0000000   0.0591985  -0.4361194  -0.0000000
    9  -0.0000000   0.0000000   0.0161754   0.0000000  -0.0000000  -0.0269730
   10  -0.0722093   0.0310898   0.0000000  -0.0270682  -0.0137937  -0.0000000
   11   0.0281321  -0.0311054  -0.0000000  -0.0092602   0.0132812   0.0000000
   12   0.0000000  -0.0000000  -0.0062289   0.0000000   0.0000000   0.0094319
            7           8           9          10          11          12
    1  -0.0168649   0.0092970  -0.0000000  -0.0722093   0.0281321   0.0000000
    2  -0.0371603  -0.0072920   0.0000000   0.0310898  -0.0311054  -0.0000000
    3   0.0000000   0.0000000   0.0161754   0.0000000  -0.0000000  -0.0062289
    4  -0.0172147   0.0591985   0.0000000  -0.0270682  -0.0092602   0.0000000
    5   0.1072316  -0.4361194  -0.0000000  -0.0137937   0.0132812   0.0000000
    6  -0.0000000  -0.0000000  -0.0269730  -0.0000000   0.0000000   0.0094319
    7   0.0290971  -0.0706658  -0.0000000   0.0049824   0.0005946  -0.0000000
    8  -0.0706658   0.4412855   0.0000000   0.0021703   0.0021259  -0.0000000
    9  -0.0000000   0.0000000   0.0165540   0.0000000  -0.0000000  -0.0057564
   10   0.0049824   0.0021703   0.0000000   0.0942951  -0.0194664   0.0000000
   11   0.0005946   0.0021259  -0.0000000  -0.0194664   0.0156984   0.0000000
   12  -0.0000000  -0.0000000  -0.0057564   0.0000000   0.0000000   0.0025534
 Gradient time:  CPU 47.25 s  wall 12.61 s
 **********************************************************************
 **                                                                  **
 **                       VIBRATIONAL ANALYSIS                       **
 **                       --------------------                       **
 **                                                                  **
 **        VIBRATIONAL FREQUENCIES (CM**-1) AND NORMAL MODES         **
 **     FORCE CONSTANTS (mDYN/ANGSTROM) AND REDUCED MASSES (AMU)     **
 **                  INFRARED INTENSITIES (KM/MOL)                   **
 **                                                                  **
 **********************************************************************


 Mode:                 1                      2                      3
 Frequency:       225.71                 364.06                 701.11
 Force Cnst:      0.1456                 1.0666                 0.3927
 Red. Mass:       4.8513                13.6587                 1.3559
 IR Active:          YES                    YES                    YES
 IR Intens:       31.826                 72.060                327.515
 Raman Active:       YES                    YES                    YES
               X      Y      Z        X      Y      Z        X      Y      Z
 P          0.092  0.119 -0.000    0.489 -0.283  0.000    0.026 -0.014 -0.000
 N          0.381 -0.124  0.000   -0.124  0.171 -0.000   -0.157  0.003  0.000
 H          0.896 -0.030 -0.000   -0.776  0.047  0.000    0.969  0.187 -0.000
 Br        -0.115 -0.024  0.000   -0.160  0.080 -0.000    0.005  0.002  0.000
 TransDip   0.164  0.077 -0.000    0.245 -0.117  0.000    0.571  0.098 -0.000

 Mode:                 4                      5                      6
 Frequency:       728.90                1207.40                3574.28
 Force Cnst:      0.3812                 6.0868                 8.1439
 Red. Mass:       1.2178                 7.0865                 1.0819
 IR Active:          YES                    YES                    YES
 IR Intens:      149.714                 90.621                 63.719
 Raman Active:       YES                    YES                    YES
               X      Y      Z        X      Y      Z        X      Y      Z
 P          0.000 -0.000  0.032   -0.147 -0.230  0.000    0.002  0.002  0.000
 N         -0.000 -0.000 -0.117    0.295  0.457 -0.000    0.007 -0.075 -0.000
 H          0.000  0.000  0.993    0.550  0.572  0.000   -0.170  0.983  0.000
 Br         0.000 -0.000 -0.004   -0.002  0.002 -0.000    0.000  0.000 -0.000
 TransDip   0.000  0.000  0.392   -0.285 -0.107  0.000    0.073  0.245  0.000

 STANDARD THERMODYNAMIC QUANTITIES AT   298.15 K  AND     1.00 ATM

   This Molecule has  0 Imaginary Frequencies
   Zero point vibrational energy:        9.723 kcal/mol

   Atom    1 Element P  Has Mass   30.97376
   Atom    2 Element N  Has Mass   14.00307
   Atom    3 Element H  Has Mass    1.00783
   Atom    4 Element Br Has Mass   78.91830
   Molecular Mass:   124.902960 amu
   Principal axes and moments of inertia in amu*Bohr^2:
                             1           2           3
    Eigenvalues --       66.87272   706.52706   773.39978
          X               0.99966     0.02594     0.00000
          Y              -0.02594     0.99966     0.00000
          Z              -0.00000    -0.00000     1.00000
   Rotational Symmetry Number is   1
   The Molecule is an Asymmetric Top
   Translational Enthalpy:        0.889 kcal/mol
   Rotational Enthalpy:           0.889 kcal/mol
   Vibrational Enthalpy:         10.412 kcal/mol
   gas constant (RT):             0.592 kcal/mol
   Translational Entropy:        40.381  cal/mol.K
   Rotational Entropy:           25.105  cal/mol.K
   Vibrational Entropy:           3.636  cal/mol.K

   Total Enthalpy:               12.782 kcal/mol
   Total Entropy:                69.122  cal/mol.K
Archival summary:
1\1\TWL01\FREQ\ProcedureUnspecified\BasisUnspecified\r1111\taweetha\SunNov2517:28:172018SunNov2517:28:172018\0\\#,FREQ,ProcedureUnspecified,BasisUnspecified,\\0,1\Br\P,1,2.33612\N,2,1.53309,1,112.023\H,3,1.01414,2,131.294,1,0,0\\\@

 Total job time:  15.38s(wall), 57.13s(cpu) 
 Sun Nov 25 17:28:17 2018

        *************************************************************
        *                                                           *
        *  Thank you very much for using Q-Chem.  Have a nice day.  *
        *                                                           *
        *************************************************************
