# Supplementary material for: Geometric and energetic data from ab initio calculations of haloethene, haloimine, halomethylenephosphine, haloiminophosphine, halodiazene, halodiphosphene and halocyclopropane
Source: Data Brief. 2019 Nov 2;27:104738. doi: 10.1016/j.dib.2019.104738 (PMC6861602; doi:10.1016/j.dib.2019.104738)
Supplement: Multimedia component 7 [file mmc7.zip › NP/B3LYP/HENPClE.out]

Q-Chem Developer Version!
                  Welcome to Q-Chem
     A Quantum Leap Into The Future Of Chemistry


 Q-Chem 5.1, Q-Chem, Inc., Pleasanton, CA (2018)

 Yihan Shao,  Zhengting Gan,  E. Epifanovsky,  A. T. B. Gilbert,  M. Wormit,  
 J. Kussmann,  A. W. Lange,  A. Behn,  Jia Deng,  Xintian Feng,  D. Ghosh,  
 M. Goldey,  P. R. Horn,  L. D. Jacobson,  I. Kaliman,  T. Kus,  A. Landau,  
 Jie Liu,  E. I. Proynov,  R. M. Richard,  R. P. Steele,  E. J. Sundstrom,  
 H. L. Woodcock III,  P. M. Zimmerman,  D. Zuev,  B. Albrecht,  E. Alguire,  
 S. A. Baeppler,  D. Barton,  Z. Benda,  Y. A. Bernard,  E. J. Berquist,  
 K. B. Bravaya,  H. Burton,  D. Casanova,  Chun-Min Chang,  Yunqing Chen,  
 A. Chien,  K. D. Closser,  M. P. Coons,  S. Coriani,  S. Dasgupta,  
 A. L. Dempwolff,  M. Diedenhofen,  Hainam Do,  R. G. Edgar,  Po-Tung Fang,  
 S. Faraji,  S. Fatehi,  Qingguo Feng,  K. D. Fenk,  J. Fosso-Tande,  
 Qinghui Ge,  A. Ghysels,  G. Gidofalvi,  J. Gomes,  J. Gonthier,  A. Gunina,  
 D. Hait,  M. W. D. Hanson-Heine,  P. H. P. Harbach,  A. W. Hauser,  
 J. E. Herr,  E. G. Hohenstein,  Z. C. Holden,  Kerwin Hui,  B. C. Huynh,  
 T.-C. Jagau,  Hyunjun Ji,  B. Kaduk,  K. Khistyaev,  Jaehoon Kim,  
 P. Klunzinger,  K. Koh,  D. Kosenkov,  L. Koulias,  T. Kowalczyk,  
 C. M. Krauter,  A. Kunitsa,  Ka Un Lao,  A. Laurent,  K. V. Lawler,  
 Joonho Lee,  D. Lefrancois,  S. Lehtola,  D. S. Levine,  Yi-Pei Li,  
 You-Sheng Lin,  Fenglai Liu,  E. Livshits,  A. Luenser,  P. Manohar,  
 E. Mansoor,  S. F. Manzer,  Shan-Ping Mao,  Yuezhi Mao,  N. Mardirossian,  
 A. V. Marenich,  T. Markovich,  L. A. Martinez-Martinez,  S. A. Maurer,  
 N. J. Mayhall,  S. C. McKenzie,  J.-M. Mewes,  A. F. Morrison,  
 J. W. Mullinax,  K. Nanda,  T. S. Nguyen-Beck,  R. Olivares-Amaya,  
 J. A. Parkhill,  T. M. Perrine,  F. Plasser,  P. Pokhilko,  S. Prager,  
 A. Prociuk,  E. Ramos,  D. R. Rehn,  F. Rob,  M. Schneider,  N. Sergueev,  
 S. M. Sharada,  S. Sharma,  D. W. Small,  T. Stauch,  T. Stein,  
 Yu-Chuan Su,  A. J. W. Thom,  A. Tkatchenko,  T. Tsuchimochi,  N. M. Tubman,  
 L. Vogt,  M. L. Vidal,  O. Vydrov,  M. A. Watson,  J. Wenzel,  
 M. de Wergifosse,  T. A. Wesolowski,  A. White,  J. Witte,  A. Yamada,  
 Jun Yang,  K. Yao,  S. Yeganeh,  S. R. Yost,  Zhi-Qiang You,  A. Zech,  
 Igor Ying Zhang,  Xing Zhang,  Yan Zhao,  Ying Zhu,  B. R. Brooks,  
 G. K. L. Chan,  C. J. Cramer,  M. S. Gordon,  W. J. Hehre,  A. Klamt,  
 M. W. Schmidt,  C. D. Sherrill,  D. G. Truhlar,  A. Aspuru-Guzik,  R. Baer,  
 A. T. Bell,  N. A. Besley,  Jeng-Da Chai,  A. E. DePrince, III,  
 R. A. DiStasio Jr.,  A. Dreuw,  B. D. Dunietz,  T. R. Furlani,  
 Chao-Ping Hsu,  Yousung Jung,  Jing Kong,  D. S. Lambrecht,  WanZhen Liang,  
 C. Ochsenfeld,  V. A. Rassolov,  L. V. Slipchenko,  J. E. Subotnik,  
 T. Van Voorhis,  J. M. Herbert,  A. I. Krylov,  P. M. W. Gill,  M. Head-Gordon

 Contributors to earlier versions of Q-Chem not listed above: 
 R. D. Adamson,  B. Austin,  J. Baker,  G. J. O. Beran,  K. Brandhorst,  
 S. T. Brown,  E. F. C. Byrd,  A. K. Chakraborty,  C.-L. Cheng,  
 Siu Hung Chien,  D. M. Chipman,  D. L. Crittenden,  H. Dachsel,  
 R. J. Doerksen,  A. D. Dutoi,  L. Fusti-Molnar,  W. A. Goddard III,  
 A. Golubeva-Zadorozhnaya,  S. R. Gwaltney,  G. Hawkins,  A. Heyden,  
 S. Hirata,  G. Kedziora,  F. J. Keil,  C. Kelley,  Jihan Kim,  R. A. King,  
 R. Z. Khaliullin,  P. P. Korambath,  W. Kurlancheek,  A. M. Lee,  M. S. Lee,  
 S. V. Levchenko,  Ching Yeh Lin,  D. Liotard,  R. C. Lochan,  I. Lotan,  
 P. E. Maslen,  N. Nair,  D. P. O'Neill,  D. Neuhauser,  E. Neuscamman,  
 C. M. Oana,  R. Olson,  B. Peters,  R. Peverati,  P. A. Pieniazek,  
 Y. M. Rhee,  J. Ritchie,  M. A. Rohrdanz,  E. Rosta,  N. J. Russ,  
 H. F. Schaefer III,  N. E. Schultz,  N. Shenvi,  A. C. Simmonett,  A. Sodt,  
 D. Stuck,  K. S. Thanthiriwatte,  V. Vanovschi,  Tao Wang,  A. Warshel,  
 C. F. Williams,  Q. Wu,  X. Xu,  W. Zhang

 Please cite Q-Chem as follows:
 Y. Shao et al., Mol. Phys. 113, 184-215 (2015)
 DOI: 10.1080/00268976.2014.952696

 Q-Chem 5.1.2 for Intel X86 EM64T Linux

 Parts of Q-Chem use Armadillo 8.300.2 (Tropical Shenanigans).
 http://arma.sourceforge.net/

 Q-Chem begins on Sun Nov 25 19:25:43 2018  

Host: 
0

     Scratch files written to /scratch/taweetham/qchem47777//
Input Ideriv = 2
Curr. Ideriv = -1
Max.  Ideriv = 2

Checking the input file for inconsistencies... 	...done.

--------------------------------------------------------------
User input:
--------------------------------------------------------------
$molecule
0 1
P 
N 1 PP 
H 2 PH 1 ANG 
Cl 1 PCl 2 ANG  3 DHA

PP=1.9
PH=1.44
PF=1.54
PCl=2.03
PBr=2.5
PI=2.6
ANG=120.0
DHA=0.0
$end

$rem
   job_type	optimization
   basis	6-311++g**
   method	b3lyp
$end

--------------------------------------------------------------
 ----------------------------------------------------------------
             Standard Nuclear Orientation (Angstroms)
    I     Atom           X                Y                Z
 ----------------------------------------------------------------
    1      P      -0.4696304818    -0.6215905188     0.0000000000
    2      N      -2.0332725795     0.4577719736    -0.0000000000
    3      H      -1.9173644865     1.8930995717    -0.0000000000
    4      Cl      1.3643958688     0.2486090821    -0.0000000000
 ----------------------------------------------------------------
 Molecular Point Group                 Cs    NOp =  2
 Largest Abelian Subgroup              Cs    NOp =  2
 Nuclear Repulsion Energy =   121.9745856871 hartrees
 There are       20 alpha and       20 beta electrons
 Requested basis set is 6-311++G(d,p)
 There are 37 shells and 89 basis functions

 Total QAlloc Memory Limit   2000 MB
 Mega-Array Size       188 MB
 MEM_STATIC part       192 MB
 A cutoff of  1.0D-11 yielded    639 shell pairs
 There are      3871 function pairs (      4149 Cartesian)
 Smallest overlap matrix eigenvalue = 3.50E-03

 Scale SEOQF with 1.000000e-01/1.000000e-01/1.000000e-01

 Standard Electronic Orientation quadrupole field applied
 Nucleus-field energy     =     0.0000000033 hartrees
 Guess from superposition of atomic densities
 Warning:  Energy on first SCF cycle will be non-variational
 SAD guess density has 40.000000 electrons

 -----------------------------------------------------------------------
  General SCF calculation program by
  Eric Jon Sundstrom, Paul Horn, Yuezhi Mao, Dmitri Zuev, Alec White,
  David Stuck, Shaama M.S., Shane Yost, Joonho Lee, David Small,
  Daniel Levine, Susi Lehtola, Hugh Burton, Evgeny Epifanovsky
 -----------------------------------------------------------------------
 Exchange:     0.2000 Hartree-Fock + 0.0800 Slater + 0.7200 B88
 Correlation:  0.1900 VWN1RPA + 0.8100 LYP
 Using SG-1 standard quadrature grid
 A restricted SCF calculation will be
 performed using DIIS
 SCF converges when DIIS error is below 1.0e-08
 ---------------------------------------
  Cycle       Energy         DIIS error
 ---------------------------------------
    1    -856.8229733188      3.83e-02  
    2    -856.7315949588      1.07e-02  
    3    -855.2955374111      3.30e-02  
    4    -856.8378558786      4.15e-03  
    5    -856.8542541115      2.32e-03  
    6    -856.8597863035      5.11e-04  
    7    -856.8601411145      1.92e-04  
    8    -856.8601750667      7.96e-05  
    9    -856.8601801279      4.06e-05  
   10    -856.8601817317      1.22e-05  
   11    -856.8601818969      1.25e-06  
   12    -856.8601818987      2.91e-07  
   13    -856.8601818988      6.42e-08  
   14    -856.8601818988      1.29e-08  
   15    -856.8601818988      1.39e-09  Convergence criterion met
 ---------------------------------------
 SCF time:   CPU 5.46s  wall 5.00s 
 SCF   energy in the final basis set =     -856.8601818988
 Total energy in the final basis set =     -856.8601818988

 --------------------------------------------------------------
             Orbital Energies (a.u.) and Symmetries
 --------------------------------------------------------------

 Alpha MOs, Restricted
 -- Occupied --                  
-101.59  -77.16  -14.39   -9.51   -7.27   -7.26   -7.26   -6.65
  1 A'    2 A'    3 A'    4 A'    5 A'    1 A"    6 A'    7 A'                 
 -4.809  -4.807  -4.803  -0.889  -0.780  -0.589  -0.441  -0.392
  8 A'    2 A"    9 A'   10 A'   11 A'   12 A'   13 A'   14 A'                 
 -0.392  -0.330  -0.300  -0.288
  3 A"   15 A'   16 A'    4 A"                                                 
 -- Virtual --                   
 -0.141  -0.069  -0.054  -0.002   0.016   0.039   0.050   0.058
  5 A"   17 A'   18 A'   19 A'   20 A'    6 A"   21 A'   22 A'                 
  0.070   0.083   0.089   0.094   0.141   0.142   0.156   0.195
 23 A'   24 A'    7 A"   25 A'    8 A"   26 A'   27 A'   28 A'                 
  0.220   0.272   0.279   0.286   0.384   0.423   0.440   0.460
 29 A'   30 A'    9 A"   31 A'   32 A'   33 A'   10 A"   34 A'                 
  0.513   0.566   0.598   0.607   0.678   0.761   0.804   0.813
 35 A'   11 A"   36 A'   12 A"   37 A'   38 A'   39 A'   13 A"                 
  0.830   0.847   0.871   0.898   0.900   0.964   1.174   1.221
 40 A'   14 A"   41 A'   42 A'   15 A"   43 A'   44 A'   45 A'                 
  1.298   1.386   1.465   1.487   1.590   1.704   2.002   2.049
 16 A"   46 A'   47 A'   17 A"   48 A'   49 A'   18 A"   50 A'                 
  2.057   2.220   2.236   2.303   2.331   2.395   2.799   3.770
 19 A"   20 A"   51 A'   52 A'   53 A'   54 A'   55 A'   21 A"                 
  3.813   3.917   6.714   9.620  13.737  13.786  13.873  25.782
 56 A'   57 A'   58 A'   59 A'   22 A"   60 A'   61 A'   23 A"                 
 25.811  26.117  35.231 162.820 215.603
 62 A'   63 A'   64 A'   65 A'   66 A'                                         

 Beta MOs, Restricted
 -- Occupied --                  
-101.59  -77.16  -14.39   -9.51   -7.27   -7.26   -7.26   -6.65
  1 A'    2 A'    3 A'    4 A'    5 A'    1 A"    6 A'    7 A'                 
 -4.809  -4.807  -4.803  -0.889  -0.780  -0.589  -0.441  -0.392
  8 A'    2 A"    9 A'   10 A'   11 A'   12 A'   13 A'   14 A'                 
 -0.392  -0.330  -0.300  -0.288
  3 A"   15 A'   16 A'    4 A"                                                 
 -- Virtual --                   
 -0.141  -0.069  -0.054  -0.002   0.016   0.039   0.050   0.058
  5 A"   17 A'   18 A'   19 A'   20 A'    6 A"   21 A'   22 A'                 
  0.070   0.083   0.089   0.094   0.141   0.142   0.156   0.195
 23 A'   24 A'    7 A"   25 A'    8 A"   26 A'   27 A'   28 A'                 
  0.220   0.272   0.279   0.286   0.384   0.423   0.440   0.460
 29 A'   30 A'    9 A"   31 A'   32 A'   33 A'   10 A"   34 A'                 
  0.513   0.566   0.598   0.607   0.678   0.761   0.804   0.813
 35 A'   11 A"   36 A'   12 A"   37 A'   38 A'   39 A'   13 A"                 
  0.830   0.847   0.871   0.898   0.900   0.964   1.174   1.221
 40 A'   14 A"   41 A'   42 A'   15 A"   43 A'   44 A'   45 A'                 
  1.298   1.386   1.465   1.487   1.590   1.704   2.002   2.049
 16 A"   46 A'   47 A'   17 A"   48 A'   49 A'   18 A"   50 A'                 
  2.057   2.220   2.236   2.303   2.331   2.395   2.799   3.770
 19 A"   20 A"   51 A'   52 A'   53 A'   54 A'   55 A'   21 A"                 
  3.813   3.917   6.714   9.620  13.737  13.786  13.873  25.782
 56 A'   57 A'   58 A'   59 A'   22 A"   60 A'   61 A'   23 A"                 
 25.811  26.117  35.231 162.820 215.603
 62 A'   63 A'   64 A'   65 A'   66 A'                                         
 --------------------------------------------------------------

          Ground-State Mulliken Net Atomic Charges

     Atom                 Charge (a.u.)
  ----------------------------------------
      1 P                     0.219306
      2 N                    -0.396657
      3 H                     0.182833
      4 Cl                   -0.005482
  ----------------------------------------
  Sum of atomic charges =    -0.000000

 -----------------------------------------------------------------
                    Cartesian Multipole Moments
 -----------------------------------------------------------------
    Charge (ESU x 10^10)
                -0.0000
    Dipole Moment (Debye)
         X       1.3950      Y       0.3339      Z       0.0000
       Tot       1.4344
    Quadrupole Moments (Debye-Ang)
        XX     -38.5988     XY      -1.7324     YY     -29.3665
        XZ      -0.0000     YZ      -0.0000     ZZ     -32.5573
    Octopole Moments (Debye-Ang^2)
       XXX      27.0918    XXY       3.7941    XYY      -3.2488
       YYY       8.2383    XXZ      -0.0000    XYZ      -0.0000
       YYZ      -0.0000    XZZ       4.3487    YZZ      -0.3979
       ZZZ       0.0000
    Hexadecapole Moments (Debye-Ang^3)
      XXXX    -414.8658   XXXY       0.1268   XXYY     -66.1322
      XYYY     -12.0810   YYYY     -90.1893   XXXZ       0.0000
      XXYZ      -0.0000   XYYZ       0.0000   YYYZ       0.0000
      XXZZ     -73.1299   XYZZ       1.2810   YYZZ     -24.6456
      XZZZ       0.0000   YZZZ       0.0000   ZZZZ     -42.5257
 -----------------------------------------------------------------
 Calculating analytic gradient of the SCF energy
 Gradient of SCF Energy
            1           2           3           4
    1   0.1089876  -0.0968692  -0.0011814  -0.0109371
    2  -0.0536150  -0.0314209   0.0982490  -0.0132131
    3   0.0000000  -0.0000000   0.0000000  -0.0000000
 Max gradient component =       1.090E-01
 RMS gradient           =       5.406E-02
 Gradient time:  CPU 1.01 s  wall 1.01 s
 Geometry Optimization Parameters
   NAtoms,    NIC,     NZ,  NCons,   NDum,   NFix, NCnnct, MaxDiis
        4      14       4       0       0       0       0       0


** GEOMETRY OPTIMIZATION IN DELOCALIZED INTERNAL COORDINATES **
   Searching for a Minimum

   Optimization Cycle:   1

                       Coordinates (Angstroms)
     ATOM                X               Y               Z
      1  P        -0.4696304818   -0.6215905188    0.0000000000
      2  N        -2.0332725795    0.4577719736    0.0000000000
      3  H        -1.9173644865    1.8930995717    0.0000000000
      4  Cl        1.3643958688    0.2486090821    0.0000000000
   Point Group: cs    Number of degrees of freedom:     5


   Energy is   -856.860181899


 Attempting to Generate Delocalized Internal Coordinates

  5 Hessian modes will be used to form the next step
  Hessian Eigenvalues:
     0.130389    0.160000    0.195927    0.250000    0.313687

 Minimum Search - Taking Simple RFO Step
 Searching for Lamda that Minimizes Along All modes
 Value Taken    Lamda =  -0.09576101
 Calculated Step too Large.  Step scaled by  0.493386
 Step Taken.  Stepsize is  0.300000

                             Maximum     Tolerance    Cnvgd?
         Gradient           0.107768      0.000300      NO
         Displacement       0.208931      0.001200      NO
         Energy change     *********      0.000001      NO


 New Cartesian Coordinates Obtained by Inverse Iteration

 Displacement from previous Coordinates is:  0.411061
 ----------------------------------------------------------------
             Standard Nuclear Orientation (Angstroms)
    I     Atom           X                Y                Z
 ----------------------------------------------------------------
    1      P      -0.5458294325    -0.5861843665     0.0000000000
    2      N      -1.9973485486     0.4677610431     0.0000000000
    3      H      -1.7959992460     1.7794872146     0.0000000000
    4      Cl      1.2833055481     0.3168262174     0.0000000000
 ----------------------------------------------------------------
 Molecular Point Group                 Cs    NOp =  2
 Largest Abelian Subgroup              Cs    NOp =  2
 Nuclear Repulsion Energy =   124.6974418176 hartrees
 There are       20 alpha and       20 beta electrons
 Applying Cartesian multipole field
    Component          Value
    ---------          -----
     (2,0,0)        1.00000E-11
     (0,2,0)        2.00000E-11
     (0,0,2)       -3.00000E-11
 Nucleus-field energy     =     0.0000000031 hartrees
 Requested basis set is 6-311++G(d,p)
 There are 37 shells and 89 basis functions
 A cutoff of  1.0D-11 yielded    650 shell pairs
 There are      3933 function pairs (      4215 Cartesian)
 Smallest overlap matrix eigenvalue = 3.32E-03
 Guess MOs from SCF MO coefficient file

 -----------------------------------------------------------------------
  General SCF calculation program by
  Eric Jon Sundstrom, Paul Horn, Yuezhi Mao, Dmitri Zuev, Alec White,
  David Stuck, Shaama M.S., Shane Yost, Joonho Lee, David Small,
  Daniel Levine, Susi Lehtola, Hugh Burton, Evgeny Epifanovsky
 -----------------------------------------------------------------------
 Exchange:     0.2000 Hartree-Fock + 0.0800 Slater + 0.7200 B88
 Correlation:  0.1900 VWN1RPA + 0.8100 LYP
 Using SG-1 standard quadrature grid
 A restricted SCF calculation will be
 performed using DIIS
 SCF converges when DIIS error is below 1.0e-08
 ---------------------------------------
  Cycle       Energy         DIIS error
 ---------------------------------------
    1    -856.9016456658      1.80e-03  
    2    -856.8969169663      3.15e-03  
    3    -856.9037222502      1.64e-03  
    4    -856.9064681286      2.82e-04  
    5    -856.9065609117      5.80e-05  
    6    -856.9065643946      2.12e-05  
    7    -856.9065648857      3.77e-06  
    8    -856.9065648997      5.63e-07  
    9    -856.9065649001      1.44e-07  
   10    -856.9065649001      2.89e-08  
   11    -856.9065649001      9.57e-09  Convergence criterion met
 ---------------------------------------
 SCF time:   CPU 4.13s  wall 5.00s 
 SCF   energy in the final basis set =     -856.9065649001
 Total energy in the final basis set =     -856.9065649001

 --------------------------------------------------------------
             Orbital Energies (a.u.) and Symmetries
 --------------------------------------------------------------

 Alpha MOs, Restricted
 -- Occupied --                  
-101.59  -77.15  -14.38   -9.50   -7.26   -7.26   -7.26   -6.64
  1 A'    2 A'    3 A'    4 A'    5 A'    1 A"    6 A'    7 A'                 
 -4.805  -4.803  -4.799  -0.885  -0.804  -0.585  -0.454  -0.389
  8 A'    2 A"    9 A'   10 A'   11 A'   12 A'   13 A'   14 A'                 
 -0.389  -0.331  -0.306  -0.299
  3 A"   15 A'   16 A'    4 A"                                                 
 -- Virtual --                   
 -0.131  -0.056  -0.036   0.003   0.021   0.039   0.052   0.065
  5 A"   17 A'   18 A'   19 A'   20 A'    6 A"   21 A'   22 A'                 
  0.071   0.090   0.091   0.104   0.141   0.143   0.159   0.192
 23 A'    7 A"   24 A'   25 A'    8 A"   26 A'   27 A'   28 A'                 
  0.218   0.271   0.278   0.298   0.383   0.433   0.442   0.465
 29 A'   30 A'    9 A"   31 A'   32 A'   33 A'   10 A"   34 A'                 
  0.532   0.571   0.602   0.611   0.680   0.791   0.801   0.816
 35 A'   11 A"   36 A'   12 A"   37 A'   38 A'   39 A'   13 A"                 
  0.835   0.849   0.876   0.901   0.907   0.962   1.166   1.219
 40 A'   14 A"   41 A'   15 A"   42 A'   43 A'   44 A'   45 A'                 
  1.286   1.396   1.491   1.540   1.595   1.724   2.025   2.107
 16 A"   46 A'   17 A"   47 A'   48 A'   49 A'   18 A"   50 A'                 
  2.109   2.225   2.247   2.331   2.382   2.464   2.851   3.771
 19 A"   20 A"   51 A'   52 A'   53 A'   54 A'   55 A'   21 A"                 
  3.833   4.008   6.766   9.626  13.742  13.800  13.874  25.786
 56 A'   57 A'   58 A'   59 A'   22 A"   60 A'   61 A'   23 A"                 
 25.816  26.121  35.241 162.870 215.610
 62 A'   63 A'   64 A'   65 A'   66 A'                                         

 Beta MOs, Restricted
 -- Occupied --                  
-101.59  -77.15  -14.38   -9.50   -7.26   -7.26   -7.26   -6.64
  1 A'    2 A'    3 A'    4 A'    5 A'    1 A"    6 A'    7 A'                 
 -4.805  -4.803  -4.799  -0.885  -0.804  -0.585  -0.454  -0.389
  8 A'    2 A"    9 A'   10 A'   11 A'   12 A'   13 A'   14 A'                 
 -0.389  -0.331  -0.306  -0.299
  3 A"   15 A'   16 A'    4 A"                                                 
 -- Virtual --                   
 -0.131  -0.056  -0.036   0.003   0.021   0.039   0.052   0.065
  5 A"   17 A'   18 A'   19 A'   20 A'    6 A"   21 A'   22 A'                 
  0.071   0.090   0.091   0.104   0.141   0.143   0.159   0.192
 23 A'    7 A"   24 A'   25 A'    8 A"   26 A'   27 A'   28 A'                 
  0.218   0.271   0.278   0.298   0.383   0.433   0.442   0.465
 29 A'   30 A'    9 A"   31 A'   32 A'   33 A'   10 A"   34 A'                 
  0.532   0.571   0.602   0.611   0.680   0.791   0.801   0.816
 35 A'   11 A"   36 A'   12 A"   37 A'   38 A'   39 A'   13 A"                 
  0.835   0.849   0.876   0.901   0.907   0.962   1.166   1.219
 40 A'   14 A"   41 A'   15 A"   42 A'   43 A'   44 A'   45 A'                 
  1.286   1.396   1.491   1.540   1.595   1.724   2.025   2.107
 16 A"   46 A'   17 A"   47 A'   48 A'   49 A'   18 A"   50 A'                 
  2.109   2.225   2.247   2.331   2.382   2.464   2.851   3.771
 19 A"   20 A"   51 A'   52 A'   53 A'   54 A'   55 A'   21 A"                 
  3.833   4.008   6.766   9.626  13.742  13.800  13.874  25.786
 56 A'   57 A'   58 A'   59 A'   22 A"   60 A'   61 A'   23 A"                 
 25.816  26.121  35.241 162.870 215.610
 62 A'   63 A'   64 A'   65 A'   66 A'                                         
 --------------------------------------------------------------

          Ground-State Mulliken Net Atomic Charges

     Atom                 Charge (a.u.)
  ----------------------------------------
      1 P                     0.234128
      2 N                    -0.399651
      3 H                     0.204491
      4 Cl                   -0.038967
  ----------------------------------------
  Sum of atomic charges =    -0.000000

 -----------------------------------------------------------------
                    Cartesian Multipole Moments
 -----------------------------------------------------------------
    Charge (ESU x 10^10)
                -0.0000
    Dipole Moment (Debye)
         X       1.1781      Y       0.3882      Z      -0.0000
       Tot       1.2404
    Quadrupole Moments (Debye-Ang)
        XX     -38.8513     XY      -1.5676     YY     -29.3138
        XZ       0.0000     YZ      -0.0000     ZZ     -32.2044
    Octopole Moments (Debye-Ang^2)
       XXX      31.7576    XXY       1.5821    XYY      -1.4837
       YYY       4.5271    XXZ      -0.0000    XYZ       0.0000
       YYZ       0.0000    XZZ       5.2701    YZZ      -1.5253
       ZZZ       0.0000
    Hexadecapole Moments (Debye-Ang^3)
      XXXX    -398.7712   XXXY      -2.3542   XXYY     -63.8790
      XYYY     -15.9294   YYYY     -87.7954   XXXZ       0.0000
      XXYZ      -0.0000   XYYZ      -0.0000   YYYZ      -0.0000
      XXZZ     -69.2004   XYZZ      -0.6545   YYZZ     -23.6291
      XZZZ       0.0000   YZZZ      -0.0000   ZZZZ     -41.4509
 -----------------------------------------------------------------
 Calculating analytic gradient of the SCF energy
 Gradient of SCF Energy
            1           2           3           4
    1   0.1015517  -0.0987248   0.0086167  -0.0114437
    2  -0.0497271  -0.0344862   0.0969396  -0.0127264
    3   0.0000000  -0.0000000  -0.0000000  -0.0000000
 Max gradient component =       1.016E-01
 RMS gradient           =       5.283E-02
 Gradient time:  CPU 1.02 s  wall 1.02 s
 Geometry Optimization Parameters
   NAtoms,    NIC,     NZ,  NCons,   NDum,   NFix, NCnnct, MaxDiis
        4      14       4       0       0       0       0       0

 Cartesian Hessian Update
 Hessian Updated using BFGS Update


** GEOMETRY OPTIMIZATION IN DELOCALIZED INTERNAL COORDINATES **
   Searching for a Minimum

   Optimization Cycle:   2

                       Coordinates (Angstroms)
     ATOM                X               Y               Z
      1  P        -0.5458294325   -0.5861843665    0.0000000000
      2  N        -1.9973485486    0.4677610431    0.0000000000
      3  H        -1.7959992460    1.7794872146    0.0000000000
      4  Cl        1.2833055481    0.3168262174    0.0000000000
   Point Group: cs    Number of degrees of freedom:     5


   Energy is   -856.906564900

 Hessian Updated using BFGS Update

  5 Hessian modes will be used to form the next step
  Hessian Eigenvalues:
     0.021542    0.163935    0.199520    0.251103    0.313360

 Minimum Search - Taking Simple RFO Step
 Searching for Lamda that Minimizes Along All modes
 Value Taken    Lamda =  -0.13746157
 Calculated Step too Large.  Step scaled by  0.324983
 Step Taken.  Stepsize is  0.300000

                             Maximum     Tolerance    Cnvgd?
         Gradient           0.103540      0.000300      NO
         Displacement       0.214130      0.001200      NO
         Energy change     -0.046383      0.000001      NO


 New Cartesian Coordinates Obtained by Inverse Iteration

 Displacement from previous Coordinates is:  0.351841
 ----------------------------------------------------------------
             Standard Nuclear Orientation (Angstroms)
    I     Atom           X                Y                Z
 ----------------------------------------------------------------
    1      P      -0.6170668710    -0.5497884934     0.0000000000
    2      N      -1.9497712025     0.4861350505     0.0000000000
    3      H      -1.7084125855     1.6733407700     0.0000000000
    4      Cl      1.2193789800     0.3682027815     0.0000000000
 ----------------------------------------------------------------
 Molecular Point Group                 Cs    NOp =  2
 Largest Abelian Subgroup              Cs    NOp =  2
 Nuclear Repulsion Energy =   127.5680760075 hartrees
 There are       20 alpha and       20 beta electrons
 Applying Cartesian multipole field
    Component          Value
    ---------          -----
     (2,0,0)        1.00000E-11
     (0,2,0)        2.00000E-11
     (0,0,2)       -3.00000E-11
 Nucleus-field energy     =     0.0000000030 hartrees
 Requested basis set is 6-311++G(d,p)
 There are 37 shells and 89 basis functions
 A cutoff of  1.0D-11 yielded    657 shell pairs
 There are      3954 function pairs (      4236 Cartesian)
 Smallest overlap matrix eigenvalue = 3.01E-03
 Guess MOs from SCF MO coefficient file

 -----------------------------------------------------------------------
  General SCF calculation program by
  Eric Jon Sundstrom, Paul Horn, Yuezhi Mao, Dmitri Zuev, Alec White,
  David Stuck, Shaama M.S., Shane Yost, Joonho Lee, David Small,
  Daniel Levine, Susi Lehtola, Hugh Burton, Evgeny Epifanovsky
 -----------------------------------------------------------------------
 Exchange:     0.2000 Hartree-Fock + 0.0800 Slater + 0.7200 B88
 Correlation:  0.1900 VWN1RPA + 0.8100 LYP
 Using SG-1 standard quadrature grid
 A restricted SCF calculation will be
 performed using DIIS
 SCF converges when DIIS error is below 1.0e-08
 ---------------------------------------
  Cycle       Energy         DIIS error
 ---------------------------------------
    1    -856.9416076638      2.09e-03  
    2    -856.9385440003      3.12e-03  
    3    -856.9446742172      1.72e-03  
    4    -856.9476320187      2.64e-04  
    5    -856.9477076637      5.63e-05  
    6    -856.9477108041      2.04e-05  
    7    -856.9477112538      3.88e-06  
    8    -856.9477112682      5.47e-07  
    9    -856.9477112685      1.53e-07  
   10    -856.9477112686      3.72e-08  
   11    -856.9477112686      4.47e-09  Convergence criterion met
 ---------------------------------------
 SCF time:   CPU 4.20s  wall 4.00s 
 SCF   energy in the final basis set =     -856.9477112686
 Total energy in the final basis set =     -856.9477112686

 --------------------------------------------------------------
             Orbital Energies (a.u.) and Symmetries
 --------------------------------------------------------------

 Alpha MOs, Restricted
 -- Occupied --                  
-101.58  -77.15  -14.37   -9.49   -7.26   -7.25   -7.25   -6.64
  1 A'    2 A'    3 A'    4 A'    5 A'    1 A"    6 A'    7 A'                 
 -4.800  -4.798  -4.794  -0.885  -0.829  -0.584  -0.470  -0.386
  8 A'    2 A"    9 A'   10 A'   11 A'   12 A'   13 A'   14 A'                 
 -0.386  -0.328  -0.313  -0.311
  3 A"   15 A'   16 A'    4 A"                                                 
 -- Virtual --                   
 -0.122  -0.046  -0.021   0.009   0.026   0.039   0.053   0.070
  5 A"   17 A'   18 A'   19 A'   20 A'    6 A"   21 A'   22 A'                 
  0.076   0.090   0.097   0.122   0.141   0.148   0.163   0.190
 23 A'    7 A"   24 A'   25 A'    8 A"   26 A'   27 A'   28 A'                 
  0.215   0.270   0.276   0.314   0.385   0.443   0.444   0.476
 29 A'   30 A'    9 A"   31 A'   32 A'   33 A'   10 A"   34 A'                 
  0.556   0.578   0.615   0.618   0.682   0.783   0.817   0.826
 35 A'   11 A"   36 A'   12 A"   37 A'   38 A'   13 A"   39 A'                 
  0.842   0.849   0.888   0.902   0.934   0.961   1.143   1.217
 40 A'   14 A"   41 A'   15 A"   42 A'   43 A'   44 A'   45 A'                 
  1.280   1.405   1.496   1.569   1.674   1.729   2.053   2.170
 16 A"   46 A'   17 A"   47 A'   48 A'   49 A'   18 A"   50 A'                 
  2.177   2.230   2.262   2.346   2.456   2.555   2.876   3.772
 19 A"   20 A"   51 A'   52 A'   53 A'   54 A'   55 A'   21 A"                 
  3.872   4.135   6.836   9.633  13.746  13.818  13.893  25.790
 56 A'   57 A'   58 A'   59 A'   22 A"   60 A'   61 A'   23 A"                 
 25.821  26.124  35.263 162.943 215.617
 62 A'   63 A'   64 A'   65 A'   66 A'                                         

 Beta MOs, Restricted
 -- Occupied --                  
-101.58  -77.15  -14.37   -9.49   -7.26   -7.25   -7.25   -6.64
  1 A'    2 A'    3 A'    4 A'    5 A'    1 A"    6 A'    7 A'                 
 -4.800  -4.798  -4.794  -0.885  -0.829  -0.584  -0.470  -0.386
  8 A'    2 A"    9 A'   10 A'   11 A'   12 A'   13 A'   14 A'                 
 -0.386  -0.328  -0.313  -0.311
  3 A"   15 A'   16 A'    4 A"                                                 
 -- Virtual --                   
 -0.122  -0.046  -0.021   0.009   0.026   0.039   0.053   0.070
  5 A"   17 A'   18 A'   19 A'   20 A'    6 A"   21 A'   22 A'                 
  0.076   0.090   0.097   0.122   0.141   0.148   0.163   0.190
 23 A'    7 A"   24 A'   25 A'    8 A"   26 A'   27 A'   28 A'                 
  0.215   0.270   0.276   0.314   0.385   0.443   0.444   0.476
 29 A'   30 A'    9 A"   31 A'   32 A'   33 A'   10 A"   34 A'                 
  0.556   0.578   0.615   0.618   0.682   0.783   0.817   0.826
 35 A'   11 A"   36 A'   12 A"   37 A'   38 A'   13 A"   39 A'                 
  0.842   0.849   0.888   0.902   0.934   0.961   1.143   1.217
 40 A'   14 A"   41 A'   15 A"   42 A'   43 A'   44 A'   45 A'                 
  1.280   1.405   1.496   1.569   1.674   1.729   2.053   2.170
 16 A"   46 A'   17 A"   47 A'   48 A'   49 A'   18 A"   50 A'                 
  2.177   2.230   2.262   2.346   2.456   2.555   2.876   3.772
 19 A"   20 A"   51 A'   52 A'   53 A'   54 A'   55 A'   21 A"                 
  3.872   4.135   6.836   9.633  13.746  13.818  13.893  25.790
 56 A'   57 A'   58 A'   59 A'   22 A"   60 A'   61 A'   23 A"                 
 25.821  26.124  35.263 162.943 215.617
 62 A'   63 A'   64 A'   65 A'   66 A'                                         
 --------------------------------------------------------------

          Ground-State Mulliken Net Atomic Charges

     Atom                 Charge (a.u.)
  ----------------------------------------
      1 P                     0.248665
      2 N                    -0.396593
      3 H                     0.228206
      4 Cl                   -0.080278
  ----------------------------------------
  Sum of atomic charges =    -0.000000

 -----------------------------------------------------------------
                    Cartesian Multipole Moments
 -----------------------------------------------------------------
    Charge (ESU x 10^10)
                 0.0000
    Dipole Moment (Debye)
         X       0.8620      Y       0.3834      Z      -0.0000
       Tot       0.9435
    Quadrupole Moments (Debye-Ang)
        XX     -38.7858     XY      -1.4231     YY     -29.3009
        XZ       0.0000     YZ      -0.0000     ZZ     -31.8069
    Octopole Moments (Debye-Ang^2)
       XXX      34.2240    XXY      -0.3523    XYY      -0.1455
       YYY       1.0945    XXZ       0.0000    XYZ      -0.0000
       YYZ      -0.0000    XZZ       5.7603    YZZ      -2.5393
       ZZZ       0.0000
    Hexadecapole Moments (Debye-Ang^3)
      XXXX    -382.7884   XXXY      -3.8752   XXYY     -61.9682
      XYYY     -18.3599   YYYY     -86.0234   XXXZ       0.0000
      XXYZ      -0.0000   XYYZ      -0.0000   YYYZ      -0.0000
      XXZZ     -65.7363   XYZZ      -1.9655   YYZZ     -22.7494
      XZZZ       0.0000   YZZZ      -0.0000   ZZZZ     -40.3072
 -----------------------------------------------------------------
 Calculating analytic gradient of the SCF energy
 Gradient of SCF Energy
            1           2           3           4
    1   0.0804394  -0.0831761   0.0149204  -0.0121837
    2  -0.0361901  -0.0353822   0.0831039  -0.0115315
    3   0.0000000  -0.0000000   0.0000000   0.0000000
 Max gradient component =       8.318E-02
 RMS gradient           =       4.412E-02
 Gradient time:  CPU 1.06 s  wall 1.06 s
 Geometry Optimization Parameters
   NAtoms,    NIC,     NZ,  NCons,   NDum,   NFix, NCnnct, MaxDiis
        4      14       4       0       0       0       0       0

 Cartesian Hessian Update
 Hessian Updated using BFGS Update


** GEOMETRY OPTIMIZATION IN DELOCALIZED INTERNAL COORDINATES **
   Searching for a Minimum

   Optimization Cycle:   3

                       Coordinates (Angstroms)
     ATOM                X               Y               Z
      1  P        -0.6170668710   -0.5497884934    0.0000000000
      2  N        -1.9497712025    0.4861350505    0.0000000000
      3  H        -1.7084125855    1.6733407700    0.0000000000
      4  Cl        1.2193789800    0.3682027815    0.0000000000
   Point Group: cs    Number of degrees of freedom:     5


   Energy is   -856.947711269

 Hessian Updated using BFGS Update

  5 Hessian modes will be used to form the next step
  Hessian Eigenvalues:
     0.075615    0.162806    0.223536    0.250833    0.316329

 Minimum Search - Taking Simple RFO Step
 Searching for Lamda that Minimizes Along All modes
 Value Taken    Lamda =  -0.08506710
 Calculated Step too Large.  Step scaled by  0.420353
 Step Taken.  Stepsize is  0.300000

                             Maximum     Tolerance    Cnvgd?
         Gradient           0.082956      0.000300      NO
         Displacement       0.208388      0.001200      NO
         Energy change     -0.041146      0.000001      NO


 New Cartesian Coordinates Obtained by Inverse Iteration

 Displacement from previous Coordinates is:  0.292805
 ----------------------------------------------------------------
             Standard Nuclear Orientation (Angstroms)
    I     Atom           X                Y                Z
 ----------------------------------------------------------------
    1      P      -0.6796870830    -0.5142754074     0.0000000000
    2      N      -1.8977426140     0.5155688551     0.0000000000
    3      H      -1.6569433302     1.5744469112     0.0000000000
    4      Cl      1.1785013481     0.4021497497     0.0000000000
 ----------------------------------------------------------------
 Molecular Point Group                 Cs    NOp =  2
 Largest Abelian Subgroup              Cs    NOp =  2
 Nuclear Repulsion Energy =   130.2057448278 hartrees
 There are       20 alpha and       20 beta electrons
 Applying Cartesian multipole field
    Component          Value
    ---------          -----
     (2,0,0)        1.00000E-11
     (0,2,0)        2.00000E-11
     (0,0,2)       -3.00000E-11
 Nucleus-field energy     =     0.0000000029 hartrees
 Requested basis set is 6-311++G(d,p)
 There are 37 shells and 89 basis functions
 A cutoff of  1.0D-11 yielded    659 shell pairs
 There are      3970 function pairs (      4255 Cartesian)
 Smallest overlap matrix eigenvalue = 2.61E-03
 Guess MOs from SCF MO coefficient file

 -----------------------------------------------------------------------
  General SCF calculation program by
  Eric Jon Sundstrom, Paul Horn, Yuezhi Mao, Dmitri Zuev, Alec White,
  David Stuck, Shaama M.S., Shane Yost, Joonho Lee, David Small,
  Daniel Levine, Susi Lehtola, Hugh Burton, Evgeny Epifanovsky
 -----------------------------------------------------------------------
 Exchange:     0.2000 Hartree-Fock + 0.0800 Slater + 0.7200 B88
 Correlation:  0.1900 VWN1RPA + 0.8100 LYP
 Using SG-1 standard quadrature grid
 A restricted SCF calculation will be
 performed using DIIS
 SCF converges when DIIS error is below 1.0e-08
 ---------------------------------------
  Cycle       Energy         DIIS error
 ---------------------------------------
    1    -856.9684594111      2.37e-03  
    2    -856.9672217212      3.03e-03  
    3    -856.9723828246      1.80e-03  
    4    -856.9755363587      2.39e-04  
    5    -856.9755955584      4.79e-05  
    6    -856.9755976326      1.61e-05  
    7    -856.9755979080      4.56e-06  
    8    -856.9755979286      5.37e-07  
    9    -856.9755979289      1.47e-07  
   10    -856.9755979289      4.02e-08  
   11    -856.9755979289      5.35e-09  Convergence criterion met
 ---------------------------------------
 SCF time:   CPU 4.27s  wall 4.00s 
 SCF   energy in the final basis set =     -856.9755979289
 Total energy in the final basis set =     -856.9755979289

 --------------------------------------------------------------
             Orbital Energies (a.u.) and Symmetries
 --------------------------------------------------------------

 Alpha MOs, Restricted
 -- Occupied --                  
-101.57  -77.14  -14.35   -9.49   -7.25   -7.24   -7.24   -6.63
  1 A'    2 A'    3 A'    4 A'    5 A'    1 A"    6 A'    7 A'                 
 -4.796  -4.794  -4.789  -0.896  -0.844  -0.592  -0.485  -0.385
  8 A'    2 A"    9 A'   10 A'   11 A'   12 A'   13 A'    3 A"                 
 -0.385  -0.324  -0.322  -0.318
 14 A'   15 A'    4 A"   16 A'                                                 
 -- Virtual --                   
 -0.113  -0.038  -0.012   0.014   0.030   0.038   0.053   0.071
  5 A"   17 A'   18 A'   19 A'   20 A'    6 A"   21 A'   22 A'                 
  0.084   0.091   0.103   0.136   0.140   0.162   0.168   0.190
 23 A'    7 A"   24 A'   25 A'    8 A"   26 A'   27 A'   28 A'                 
  0.214   0.268   0.275   0.329   0.390   0.447   0.450   0.500
 29 A'   30 A'    9 A"   31 A'   32 A'   10 A"   33 A'   34 A'                 
  0.578   0.586   0.630   0.640   0.689   0.772   0.814   0.835
 35 A'   11 A"   12 A"   36 A'   37 A'   38 A'   13 A"   39 A'                 
  0.851   0.852   0.895   0.903   0.933   1.013   1.111   1.213
 14 A"   40 A'   41 A'   15 A"   42 A'   43 A'   44 A'   45 A'                 
  1.287   1.426   1.500   1.566   1.726   1.820   2.081   2.213
 16 A"   46 A'   17 A"   47 A'   48 A'   49 A'   18 A"   50 A'                 
  2.234   2.270   2.287   2.358   2.546   2.632   2.900   3.775
 19 A"   20 A"   51 A'   52 A'   53 A'   54 A'   55 A'   21 A"                 
  3.926   4.312   6.904   9.639  13.750  13.836  13.941  25.796
 56 A'   57 A'   58 A'   59 A'   22 A"   60 A'   61 A'   23 A"                 
 25.827  26.123  35.325 163.022 215.623
 62 A'   63 A'   64 A'   65 A'   66 A'                                         

 Beta MOs, Restricted
 -- Occupied --                  
-101.57  -77.14  -14.35   -9.49   -7.25   -7.24   -7.24   -6.63
  1 A'    2 A'    3 A'    4 A'    5 A'    1 A"    6 A'    7 A'                 
 -4.796  -4.794  -4.789  -0.896  -0.844  -0.592  -0.485  -0.385
  8 A'    2 A"    9 A'   10 A'   11 A'   12 A'   13 A'    3 A"                 
 -0.385  -0.324  -0.322  -0.318
 14 A'   15 A'    4 A"   16 A'                                                 
 -- Virtual --                   
 -0.113  -0.038  -0.012   0.014   0.030   0.038   0.053   0.071
  5 A"   17 A'   18 A'   19 A'   20 A'    6 A"   21 A'   22 A'                 
  0.084   0.091   0.103   0.136   0.140   0.162   0.168   0.190
 23 A'    7 A"   24 A'   25 A'    8 A"   26 A'   27 A'   28 A'                 
  0.214   0.268   0.275   0.329   0.390   0.447   0.450   0.500
 29 A'   30 A'    9 A"   31 A'   32 A'   10 A"   33 A'   34 A'                 
  0.578   0.586   0.630   0.640   0.689   0.772   0.814   0.835
 35 A'   11 A"   12 A"   36 A'   37 A'   38 A'   13 A"   39 A'                 
  0.851   0.852   0.895   0.903   0.933   1.013   1.111   1.213
 14 A"   40 A'   41 A'   15 A"   42 A'   43 A'   44 A'   45 A'                 
  1.287   1.426   1.500   1.566   1.726   1.820   2.081   2.213
 16 A"   46 A'   17 A"   47 A'   48 A'   49 A'   18 A"   50 A'                 
  2.234   2.270   2.287   2.358   2.546   2.632   2.900   3.775
 19 A"   20 A"   51 A'   52 A'   53 A'   54 A'   55 A'   21 A"                 
  3.926   4.312   6.904   9.639  13.750  13.836  13.941  25.796
 56 A'   57 A'   58 A'   59 A'   22 A"   60 A'   61 A'   23 A"                 
 25.827  26.123  35.325 163.022 215.623
 62 A'   63 A'   64 A'   65 A'   66 A'                                         
 --------------------------------------------------------------

          Ground-State Mulliken Net Atomic Charges

     Atom                 Charge (a.u.)
  ----------------------------------------
      1 P                     0.261220
      2 N                    -0.386776
      3 H                     0.252625
      4 Cl                   -0.127068
  ----------------------------------------
  Sum of atomic charges =     0.000000

 -----------------------------------------------------------------
                    Cartesian Multipole Moments
 -----------------------------------------------------------------
    Charge (ESU x 10^10)
                 0.0000
    Dipole Moment (Debye)
         X       0.4439      Y       0.3099      Z       0.0000
       Tot       0.5414
    Quadrupole Moments (Debye-Ang)
        XX     -38.3979     XY      -1.2970     YY     -29.3454
        XZ      -0.0000     YZ       0.0000     ZZ     -31.4011
    Octopole Moments (Debye-Ang^2)
       XXX      34.3051    XXY      -1.9426    XYY       0.7168
       YYY      -2.0056    XXZ       0.0000    XYZ      -0.0000
       YYZ      -0.0000    XZZ       5.7861    YZZ      -3.4021
       ZZZ      -0.0000
    Hexadecapole Moments (Debye-Ang^3)
      XXXX    -368.1866   XXXY      -4.6901   XXYY     -60.6276
      XYYY     -19.5325   YYYY     -84.6384   XXXZ      -0.0000
      XXYZ       0.0000   XYYZ       0.0000   YYYZ       0.0000
      XXZZ     -62.9768   XYZZ      -2.7539   YYZZ     -21.9858
      XZZZ      -0.0000   YZZZ       0.0000   ZZZZ     -39.2284
 -----------------------------------------------------------------
 Calculating analytic gradient of the SCF energy
 Gradient of SCF Energy
            1           2           3           4
    1   0.0431656  -0.0438359   0.0127682  -0.0120979
    2  -0.0088070  -0.0225264   0.0407348  -0.0094014
    3  -0.0000000   0.0000000  -0.0000000   0.0000000
 Max gradient component =       4.384E-02
 RMS gradient           =       2.314E-02
 Gradient time:  CPU 1.07 s  wall 1.07 s
 Geometry Optimization Parameters
   NAtoms,    NIC,     NZ,  NCons,   NDum,   NFix, NCnnct, MaxDiis
        4      14       4       0       0       0       0       0

 Cartesian Hessian Update
 Hessian Updated using BFGS Update


** GEOMETRY OPTIMIZATION IN DELOCALIZED INTERNAL COORDINATES **
   Searching for a Minimum

   Optimization Cycle:   4

                       Coordinates (Angstroms)
     ATOM                X               Y               Z
      1  P        -0.6796870830   -0.5142754074    0.0000000000
      2  N        -1.8977426140    0.5155688551    0.0000000000
      3  H        -1.6569433302    1.5744469112    0.0000000000
      4  Cl        1.1785013481    0.4021497497    0.0000000000
   Point Group: cs    Number of degrees of freedom:     5


   Energy is   -856.975597929

 Hessian Updated using BFGS Update

  5 Hessian modes will be used to form the next step
  Hessian Eigenvalues:
     0.148206    0.162931    0.249393    0.267674    0.337265

 Minimum Search - Taking Simple RFO Step
 Searching for Lamda that Minimizes Along All modes
 Value Taken    Lamda =  -0.01733946
 Calculated Step too Large.  Step scaled by  0.990412
 Step Taken.  Stepsize is  0.300000

                             Maximum     Tolerance    Cnvgd?
         Gradient           0.043119      0.000300      NO
         Displacement       0.241160      0.001200      NO
         Energy change     -0.027887      0.000001      NO


 New Cartesian Coordinates Obtained by Inverse Iteration

 Displacement from previous Coordinates is:  0.235552
 ----------------------------------------------------------------
             Standard Nuclear Orientation (Angstroms)
    I     Atom           X                Y                Z
 ----------------------------------------------------------------
    1      P      -0.7350045762    -0.4988911370     0.0000000000
    2      N      -1.8350590312     0.5546909899     0.0000000000
    3      H      -1.6473888145     1.4976064798     0.0000000000
    4      Cl      1.1615807429     0.4244837758     0.0000000000
 ----------------------------------------------------------------
 Molecular Point Group                 Cs    NOp =  2
 Largest Abelian Subgroup              Cs    NOp =  2
 Nuclear Repulsion Energy =   131.9034738466 hartrees
 There are       20 alpha and       20 beta electrons
 Applying Cartesian multipole field
    Component          Value
    ---------          -----
     (2,0,0)        1.00000E-11
     (0,2,0)        2.00000E-11
     (0,0,2)       -3.00000E-11
 Nucleus-field energy     =     0.0000000028 hartrees
 Requested basis set is 6-311++G(d,p)
 There are 37 shells and 89 basis functions
 A cutoff of  1.0D-11 yielded    658 shell pairs
 There are      3975 function pairs (      4261 Cartesian)
 Smallest overlap matrix eigenvalue = 2.29E-03
 Guess MOs from SCF MO coefficient file

 -----------------------------------------------------------------------
  General SCF calculation program by
  Eric Jon Sundstrom, Paul Horn, Yuezhi Mao, Dmitri Zuev, Alec White,
  David Stuck, Shaama M.S., Shane Yost, Joonho Lee, David Small,
  Daniel Levine, Susi Lehtola, Hugh Burton, Evgeny Epifanovsky
 -----------------------------------------------------------------------
 Exchange:     0.2000 Hartree-Fock + 0.0800 Slater + 0.7200 B88
 Correlation:  0.1900 VWN1RPA + 0.8100 LYP
 Using SG-1 standard quadrature grid
 A restricted SCF calculation will be
 performed using DIIS
 SCF converges when DIIS error is below 1.0e-08
 ---------------------------------------
  Cycle       Energy         DIIS error
 ---------------------------------------
    1    -856.9701285291      2.67e-03  
    2    -856.9717287878      2.78e-03  
    3    -856.9747460836      2.02e-03  
    4    -856.9786269570      2.13e-04  
    5    -856.9786724266      4.01e-05  
    6    -856.9786737472      1.15e-05  
    7    -856.9786738796      4.84e-06  
    8    -856.9786739041      6.51e-07  
    9    -856.9786739046      1.44e-07  
   10    -856.9786739046      4.35e-08  
   11    -856.9786739046      6.53e-09  Convergence criterion met
 ---------------------------------------
 SCF time:   CPU 4.29s  wall 5.00s 
 SCF   energy in the final basis set =     -856.9786739046
 Total energy in the final basis set =     -856.9786739046

 --------------------------------------------------------------
             Orbital Energies (a.u.) and Symmetries
 --------------------------------------------------------------

 Alpha MOs, Restricted
 -- Occupied --                  
-101.56  -77.14  -14.34   -9.47   -7.24   -7.23   -7.23   -6.63
  1 A'    2 A'    3 A'    4 A'    5 A'    1 A"    6 A'    7 A'                 
 -4.794  -4.792  -4.787  -0.920  -0.839  -0.616  -0.491  -0.385
  8 A'    2 A"    9 A'   10 A'   11 A'   12 A'   13 A'    3 A"                 
 -0.384  -0.328  -0.321  -0.318
 14 A'    4 A"   15 A'   16 A'                                                 
 -- Virtual --                   
 -0.109  -0.036  -0.006   0.017   0.033   0.038   0.051   0.073
  5 A"   17 A'   18 A'   19 A'   20 A'    6 A"   21 A'   22 A'                 
  0.089   0.092   0.109   0.139   0.142   0.169   0.174   0.197
 23 A'    7 A"   24 A'    8 A"   25 A'   26 A'   27 A'   28 A'                 
  0.224   0.264   0.273   0.339   0.401   0.449   0.455   0.523
 29 A'   30 A'    9 A"   31 A'   32 A'   10 A"   33 A'   34 A'                 
  0.591   0.597   0.640   0.672   0.719   0.763   0.807   0.842
 35 A'   11 A"   12 A"   36 A'   37 A'   38 A'   13 A"   39 A'                 
  0.858   0.866   0.901   0.902   0.926   1.057   1.093   1.205
 14 A"   40 A'   41 A'   15 A"   42 A'   43 A'   44 A'   45 A'                 
  1.317   1.483   1.502   1.558   1.722   1.974   2.090   2.215
 16 A"   46 A'   17 A"   47 A'   48 A'   49 A'   18 A"   50 A'                 
  2.244   2.293   2.368   2.375   2.548   2.713   3.037   3.782
 19 A"   51 A'   52 A'   20 A"   53 A'   54 A'   55 A'   21 A"                 
  3.966   4.547   6.948   9.647  13.752  13.851  14.004  25.803
 56 A'   57 A'   58 A'   59 A'   22 A"   60 A'   61 A'   23 A"                 
 25.835  26.110  35.457 163.082 215.630
 62 A'   63 A'   64 A'   65 A'   66 A'                                         

 Beta MOs, Restricted
 -- Occupied --                  
-101.56  -77.14  -14.34   -9.47   -7.24   -7.23   -7.23   -6.63
  1 A'    2 A'    3 A'    4 A'    5 A'    1 A"    6 A'    7 A'                 
 -4.794  -4.792  -4.787  -0.920  -0.839  -0.616  -0.491  -0.385
  8 A'    2 A"    9 A'   10 A'   11 A'   12 A'   13 A'    3 A"                 
 -0.384  -0.328  -0.321  -0.318
 14 A'    4 A"   15 A'   16 A'                                                 
 -- Virtual --                   
 -0.109  -0.036  -0.006   0.017   0.033   0.038   0.051   0.073
  5 A"   17 A'   18 A'   19 A'   20 A'    6 A"   21 A'   22 A'                 
  0.089   0.092   0.109   0.139   0.142   0.169   0.174   0.197
 23 A'    7 A"   24 A'    8 A"   25 A'   26 A'   27 A'   28 A'                 
  0.224   0.264   0.273   0.339   0.401   0.449   0.455   0.523
 29 A'   30 A'    9 A"   31 A'   32 A'   10 A"   33 A'   34 A'                 
  0.591   0.597   0.640   0.672   0.719   0.763   0.807   0.842
 35 A'   11 A"   12 A"   36 A'   37 A'   38 A'   13 A"   39 A'                 
  0.858   0.866   0.901   0.902   0.926   1.057   1.093   1.205
 14 A"   40 A'   41 A'   15 A"   42 A'   43 A'   44 A'   45 A'                 
  1.317   1.483   1.502   1.558   1.722   1.974   2.090   2.215
 16 A"   46 A'   17 A"   47 A'   48 A'   49 A'   18 A"   50 A'                 
  2.244   2.293   2.368   2.375   2.548   2.713   3.037   3.782
 19 A"   51 A'   52 A'   20 A"   53 A'   54 A'   55 A'   21 A"                 
  3.966   4.547   6.948   9.647  13.752  13.851  14.004  25.803
 56 A'   57 A'   58 A'   59 A'   22 A"   60 A'   61 A'   23 A"                 
 25.835  26.110  35.457 163.082 215.630
 62 A'   63 A'   64 A'   65 A'   66 A'                                         
 --------------------------------------------------------------

          Ground-State Mulliken Net Atomic Charges

     Atom                 Charge (a.u.)
  ----------------------------------------
      1 P                     0.283250
      2 N                    -0.376969
      3 H                     0.279956
      4 Cl                   -0.186237
  ----------------------------------------
  Sum of atomic charges =     0.000000

 -----------------------------------------------------------------
                    Cartesian Multipole Moments
 -----------------------------------------------------------------
    Charge (ESU x 10^10)
                -0.0000
    Dipole Moment (Debye)
         X      -0.1806      Y       0.1001      Z      -0.0000
       Tot       0.2064
    Quadrupole Moments (Debye-Ang)
        XX     -37.6871     XY      -1.2381     YY     -29.2945
        XZ       0.0000     YZ       0.0000     ZZ     -31.0546
    Octopole Moments (Debye-Ang^2)
       XXX      31.5289    XXY      -2.7914    XYY       0.8489
       YYY      -4.2626    XXZ      -0.0000    XYZ       0.0000
       YYZ      -0.0000    XZZ       5.3093    YZZ      -4.0210
       ZZZ      -0.0000
    Hexadecapole Moments (Debye-Ang^3)
      XXXX    -354.5168   XXXY      -6.4253   XXYY     -59.5218
      XYYY     -20.8464   YYYY     -84.5740   XXXZ       0.0000
      XXYZ       0.0000   XYYZ       0.0000   YYYZ       0.0000
      XXZZ     -60.8909   XYZZ      -3.4036   YYZZ     -21.5835
      XZZZ      -0.0000   YZZZ       0.0000   ZZZZ     -38.3723
 -----------------------------------------------------------------
 Calculating analytic gradient of the SCF energy
 Gradient of SCF Energy
            1           2           3           4
    1  -0.0047465   0.0179393  -0.0042839  -0.0089088
    2   0.0215429   0.0391376  -0.0569449  -0.0037356
    3  -0.0000000   0.0000000  -0.0000000  -0.0000000
 Max gradient component =       5.694E-02
 RMS gradient           =       2.178E-02
 Gradient time:  CPU 1.08 s  wall 1.08 s
 Geometry Optimization Parameters
   NAtoms,    NIC,     NZ,  NCons,   NDum,   NFix, NCnnct, MaxDiis
        4      14       4       0       0       0       0       0

 Cartesian Hessian Update
 Hessian Updated using BFGS Update


** GEOMETRY OPTIMIZATION IN DELOCALIZED INTERNAL COORDINATES **
   Searching for a Minimum

   Optimization Cycle:   5

                       Coordinates (Angstroms)
     ATOM                X               Y               Z
      1  P        -0.7350045762   -0.4988911370    0.0000000000
      2  N        -1.8350590312    0.5546909899    0.0000000000
      3  H        -1.6473888145    1.4976064798    0.0000000000
      4  Cl        1.1615807429    0.4244837758    0.0000000000
   Point Group: cs    Number of degrees of freedom:     5


   Energy is   -856.978673905

 Hessian Updated using BFGS Update

  5 Hessian modes will be used to form the next step
  Hessian Eigenvalues:
     0.143596    0.215937    0.247360    0.288209    0.507498

 Minimum Search - Taking Simple RFO Step
 Searching for Lamda that Minimizes Along All modes
 Value Taken    Lamda =  -0.00857434
 Step Taken.  Stepsize is  0.144212

                             Maximum     Tolerance    Cnvgd?
         Gradient           0.044033      0.000300      NO
         Displacement       0.084682      0.001200      NO
         Energy change     -0.003076      0.000001      NO


 New Cartesian Coordinates Obtained by Inverse Iteration

 Displacement from previous Coordinates is:  0.123961
 ----------------------------------------------------------------
             Standard Nuclear Orientation (Angstroms)
    I     Atom           X                Y                Z
 ----------------------------------------------------------------
    1      P      -0.7263836146    -0.5198714189     0.0000000000
    2      N      -1.8362461866     0.5277123912     0.0000000000
    3      H      -1.6635198412     1.5496341756     0.0000000000
    4      Cl      1.1702779635     0.4204149607     0.0000000000
 ----------------------------------------------------------------
 Molecular Point Group                 Cs    NOp =  2
 Largest Abelian Subgroup              Cs    NOp =  2
 Nuclear Repulsion Energy =   131.0987362835 hartrees
 There are       20 alpha and       20 beta electrons
 Applying Cartesian multipole field
    Component          Value
    ---------          -----
     (2,0,0)        1.00000E-11
     (0,2,0)        2.00000E-11
     (0,0,2)       -3.00000E-11
 Nucleus-field energy     =     0.0000000029 hartrees
 Requested basis set is 6-311++G(d,p)
 There are 37 shells and 89 basis functions
 A cutoff of  1.0D-11 yielded    657 shell pairs
 There are      3972 function pairs (      4258 Cartesian)
 Smallest overlap matrix eigenvalue = 2.50E-03
 Guess MOs from SCF MO coefficient file

 -----------------------------------------------------------------------
  General SCF calculation program by
  Eric Jon Sundstrom, Paul Horn, Yuezhi Mao, Dmitri Zuev, Alec White,
  David Stuck, Shaama M.S., Shane Yost, Joonho Lee, David Small,
  Daniel Levine, Susi Lehtola, Hugh Burton, Evgeny Epifanovsky
 -----------------------------------------------------------------------
 Exchange:     0.2000 Hartree-Fock + 0.0800 Slater + 0.7200 B88
 Correlation:  0.1900 VWN1RPA + 0.8100 LYP
 Using SG-1 standard quadrature grid
 A restricted SCF calculation will be
 performed using DIIS
 SCF converges when DIIS error is below 1.0e-08
 ---------------------------------------
  Cycle       Energy         DIIS error
 ---------------------------------------
    1    -856.9802352804      1.27e-03  
    2    -856.9809306438      8.91e-04  
    3    -856.9804685816      1.13e-03  
    4    -856.9816642456      6.63e-05  
    5    -856.9816680712      1.48e-05  
    6    -856.9816682705      5.30e-06  
    7    -856.9816682981      1.61e-06  
    8    -856.9816683007      3.00e-07  
    9    -856.9816683008      6.00e-08  
   10    -856.9816683008      1.00e-08  
   11    -856.9816683008      1.64e-09  Convergence criterion met
 ---------------------------------------
 SCF time:   CPU 4.34s  wall 4.00s 
 SCF   energy in the final basis set =     -856.9816683008
 Total energy in the final basis set =     -856.9816683008

 --------------------------------------------------------------
             Orbital Energies (a.u.) and Symmetries
 --------------------------------------------------------------

 Alpha MOs, Restricted
 -- Occupied --                  
-101.56  -77.14  -14.34   -9.47   -7.24   -7.23   -7.23   -6.63
  1 A'    2 A'    3 A'    4 A'    5 A'    1 A"    6 A'    7 A'                 
 -4.794  -4.792  -4.787  -0.910  -0.835  -0.604  -0.487  -0.383
  8 A'    2 A"    9 A'   10 A'   11 A'   12 A'   13 A'    3 A"                 
 -0.382  -0.326  -0.321  -0.316
 14 A'    4 A"   15 A'   16 A'                                                 
 -- Virtual --                   
 -0.109  -0.039  -0.008   0.016   0.032   0.038   0.051   0.073
  5 A"   17 A'   18 A'   19 A'   20 A'    6 A"   21 A'   22 A'                 
  0.088   0.092   0.108   0.138   0.141   0.166   0.170   0.190
 23 A'    7 A"   24 A'    8 A"   25 A'   26 A'   27 A'   28 A'                 
  0.217   0.265   0.274   0.338   0.402   0.450   0.456   0.511
 29 A'   30 A'    9 A"   31 A'   32 A'   10 A"   33 A'   34 A'                 
  0.590   0.599   0.641   0.667   0.687   0.760   0.806   0.849
 35 A'   11 A"   12 A"   36 A'   37 A'   38 A'   13 A"   39 A'                 
  0.859   0.868   0.901   0.902   0.927   1.060   1.097   1.201
 14 A"   40 A'   41 A'   15 A"   42 A'   43 A'   44 A'   45 A'                 
  1.304   1.467   1.503   1.560   1.718   1.885   2.083   2.199
 16 A"   46 A'   17 A"   47 A'   48 A'   49 A'   18 A"   50 A'                 
  2.245   2.283   2.315   2.366   2.587   2.689   2.931   3.775
 19 A"   51 A'   20 A"   52 A'   53 A'   54 A'   55 A'   21 A"                 
  3.949   4.431   6.944   9.648  13.752  13.852  13.999  25.804
 56 A'   57 A'   58 A'   59 A'   22 A"   60 A'   61 A'   23 A"                 
 25.836  26.106  35.374 163.077 215.631
 62 A'   63 A'   64 A'   65 A'   66 A'                                         

 Beta MOs, Restricted
 -- Occupied --                  
-101.56  -77.14  -14.34   -9.47   -7.24   -7.23   -7.23   -6.63
  1 A'    2 A'    3 A'    4 A'    5 A'    1 A"    6 A'    7 A'                 
 -4.794  -4.792  -4.787  -0.910  -0.835  -0.604  -0.487  -0.383
  8 A'    2 A"    9 A'   10 A'   11 A'   12 A'   13 A'    3 A"                 
 -0.382  -0.326  -0.321  -0.316
 14 A'    4 A"   15 A'   16 A'                                                 
 -- Virtual --                   
 -0.109  -0.039  -0.008   0.016   0.032   0.038   0.051   0.073
  5 A"   17 A'   18 A'   19 A'   20 A'    6 A"   21 A'   22 A'                 
  0.088   0.092   0.108   0.138   0.141   0.166   0.170   0.190
 23 A'    7 A"   24 A'    8 A"   25 A'   26 A'   27 A'   28 A'                 
  0.217   0.265   0.274   0.338   0.402   0.450   0.456   0.511
 29 A'   30 A'    9 A"   31 A'   32 A'   10 A"   33 A'   34 A'                 
  0.590   0.599   0.641   0.667   0.687   0.760   0.806   0.849
 35 A'   11 A"   12 A"   36 A'   37 A'   38 A'   13 A"   39 A'                 
  0.859   0.868   0.901   0.902   0.927   1.060   1.097   1.201
 14 A"   40 A'   41 A'   15 A"   42 A'   43 A'   44 A'   45 A'                 
  1.304   1.467   1.503   1.560   1.718   1.885   2.083   2.199
 16 A"   46 A'   17 A"   47 A'   48 A'   49 A'   18 A"   50 A'                 
  2.245   2.283   2.315   2.366   2.587   2.689   2.931   3.775
 19 A"   51 A'   20 A"   52 A'   53 A'   54 A'   55 A'   21 A"                 
  3.949   4.431   6.944   9.648  13.752  13.852  13.999  25.804
 56 A'   57 A'   58 A'   59 A'   22 A"   60 A'   61 A'   23 A"                 
 25.836  26.106  35.374 163.077 215.631
 62 A'   63 A'   64 A'   65 A'   66 A'                                         
 --------------------------------------------------------------

          Ground-State Mulliken Net Atomic Charges

     Atom                 Charge (a.u.)
  ----------------------------------------
      1 P                     0.292208
      2 N                    -0.381359
      3 H                     0.280149
      4 Cl                   -0.190997
  ----------------------------------------
  Sum of atomic charges =     0.000000

 -----------------------------------------------------------------
                    Cartesian Multipole Moments
 -----------------------------------------------------------------
    Charge (ESU x 10^10)
                 0.0000
    Dipole Moment (Debye)
         X      -0.2615      Y       0.1526      Z       0.0000
       Tot       0.3028
    Quadrupole Moments (Debye-Ang)
        XX     -37.7067     XY      -1.4902     YY     -29.0593
        XZ      -0.0000     YZ      -0.0000     ZZ     -31.1806
    Octopole Moments (Debye-Ang^2)
       XXX      30.7883    XXY      -1.8265    XYY       0.1682
       YYY      -2.7059    XXZ       0.0000    XYZ       0.0000
       YYZ       0.0000    XZZ       5.2311    YZZ      -3.7177
       ZZZ       0.0000
    Hexadecapole Moments (Debye-Ang^3)
      XXXX    -356.5058   XXXY      -8.4652   XXYY     -59.0486
      XYYY     -22.5337   YYYY     -84.8616   XXXZ      -0.0000
      XXYZ      -0.0000   XYYZ      -0.0000   YYYZ      -0.0000
      XXZZ     -61.4007   XYZZ      -3.6097   YYZZ     -21.8978
      XZZZ      -0.0000   YZZZ      -0.0000   ZZZZ     -38.6196
 -----------------------------------------------------------------
 Calculating analytic gradient of the SCF energy
 Gradient of SCF Energy
            1           2           3           4
    1  -0.0049940   0.0062550   0.0062849  -0.0075460
    2   0.0157363  -0.0274412   0.0143947  -0.0026899
    3  -0.0000000   0.0000000  -0.0000000   0.0000000
 Max gradient component =       2.744E-02
 RMS gradient           =       1.071E-02
 Gradient time:  CPU 1.08 s  wall 1.08 s
 Geometry Optimization Parameters
   NAtoms,    NIC,     NZ,  NCons,   NDum,   NFix, NCnnct, MaxDiis
        4      14       4       0       0       0       0       0

 Cartesian Hessian Update
 Hessian Updated using BFGS Update


** GEOMETRY OPTIMIZATION IN DELOCALIZED INTERNAL COORDINATES **
   Searching for a Minimum

   Optimization Cycle:   6

                       Coordinates (Angstroms)
     ATOM                X               Y               Z
      1  P        -0.7263836146   -0.5198714189    0.0000000000
      2  N        -1.8362461866    0.5277123912    0.0000000000
      3  H        -1.6635198412    1.5496341756    0.0000000000
      4  Cl        1.1702779635    0.4204149607    0.0000000000
   Point Group: cs    Number of degrees of freedom:     5


   Energy is   -856.981668301

 Hessian Updated using BFGS Update

  5 Hessian modes will be used to form the next step
  Hessian Eigenvalues:
     0.148220    0.246042    0.249752    0.297651    0.510117

 Minimum Search - Taking Simple RFO Step
 Searching for Lamda that Minimizes Along All modes
 Value Taken    Lamda =  -0.00220044
 Step Taken.  Stepsize is  0.087733

                             Maximum     Tolerance    Cnvgd?
         Gradient           0.016568      0.000300      NO
         Displacement       0.056523      0.001200      NO
         Energy change     -0.002994      0.000001      NO


 New Cartesian Coordinates Obtained by Inverse Iteration

 Displacement from previous Coordinates is:  0.128478
 ----------------------------------------------------------------
             Standard Nuclear Orientation (Angstroms)
    I     Atom           X                Y                Z
 ----------------------------------------------------------------
    1      P      -0.7076279058    -0.5242926230     0.0000000000
    2      N      -1.8509346265     0.5464053686     0.0000000000
    3      H      -1.7055259866     1.5562843858     0.0000000000
    4      Cl      1.2082168399     0.3994929772     0.0000000000
 ----------------------------------------------------------------
 Molecular Point Group                 Cs    NOp =  2
 Largest Abelian Subgroup              Cs    NOp =  2
 Nuclear Repulsion Energy =   129.4173892808 hartrees
 There are       20 alpha and       20 beta electrons
 Applying Cartesian multipole field
    Component          Value
    ---------          -----
     (2,0,0)        1.00000E-11
     (0,2,0)        2.00000E-11
     (0,0,2)       -3.00000E-11
 Nucleus-field energy     =     0.0000000029 hartrees
 Requested basis set is 6-311++G(d,p)
 There are 37 shells and 89 basis functions
 A cutoff of  1.0D-11 yielded    654 shell pairs
 There are      3961 function pairs (      4246 Cartesian)
 Smallest overlap matrix eigenvalue = 2.59E-03
 Guess MOs from SCF MO coefficient file

 -----------------------------------------------------------------------
  General SCF calculation program by
  Eric Jon Sundstrom, Paul Horn, Yuezhi Mao, Dmitri Zuev, Alec White,
  David Stuck, Shaama M.S., Shane Yost, Joonho Lee, David Small,
  Daniel Levine, Susi Lehtola, Hugh Burton, Evgeny Epifanovsky
 -----------------------------------------------------------------------
 Exchange:     0.2000 Hartree-Fock + 0.0800 Slater + 0.7200 B88
 Correlation:  0.1900 VWN1RPA + 0.8100 LYP
 Using SG-1 standard quadrature grid
 A restricted SCF calculation will be
 performed using DIIS
 SCF converges when DIIS error is below 1.0e-08
 ---------------------------------------
  Cycle       Energy         DIIS error
 ---------------------------------------
    1    -856.9811679195      8.00e-04  
    2    -856.9814904533      6.84e-04  
    3    -856.9814323204      6.99e-04  
    4    -856.9818949371      9.43e-05  
    5    -856.9819044935      1.16e-05  
    6    -856.9819046019      2.17e-06  
    7    -856.9819046050      1.35e-06  
    8    -856.9819046069      2.87e-07  
    9    -856.9819046070      5.59e-08  
   10    -856.9819046070      7.27e-09  Convergence criterion met
 ---------------------------------------
 SCF time:   CPU 3.88s  wall 4.00s 
 SCF   energy in the final basis set =     -856.9819046070
 Total energy in the final basis set =     -856.9819046070

 --------------------------------------------------------------
             Orbital Energies (a.u.) and Symmetries
 --------------------------------------------------------------

 Alpha MOs, Restricted
 -- Occupied --                  
-101.56  -77.14  -14.35   -9.47   -7.24   -7.23   -7.23   -6.64
  1 A'    2 A'    3 A'    4 A'    5 A'    1 A"    6 A'    7 A'                 
 -4.799  -4.797  -4.792  -0.901  -0.835  -0.608  -0.486  -0.380
  8 A'    2 A"    9 A'   10 A'   11 A'   12 A'   13 A'   14 A'                 
 -0.379  -0.324  -0.322  -0.316
  3 A"    4 A"   15 A'   16 A'                                                 
 -- Virtual --                   
 -0.115  -0.043  -0.009   0.014   0.032   0.039   0.050   0.073
  5 A"   17 A'   18 A'   19 A'   20 A'    6 A"   21 A'   22 A'                 
  0.086   0.092   0.105   0.138   0.142   0.166   0.169   0.191
 23 A'    7 A"   24 A'    8 A"   25 A'   26 A'   27 A'   28 A'                 
  0.219   0.266   0.274   0.329   0.401   0.449   0.456   0.516
 29 A'   30 A'    9 A"   31 A'   32 A'   10 A"   33 A'   34 A'                 
  0.583   0.599   0.631   0.665   0.684   0.765   0.810   0.845
 35 A'   11 A"   12 A"   36 A'   37 A'   38 A'   13 A"   39 A'                 
  0.859   0.863   0.899   0.900   0.931   1.027   1.088   1.193
 14 A"   40 A'   15 A"   41 A'   42 A'   43 A'   44 A'   45 A'                 
  1.305   1.469   1.500   1.566   1.718   1.905   2.066   2.184
 16 A"   46 A'   17 A"   47 A'   48 A'   49 A'   18 A"   50 A'                 
  2.244   2.280   2.326   2.358   2.575   2.665   2.951   3.775
 19 A"   51 A'   20 A"   52 A'   53 A'   54 A'   55 A'   21 A"                 
  3.924   4.427   6.914   9.646  13.747  13.843  13.959  25.802
 56 A'   57 A'   58 A'   59 A'   22 A"   60 A'   61 A'   23 A"                 
 25.832  26.095  35.382 163.036 215.629
 62 A'   63 A'   64 A'   65 A'   66 A'                                         

 Beta MOs, Restricted
 -- Occupied --                  
-101.56  -77.14  -14.35   -9.47   -7.24   -7.23   -7.23   -6.64
  1 A'    2 A'    3 A'    4 A'    5 A'    1 A"    6 A'    7 A'                 
 -4.799  -4.797  -4.792  -0.901  -0.835  -0.608  -0.486  -0.380
  8 A'    2 A"    9 A'   10 A'   11 A'   12 A'   13 A'   14 A'                 
 -0.379  -0.324  -0.322  -0.316
  3 A"    4 A"   15 A'   16 A'                                                 
 -- Virtual --                   
 -0.115  -0.043  -0.009   0.014   0.032   0.039   0.050   0.073
  5 A"   17 A'   18 A'   19 A'   20 A'    6 A"   21 A'   22 A'                 
  0.086   0.092   0.105   0.138   0.142   0.166   0.169   0.191
 23 A'    7 A"   24 A'    8 A"   25 A'   26 A'   27 A'   28 A'                 
  0.219   0.266   0.274   0.329   0.401   0.449   0.456   0.516
 29 A'   30 A'    9 A"   31 A'   32 A'   10 A"   33 A'   34 A'                 
  0.583   0.599   0.631   0.665   0.684   0.765   0.810   0.845
 35 A'   11 A"   12 A"   36 A'   37 A'   38 A'   13 A"   39 A'                 
  0.859   0.863   0.899   0.900   0.931   1.027   1.088   1.193
 14 A"   40 A'   15 A"   41 A'   42 A'   43 A'   44 A'   45 A'                 
  1.305   1.469   1.500   1.566   1.718   1.905   2.066   2.184
 16 A"   46 A'   17 A"   47 A'   48 A'   49 A'   18 A"   50 A'                 
  2.244   2.280   2.326   2.358   2.575   2.665   2.951   3.775
 19 A"   51 A'   20 A"   52 A'   53 A'   54 A'   55 A'   21 A"                 
  3.924   4.427   6.914   9.646  13.747  13.843  13.959  25.802
 56 A'   57 A'   58 A'   59 A'   22 A"   60 A'   61 A'   23 A"                 
 25.832  26.095  35.382 163.036 215.629
 62 A'   63 A'   64 A'   65 A'   66 A'                                         
 --------------------------------------------------------------

          Ground-State Mulliken Net Atomic Charges

     Atom                 Charge (a.u.)
  ----------------------------------------
      1 P                     0.299776
      2 N                    -0.398390
      3 H                     0.282153
      4 Cl                   -0.183539
  ----------------------------------------
  Sum of atomic charges =    -0.000000

 -----------------------------------------------------------------
                    Cartesian Multipole Moments
 -----------------------------------------------------------------
    Charge (ESU x 10^10)
                 0.0000
    Dipole Moment (Debye)
         X      -0.2097      Y       0.1317      Z       0.0000
       Tot       0.2476
    Quadrupole Moments (Debye-Ang)
        XX     -37.8443     XY      -1.5429     YY     -29.0272
        XZ      -0.0000     YZ      -0.0000     ZZ     -31.3084
    Octopole Moments (Debye-Ang^2)
       XXX      29.4142    XXY      -1.2528    XYY      -0.5684
       YYY      -2.1059    XXZ       0.0000    XYZ       0.0000
       YYZ       0.0000    XZZ       4.8293    YZZ      -3.4956
       ZZZ       0.0000
    Hexadecapole Moments (Debye-Ang^3)
      XXXX    -365.0279   XXXY      -7.8096   XXYY     -59.7713
      XYYY     -21.4261   YYYY     -84.1284   XXXZ      -0.0000
      XXYZ      -0.0000   XYYZ      -0.0000   YYYZ      -0.0000
      XXZZ     -63.0179   XYZZ      -3.1146   YYZZ     -21.8828
      XZZZ      -0.0000   YZZZ      -0.0000   ZZZZ     -39.0043
 -----------------------------------------------------------------
 Calculating analytic gradient of the SCF energy
 Gradient of SCF Energy
            1           2           3           4
    1   0.0207856  -0.0188906   0.0013338  -0.0032288
    2  -0.0141856   0.0137481   0.0021076  -0.0016701
    3   0.0000000  -0.0000000   0.0000000  -0.0000000
 Max gradient component =       2.079E-02
 RMS gradient           =       9.994E-03
 Gradient time:  CPU 1.07 s  wall 1.07 s
 Geometry Optimization Parameters
   NAtoms,    NIC,     NZ,  NCons,   NDum,   NFix, NCnnct, MaxDiis
        4      14       4       0       0       0       0       0

 Cartesian Hessian Update
 Hessian Updated using BFGS Update


** GEOMETRY OPTIMIZATION IN DELOCALIZED INTERNAL COORDINATES **
   Searching for a Minimum

   Optimization Cycle:   7

                       Coordinates (Angstroms)
     ATOM                X               Y               Z
      1  P        -0.7076279058   -0.5242926230    0.0000000000
      2  N        -1.8509346265    0.5464053686    0.0000000000
      3  H        -1.7055259866    1.5562843858    0.0000000000
      4  Cl        1.2082168399    0.3994929772    0.0000000000
   Point Group: cs    Number of degrees of freedom:     5


   Energy is   -856.981904607

 Hessian Updated using BFGS Update

  5 Hessian modes will be used to form the next step
  Hessian Eigenvalues:
     0.150015    0.243155    0.272008    0.454259    0.536884

 Minimum Search - Taking Simple RFO Step
 Searching for Lamda that Minimizes Along All modes
 Value Taken    Lamda =  -0.00126087
 Step Taken.  Stepsize is  0.059427

                             Maximum     Tolerance    Cnvgd?
         Gradient           0.017881      0.000300      NO
         Displacement       0.042217      0.001200      NO
         Energy change     -0.000236      0.000001      NO


 New Cartesian Coordinates Obtained by Inverse Iteration

 Displacement from previous Coordinates is:  0.042344
 ----------------------------------------------------------------
             Standard Nuclear Orientation (Angstroms)
    I     Atom           X                Y                Z
 ----------------------------------------------------------------
    1      P      -0.7185964833    -0.5167462938     0.0000000000
    2      N      -1.8363881854     0.5444481959     0.0000000000
    3      H      -1.7138461592     1.5524699762     0.0000000000
    4      Cl      1.2129591490     0.3977182303     0.0000000000
 ----------------------------------------------------------------
 Molecular Point Group                 Cs    NOp =  2
 Largest Abelian Subgroup              Cs    NOp =  2
 Nuclear Repulsion Energy =   129.7831699610 hartrees
 There are       20 alpha and       20 beta electrons
 Applying Cartesian multipole field
    Component          Value
    ---------          -----
     (2,0,0)        1.00000E-11
     (0,2,0)        2.00000E-11
     (0,0,2)       -3.00000E-11
 Nucleus-field energy     =     0.0000000029 hartrees
 Requested basis set is 6-311++G(d,p)
 There are 37 shells and 89 basis functions
 A cutoff of  1.0D-11 yielded    655 shell pairs
 There are      3966 function pairs (      4252 Cartesian)
 Smallest overlap matrix eigenvalue = 2.56E-03
 Guess MOs from SCF MO coefficient file

 -----------------------------------------------------------------------
  General SCF calculation program by
  Eric Jon Sundstrom, Paul Horn, Yuezhi Mao, Dmitri Zuev, Alec White,
  David Stuck, Shaama M.S., Shane Yost, Joonho Lee, David Small,
  Daniel Levine, Susi Lehtola, Hugh Burton, Evgeny Epifanovsky
 -----------------------------------------------------------------------
 Exchange:     0.2000 Hartree-Fock + 0.0800 Slater + 0.7200 B88
 Correlation:  0.1900 VWN1RPA + 0.8100 LYP
 Using SG-1 standard quadrature grid
 A restricted SCF calculation will be
 performed using DIIS
 SCF converges when DIIS error is below 1.0e-08
 ---------------------------------------
  Cycle       Energy         DIIS error
 ---------------------------------------
    1    -856.9822596588      5.55e-04  
    2    -856.9822901104      6.60e-04  
    3    -856.9825207864      3.94e-04  
    4    -856.9826704459      6.42e-05  
    5    -856.9826749910      8.88e-06  
    6    -856.9826750580      1.61e-06  
    7    -856.9826750605      7.23e-07  
    8    -856.9826750610      2.56e-07  
    9    -856.9826750611      6.71e-08  
   10    -856.9826750611      1.21e-08  
   11    -856.9826750611      8.71e-10  Convergence criterion met
 ---------------------------------------
 SCF time:   CPU 4.27s  wall 4.00s 
 SCF   energy in the final basis set =     -856.9826750611
 Total energy in the final basis set =     -856.9826750611

 --------------------------------------------------------------
             Orbital Energies (a.u.) and Symmetries
 --------------------------------------------------------------

 Alpha MOs, Restricted
 -- Occupied --                  
-101.56  -77.14  -14.35   -9.47   -7.23   -7.23   -7.23   -6.63
  1 A'    2 A'    3 A'    4 A'    5 A'    1 A"    6 A'    7 A'                 
 -4.797  -4.795  -4.790  -0.907  -0.833  -0.611  -0.486  -0.381
  8 A'    2 A"    9 A'   10 A'   11 A'   12 A'   13 A'   14 A'                 
 -0.380  -0.325  -0.321  -0.315
  3 A"    4 A"   15 A'   16 A'                                                 
 -- Virtual --                   
 -0.112  -0.042  -0.009   0.015   0.032   0.039   0.050   0.074
  5 A"   17 A'   18 A'   19 A'   20 A'    6 A"   21 A'   22 A'                 
  0.088   0.092   0.107   0.138   0.143   0.166   0.169   0.190
 23 A'    7 A"   24 A'    8 A"   25 A'   26 A'   27 A'   28 A'                 
  0.221   0.266   0.274   0.332   0.404   0.451   0.458   0.517
 29 A'   30 A'    9 A"   31 A'   32 A'   10 A"   33 A'   34 A'                 
  0.590   0.603   0.636   0.670   0.685   0.761   0.807   0.849
 35 A'   11 A"   12 A"   36 A'   37 A'   38 A'   13 A"   39 A'                 
  0.861   0.866   0.899   0.901   0.931   1.045   1.089   1.192
 14 A"   40 A'   15 A"   41 A'   42 A'   43 A'   44 A'   45 A'                 
  1.309   1.476   1.502   1.565   1.716   1.913   2.068   2.178
 16 A"   46 A'   17 A"   47 A'   48 A'   49 A'   18 A"   50 A'                 
  2.246   2.280   2.333   2.360   2.577   2.687   2.959   3.775
 19 A"   51 A'   20 A"   52 A'   53 A'   54 A'   55 A'   21 A"                 
  3.932   4.452   6.930   9.649  13.748  13.847  13.983  25.804
 56 A'   57 A'   58 A'   59 A'   22 A"   60 A'   61 A'   23 A"                 
 25.834  26.092  35.390 163.058 215.631
 62 A'   63 A'   64 A'   65 A'   66 A'                                         

 Beta MOs, Restricted
 -- Occupied --                  
-101.56  -77.14  -14.35   -9.47   -7.23   -7.23   -7.23   -6.63
  1 A'    2 A'    3 A'    4 A'    5 A'    1 A"    6 A'    7 A'                 
 -4.797  -4.795  -4.790  -0.907  -0.833  -0.611  -0.486  -0.381
  8 A'    2 A"    9 A'   10 A'   11 A'   12 A'   13 A'   14 A'                 
 -0.380  -0.325  -0.321  -0.315
  3 A"    4 A"   15 A'   16 A'                                                 
 -- Virtual --                   
 -0.112  -0.042  -0.009   0.015   0.032   0.039   0.050   0.074
  5 A"   17 A'   18 A'   19 A'   20 A'    6 A"   21 A'   22 A'                 
  0.088   0.092   0.107   0.138   0.143   0.166   0.169   0.190
 23 A'    7 A"   24 A'    8 A"   25 A'   26 A'   27 A'   28 A'                 
  0.221   0.266   0.274   0.332   0.404   0.451   0.458   0.517
 29 A'   30 A'    9 A"   31 A'   32 A'   10 A"   33 A'   34 A'                 
  0.590   0.603   0.636   0.670   0.685   0.761   0.807   0.849
 35 A'   11 A"   12 A"   36 A'   37 A'   38 A'   13 A"   39 A'                 
  0.861   0.866   0.899   0.901   0.931   1.045   1.089   1.192
 14 A"   40 A'   15 A"   41 A'   42 A'   43 A'   44 A'   45 A'                 
  1.309   1.476   1.502   1.565   1.716   1.913   2.068   2.178
 16 A"   46 A'   17 A"   47 A'   48 A'   49 A'   18 A"   50 A'                 
  2.246   2.280   2.333   2.360   2.577   2.687   2.959   3.775
 19 A"   51 A'   20 A"   52 A'   53 A'   54 A'   55 A'   21 A"                 
  3.932   4.452   6.930   9.649  13.748  13.847  13.983  25.804
 56 A'   57 A'   58 A'   59 A'   22 A"   60 A'   61 A'   23 A"                 
 25.834  26.092  35.390 163.058 215.631
 62 A'   63 A'   64 A'   65 A'   66 A'                                         
 --------------------------------------------------------------

          Ground-State Mulliken Net Atomic Charges

     Atom                 Charge (a.u.)
  ----------------------------------------
      1 P                     0.302009
      2 N                    -0.391388
      3 H                     0.288089
      4 Cl                   -0.198710
  ----------------------------------------
  Sum of atomic charges =    -0.000000

 -----------------------------------------------------------------
                    Cartesian Multipole Moments
 -----------------------------------------------------------------
    Charge (ESU x 10^10)
                 0.0000
    Dipole Moment (Debye)
         X      -0.4287      Y       0.1490      Z       0.0000
       Tot       0.4538
    Quadrupole Moments (Debye-Ang)
        XX     -37.5751     XY      -1.6705     YY     -28.9955
        XZ      -0.0000     YZ      -0.0000     ZZ     -31.2368
    Octopole Moments (Debye-Ang^2)
       XXX      27.8918    XXY      -1.0926    XYY      -0.8532
       YYY      -2.2215    XXZ       0.0000    XYZ       0.0000
       YYZ       0.0000    XZZ       4.5745    YZZ      -3.5575
       ZZZ       0.0000
    Hexadecapole Moments (Debye-Ang^3)
      XXXX    -362.3964   XXXY      -8.9182   XXYY     -59.3827
      XYYY     -22.0004   YYYY     -83.1358   XXXZ      -0.0000
      XXYZ      -0.0000   XYYZ      -0.0000   YYYZ      -0.0000
      XXZZ     -62.8061   XYZZ      -3.2375   YYZZ     -21.6886
      XZZZ      -0.0000   YZZZ      -0.0000   ZZZZ     -38.8049
 -----------------------------------------------------------------
 Calculating analytic gradient of the SCF energy
 Gradient of SCF Energy
            1           2           3           4
    1   0.0048869  -0.0039963   0.0016650  -0.0025556
    2  -0.0000296   0.0021990  -0.0009670  -0.0012024
    3   0.0000000   0.0000000  -0.0000000  -0.0000000
 Max gradient component =       4.887E-03
 RMS gradient           =       2.167E-03
 Gradient time:  CPU 1.07 s  wall 1.07 s
 Geometry Optimization Parameters
   NAtoms,    NIC,     NZ,  NCons,   NDum,   NFix, NCnnct, MaxDiis
        4      14       4       0       0       0       0       0

 Cartesian Hessian Update
 Hessian Updated using BFGS Update


** GEOMETRY OPTIMIZATION IN DELOCALIZED INTERNAL COORDINATES **
   Searching for a Minimum

   Optimization Cycle:   8

                       Coordinates (Angstroms)
     ATOM                X               Y               Z
      1  P        -0.7185964833   -0.5167462938    0.0000000000
      2  N        -1.8363881854    0.5444481959    0.0000000000
      3  H        -1.7138461592    1.5524699762    0.0000000000
      4  Cl        1.2129591490    0.3977182303    0.0000000000
   Point Group: cs    Number of degrees of freedom:     5


   Energy is   -856.982675061

 Hessian Updated using BFGS Update

  5 Hessian modes will be used to form the next step
  Hessian Eigenvalues:
     0.114140    0.241849    0.267701    0.451338    0.579882

 Minimum Search - Taking Simple RFO Step
 Searching for Lamda that Minimizes Along All modes
 Value Taken    Lamda =  -0.00018761
 Step Taken.  Stepsize is  0.039328

                             Maximum     Tolerance    Cnvgd?
         Gradient           0.003920      0.000300      NO
         Displacement       0.021258      0.001200      NO
         Energy change     -0.000770      0.000001      NO


 New Cartesian Coordinates Obtained by Inverse Iteration

 Displacement from previous Coordinates is:  0.050464
 ----------------------------------------------------------------
             Standard Nuclear Orientation (Angstroms)
    I     Atom           X                Y                Z
 ----------------------------------------------------------------
    1      P      -0.7203383938    -0.5149606892     0.0000000000
    2      N      -1.8283594463     0.5462824508     0.0000000000
    3      H      -1.7335856460     1.5562236643     0.0000000000
    4      Cl      1.2264118071     0.3903446827     0.0000000000
 ----------------------------------------------------------------
 Molecular Point Group                 Cs    NOp =  2
 Largest Abelian Subgroup              Cs    NOp =  2
 Nuclear Repulsion Energy =   129.5767718439 hartrees
 There are       20 alpha and       20 beta electrons
 Applying Cartesian multipole field
    Component          Value
    ---------          -----
     (2,0,0)        1.00000E-11
     (0,2,0)        2.00000E-11
     (0,0,2)       -3.00000E-11
 Nucleus-field energy     =     0.0000000029 hartrees
 Requested basis set is 6-311++G(d,p)
 There are 37 shells and 89 basis functions
 A cutoff of  1.0D-11 yielded    653 shell pairs
 There are      3958 function pairs (      4243 Cartesian)
 Smallest overlap matrix eigenvalue = 2.59E-03
 Guess MOs from SCF MO coefficient file

 -----------------------------------------------------------------------
  General SCF calculation program by
  Eric Jon Sundstrom, Paul Horn, Yuezhi Mao, Dmitri Zuev, Alec White,
  David Stuck, Shaama M.S., Shane Yost, Joonho Lee, David Small,
  Daniel Levine, Susi Lehtola, Hugh Burton, Evgeny Epifanovsky
 -----------------------------------------------------------------------
 Exchange:     0.2000 Hartree-Fock + 0.0800 Slater + 0.7200 B88
 Correlation:  0.1900 VWN1RPA + 0.8100 LYP
 Using SG-1 standard quadrature grid
 A restricted SCF calculation will be
 performed using DIIS
 SCF converges when DIIS error is below 1.0e-08
 ---------------------------------------
  Cycle       Energy         DIIS error
 ---------------------------------------
    1    -856.9826476432      3.14e-04  
    2    -856.9827557565      2.25e-04  
    3    -856.9827269114      2.78e-04  
    4    -856.9827999200      3.09e-05  
    5    -856.9828009653      2.97e-06  
    6    -856.9828009742      1.13e-06  
    7    -856.9828009754      5.62e-07  
    8    -856.9828009758      7.77e-08  
    9    -856.9828009758      2.82e-08  
   10    -856.9828009758      6.71e-09  Convergence criterion met
 ---------------------------------------
 SCF time:   CPU 3.88s  wall 3.00s 
 SCF   energy in the final basis set =     -856.9828009758
 Total energy in the final basis set =     -856.9828009758

 --------------------------------------------------------------
             Orbital Energies (a.u.) and Symmetries
 --------------------------------------------------------------

 Alpha MOs, Restricted
 -- Occupied --                  
-101.56  -77.14  -14.35   -9.47   -7.23   -7.23   -7.22   -6.63
  1 A'    2 A'    3 A'    4 A'    5 A'    1 A"    6 A'    7 A'                 
 -4.797  -4.795  -4.790  -0.908  -0.830  -0.613  -0.486  -0.380
  8 A'    2 A"    9 A'   10 A'   11 A'   12 A'   13 A'   14 A'                 
 -0.380  -0.325  -0.320  -0.314
  3 A"    4 A"   15 A'   16 A'                                                 
 -- Virtual --                   
 -0.112  -0.042  -0.009   0.015   0.032   0.039   0.050   0.075
  5 A"   17 A'   18 A'   19 A'   20 A'    6 A"   21 A'   22 A'                 
  0.088   0.093   0.107   0.137   0.143   0.165   0.169   0.189
 23 A'    7 A"   24 A'    8 A"   25 A'   26 A'   27 A'   28 A'                 
  0.223   0.266   0.274   0.332   0.407   0.452   0.460   0.517
 29 A'   30 A'    9 A"   31 A'   32 A'   10 A"   33 A'   34 A'                 
  0.593   0.605   0.636   0.672   0.682   0.759   0.805   0.851
 35 A'   11 A"   12 A"   36 A'   37 A'   38 A'   13 A"   39 A'                 
  0.863   0.867   0.899   0.902   0.932   1.046   1.091   1.189
 14 A"   40 A'   15 A"   41 A'   42 A'   43 A'   44 A'   45 A'                 
  1.312   1.477   1.502   1.570   1.715   1.916   2.063   2.165
 16 A"   46 A'   17 A"   47 A'   48 A'   49 A'   18 A"   50 A'                 
  2.248   2.279   2.336   2.360   2.578   2.693   2.967   3.774
 19 A"   51 A'   20 A"   52 A'   53 A'   54 A'   55 A'   21 A"                 
  3.929   4.460   6.934   9.650  13.748  13.849  13.990  25.806
 56 A'   57 A'   58 A'   59 A'   22 A"   60 A'   61 A'   23 A"                 
 25.835  26.087  35.392 163.064 215.632
 62 A'   63 A'   64 A'   65 A'   66 A'                                         

 Beta MOs, Restricted
 -- Occupied --                  
-101.56  -77.14  -14.35   -9.47   -7.23   -7.23   -7.22   -6.63
  1 A'    2 A'    3 A'    4 A'    5 A'    1 A"    6 A'    7 A'                 
 -4.797  -4.795  -4.790  -0.908  -0.830  -0.613  -0.486  -0.380
  8 A'    2 A"    9 A'   10 A'   11 A'   12 A'   13 A'   14 A'                 
 -0.380  -0.325  -0.320  -0.314
  3 A"    4 A"   15 A'   16 A'                                                 
 -- Virtual --                   
 -0.112  -0.042  -0.009   0.015   0.032   0.039   0.050   0.075
  5 A"   17 A'   18 A'   19 A'   20 A'    6 A"   21 A'   22 A'                 
  0.088   0.093   0.107   0.137   0.143   0.165   0.169   0.189
 23 A'    7 A"   24 A'    8 A"   25 A'   26 A'   27 A'   28 A'                 
  0.223   0.266   0.274   0.332   0.407   0.452   0.460   0.517
 29 A'   30 A'    9 A"   31 A'   32 A'   10 A"   33 A'   34 A'                 
  0.593   0.605   0.636   0.672   0.682   0.759   0.805   0.851
 35 A'   11 A"   12 A"   36 A'   37 A'   38 A'   13 A"   39 A'                 
  0.863   0.867   0.899   0.902   0.932   1.046   1.091   1.189
 14 A"   40 A'   15 A"   41 A'   42 A'   43 A'   44 A'   45 A'                 
  1.312   1.477   1.502   1.570   1.715   1.916   2.063   2.165
 16 A"   46 A'   17 A"   47 A'   48 A'   49 A'   18 A"   50 A'                 
  2.248   2.279   2.336   2.360   2.578   2.693   2.967   3.774
 19 A"   51 A'   20 A"   52 A'   53 A'   54 A'   55 A'   21 A"                 
  3.929   4.460   6.934   9.650  13.748  13.849  13.990  25.806
 56 A'   57 A'   58 A'   59 A'   22 A"   60 A'   61 A'   23 A"                 
 25.835  26.087  35.392 163.064 215.632
 62 A'   63 A'   64 A'   65 A'   66 A'                                         
 --------------------------------------------------------------

          Ground-State Mulliken Net Atomic Charges

     Atom                 Charge (a.u.)
  ----------------------------------------
      1 P                     0.306534
      2 N                    -0.391553
      3 H                     0.293020
      4 Cl                   -0.208000
  ----------------------------------------
  Sum of atomic charges =    -0.000000

 -----------------------------------------------------------------
                    Cartesian Multipole Moments
 -----------------------------------------------------------------
    Charge (ESU x 10^10)
                 0.0000
    Dipole Moment (Debye)
         X      -0.5845      Y       0.1579      Z      -0.0000
       Tot       0.6055
    Quadrupole Moments (Debye-Ang)
        XX     -37.3978     XY      -1.8008     YY     -28.9394
        XZ      -0.0000     YZ      -0.0000     ZZ     -31.2286
    Octopole Moments (Debye-Ang^2)
       XXX      26.2633    XXY      -0.7066    XYY      -1.3252
       YYY      -1.9875    XXZ      -0.0000    XYZ      -0.0000
       YYZ      -0.0000    XZZ       4.2739    YZZ      -3.5108
       ZZZ      -0.0000
    Hexadecapole Moments (Debye-Ang^3)
      XXXX    -362.4448   XXXY      -9.7608   XXYY     -59.1687
      XYYY     -22.2436   YYYY     -82.3202   XXXZ      -0.0000
      XXYZ      -0.0000   XYYZ      -0.0000   YYYZ      -0.0000
      XXZZ     -63.0745   XYZZ      -3.1970   YYZZ     -21.5856
      XZZZ      -0.0000   YZZZ      -0.0000   ZZZZ     -38.7825
 -----------------------------------------------------------------
 Calculating analytic gradient of the SCF energy
 Gradient of SCF Energy
            1           2           3           4
    1  -0.0000090   0.0000757   0.0011369  -0.0012036
    2   0.0022186  -0.0006255  -0.0010240  -0.0005691
    3  -0.0000000   0.0000000  -0.0000000   0.0000000
 Max gradient component =       2.219E-03
 RMS gradient           =       8.866E-04
 Gradient time:  CPU 1.06 s  wall 1.06 s
 Geometry Optimization Parameters
   NAtoms,    NIC,     NZ,  NCons,   NDum,   NFix, NCnnct, MaxDiis
        4      14       4       0       0       0       0       0

 Cartesian Hessian Update
 Hessian Updated using BFGS Update


** GEOMETRY OPTIMIZATION IN DELOCALIZED INTERNAL COORDINATES **
   Searching for a Minimum

   Optimization Cycle:   9

                       Coordinates (Angstroms)
     ATOM                X               Y               Z
      1  P        -0.7203383938   -0.5149606892    0.0000000000
      2  N        -1.8283594463    0.5462824508    0.0000000000
      3  H        -1.7335856460    1.5562236643    0.0000000000
      4  Cl        1.2264118071    0.3903446827    0.0000000000
   Point Group: cs    Number of degrees of freedom:     5


   Energy is   -856.982800976

 Hessian Updated using BFGS Update

  5 Hessian modes will be used to form the next step
  Hessian Eigenvalues:
     0.063199    0.239629    0.268063    0.444724    0.701355

 Minimum Search - Taking Simple RFO Step
 Searching for Lamda that Minimizes Along All modes
 Value Taken    Lamda =  -0.00007749
 Step Taken.  Stepsize is  0.032415

                             Maximum     Tolerance    Cnvgd?
         Gradient           0.002331      0.000300      NO
         Displacement       0.020001      0.001200      NO
         Energy change     -0.000126      0.000001      NO


 New Cartesian Coordinates Obtained by Inverse Iteration

 Displacement from previous Coordinates is:  0.052199
 ----------------------------------------------------------------
             Standard Nuclear Orientation (Angstroms)
    I     Atom           X                Y                Z
 ----------------------------------------------------------------
    1      P      -0.7190285726    -0.5142360244     0.0000000000
    2      N      -1.8230567682     0.5490520026     0.0000000000
    3      H      -1.7543163949     1.5611770632     0.0000000000
    4      Cl      1.2405300567     0.3818970672     0.0000000000
 ----------------------------------------------------------------
 Molecular Point Group                 Cs    NOp =  2
 Largest Abelian Subgroup              Cs    NOp =  2
 Nuclear Repulsion Energy =   129.2678757831 hartrees
 There are       20 alpha and       20 beta electrons
 Applying Cartesian multipole field
    Component          Value
    ---------          -----
     (2,0,0)        1.00000E-11
     (0,2,0)        2.00000E-11
     (0,0,2)       -3.00000E-11
 Nucleus-field energy     =     0.0000000029 hartrees
 Requested basis set is 6-311++G(d,p)
 There are 37 shells and 89 basis functions
 A cutoff of  1.0D-11 yielded    653 shell pairs
 There are      3958 function pairs (      4243 Cartesian)
 Smallest overlap matrix eigenvalue = 2.64E-03
 Guess MOs from SCF MO coefficient file

 -----------------------------------------------------------------------
  General SCF calculation program by
  Eric Jon Sundstrom, Paul Horn, Yuezhi Mao, Dmitri Zuev, Alec White,
  David Stuck, Shaama M.S., Shane Yost, Joonho Lee, David Small,
  Daniel Levine, Susi Lehtola, Hugh Burton, Evgeny Epifanovsky
 -----------------------------------------------------------------------
 Exchange:     0.2000 Hartree-Fock + 0.0800 Slater + 0.7200 B88
 Correlation:  0.1900 VWN1RPA + 0.8100 LYP
 Using SG-1 standard quadrature grid
 A restricted SCF calculation will be
 performed using DIIS
 SCF converges when DIIS error is below 1.0e-08
 ---------------------------------------
  Cycle       Energy         DIIS error
 ---------------------------------------
    1    -856.9827508555      2.49e-04  
    2    -856.9828410259      8.33e-05  
    3    -856.9828218480      1.65e-04  
    4    -856.9828471979      2.20e-05  
    5    -856.9828476989      2.09e-06  
    6    -856.9828477036      1.13e-06  
    7    -856.9828477051      3.37e-07  
    8    -856.9828477052      7.11e-08  
    9    -856.9828477052      2.83e-08  
   10    -856.9828477052      5.27e-09  Convergence criterion met
 ---------------------------------------
 SCF time:   CPU 3.86s  wall 3.00s 
 SCF   energy in the final basis set =     -856.9828477052
 Total energy in the final basis set =     -856.9828477052

 --------------------------------------------------------------
             Orbital Energies (a.u.) and Symmetries
 --------------------------------------------------------------

 Alpha MOs, Restricted
 -- Occupied --                  
-101.55  -77.14  -14.35   -9.47   -7.23   -7.22   -7.22   -6.63
  1 A'    2 A'    3 A'    4 A'    5 A'    1 A"    6 A'    7 A'                 
 -4.798  -4.796  -4.791  -0.907  -0.828  -0.615  -0.485  -0.380
  8 A'    2 A"    9 A'   10 A'   11 A'   12 A'   13 A'   14 A'                 
 -0.379  -0.325  -0.319  -0.313
  3 A"    4 A"   15 A'   16 A'                                                 
 -- Virtual --                   
 -0.112  -0.043  -0.009   0.015   0.032   0.039   0.049   0.075
  5 A"   17 A'   18 A'   19 A'   20 A'    6 A"   21 A'   22 A'                 
  0.088   0.093   0.107   0.137   0.144   0.164   0.168   0.188
 23 A'    7 A"   24 A'    8 A"   25 A'   26 A'   27 A'   28 A'                 
  0.224   0.267   0.274   0.331   0.408   0.452   0.461   0.516
 29 A'   30 A'    9 A"   31 A'   32 A'   10 A"   33 A'   34 A'                 
  0.596   0.607   0.636   0.672   0.680   0.759   0.804   0.852
 35 A'   11 A"   12 A"   36 A'   37 A'   38 A'   13 A"   39 A'                 
  0.865   0.868   0.898   0.902   0.933   1.044   1.091   1.186
 14 A"   40 A'   15 A"   41 A'   42 A'   43 A'   44 A'   45 A'                 
  1.314   1.477   1.503   1.575   1.713   1.918   2.057   2.152
 16 A"   46 A'   17 A"   47 A'   48 A'   49 A'   18 A"   50 A'                 
  2.249   2.279   2.338   2.359   2.578   2.693   2.974   3.774
 19 A"   51 A'   20 A"   52 A'   53 A'   54 A'   55 A'   21 A"                 
  3.923   4.462   6.935   9.651  13.748  13.849  13.992  25.807
 56 A'   57 A'   58 A'   59 A'   22 A"   60 A'   61 A'   23 A"                 
 25.835  26.083  35.392 163.064 215.633
 62 A'   63 A'   64 A'   65 A'   66 A'                                         

 Beta MOs, Restricted
 -- Occupied --                  
-101.55  -77.14  -14.35   -9.47   -7.23   -7.22   -7.22   -6.63
  1 A'    2 A'    3 A'    4 A'    5 A'    1 A"    6 A'    7 A'                 
 -4.798  -4.796  -4.791  -0.907  -0.828  -0.615  -0.485  -0.380
  8 A'    2 A"    9 A'   10 A'   11 A'   12 A'   13 A'   14 A'                 
 -0.379  -0.325  -0.319  -0.313
  3 A"    4 A"   15 A'   16 A'                                                 
 -- Virtual --                   
 -0.112  -0.043  -0.009   0.015   0.032   0.039   0.049   0.075
  5 A"   17 A'   18 A'   19 A'   20 A'    6 A"   21 A'   22 A'                 
  0.088   0.093   0.107   0.137   0.144   0.164   0.168   0.188
 23 A'    7 A"   24 A'    8 A"   25 A'   26 A'   27 A'   28 A'                 
  0.224   0.267   0.274   0.331   0.408   0.452   0.461   0.516
 29 A'   30 A'    9 A"   31 A'   32 A'   10 A"   33 A'   34 A'                 
  0.596   0.607   0.636   0.672   0.680   0.759   0.804   0.852
 35 A'   11 A"   12 A"   36 A'   37 A'   38 A'   13 A"   39 A'                 
  0.865   0.868   0.898   0.902   0.933   1.044   1.091   1.186
 14 A"   40 A'   15 A"   41 A'   42 A'   43 A'   44 A'   45 A'                 
  1.314   1.477   1.503   1.575   1.713   1.918   2.057   2.152
 16 A"   46 A'   17 A"   47 A'   48 A'   49 A'   18 A"   50 A'                 
  2.249   2.279   2.338   2.359   2.578   2.693   2.974   3.774
 19 A"   51 A'   20 A"   52 A'   53 A'   54 A'   55 A'   21 A"                 
  3.923   4.462   6.935   9.651  13.748  13.849  13.992  25.807
 56 A'   57 A'   58 A'   59 A'   22 A"   60 A'   61 A'   23 A"                 
 25.835  26.083  35.392 163.064 215.633
 62 A'   63 A'   64 A'   65 A'   66 A'                                         
 --------------------------------------------------------------

          Ground-State Mulliken Net Atomic Charges

     Atom                 Charge (a.u.)
  ----------------------------------------
      1 P                     0.310656
      2 N                    -0.393540
      3 H                     0.296918
      4 Cl                   -0.214034
  ----------------------------------------
  Sum of atomic charges =    -0.000000

 -----------------------------------------------------------------
                    Cartesian Multipole Moments
 -----------------------------------------------------------------
    Charge (ESU x 10^10)
                 0.0000
    Dipole Moment (Debye)
         X      -0.7000      Y       0.1666      Z      -0.0000
       Tot       0.7196
    Quadrupole Moments (Debye-Ang)
        XX     -37.2629     XY      -1.9157     YY     -28.8898
        XZ       0.0000     YZ       0.0000     ZZ     -31.2369
    Octopole Moments (Debye-Ang^2)
       XXX      24.7897    XXY      -0.3035    XYY      -1.7860
       YYY      -1.6968    XXZ      -0.0000    XYZ       0.0000
       YYZ      -0.0000    XZZ       3.9984    YZZ      -3.4412
       ZZZ      -0.0000
    Hexadecapole Moments (Debye-Ang^3)
      XXXX    -363.1285   XXXY     -10.3932   XXYY     -59.0139
      XYYY     -22.3024   YYYY     -81.6026   XXXZ       0.0000
      XXYZ      -0.0000   XYYZ       0.0000   YYYZ       0.0000
      XXZZ     -63.4360   XYZZ      -3.0967   YYZZ     -21.5093
      XZZZ       0.0000   YZZZ       0.0000   ZZZZ     -38.8059
 -----------------------------------------------------------------
 Calculating analytic gradient of the SCF energy
 Gradient of SCF Energy
            1           2           3           4
    1  -0.0009345   0.0005038   0.0004319  -0.0000013
    2   0.0009404  -0.0005299  -0.0003042  -0.0001063
    3  -0.0000000  -0.0000000   0.0000000   0.0000000
 Max gradient component =       9.404E-04
 RMS gradient           =       4.639E-04
 Gradient time:  CPU 1.07 s  wall 1.07 s
 Geometry Optimization Parameters
   NAtoms,    NIC,     NZ,  NCons,   NDum,   NFix, NCnnct, MaxDiis
        4      14       4       0       0       0       0       0

 Cartesian Hessian Update
 Hessian Updated using BFGS Update


** GEOMETRY OPTIMIZATION IN DELOCALIZED INTERNAL COORDINATES **
   Searching for a Minimum

   Optimization Cycle:  10

                       Coordinates (Angstroms)
     ATOM                X               Y               Z
      1  P        -0.7190285726   -0.5142360244    0.0000000000
      2  N        -1.8230567682    0.5490520026    0.0000000000
      3  H        -1.7543163949    1.5611770632    0.0000000000
      4  Cl        1.2405300567    0.3818970672    0.0000000000
   Point Group: cs    Number of degrees of freedom:     5


   Energy is   -856.982847705

 Hessian Updated using BFGS Update

  5 Hessian modes will be used to form the next step
  Hessian Eigenvalues:
     0.054438    0.238676    0.272210    0.442169    0.636531

 Minimum Search - Taking Simple RFO Step
 Searching for Lamda that Minimizes Along All modes
 Value Taken    Lamda =  -0.00000739
 Step Taken.  Stepsize is  0.008594

                             Maximum     Tolerance    Cnvgd?
         Gradient           0.000899      0.000300      NO
         Displacement       0.006292      0.001200      NO
         Energy change     -0.000047      0.000001      NO


 New Cartesian Coordinates Obtained by Inverse Iteration

 Displacement from previous Coordinates is:  0.016342
 ----------------------------------------------------------------
             Standard Nuclear Orientation (Angstroms)
    I     Atom           X                Y                Z
 ----------------------------------------------------------------
    1      P      -0.7177772919    -0.5140159157     0.0000000000
    2      N      -1.8218114646     0.5500369714     0.0000000000
    3      H      -1.7608537192     1.5629046206     0.0000000000
    4      Cl      1.2445707968     0.3789644322     0.0000000000
 ----------------------------------------------------------------
 Molecular Point Group                 Cs    NOp =  2
 Largest Abelian Subgroup              Cs    NOp =  2
 Nuclear Repulsion Energy =   129.1814343952 hartrees
 There are       20 alpha and       20 beta electrons
 Applying Cartesian multipole field
    Component          Value
    ---------          -----
     (2,0,0)        1.00000E-11
     (0,2,0)        2.00000E-11
     (0,0,2)       -3.00000E-11
 Nucleus-field energy     =     0.0000000029 hartrees
 Requested basis set is 6-311++G(d,p)
 There are 37 shells and 89 basis functions
 A cutoff of  1.0D-11 yielded    652 shell pairs
 There are      3955 function pairs (      4240 Cartesian)
 Smallest overlap matrix eigenvalue = 2.65E-03
 Guess MOs from SCF MO coefficient file

 -----------------------------------------------------------------------
  General SCF calculation program by
  Eric Jon Sundstrom, Paul Horn, Yuezhi Mao, Dmitri Zuev, Alec White,
  David Stuck, Shaama M.S., Shane Yost, Joonho Lee, David Small,
  Daniel Levine, Susi Lehtola, Hugh Burton, Evgeny Epifanovsky
 -----------------------------------------------------------------------
 Exchange:     0.2000 Hartree-Fock + 0.0800 Slater + 0.7200 B88
 Correlation:  0.1900 VWN1RPA + 0.8100 LYP
 Using SG-1 standard quadrature grid
 A restricted SCF calculation will be
 performed using DIIS
 SCF converges when DIIS error is below 1.0e-08
 ---------------------------------------
  Cycle       Energy         DIIS error
 ---------------------------------------
    1    -856.9828447253      6.95e-05  
    2    -856.9828517102      9.83e-06  
    3    -856.9828515531      1.78e-05  
    4    -856.9828518370      4.49e-06  
    5    -856.9828518557      6.98e-07  
    6    -856.9828518562      3.17e-07  
    7    -856.9828518563      7.55e-08  
    8    -856.9828518563      1.93e-08  
    9    -856.9828518563      5.68e-09  Convergence criterion met
 ---------------------------------------
 SCF time:   CPU 3.51s  wall 4.00s 
 SCF   energy in the final basis set =     -856.9828518563
 Total energy in the final basis set =     -856.9828518563

 --------------------------------------------------------------
             Orbital Energies (a.u.) and Symmetries
 --------------------------------------------------------------

 Alpha MOs, Restricted
 -- Occupied --                  
-101.55  -77.14  -14.35   -9.47   -7.23   -7.22   -7.22   -6.64
  1 A'    2 A'    3 A'    4 A'    5 A'    1 A"    6 A'    7 A'                 
 -4.798  -4.796  -4.791  -0.907  -0.828  -0.616  -0.485  -0.380
  8 A'    2 A"    9 A'   10 A'   11 A'   12 A'   13 A'   14 A'                 
 -0.379  -0.325  -0.319  -0.313
  3 A"    4 A"   15 A'   16 A'                                                 
 -- Virtual --                   
 -0.112  -0.043  -0.009   0.015   0.032   0.039   0.049   0.075
  5 A"   17 A'   18 A'   19 A'   20 A'    6 A"   21 A'   22 A'                 
  0.088   0.093   0.107   0.137   0.144   0.163   0.168   0.188
 23 A'    7 A"   24 A'    8 A"   25 A'   26 A'   27 A'   28 A'                 
  0.225   0.267   0.274   0.330   0.409   0.452   0.462   0.515
 29 A'   30 A'    9 A"   31 A'   32 A'   10 A"   33 A'   34 A'                 
  0.597   0.607   0.636   0.672   0.679   0.759   0.804   0.852
 35 A'   11 A"   12 A"   36 A'   37 A'   38 A'   13 A"   39 A'                 
  0.865   0.869   0.898   0.902   0.933   1.043   1.091   1.186
 14 A"   40 A'   15 A"   41 A'   42 A'   43 A'   44 A'   45 A'                 
  1.315   1.476   1.503   1.577   1.713   1.919   2.055   2.148
 16 A"   46 A'   17 A"   47 A'   48 A'   49 A'   18 A"   50 A'                 
  2.250   2.278   2.339   2.358   2.577   2.693   2.976   3.773
 19 A"   51 A'   20 A"   52 A'   53 A'   54 A'   55 A'   21 A"                 
  3.921   4.461   6.934   9.652  13.748  13.849  13.991  25.807
 56 A'   57 A'   58 A'   59 A'   22 A"   60 A'   61 A'   23 A"                 
 25.836  26.083  35.391 163.064 215.633
 62 A'   63 A'   64 A'   65 A'   66 A'                                         

 Beta MOs, Restricted
 -- Occupied --                  
-101.55  -77.14  -14.35   -9.47   -7.23   -7.22   -7.22   -6.64
  1 A'    2 A'    3 A'    4 A'    5 A'    1 A"    6 A'    7 A'                 
 -4.798  -4.796  -4.791  -0.907  -0.828  -0.616  -0.485  -0.380
  8 A'    2 A"    9 A'   10 A'   11 A'   12 A'   13 A'   14 A'                 
 -0.379  -0.325  -0.319  -0.313
  3 A"    4 A"   15 A'   16 A'                                                 
 -- Virtual --                   
 -0.112  -0.043  -0.009   0.015   0.032   0.039   0.049   0.075
  5 A"   17 A'   18 A'   19 A'   20 A'    6 A"   21 A'   22 A'                 
  0.088   0.093   0.107   0.137   0.144   0.163   0.168   0.188
 23 A'    7 A"   24 A'    8 A"   25 A'   26 A'   27 A'   28 A'                 
  0.225   0.267   0.274   0.330   0.409   0.452   0.462   0.515
 29 A'   30 A'    9 A"   31 A'   32 A'   10 A"   33 A'   34 A'                 
  0.597   0.607   0.636   0.672   0.679   0.759   0.804   0.852
 35 A'   11 A"   12 A"   36 A'   37 A'   38 A'   13 A"   39 A'                 
  0.865   0.869   0.898   0.902   0.933   1.043   1.091   1.186
 14 A"   40 A'   15 A"   41 A'   42 A'   43 A'   44 A'   45 A'                 
  1.315   1.476   1.503   1.577   1.713   1.919   2.055   2.148
 16 A"   46 A'   17 A"   47 A'   48 A'   49 A'   18 A"   50 A'                 
  2.250   2.278   2.339   2.358   2.577   2.693   2.976   3.773
 19 A"   51 A'   20 A"   52 A'   53 A'   54 A'   55 A'   21 A"                 
  3.921   4.461   6.934   9.652  13.748  13.849  13.991  25.807
 56 A'   57 A'   58 A'   59 A'   22 A"   60 A'   61 A'   23 A"                 
 25.836  26.083  35.391 163.064 215.633
 62 A'   63 A'   64 A'   65 A'   66 A'                                         
 --------------------------------------------------------------

          Ground-State Mulliken Net Atomic Charges

     Atom                 Charge (a.u.)
  ----------------------------------------
      1 P                     0.311590
      2 N                    -0.394623
      3 H                     0.297863
      4 Cl                   -0.214829
  ----------------------------------------
  Sum of atomic charges =    -0.000000

 -----------------------------------------------------------------
                    Cartesian Multipole Moments
 -----------------------------------------------------------------
    Charge (ESU x 10^10)
                 0.0000
    Dipole Moment (Debye)
         X      -0.7227      Y       0.1712      Z       0.0000
       Tot       0.7427
    Quadrupole Moments (Debye-Ang)
        XX     -37.2284     XY      -1.9481     YY     -28.8772
        XZ       0.0000     YZ      -0.0000     ZZ     -31.2414
    Octopole Moments (Debye-Ang^2)
       XXX      24.3883    XXY      -0.1749    XYY      -1.9183
       YYY      -1.5941    XXZ       0.0000    XYZ      -0.0000
       YYZ       0.0000    XZZ       3.9240    YZZ      -3.4142
       ZZZ       0.0000
    Hexadecapole Moments (Debye-Ang^3)
      XXXX    -363.3235   XXXY     -10.5275   XXYY     -58.9543
      XYYY     -22.2624   YYYY     -81.3843   XXXZ       0.0000
      XXYZ      -0.0000   XYYZ       0.0000   YYYZ      -0.0000
      XXZZ     -63.5416   XYZZ      -3.0476   YYZZ     -21.4872
      XZZZ       0.0000   YZZZ      -0.0000   ZZZZ     -38.8187
 -----------------------------------------------------------------
 Calculating analytic gradient of the SCF energy
 Gradient of SCF Energy
            1           2           3           4
    1  -0.0003971   0.0000162   0.0001739   0.0002070
    2   0.0000111  -0.0000106   0.0000631  -0.0000637
    3   0.0000000   0.0000000  -0.0000000  -0.0000000
 Max gradient component =       3.971E-04
 RMS gradient           =       1.412E-04
 Gradient time:  CPU 1.06 s  wall 1.06 s
 Geometry Optimization Parameters
   NAtoms,    NIC,     NZ,  NCons,   NDum,   NFix, NCnnct, MaxDiis
        4      14       4       0       0       0       0       0

 Cartesian Hessian Update
 Hessian Updated using BFGS Update


** GEOMETRY OPTIMIZATION IN DELOCALIZED INTERNAL COORDINATES **
   Searching for a Minimum

   Optimization Cycle:  11

                       Coordinates (Angstroms)
     ATOM                X               Y               Z
      1  P        -0.7177772919   -0.5140159157    0.0000000000
      2  N        -1.8218114646    0.5500369714    0.0000000000
      3  H        -1.7608537192    1.5629046206    0.0000000000
      4  Cl        1.2445707968    0.3789644322    0.0000000000
   Point Group: cs    Number of degrees of freedom:     5


   Energy is   -856.982851856

 Hessian Updated using BFGS Update

  5 Hessian modes will be used to form the next step
  Hessian Eigenvalues:
     0.053131    0.235703    0.255167    0.443918    0.613883

 Minimum Search - Taking Simple RFO Step
 Searching for Lamda that Minimizes Along All modes
 Value Taken    Lamda =   0.00000000
 Step Taken.  Stepsize is  0.001607

                             Maximum     Tolerance    Cnvgd?
         Gradient           0.000206      0.000300     YES
         Displacement       0.001054      0.001200     YES
         Energy change     -0.000004      0.000001      NO


                       Distance Matrix (Angstroms)
             P (  1)   N (  2)   H (  3)
   N (  2)  1.533330
   H (  3)  2.324136  1.014700
   Cl(  4)  2.155974  3.071151  3.230215

 Final energy is   -856.98285185631175     


 ******************************
 **  OPTIMIZATION CONVERGED  **
 ******************************

                       Coordinates (Angstroms)
     ATOM                X               Y               Z
      1  P        -0.7177772919   -0.5140159157    0.0000000000
      2  N        -1.8218114646    0.5500369714    0.0000000000
      3  H        -1.7608537192    1.5629046206    0.0000000000
      4  Cl        1.2445707968    0.3789644322    0.0000000000

Z-matrix Print:
$molecule
0 1
P 
N  1 1.533330
H  2 1.014700 1 130.499443
Cl 1 2.155974 2 111.588217 3 -0.000000 0
$end


 --------------------------------------------------------------
             Orbital Energies (a.u.) and Symmetries
 --------------------------------------------------------------

 Alpha MOs, Restricted
 -- Occupied --                  
-101.55  -77.14  -14.35   -9.47   -7.23   -7.22   -7.22   -6.64
  1 A'    2 A'    3 A'    4 A'    5 A'    1 A"    6 A'    7 A'                 
 -4.798  -4.796  -4.791  -0.907  -0.828  -0.616  -0.485  -0.380
  8 A'    2 A"    9 A'   10 A'   11 A'   12 A'   13 A'   14 A'                 
 -0.379  -0.325  -0.319  -0.313
  3 A"    4 A"   15 A'   16 A'                                                 
 -- Virtual --                   
 -0.112  -0.043  -0.009   0.015   0.032   0.039   0.049   0.075
  5 A"   17 A'   18 A'   19 A'   20 A'    6 A"   21 A'   22 A'                 
  0.088   0.093   0.107   0.137   0.144   0.163   0.168   0.188
 23 A'    7 A"   24 A'    8 A"   25 A'   26 A'   27 A'   28 A'                 
  0.225   0.267   0.274   0.330   0.409   0.452   0.462   0.515
 29 A'   30 A'    9 A"   31 A'   32 A'   10 A"   33 A'   34 A'                 
  0.597   0.607   0.636   0.672   0.679   0.759   0.804   0.852
 35 A'   11 A"   12 A"   36 A'   37 A'   38 A'   13 A"   39 A'                 
  0.865   0.869   0.898   0.902   0.933   1.043   1.091   1.186
 14 A"   40 A'   15 A"   41 A'   42 A'   43 A'   44 A'   45 A'                 
  1.315   1.476   1.503   1.577   1.713   1.919   2.055   2.148
 16 A"   46 A'   17 A"   47 A'   48 A'   49 A'   18 A"   50 A'                 
  2.250   2.278   2.339   2.358   2.577   2.693   2.976   3.773
 19 A"   51 A'   20 A"   52 A'   53 A'   54 A'   55 A'   21 A"                 
  3.921   4.461   6.934   9.652  13.748  13.849  13.991  25.807
 56 A'   57 A'   58 A'   59 A'   22 A"   60 A'   61 A'   23 A"                 
 25.836  26.083  35.391 163.064 215.633
 62 A'   63 A'   64 A'   65 A'   66 A'                                         

 Beta MOs, Restricted
 -- Occupied --                  
-101.55  -77.14  -14.35   -9.47   -7.23   -7.22   -7.22   -6.64
  1 A'    2 A'    3 A'    4 A'    5 A'    1 A"    6 A'    7 A'                 
 -4.798  -4.796  -4.791  -0.907  -0.828  -0.616  -0.485  -0.380
  8 A'    2 A"    9 A'   10 A'   11 A'   12 A'   13 A'   14 A'                 
 -0.379  -0.325  -0.319  -0.313
  3 A"    4 A"   15 A'   16 A'                                                 
 -- Virtual --                   
 -0.112  -0.043  -0.009   0.015   0.032   0.039   0.049   0.075
  5 A"   17 A'   18 A'   19 A'   20 A'    6 A"   21 A'   22 A'                 
  0.088   0.093   0.107   0.137   0.144   0.163   0.168   0.188
 23 A'    7 A"   24 A'    8 A"   25 A'   26 A'   27 A'   28 A'                 
  0.225   0.267   0.274   0.330   0.409   0.452   0.462   0.515
 29 A'   30 A'    9 A"   31 A'   32 A'   10 A"   33 A'   34 A'                 
  0.597   0.607   0.636   0.672   0.679   0.759   0.804   0.852
 35 A'   11 A"   12 A"   36 A'   37 A'   38 A'   13 A"   39 A'                 
  0.865   0.869   0.898   0.902   0.933   1.043   1.091   1.186
 14 A"   40 A'   15 A"   41 A'   42 A'   43 A'   44 A'   45 A'                 
  1.315   1.476   1.503   1.577   1.713   1.919   2.055   2.148
 16 A"   46 A'   17 A"   47 A'   48 A'   49 A'   18 A"   50 A'                 
  2.250   2.278   2.339   2.358   2.577   2.693   2.976   3.773
 19 A"   51 A'   20 A"   52 A'   53 A'   54 A'   55 A'   21 A"                 
  3.921   4.461   6.934   9.652  13.748  13.849  13.991  25.807
 56 A'   57 A'   58 A'   59 A'   22 A"   60 A'   61 A'   23 A"                 
 25.836  26.083  35.391 163.064 215.633
 62 A'   63 A'   64 A'   65 A'   66 A'                                         
 --------------------------------------------------------------

          Ground-State Mulliken Net Atomic Charges

     Atom                 Charge (a.u.)
  ----------------------------------------
      1 P                     0.311590
      2 N                    -0.394623
      3 H                     0.297863
      4 Cl                   -0.214829
  ----------------------------------------
  Sum of atomic charges =    -0.000000

 -----------------------------------------------------------------
                    Cartesian Multipole Moments
 -----------------------------------------------------------------
    Charge (ESU x 10^10)
                 0.0000
    Dipole Moment (Debye)
         X      -0.7227      Y       0.1712      Z       0.0000
       Tot       0.7427
    Quadrupole Moments (Debye-Ang)
        XX     -37.2284     XY      -1.9481     YY     -28.8772
        XZ       0.0000     YZ      -0.0000     ZZ     -31.2414
    Octopole Moments (Debye-Ang^2)
       XXX      24.3883    XXY      -0.1749    XYY      -1.9183
       YYY      -1.5941    XXZ       0.0000    XYZ      -0.0000
       YYZ       0.0000    XZZ       3.9240    YZZ      -3.4142
       ZZZ       0.0000
    Hexadecapole Moments (Debye-Ang^3)
      XXXX    -363.3235   XXXY     -10.5275   XXYY     -58.9543
      XYYY     -22.2624   YYYY     -81.3843   XXXZ       0.0000
      XXYZ      -0.0000   XYYZ       0.0000   YYYZ      -0.0000
      XXZZ     -63.5416   XYZZ      -3.0476   YYZZ     -21.4872
      XZZZ       0.0000   YZZZ      -0.0000   ZZZZ     -38.8187
 -----------------------------------------------------------------
Archival summary:
1\1\TWL01\OPT\ProcedureUnspecified\BasisUnspecified\l1111\taweetha\SunNov2519:26:412018SunNov2519:26:412018\0\\#,OPT,ProcedureUnspecified,BasisUnspecified,\\0,1\P\N,1,1.53333\H,2,1.0147,1,130.499\Cl,1,2.15597,2,111.588,3,-0,0\\\@

 Total job time:  58.22s(wall), 58.00s(cpu) 
 Sun Nov 25 19:26:41 2018

        *************************************************************
        *                                                           *
        *  Thank you very much for using Q-Chem.  Have a nice day.  *
        *                                                           *
        *************************************************************


 
User input: 2 of 2 
 
Q-Chem Developer Version!
                  Welcome to Q-Chem
     A Quantum Leap Into The Future Of Chemistry


 Q-Chem 5.1, Q-Chem, Inc., Pleasanton, CA (2018)

 Yihan Shao,  Zhengting Gan,  E. Epifanovsky,  A. T. B. Gilbert,  M. Wormit,  
 J. Kussmann,  A. W. Lange,  A. Behn,  Jia Deng,  Xintian Feng,  D. Ghosh,  
 M. Goldey,  P. R. Horn,  L. D. Jacobson,  I. Kaliman,  T. Kus,  A. Landau,  
 Jie Liu,  E. I. Proynov,  R. M. Richard,  R. P. Steele,  E. J. Sundstrom,  
 H. L. Woodcock III,  P. M. Zimmerman,  D. Zuev,  B. Albrecht,  E. Alguire,  
 S. A. Baeppler,  D. Barton,  Z. Benda,  Y. A. Bernard,  E. J. Berquist,  
 K. B. Bravaya,  H. Burton,  D. Casanova,  Chun-Min Chang,  Yunqing Chen,  
 A. Chien,  K. D. Closser,  M. P. Coons,  S. Coriani,  S. Dasgupta,  
 A. L. Dempwolff,  M. Diedenhofen,  Hainam Do,  R. G. Edgar,  Po-Tung Fang,  
 S. Faraji,  S. Fatehi,  Qingguo Feng,  K. D. Fenk,  J. Fosso-Tande,  
 Qinghui Ge,  A. Ghysels,  G. Gidofalvi,  J. Gomes,  J. Gonthier,  A. Gunina,  
 D. Hait,  M. W. D. Hanson-Heine,  P. H. P. Harbach,  A. W. Hauser,  
 J. E. Herr,  E. G. Hohenstein,  Z. C. Holden,  Kerwin Hui,  B. C. Huynh,  
 T.-C. Jagau,  Hyunjun Ji,  B. Kaduk,  K. Khistyaev,  Jaehoon Kim,  
 P. Klunzinger,  K. Koh,  D. Kosenkov,  L. Koulias,  T. Kowalczyk,  
 C. M. Krauter,  A. Kunitsa,  Ka Un Lao,  A. Laurent,  K. V. Lawler,  
 Joonho Lee,  D. Lefrancois,  S. Lehtola,  D. S. Levine,  Yi-Pei Li,  
 You-Sheng Lin,  Fenglai Liu,  E. Livshits,  A. Luenser,  P. Manohar,  
 E. Mansoor,  S. F. Manzer,  Shan-Ping Mao,  Yuezhi Mao,  N. Mardirossian,  
 A. V. Marenich,  T. Markovich,  L. A. Martinez-Martinez,  S. A. Maurer,  
 N. J. Mayhall,  S. C. McKenzie,  J.-M. Mewes,  A. F. Morrison,  
 J. W. Mullinax,  K. Nanda,  T. S. Nguyen-Beck,  R. Olivares-Amaya,  
 J. A. Parkhill,  T. M. Perrine,  F. Plasser,  P. Pokhilko,  S. Prager,  
 A. Prociuk,  E. Ramos,  D. R. Rehn,  F. Rob,  M. Schneider,  N. Sergueev,  
 S. M. Sharada,  S. Sharma,  D. W. Small,  T. Stauch,  T. Stein,  
 Yu-Chuan Su,  A. J. W. Thom,  A. Tkatchenko,  T. Tsuchimochi,  N. M. Tubman,  
 L. Vogt,  M. L. Vidal,  O. Vydrov,  M. A. Watson,  J. Wenzel,  
 M. de Wergifosse,  T. A. Wesolowski,  A. White,  J. Witte,  A. Yamada,  
 Jun Yang,  K. Yao,  S. Yeganeh,  S. R. Yost,  Zhi-Qiang You,  A. Zech,  
 Igor Ying Zhang,  Xing Zhang,  Yan Zhao,  Ying Zhu,  B. R. Brooks,  
 G. K. L. Chan,  C. J. Cramer,  M. S. Gordon,  W. J. Hehre,  A. Klamt,  
 M. W. Schmidt,  C. D. Sherrill,  D. G. Truhlar,  A. Aspuru-Guzik,  R. Baer,  
 A. T. Bell,  N. A. Besley,  Jeng-Da Chai,  A. E. DePrince, III,  
 R. A. DiStasio Jr.,  A. Dreuw,  B. D. Dunietz,  T. R. Furlani,  
 Chao-Ping Hsu,  Yousung Jung,  Jing Kong,  D. S. Lambrecht,  WanZhen Liang,  
 C. Ochsenfeld,  V. A. Rassolov,  L. V. Slipchenko,  J. E. Subotnik,  
 T. Van Voorhis,  J. M. Herbert,  A. I. Krylov,  P. M. W. Gill,  M. Head-Gordon

 Contributors to earlier versions of Q-Chem not listed above: 
 R. D. Adamson,  B. Austin,  J. Baker,  G. J. O. Beran,  K. Brandhorst,  
 S. T. Brown,  E. F. C. Byrd,  A. K. Chakraborty,  C.-L. Cheng,  
 Siu Hung Chien,  D. M. Chipman,  D. L. Crittenden,  H. Dachsel,  
 R. J. Doerksen,  A. D. Dutoi,  L. Fusti-Molnar,  W. A. Goddard III,  
 A. Golubeva-Zadorozhnaya,  S. R. Gwaltney,  G. Hawkins,  A. Heyden,  
 S. Hirata,  G. Kedziora,  F. J. Keil,  C. Kelley,  Jihan Kim,  R. A. King,  
 R. Z. Khaliullin,  P. P. Korambath,  W. Kurlancheek,  A. M. Lee,  M. S. Lee,  
 S. V. Levchenko,  Ching Yeh Lin,  D. Liotard,  R. C. Lochan,  I. Lotan,  
 P. E. Maslen,  N. Nair,  D. P. O'Neill,  D. Neuhauser,  E. Neuscamman,  
 C. M. Oana,  R. Olson,  B. Peters,  R. Peverati,  P. A. Pieniazek,  
 Y. M. Rhee,  J. Ritchie,  M. A. Rohrdanz,  E. Rosta,  N. J. Russ,  
 H. F. Schaefer III,  N. E. Schultz,  N. Shenvi,  A. C. Simmonett,  A. Sodt,  
 D. Stuck,  K. S. Thanthiriwatte,  V. Vanovschi,  Tao Wang,  A. Warshel,  
 C. F. Williams,  Q. Wu,  X. Xu,  W. Zhang

 Please cite Q-Chem as follows:
 Y. Shao et al., Mol. Phys. 113, 184-215 (2015)
 DOI: 10.1080/00268976.2014.952696

 Q-Chem 5.1.2 for Intel X86 EM64T Linux

 Parts of Q-Chem use Armadillo 8.300.2 (Tropical Shenanigans).
 http://arma.sourceforge.net/

 Q-Chem begins on Sun Nov 25 19:26:41 2018  

Host: 
0

     Scratch files written to /scratch/taweetham/qchem47777//
The previous job contains 0 fragments, simply inherited here
Input Ideriv = 2
Curr. Ideriv = -1
Max.  Ideriv = 2

Checking the input file for inconsistencies... 	...done.

--------------------------------------------------------------
User input:
--------------------------------------------------------------

$molecule
read
$end

$rem
   job_type 	frequency
   basis 	6-311++g**
   method	b3lyp	
$end


--------------------------------------------------------------
 ----------------------------------------------------------------
             Standard Nuclear Orientation (Angstroms)
    I     Atom           X                Y                Z
 ----------------------------------------------------------------
    1      P       0.6646024989    -0.5636206980     0.0000000000
    2      N       1.6749912028     0.5897286281    -0.0000000000
    3      H       1.5288518452     1.5938501395    -0.0000000000
    4      Cl     -1.3660486911     0.1607270549    -0.0000000000
 ----------------------------------------------------------------
 Molecular Point Group                 Cs    NOp =  2
 Largest Abelian Subgroup              Cs    NOp =  2
 Nuclear Repulsion Energy =   129.1814343952 hartrees
 There are       20 alpha and       20 beta electrons
 Requested basis set is 6-311++G(d,p)
 There are 37 shells and 89 basis functions

 Total QAlloc Memory Limit   2000 MB
 Mega-Array Size       188 MB
 MEM_STATIC part       192 MB

                       Distance Matrix (Angstroms)
             P (  1)   N (  2)   H (  3)
   N (  2)  1.533330
   H (  3)  2.324136  1.014700
   Cl(  4)  2.155974  3.071151  3.230215

 A cutoff of  1.0D-11 yielded    652 shell pairs
 There are      3955 function pairs (      4240 Cartesian)
 Smallest overlap matrix eigenvalue = 2.65E-03
 Guess from superposition of atomic densities
 Warning:  Energy on first SCF cycle will be non-variational
 SAD guess density has 40.000000 electrons

 -----------------------------------------------------------------------
  General SCF calculation program by
  Eric Jon Sundstrom, Paul Horn, Yuezhi Mao, Dmitri Zuev, Alec White,
  David Stuck, Shaama M.S., Shane Yost, Joonho Lee, David Small,
  Daniel Levine, Susi Lehtola, Hugh Burton, Evgeny Epifanovsky
 -----------------------------------------------------------------------
 Exchange:     0.2000 Hartree-Fock + 0.0800 Slater + 0.7200 B88
 Correlation:  0.1900 VWN1RPA + 0.8100 LYP
 Using SG-1 standard quadrature grid
 A restricted SCF calculation will be
 performed using DIIS
 SCF converges when DIIS error is below 1.0e-08
 ---------------------------------------
  Cycle       Energy         DIIS error
 ---------------------------------------
    1    -857.2428037618      5.23e-02  
    2    -856.8553651562      1.17e-02  
    3    -856.1570726402      2.77e-02  
    4    -856.9607691420      4.17e-03  
    5    -856.9794576467      1.76e-03  
    6    -856.9826411289      3.84e-04  
    7    -856.9827903427      1.06e-04  
    8    -856.9828031240      1.52e-05  
    9    -856.9828033718      5.02e-06  
   10    -856.9828033971      9.41e-07  
   11    -856.9828033982      1.97e-07  
   12    -856.9828033982      2.56e-08  
   13    -856.9828033982      5.21e-09  Convergence criterion met
 ---------------------------------------
 SCF time:   CPU 5.06s  wall 5.00s 
 SCF   energy in the final basis set =     -856.9828033982
 Total energy in the final basis set =     -856.9828033982

 --------------------------------------------------------------
             Orbital Energies (a.u.) and Symmetries
 --------------------------------------------------------------

 Alpha MOs, Restricted
 -- Occupied --                  
-101.55  -77.14  -14.35   -9.47   -7.23   -7.22   -7.22   -6.64
  1 A'    2 A'    3 A'    4 A'    5 A'    1 A"    6 A'    7 A'                 
 -4.798  -4.796  -4.791  -0.907  -0.828  -0.616  -0.485  -0.380
  8 A'    2 A"    9 A'   10 A'   11 A'   12 A'   13 A'   14 A'                 
 -0.379  -0.325  -0.319  -0.313
  3 A"    4 A"   15 A'   16 A'                                                 
 -- Virtual --                   
 -0.112  -0.043  -0.009   0.015   0.032   0.039   0.049   0.075
  5 A"   17 A'   18 A'   19 A'   20 A'    6 A"   21 A'   22 A'                 
  0.088   0.093   0.107   0.137   0.144   0.163   0.168   0.188
 23 A'    7 A"   24 A'    8 A"   25 A'   26 A'   27 A'   28 A'                 
  0.225   0.267   0.274   0.330   0.409   0.452   0.461   0.515
 29 A'   30 A'    9 A"   31 A'   32 A'   10 A"   33 A'   34 A'                 
  0.597   0.607   0.636   0.672   0.679   0.759   0.804   0.852
 35 A'   11 A"   12 A"   36 A'   37 A'   38 A'   13 A"   39 A'                 
  0.865   0.869   0.898   0.902   0.933   1.043   1.091   1.186
 14 A"   40 A'   15 A"   41 A'   42 A'   43 A'   44 A'   45 A'                 
  1.315   1.476   1.503   1.577   1.714   1.919   2.055   2.148
 16 A"   46 A'   17 A"   47 A'   48 A'   49 A'   18 A"   50 A'                 
  2.249   2.279   2.339   2.358   2.577   2.693   2.976   3.773
 19 A"   51 A'   20 A"   52 A'   53 A'   54 A'   55 A'   21 A"                 
  3.921   4.461   6.934   9.652  13.748  13.849  13.991  25.807
 56 A'   57 A'   58 A'   59 A'   22 A"   60 A'   61 A'   23 A"                 
 25.836  26.083  35.391 163.064 215.633
 62 A'   63 A'   64 A'   65 A'   66 A'                                         

 Beta MOs, Restricted
 -- Occupied --                  
-101.55  -77.14  -14.35   -9.47   -7.23   -7.22   -7.22   -6.64
  1 A'    2 A'    3 A'    4 A'    5 A'    1 A"    6 A'    7 A'                 
 -4.798  -4.796  -4.791  -0.907  -0.828  -0.616  -0.485  -0.380
  8 A'    2 A"    9 A'   10 A'   11 A'   12 A'   13 A'   14 A'                 
 -0.379  -0.325  -0.319  -0.313
  3 A"    4 A"   15 A'   16 A'                                                 
 -- Virtual --                   
 -0.112  -0.043  -0.009   0.015   0.032   0.039   0.049   0.075
  5 A"   17 A'   18 A'   19 A'   20 A'    6 A"   21 A'   22 A'                 
  0.088   0.093   0.107   0.137   0.144   0.163   0.168   0.188
 23 A'    7 A"   24 A'    8 A"   25 A'   26 A'   27 A'   28 A'                 
  0.225   0.267   0.274   0.330   0.409   0.452   0.461   0.515
 29 A'   30 A'    9 A"   31 A'   32 A'   10 A"   33 A'   34 A'                 
  0.597   0.607   0.636   0.672   0.679   0.759   0.804   0.852
 35 A'   11 A"   12 A"   36 A'   37 A'   38 A'   13 A"   39 A'                 
  0.865   0.869   0.898   0.902   0.933   1.043   1.091   1.186
 14 A"   40 A'   15 A"   41 A'   42 A'   43 A'   44 A'   45 A'                 
  1.315   1.476   1.503   1.577   1.714   1.919   2.055   2.148
 16 A"   46 A'   17 A"   47 A'   48 A'   49 A'   18 A"   50 A'                 
  2.249   2.279   2.339   2.358   2.577   2.693   2.976   3.773
 19 A"   51 A'   20 A"   52 A'   53 A'   54 A'   55 A'   21 A"                 
  3.921   4.461   6.934   9.652  13.748  13.849  13.991  25.807
 56 A'   57 A'   58 A'   59 A'   22 A"   60 A'   61 A'   23 A"                 
 25.836  26.083  35.391 163.064 215.633
 62 A'   63 A'   64 A'   65 A'   66 A'                                         
 --------------------------------------------------------------

          Ground-State Mulliken Net Atomic Charges

     Atom                 Charge (a.u.)
  ----------------------------------------
      1 P                     0.311936
      2 N                    -0.394903
      3 H                     0.297799
      4 Cl                   -0.214831
  ----------------------------------------
  Sum of atomic charges =    -0.000000

 -----------------------------------------------------------------
                    Cartesian Multipole Moments
 -----------------------------------------------------------------
    Charge (ESU x 10^10)
                 0.0000
    Dipole Moment (Debye)
         X       0.7063      Y       0.2315      Z      -0.0000
       Tot       0.7432
    Quadrupole Moments (Debye-Ang)
        XX     -37.6307     XY       1.1172     YY     -28.6610
        XZ      -0.0000     YZ      -0.0000     ZZ     -31.2413
    Octopole Moments (Debye-Ang^2)
       XXX     -13.4523    XXY       1.4416    XYY       4.2333
       YYY       8.5021    XXZ      -0.0000    XYZ       0.0000
       YYZ       0.0000    XZZ      -0.6861    YZZ      -0.2358
       ZZZ      -0.0000
    Hexadecapole Moments (Debye-Ang^3)
      XXXX    -357.2074   XXXY      -2.7296   XXYY     -61.9855
      XYYY      12.2610   YYYY     -76.9478   XXXZ      -0.0000
      XXYZ       0.0000   XYYZ      -0.0000   YYYZ      -0.0000
      XXZZ     -63.3515   XYZZ      -0.1016   YYZZ     -20.8300
      XZZZ      -0.0000   YZZZ      -0.0000   ZZZZ     -38.8190
 -----------------------------------------------------------------
 Calculating MO derivatives via CPSCF
   1         3          12      0.211408    0.083487
   2         3          12      0.025574    0.010193
   3         3          12      0.002434    0.001139
   4         3          12      0.000160    0.000074
   5        13           2      0.000007    0.000004
   6        15           0      0.000000    0.000000    Roots Converged
 Time for AOints: 1.0 s (CPU) 1.0 s (wall)
 ------------------------------------------------------------------------------
                     AOints        : Timing summary (seconds)
 ------------------------------------------------------------------------------
     job step          cpu (% of tot)      sys (% of tot)     wall (% of tot)
 ------------------------------------------------------------------------------
  cpscf_lag         0.1344E+02 (51.5)   0.2900E-04 (18.1)   0.1345E+02 (51.5)
  iterzp            0.1163E+02 (44.6)   0.1310E-03 (81.9)   0.1163E+02 (44.6)
  make_fx           0.0000E+00 ( 0.0)   0.0000E+00 ( 0.0)   0.0000E+00 ( 0.0)
  AOints            0.9984E+00 ( 3.8)   0.0000E+00 ( 0.0)   0.9994E+00 ( 3.8)
 ------------------------------------------------------------------------------
   Grand Totals     0.2609E+02          0.1600E-03          0.2611E+02
 ------------------------------------------------------------------------------
 Calculating analytic Hessian of the SCF energy
 Polarizability Matrix (a.u.)
            1           2           3
    1 -63.6479658  -1.4837646  -0.0000000
    2  -1.4837646 -38.5603967  -0.0000000
    3  -0.0000000  -0.0000000 -27.1151022

 Direct stationary perturbation theory relativistic correction:

 rels  =       1.245519295601
 relv  =      -4.491661899734
 rel2e =       1.014354813413
 E_rel =      -2.231787790719

 Hessian of the SCF Energy
            1           2           3           4           5           6
    1   0.2834115   0.2066082   0.0000000  -0.1955992  -0.2523765  -0.0000000
    2   0.2066082   0.4161342  -0.0000000  -0.2058388  -0.3674446   0.0000000
    3   0.0000000  -0.0000000   0.0160294  -0.0000000   0.0000000  -0.0265587
    4  -0.1955992  -0.2058388  -0.0000000   0.2369229   0.1753501   0.0000000
    5  -0.2523765  -0.3674446   0.0000000   0.1753501   0.7914702  -0.0000000
    6  -0.0000000   0.0000000  -0.0265587   0.0000000  -0.0000000   0.0437398
    7  -0.0185345  -0.0370993  -0.0000000  -0.0103037   0.0881086   0.0000000
    8   0.0100372  -0.0069584  -0.0000000   0.0395465  -0.4407148   0.0000000
    9  -0.0000000   0.0000000   0.0170291  -0.0000000   0.0000000  -0.0276928
   10  -0.0692779   0.0363299   0.0000000  -0.0310200  -0.0110821   0.0000000
   11   0.0357312  -0.0417313  -0.0000000  -0.0090578   0.0166891   0.0000000
   12   0.0000000  -0.0000000  -0.0064998  -0.0000000  -0.0000000   0.0105117
            7           8           9          10          11          12
    1  -0.0185345   0.0100372  -0.0000000  -0.0692779   0.0357312   0.0000000
    2  -0.0370993  -0.0069584   0.0000000   0.0363299  -0.0417313  -0.0000000
    3  -0.0000000  -0.0000000   0.0170291   0.0000000  -0.0000000  -0.0064998
    4  -0.0103037   0.0395465  -0.0000000  -0.0310200  -0.0090578  -0.0000000
    5   0.0881086  -0.4407148   0.0000000  -0.0110821   0.0166891  -0.0000000
    6   0.0000000   0.0000000  -0.0276928   0.0000000   0.0000000   0.0105117
    7   0.0233479  -0.0517533   0.0000000   0.0054902   0.0007440  -0.0000000
    8  -0.0517533   0.4454317  -0.0000000   0.0021696   0.0022415   0.0000000
    9   0.0000000  -0.0000000   0.0170970   0.0000000  -0.0000000  -0.0064333
   10   0.0054902   0.0021696   0.0000000   0.0948077  -0.0274174  -0.0000000
   11   0.0007440   0.0022415  -0.0000000  -0.0274174   0.0228007   0.0000000
   12  -0.0000000   0.0000000  -0.0064333  -0.0000000   0.0000000   0.0024214
 Gradient time:  CPU 33.83 s  wall 33.85 s
 **********************************************************************
 **                                                                  **
 **                       VIBRATIONAL ANALYSIS                       **
 **                       --------------------                       **
 **                                                                  **
 **        VIBRATIONAL FREQUENCIES (CM**-1) AND NORMAL MODES         **
 **     FORCE CONSTANTS (mDYN/ANGSTROM) AND REDUCED MASSES (AMU)     **
 **                  INFRARED INTENSITIES (KM/MOL)                   **
 **                                                                  **
 **********************************************************************


 Mode:                 1                      2                      3
 Frequency:       258.51                 419.19                 701.60
 Force Cnst:      0.1686                 1.9336                 0.4037
 Red. Mass:       4.2830                18.6764                 1.3919
 IR Active:          YES                    YES                    YES
 IR Intens:       41.333                126.089                262.218
 Raman Active:       YES                    YES                    YES
               X      Y      Z        X      Y      Z        X      Y      Z
 P          0.031  0.134 -0.000    0.504 -0.308  0.000    0.026 -0.018 -0.000
 N          0.311 -0.135  0.000   -0.078  0.152 -0.000   -0.163  0.013  0.000
 H          0.910 -0.054 -0.000   -0.645  0.068  0.000    0.975  0.146 -0.000
 Cl        -0.178 -0.063  0.000   -0.396  0.210 -0.000    0.014  0.006  0.000
 TransDip   0.179  0.102 -0.000    0.330 -0.142  0.000    0.515  0.064 -0.000

 Mode:                 4                      5                      6
 Frequency:       740.74                1204.44                3568.34
 Force Cnst:      0.3944                 6.0402                 8.1142
 Red. Mass:       1.2200                 7.0670                 1.0816
 IR Active:          YES                    YES                    YES
 IR Intens:      160.652                 77.054                 58.509
 Raman Active:       YES                    YES                    YES
               X      Y      Z        X      Y      Z        X      Y      Z
 P          0.000 -0.000  0.033   -0.158 -0.222  0.000    0.002  0.002 -0.000
 N         -0.000  0.000 -0.116    0.318  0.439 -0.000    0.004 -0.075  0.000
 H          0.000  0.000  0.993    0.581  0.541  0.000   -0.125  0.989 -0.000
 Cl         0.000  0.000 -0.011   -0.004  0.005 -0.000    0.000  0.000  0.000
 TransDip   0.000  0.000  0.406   -0.257 -0.114  0.000    0.066  0.236 -0.000

 STANDARD THERMODYNAMIC QUANTITIES AT   298.15 K  AND     1.00 ATM

   This Molecule has  0 Imaginary Frequencies
   Zero point vibrational energy:        9.854 kcal/mol

   Atom    1 Element P  Has Mass   30.97376
   Atom    2 Element N  Has Mass   14.00307
   Atom    3 Element H  Has Mass    1.00783
   Atom    4 Element Cl Has Mass   34.96885
   Molecular Mass:    80.953510 amu
   Principal axes and moments of inertia in amu*Bohr^2:
                             1           2           3
    Eigenvalues --       64.40203   430.70608   495.10811
          X               0.99956     0.02970     0.00000
          Y              -0.02970     0.99956     0.00000
          Z               0.00000    -0.00000     1.00000
   Rotational Symmetry Number is   1
   The Molecule is an Asymmetric Top
   Translational Enthalpy:        0.889 kcal/mol
   Rotational Enthalpy:           0.889 kcal/mol
   Vibrational Enthalpy:         10.476 kcal/mol
   gas constant (RT):             0.592 kcal/mol
   Translational Entropy:        39.088  cal/mol.K
   Rotational Entropy:           24.133  cal/mol.K
   Vibrational Entropy:           3.173  cal/mol.K

   Total Enthalpy:               12.846 kcal/mol
   Total Entropy:                66.394  cal/mol.K
Archival summary:
1\1\TWL01\FREQ\ProcedureUnspecified\BasisUnspecified\l1111\taweetha\SunNov2519:27:202018SunNov2519:27:202018\0\\#,FREQ,ProcedureUnspecified,BasisUnspecified,\\0,1\P\N,1,1.53333\H,2,1.0147,1,130.499\Cl,1,2.15597,2,111.588,3,0,0\\\@

 Total job time:  38.99s(wall), 38.93s(cpu) 
 Sun Nov 25 19:27:20 2018

        *************************************************************
        *                                                           *
        *  Thank you very much for using Q-Chem.  Have a nice day.  *
        *                                                           *
        *************************************************************
