# Supplementary material for: Geometric and energetic data from ab initio calculations of haloethene, haloimine, halomethylenephosphine, haloiminophosphine, halodiazene, halodiphosphene and halocyclopropane
Source: Data Brief. 2019 Nov 2;27:104738. doi: 10.1016/j.dib.2019.104738 (PMC6861602; doi:10.1016/j.dib.2019.104738)
Supplement: Multimedia component 7 [file mmc7.zip › NP/B3LYP/HENPEBr.out]

Q-Chem Developer Version!
                  Welcome to Q-Chem
     A Quantum Leap Into The Future Of Chemistry


 Q-Chem 5.1, Q-Chem, Inc., Pleasanton, CA (2018)

 Yihan Shao,  Zhengting Gan,  E. Epifanovsky,  A. T. B. Gilbert,  M. Wormit,  
 J. Kussmann,  A. W. Lange,  A. Behn,  Jia Deng,  Xintian Feng,  D. Ghosh,  
 M. Goldey,  P. R. Horn,  L. D. Jacobson,  I. Kaliman,  T. Kus,  A. Landau,  
 Jie Liu,  E. I. Proynov,  R. M. Richard,  R. P. Steele,  E. J. Sundstrom,  
 H. L. Woodcock III,  P. M. Zimmerman,  D. Zuev,  B. Albrecht,  E. Alguire,  
 S. A. Baeppler,  D. Barton,  Z. Benda,  Y. A. Bernard,  E. J. Berquist,  
 K. B. Bravaya,  H. Burton,  D. Casanova,  Chun-Min Chang,  Yunqing Chen,  
 A. Chien,  K. D. Closser,  M. P. Coons,  S. Coriani,  S. Dasgupta,  
 A. L. Dempwolff,  M. Diedenhofen,  Hainam Do,  R. G. Edgar,  Po-Tung Fang,  
 S. Faraji,  S. Fatehi,  Qingguo Feng,  K. D. Fenk,  J. Fosso-Tande,  
 Qinghui Ge,  A. Ghysels,  G. Gidofalvi,  J. Gomes,  J. Gonthier,  A. Gunina,  
 D. Hait,  M. W. D. Hanson-Heine,  P. H. P. Harbach,  A. W. Hauser,  
 J. E. Herr,  E. G. Hohenstein,  Z. C. Holden,  Kerwin Hui,  B. C. Huynh,  
 T.-C. Jagau,  Hyunjun Ji,  B. Kaduk,  K. Khistyaev,  Jaehoon Kim,  
 P. Klunzinger,  K. Koh,  D. Kosenkov,  L. Koulias,  T. Kowalczyk,  
 C. M. Krauter,  A. Kunitsa,  Ka Un Lao,  A. Laurent,  K. V. Lawler,  
 Joonho Lee,  D. Lefrancois,  S. Lehtola,  D. S. Levine,  Yi-Pei Li,  
 You-Sheng Lin,  Fenglai Liu,  E. Livshits,  A. Luenser,  P. Manohar,  
 E. Mansoor,  S. F. Manzer,  Shan-Ping Mao,  Yuezhi Mao,  N. Mardirossian,  
 A. V. Marenich,  T. Markovich,  L. A. Martinez-Martinez,  S. A. Maurer,  
 N. J. Mayhall,  S. C. McKenzie,  J.-M. Mewes,  A. F. Morrison,  
 J. W. Mullinax,  K. Nanda,  T. S. Nguyen-Beck,  R. Olivares-Amaya,  
 J. A. Parkhill,  T. M. Perrine,  F. Plasser,  P. Pokhilko,  S. Prager,  
 A. Prociuk,  E. Ramos,  D. R. Rehn,  F. Rob,  M. Schneider,  N. Sergueev,  
 S. M. Sharada,  S. Sharma,  D. W. Small,  T. Stauch,  T. Stein,  
 Yu-Chuan Su,  A. J. W. Thom,  A. Tkatchenko,  T. Tsuchimochi,  N. M. Tubman,  
 L. Vogt,  M. L. Vidal,  O. Vydrov,  M. A. Watson,  J. Wenzel,  
 M. de Wergifosse,  T. A. Wesolowski,  A. White,  J. Witte,  A. Yamada,  
 Jun Yang,  K. Yao,  S. Yeganeh,  S. R. Yost,  Zhi-Qiang You,  A. Zech,  
 Igor Ying Zhang,  Xing Zhang,  Yan Zhao,  Ying Zhu,  B. R. Brooks,  
 G. K. L. Chan,  C. J. Cramer,  M. S. Gordon,  W. J. Hehre,  A. Klamt,  
 M. W. Schmidt,  C. D. Sherrill,  D. G. Truhlar,  A. Aspuru-Guzik,  R. Baer,  
 A. T. Bell,  N. A. Besley,  Jeng-Da Chai,  A. E. DePrince, III,  
 R. A. DiStasio Jr.,  A. Dreuw,  B. D. Dunietz,  T. R. Furlani,  
 Chao-Ping Hsu,  Yousung Jung,  Jing Kong,  D. S. Lambrecht,  WanZhen Liang,  
 C. Ochsenfeld,  V. A. Rassolov,  L. V. Slipchenko,  J. E. Subotnik,  
 T. Van Voorhis,  J. M. Herbert,  A. I. Krylov,  P. M. W. Gill,  M. Head-Gordon

 Contributors to earlier versions of Q-Chem not listed above: 
 R. D. Adamson,  B. Austin,  J. Baker,  G. J. O. Beran,  K. Brandhorst,  
 S. T. Brown,  E. F. C. Byrd,  A. K. Chakraborty,  C.-L. Cheng,  
 Siu Hung Chien,  D. M. Chipman,  D. L. Crittenden,  H. Dachsel,  
 R. J. Doerksen,  A. D. Dutoi,  L. Fusti-Molnar,  W. A. Goddard III,  
 A. Golubeva-Zadorozhnaya,  S. R. Gwaltney,  G. Hawkins,  A. Heyden,  
 S. Hirata,  G. Kedziora,  F. J. Keil,  C. Kelley,  Jihan Kim,  R. A. King,  
 R. Z. Khaliullin,  P. P. Korambath,  W. Kurlancheek,  A. M. Lee,  M. S. Lee,  
 S. V. Levchenko,  Ching Yeh Lin,  D. Liotard,  R. C. Lochan,  I. Lotan,  
 P. E. Maslen,  N. Nair,  D. P. O'Neill,  D. Neuhauser,  E. Neuscamman,  
 C. M. Oana,  R. Olson,  B. Peters,  R. Peverati,  P. A. Pieniazek,  
 Y. M. Rhee,  J. Ritchie,  M. A. Rohrdanz,  E. Rosta,  N. J. Russ,  
 H. F. Schaefer III,  N. E. Schultz,  N. Shenvi,  A. C. Simmonett,  A. Sodt,  
 D. Stuck,  K. S. Thanthiriwatte,  V. Vanovschi,  Tao Wang,  A. Warshel,  
 C. F. Williams,  Q. Wu,  X. Xu,  W. Zhang

 Please cite Q-Chem as follows:
 Y. Shao et al., Mol. Phys. 113, 184-215 (2015)
 DOI: 10.1080/00268976.2014.952696

 Q-Chem 5.1.2 for Intel X86 EM64T Linux

 Parts of Q-Chem use Armadillo 8.300.2 (Tropical Shenanigans).
 http://arma.sourceforge.net/

 Q-Chem begins on Sun Nov 25 17:26:42 2018  

Host: 
0

     Scratch files written to /scratch/taweetham/qchem46282//
Input Ideriv = 2
Curr. Ideriv = -1
Max.  Ideriv = 2

Checking the input file for inconsistencies... 	...done.

--------------------------------------------------------------
User input:
--------------------------------------------------------------
$molecule
0 1
P 
N 1 PP 
H 2 PH 1 ANG 
Br 1 PBr 2 ANG  3 DHA

PP=1.9
PH=1.44
PF=1.54
PCl=2.03
PBr=2.5
PI=2.6
ANG=120.0
DHA=180.0
$end

$rem
   job_type	optimization
   basis	6-311++g**
   method	b3lyp
$end

--------------------------------------------------------------
 ----------------------------------------------------------------
             Standard Nuclear Orientation (Angstroms)
    I     Atom           X                Y                Z
 ----------------------------------------------------------------
    1      P       1.2395090448    -0.5874379293     0.0000000000
    2      N       2.6024136794     0.7363788846    -0.0000000000
    3      H       3.9877780393     0.3434850180    -0.0000000000
    4      Br     -1.1656374133     0.0946694780    -0.0000000000
 ----------------------------------------------------------------
 Molecular Point Group                 Cs    NOp =  2
 Largest Abelian Subgroup              Cs    NOp =  2
 Nuclear Repulsion Energy =   183.1878819903 hartrees
 There are       29 alpha and       29 beta electrons
 Requested basis set is 6-311++G(d,p)
 There are 43 shells and 107 basis functions

 Total QAlloc Memory Limit   2000 MB
 Mega-Array Size       188 MB
 MEM_STATIC part       192 MB
 A cutoff of  1.0D-11 yielded    788 shell pairs
 There are      5120 function pairs (      5612 Cartesian)

 -------------------------------------------------------
 OpenMP Integral Computing Module                       
 Release: version 1.0, May 2013, Q-Chem Inc. Pittsburgh 
 -------------------------------------------------------
 Integral Job Info:
 Integral job number is                      11
 Integral operator is                         1
 short-range coefficients                     0
 long-range coefficients              100000000
 Omega coefficients                           0
 if combine SR and LR in K                    0
 Integral screening is                        0
 Integral computing path is                   2
 max size of driver memory is            800000
 size of driver memory is                593474
 size of scratch memory is             29623520
 max col of scratch BK array               1296
 max len of scratch array in speh3          155
 max len of scratch index in speh4           18
 max int batch size is                      520
 min int batch size is                       52
 fixed nKL is                                45
 max L of basis functions is                  2
 order of int derivative is                   0
 number of shells is                         43
 number of basis is                         112
 number of cartesian basis is               112
 number of contracted shell pairs           788
 number of primitive shell pairs           2128
 maxK2 (contraction) of shell pair           36
 max number of K2 of shell pair               1
 max number of CS2 of shell pair            102
 max number of PS2 of shell pair            162
 mem total for path MDJ                  515062
 -------------------------------------------------------
 Smallest overlap matrix eigenvalue = 3.02E-03

 Scale SEOQF with 1.000000e-01/1.000000e-01/1.000000e-01

 Standard Electronic Orientation quadrupole field applied
 Nucleus-field energy     =     0.0000000055 hartrees
 Guess from superposition of atomic densities
 Warning:  Energy on first SCF cycle will be non-variational
 SAD guess density has 58.000000 electrons

 -----------------------------------------------------------------------
  General SCF calculation program by
  Eric Jon Sundstrom, Paul Horn, Yuezhi Mao, Dmitri Zuev, Alec White,
  David Stuck, Shaama M.S., Shane Yost, Joonho Lee, David Small,
  Daniel Levine, Susi Lehtola, Hugh Burton, Evgeny Epifanovsky
 -----------------------------------------------------------------------
 Exchange:     0.2000 Hartree-Fock + 0.0800 Slater + 0.7200 B88
 Correlation:  0.1900 VWN1RPA + 0.8100 LYP
 Using SG-1 standard quadrature grid
 using 4 threads for integral computing
 -------------------------------------------------------
 OpenMP Integral computing Module                
 Release: version 2.0, May 2017, Q-Chem Inc. Pleasanton 
 -------------------------------------------------------
 -------------------------------------------------------
 OpenMP BLAS3 based DFT computing Module                
 Release: version 1.0, May 2013, Q-Chem Inc. Pittsburgh 
 -------------------------------------------------------
 A restricted SCF calculation will be
 performed using DIIS
 SCF converges when DIIS error is below 1.0e-08
 ---------------------------------------
  Cycle       Energy         DIIS error
 ---------------------------------------
    1   -2970.5163681868      3.18e-02  
    2   -2970.6044880615      9.63e-03  
    3   -2968.8837486684      3.06e-02  
    4   -2970.6838053585      5.46e-03  
    5   -2970.7315088476      3.98e-03  
    6   -2970.7556179246      1.07e-03  
    7   -2970.7574438625      3.39e-04  
    8   -2970.7575859862      1.45e-04  
    9   -2970.7576177198      6.07e-05  
   10   -2970.7576225288      1.44e-05  
   11   -2970.7576228696      1.45e-06  
   12   -2970.7576228742      1.96e-07  
   13   -2970.7576228743      7.27e-08  
   14   -2970.7576228743      1.36e-08  
   15   -2970.7576228743      3.41e-09  Convergence criterion met
 ---------------------------------------
 SCF time:   CPU 10.47s  wall 3.00s 
 SCF   energy in the final basis set =    -2970.7576228743
 Total energy in the final basis set =    -2970.7576228743

 --------------------------------------------------------------
             Orbital Energies (a.u.) and Symmetries
 --------------------------------------------------------------

 Alpha MOs, Restricted
 -- Occupied --                  
-482.84  -77.18  -62.49  -56.31  -56.31  -56.31  -14.40   -8.70
  1 A'    2 A'    3 A'    4 A'    1 A"    5 A'    6 A'    7 A'                 
 -6.661  -6.531  -6.521  -6.520  -4.823  -4.821  -4.819  -2.642
  8 A'    9 A'    2 A"   10 A'   11 A'    3 A"   12 A'   13 A'                 
 -2.640  -2.639  -2.631  -2.631  -0.802  -0.772  -0.584  -0.412
  4 A"   14 A'    5 A"   15 A'   16 A'   17 A'   18 A'   19 A'                 
 -0.369  -0.331  -0.312  -0.293  -0.281
 20 A'    6 A"   21 A'    7 A"   22 A'                                         
 -- Virtual --                   
 -0.155  -0.142  -0.067  -0.008   0.011   0.037   0.040   0.056
  8 A"   23 A'   24 A'   25 A'   26 A'   27 A'    9 A"   28 A'                 
  0.061   0.068   0.076   0.091   0.112   0.137   0.143   0.185
 29 A'   30 A'   10 A"   31 A'   32 A'   11 A"   33 A'   34 A'                 
  0.212   0.263   0.276   0.284   0.393   0.406   0.423   0.435
 35 A'   36 A'   12 A"   37 A'   38 A'   39 A'   13 A"   40 A'                 
  0.498   0.512   0.534   0.561   0.564   0.581   0.596   0.624
 41 A'   14 A"   42 A'   15 A"   43 A'   44 A'   16 A"   45 A'                 
  0.653   0.682   0.778   0.807   0.825   0.905   0.956   1.161
 46 A'   17 A"   47 A'   48 A'   18 A"   49 A'   50 A'   51 A'                 
  1.279   1.377   1.445   1.470   1.539   1.630   1.991   1.991
 19 A"   52 A'   53 A'   20 A"   54 A'   55 A'   21 A"   22 A"                 
  1.997   2.033   2.042   2.052   2.290   2.356   2.780   3.758
 56 A'   57 A'   23 A"   58 A'   59 A'   60 A'   61 A'   24 A"                 
  3.786   3.900   3.992   3.996   3.997   4.019   4.134   6.561
 62 A'   63 A'   25 A"   64 A'   26 A"   65 A'   66 A'   67 A'                 
  6.682   7.548   7.553   7.582  13.722  13.759  13.853  35.220
 68 A'   27 A"   69 A'   70 A'   28 A"   71 A'   72 A'   73 A'                 
 47.857 162.784 289.745 289.749 289.7901020.635
 74 A'   75 A'   29 A"   76 A'   77 A'   78 A'                                 

 Beta MOs, Restricted
 -- Occupied --                  
-482.84  -77.18  -62.49  -56.31  -56.31  -56.31  -14.40   -8.70
  1 A'    2 A'    3 A'    4 A'    1 A"    5 A'    6 A'    7 A'                 
 -6.661  -6.531  -6.521  -6.520  -4.823  -4.821  -4.819  -2.642
  8 A'    9 A'    2 A"   10 A'   11 A'    3 A"   12 A'   13 A'                 
 -2.640  -2.639  -2.631  -2.631  -0.802  -0.772  -0.584  -0.412
  4 A"   14 A'    5 A"   15 A'   16 A'   17 A'   18 A'   19 A'                 
 -0.369  -0.331  -0.312  -0.293  -0.281
 20 A'    6 A"   21 A'    7 A"   22 A'                                         
 -- Virtual --                   
 -0.155  -0.142  -0.067  -0.008   0.011   0.037   0.040   0.056
  8 A"   23 A'   24 A'   25 A'   26 A'   27 A'    9 A"   28 A'                 
  0.061   0.068   0.076   0.091   0.112   0.137   0.143   0.185
 29 A'   30 A'   10 A"   31 A'   32 A'   11 A"   33 A'   34 A'                 
  0.212   0.263   0.276   0.284   0.393   0.406   0.423   0.435
 35 A'   36 A'   12 A"   37 A'   38 A'   39 A'   13 A"   40 A'                 
  0.498   0.512   0.534   0.561   0.564   0.581   0.596   0.624
 41 A'   14 A"   42 A'   15 A"   43 A'   44 A'   16 A"   45 A'                 
  0.653   0.682   0.778   0.807   0.825   0.905   0.956   1.161
 46 A'   17 A"   47 A'   48 A'   18 A"   49 A'   50 A'   51 A'                 
  1.279   1.377   1.445   1.470   1.539   1.630   1.991   1.991
 19 A"   52 A'   53 A'   20 A"   54 A'   55 A'   21 A"   22 A"                 
  1.997   2.033   2.042   2.052   2.290   2.356   2.780   3.758
 56 A'   57 A'   23 A"   58 A'   59 A'   60 A'   61 A'   24 A"                 
  3.786   3.900   3.992   3.996   3.997   4.019   4.134   6.561
 62 A'   63 A'   25 A"   64 A'   26 A"   65 A'   66 A'   67 A'                 
  6.682   7.548   7.553   7.582  13.722  13.759  13.853  35.220
 68 A'   27 A"   69 A'   70 A'   28 A"   71 A'   72 A'   73 A'                 
 47.857 162.784 289.745 289.749 289.7901020.635
 74 A'   75 A'   29 A"   76 A'   77 A'   78 A'                                 
 --------------------------------------------------------------

          Ground-State Mulliken Net Atomic Charges

     Atom                 Charge (a.u.)
  ----------------------------------------
      1 P                     0.353589
      2 N                    -0.378516
      3 H                     0.221006
      4 Br                   -0.196079
  ----------------------------------------
  Sum of atomic charges =    -0.000000

 -----------------------------------------------------------------
                    Cartesian Multipole Moments
 -----------------------------------------------------------------
    Charge (ESU x 10^10)
                -0.0000
    Dipole Moment (Debye)
         X       2.0365      Y      -2.0659      Z       0.0000
       Tot       2.9009
    Quadrupole Moments (Debye-Ang)
        XX     -30.5324     XY      -3.9731     YY     -40.8042
        XZ      -0.0000     YZ      -0.0000     ZZ     -38.9862
    Octopole Moments (Debye-Ang^2)
       XXX       0.9228    XXY      -5.4836    XYY     -17.7234
       YYY      -1.7499    XXZ      -0.0000    XYZ       0.0000
       YYZ       0.0000    XZZ     -13.7067    YZZ       0.0759
       ZZZ       0.0000
    Hexadecapole Moments (Debye-Ang^3)
      XXXX    -408.4867   XXXY     -12.4650   XXYY    -137.7730
      XYYY     -14.7504   YYYY    -106.2761   XXXZ      -0.0000
      XXYZ      -0.0000   XYYZ       0.0000   YYYZ      -0.0000
      XXZZ    -121.0726   XYZZ      -3.0491   YYZZ     -25.8571
      XZZZ       0.0000   YZZZ      -0.0000   ZZZZ     -52.5028
 -----------------------------------------------------------------
 Calculating analytic gradient of the SCF energy
 Gradient of SCF Energy
            1           2           3           4
    1  -0.0740198   0.0092988   0.0993249  -0.0346040
    2  -0.0639442   0.0766209  -0.0103761  -0.0023007
    3   0.0000000  -0.0000000   0.0000000  -0.0000000
 Max gradient component =       9.932E-02
 RMS gradient           =       4.717E-02
 Gradient time:  CPU 2.15 s  wall 0.63 s
 Geometry Optimization Parameters
   NAtoms,    NIC,     NZ,  NCons,   NDum,   NFix, NCnnct, MaxDiis
        4      14       4       0       0       0       0       0


** GEOMETRY OPTIMIZATION IN DELOCALIZED INTERNAL COORDINATES **
   Searching for a Minimum

   Optimization Cycle:   1

                       Coordinates (Angstroms)
     ATOM                X               Y               Z
      1  P         1.2395090448   -0.5874379293    0.0000000000
      2  N         2.6024136794    0.7363788846    0.0000000000
      3  H         3.9877780393    0.3434850180    0.0000000000
      4  Br       -1.1656374133    0.0946694780    0.0000000000
   Point Group: cs    Number of degrees of freedom:     5


   Energy is  -2970.757622874


 Attempting to Generate Delocalized Internal Coordinates

  5 Hessian modes will be used to form the next step
  Hessian Eigenvalues:
     0.092515    0.130389    0.160000    0.195927    0.250000

 Minimum Search - Taking Simple RFO Step
 Searching for Lamda that Minimizes Along All modes
 Value Taken    Lamda =  -0.11156176
 Calculated Step too Large.  Step scaled by  0.470781
 Step Taken.  Stepsize is  0.300000

                             Maximum     Tolerance    Cnvgd?
         Gradient           0.129726      0.000300      NO
         Displacement       0.219988      0.001200      NO
         Energy change     *********      0.000001      NO


 New Cartesian Coordinates Obtained by Inverse Iteration

 Displacement from previous Coordinates is:  0.449585
 ----------------------------------------------------------------
             Standard Nuclear Orientation (Angstroms)
    I     Atom           X                Y                Z
 ----------------------------------------------------------------
    1      P       1.3232269312    -0.5916317158     0.0000000000
    2      N       2.5470069864     0.7276730115     0.0000000000
    3      H       3.8239729484     0.3259010749     0.0000000000
    4      Br     -1.0301435158     0.1251530808     0.0000000000
 ----------------------------------------------------------------
 Molecular Point Group                 Cs    NOp =  2
 Largest Abelian Subgroup              Cs    NOp =  2
 Nuclear Repulsion Energy =   189.1057440605 hartrees
 There are       29 alpha and       29 beta electrons
 Applying Cartesian multipole field
    Component          Value
    ---------          -----
     (2,0,0)        1.00000E-11
     (0,2,0)        2.00000E-11
     (0,0,2)       -3.00000E-11
 Nucleus-field energy     =     0.0000000051 hartrees
 Requested basis set is 6-311++G(d,p)
 There are 43 shells and 107 basis functions
 A cutoff of  1.0D-11 yielded    807 shell pairs
 There are      5262 function pairs (      5781 Cartesian)
 Smallest overlap matrix eigenvalue = 2.64E-03
 Guess MOs from SCF MO coefficient file

 -----------------------------------------------------------------------
  General SCF calculation program by
  Eric Jon Sundstrom, Paul Horn, Yuezhi Mao, Dmitri Zuev, Alec White,
  David Stuck, Shaama M.S., Shane Yost, Joonho Lee, David Small,
  Daniel Levine, Susi Lehtola, Hugh Burton, Evgeny Epifanovsky
 -----------------------------------------------------------------------
 Exchange:     0.2000 Hartree-Fock + 0.0800 Slater + 0.7200 B88
 Correlation:  0.1900 VWN1RPA + 0.8100 LYP
 Using SG-1 standard quadrature grid
 using 4 threads for integral computing
 -------------------------------------------------------
 OpenMP Integral computing Module                
 Release: version 2.0, May 2017, Q-Chem Inc. Pleasanton 
 -------------------------------------------------------
 -------------------------------------------------------
 OpenMP BLAS3 based DFT computing Module                
 Release: version 1.0, May 2013, Q-Chem Inc. Pittsburgh 
 -------------------------------------------------------
 A restricted SCF calculation will be
 performed using DIIS
 SCF converges when DIIS error is below 1.0e-08
 ---------------------------------------
  Cycle       Energy         DIIS error
 ---------------------------------------
    1   -2970.8045906678      1.40e-03  
    2   -2970.8001729030      2.48e-03  
    3   -2970.8063399389      1.28e-03  
    4   -2970.8087429554      2.78e-04  
    5   -2970.8088663532      9.93e-05  
    6   -2970.8088837792      2.45e-05  
    7   -2970.8088843211      3.78e-06  
    8   -2970.8088843458      8.71e-07  
    9   -2970.8088843472      2.76e-07  
   10   -2970.8088843474      6.33e-08  
   11   -2970.8088843474      3.92e-09  Convergence criterion met
 ---------------------------------------
 SCF time:   CPU 7.85s  wall 2.00s 
 SCF   energy in the final basis set =    -2970.8088843474
 Total energy in the final basis set =    -2970.8088843474

 --------------------------------------------------------------
             Orbital Energies (a.u.) and Symmetries
 --------------------------------------------------------------

 Alpha MOs, Restricted
 -- Occupied --                  
-482.84  -77.17  -62.49  -56.31  -56.31  -56.31  -14.39   -8.70
  1 A'    2 A'    3 A'    4 A'    1 A"    5 A'    6 A'    7 A'                 
 -6.654  -6.529  -6.519  -6.518  -4.816  -4.815  -4.812  -2.640
  8 A'    9 A'    2 A"   10 A'   11 A'    3 A"   12 A'   13 A'                 
 -2.638  -2.637  -2.629  -2.629  -0.825  -0.774  -0.580  -0.423
  4 A"   14 A'    5 A"   15 A'   16 A'   17 A'   18 A'   19 A'                 
 -0.378  -0.337  -0.311  -0.297  -0.284
 20 A'    6 A"   21 A'    7 A"   22 A'                                         
 -- Virtual --                   
 -0.145  -0.121  -0.052   0.005   0.016   0.040   0.040   0.061
  8 A"   23 A'   24 A'   25 A'   26 A'    9 A"   27 A'   28 A'                 
  0.066   0.073   0.076   0.097   0.116   0.138   0.143   0.187
 29 A'   30 A'   10 A"   31 A'   32 A'   11 A"   33 A'   34 A'                 
  0.213   0.262   0.275   0.293   0.391   0.416   0.424   0.438
 35 A'   36 A'   12 A"   37 A'   38 A'   39 A'   13 A"   40 A'                 
  0.506   0.507   0.553   0.563   0.568   0.587   0.601   0.631
 41 A'   14 A"   42 A'   15 A"   43 A'   44 A'   16 A"   45 A'                 
  0.660   0.693   0.785   0.826   0.838   0.913   0.966   1.155
 46 A'   17 A"   47 A'   18 A"   48 A'   49 A'   50 A'   51 A'                 
  1.271   1.382   1.475   1.520   1.562   1.633   1.992   2.000
 19 A"   52 A'   20 A"   53 A'   54 A'   55 A'   21 A"   56 A'                 
  2.016   2.052   2.088   2.112   2.342   2.437   2.834   3.759
 22 A"   57 A'   23 A"   58 A'   59 A'   60 A'   61 A'   24 A"                 
  3.805   3.980   3.994   3.999   4.000   4.025   4.151   6.568
 62 A'   63 A'   25 A"   64 A'   26 A"   65 A'   66 A'   67 A'                 
  6.740   7.550   7.556   7.591  13.729  13.776  13.861  35.230
 68 A'   27 A"   69 A'   70 A'   28 A"   71 A'   72 A'   73 A'                 
 47.863 162.843 289.747 289.752 289.7991020.642
 74 A'   75 A'   29 A"   76 A'   77 A'   78 A'                                 

 Beta MOs, Restricted
 -- Occupied --                  
-482.84  -77.17  -62.49  -56.31  -56.31  -56.31  -14.39   -8.70
  1 A'    2 A'    3 A'    4 A'    1 A"    5 A'    6 A'    7 A'                 
 -6.654  -6.529  -6.519  -6.518  -4.816  -4.815  -4.812  -2.640
  8 A'    9 A'    2 A"   10 A'   11 A'    3 A"   12 A'   13 A'                 
 -2.638  -2.637  -2.629  -2.629  -0.825  -0.774  -0.580  -0.423
  4 A"   14 A'    5 A"   15 A'   16 A'   17 A'   18 A'   19 A'                 
 -0.378  -0.337  -0.311  -0.297  -0.284
 20 A'    6 A"   21 A'    7 A"   22 A'                                         
 -- Virtual --                   
 -0.145  -0.121  -0.052   0.005   0.016   0.040   0.040   0.061
  8 A"   23 A'   24 A'   25 A'   26 A'    9 A"   27 A'   28 A'                 
  0.066   0.073   0.076   0.097   0.116   0.138   0.143   0.187
 29 A'   30 A'   10 A"   31 A'   32 A'   11 A"   33 A'   34 A'                 
  0.213   0.262   0.275   0.293   0.391   0.416   0.424   0.438
 35 A'   36 A'   12 A"   37 A'   38 A'   39 A'   13 A"   40 A'                 
  0.506   0.507   0.553   0.563   0.568   0.587   0.601   0.631
 41 A'   14 A"   42 A'   15 A"   43 A'   44 A'   16 A"   45 A'                 
  0.660   0.693   0.785   0.826   0.838   0.913   0.966   1.155
 46 A'   17 A"   47 A'   18 A"   48 A'   49 A'   50 A'   51 A'                 
  1.271   1.382   1.475   1.520   1.562   1.633   1.992   2.000
 19 A"   52 A'   20 A"   53 A'   54 A'   55 A'   21 A"   56 A'                 
  2.016   2.052   2.088   2.112   2.342   2.437   2.834   3.759
 22 A"   57 A'   23 A"   58 A'   59 A'   60 A'   61 A'   24 A"                 
  3.805   3.980   3.994   3.999   4.000   4.025   4.151   6.568
 62 A'   63 A'   25 A"   64 A'   26 A"   65 A'   66 A'   67 A'                 
  6.740   7.550   7.556   7.591  13.729  13.776  13.861  35.230
 68 A'   27 A"   69 A'   70 A'   28 A"   71 A'   72 A'   73 A'                 
 47.863 162.843 289.747 289.752 289.7991020.642
 74 A'   75 A'   29 A"   76 A'   77 A'   78 A'                                 
 --------------------------------------------------------------

          Ground-State Mulliken Net Atomic Charges

     Atom                 Charge (a.u.)
  ----------------------------------------
      1 P                     0.336817
      2 N                    -0.374925
      3 H                     0.228605
      4 Br                   -0.190497
  ----------------------------------------
  Sum of atomic charges =     0.000000

 -----------------------------------------------------------------
                    Cartesian Multipole Moments
 -----------------------------------------------------------------
    Charge (ESU x 10^10)
                 0.0000
    Dipole Moment (Debye)
         X       2.1253      Y      -2.1260      Z      -0.0000
       Tot       3.0061
    Quadrupole Moments (Debye-Ang)
        XX     -30.1068     XY      -4.2882     YY     -40.8071
        XZ       0.0000     YZ      -0.0000     ZZ     -38.5710
    Octopole Moments (Debye-Ang^2)
       XXX      -9.4808    XXY      -6.6609    XYY     -20.7315
       YYY      -2.6681    XXZ      -0.0000    XYZ       0.0000
       YYZ      -0.0000    XZZ     -15.9856    YZZ      -0.4345
       ZZZ      -0.0000
    Hexadecapole Moments (Debye-Ang^3)
      XXXX    -393.1121   XXXY     -12.6652   XXYY    -130.5240
      XYYY      -9.2042   YYYY    -106.9575   XXXZ      -0.0000
      XXYZ      -0.0000   XYYZ       0.0000   YYYZ      -0.0000
      XXZZ    -112.5452   XYZZ      -1.6013   YYZZ     -25.6857
      XZZZ       0.0000   YZZZ      -0.0000   ZZZZ     -51.2423
 -----------------------------------------------------------------
 Calculating analytic gradient of the SCF energy
 Gradient of SCF Energy
            1           2           3           4
    1  -0.0640389  -0.0023645   0.0983192  -0.0319159
    2  -0.0669489   0.0844791  -0.0164563  -0.0010739
    3  -0.0000000   0.0000000   0.0000000  -0.0000000
 Max gradient component =       9.832E-02
 RMS gradient           =       4.715E-02
 Gradient time:  CPU 2.19 s  wall 0.65 s
 Geometry Optimization Parameters
   NAtoms,    NIC,     NZ,  NCons,   NDum,   NFix, NCnnct, MaxDiis
        4      14       4       0       0       0       0       0

 Cartesian Hessian Update
 Hessian Updated using BFGS Update


** GEOMETRY OPTIMIZATION IN DELOCALIZED INTERNAL COORDINATES **
   Searching for a Minimum

   Optimization Cycle:   2

                       Coordinates (Angstroms)
     ATOM                X               Y               Z
      1  P         1.3232269312   -0.5916317158    0.0000000000
      2  N         2.5470069864    0.7276730115    0.0000000000
      3  H         3.8239729484    0.3259010749    0.0000000000
      4  Br       -1.0301435158    0.1251530808    0.0000000000
   Point Group: cs    Number of degrees of freedom:     5


   Energy is  -2970.808884347

 Hessian Updated using BFGS Update

  5 Hessian modes will be used to form the next step
  Hessian Eigenvalues:
     0.026646    0.094844    0.166492    0.197209    0.255089

 Minimum Search - Taking Simple RFO Step
 Searching for Lamda that Minimizes Along All modes
 Value Taken    Lamda =  -0.14964654
 Calculated Step too Large.  Step scaled by  0.328714
 Step Taken.  Stepsize is  0.300000

                             Maximum     Tolerance    Cnvgd?
         Gradient           0.114469      0.000300      NO
         Displacement       0.191535      0.001200      NO
         Energy change     -0.051261      0.000001      NO


 New Cartesian Coordinates Obtained by Inverse Iteration

 Displacement from previous Coordinates is:  0.421723
 ----------------------------------------------------------------
             Standard Nuclear Orientation (Angstroms)
    I     Atom           X                Y                Z
 ----------------------------------------------------------------
    1      P       1.4009815278    -0.5982322173     0.0000000000
    2      N       2.4975117698     0.6969562287     0.0000000000
    3      H       3.6708118057     0.3277471012     0.0000000000
    4      Br     -0.9052417532     0.1606243387     0.0000000000
 ----------------------------------------------------------------
 Molecular Point Group                 Cs    NOp =  2
 Largest Abelian Subgroup              Cs    NOp =  2
 Nuclear Repulsion Energy =   195.1013281235 hartrees
 There are       29 alpha and       29 beta electrons
 Applying Cartesian multipole field
    Component          Value
    ---------          -----
     (2,0,0)        1.00000E-11
     (0,2,0)        2.00000E-11
     (0,0,2)       -3.00000E-11
 Nucleus-field energy     =     0.0000000048 hartrees
 Requested basis set is 6-311++G(d,p)
 There are 43 shells and 107 basis functions
 A cutoff of  1.0D-11 yielded    823 shell pairs
 There are      5343 function pairs (      5866 Cartesian)
 Smallest overlap matrix eigenvalue = 2.28E-03
 Guess MOs from SCF MO coefficient file

 -----------------------------------------------------------------------
  General SCF calculation program by
  Eric Jon Sundstrom, Paul Horn, Yuezhi Mao, Dmitri Zuev, Alec White,
  David Stuck, Shaama M.S., Shane Yost, Joonho Lee, David Small,
  Daniel Levine, Susi Lehtola, Hugh Burton, Evgeny Epifanovsky
 -----------------------------------------------------------------------
 Exchange:     0.2000 Hartree-Fock + 0.0800 Slater + 0.7200 B88
 Correlation:  0.1900 VWN1RPA + 0.8100 LYP
 Using SG-1 standard quadrature grid
 using 4 threads for integral computing
 -------------------------------------------------------
 OpenMP Integral computing Module                
 Release: version 2.0, May 2017, Q-Chem Inc. Pleasanton 
 -------------------------------------------------------
 -------------------------------------------------------
 OpenMP BLAS3 based DFT computing Module                
 Release: version 1.0, May 2013, Q-Chem Inc. Pittsburgh 
 -------------------------------------------------------
 A restricted SCF calculation will be
 performed using DIIS
 SCF converges when DIIS error is below 1.0e-08
 ---------------------------------------
  Cycle       Energy         DIIS error
 ---------------------------------------
    1   -2970.8491469237      1.62e-03  
    2   -2970.8465197517      2.40e-03  
    3   -2970.8515512714      1.39e-03  
    4   -2970.8543507751      2.44e-04  
    5   -2970.8544371722      8.56e-05  
    6   -2970.8544505692      2.80e-05  
    7   -2970.8544513235      4.06e-06  
    8   -2970.8544513454      8.45e-07  
    9   -2970.8544513468      2.05e-07  
   10   -2970.8544513469      5.07e-08  
   11   -2970.8544513469      5.17e-09  Convergence criterion met
 ---------------------------------------
 SCF time:   CPU 8.01s  wall 2.00s 
 SCF   energy in the final basis set =    -2970.8544513469
 Total energy in the final basis set =    -2970.8544513469

 --------------------------------------------------------------
             Orbital Energies (a.u.) and Symmetries
 --------------------------------------------------------------

 Alpha MOs, Restricted
 -- Occupied --                  
-482.84  -77.16  -62.49  -56.31  -56.30  -56.30  -14.38   -8.70
  1 A'    2 A'    3 A'    4 A'    1 A"    5 A'    6 A'    7 A'                 
 -6.647  -6.525  -6.516  -6.514  -4.809  -4.808  -4.805  -2.636
  8 A'    9 A'    2 A"   10 A'   11 A'    3 A"   12 A'   13 A'                 
 -2.634  -2.633  -2.625  -2.625  -0.855  -0.774  -0.580  -0.437
  4 A"   14 A'    5 A"   15 A'   16 A'   17 A'   18 A'   19 A'                 
 -0.385  -0.347  -0.308  -0.299  -0.285
 20 A'    6 A"   21 A'    7 A"   22 A'                                         
 -- Virtual --                   
 -0.134  -0.101  -0.039   0.010   0.023   0.039   0.043   0.061
  8 A"   23 A'   24 A'   25 A'   26 A'    9 A"   27 A'   28 A'                 
  0.071   0.076   0.086   0.105   0.123   0.138   0.145   0.189
 29 A'   10 A"   30 A'   31 A'   32 A'   11 A"   33 A'   34 A'                 
  0.213   0.261   0.274   0.309   0.391   0.426   0.427   0.449
 35 A'   36 A'   12 A"   37 A'   38 A'   13 A"   39 A'   40 A'                 
  0.504   0.522   0.564   0.566   0.572   0.601   0.611   0.637
 14 A"   41 A'   42 A'   15 A"   43 A'   44 A'   16 A"   45 A'                 
  0.678   0.702   0.771   0.823   0.892   0.928   0.974   1.141
 46 A'   17 A"   47 A'   18 A"   48 A'   49 A'   50 A'   51 A'                 
  1.265   1.381   1.481   1.566   1.624   1.639   1.995   2.006
 19 A"   52 A'   20 A"   53 A'   54 A'   55 A'   21 A"   56 A'                 
  2.048   2.066   2.151   2.190   2.410   2.534   2.864   3.760
 22 A"   57 A'   23 A"   58 A'   59 A'   60 A'   61 A'   24 A"                 
  3.847   3.998   4.004   4.005   4.027   4.098   4.169   6.573
 62 A'   25 A"   63 A'   26 A"   64 A'   65 A'   66 A'   67 A'                 
  6.817   7.553   7.561   7.602  13.736  13.801  13.877  35.250
 68 A'   27 A"   69 A'   70 A'   28 A"   71 A'   72 A'   73 A'                 
 47.869 162.924 289.752 289.757 289.8101020.648
 74 A'   75 A'   29 A"   76 A'   77 A'   78 A'                                 

 Beta MOs, Restricted
 -- Occupied --                  
-482.84  -77.16  -62.49  -56.31  -56.30  -56.30  -14.38   -8.70
  1 A'    2 A'    3 A'    4 A'    1 A"    5 A'    6 A'    7 A'                 
 -6.647  -6.525  -6.516  -6.514  -4.809  -4.808  -4.805  -2.636
  8 A'    9 A'    2 A"   10 A'   11 A'    3 A"   12 A'   13 A'                 
 -2.634  -2.633  -2.625  -2.625  -0.855  -0.774  -0.580  -0.437
  4 A"   14 A'    5 A"   15 A'   16 A'   17 A'   18 A'   19 A'                 
 -0.385  -0.347  -0.308  -0.299  -0.285
 20 A'    6 A"   21 A'    7 A"   22 A'                                         
 -- Virtual --                   
 -0.134  -0.101  -0.039   0.010   0.023   0.039   0.043   0.061
  8 A"   23 A'   24 A'   25 A'   26 A'    9 A"   27 A'   28 A'                 
  0.071   0.076   0.086   0.105   0.123   0.138   0.145   0.189
 29 A'   10 A"   30 A'   31 A'   32 A'   11 A"   33 A'   34 A'                 
  0.213   0.261   0.274   0.309   0.391   0.426   0.427   0.449
 35 A'   36 A'   12 A"   37 A'   38 A'   13 A"   39 A'   40 A'                 
  0.504   0.522   0.564   0.566   0.572   0.601   0.611   0.637
 14 A"   41 A'   42 A'   15 A"   43 A'   44 A'   16 A"   45 A'                 
  0.678   0.702   0.771   0.823   0.892   0.928   0.974   1.141
 46 A'   17 A"   47 A'   18 A"   48 A'   49 A'   50 A'   51 A'                 
  1.265   1.381   1.481   1.566   1.624   1.639   1.995   2.006
 19 A"   52 A'   20 A"   53 A'   54 A'   55 A'   21 A"   56 A'                 
  2.048   2.066   2.151   2.190   2.410   2.534   2.864   3.760
 22 A"   57 A'   23 A"   58 A'   59 A'   60 A'   61 A'   24 A"                 
  3.847   3.998   4.004   4.005   4.027   4.098   4.169   6.573
 62 A'   25 A"   63 A'   26 A"   64 A'   65 A'   66 A'   67 A'                 
  6.817   7.553   7.561   7.602  13.736  13.801  13.877  35.250
 68 A'   27 A"   69 A'   70 A'   28 A"   71 A'   72 A'   73 A'                 
 47.869 162.924 289.752 289.757 289.8101020.648
 74 A'   75 A'   29 A"   76 A'   77 A'   78 A'                                 
 --------------------------------------------------------------

          Ground-State Mulliken Net Atomic Charges

     Atom                 Charge (a.u.)
  ----------------------------------------
      1 P                     0.326264
      2 N                    -0.369210
      3 H                     0.238449
      4 Br                   -0.195503
  ----------------------------------------
  Sum of atomic charges =     0.000000

 -----------------------------------------------------------------
                    Cartesian Multipole Moments
 -----------------------------------------------------------------
    Charge (ESU x 10^10)
                 0.0000
    Dipole Moment (Debye)
         X       2.3152      Y      -2.1352      Z      -0.0000
       Tot       3.1495
    Quadrupole Moments (Debye-Ang)
        XX     -29.5998     XY      -4.3617     YY     -40.6197
        XZ       0.0000     YZ       0.0000     ZZ     -38.1266
    Octopole Moments (Debye-Ang^2)
       XXX     -17.8988    XXY      -6.9590    XYY     -23.0611
       YYY      -3.2921    XXZ       0.0000    XYZ      -0.0000
       YYZ       0.0000    XZZ     -17.8272    YZZ      -0.8669
       ZZZ       0.0000
    Hexadecapole Moments (Debye-Ang^3)
      XXXX    -379.8449   XXXY      -8.8181   XXYY    -123.5697
      XYYY      -2.5924   YYYY    -106.6761   XXXZ      -0.0000
      XXYZ       0.0000   XYYZ      -0.0000   YYYZ       0.0000
      XXZZ    -105.1326   XYZZ       0.1296   YYZZ     -25.3783
      XZZZ      -0.0000   YZZZ       0.0000   ZZZZ     -49.9852
 -----------------------------------------------------------------
 Calculating analytic gradient of the SCF energy
 Gradient of SCF Energy
            1           2           3           4
    1  -0.0440744  -0.0154740   0.0870071  -0.0274587
    2  -0.0584879   0.0758497  -0.0181961   0.0008342
    3   0.0000000  -0.0000000  -0.0000000  -0.0000000
 Max gradient component =       8.701E-02
 RMS gradient           =       4.084E-02
 Gradient time:  CPU 2.25 s  wall 0.65 s
 Geometry Optimization Parameters
   NAtoms,    NIC,     NZ,  NCons,   NDum,   NFix, NCnnct, MaxDiis
        4      14       4       0       0       0       0       0

 Cartesian Hessian Update
 Hessian Updated using BFGS Update


** GEOMETRY OPTIMIZATION IN DELOCALIZED INTERNAL COORDINATES **
   Searching for a Minimum

   Optimization Cycle:   3

                       Coordinates (Angstroms)
     ATOM                X               Y               Z
      1  P         1.4009815278   -0.5982322173    0.0000000000
      2  N         2.4975117698    0.6969562287    0.0000000000
      3  H         3.6708118057    0.3277471012    0.0000000000
      4  Br       -0.9052417532    0.1606243387    0.0000000000
   Point Group: cs    Number of degrees of freedom:     5


   Energy is  -2970.854451347

 Hessian Updated using BFGS Update

  5 Hessian modes will be used to form the next step
  Hessian Eigenvalues:
     0.073712    0.095960    0.166758    0.218489    0.262506

 Minimum Search - Taking Simple RFO Step
 Searching for Lamda that Minimizes Along All modes
 Value Taken    Lamda =  -0.09793207
 Calculated Step too Large.  Step scaled by  0.407332
 Step Taken.  Stepsize is  0.300000

                             Maximum     Tolerance    Cnvgd?
         Gradient           0.087097      0.000300      NO
         Displacement       0.206717      0.001200      NO
         Energy change     -0.045567      0.000001      NO


 New Cartesian Coordinates Obtained by Inverse Iteration

 Displacement from previous Coordinates is:  0.395602
 ----------------------------------------------------------------
             Standard Nuclear Orientation (Angstroms)
    I     Atom           X                Y                Z
 ----------------------------------------------------------------
    1      P       1.4658076921    -0.6060476612     0.0000000000
    2      N       2.4604939930     0.6539744591     0.0000000000
    3      H       3.5256265561     0.3432131094     0.0000000000
    4      Br     -0.7878648910     0.1959555439     0.0000000000
 ----------------------------------------------------------------
 Molecular Point Group                 Cs    NOp =  2
 Largest Abelian Subgroup              Cs    NOp =  2
 Nuclear Repulsion Energy =   201.4015395153 hartrees
 There are       29 alpha and       29 beta electrons
 Applying Cartesian multipole field
    Component          Value
    ---------          -----
     (2,0,0)        1.00000E-11
     (0,2,0)        2.00000E-11
     (0,0,2)       -3.00000E-11
 Nucleus-field energy     =     0.0000000046 hartrees
 Requested basis set is 6-311++G(d,p)
 There are 43 shells and 107 basis functions
 A cutoff of  1.0D-11 yielded    830 shell pairs
 There are      5365 function pairs (      5889 Cartesian)
 Smallest overlap matrix eigenvalue = 1.94E-03
 Guess MOs from SCF MO coefficient file

 -----------------------------------------------------------------------
  General SCF calculation program by
  Eric Jon Sundstrom, Paul Horn, Yuezhi Mao, Dmitri Zuev, Alec White,
  David Stuck, Shaama M.S., Shane Yost, Joonho Lee, David Small,
  Daniel Levine, Susi Lehtola, Hugh Burton, Evgeny Epifanovsky
 -----------------------------------------------------------------------
 Exchange:     0.2000 Hartree-Fock + 0.0800 Slater + 0.7200 B88
 Correlation:  0.1900 VWN1RPA + 0.8100 LYP
 Using SG-1 standard quadrature grid
 using 4 threads for integral computing
 -------------------------------------------------------
 OpenMP Integral computing Module                
 Release: version 2.0, May 2017, Q-Chem Inc. Pleasanton 
 -------------------------------------------------------
 -------------------------------------------------------
 OpenMP BLAS3 based DFT computing Module                
 Release: version 1.0, May 2013, Q-Chem Inc. Pittsburgh 
 -------------------------------------------------------
 A restricted SCF calculation will be
 performed using DIIS
 SCF converges when DIIS error is below 1.0e-08
 ---------------------------------------
  Cycle       Energy         DIIS error
 ---------------------------------------
    1   -2970.8808126844      1.80e-03  
    2   -2970.8799215623      2.24e-03  
    3   -2970.8835849065      1.45e-03  
    4   -2970.8865764799      2.11e-04  
    5   -2970.8866376578      6.24e-05  
    6   -2970.8866442702      2.80e-05  
    7   -2970.8866452355      4.22e-06  
    8   -2970.8866452492      7.52e-07  
    9   -2970.8866452503      1.62e-07  
   10   -2970.8866452504      4.60e-08  
   11   -2970.8866452504      7.47e-09  Convergence criterion met
 ---------------------------------------
 SCF time:   CPU 8.19s  wall 2.00s 
 SCF   energy in the final basis set =    -2970.8866452504
 Total energy in the final basis set =    -2970.8866452504

 --------------------------------------------------------------
             Orbital Energies (a.u.) and Symmetries
 --------------------------------------------------------------

 Alpha MOs, Restricted
 -- Occupied --                  
-482.83  -77.15  -62.48  -56.30  -56.30  -56.30  -14.36   -8.69
  1 A'    2 A'    3 A'    4 A'    1 A"    5 A'    6 A'    7 A'                 
 -6.640  -6.521  -6.512  -6.510  -4.802  -4.801  -4.797  -2.632
  8 A'    9 A'    2 A"   10 A'   11 A'    3 A"   12 A'   13 A'                 
 -2.630  -2.629  -2.622  -2.622  -0.887  -0.774  -0.587  -0.449
  4 A"   14 A'    5 A"   15 A'   16 A'   17 A'   18 A'   19 A'                 
 -0.392  -0.359  -0.305  -0.299  -0.286
 20 A'    6 A"   21 A'    7 A"   22 A'                                         
 -- Virtual --                   
 -0.123  -0.083  -0.027   0.013   0.028   0.038   0.047   0.061
  8 A"   23 A'   24 A'   25 A'   26 A'    9 A"   27 A'   28 A'                 
  0.074   0.077   0.103   0.113   0.133   0.139   0.149   0.192
 29 A'   10 A"   30 A'   31 A'   32 A'   11 A"   33 A'   34 A'                 
  0.212   0.261   0.273   0.326   0.393   0.427   0.435   0.470
 35 A'   36 A'   12 A"   37 A'   38 A'   13 A"   39 A'   40 A'                 
  0.500   0.547   0.568   0.569   0.573   0.618   0.625   0.645
 14 A"   41 A'   42 A'   15 A"   43 A'   44 A'   16 A"   45 A'                 
  0.710   0.712   0.759   0.819   0.890   0.980   0.999   1.117
 46 A'   17 A"   47 A'   18 A"   48 A'   49 A'   50 A'   51 A'                 
  1.269   1.389   1.487   1.566   1.635   1.778   1.997   2.012
 19 A"   52 A'   20 A"   53 A'   54 A'   55 A'   21 A"   56 A'                 
  2.079   2.083   2.238   2.272   2.492   2.622   2.883   3.765
 57 A'   22 A"   23 A"   58 A'   59 A'   60 A'   61 A'   24 A"                 
  3.911   4.002   4.008   4.010   4.035   4.177   4.265   6.578
 62 A'   25 A"   63 A'   26 A"   64 A'   65 A'   66 A'   67 A'                 
  6.893   7.557   7.566   7.613  13.743  13.829  13.920  35.303
 68 A'   27 A"   69 A'   70 A'   28 A"   71 A'   72 A'   73 A'                 
 47.874 163.011 289.756 289.763 289.8221020.654
 74 A'   75 A'   29 A"   76 A'   77 A'   78 A'                                 

 Beta MOs, Restricted
 -- Occupied --                  
-482.83  -77.15  -62.48  -56.30  -56.30  -56.30  -14.36   -8.69
  1 A'    2 A'    3 A'    4 A'    1 A"    5 A'    6 A'    7 A'                 
 -6.640  -6.521  -6.512  -6.510  -4.802  -4.801  -4.797  -2.632
  8 A'    9 A'    2 A"   10 A'   11 A'    3 A"   12 A'   13 A'                 
 -2.630  -2.629  -2.622  -2.622  -0.887  -0.774  -0.587  -0.449
  4 A"   14 A'    5 A"   15 A'   16 A'   17 A'   18 A'   19 A'                 
 -0.392  -0.359  -0.305  -0.299  -0.286
 20 A'    6 A"   21 A'    7 A"   22 A'                                         
 -- Virtual --                   
 -0.123  -0.083  -0.027   0.013   0.028   0.038   0.047   0.061
  8 A"   23 A'   24 A'   25 A'   26 A'    9 A"   27 A'   28 A'                 
  0.074   0.077   0.103   0.113   0.133   0.139   0.149   0.192
 29 A'   10 A"   30 A'   31 A'   32 A'   11 A"   33 A'   34 A'                 
  0.212   0.261   0.273   0.326   0.393   0.427   0.435   0.470
 35 A'   36 A'   12 A"   37 A'   38 A'   13 A"   39 A'   40 A'                 
  0.500   0.547   0.568   0.569   0.573   0.618   0.625   0.645
 14 A"   41 A'   42 A'   15 A"   43 A'   44 A'   16 A"   45 A'                 
  0.710   0.712   0.759   0.819   0.890   0.980   0.999   1.117
 46 A'   17 A"   47 A'   18 A"   48 A'   49 A'   50 A'   51 A'                 
  1.269   1.389   1.487   1.566   1.635   1.778   1.997   2.012
 19 A"   52 A'   20 A"   53 A'   54 A'   55 A'   21 A"   56 A'                 
  2.079   2.083   2.238   2.272   2.492   2.622   2.883   3.765
 57 A'   22 A"   23 A"   58 A'   59 A'   60 A'   61 A'   24 A"                 
  3.911   4.002   4.008   4.010   4.035   4.177   4.265   6.578
 62 A'   25 A"   63 A'   26 A"   64 A'   65 A'   66 A'   67 A'                 
  6.893   7.557   7.566   7.613  13.743  13.829  13.920  35.303
 68 A'   27 A"   69 A'   70 A'   28 A"   71 A'   72 A'   73 A'                 
 47.874 163.011 289.756 289.763 289.8221020.654
 74 A'   75 A'   29 A"   76 A'   77 A'   78 A'                                 
 --------------------------------------------------------------

          Ground-State Mulliken Net Atomic Charges

     Atom                 Charge (a.u.)
  ----------------------------------------
      1 P                     0.317416
      2 N                    -0.362829
      3 H                     0.250479
      4 Br                   -0.205066
  ----------------------------------------
  Sum of atomic charges =     0.000000

 -----------------------------------------------------------------
                    Cartesian Multipole Moments
 -----------------------------------------------------------------
    Charge (ESU x 10^10)
                 0.0000
    Dipole Moment (Debye)
         X       2.4624      Y      -2.0848      Z       0.0000
       Tot       3.2265
    Quadrupole Moments (Debye-Ang)
        XX     -29.2742     XY      -4.2498     YY     -40.2992
        XZ      -0.0000     YZ       0.0000     ZZ     -37.6680
    Octopole Moments (Debye-Ang^2)
       XXX     -25.8293    XXY      -6.7035    XYY     -24.9472
       YYY      -3.5317    XXZ       0.0000    XYZ      -0.0000
       YYZ       0.0000    XZZ     -19.4092    YZZ      -1.1831
       ZZZ       0.0000
    Hexadecapole Moments (Debye-Ang^3)
      XXXX    -370.9182   XXXY      -3.3944   XXYY    -117.1280
      XYYY       3.9057   YYYY    -106.0923   XXXZ       0.0000
      XXYZ       0.0000   XYYZ      -0.0000   YYYZ       0.0000
      XXZZ     -98.6819   XYZZ       1.8058   YYZZ     -25.0418
      XZZZ       0.0000   YZZZ       0.0000   ZZZZ     -48.7950
 -----------------------------------------------------------------
 Calculating analytic gradient of the SCF energy
 Gradient of SCF Energy
            1           2           3           4
    1  -0.0122629  -0.0191951   0.0520044  -0.0205464
    2  -0.0310598   0.0413403  -0.0128329   0.0025524
    3  -0.0000000  -0.0000000   0.0000000   0.0000000
 Max gradient component =       5.200E-02
 RMS gradient           =       2.326E-02
 Gradient time:  CPU 2.29 s  wall 0.67 s
 Geometry Optimization Parameters
   NAtoms,    NIC,     NZ,  NCons,   NDum,   NFix, NCnnct, MaxDiis
        4      14       4       0       0       0       0       0

 Cartesian Hessian Update
 Hessian Updated using BFGS Update


** GEOMETRY OPTIMIZATION IN DELOCALIZED INTERNAL COORDINATES **
   Searching for a Minimum

   Optimization Cycle:   4

                       Coordinates (Angstroms)
     ATOM                X               Y               Z
      1  P         1.4658076921   -0.6060476612    0.0000000000
      2  N         2.4604939930    0.6539744591    0.0000000000
      3  H         3.5256265561    0.3432131094    0.0000000000
      4  Br       -0.7878648910    0.1959555439    0.0000000000
   Point Group: cs    Number of degrees of freedom:     5


   Energy is  -2970.886645250

 Hessian Updated using BFGS Update

  5 Hessian modes will be used to form the next step
  Hessian Eigenvalues:
     0.091275    0.139651    0.174552    0.244719    0.296007

 Minimum Search - Taking Simple RFO Step
 Searching for Lamda that Minimizes Along All modes
 Value Taken    Lamda =  -0.02744837
 Calculated Step too Large.  Step scaled by  0.765945
 Step Taken.  Stepsize is  0.300000

                             Maximum     Tolerance    Cnvgd?
         Gradient           0.049031      0.000300      NO
         Displacement       0.213431      0.001200      NO
         Energy change     -0.032194      0.000001      NO


 New Cartesian Coordinates Obtained by Inverse Iteration

 Displacement from previous Coordinates is:  0.389773
 ----------------------------------------------------------------
             Standard Nuclear Orientation (Angstroms)
    I     Atom           X                Y                Z
 ----------------------------------------------------------------
    1      P       1.4983227635    -0.6281766281     0.0000000000
    2      N       2.4328232048     0.6066529106     0.0000000000
    3      H       3.3898542113     0.3767199086     0.0000000000
    4      Br     -0.6569368294     0.2318992602     0.0000000000
 ----------------------------------------------------------------
 Molecular Point Group                 Cs    NOp =  2
 Largest Abelian Subgroup              Cs    NOp =  2
 Nuclear Repulsion Energy =   209.3006308797 hartrees
 There are       29 alpha and       29 beta electrons
 Applying Cartesian multipole field
    Component          Value
    ---------          -----
     (2,0,0)        1.00000E-11
     (0,2,0)        2.00000E-11
     (0,0,2)       -3.00000E-11
 Nucleus-field energy     =     0.0000000044 hartrees
 Requested basis set is 6-311++G(d,p)
 There are 43 shells and 107 basis functions
 A cutoff of  1.0D-11 yielded    839 shell pairs
 There are      5448 function pairs (      5992 Cartesian)
 Smallest overlap matrix eigenvalue = 1.61E-03
 Guess MOs from SCF MO coefficient file

 -----------------------------------------------------------------------
  General SCF calculation program by
  Eric Jon Sundstrom, Paul Horn, Yuezhi Mao, Dmitri Zuev, Alec White,
  David Stuck, Shaama M.S., Shane Yost, Joonho Lee, David Small,
  Daniel Levine, Susi Lehtola, Hugh Burton, Evgeny Epifanovsky
 -----------------------------------------------------------------------
 Exchange:     0.2000 Hartree-Fock + 0.0800 Slater + 0.7200 B88
 Correlation:  0.1900 VWN1RPA + 0.8100 LYP
 Using SG-1 standard quadrature grid
 using 4 threads for integral computing
 -------------------------------------------------------
 OpenMP Integral computing Module                
 Release: version 2.0, May 2017, Q-Chem Inc. Pleasanton 
 -------------------------------------------------------
 -------------------------------------------------------
 OpenMP BLAS3 based DFT computing Module                
 Release: version 1.0, May 2013, Q-Chem Inc. Pittsburgh 
 -------------------------------------------------------
 A restricted SCF calculation will be
 performed using DIIS
 SCF converges when DIIS error is below 1.0e-08
 ---------------------------------------
  Cycle       Energy         DIIS error
 ---------------------------------------
    1   -2970.8894809481      1.87e-03  
    2   -2970.8912680340      1.68e-03  
    3   -2970.8914752410      1.60e-03  
    4   -2970.8950164211      1.78e-04  
    5   -2970.8950572606      5.27e-05  
    6   -2970.8950617393      2.41e-05  
    7   -2970.8950624508      3.92e-06  
    8   -2970.8950624602      5.97e-07  
    9   -2970.8950624609      1.06e-07  
   10   -2970.8950624609      3.66e-08  
   11   -2970.8950624609      4.75e-09  Convergence criterion met
 ---------------------------------------
 SCF time:   CPU 8.36s  wall 2.00s 
 SCF   energy in the final basis set =    -2970.8950624609
 Total energy in the final basis set =    -2970.8950624609

 --------------------------------------------------------------
             Orbital Energies (a.u.) and Symmetries
 --------------------------------------------------------------

 Alpha MOs, Restricted
 -- Occupied --                  
-482.83  -77.14  -62.48  -56.30  -56.30  -56.30  -14.34   -8.69
  1 A'    2 A'    3 A'    4 A'    1 A"    5 A'    6 A'    7 A'                 
 -6.633  -6.521  -6.512  -6.511  -4.794  -4.794  -4.789  -2.633
  8 A'    9 A'    2 A"   10 A'   11 A'    3 A"   12 A'   13 A'                 
 -2.630  -2.629  -2.622  -2.622  -0.913  -0.781  -0.603  -0.457
  4 A"   14 A'    5 A"   15 A'   16 A'   17 A'   18 A'   19 A'                 
 -0.398  -0.368  -0.303  -0.301  -0.285
 20 A'    6 A"   21 A'    7 A"   22 A'                                         
 -- Virtual --                   
 -0.115  -0.066  -0.015   0.014   0.031   0.038   0.051   0.061
  8 A"   23 A'   24 A'   25 A'   26 A'    9 A"   27 A'   28 A'                 
  0.074   0.077   0.114   0.120   0.139   0.142   0.164   0.199
 29 A'   10 A"   30 A'   31 A'   11 A"   32 A'   33 A'   34 A'                 
  0.214   0.263   0.273   0.336   0.393   0.427   0.441   0.481
 35 A'   36 A'   12 A"   37 A'   38 A'   13 A"   39 A'   40 A'                 
  0.487   0.560   0.568   0.576   0.599   0.631   0.638   0.658
 14 A"   41 A'   15 A"   42 A'   43 A'   44 A'   16 A"   45 A'                 
  0.731   0.746   0.772   0.818   0.877   1.003   1.056   1.096
 17 A"   46 A'   47 A'   18 A"   48 A'   49 A'   50 A'   51 A'                 
  1.294   1.429   1.493   1.562   1.665   1.933   1.997   2.019
 19 A"   52 A'   20 A"   53 A'   54 A'   55 A'   21 A"   56 A'                 
  2.094   2.107   2.320   2.346   2.546   2.649   2.999   3.778
 57 A'   22 A"   58 A'   23 A"   59 A'   60 A'   61 A'   24 A"                 
  3.968   4.002   4.009   4.014   4.044   4.204   4.474   6.582
 62 A'   25 A"   63 A'   26 A"   64 A'   65 A'   66 A'   67 A'                 
  6.937   7.557   7.568   7.627  13.751  13.851  13.973  35.423
 68 A'   27 A"   69 A'   70 A'   28 A"   71 A'   72 A'   73 A'                 
 47.878 163.069 289.757 289.766 289.8361020.659
 74 A'   75 A'   29 A"   76 A'   77 A'   78 A'                                 

 Beta MOs, Restricted
 -- Occupied --                  
-482.83  -77.14  -62.48  -56.30  -56.30  -56.30  -14.34   -8.69
  1 A'    2 A'    3 A'    4 A'    1 A"    5 A'    6 A'    7 A'                 
 -6.633  -6.521  -6.512  -6.511  -4.794  -4.794  -4.789  -2.633
  8 A'    9 A'    2 A"   10 A'   11 A'    3 A"   12 A'   13 A'                 
 -2.630  -2.629  -2.622  -2.622  -0.913  -0.781  -0.603  -0.457
  4 A"   14 A'    5 A"   15 A'   16 A'   17 A'   18 A'   19 A'                 
 -0.398  -0.368  -0.303  -0.301  -0.285
 20 A'    6 A"   21 A'    7 A"   22 A'                                         
 -- Virtual --                   
 -0.115  -0.066  -0.015   0.014   0.031   0.038   0.051   0.061
  8 A"   23 A'   24 A'   25 A'   26 A'    9 A"   27 A'   28 A'                 
  0.074   0.077   0.114   0.120   0.139   0.142   0.164   0.199
 29 A'   10 A"   30 A'   31 A'   11 A"   32 A'   33 A'   34 A'                 
  0.214   0.263   0.273   0.336   0.393   0.427   0.441   0.481
 35 A'   36 A'   12 A"   37 A'   38 A'   13 A"   39 A'   40 A'                 
  0.487   0.560   0.568   0.576   0.599   0.631   0.638   0.658
 14 A"   41 A'   15 A"   42 A'   43 A'   44 A'   16 A"   45 A'                 
  0.731   0.746   0.772   0.818   0.877   1.003   1.056   1.096
 17 A"   46 A'   47 A'   18 A"   48 A'   49 A'   50 A'   51 A'                 
  1.294   1.429   1.493   1.562   1.665   1.933   1.997   2.019
 19 A"   52 A'   20 A"   53 A'   54 A'   55 A'   21 A"   56 A'                 
  2.094   2.107   2.320   2.346   2.546   2.649   2.999   3.778
 57 A'   22 A"   58 A'   23 A"   59 A'   60 A'   61 A'   24 A"                 
  3.968   4.002   4.009   4.014   4.044   4.204   4.474   6.582
 62 A'   25 A"   63 A'   26 A"   64 A'   65 A'   66 A'   67 A'                 
  6.937   7.557   7.568   7.627  13.751  13.851  13.973  35.423
 68 A'   27 A"   69 A'   70 A'   28 A"   71 A'   72 A'   73 A'                 
 47.878 163.069 289.757 289.766 289.8361020.659
 74 A'   75 A'   29 A"   76 A'   77 A'   78 A'                                 
 --------------------------------------------------------------

          Ground-State Mulliken Net Atomic Charges

     Atom                 Charge (a.u.)
  ----------------------------------------
      1 P                     0.304601
      2 N                    -0.372427
      3 H                     0.265448
      4 Br                   -0.197622
  ----------------------------------------
  Sum of atomic charges =     0.000000

 -----------------------------------------------------------------
                    Cartesian Multipole Moments
 -----------------------------------------------------------------
    Charge (ESU x 10^10)
                 0.0000
    Dipole Moment (Debye)
         X       2.2659      Y      -1.9693      Z      -0.0000
       Tot       3.0021
    Quadrupole Moments (Debye-Ang)
        XX     -29.5781     XY      -4.0093     YY     -39.9082
        XZ      -0.0000     YZ      -0.0000     ZZ     -37.2269
    Octopole Moments (Debye-Ang^2)
       XXX     -35.6154    XXY      -5.8181    XYY     -26.9494
       YYY      -3.0691    XXZ      -0.0000    XYZ      -0.0000
       YYZ      -0.0000    XZZ     -21.2891    YZZ      -1.2652
       ZZZ      -0.0000
    Hexadecapole Moments (Debye-Ang^3)
      XXXX    -362.7720   XXXY       3.1248   XXYY    -110.5303
      XYYY       9.7660   YYYY    -107.3323   XXXZ      -0.0000
      XXYZ      -0.0000   XYYZ      -0.0000   YYYZ      -0.0000
      XXZZ     -92.3927   XYZZ       3.3186   YYZZ     -25.0036
      XZZZ      -0.0000   YZZZ      -0.0000   ZZZZ     -47.7110
 -----------------------------------------------------------------
 Calculating analytic gradient of the SCF energy
 Gradient of SCF Energy
            1           2           3           4
    1   0.0113433   0.0297032  -0.0341801  -0.0068664
    2   0.0017862  -0.0086263   0.0048685   0.0019716
    3  -0.0000000   0.0000000  -0.0000000   0.0000000
 Max gradient component =       3.418E-02
 RMS gradient           =       1.394E-02
 Gradient time:  CPU 2.34 s  wall 0.68 s
 Geometry Optimization Parameters
   NAtoms,    NIC,     NZ,  NCons,   NDum,   NFix, NCnnct, MaxDiis
        4      14       4       0       0       0       0       0

 Cartesian Hessian Update
 Hessian Updated using BFGS Update


** GEOMETRY OPTIMIZATION IN DELOCALIZED INTERNAL COORDINATES **
   Searching for a Minimum

   Optimization Cycle:   5

                       Coordinates (Angstroms)
     ATOM                X               Y               Z
      1  P         1.4983227635   -0.6281766281    0.0000000000
      2  N         2.4328232048    0.6066529106    0.0000000000
      3  H         3.3898542113    0.3767199086    0.0000000000
      4  Br       -0.6569368294    0.2318992602    0.0000000000
   Point Group: cs    Number of degrees of freedom:     5


   Energy is  -2970.895062461

 Hessian Updated using BFGS Update

  5 Hessian modes will be used to form the next step
  Hessian Eigenvalues:
     0.086682    0.167158    0.218683    0.257236    0.413079

 Minimum Search - Taking Simple RFO Step
 Searching for Lamda that Minimizes Along All modes
 Value Taken    Lamda =  -0.00448719
 Step Taken.  Stepsize is  0.146089

                             Maximum     Tolerance    Cnvgd?
         Gradient           0.029336      0.000300      NO
         Displacement       0.140467      0.001200      NO
         Energy change     -0.008417      0.000001      NO


 New Cartesian Coordinates Obtained by Inverse Iteration

 Displacement from previous Coordinates is:  0.116455
 ----------------------------------------------------------------
             Standard Nuclear Orientation (Angstroms)
    I     Atom           X                Y                Z
 ----------------------------------------------------------------
    1      P       1.4766177205    -0.6336051244     0.0000000000
    2      N       2.3957641310     0.5989886415     0.0000000000
    3      H       3.4164586024     0.3875821114     0.0000000000
    4      Br     -0.6247771037     0.2341298229     0.0000000000
 ----------------------------------------------------------------
 Molecular Point Group                 Cs    NOp =  2
 Largest Abelian Subgroup              Cs    NOp =  2
 Nuclear Repulsion Energy =   212.7022488659 hartrees
 There are       29 alpha and       29 beta electrons
 Applying Cartesian multipole field
    Component          Value
    ---------          -----
     (2,0,0)        1.00000E-11
     (0,2,0)        2.00000E-11
     (0,0,2)       -3.00000E-11
 Nucleus-field energy     =     0.0000000043 hartrees
 Requested basis set is 6-311++G(d,p)
 There are 43 shells and 107 basis functions
 A cutoff of  1.0D-11 yielded    840 shell pairs
 There are      5463 function pairs (      6010 Cartesian)
 Smallest overlap matrix eigenvalue = 1.60E-03
 Guess MOs from SCF MO coefficient file

 -----------------------------------------------------------------------
  General SCF calculation program by
  Eric Jon Sundstrom, Paul Horn, Yuezhi Mao, Dmitri Zuev, Alec White,
  David Stuck, Shaama M.S., Shane Yost, Joonho Lee, David Small,
  Daniel Levine, Susi Lehtola, Hugh Burton, Evgeny Epifanovsky
 -----------------------------------------------------------------------
 Exchange:     0.2000 Hartree-Fock + 0.0800 Slater + 0.7200 B88
 Correlation:  0.1900 VWN1RPA + 0.8100 LYP
 Using SG-1 standard quadrature grid
 using 4 threads for integral computing
 -------------------------------------------------------
 OpenMP Integral computing Module                
 Release: version 2.0, May 2017, Q-Chem Inc. Pleasanton 
 -------------------------------------------------------
 -------------------------------------------------------
 OpenMP BLAS3 based DFT computing Module                
 Release: version 1.0, May 2013, Q-Chem Inc. Pittsburgh 
 -------------------------------------------------------
 A restricted SCF calculation will be
 performed using DIIS
 SCF converges when DIIS error is below 1.0e-08
 ---------------------------------------
  Cycle       Energy         DIIS error
 ---------------------------------------
    1   -2970.8946884830      8.93e-04  
    2   -2970.8955311230      5.13e-04  
    3   -2970.8950795258      7.70e-04  
    4   -2970.8958886000      6.09e-05  
    5   -2970.8958931989      1.95e-05  
    6   -2970.8958937865      5.76e-06  
    7   -2970.8958938377      2.34e-06  
    8   -2970.8958938424      4.24e-07  
    9   -2970.8958938427      7.29e-08  
   10   -2970.8958938427      9.63e-09  Convergence criterion met
 ---------------------------------------
 SCF time:   CPU 7.68s  wall 2.00s 
 SCF   energy in the final basis set =    -2970.8958938427
 Total energy in the final basis set =    -2970.8958938427

 --------------------------------------------------------------
             Orbital Energies (a.u.) and Symmetries
 --------------------------------------------------------------

 Alpha MOs, Restricted
 -- Occupied --                  
-482.83  -77.13  -62.49  -56.30  -56.30  -56.30  -14.34   -8.69
  1 A'    2 A'    3 A'    4 A'    1 A"    5 A'    6 A'    7 A'                 
 -6.628  -6.523  -6.514  -6.513  -4.790  -4.789  -4.785  -2.635
  8 A'    9 A'    2 A"   10 A'   11 A'    3 A"   12 A'   13 A'                 
 -2.632  -2.631  -2.624  -2.624  -0.905  -0.786  -0.592  -0.454
  4 A"   14 A'    5 A"   15 A'   16 A'   17 A'   18 A'   19 A'                 
 -0.399  -0.369  -0.304  -0.302  -0.282
 20 A'    6 A"   21 A'    7 A"   22 A'                                         
 -- Virtual --                   
 -0.110  -0.056  -0.017   0.014   0.031   0.038   0.051   0.060
  8 A"   23 A'   24 A'   25 A'   26 A'    9 A"   27 A'   28 A'                 
  0.074   0.077   0.113   0.120   0.140   0.141   0.158   0.202
 29 A'   10 A"   30 A'   31 A'   11 A"   32 A'   33 A'   34 A'                 
  0.212   0.259   0.275   0.338   0.392   0.427   0.444   0.476
 35 A'   36 A'   12 A"   37 A'   38 A'   13 A"   39 A'   40 A'                 
  0.478   0.555   0.565   0.570   0.594   0.636   0.645   0.662
 14 A"   41 A'   15 A"   42 A'   43 A'   44 A'   16 A"   45 A'                 
  0.744   0.745   0.773   0.817   0.890   1.022   1.071   1.106
 17 A"   46 A'   47 A'   18 A"   48 A'   49 A'   50 A'   51 A'                 
  1.289   1.427   1.498   1.568   1.670   1.867   1.995   2.017
 19 A"   52 A'   20 A"   53 A'   54 A'   55 A'   21 A"   56 A'                 
  2.094   2.111   2.301   2.302   2.565   2.668   2.930   3.777
 57 A'   22 A"   23 A"   58 A'   59 A'   60 A'   61 A'   24 A"                 
  3.968   4.000   4.008   4.016   4.046   4.218   4.402   6.584
 62 A'   25 A"   63 A'   26 A"   64 A'   65 A'   66 A'   67 A'                 
  6.944   7.556   7.568   7.633  13.757  13.859  13.987  35.370
 68 A'   27 A"   69 A'   70 A'   28 A"   71 A'   72 A'   73 A'                 
 47.880 163.081 289.757 289.766 289.8431020.663
 74 A'   75 A'   29 A"   76 A'   77 A'   78 A'                                 

 Beta MOs, Restricted
 -- Occupied --                  
-482.83  -77.13  -62.49  -56.30  -56.30  -56.30  -14.34   -8.69
  1 A'    2 A'    3 A'    4 A'    1 A"    5 A'    6 A'    7 A'                 
 -6.628  -6.523  -6.514  -6.513  -4.790  -4.789  -4.785  -2.635
  8 A'    9 A'    2 A"   10 A'   11 A'    3 A"   12 A'   13 A'                 
 -2.632  -2.631  -2.624  -2.624  -0.905  -0.786  -0.592  -0.454
  4 A"   14 A'    5 A"   15 A'   16 A'   17 A'   18 A'   19 A'                 
 -0.399  -0.369  -0.304  -0.302  -0.282
 20 A'    6 A"   21 A'    7 A"   22 A'                                         
 -- Virtual --                   
 -0.110  -0.056  -0.017   0.014   0.031   0.038   0.051   0.060
  8 A"   23 A'   24 A'   25 A'   26 A'    9 A"   27 A'   28 A'                 
  0.074   0.077   0.113   0.120   0.140   0.141   0.158   0.202
 29 A'   10 A"   30 A'   31 A'   11 A"   32 A'   33 A'   34 A'                 
  0.212   0.259   0.275   0.338   0.392   0.427   0.444   0.476
 35 A'   36 A'   12 A"   37 A'   38 A'   13 A"   39 A'   40 A'                 
  0.478   0.555   0.565   0.570   0.594   0.636   0.645   0.662
 14 A"   41 A'   15 A"   42 A'   43 A'   44 A'   16 A"   45 A'                 
  0.744   0.745   0.773   0.817   0.890   1.022   1.071   1.106
 17 A"   46 A'   47 A'   18 A"   48 A'   49 A'   50 A'   51 A'                 
  1.289   1.427   1.498   1.568   1.670   1.867   1.995   2.017
 19 A"   52 A'   20 A"   53 A'   54 A'   55 A'   21 A"   56 A'                 
  2.094   2.111   2.301   2.302   2.565   2.668   2.930   3.777
 57 A'   22 A"   23 A"   58 A'   59 A'   60 A'   61 A'   24 A"                 
  3.968   4.000   4.008   4.016   4.046   4.218   4.402   6.584
 62 A'   25 A"   63 A'   26 A"   64 A'   65 A'   66 A'   67 A'                 
  6.944   7.556   7.568   7.633  13.757  13.859  13.987  35.370
 68 A'   27 A"   69 A'   70 A'   28 A"   71 A'   72 A'   73 A'                 
 47.880 163.081 289.757 289.766 289.8431020.663
 74 A'   75 A'   29 A"   76 A'   77 A'   78 A'                                 
 --------------------------------------------------------------

          Ground-State Mulliken Net Atomic Charges

     Atom                 Charge (a.u.)
  ----------------------------------------
      1 P                     0.297104
      2 N                    -0.379464
      3 H                     0.264593
      4 Br                   -0.182233
  ----------------------------------------
  Sum of atomic charges =     0.000000

 -----------------------------------------------------------------
                    Cartesian Multipole Moments
 -----------------------------------------------------------------
    Charge (ESU x 10^10)
                 0.0000
    Dipole Moment (Debye)
         X       2.1449      Y      -1.8677      Z       0.0000
       Tot       2.8441
    Quadrupole Moments (Debye-Ang)
        XX     -29.4277     XY      -3.7493     YY     -39.9384
        XZ       0.0000     YZ       0.0000     ZZ     -37.1915
    Octopole Moments (Debye-Ang^2)
       XXX     -35.1877    XXY      -4.8373    XYY     -27.3427
       YYY      -2.5796    XXZ       0.0000    XYZ       0.0000
       YYZ       0.0000    XZZ     -21.7080    YZZ      -1.1698
       ZZZ       0.0000
    Hexadecapole Moments (Debye-Ang^3)
      XXXX    -344.7055   XXXY       6.2160   XXYY    -108.2032
      XYYY      10.2124   YYYY    -108.1286   XXXZ       0.0000
      XXYZ       0.0000   XYYZ       0.0000   YYYZ       0.0000
      XXZZ     -90.5331   XYZZ       3.3566   YYZZ     -25.0624
      XZZZ       0.0000   YZZZ       0.0000   ZZZZ     -47.5026
 -----------------------------------------------------------------
 Calculating analytic gradient of the SCF energy
 Gradient of SCF Energy
            1           2           3           4
    1   0.0100231  -0.0291051   0.0165283   0.0025538
    2   0.0153205  -0.0104151  -0.0040754  -0.0008299
    3   0.0000000  -0.0000000   0.0000000  -0.0000000
 Max gradient component =       2.911E-02
 RMS gradient           =       1.150E-02
 Gradient time:  CPU 2.36 s  wall 0.68 s
 Geometry Optimization Parameters
   NAtoms,    NIC,     NZ,  NCons,   NDum,   NFix, NCnnct, MaxDiis
        4      14       4       0       0       0       0       0

 Cartesian Hessian Update
 Hessian Updated using BFGS Update


** GEOMETRY OPTIMIZATION IN DELOCALIZED INTERNAL COORDINATES **
   Searching for a Minimum

   Optimization Cycle:   6

                       Coordinates (Angstroms)
     ATOM                X               Y               Z
      1  P         1.4766177205   -0.6336051244    0.0000000000
      2  N         2.3957641310    0.5989886415    0.0000000000
      3  H         3.4164586024    0.3875821114    0.0000000000
      4  Br       -0.6247771037    0.2341298229    0.0000000000
   Point Group: cs    Number of degrees of freedom:     5


   Energy is  -2970.895893843

 Hessian Updated using BFGS Update

  5 Hessian modes will be used to form the next step
  Hessian Eigenvalues:
     0.086682    0.181634    0.237611    0.310690    0.461090

 Minimum Search - Taking Simple RFO Step
 Searching for Lamda that Minimizes Along All modes
 Value Taken    Lamda =  -0.00174139
 Step Taken.  Stepsize is  0.069814

                             Maximum     Tolerance    Cnvgd?
         Gradient           0.020859      0.000300      NO
         Displacement       0.055921      0.001200      NO
         Energy change     -0.000831      0.000001      NO


 New Cartesian Coordinates Obtained by Inverse Iteration

 Displacement from previous Coordinates is:  0.050936
 ----------------------------------------------------------------
             Standard Nuclear Orientation (Angstroms)
    I     Atom           X                Y                Z
 ----------------------------------------------------------------
    1      P       1.4667026003    -0.6447013084     0.0000000000
    2      N       2.4140886559     0.6079896555     0.0000000000
    3      H       3.4169578175     0.3904275916     0.0000000000
    4      Br     -0.6336857236     0.2333795127     0.0000000000
 ----------------------------------------------------------------
 Molecular Point Group                 Cs    NOp =  2
 Largest Abelian Subgroup              Cs    NOp =  2
 Nuclear Repulsion Energy =   211.4070206124 hartrees
 There are       29 alpha and       29 beta electrons
 Applying Cartesian multipole field
    Component          Value
    ---------          -----
     (2,0,0)        1.00000E-11
     (0,2,0)        2.00000E-11
     (0,0,2)       -3.00000E-11
 Nucleus-field energy     =     0.0000000043 hartrees
 Requested basis set is 6-311++G(d,p)
 There are 43 shells and 107 basis functions
 A cutoff of  1.0D-11 yielded    840 shell pairs
 There are      5463 function pairs (      6010 Cartesian)
 Smallest overlap matrix eigenvalue = 1.62E-03
 Guess MOs from SCF MO coefficient file

 -----------------------------------------------------------------------
  General SCF calculation program by
  Eric Jon Sundstrom, Paul Horn, Yuezhi Mao, Dmitri Zuev, Alec White,
  David Stuck, Shaama M.S., Shane Yost, Joonho Lee, David Small,
  Daniel Levine, Susi Lehtola, Hugh Burton, Evgeny Epifanovsky
 -----------------------------------------------------------------------
 Exchange:     0.2000 Hartree-Fock + 0.0800 Slater + 0.7200 B88
 Correlation:  0.1900 VWN1RPA + 0.8100 LYP
 Using SG-1 standard quadrature grid
 using 4 threads for integral computing
 -------------------------------------------------------
 OpenMP Integral computing Module                
 Release: version 2.0, May 2017, Q-Chem Inc. Pleasanton 
 -------------------------------------------------------
 -------------------------------------------------------
 OpenMP BLAS3 based DFT computing Module                
 Release: version 1.0, May 2013, Q-Chem Inc. Pittsburgh 
 -------------------------------------------------------
 A restricted SCF calculation will be
 performed using DIIS
 SCF converges when DIIS error is below 1.0e-08
 ---------------------------------------
  Cycle       Energy         DIIS error
 ---------------------------------------
    1   -2970.8959113331      5.36e-04  
    2   -2970.8961478068      4.53e-04  
    3   -2970.8961115655      4.59e-04  
    4   -2970.8964002411      6.59e-05  
    5   -2970.8964069109      1.13e-05  
    6   -2970.8964070441      2.15e-06  
    7   -2970.8964070490      1.46e-06  
    8   -2970.8964070523      3.61e-07  
    9   -2970.8964070524      5.16e-08  
   10   -2970.8964070524      9.57e-09  Convergence criterion met
 ---------------------------------------
 SCF time:   CPU 7.69s  wall 3.00s 
 SCF   energy in the final basis set =    -2970.8964070524
 Total energy in the final basis set =    -2970.8964070524

 --------------------------------------------------------------
             Orbital Energies (a.u.) and Symmetries
 --------------------------------------------------------------

 Alpha MOs, Restricted
 -- Occupied --                  
-482.83  -77.14  -62.49  -56.31  -56.30  -56.30  -14.34   -8.70
  1 A'    2 A'    3 A'    4 A'    1 A"    5 A'    6 A'    7 A'                 
 -6.631  -6.525  -6.516  -6.515  -4.793  -4.792  -4.788  -2.637
  8 A'    9 A'    2 A"   10 A'   11 A'    3 A"   12 A'   13 A'                 
 -2.634  -2.633  -2.626  -2.626  -0.898  -0.787  -0.595  -0.454
  4 A"   14 A'    5 A"   15 A'   16 A'   17 A'   18 A'   19 A'                 
 -0.397  -0.365  -0.306  -0.302  -0.283
 20 A'    6 A"   21 A'    7 A"   22 A'                                         
 -- Virtual --                   
 -0.114  -0.059  -0.016   0.014   0.031   0.038   0.051   0.060
  8 A"   23 A'   24 A'   25 A'   26 A'    9 A"   27 A'   28 A'                 
  0.073   0.077   0.113   0.118   0.140   0.142   0.160   0.201
 29 A'   10 A"   30 A'   31 A'   11 A"   32 A'   33 A'   34 A'                 
  0.213   0.259   0.275   0.331   0.391   0.426   0.442   0.475
 35 A'   36 A'   12 A"   37 A'   38 A'   13 A"   39 A'   40 A'                 
  0.477   0.554   0.563   0.572   0.594   0.633   0.637   0.655
 14 A"   41 A'   15 A"   42 A'   43 A'   44 A'   16 A"   45 A'                 
  0.743   0.750   0.771   0.821   0.888   1.016   1.043   1.103
 17 A"   46 A'   47 A'   18 A"   48 A'   49 A'   50 A'   51 A'                 
  1.291   1.428   1.496   1.574   1.668   1.887   1.994   2.016
 19 A"   52 A'   20 A"   53 A'   54 A'   55 A'   21 A"   56 A'                 
  2.092   2.098   2.301   2.315   2.556   2.645   2.949   3.778
 57 A'   22 A"   58 A'   23 A"   59 A'   60 A'   61 A'   24 A"                 
  3.947   3.998   4.006   4.014   4.043   4.214   4.406   6.581
 62 A'   25 A"   63 A'   26 A"   64 A'   65 A'   66 A'   67 A'                 
  6.921   7.554   7.566   7.630  13.753  13.853  13.954  35.379
 68 A'   27 A"   69 A'   70 A'   28 A"   71 A'   72 A'   73 A'                 
 47.877 163.049 289.754 289.764 289.8401020.660
 74 A'   75 A'   29 A"   76 A'   77 A'   78 A'                                 

 Beta MOs, Restricted
 -- Occupied --                  
-482.83  -77.14  -62.49  -56.31  -56.30  -56.30  -14.34   -8.70
  1 A'    2 A'    3 A'    4 A'    1 A"    5 A'    6 A'    7 A'                 
 -6.631  -6.525  -6.516  -6.515  -4.793  -4.792  -4.788  -2.637
  8 A'    9 A'    2 A"   10 A'   11 A'    3 A"   12 A'   13 A'                 
 -2.634  -2.633  -2.626  -2.626  -0.898  -0.787  -0.595  -0.454
  4 A"   14 A'    5 A"   15 A'   16 A'   17 A'   18 A'   19 A'                 
 -0.397  -0.365  -0.306  -0.302  -0.283
 20 A'    6 A"   21 A'    7 A"   22 A'                                         
 -- Virtual --                   
 -0.114  -0.059  -0.016   0.014   0.031   0.038   0.051   0.060
  8 A"   23 A'   24 A'   25 A'   26 A'    9 A"   27 A'   28 A'                 
  0.073   0.077   0.113   0.118   0.140   0.142   0.160   0.201
 29 A'   10 A"   30 A'   31 A'   11 A"   32 A'   33 A'   34 A'                 
  0.213   0.259   0.275   0.331   0.391   0.426   0.442   0.475
 35 A'   36 A'   12 A"   37 A'   38 A'   13 A"   39 A'   40 A'                 
  0.477   0.554   0.563   0.572   0.594   0.633   0.637   0.655
 14 A"   41 A'   15 A"   42 A'   43 A'   44 A'   16 A"   45 A'                 
  0.743   0.750   0.771   0.821   0.888   1.016   1.043   1.103
 17 A"   46 A'   47 A'   18 A"   48 A'   49 A'   50 A'   51 A'                 
  1.291   1.428   1.496   1.574   1.668   1.887   1.994   2.016
 19 A"   52 A'   20 A"   53 A'   54 A'   55 A'   21 A"   56 A'                 
  2.092   2.098   2.301   2.315   2.556   2.645   2.949   3.778
 57 A'   22 A"   58 A'   23 A"   59 A'   60 A'   61 A'   24 A"                 
  3.947   3.998   4.006   4.014   4.043   4.214   4.406   6.581
 62 A'   25 A"   63 A'   26 A"   64 A'   65 A'   66 A'   67 A'                 
  6.921   7.554   7.566   7.630  13.753  13.853  13.954  35.379
 68 A'   27 A"   69 A'   70 A'   28 A"   71 A'   72 A'   73 A'                 
 47.877 163.049 289.754 289.764 289.8401020.660
 74 A'   75 A'   29 A"   76 A'   77 A'   78 A'                                 
 --------------------------------------------------------------

          Ground-State Mulliken Net Atomic Charges

     Atom                 Charge (a.u.)
  ----------------------------------------
      1 P                     0.301407
      2 N                    -0.389856
      3 H                     0.262930
      4 Br                   -0.174480
  ----------------------------------------
  Sum of atomic charges =     0.000000

 -----------------------------------------------------------------
                    Cartesian Multipole Moments
 -----------------------------------------------------------------
    Charge (ESU x 10^10)
                 0.0000
    Dipole Moment (Debye)
         X       1.9964      Y      -1.9208      Z      -0.0000
       Tot       2.7704
    Quadrupole Moments (Debye-Ang)
        XX     -29.8064     XY      -3.8974     YY     -39.9561
        XZ      -0.0000     YZ      -0.0000     ZZ     -37.2739
    Octopole Moments (Debye-Ang^2)
       XXX     -36.2188    XXY      -5.0320    XYY     -27.3199
       YYY      -2.4846    XXZ      -0.0000    XYZ       0.0000
       YYZ      -0.0000    XZZ     -21.7643    YZZ      -1.0802
       ZZZ      -0.0000
    Hexadecapole Moments (Debye-Ang^3)
      XXXX    -351.2158   XXXY       5.2155   XXYY    -109.0907
      XYYY       9.5719   YYYY    -109.5551   XXXZ      -0.0000
      XXYZ      -0.0000   XYYZ       0.0000   YYYZ      -0.0000
      XXZZ     -91.3324   XYZZ       3.2710   YYZZ     -25.3421
      XZZZ      -0.0000   YZZZ      -0.0000   ZZZZ     -47.7464
 -----------------------------------------------------------------
 Calculating analytic gradient of the SCF energy
 Gradient of SCF Energy
            1           2           3           4
    1  -0.0083388   0.0038984   0.0042648   0.0001756
    2  -0.0093321   0.0100978  -0.0001544  -0.0006113
    3  -0.0000000   0.0000000  -0.0000000   0.0000000
 Max gradient component =       1.010E-02
 RMS gradient           =       4.936E-03
 Gradient time:  CPU 2.36 s  wall 0.68 s
 Geometry Optimization Parameters
   NAtoms,    NIC,     NZ,  NCons,   NDum,   NFix, NCnnct, MaxDiis
        4      14       4       0       0       0       0       0

 Cartesian Hessian Update
 Hessian Updated using BFGS Update


** GEOMETRY OPTIMIZATION IN DELOCALIZED INTERNAL COORDINATES **
   Searching for a Minimum

   Optimization Cycle:   7

                       Coordinates (Angstroms)
     ATOM                X               Y               Z
      1  P         1.4667026003   -0.6447013084    0.0000000000
      2  N         2.4140886559    0.6079896555    0.0000000000
      3  H         3.4169578175    0.3904275916    0.0000000000
      4  Br       -0.6336857236    0.2333795127    0.0000000000
   Point Group: cs    Number of degrees of freedom:     5


   Energy is  -2970.896407052

 Hessian Updated using BFGS Update

  5 Hessian modes will be used to form the next step
  Hessian Eigenvalues:
     0.086674    0.189122    0.251325    0.345972    0.520849

 Minimum Search - Taking Simple RFO Step
 Searching for Lamda that Minimizes Along All modes
 Value Taken    Lamda =  -0.00042055
 Step Taken.  Stepsize is  0.034262

                             Maximum     Tolerance    Cnvgd?
         Gradient           0.008834      0.000300      NO
         Displacement       0.020350      0.001200      NO
         Energy change     -0.000513      0.000001      NO


 New Cartesian Coordinates Obtained by Inverse Iteration

 Displacement from previous Coordinates is:  0.028817
 ----------------------------------------------------------------
             Standard Nuclear Orientation (Angstroms)
    I     Atom           X                Y                Z
 ----------------------------------------------------------------
    1      P       1.4759004831    -0.6411580796     0.0000000000
    2      N       2.4120195680     0.6015375912     0.0000000000
    3      H       3.4080100603     0.3909127187     0.0000000000
    4      Br     -0.6318667613     0.2358032210     0.0000000000
 ----------------------------------------------------------------
 Molecular Point Group                 Cs    NOp =  2
 Largest Abelian Subgroup              Cs    NOp =  2
 Nuclear Repulsion Energy =   211.5395440310 hartrees
 There are       29 alpha and       29 beta electrons
 Applying Cartesian multipole field
    Component          Value
    ---------          -----
     (2,0,0)        1.00000E-11
     (0,2,0)        2.00000E-11
     (0,0,2)       -3.00000E-11
 Nucleus-field energy     =     0.0000000043 hartrees
 Requested basis set is 6-311++G(d,p)
 There are 43 shells and 107 basis functions
 A cutoff of  1.0D-11 yielded    840 shell pairs
 There are      5463 function pairs (      6010 Cartesian)
 Smallest overlap matrix eigenvalue = 1.60E-03
 Guess MOs from SCF MO coefficient file

 -----------------------------------------------------------------------
  General SCF calculation program by
  Eric Jon Sundstrom, Paul Horn, Yuezhi Mao, Dmitri Zuev, Alec White,
  David Stuck, Shaama M.S., Shane Yost, Joonho Lee, David Small,
  Daniel Levine, Susi Lehtola, Hugh Burton, Evgeny Epifanovsky
 -----------------------------------------------------------------------
 Exchange:     0.2000 Hartree-Fock + 0.0800 Slater + 0.7200 B88
 Correlation:  0.1900 VWN1RPA + 0.8100 LYP
 Using SG-1 standard quadrature grid
 using 4 threads for integral computing
 -------------------------------------------------------
 OpenMP Integral computing Module                
 Release: version 2.0, May 2017, Q-Chem Inc. Pleasanton 
 -------------------------------------------------------
 -------------------------------------------------------
 OpenMP BLAS3 based DFT computing Module                
 Release: version 1.0, May 2013, Q-Chem Inc. Pittsburgh 
 -------------------------------------------------------
 A restricted SCF calculation will be
 performed using DIIS
 SCF converges when DIIS error is below 1.0e-08
 ---------------------------------------
  Cycle       Energy         DIIS error
 ---------------------------------------
    1   -2970.8964828696      2.62e-04  
    2   -2970.8964547418      3.38e-04  
    3   -2970.8965590129      1.75e-04  
    4   -2970.8966019932      2.68e-05  
    5   -2970.8966030843      5.26e-06  
    6   -2970.8966031031      1.32e-06  
    7   -2970.8966031042      3.45e-07  
    8   -2970.8966031043      1.73e-07  
    9   -2970.8966031044      2.62e-08  
   10   -2970.8966031044      5.71e-09  Convergence criterion met
 ---------------------------------------
 SCF time:   CPU 7.69s  wall 2.00s 
 SCF   energy in the final basis set =    -2970.8966031044
 Total energy in the final basis set =    -2970.8966031044

 --------------------------------------------------------------
             Orbital Energies (a.u.) and Symmetries
 --------------------------------------------------------------

 Alpha MOs, Restricted
 -- Occupied --                  
-482.83  -77.14  -62.49  -56.31  -56.30  -56.30  -14.34   -8.69
  1 A'    2 A'    3 A'    4 A'    1 A"    5 A'    6 A'    7 A'                 
 -6.631  -6.524  -6.515  -6.513  -4.792  -4.792  -4.787  -2.635
  8 A'    9 A'    2 A"   10 A'   11 A'    3 A"   12 A'   13 A'                 
 -2.633  -2.632  -2.625  -2.625  -0.903  -0.786  -0.597  -0.454
  4 A"   14 A'    5 A"   15 A'   16 A'   17 A'   18 A'   19 A'                 
 -0.397  -0.367  -0.305  -0.302  -0.283
 20 A'    6 A"   21 A'    7 A"   22 A'                                         
 -- Virtual --                   
 -0.113  -0.059  -0.016   0.014   0.031   0.038   0.051   0.060
  8 A"   23 A'   24 A'   25 A'   26 A'    9 A"   27 A'   28 A'                 
  0.074   0.077   0.113   0.119   0.140   0.142   0.161   0.201
 29 A'   10 A"   30 A'   31 A'   11 A"   32 A'   33 A'   34 A'                 
  0.213   0.259   0.275   0.334   0.392   0.426   0.443   0.477
 35 A'   36 A'   12 A"   37 A'   38 A'   13 A"   39 A'   40 A'                 
  0.479   0.555   0.565   0.574   0.596   0.634   0.640   0.658
 14 A"   41 A'   15 A"   42 A'   43 A'   44 A'   16 A"   45 A'                 
  0.741   0.748   0.772   0.819   0.887   1.017   1.053   1.101
 17 A"   46 A'   47 A'   18 A"   48 A'   49 A'   50 A'   51 A'                 
  1.292   1.431   1.496   1.570   1.668   1.896   1.995   2.017
 19 A"   52 A'   20 A"   53 A'   54 A'   55 A'   21 A"   56 A'                 
  2.093   2.103   2.304   2.321   2.561   2.653   2.956   3.778
 57 A'   22 A"   58 A'   23 A"   59 A'   60 A'   61 A'   24 A"                 
  3.957   3.999   4.007   4.015   4.045   4.214   4.425   6.582
 62 A'   25 A"   63 A'   26 A"   64 A'   65 A'   66 A'   67 A'                 
  6.931   7.555   7.567   7.631  13.754  13.855  13.968  35.389
 68 A'   27 A"   69 A'   70 A'   28 A"   71 A'   72 A'   73 A'                 
 47.878 163.062 289.756 289.765 289.8411020.661
 74 A'   75 A'   29 A"   76 A'   77 A'   78 A'                                 

 Beta MOs, Restricted
 -- Occupied --                  
-482.83  -77.14  -62.49  -56.31  -56.30  -56.30  -14.34   -8.69
  1 A'    2 A'    3 A'    4 A'    1 A"    5 A'    6 A'    7 A'                 
 -6.631  -6.524  -6.515  -6.513  -4.792  -4.792  -4.787  -2.635
  8 A'    9 A'    2 A"   10 A'   11 A'    3 A"   12 A'   13 A'                 
 -2.633  -2.632  -2.625  -2.625  -0.903  -0.786  -0.597  -0.454
  4 A"   14 A'    5 A"   15 A'   16 A'   17 A'   18 A'   19 A'                 
 -0.397  -0.367  -0.305  -0.302  -0.283
 20 A'    6 A"   21 A'    7 A"   22 A'                                         
 -- Virtual --                   
 -0.113  -0.059  -0.016   0.014   0.031   0.038   0.051   0.060
  8 A"   23 A'   24 A'   25 A'   26 A'    9 A"   27 A'   28 A'                 
  0.074   0.077   0.113   0.119   0.140   0.142   0.161   0.201
 29 A'   10 A"   30 A'   31 A'   11 A"   32 A'   33 A'   34 A'                 
  0.213   0.259   0.275   0.334   0.392   0.426   0.443   0.477
 35 A'   36 A'   12 A"   37 A'   38 A'   13 A"   39 A'   40 A'                 
  0.479   0.555   0.565   0.574   0.596   0.634   0.640   0.658
 14 A"   41 A'   15 A"   42 A'   43 A'   44 A'   16 A"   45 A'                 
  0.741   0.748   0.772   0.819   0.887   1.017   1.053   1.101
 17 A"   46 A'   47 A'   18 A"   48 A'   49 A'   50 A'   51 A'                 
  1.292   1.431   1.496   1.570   1.668   1.896   1.995   2.017
 19 A"   52 A'   20 A"   53 A'   54 A'   55 A'   21 A"   56 A'                 
  2.093   2.103   2.304   2.321   2.561   2.653   2.956   3.778
 57 A'   22 A"   58 A'   23 A"   59 A'   60 A'   61 A'   24 A"                 
  3.957   3.999   4.007   4.015   4.045   4.214   4.425   6.582
 62 A'   25 A"   63 A'   26 A"   64 A'   65 A'   66 A'   67 A'                 
  6.931   7.555   7.567   7.631  13.754  13.855  13.968  35.389
 68 A'   27 A"   69 A'   70 A'   28 A"   71 A'   72 A'   73 A'                 
 47.878 163.062 289.756 289.765 289.8411020.661
 74 A'   75 A'   29 A"   76 A'   77 A'   78 A'                                 
 --------------------------------------------------------------

          Ground-State Mulliken Net Atomic Charges

     Atom                 Charge (a.u.)
  ----------------------------------------
      1 P                     0.300685
      2 N                    -0.384863
      3 H                     0.265178
      4 Br                   -0.181000
  ----------------------------------------
  Sum of atomic charges =     0.000000

 -----------------------------------------------------------------
                    Cartesian Multipole Moments
 -----------------------------------------------------------------
    Charge (ESU x 10^10)
                 0.0000
    Dipole Moment (Debye)
         X       2.0947      Y      -1.9097      Z       0.0000
       Tot       2.8345
    Quadrupole Moments (Debye-Ang)
        XX     -29.6433     XY      -3.8495     YY     -39.9103
        XZ      -0.0000     YZ       0.0000     ZZ     -37.2308
    Octopole Moments (Debye-Ang^2)
       XXX     -35.9497    XXY      -4.9984    XYY     -27.2529
       YYY      -2.5716    XXZ      -0.0000    XYZ      -0.0000
       YYZ       0.0000    XZZ     -21.6990    YZZ      -1.1359
       ZZZ      -0.0000
    Hexadecapole Moments (Debye-Ang^3)
      XXXX    -350.9015   XXXY       5.8363   XXYY    -108.7886
      XYYY      10.2064   YYYY    -108.9159   XXXZ      -0.0000
      XXYZ       0.0000   XYYZ      -0.0000   YYYZ       0.0000
      XXZZ     -91.1172   XYZZ       3.4219   YYZZ     -25.2233
      XZZZ       0.0000   YZZZ       0.0000   ZZZZ     -47.6495
 -----------------------------------------------------------------
 Calculating analytic gradient of the SCF energy
 Gradient of SCF Energy
            1           2           3           4
    1   0.0006368   0.0017254  -0.0021843  -0.0001779
    2  -0.0003262   0.0003268   0.0001100  -0.0001107
    3  -0.0000000   0.0000000   0.0000000  -0.0000000
 Max gradient component =       2.184E-03
 RMS gradient           =       8.378E-04
 Gradient time:  CPU 2.36 s  wall 0.68 s
 Geometry Optimization Parameters
   NAtoms,    NIC,     NZ,  NCons,   NDum,   NFix, NCnnct, MaxDiis
        4      14       4       0       0       0       0       0

 Cartesian Hessian Update
 Hessian Updated using BFGS Update


** GEOMETRY OPTIMIZATION IN DELOCALIZED INTERNAL COORDINATES **
   Searching for a Minimum

   Optimization Cycle:   8

                       Coordinates (Angstroms)
     ATOM                X               Y               Z
      1  P         1.4759004831   -0.6411580796    0.0000000000
      2  N         2.4120195680    0.6015375912    0.0000000000
      3  H         3.4080100603    0.3909127187    0.0000000000
      4  Br       -0.6318667613    0.2358032210    0.0000000000
   Point Group: cs    Number of degrees of freedom:     5


   Energy is  -2970.896603104

 Hessian Updated using BFGS Update

  5 Hessian modes will be used to form the next step
  Hessian Eigenvalues:
     0.087829    0.183323    0.248543    0.390300    0.514535

 Minimum Search - Taking Simple RFO Step
 Searching for Lamda that Minimizes Along All modes
 Value Taken    Lamda =  -0.00001489
 Step Taken.  Stepsize is  0.006853

                             Maximum     Tolerance    Cnvgd?
         Gradient           0.001628      0.000300      NO
         Displacement       0.005250      0.001200      NO
         Energy change     -0.000196      0.000001      NO


 New Cartesian Coordinates Obtained by Inverse Iteration

 Displacement from previous Coordinates is:  0.006746
 ----------------------------------------------------------------
             Standard Nuclear Orientation (Angstroms)
    I     Atom           X                Y                Z
 ----------------------------------------------------------------
    1      P       1.4743359174    -0.6414796246     0.0000000000
    2      N       2.4111643610     0.6002927996     0.0000000000
    3      H       3.4104118413     0.3923728004     0.0000000000
    4      Br     -0.6318487695     0.2359094760     0.0000000000
 ----------------------------------------------------------------
 Molecular Point Group                 Cs    NOp =  2
 Largest Abelian Subgroup              Cs    NOp =  2
 Nuclear Repulsion Energy =   211.6107015091 hartrees
 There are       29 alpha and       29 beta electrons
 Applying Cartesian multipole field
    Component          Value
    ---------          -----
     (2,0,0)        1.00000E-11
     (0,2,0)        2.00000E-11
     (0,0,2)       -3.00000E-11
 Nucleus-field energy     =     0.0000000043 hartrees
 Requested basis set is 6-311++G(d,p)
 There are 43 shells and 107 basis functions
 A cutoff of  1.0D-11 yielded    840 shell pairs
 There are      5463 function pairs (      6010 Cartesian)
 Smallest overlap matrix eigenvalue = 1.61E-03
 Guess MOs from SCF MO coefficient file

 -----------------------------------------------------------------------
  General SCF calculation program by
  Eric Jon Sundstrom, Paul Horn, Yuezhi Mao, Dmitri Zuev, Alec White,
  David Stuck, Shaama M.S., Shane Yost, Joonho Lee, David Small,
  Daniel Levine, Susi Lehtola, Hugh Burton, Evgeny Epifanovsky
 -----------------------------------------------------------------------
 Exchange:     0.2000 Hartree-Fock + 0.0800 Slater + 0.7200 B88
 Correlation:  0.1900 VWN1RPA + 0.8100 LYP
 Using SG-1 standard quadrature grid
 using 4 threads for integral computing
 -------------------------------------------------------
 OpenMP Integral computing Module                
 Release: version 2.0, May 2017, Q-Chem Inc. Pleasanton 
 -------------------------------------------------------
 -------------------------------------------------------
 OpenMP BLAS3 based DFT computing Module                
 Release: version 1.0, May 2013, Q-Chem Inc. Pittsburgh 
 -------------------------------------------------------
 A restricted SCF calculation will be
 performed using DIIS
 SCF converges when DIIS error is below 1.0e-08
 ---------------------------------------
  Cycle       Energy         DIIS error
 ---------------------------------------
    1   -2970.8966079670      4.35e-05  
    2   -2970.8966100088      2.57e-05  
    3   -2970.8966087273      4.00e-05  
    4   -2970.8966109464      2.73e-06  
    5   -2970.8966109553      1.17e-06  
    6   -2970.8966109570      2.92e-07  
    7   -2970.8966109571      8.21e-08  
    8   -2970.8966109571      2.86e-08  
    9   -2970.8966109571      6.29e-09  Convergence criterion met
 ---------------------------------------
 SCF time:   CPU 6.92s  wall 2.00s 
 SCF   energy in the final basis set =    -2970.8966109571
 Total energy in the final basis set =    -2970.8966109571

 --------------------------------------------------------------
             Orbital Energies (a.u.) and Symmetries
 --------------------------------------------------------------

 Alpha MOs, Restricted
 -- Occupied --                  
-482.83  -77.14  -62.49  -56.31  -56.30  -56.30  -14.34   -8.69
  1 A'    2 A'    3 A'    4 A'    1 A"    5 A'    6 A'    7 A'                 
 -6.630  -6.524  -6.515  -6.513  -4.792  -4.791  -4.787  -2.635
  8 A'    9 A'    2 A"   10 A'   11 A'    3 A"   12 A'   13 A'                 
 -2.633  -2.632  -2.625  -2.625  -0.903  -0.786  -0.596  -0.454
  4 A"   14 A'    5 A"   15 A'   16 A'   17 A'   18 A'   19 A'                 
 -0.397  -0.367  -0.305  -0.302  -0.283
 20 A'    6 A"   21 A'    7 A"   22 A'                                         
 -- Virtual --                   
 -0.113  -0.059  -0.016   0.014   0.031   0.038   0.051   0.060
  8 A"   23 A'   24 A'   25 A'   26 A'    9 A"   27 A'   28 A'                 
  0.074   0.077   0.113   0.119   0.140   0.142   0.161   0.201
 29 A'   10 A"   30 A'   31 A'   11 A"   32 A'   33 A'   34 A'                 
  0.212   0.259   0.275   0.334   0.392   0.426   0.443   0.477
 35 A'   36 A'   12 A"   37 A'   38 A'   13 A"   39 A'   40 A'                 
  0.479   0.555   0.565   0.573   0.596   0.634   0.640   0.658
 14 A"   41 A'   15 A"   42 A'   43 A'   44 A'   16 A"   45 A'                 
  0.742   0.748   0.772   0.819   0.888   1.018   1.053   1.102
 17 A"   46 A'   47 A'   18 A"   48 A'   49 A'   50 A'   51 A'                 
  1.292   1.432   1.496   1.571   1.668   1.893   1.995   2.017
 19 A"   52 A'   20 A"   53 A'   54 A'   55 A'   21 A"   56 A'                 
  2.093   2.103   2.301   2.319   2.562   2.654   2.953   3.778
 57 A'   22 A"   58 A'   23 A"   59 A'   60 A'   61 A'   24 A"                 
  3.956   3.999   4.007   4.015   4.045   4.214   4.422   6.582
 62 A'   25 A"   63 A'   26 A"   64 A'   65 A'   66 A'   67 A'                 
  6.931   7.555   7.567   7.631  13.754  13.855  13.969  35.386
 68 A'   27 A"   69 A'   70 A'   28 A"   71 A'   72 A'   73 A'                 
 47.878 163.062 289.756 289.765 289.8411020.661
 74 A'   75 A'   29 A"   76 A'   77 A'   78 A'                                 

 Beta MOs, Restricted
 -- Occupied --                  
-482.83  -77.14  -62.49  -56.31  -56.30  -56.30  -14.34   -8.69
  1 A'    2 A'    3 A'    4 A'    1 A"    5 A'    6 A'    7 A'                 
 -6.630  -6.524  -6.515  -6.513  -4.792  -4.791  -4.787  -2.635
  8 A'    9 A'    2 A"   10 A'   11 A'    3 A"   12 A'   13 A'                 
 -2.633  -2.632  -2.625  -2.625  -0.903  -0.786  -0.596  -0.454
  4 A"   14 A'    5 A"   15 A'   16 A'   17 A'   18 A'   19 A'                 
 -0.397  -0.367  -0.305  -0.302  -0.283
 20 A'    6 A"   21 A'    7 A"   22 A'                                         
 -- Virtual --                   
 -0.113  -0.059  -0.016   0.014   0.031   0.038   0.051   0.060
  8 A"   23 A'   24 A'   25 A'   26 A'    9 A"   27 A'   28 A'                 
  0.074   0.077   0.113   0.119   0.140   0.142   0.161   0.201
 29 A'   10 A"   30 A'   31 A'   11 A"   32 A'   33 A'   34 A'                 
  0.212   0.259   0.275   0.334   0.392   0.426   0.443   0.477
 35 A'   36 A'   12 A"   37 A'   38 A'   13 A"   39 A'   40 A'                 
  0.479   0.555   0.565   0.573   0.596   0.634   0.640   0.658
 14 A"   41 A'   15 A"   42 A'   43 A'   44 A'   16 A"   45 A'                 
  0.742   0.748   0.772   0.819   0.888   1.018   1.053   1.102
 17 A"   46 A'   47 A'   18 A"   48 A'   49 A'   50 A'   51 A'                 
  1.292   1.432   1.496   1.571   1.668   1.893   1.995   2.017
 19 A"   52 A'   20 A"   53 A'   54 A'   55 A'   21 A"   56 A'                 
  2.093   2.103   2.301   2.319   2.562   2.654   2.953   3.778
 57 A'   22 A"   58 A'   23 A"   59 A'   60 A'   61 A'   24 A"                 
  3.956   3.999   4.007   4.015   4.045   4.214   4.422   6.582
 62 A'   25 A"   63 A'   26 A"   64 A'   65 A'   66 A'   67 A'                 
  6.931   7.555   7.567   7.631  13.754  13.855  13.969  35.386
 68 A'   27 A"   69 A'   70 A'   28 A"   71 A'   72 A'   73 A'                 
 47.878 163.062 289.756 289.765 289.8411020.661
 74 A'   75 A'   29 A"   76 A'   77 A'   78 A'                                 
 --------------------------------------------------------------

          Ground-State Mulliken Net Atomic Charges

     Atom                 Charge (a.u.)
  ----------------------------------------
      1 P                     0.300483
      2 N                    -0.385608
      3 H                     0.265518
      4 Br                   -0.180393
  ----------------------------------------
  Sum of atomic charges =    -0.000000

 -----------------------------------------------------------------
                    Cartesian Multipole Moments
 -----------------------------------------------------------------
    Charge (ESU x 10^10)
                -0.0000
    Dipole Moment (Debye)
         X       2.0943      Y      -1.9031      Z       0.0000
       Tot       2.8298
    Quadrupole Moments (Debye-Ang)
        XX     -29.6243     XY      -3.8265     YY     -39.9087
        XZ       0.0000     YZ      -0.0000     ZZ     -37.2315
    Octopole Moments (Debye-Ang^2)
       XXX     -35.7730    XXY      -4.9147    XYY     -27.2229
       YYY      -2.5339    XXZ       0.0000    XYZ       0.0000
       YYZ       0.0000    XZZ     -21.6891    YZZ      -1.1266
       ZZZ       0.0000
    Hexadecapole Moments (Debye-Ang^3)
      XXXX    -349.9745   XXXY       6.1385   XXYY    -108.6753
      XYYY      10.2636   YYYY    -108.9177   XXXZ       0.0000
      XXYZ      -0.0000   XYYZ       0.0000   YYYZ      -0.0000
      XXZZ     -91.0792   XYZZ       3.4351   YYZZ     -25.2227
      XZZZ       0.0000   YZZZ      -0.0000   ZZZZ     -47.6488
 -----------------------------------------------------------------
 Calculating analytic gradient of the SCF energy
 Gradient of SCF Energy
            1           2           3           4
    1   0.0002981  -0.0005318   0.0001312   0.0001025
    2   0.0000359   0.0003831  -0.0001594  -0.0002596
    3   0.0000000  -0.0000000   0.0000000  -0.0000000
 Max gradient component =       5.318E-04
 RMS gradient           =       2.310E-04
 Gradient time:  CPU 2.37 s  wall 0.71 s
 Geometry Optimization Parameters
   NAtoms,    NIC,     NZ,  NCons,   NDum,   NFix, NCnnct, MaxDiis
        4      14       4       0       0       0       0       0

 Cartesian Hessian Update
 Hessian Updated using BFGS Update


** GEOMETRY OPTIMIZATION IN DELOCALIZED INTERNAL COORDINATES **
   Searching for a Minimum

   Optimization Cycle:   9

                       Coordinates (Angstroms)
     ATOM                X               Y               Z
      1  P         1.4743359174   -0.6414796246    0.0000000000
      2  N         2.4111643610    0.6002927996    0.0000000000
      3  H         3.4104118413    0.3923728004    0.0000000000
      4  Br       -0.6318487695    0.2359094760    0.0000000000
   Point Group: cs    Number of degrees of freedom:     5


   Energy is  -2970.896610957

 Hessian Updated using BFGS Update

  5 Hessian modes will be used to form the next step
  Hessian Eigenvalues:
     0.088985    0.145101    0.244493    0.459613    0.522512

 Minimum Search - Taking Simple RFO Step
 Searching for Lamda that Minimizes Along All modes
 Value Taken    Lamda =  -0.00000213
 Step Taken.  Stepsize is  0.003536

                             Maximum     Tolerance    Cnvgd?
         Gradient           0.000560      0.000300      NO
         Displacement       0.002946      0.001200      NO
         Energy change     -0.000008      0.000001      NO


 New Cartesian Coordinates Obtained by Inverse Iteration

 Displacement from previous Coordinates is:  0.004526
 ----------------------------------------------------------------
             Standard Nuclear Orientation (Angstroms)
    I     Atom           X                Y                Z
 ----------------------------------------------------------------
    1      P       1.4737872724    -0.6421425403     0.0000000000
    2      N       2.4113877245     0.5989613097     0.0000000000
    3      H       3.4111210788     0.3938872235     0.0000000000
    4      Br     -0.6322327256     0.2363894584     0.0000000000
 ----------------------------------------------------------------
 Molecular Point Group                 Cs    NOp =  2
 Largest Abelian Subgroup              Cs    NOp =  2
 Nuclear Repulsion Energy =   211.5871199194 hartrees
 There are       29 alpha and       29 beta electrons
 Applying Cartesian multipole field
    Component          Value
    ---------          -----
     (2,0,0)        1.00000E-11
     (0,2,0)        2.00000E-11
     (0,0,2)       -3.00000E-11
 Nucleus-field energy     =     0.0000000043 hartrees
 Requested basis set is 6-311++G(d,p)
 There are 43 shells and 107 basis functions
 A cutoff of  1.0D-11 yielded    840 shell pairs
 There are      5463 function pairs (      6010 Cartesian)
 Smallest overlap matrix eigenvalue = 1.61E-03
 Guess MOs from SCF MO coefficient file

 -----------------------------------------------------------------------
  General SCF calculation program by
  Eric Jon Sundstrom, Paul Horn, Yuezhi Mao, Dmitri Zuev, Alec White,
  David Stuck, Shaama M.S., Shane Yost, Joonho Lee, David Small,
  Daniel Levine, Susi Lehtola, Hugh Burton, Evgeny Epifanovsky
 -----------------------------------------------------------------------
 Exchange:     0.2000 Hartree-Fock + 0.0800 Slater + 0.7200 B88
 Correlation:  0.1900 VWN1RPA + 0.8100 LYP
 Using SG-1 standard quadrature grid
 using 4 threads for integral computing
 -------------------------------------------------------
 OpenMP Integral computing Module                
 Release: version 2.0, May 2017, Q-Chem Inc. Pleasanton 
 -------------------------------------------------------
 -------------------------------------------------------
 OpenMP BLAS3 based DFT computing Module                
 Release: version 1.0, May 2013, Q-Chem Inc. Pittsburgh 
 -------------------------------------------------------
 A restricted SCF calculation will be
 performed using DIIS
 SCF converges when DIIS error is below 1.0e-08
 ---------------------------------------
  Cycle       Energy         DIIS error
 ---------------------------------------
    1   -2970.8966114506      2.26e-05  
    2   -2970.8966126899      3.69e-06  
    3   -2970.8966126641      6.15e-06  
    4   -2970.8966127239      1.39e-06  
    5   -2970.8966127250      1.01e-06  
    6   -2970.8966127264      2.02e-07  
    7   -2970.8966127264      1.65e-08  
    8   -2970.8966127264      9.65e-09  Convergence criterion met
 ---------------------------------------
 SCF time:   CPU 6.16s  wall 2.00s 
 SCF   energy in the final basis set =    -2970.8966127264
 Total energy in the final basis set =    -2970.8966127264

 --------------------------------------------------------------
             Orbital Energies (a.u.) and Symmetries
 --------------------------------------------------------------

 Alpha MOs, Restricted
 -- Occupied --                  
-482.83  -77.14  -62.49  -56.31  -56.30  -56.30  -14.34   -8.69
  1 A'    2 A'    3 A'    4 A'    1 A"    5 A'    6 A'    7 A'                 
 -6.630  -6.524  -6.515  -6.513  -4.792  -4.791  -4.787  -2.635
  8 A'    9 A'    2 A"   10 A'   11 A'    3 A"   12 A'   13 A'                 
 -2.633  -2.632  -2.625  -2.625  -0.903  -0.786  -0.597  -0.454
  4 A"   14 A'    5 A"   15 A'   16 A'   17 A'   18 A'   19 A'                 
 -0.397  -0.367  -0.305  -0.302  -0.282
 20 A'    6 A"   21 A'    7 A"   22 A'                                         
 -- Virtual --                   
 -0.113  -0.059  -0.016   0.014   0.031   0.038   0.051   0.060
  8 A"   23 A'   24 A'   25 A'   26 A'    9 A"   27 A'   28 A'                 
  0.074   0.077   0.113   0.119   0.140   0.142   0.161   0.201
 29 A'   10 A"   30 A'   31 A'   11 A"   32 A'   33 A'   34 A'                 
  0.212   0.259   0.275   0.334   0.392   0.426   0.444   0.477
 35 A'   36 A'   12 A"   37 A'   38 A'   13 A"   39 A'   40 A'                 
  0.479   0.555   0.565   0.573   0.596   0.634   0.640   0.658
 14 A"   41 A'   15 A"   42 A'   43 A'   44 A'   16 A"   45 A'                 
  0.742   0.748   0.772   0.819   0.888   1.018   1.053   1.102
 17 A"   46 A'   47 A'   18 A"   48 A'   49 A'   50 A'   51 A'                 
  1.293   1.432   1.496   1.571   1.668   1.893   1.995   2.017
 19 A"   52 A'   20 A"   53 A'   54 A'   55 A'   21 A"   56 A'                 
  2.093   2.102   2.300   2.319   2.563   2.654   2.953   3.778
 57 A'   22 A"   58 A'   23 A"   59 A'   60 A'   61 A'   24 A"                 
  3.956   3.999   4.007   4.015   4.045   4.214   4.423   6.582
 62 A'   25 A"   63 A'   26 A"   64 A'   65 A'   66 A'   67 A'                 
  6.931   7.555   7.567   7.631  13.754  13.855  13.969  35.387
 68 A'   27 A"   69 A'   70 A'   28 A"   71 A'   72 A'   73 A'                 
 47.878 163.062 289.756 289.765 289.8411020.661
 74 A'   75 A'   29 A"   76 A'   77 A'   78 A'                                 

 Beta MOs, Restricted
 -- Occupied --                  
-482.83  -77.14  -62.49  -56.31  -56.30  -56.30  -14.34   -8.69
  1 A'    2 A'    3 A'    4 A'    1 A"    5 A'    6 A'    7 A'                 
 -6.630  -6.524  -6.515  -6.513  -4.792  -4.791  -4.787  -2.635
  8 A'    9 A'    2 A"   10 A'   11 A'    3 A"   12 A'   13 A'                 
 -2.633  -2.632  -2.625  -2.625  -0.903  -0.786  -0.597  -0.454
  4 A"   14 A'    5 A"   15 A'   16 A'   17 A'   18 A'   19 A'                 
 -0.397  -0.367  -0.305  -0.302  -0.282
 20 A'    6 A"   21 A'    7 A"   22 A'                                         
 -- Virtual --                   
 -0.113  -0.059  -0.016   0.014   0.031   0.038   0.051   0.060
  8 A"   23 A'   24 A'   25 A'   26 A'    9 A"   27 A'   28 A'                 
  0.074   0.077   0.113   0.119   0.140   0.142   0.161   0.201
 29 A'   10 A"   30 A'   31 A'   11 A"   32 A'   33 A'   34 A'                 
  0.212   0.259   0.275   0.334   0.392   0.426   0.444   0.477
 35 A'   36 A'   12 A"   37 A'   38 A'   13 A"   39 A'   40 A'                 
  0.479   0.555   0.565   0.573   0.596   0.634   0.640   0.658
 14 A"   41 A'   15 A"   42 A'   43 A'   44 A'   16 A"   45 A'                 
  0.742   0.748   0.772   0.819   0.888   1.018   1.053   1.102
 17 A"   46 A'   47 A'   18 A"   48 A'   49 A'   50 A'   51 A'                 
  1.293   1.432   1.496   1.571   1.668   1.893   1.995   2.017
 19 A"   52 A'   20 A"   53 A'   54 A'   55 A'   21 A"   56 A'                 
  2.093   2.102   2.300   2.319   2.563   2.654   2.953   3.778
 57 A'   22 A"   58 A'   23 A"   59 A'   60 A'   61 A'   24 A"                 
  3.956   3.999   4.007   4.015   4.045   4.214   4.423   6.582
 62 A'   25 A"   63 A'   26 A"   64 A'   65 A'   66 A'   67 A'                 
  6.931   7.555   7.567   7.631  13.754  13.855  13.969  35.387
 68 A'   27 A"   69 A'   70 A'   28 A"   71 A'   72 A'   73 A'                 
 47.878 163.062 289.756 289.765 289.8411020.661
 74 A'   75 A'   29 A"   76 A'   77 A'   78 A'                                 
 --------------------------------------------------------------

          Ground-State Mulliken Net Atomic Charges

     Atom                 Charge (a.u.)
  ----------------------------------------
      1 P                     0.300547
      2 N                    -0.386129
      3 H                     0.265981
      4 Br                   -0.180399
  ----------------------------------------
  Sum of atomic charges =    -0.000000

 -----------------------------------------------------------------
                    Cartesian Multipole Moments
 -----------------------------------------------------------------
    Charge (ESU x 10^10)
                 0.0000
    Dipole Moment (Debye)
         X       2.0994      Y      -1.9002      Z      -0.0000
       Tot       2.8317
    Quadrupole Moments (Debye-Ang)
        XX     -29.6095     XY      -3.8115     YY     -39.9008
        XZ       0.0000     YZ       0.0000     ZZ     -37.2319
    Octopole Moments (Debye-Ang^2)
       XXX     -35.6533    XXY      -4.8537    XYY     -27.1841
       YYY      -2.5101    XXZ       0.0000    XYZ       0.0000
       YYZ      -0.0000    XZZ     -21.6745    YZZ      -1.1213
       ZZZ      -0.0000
    Hexadecapole Moments (Debye-Ang^3)
      XXXX    -349.6302   XXXY       6.4237   XXYY    -108.6002
      XYYY      10.3708   YYYY    -108.9411   XXXZ       0.0000
      XXYZ       0.0000   XYYZ       0.0000   YYYZ       0.0000
      XXZZ     -91.0750   XYZZ       3.4661   YYZZ     -25.2273
      XZZZ       0.0000   YZZZ       0.0000   ZZZZ     -47.6525
 -----------------------------------------------------------------
 Calculating analytic gradient of the SCF energy
 Gradient of SCF Energy
            1           2           3           4
    1   0.0001380  -0.0004009   0.0001782   0.0000847
    2  -0.0000439   0.0003670  -0.0000567  -0.0002663
    3   0.0000000   0.0000000  -0.0000000  -0.0000000
 Max gradient component =       4.009E-04
 RMS gradient           =       1.892E-04
 Gradient time:  CPU 2.36 s  wall 0.68 s
 Geometry Optimization Parameters
   NAtoms,    NIC,     NZ,  NCons,   NDum,   NFix, NCnnct, MaxDiis
        4      14       4       0       0       0       0       0

 Cartesian Hessian Update
 Hessian Updated using BFGS Update


** GEOMETRY OPTIMIZATION IN DELOCALIZED INTERNAL COORDINATES **
   Searching for a Minimum

   Optimization Cycle:  10

                       Coordinates (Angstroms)
     ATOM                X               Y               Z
      1  P         1.4737872724   -0.6421425403    0.0000000000
      2  N         2.4113877245    0.5989613097    0.0000000000
      3  H         3.4111210788    0.3938872235    0.0000000000
      4  Br       -0.6322327256    0.2363894584    0.0000000000
   Point Group: cs    Number of degrees of freedom:     5


   Energy is  -2970.896612726

 Hessian Updated using BFGS Update

  5 Hessian modes will be used to form the next step
  Hessian Eigenvalues:
     0.050381    0.090454    0.242188    0.455654    0.510935

 Minimum Search - Taking Simple RFO Step
 Searching for Lamda that Minimizes Along All modes
 Value Taken    Lamda =  -0.00000319
 Step Taken.  Stepsize is  0.007785

                             Maximum     Tolerance    Cnvgd?
         Gradient           0.000302      0.000300      NO
         Displacement       0.006058      0.001200      NO
         Energy change     -0.000002      0.000001      NO


 New Cartesian Coordinates Obtained by Inverse Iteration

 Displacement from previous Coordinates is:  0.009571
 ----------------------------------------------------------------
             Standard Nuclear Orientation (Angstroms)
    I     Atom           X                Y                Z
 ----------------------------------------------------------------
    1      P       1.4729809452    -0.6435229825     0.0000000000
    2      N       2.4118749012     0.5959731020     0.0000000000
    3      H       3.4123137310     0.3971209280     0.0000000000
    4      Br     -0.6331062273     0.2375244038     0.0000000000
 ----------------------------------------------------------------
 Molecular Point Group                 Cs    NOp =  2
 Largest Abelian Subgroup              Cs    NOp =  2
 Nuclear Repulsion Energy =   211.5247097363 hartrees
 There are       29 alpha and       29 beta electrons
 Applying Cartesian multipole field
    Component          Value
    ---------          -----
     (2,0,0)        1.00000E-11
     (0,2,0)        2.00000E-11
     (0,0,2)       -3.00000E-11
 Nucleus-field energy     =     0.0000000043 hartrees
 Requested basis set is 6-311++G(d,p)
 There are 43 shells and 107 basis functions
 A cutoff of  1.0D-11 yielded    840 shell pairs
 There are      5463 function pairs (      6010 Cartesian)
 Smallest overlap matrix eigenvalue = 1.61E-03
 Guess MOs from SCF MO coefficient file

 -----------------------------------------------------------------------
  General SCF calculation program by
  Eric Jon Sundstrom, Paul Horn, Yuezhi Mao, Dmitri Zuev, Alec White,
  David Stuck, Shaama M.S., Shane Yost, Joonho Lee, David Small,
  Daniel Levine, Susi Lehtola, Hugh Burton, Evgeny Epifanovsky
 -----------------------------------------------------------------------
 Exchange:     0.2000 Hartree-Fock + 0.0800 Slater + 0.7200 B88
 Correlation:  0.1900 VWN1RPA + 0.8100 LYP
 Using SG-1 standard quadrature grid
 using 4 threads for integral computing
 -------------------------------------------------------
 OpenMP Integral computing Module                
 Release: version 2.0, May 2017, Q-Chem Inc. Pleasanton 
 -------------------------------------------------------
 -------------------------------------------------------
 OpenMP BLAS3 based DFT computing Module                
 Release: version 1.0, May 2013, Q-Chem Inc. Pittsburgh 
 -------------------------------------------------------
 A restricted SCF calculation will be
 performed using DIIS
 SCF converges when DIIS error is below 1.0e-08
 ---------------------------------------
  Cycle       Energy         DIIS error
 ---------------------------------------
    1   -2970.8966081377      4.96e-05  
    2   -2970.8966141217      1.14e-05  
    3   -2970.8966137165      2.17e-05  
    4   -2970.8966143258      4.17e-06  
    5   -2970.8966143497      2.29e-06  
    6   -2970.8966143566      3.13e-07  
    7   -2970.8966143568      4.34e-08  
    8   -2970.8966143568      2.04e-08  
    9   -2970.8966143568      6.58e-09  Convergence criterion met
 ---------------------------------------
 SCF time:   CPU 6.93s  wall 2.00s 
 SCF   energy in the final basis set =    -2970.8966143568
 Total energy in the final basis set =    -2970.8966143568

 --------------------------------------------------------------
             Orbital Energies (a.u.) and Symmetries
 --------------------------------------------------------------

 Alpha MOs, Restricted
 -- Occupied --                  
-482.83  -77.14  -62.49  -56.31  -56.30  -56.30  -14.34   -8.69
  1 A'    2 A'    3 A'    4 A'    1 A"    5 A'    6 A'    7 A'                 
 -6.630  -6.524  -6.515  -6.513  -4.792  -4.792  -4.787  -2.635
  8 A'    9 A'    2 A"   10 A'   11 A'    3 A"   12 A'   13 A'                 
 -2.633  -2.631  -2.624  -2.624  -0.903  -0.785  -0.597  -0.454
  4 A"   14 A'    5 A"   15 A'   16 A'   17 A'   18 A'   19 A'                 
 -0.397  -0.367  -0.304  -0.302  -0.282
 20 A'    6 A"   21 A'    7 A"   22 A'                                         
 -- Virtual --                   
 -0.113  -0.059  -0.016   0.014   0.031   0.038   0.051   0.060
  8 A"   23 A'   24 A'   25 A'   26 A'    9 A"   27 A'   28 A'                 
  0.074   0.077   0.113   0.119   0.139   0.142   0.161   0.201
 29 A'   10 A"   30 A'   31 A'   11 A"   32 A'   33 A'   34 A'                 
  0.212   0.259   0.275   0.334   0.392   0.426   0.444   0.478
 35 A'   36 A'   12 A"   37 A'   38 A'   13 A"   39 A'   40 A'                 
  0.479   0.555   0.565   0.573   0.596   0.634   0.640   0.658
 14 A"   41 A'   15 A"   42 A'   43 A'   44 A'   16 A"   45 A'                 
  0.742   0.748   0.771   0.819   0.889   1.018   1.053   1.101
 17 A"   46 A'   47 A'   18 A"   48 A'   49 A'   50 A'   51 A'                 
  1.293   1.435   1.497   1.571   1.667   1.894   1.995   2.017
 19 A"   52 A'   20 A"   53 A'   54 A'   55 A'   21 A"   56 A'                 
  2.093   2.101   2.296   2.320   2.566   2.655   2.952   3.778
 57 A'   22 A"   58 A'   23 A"   59 A'   60 A'   61 A'   24 A"                 
  3.955   3.999   4.007   4.015   4.045   4.214   4.425   6.582
 62 A'   25 A"   63 A'   26 A"   64 A'   65 A'   66 A'   67 A'                 
  6.931   7.555   7.567   7.631  13.754  13.855  13.969  35.387
 68 A'   27 A"   69 A'   70 A'   28 A"   71 A'   72 A'   73 A'                 
 47.878 163.062 289.756 289.765 289.8411020.661
 74 A'   75 A'   29 A"   76 A'   77 A'   78 A'                                 

 Beta MOs, Restricted
 -- Occupied --                  
-482.83  -77.14  -62.49  -56.31  -56.30  -56.30  -14.34   -8.69
  1 A'    2 A'    3 A'    4 A'    1 A"    5 A'    6 A'    7 A'                 
 -6.630  -6.524  -6.515  -6.513  -4.792  -4.792  -4.787  -2.635
  8 A'    9 A'    2 A"   10 A'   11 A'    3 A"   12 A'   13 A'                 
 -2.633  -2.631  -2.624  -2.624  -0.903  -0.785  -0.597  -0.454
  4 A"   14 A'    5 A"   15 A'   16 A'   17 A'   18 A'   19 A'                 
 -0.397  -0.367  -0.304  -0.302  -0.282
 20 A'    6 A"   21 A'    7 A"   22 A'                                         
 -- Virtual --                   
 -0.113  -0.059  -0.016   0.014   0.031   0.038   0.051   0.060
  8 A"   23 A'   24 A'   25 A'   26 A'    9 A"   27 A'   28 A'                 
  0.074   0.077   0.113   0.119   0.139   0.142   0.161   0.201
 29 A'   10 A"   30 A'   31 A'   11 A"   32 A'   33 A'   34 A'                 
  0.212   0.259   0.275   0.334   0.392   0.426   0.444   0.478
 35 A'   36 A'   12 A"   37 A'   38 A'   13 A"   39 A'   40 A'                 
  0.479   0.555   0.565   0.573   0.596   0.634   0.640   0.658
 14 A"   41 A'   15 A"   42 A'   43 A'   44 A'   16 A"   45 A'                 
  0.742   0.748   0.771   0.819   0.889   1.018   1.053   1.101
 17 A"   46 A'   47 A'   18 A"   48 A'   49 A'   50 A'   51 A'                 
  1.293   1.435   1.497   1.571   1.667   1.894   1.995   2.017
 19 A"   52 A'   20 A"   53 A'   54 A'   55 A'   21 A"   56 A'                 
  2.093   2.101   2.296   2.320   2.566   2.655   2.952   3.778
 57 A'   22 A"   58 A'   23 A"   59 A'   60 A'   61 A'   24 A"                 
  3.955   3.999   4.007   4.015   4.045   4.214   4.425   6.582
 62 A'   25 A"   63 A'   26 A"   64 A'   65 A'   66 A'   67 A'                 
  6.931   7.555   7.567   7.631  13.754  13.855  13.969  35.387
 68 A'   27 A"   69 A'   70 A'   28 A"   71 A'   72 A'   73 A'                 
 47.878 163.062 289.756 289.765 289.8411020.661
 74 A'   75 A'   29 A"   76 A'   77 A'   78 A'                                 
 --------------------------------------------------------------

          Ground-State Mulliken Net Atomic Charges

     Atom                 Charge (a.u.)
  ----------------------------------------
      1 P                     0.300712
      2 N                    -0.387024
      3 H                     0.267005
      4 Br                   -0.180694
  ----------------------------------------
  Sum of atomic charges =     0.000000

 -----------------------------------------------------------------
                    Cartesian Multipole Moments
 -----------------------------------------------------------------
    Charge (ESU x 10^10)
                 0.0000
    Dipole Moment (Debye)
         X       2.1142      Y      -1.8944      Z       0.0000
       Tot       2.8388
    Quadrupole Moments (Debye-Ang)
        XX     -29.5730     XY      -3.7791     YY     -39.8818
        XZ       0.0000     YZ       0.0000     ZZ     -37.2321
    Octopole Moments (Debye-Ang^2)
       XXX     -35.3893    XXY      -4.7244    XYY     -27.0969
       YYY      -2.4640    XXZ      -0.0000    XYZ      -0.0000
       YYZ       0.0000    XZZ     -21.6400    YZZ      -1.1121
       ZZZ       0.0000
    Hexadecapole Moments (Debye-Ang^3)
      XXXX    -348.9457   XXXY       7.0510   XXYY    -108.4375
      XYYY      10.6228   YYYY    -108.9800   XXXZ       0.0000
      XXYZ       0.0000   XYYZ       0.0000   YYYZ       0.0000
      XXZZ     -91.0667   XYZZ       3.5385   YYZZ     -25.2351
      XZZZ       0.0000   YZZZ       0.0000   ZZZZ     -47.6590
 -----------------------------------------------------------------
 Calculating analytic gradient of the SCF energy
 Gradient of SCF Energy
            1           2           3           4
    1   0.0000760  -0.0000750   0.0000049  -0.0000059
    2  -0.0000257   0.0000945   0.0001742  -0.0002430
    3   0.0000000  -0.0000000   0.0000000  -0.0000000
 Max gradient component =       2.430E-04
 RMS gradient           =       9.594E-05
 Gradient time:  CPU 2.37 s  wall 0.71 s
 Geometry Optimization Parameters
   NAtoms,    NIC,     NZ,  NCons,   NDum,   NFix, NCnnct, MaxDiis
        4      14       4       0       0       0       0       0

 Cartesian Hessian Update
 Hessian Updated using BFGS Update


** GEOMETRY OPTIMIZATION IN DELOCALIZED INTERNAL COORDINATES **
   Searching for a Minimum

   Optimization Cycle:  11

                       Coordinates (Angstroms)
     ATOM                X               Y               Z
      1  P         1.4729809452   -0.6435229825    0.0000000000
      2  N         2.4118749012    0.5959731020    0.0000000000
      3  H         3.4123137310    0.3971209280    0.0000000000
      4  Br       -0.6331062273    0.2375244038    0.0000000000
   Point Group: cs    Number of degrees of freedom:     5


   Energy is  -2970.896614357

 Hessian Updated using BFGS Update

  5 Hessian modes will be used to form the next step
  Hessian Eigenvalues:
     0.049326    0.090467    0.242162    0.451953    0.511554

 Minimum Search - Taking Simple RFO Step
 Searching for Lamda that Minimizes Along All modes
 Value Taken    Lamda =   0.00000000
 Step Taken.  Stepsize is  0.000213

                             Maximum     Tolerance    Cnvgd?
         Gradient           0.000026      0.000300     YES
         Displacement       0.000129      0.001200     YES
         Energy change     -0.000002      0.000001      NO


                       Distance Matrix (Angstroms)
             P (  1)   N (  2)   H (  3)
   N (  2)  1.554951
   H (  3)  2.200898  1.020010
   Br(  4)  2.282947  3.066006  4.048567

 Final energy is   -2970.8966143568309     


 ******************************
 **  OPTIMIZATION CONVERGED  **
 ******************************

                       Coordinates (Angstroms)
     ATOM                X               Y               Z
      1  P         1.4729809452   -0.6435229825    0.0000000000
      2  N         2.4118749012    0.5959731020    0.0000000000
      3  H         3.4123137310    0.3971209280    0.0000000000
      4  Br       -0.6331062273    0.2375244038    0.0000000000

Z-matrix Print:
$molecule
0 1
Br
P  1 2.282947
N  2 1.554951 1 104.442009
H  3 1.020010 2 115.901339 1 -180.000000 0
$end


 --------------------------------------------------------------
             Orbital Energies (a.u.) and Symmetries
 --------------------------------------------------------------

 Alpha MOs, Restricted
 -- Occupied --                  
-482.83  -77.14  -62.49  -56.31  -56.30  -56.30  -14.34   -8.69
  1 A'    2 A'    3 A'    4 A'    1 A"    5 A'    6 A'    7 A'                 
 -6.630  -6.524  -6.515  -6.513  -4.792  -4.792  -4.787  -2.635
  8 A'    9 A'    2 A"   10 A'   11 A'    3 A"   12 A'   13 A'                 
 -2.633  -2.631  -2.624  -2.624  -0.903  -0.785  -0.597  -0.454
  4 A"   14 A'    5 A"   15 A'   16 A'   17 A'   18 A'   19 A'                 
 -0.397  -0.367  -0.304  -0.302  -0.282
 20 A'    6 A"   21 A'    7 A"   22 A'                                         
 -- Virtual --                   
 -0.113  -0.059  -0.016   0.014   0.031   0.038   0.051   0.060
  8 A"   23 A'   24 A'   25 A'   26 A'    9 A"   27 A'   28 A'                 
  0.074   0.077   0.113   0.119   0.139   0.142   0.161   0.201
 29 A'   10 A"   30 A'   31 A'   11 A"   32 A'   33 A'   34 A'                 
  0.212   0.259   0.275   0.334   0.392   0.426   0.444   0.478
 35 A'   36 A'   12 A"   37 A'   38 A'   13 A"   39 A'   40 A'                 
  0.479   0.555   0.565   0.573   0.596   0.634   0.640   0.658
 14 A"   41 A'   15 A"   42 A'   43 A'   44 A'   16 A"   45 A'                 
  0.742   0.748   0.771   0.819   0.889   1.018   1.053   1.101
 17 A"   46 A'   47 A'   18 A"   48 A'   49 A'   50 A'   51 A'                 
  1.293   1.435   1.497   1.571   1.667   1.894   1.995   2.017
 19 A"   52 A'   20 A"   53 A'   54 A'   55 A'   21 A"   56 A'                 
  2.093   2.101   2.296   2.320   2.566   2.655   2.952   3.778
 57 A'   22 A"   58 A'   23 A"   59 A'   60 A'   61 A'   24 A"                 
  3.955   3.999   4.007   4.015   4.045   4.214   4.425   6.582
 62 A'   25 A"   63 A'   26 A"   64 A'   65 A'   66 A'   67 A'                 
  6.931   7.555   7.567   7.631  13.754  13.855  13.969  35.387
 68 A'   27 A"   69 A'   70 A'   28 A"   71 A'   72 A'   73 A'                 
 47.878 163.062 289.756 289.765 289.8411020.661
 74 A'   75 A'   29 A"   76 A'   77 A'   78 A'                                 

 Beta MOs, Restricted
 -- Occupied --                  
-482.83  -77.14  -62.49  -56.31  -56.30  -56.30  -14.34   -8.69
  1 A'    2 A'    3 A'    4 A'    1 A"    5 A'    6 A'    7 A'                 
 -6.630  -6.524  -6.515  -6.513  -4.792  -4.792  -4.787  -2.635
  8 A'    9 A'    2 A"   10 A'   11 A'    3 A"   12 A'   13 A'                 
 -2.633  -2.631  -2.624  -2.624  -0.903  -0.785  -0.597  -0.454
  4 A"   14 A'    5 A"   15 A'   16 A'   17 A'   18 A'   19 A'                 
 -0.397  -0.367  -0.304  -0.302  -0.282
 20 A'    6 A"   21 A'    7 A"   22 A'                                         
 -- Virtual --                   
 -0.113  -0.059  -0.016   0.014   0.031   0.038   0.051   0.060
  8 A"   23 A'   24 A'   25 A'   26 A'    9 A"   27 A'   28 A'                 
  0.074   0.077   0.113   0.119   0.139   0.142   0.161   0.201
 29 A'   10 A"   30 A'   31 A'   11 A"   32 A'   33 A'   34 A'                 
  0.212   0.259   0.275   0.334   0.392   0.426   0.444   0.478
 35 A'   36 A'   12 A"   37 A'   38 A'   13 A"   39 A'   40 A'                 
  0.479   0.555   0.565   0.573   0.596   0.634   0.640   0.658
 14 A"   41 A'   15 A"   42 A'   43 A'   44 A'   16 A"   45 A'                 
  0.742   0.748   0.771   0.819   0.889   1.018   1.053   1.101
 17 A"   46 A'   47 A'   18 A"   48 A'   49 A'   50 A'   51 A'                 
  1.293   1.435   1.497   1.571   1.667   1.894   1.995   2.017
 19 A"   52 A'   20 A"   53 A'   54 A'   55 A'   21 A"   56 A'                 
  2.093   2.101   2.296   2.320   2.566   2.655   2.952   3.778
 57 A'   22 A"   58 A'   23 A"   59 A'   60 A'   61 A'   24 A"                 
  3.955   3.999   4.007   4.015   4.045   4.214   4.425   6.582
 62 A'   25 A"   63 A'   26 A"   64 A'   65 A'   66 A'   67 A'                 
  6.931   7.555   7.567   7.631  13.754  13.855  13.969  35.387
 68 A'   27 A"   69 A'   70 A'   28 A"   71 A'   72 A'   73 A'                 
 47.878 163.062 289.756 289.765 289.8411020.661
 74 A'   75 A'   29 A"   76 A'   77 A'   78 A'                                 
 --------------------------------------------------------------

          Ground-State Mulliken Net Atomic Charges

     Atom                 Charge (a.u.)
  ----------------------------------------
      1 P                     0.300712
      2 N                    -0.387024
      3 H                     0.267005
      4 Br                   -0.180694
  ----------------------------------------
  Sum of atomic charges =     0.000000

 -----------------------------------------------------------------
                    Cartesian Multipole Moments
 -----------------------------------------------------------------
    Charge (ESU x 10^10)
                 0.0000
    Dipole Moment (Debye)
         X       2.1142      Y      -1.8944      Z       0.0000
       Tot       2.8388
    Quadrupole Moments (Debye-Ang)
        XX     -29.5730     XY      -3.7791     YY     -39.8818
        XZ       0.0000     YZ       0.0000     ZZ     -37.2321
    Octopole Moments (Debye-Ang^2)
       XXX     -35.3893    XXY      -4.7244    XYY     -27.0969
       YYY      -2.4640    XXZ      -0.0000    XYZ      -0.0000
       YYZ       0.0000    XZZ     -21.6400    YZZ      -1.1121
       ZZZ       0.0000
    Hexadecapole Moments (Debye-Ang^3)
      XXXX    -348.9457   XXXY       7.0510   XXYY    -108.4375
      XYYY      10.6228   YYYY    -108.9800   XXXZ       0.0000
      XXYZ       0.0000   XYYZ       0.0000   YYYZ       0.0000
      XXZZ     -91.0667   XYZZ       3.5385   YYZZ     -25.2351
      XZZZ       0.0000   YZZZ       0.0000   ZZZZ     -47.6590
 -----------------------------------------------------------------
Archival summary:
1\1\TWL01\OPT\ProcedureUnspecified\BasisUnspecified\r1111\taweetha\SunNov2517:27:142018SunNov2517:27:142018\0\\#,OPT,ProcedureUnspecified,BasisUnspecified,\\0,1\Br\P,1,2.28295\N,2,1.55495,1,104.442\H,3,1.02001,2,115.901,1,-180,0\\\@

 Total job time:  31.82s(wall), 112.10s(cpu) 
 Sun Nov 25 17:27:14 2018

        *************************************************************
        *                                                           *
        *  Thank you very much for using Q-Chem.  Have a nice day.  *
        *                                                           *
        *************************************************************


 
User input: 2 of 2 
 
Q-Chem Developer Version!
                  Welcome to Q-Chem
     A Quantum Leap Into The Future Of Chemistry


 Q-Chem 5.1, Q-Chem, Inc., Pleasanton, CA (2018)

 Yihan Shao,  Zhengting Gan,  E. Epifanovsky,  A. T. B. Gilbert,  M. Wormit,  
 J. Kussmann,  A. W. Lange,  A. Behn,  Jia Deng,  Xintian Feng,  D. Ghosh,  
 M. Goldey,  P. R. Horn,  L. D. Jacobson,  I. Kaliman,  T. Kus,  A. Landau,  
 Jie Liu,  E. I. Proynov,  R. M. Richard,  R. P. Steele,  E. J. Sundstrom,  
 H. L. Woodcock III,  P. M. Zimmerman,  D. Zuev,  B. Albrecht,  E. Alguire,  
 S. A. Baeppler,  D. Barton,  Z. Benda,  Y. A. Bernard,  E. J. Berquist,  
 K. B. Bravaya,  H. Burton,  D. Casanova,  Chun-Min Chang,  Yunqing Chen,  
 A. Chien,  K. D. Closser,  M. P. Coons,  S. Coriani,  S. Dasgupta,  
 A. L. Dempwolff,  M. Diedenhofen,  Hainam Do,  R. G. Edgar,  Po-Tung Fang,  
 S. Faraji,  S. Fatehi,  Qingguo Feng,  K. D. Fenk,  J. Fosso-Tande,  
 Qinghui Ge,  A. Ghysels,  G. Gidofalvi,  J. Gomes,  J. Gonthier,  A. Gunina,  
 D. Hait,  M. W. D. Hanson-Heine,  P. H. P. Harbach,  A. W. Hauser,  
 J. E. Herr,  E. G. Hohenstein,  Z. C. Holden,  Kerwin Hui,  B. C. Huynh,  
 T.-C. Jagau,  Hyunjun Ji,  B. Kaduk,  K. Khistyaev,  Jaehoon Kim,  
 P. Klunzinger,  K. Koh,  D. Kosenkov,  L. Koulias,  T. Kowalczyk,  
 C. M. Krauter,  A. Kunitsa,  Ka Un Lao,  A. Laurent,  K. V. Lawler,  
 Joonho Lee,  D. Lefrancois,  S. Lehtola,  D. S. Levine,  Yi-Pei Li,  
 You-Sheng Lin,  Fenglai Liu,  E. Livshits,  A. Luenser,  P. Manohar,  
 E. Mansoor,  S. F. Manzer,  Shan-Ping Mao,  Yuezhi Mao,  N. Mardirossian,  
 A. V. Marenich,  T. Markovich,  L. A. Martinez-Martinez,  S. A. Maurer,  
 N. J. Mayhall,  S. C. McKenzie,  J.-M. Mewes,  A. F. Morrison,  
 J. W. Mullinax,  K. Nanda,  T. S. Nguyen-Beck,  R. Olivares-Amaya,  
 J. A. Parkhill,  T. M. Perrine,  F. Plasser,  P. Pokhilko,  S. Prager,  
 A. Prociuk,  E. Ramos,  D. R. Rehn,  F. Rob,  M. Schneider,  N. Sergueev,  
 S. M. Sharada,  S. Sharma,  D. W. Small,  T. Stauch,  T. Stein,  
 Yu-Chuan Su,  A. J. W. Thom,  A. Tkatchenko,  T. Tsuchimochi,  N. M. Tubman,  
 L. Vogt,  M. L. Vidal,  O. Vydrov,  M. A. Watson,  J. Wenzel,  
 M. de Wergifosse,  T. A. Wesolowski,  A. White,  J. Witte,  A. Yamada,  
 Jun Yang,  K. Yao,  S. Yeganeh,  S. R. Yost,  Zhi-Qiang You,  A. Zech,  
 Igor Ying Zhang,  Xing Zhang,  Yan Zhao,  Ying Zhu,  B. R. Brooks,  
 G. K. L. Chan,  C. J. Cramer,  M. S. Gordon,  W. J. Hehre,  A. Klamt,  
 M. W. Schmidt,  C. D. Sherrill,  D. G. Truhlar,  A. Aspuru-Guzik,  R. Baer,  
 A. T. Bell,  N. A. Besley,  Jeng-Da Chai,  A. E. DePrince, III,  
 R. A. DiStasio Jr.,  A. Dreuw,  B. D. Dunietz,  T. R. Furlani,  
 Chao-Ping Hsu,  Yousung Jung,  Jing Kong,  D. S. Lambrecht,  WanZhen Liang,  
 C. Ochsenfeld,  V. A. Rassolov,  L. V. Slipchenko,  J. E. Subotnik,  
 T. Van Voorhis,  J. M. Herbert,  A. I. Krylov,  P. M. W. Gill,  M. Head-Gordon

 Contributors to earlier versions of Q-Chem not listed above: 
 R. D. Adamson,  B. Austin,  J. Baker,  G. J. O. Beran,  K. Brandhorst,  
 S. T. Brown,  E. F. C. Byrd,  A. K. Chakraborty,  C.-L. Cheng,  
 Siu Hung Chien,  D. M. Chipman,  D. L. Crittenden,  H. Dachsel,  
 R. J. Doerksen,  A. D. Dutoi,  L. Fusti-Molnar,  W. A. Goddard III,  
 A. Golubeva-Zadorozhnaya,  S. R. Gwaltney,  G. Hawkins,  A. Heyden,  
 S. Hirata,  G. Kedziora,  F. J. Keil,  C. Kelley,  Jihan Kim,  R. A. King,  
 R. Z. Khaliullin,  P. P. Korambath,  W. Kurlancheek,  A. M. Lee,  M. S. Lee,  
 S. V. Levchenko,  Ching Yeh Lin,  D. Liotard,  R. C. Lochan,  I. Lotan,  
 P. E. Maslen,  N. Nair,  D. P. O'Neill,  D. Neuhauser,  E. Neuscamman,  
 C. M. Oana,  R. Olson,  B. Peters,  R. Peverati,  P. A. Pieniazek,  
 Y. M. Rhee,  J. Ritchie,  M. A. Rohrdanz,  E. Rosta,  N. J. Russ,  
 H. F. Schaefer III,  N. E. Schultz,  N. Shenvi,  A. C. Simmonett,  A. Sodt,  
 D. Stuck,  K. S. Thanthiriwatte,  V. Vanovschi,  Tao Wang,  A. Warshel,  
 C. F. Williams,  Q. Wu,  X. Xu,  W. Zhang

 Please cite Q-Chem as follows:
 Y. Shao et al., Mol. Phys. 113, 184-215 (2015)
 DOI: 10.1080/00268976.2014.952696

 Q-Chem 5.1.2 for Intel X86 EM64T Linux

 Parts of Q-Chem use Armadillo 8.300.2 (Tropical Shenanigans).
 http://arma.sourceforge.net/

 Q-Chem begins on Sun Nov 25 17:27:14 2018  

Host: 
0

     Scratch files written to /scratch/taweetham/qchem46282//
The previous job contains 0 fragments, simply inherited here
Input Ideriv = 2
Curr. Ideriv = -1
Max.  Ideriv = 2

Checking the input file for inconsistencies... 	...done.

--------------------------------------------------------------
User input:
--------------------------------------------------------------

$molecule
read
$end

$rem
   job_type 	frequency
   basis 	6-311++g**
   method	b3lyp	
$end


--------------------------------------------------------------
 ----------------------------------------------------------------
             Standard Nuclear Orientation (Angstroms)
    I     Atom           X                Y                Z
 ----------------------------------------------------------------
    1      P       1.1948543481    -0.5700444295    -0.0000000000
    2      N       1.9902999806     0.7660463795     0.0000000000
    3      H       3.0066331305     0.6795191128    -0.0000000000
    4      Br     -0.9960442348     0.0716806478     0.0000000000
 ----------------------------------------------------------------
 Molecular Point Group                 Cs    NOp =  2
 Largest Abelian Subgroup              Cs    NOp =  2
 Nuclear Repulsion Energy =   211.5247097363 hartrees
 There are       29 alpha and       29 beta electrons
 Requested basis set is 6-311++G(d,p)
 There are 43 shells and 107 basis functions

 Total QAlloc Memory Limit   2000 MB
 Mega-Array Size       188 MB
 MEM_STATIC part       192 MB

                       Distance Matrix (Angstroms)
             P (  1)   N (  2)   H (  3)
   N (  2)  1.554951
   H (  3)  2.200898  1.020010
   Br(  4)  2.282947  3.066006  4.048567

 A cutoff of  1.0D-11 yielded    840 shell pairs
 There are      5463 function pairs (      6010 Cartesian)

 -------------------------------------------------------
 OpenMP Integral Computing Module                       
 Release: version 1.0, May 2013, Q-Chem Inc. Pittsburgh 
 -------------------------------------------------------
 Integral Job Info:
 Integral job number is                      11
 Integral operator is                         1
 short-range coefficients                     0
 long-range coefficients              100000000
 Omega coefficients                           0
 if combine SR and LR in K                    0
 Integral screening is                        0
 Integral computing path is                   2
 max size of driver memory is            800000
 size of driver memory is                593474
 size of scratch memory is             29623520
 max col of scratch BK array               1296
 max len of scratch array in speh3          155
 max len of scratch index in speh4           18
 max int batch size is                      520
 min int batch size is                       52
 fixed nKL is                                45
 max L of basis functions is                  2
 order of int derivative is                   0
 number of shells is                         43
 number of basis is                         112
 number of cartesian basis is               112
 number of contracted shell pairs           840
 number of primitive shell pairs           2269
 maxK2 (contraction) of shell pair           36
 max number of K2 of shell pair               1
 max number of CS2 of shell pair            102
 max number of PS2 of shell pair            180
 mem total for path MDJ                  515478
 -------------------------------------------------------
 Smallest overlap matrix eigenvalue = 1.61E-03
 Guess from superposition of atomic densities
 Warning:  Energy on first SCF cycle will be non-variational
 SAD guess density has 58.000000 electrons

 -----------------------------------------------------------------------
  General SCF calculation program by
  Eric Jon Sundstrom, Paul Horn, Yuezhi Mao, Dmitri Zuev, Alec White,
  David Stuck, Shaama M.S., Shane Yost, Joonho Lee, David Small,
  Daniel Levine, Susi Lehtola, Hugh Burton, Evgeny Epifanovsky
 -----------------------------------------------------------------------
 Exchange:     0.2000 Hartree-Fock + 0.0800 Slater + 0.7200 B88
 Correlation:  0.1900 VWN1RPA + 0.8100 LYP
 Using SG-1 standard quadrature grid
 using 4 threads for integral computing
 -------------------------------------------------------
 OpenMP Integral computing Module                
 Release: version 2.0, May 2017, Q-Chem Inc. Pleasanton 
 -------------------------------------------------------
 -------------------------------------------------------
 OpenMP BLAS3 based DFT computing Module                
 Release: version 1.0, May 2013, Q-Chem Inc. Pittsburgh 
 -------------------------------------------------------
 A restricted SCF calculation will be
 performed using DIIS
 SCF converges when DIIS error is below 1.0e-08
 ---------------------------------------
  Cycle       Energy         DIIS error
 ---------------------------------------
    1   -2971.1215414287      4.89e-02  
    2   -2970.7604238712      1.02e-02  
    3   -2969.8239060179      2.57e-02  
    4   -2970.8818250616      2.53e-03  
    5   -2970.8884050433      2.21e-03  
    6   -2970.8963578047      5.12e-04  
    7   -2970.8966143029      9.80e-05  
    8   -2970.8966291836      2.35e-05  
    9   -2970.8966300427      4.83e-06  
   10   -2970.8966300758      1.22e-06  
   11   -2970.8966300779      5.17e-07  
   12   -2970.8966300782      5.17e-08  
   13   -2970.8966300783      5.65e-09  Convergence criterion met
 ---------------------------------------
 SCF time:   CPU 9.91s  wall 3.00s 
 SCF   energy in the final basis set =    -2970.8966300783
 Total energy in the final basis set =    -2970.8966300783

 --------------------------------------------------------------
             Orbital Energies (a.u.) and Symmetries
 --------------------------------------------------------------

 Alpha MOs, Restricted
 -- Occupied --                  
-482.83  -77.14  -62.49  -56.31  -56.30  -56.30  -14.34   -8.69
  1 A'    2 A'    3 A'    4 A'    1 A"    5 A'    6 A'    7 A'                 
 -6.630  -6.524  -6.515  -6.513  -4.792  -4.792  -4.787  -2.635
  8 A'    9 A'    2 A"   10 A'   11 A'    3 A"   12 A'   13 A'                 
 -2.633  -2.631  -2.624  -2.624  -0.903  -0.785  -0.597  -0.454
  4 A"   14 A'    5 A"   15 A'   16 A'   17 A'   18 A'   19 A'                 
 -0.397  -0.367  -0.304  -0.302  -0.282
 20 A'    6 A"   21 A'    7 A"   22 A'                                         
 -- Virtual --                   
 -0.113  -0.059  -0.016   0.014   0.031   0.038   0.051   0.060
  8 A"   23 A'   24 A'   25 A'   26 A'    9 A"   27 A'   28 A'                 
  0.074   0.077   0.113   0.119   0.139   0.142   0.161   0.201
 29 A'   10 A"   30 A'   31 A'   11 A"   32 A'   33 A'   34 A'                 
  0.212   0.259   0.275   0.334   0.392   0.427   0.443   0.478
 35 A'   36 A'   12 A"   37 A'   38 A'   13 A"   39 A'   40 A'                 
  0.479   0.555   0.565   0.573   0.596   0.634   0.640   0.658
 14 A"   41 A'   15 A"   42 A'   43 A'   44 A'   16 A"   45 A'                 
  0.742   0.748   0.771   0.819   0.889   1.018   1.053   1.101
 17 A"   46 A'   47 A'   18 A"   48 A'   49 A'   50 A'   51 A'                 
  1.293   1.435   1.497   1.571   1.667   1.894   1.995   2.018
 19 A"   52 A'   20 A"   53 A'   54 A'   55 A'   21 A"   56 A'                 
  2.093   2.101   2.296   2.320   2.566   2.655   2.952   3.778
 57 A'   22 A"   58 A'   23 A"   59 A'   60 A'   61 A'   24 A"                 
  3.955   4.000   4.007   4.015   4.045   4.214   4.425   6.583
 62 A'   25 A"   63 A'   26 A"   64 A'   65 A'   66 A'   67 A'                 
  6.931   7.555   7.567   7.631  13.754  13.855  13.969  35.387
 68 A'   27 A"   69 A'   70 A'   28 A"   71 A'   72 A'   73 A'                 
 47.878 163.062 289.756 289.765 289.8411020.661
 74 A'   75 A'   29 A"   76 A'   77 A'   78 A'                                 

 Beta MOs, Restricted
 -- Occupied --                  
-482.83  -77.14  -62.49  -56.31  -56.30  -56.30  -14.34   -8.69
  1 A'    2 A'    3 A'    4 A'    1 A"    5 A'    6 A'    7 A'                 
 -6.630  -6.524  -6.515  -6.513  -4.792  -4.792  -4.787  -2.635
  8 A'    9 A'    2 A"   10 A'   11 A'    3 A"   12 A'   13 A'                 
 -2.633  -2.631  -2.624  -2.624  -0.903  -0.785  -0.597  -0.454
  4 A"   14 A'    5 A"   15 A'   16 A'   17 A'   18 A'   19 A'                 
 -0.397  -0.367  -0.304  -0.302  -0.282
 20 A'    6 A"   21 A'    7 A"   22 A'                                         
 -- Virtual --                   
 -0.113  -0.059  -0.016   0.014   0.031   0.038   0.051   0.060
  8 A"   23 A'   24 A'   25 A'   26 A'    9 A"   27 A'   28 A'                 
  0.074   0.077   0.113   0.119   0.139   0.142   0.161   0.201
 29 A'   10 A"   30 A'   31 A'   11 A"   32 A'   33 A'   34 A'                 
  0.212   0.259   0.275   0.334   0.392   0.427   0.443   0.478
 35 A'   36 A'   12 A"   37 A'   38 A'   13 A"   39 A'   40 A'                 
  0.479   0.555   0.565   0.573   0.596   0.634   0.640   0.658
 14 A"   41 A'   15 A"   42 A'   43 A'   44 A'   16 A"   45 A'                 
  0.742   0.748   0.771   0.819   0.889   1.018   1.053   1.101
 17 A"   46 A'   47 A'   18 A"   48 A'   49 A'   50 A'   51 A'                 
  1.293   1.435   1.497   1.571   1.667   1.894   1.995   2.018
 19 A"   52 A'   20 A"   53 A'   54 A'   55 A'   21 A"   56 A'                 
  2.093   2.101   2.296   2.320   2.566   2.655   2.952   3.778
 57 A'   22 A"   58 A'   23 A"   59 A'   60 A'   61 A'   24 A"                 
  3.955   4.000   4.007   4.015   4.045   4.214   4.425   6.583
 62 A'   25 A"   63 A'   26 A"   64 A'   65 A'   66 A'   67 A'                 
  6.931   7.555   7.567   7.631  13.754  13.855  13.969  35.387
 68 A'   27 A"   69 A'   70 A'   28 A"   71 A'   72 A'   73 A'                 
 47.878 163.062 289.756 289.765 289.8411020.661
 74 A'   75 A'   29 A"   76 A'   77 A'   78 A'                                 
 --------------------------------------------------------------

          Ground-State Mulliken Net Atomic Charges

     Atom                 Charge (a.u.)
  ----------------------------------------
      1 P                     0.301085
      2 N                    -0.387196
      3 H                     0.267016
      4 Br                   -0.180905
  ----------------------------------------
  Sum of atomic charges =    -0.000000

 -----------------------------------------------------------------
                    Cartesian Multipole Moments
 -----------------------------------------------------------------
    Charge (ESU x 10^10)
                 0.0000
    Dipole Moment (Debye)
         X       2.3115      Y      -1.6467      Z       0.0000
       Tot       2.8381
    Quadrupole Moments (Debye-Ang)
        XX     -30.4409     XY      -2.2054     YY     -40.2789
        XZ       0.0000     YZ       0.0000     ZZ     -37.2322
    Octopole Moments (Debye-Ang^2)
       XXX      -3.8879    XXY       1.8837    XYY     -12.9132
       YYY      -0.1427    XXZ      -0.0000    XYZ       0.0000
       YYZ       0.0000    XZZ      -8.7060    YZZ      -0.0058
       ZZZ       0.0000
    Hexadecapole Moments (Debye-Ang^3)
      XXXX    -325.3764   XXXY       6.2677   XXYY     -93.1820
      XYYY      -5.7444   YYYY    -107.4235   XXXZ       0.0000
      XXYZ       0.0000   XYYZ       0.0000   YYYZ       0.0000
      XXZZ     -80.7937   XYZZ      -1.7996   YYZZ     -24.9365
      XZZZ       0.0000   YZZZ       0.0000   ZZZZ     -47.6600
 -----------------------------------------------------------------
 Calculating MO derivatives via CPSCF
 D1JvT checksum  = 86736 6562.1368208761
 D1KAT checksum  = 183216 420.1629585361
   1         3          12      0.183132    0.065831
   2         3          12      0.022376    0.008822
   3         3          12      0.002633    0.001324
   4         3          12      0.000294    0.000173
   5        13           2      0.000014    0.000009
   6        15           0      0.000000    0.000000    Roots Converged
 Time for AOints: 1.7 s (CPU) 0.4 s (wall)
 ------------------------------------------------------------------------------
                     AOints        : Timing summary (seconds)
 ------------------------------------------------------------------------------
     job step          cpu (% of tot)      sys (% of tot)     wall (% of tot)
 ------------------------------------------------------------------------------
  cpscf_lag         0.1084E+02 (34.5)   0.3000E-05 (33.3)   0.2863E+01 (34.5)
  iterzp            0.1890E+02 (60.1)   0.5000E-05 (55.6)   0.4960E+01 (59.8)
  make_fx           0.0000E+00 ( 0.0)   0.0000E+00 ( 0.0)   0.0000E+00 ( 0.0)
  AOints            0.1686E+01 ( 5.4)   0.1000E-05 (11.1)   0.4350E+00 ( 5.2)
 ------------------------------------------------------------------------------
   Grand Totals     0.3146E+02          0.9000E-05          0.8294E+01
 ------------------------------------------------------------------------------
 Calculating analytic Hessian of the SCF energy
 Polarizability Matrix (a.u.)
            1           2           3
    1 -77.9125225  -1.5380548   0.0000000
    2  -1.5380548 -44.7789890   0.0000000
    3   0.0000000   0.0000000 -32.5435945

 Direct stationary perturbation theory relativistic correction:

 rels  =      17.261615724729
 relv  =     -58.340891412802
 rel2e =       9.159487623371
 E_rel =     -31.919788064703

 Hessian of the SCF Energy
            1           2           3           4           5           6
    1   0.2583180   0.1610681   0.0000000  -0.1652507  -0.1688535  -0.0000000
    2   0.1610681   0.3864135   0.0000000  -0.2183568  -0.3363947  -0.0000000
    3   0.0000000   0.0000000   0.0019664  -0.0000000  -0.0000000   0.0045048
    4  -0.1652507  -0.2183568  -0.0000000   0.6113799   0.1886368   0.0000000
    5  -0.1688535  -0.3363947  -0.0000000   0.1886368   0.3201791   0.0000000
    6  -0.0000000  -0.0000000   0.0045048   0.0000000   0.0000000   0.0228281
    7  -0.0112688   0.0155914   0.0000000  -0.4275152   0.0073238   0.0000000
    8  -0.0325316  -0.0215219   0.0000000   0.0463401   0.0057879   0.0000000
    9  -0.0000000   0.0000000  -0.0048602   0.0000000   0.0000000  -0.0193399
   10  -0.0817984   0.0416972   0.0000000  -0.0186139  -0.0271071  -0.0000000
   11   0.0403170  -0.0284970  -0.0000000  -0.0166201   0.0104276   0.0000000
   12  -0.0000000  -0.0000000  -0.0016110   0.0000000   0.0000000  -0.0079930
            7           8           9          10          11          12
    1  -0.0112688  -0.0325316  -0.0000000  -0.0817984   0.0403170  -0.0000000
    2   0.0155914  -0.0215219   0.0000000   0.0416972  -0.0284970  -0.0000000
    3   0.0000000   0.0000000  -0.0048602   0.0000000  -0.0000000  -0.0016110
    4  -0.4275152   0.0463401   0.0000000  -0.0186139  -0.0166201   0.0000000
    5   0.0073238   0.0057879   0.0000000  -0.0271071   0.0104276   0.0000000
    6   0.0000000   0.0000000  -0.0193399  -0.0000000   0.0000000  -0.0079930
    7   0.4368734  -0.0199623  -0.0000000   0.0019106  -0.0029529  -0.0000000
    8  -0.0199623   0.0176279  -0.0000000   0.0061538  -0.0018940  -0.0000000
    9  -0.0000000  -0.0000000   0.0171355   0.0000000  -0.0000000   0.0070646
   10   0.0019106   0.0061538   0.0000000   0.0985016  -0.0207439   0.0000000
   11  -0.0029529  -0.0018940  -0.0000000  -0.0207439   0.0199634   0.0000000
   12  -0.0000000  -0.0000000   0.0070646   0.0000000   0.0000000   0.0025394
 Gradient time:  CPU 47.29 s  wall 12.59 s
 **********************************************************************
 **                                                                  **
 **                       VIBRATIONAL ANALYSIS                       **
 **                       --------------------                       **
 **                                                                  **
 **        VIBRATIONAL FREQUENCIES (CM**-1) AND NORMAL MODES         **
 **     FORCE CONSTANTS (mDYN/ANGSTROM) AND REDUCED MASSES (AMU)     **
 **                  INFRARED INTENSITIES (KM/MOL)                   **
 **                                                                  **
 **********************************************************************


 Mode:                 1                      2                      3
 Frequency:       250.57                 367.28                 683.56
 Force Cnst:      0.4075                 0.4589                 0.3686
 Red. Mass:      11.0147                 5.7736                 1.3390
 IR Active:          YES                    YES                    YES
 IR Intens:        6.192                126.383                139.960
 Raman Active:       YES                    YES                    YES
               X      Y      Z        X      Y      Z        X      Y      Z
 P          0.187  0.152  0.000    0.291 -0.189 -0.000   -0.048  0.037 -0.000
 N          0.624 -0.146  0.000   -0.166  0.040 -0.000    0.037 -0.122 -0.000
 H          0.600 -0.366 -0.000   -0.108  0.910  0.000    0.084  0.986  0.000
 Br        -0.192 -0.029 -0.000   -0.083  0.055  0.000    0.011 -0.005  0.000
 TransDip   0.080 -0.004 -0.000    0.358  0.037  0.000    0.190  0.328  0.000

 Mode:                 4                      5                      6
 Frequency:       701.96                1139.96                3507.10
 Force Cnst:      0.3189                 6.0245                 7.8016
 Red. Mass:       1.0986                 7.8684                 1.0766
 IR Active:          YES                    YES                    YES
 IR Intens:       89.210                 79.913                 58.137
 Raman Active:       YES                    YES                    YES
               X      Y      Z        X      Y      Z        X      Y      Z
 P          0.000 -0.000 -0.009   -0.158 -0.235  0.000    0.000  0.002  0.000
 N         -0.000  0.000 -0.081    0.337  0.479  0.000   -0.073 -0.001  0.000
 H         -0.000 -0.000  0.997    0.401  0.645 -0.000    0.996 -0.052 -0.000
 Br        -0.000  0.000  0.005   -0.003 -0.001 -0.000    0.000 -0.000 -0.000
 TransDip  -0.000 -0.000  0.303   -0.273 -0.085 -0.000    0.237  0.058 -0.000

 STANDARD THERMODYNAMIC QUANTITIES AT   298.15 K  AND     1.00 ATM

   This Molecule has  0 Imaginary Frequencies
   Zero point vibrational energy:        9.507 kcal/mol

   Atom    1 Element P  Has Mass   30.97376
   Atom    2 Element N  Has Mass   14.00307
   Atom    3 Element H  Has Mass    1.00783
   Atom    4 Element Br Has Mass   78.91830
   Molecular Mass:   124.902960 amu
   Principal axes and moments of inertia in amu*Bohr^2:
                             1           2           3
    Eigenvalues --       68.14426   665.10596   733.25022
          X               0.99980     0.02018     0.00000
          Y              -0.02018     0.99980     0.00000
          Z               0.00000    -0.00000     1.00000
   Rotational Symmetry Number is   1
   The Molecule is an Asymmetric Top
   Translational Enthalpy:        0.889 kcal/mol
   Rotational Enthalpy:           0.889 kcal/mol
   Vibrational Enthalpy:         10.186 kcal/mol
   gas constant (RT):             0.592 kcal/mol
   Translational Entropy:        40.381  cal/mol.K
   Rotational Entropy:           25.011  cal/mol.K
   Vibrational Entropy:           3.501  cal/mol.K

   Total Enthalpy:               12.555 kcal/mol
   Total Entropy:                68.892  cal/mol.K
Archival summary:
1\1\TWL01\FREQ\ProcedureUnspecified\BasisUnspecified\r1111\taweetha\SunNov2517:27:292018SunNov2517:27:292018\0\\#,FREQ,ProcedureUnspecified,BasisUnspecified,\\0,1\Br\P,1,2.28295\N,2,1.55495,1,104.442\H,3,1.02001,2,115.901,1,-180,0\\\@

 Total job time:  15.38s(wall), 57.29s(cpu) 
 Sun Nov 25 17:27:29 2018

        *************************************************************
        *                                                           *
        *  Thank you very much for using Q-Chem.  Have a nice day.  *
        *                                                           *
        *************************************************************
