# Supplementary material for: Geometric and energetic data from ab initio calculations of haloethene, haloimine, halomethylenephosphine, haloiminophosphine, halodiazene, halodiphosphene and halocyclopropane
Source: Data Brief. 2019 Nov 2;27:104738. doi: 10.1016/j.dib.2019.104738 (PMC6861602; doi:10.1016/j.dib.2019.104738)
Supplement: Multimedia component 7 [file mmc7.zip › NP/B3LYP/HENPECl.out]

Q-Chem Developer Version!
                  Welcome to Q-Chem
     A Quantum Leap Into The Future Of Chemistry


 Q-Chem 5.1, Q-Chem, Inc., Pleasanton, CA (2018)

 Yihan Shao,  Zhengting Gan,  E. Epifanovsky,  A. T. B. Gilbert,  M. Wormit,  
 J. Kussmann,  A. W. Lange,  A. Behn,  Jia Deng,  Xintian Feng,  D. Ghosh,  
 M. Goldey,  P. R. Horn,  L. D. Jacobson,  I. Kaliman,  T. Kus,  A. Landau,  
 Jie Liu,  E. I. Proynov,  R. M. Richard,  R. P. Steele,  E. J. Sundstrom,  
 H. L. Woodcock III,  P. M. Zimmerman,  D. Zuev,  B. Albrecht,  E. Alguire,  
 S. A. Baeppler,  D. Barton,  Z. Benda,  Y. A. Bernard,  E. J. Berquist,  
 K. B. Bravaya,  H. Burton,  D. Casanova,  Chun-Min Chang,  Yunqing Chen,  
 A. Chien,  K. D. Closser,  M. P. Coons,  S. Coriani,  S. Dasgupta,  
 A. L. Dempwolff,  M. Diedenhofen,  Hainam Do,  R. G. Edgar,  Po-Tung Fang,  
 S. Faraji,  S. Fatehi,  Qingguo Feng,  K. D. Fenk,  J. Fosso-Tande,  
 Qinghui Ge,  A. Ghysels,  G. Gidofalvi,  J. Gomes,  J. Gonthier,  A. Gunina,  
 D. Hait,  M. W. D. Hanson-Heine,  P. H. P. Harbach,  A. W. Hauser,  
 J. E. Herr,  E. G. Hohenstein,  Z. C. Holden,  Kerwin Hui,  B. C. Huynh,  
 T.-C. Jagau,  Hyunjun Ji,  B. Kaduk,  K. Khistyaev,  Jaehoon Kim,  
 P. Klunzinger,  K. Koh,  D. Kosenkov,  L. Koulias,  T. Kowalczyk,  
 C. M. Krauter,  A. Kunitsa,  Ka Un Lao,  A. Laurent,  K. V. Lawler,  
 Joonho Lee,  D. Lefrancois,  S. Lehtola,  D. S. Levine,  Yi-Pei Li,  
 You-Sheng Lin,  Fenglai Liu,  E. Livshits,  A. Luenser,  P. Manohar,  
 E. Mansoor,  S. F. Manzer,  Shan-Ping Mao,  Yuezhi Mao,  N. Mardirossian,  
 A. V. Marenich,  T. Markovich,  L. A. Martinez-Martinez,  S. A. Maurer,  
 N. J. Mayhall,  S. C. McKenzie,  J.-M. Mewes,  A. F. Morrison,  
 J. W. Mullinax,  K. Nanda,  T. S. Nguyen-Beck,  R. Olivares-Amaya,  
 J. A. Parkhill,  T. M. Perrine,  F. Plasser,  P. Pokhilko,  S. Prager,  
 A. Prociuk,  E. Ramos,  D. R. Rehn,  F. Rob,  M. Schneider,  N. Sergueev,  
 S. M. Sharada,  S. Sharma,  D. W. Small,  T. Stauch,  T. Stein,  
 Yu-Chuan Su,  A. J. W. Thom,  A. Tkatchenko,  T. Tsuchimochi,  N. M. Tubman,  
 L. Vogt,  M. L. Vidal,  O. Vydrov,  M. A. Watson,  J. Wenzel,  
 M. de Wergifosse,  T. A. Wesolowski,  A. White,  J. Witte,  A. Yamada,  
 Jun Yang,  K. Yao,  S. Yeganeh,  S. R. Yost,  Zhi-Qiang You,  A. Zech,  
 Igor Ying Zhang,  Xing Zhang,  Yan Zhao,  Ying Zhu,  B. R. Brooks,  
 G. K. L. Chan,  C. J. Cramer,  M. S. Gordon,  W. J. Hehre,  A. Klamt,  
 M. W. Schmidt,  C. D. Sherrill,  D. G. Truhlar,  A. Aspuru-Guzik,  R. Baer,  
 A. T. Bell,  N. A. Besley,  Jeng-Da Chai,  A. E. DePrince, III,  
 R. A. DiStasio Jr.,  A. Dreuw,  B. D. Dunietz,  T. R. Furlani,  
 Chao-Ping Hsu,  Yousung Jung,  Jing Kong,  D. S. Lambrecht,  WanZhen Liang,  
 C. Ochsenfeld,  V. A. Rassolov,  L. V. Slipchenko,  J. E. Subotnik,  
 T. Van Voorhis,  J. M. Herbert,  A. I. Krylov,  P. M. W. Gill,  M. Head-Gordon

 Contributors to earlier versions of Q-Chem not listed above: 
 R. D. Adamson,  B. Austin,  J. Baker,  G. J. O. Beran,  K. Brandhorst,  
 S. T. Brown,  E. F. C. Byrd,  A. K. Chakraborty,  C.-L. Cheng,  
 Siu Hung Chien,  D. M. Chipman,  D. L. Crittenden,  H. Dachsel,  
 R. J. Doerksen,  A. D. Dutoi,  L. Fusti-Molnar,  W. A. Goddard III,  
 A. Golubeva-Zadorozhnaya,  S. R. Gwaltney,  G. Hawkins,  A. Heyden,  
 S. Hirata,  G. Kedziora,  F. J. Keil,  C. Kelley,  Jihan Kim,  R. A. King,  
 R. Z. Khaliullin,  P. P. Korambath,  W. Kurlancheek,  A. M. Lee,  M. S. Lee,  
 S. V. Levchenko,  Ching Yeh Lin,  D. Liotard,  R. C. Lochan,  I. Lotan,  
 P. E. Maslen,  N. Nair,  D. P. O'Neill,  D. Neuhauser,  E. Neuscamman,  
 C. M. Oana,  R. Olson,  B. Peters,  R. Peverati,  P. A. Pieniazek,  
 Y. M. Rhee,  J. Ritchie,  M. A. Rohrdanz,  E. Rosta,  N. J. Russ,  
 H. F. Schaefer III,  N. E. Schultz,  N. Shenvi,  A. C. Simmonett,  A. Sodt,  
 D. Stuck,  K. S. Thanthiriwatte,  V. Vanovschi,  Tao Wang,  A. Warshel,  
 C. F. Williams,  Q. Wu,  X. Xu,  W. Zhang

 Please cite Q-Chem as follows:
 Y. Shao et al., Mol. Phys. 113, 184-215 (2015)
 DOI: 10.1080/00268976.2014.952696

 Q-Chem 5.1.2 for Intel X86 EM64T Linux

 Parts of Q-Chem use Armadillo 8.300.2 (Tropical Shenanigans).
 http://arma.sourceforge.net/

 Q-Chem begins on Sun Nov 25 19:26:36 2018  

Host: 
0

     Scratch files written to /scratch/taweetham/qchem47812//
Input Ideriv = 2
Curr. Ideriv = -1
Max.  Ideriv = 2

Checking the input file for inconsistencies... 	...done.

--------------------------------------------------------------
User input:
--------------------------------------------------------------
$molecule
0 1
P 
N 1 PP 
H 2 PH 1 ANG 
Cl 1 PCl 2 ANG  3 DHA

PP=1.9
PH=1.44
PF=1.54
PCl=2.03
PBr=2.5
PI=2.6
ANG=120.0
DHA=180.0
$end

$rem
   job_type	optimization
   basis	6-311++g**
   method	b3lyp
$end

--------------------------------------------------------------
 ----------------------------------------------------------------
             Standard Nuclear Orientation (Angstroms)
    I     Atom           X                Y                Z
 ----------------------------------------------------------------
    1      P      -0.4681511543    -0.5427569062     0.0000000000
    2      N      -1.9631163520     0.6298807435    -0.0000000000
    3      H      -3.2992973488     0.0930191749    -0.0000000000
    4      Cl      1.4154928898     0.2140687773    -0.0000000000
 ----------------------------------------------------------------
 Molecular Point Group                 Cs    NOp =  2
 Largest Abelian Subgroup              Cs    NOp =  2
 Nuclear Repulsion Energy =   121.4312596673 hartrees
 There are       20 alpha and       20 beta electrons
 Requested basis set is 6-311++G(d,p)
 There are 37 shells and 89 basis functions

 Total QAlloc Memory Limit   2000 MB
 Mega-Array Size       188 MB
 MEM_STATIC part       192 MB
 A cutoff of  1.0D-11 yielded    634 shell pairs
 There are      3838 function pairs (      4112 Cartesian)
 Smallest overlap matrix eigenvalue = 4.11E-03

 Scale SEOQF with 1.000000e-01/1.000000e-01/1.000000e-01

 Standard Electronic Orientation quadrupole field applied
 Nucleus-field energy     =     0.0000000033 hartrees
 Guess from superposition of atomic densities
 Warning:  Energy on first SCF cycle will be non-variational
 SAD guess density has 40.000000 electrons

 -----------------------------------------------------------------------
  General SCF calculation program by
  Eric Jon Sundstrom, Paul Horn, Yuezhi Mao, Dmitri Zuev, Alec White,
  David Stuck, Shaama M.S., Shane Yost, Joonho Lee, David Small,
  Daniel Levine, Susi Lehtola, Hugh Burton, Evgeny Epifanovsky
 -----------------------------------------------------------------------
 Exchange:     0.2000 Hartree-Fock + 0.0800 Slater + 0.7200 B88
 Correlation:  0.1900 VWN1RPA + 0.8100 LYP
 Using SG-1 standard quadrature grid
 A restricted SCF calculation will be
 performed using DIIS
 SCF converges when DIIS error is below 1.0e-08
 ---------------------------------------
  Cycle       Energy         DIIS error
 ---------------------------------------
    1    -856.8227170026      3.83e-02  
    2    -856.6991345941      1.14e-02  
    3    -855.3437465841      3.22e-02  
    4    -856.8233526966      3.79e-03  
    5    -856.8341024998      2.72e-03  
    6    -856.8423688307      4.52e-04  
    7    -856.8426160780      2.05e-04  
    8    -856.8426494503      1.02e-04  
    9    -856.8426583908      4.72e-05  
   10    -856.8426605897      1.34e-05  
   11    -856.8426607846      7.30e-07  
   12    -856.8426607852      3.53e-07  
   13    -856.8426607853      3.90e-08  
   14    -856.8426607853      9.40e-09  Convergence criterion met
 ---------------------------------------
 SCF time:   CPU 5.02s  wall 5.00s 
 SCF   energy in the final basis set =     -856.8426607853
 Total energy in the final basis set =     -856.8426607853

 --------------------------------------------------------------
             Orbital Energies (a.u.) and Symmetries
 --------------------------------------------------------------

 Alpha MOs, Restricted
 -- Occupied --                  
-101.59  -77.16  -14.38   -9.51   -7.27   -7.26   -7.26   -6.65
  1 A'    2 A'    3 A'    4 A'    5 A'    1 A"    6 A'    7 A'                 
 -4.808  -4.806  -4.804  -0.889  -0.778  -0.588  -0.432  -0.397
  8 A'    2 A"    9 A'   10 A'   11 A'   12 A'   13 A'   14 A'                 
 -0.392  -0.351  -0.286  -0.267
  3 A"   15 A'    4 A"   16 A'                                                 
 -- Virtual --                   
 -0.138  -0.101  -0.033   0.003   0.017   0.039   0.044   0.066
  5 A"   17 A'   18 A'   19 A'   20 A'    6 A"   21 A'   22 A'                 
  0.068   0.075   0.089   0.108   0.135   0.143   0.152   0.203
 23 A'   24 A'    7 A"   25 A'   26 A'    8 A"   27 A'   28 A'                 
  0.222   0.264   0.279   0.285   0.394   0.419   0.441   0.455
 29 A'   30 A'    9 A"   31 A'   32 A'   33 A'   10 A"   34 A'                 
  0.511   0.567   0.607   0.608   0.682   0.761   0.813   0.815
 35 A'   11 A"   36 A'   12 A"   37 A'   38 A'   13 A"   39 A'                 
  0.822   0.847   0.852   0.900   0.905   0.979   1.174   1.215
 40 A'   14 A"   41 A'   15 A"   42 A'   43 A'   44 A'   45 A'                 
  1.294   1.392   1.471   1.488   1.567   1.726   2.007   2.058
 16 A"   46 A'   47 A'   17 A"   48 A'   49 A'   18 A"   50 A'                 
  2.058   2.221   2.231   2.301   2.329   2.396   2.797   3.776
 19 A"   20 A"   51 A'   52 A'   53 A'   54 A'   55 A'   21 A"                 
  3.803   3.928   6.711   9.627  13.738  13.777  13.885  25.781
 56 A'   57 A'   58 A'   59 A'   22 A"   60 A'   61 A'   23 A"                 
 25.808  26.113  35.240 162.816 215.610
 62 A'   63 A'   64 A'   65 A'   66 A'                                         

 Beta MOs, Restricted
 -- Occupied --                  
-101.59  -77.16  -14.38   -9.51   -7.27   -7.26   -7.26   -6.65
  1 A'    2 A'    3 A'    4 A'    5 A'    1 A"    6 A'    7 A'                 
 -4.808  -4.806  -4.804  -0.889  -0.778  -0.588  -0.432  -0.397
  8 A'    2 A"    9 A'   10 A'   11 A'   12 A'   13 A'   14 A'                 
 -0.392  -0.351  -0.286  -0.267
  3 A"   15 A'    4 A"   16 A'                                                 
 -- Virtual --                   
 -0.138  -0.101  -0.033   0.003   0.017   0.039   0.044   0.066
  5 A"   17 A'   18 A'   19 A'   20 A'    6 A"   21 A'   22 A'                 
  0.068   0.075   0.089   0.108   0.135   0.143   0.152   0.203
 23 A'   24 A'    7 A"   25 A'   26 A'    8 A"   27 A'   28 A'                 
  0.222   0.264   0.279   0.285   0.394   0.419   0.441   0.455
 29 A'   30 A'    9 A"   31 A'   32 A'   33 A'   10 A"   34 A'                 
  0.511   0.567   0.607   0.608   0.682   0.761   0.813   0.815
 35 A'   11 A"   36 A'   12 A"   37 A'   38 A'   13 A"   39 A'                 
  0.822   0.847   0.852   0.900   0.905   0.979   1.174   1.215
 40 A'   14 A"   41 A'   15 A"   42 A'   43 A'   44 A'   45 A'                 
  1.294   1.392   1.471   1.488   1.567   1.726   2.007   2.058
 16 A"   46 A'   47 A'   17 A"   48 A'   49 A'   18 A"   50 A'                 
  2.058   2.221   2.231   2.301   2.329   2.396   2.797   3.776
 19 A"   20 A"   51 A'   52 A'   53 A'   54 A'   55 A'   21 A"                 
  3.803   3.928   6.711   9.627  13.738  13.777  13.885  25.781
 56 A'   57 A'   58 A'   59 A'   22 A"   60 A'   61 A'   23 A"                 
 25.808  26.113  35.240 162.816 215.610
 62 A'   63 A'   64 A'   65 A'   66 A'                                         
 --------------------------------------------------------------

          Ground-State Mulliken Net Atomic Charges

     Atom                 Charge (a.u.)
  ----------------------------------------
      1 P                     0.184984
      2 N                    -0.437614
      3 H                     0.210373
      4 Cl                    0.042257
  ----------------------------------------
  Sum of atomic charges =    -0.000000

 -----------------------------------------------------------------
                    Cartesian Multipole Moments
 -----------------------------------------------------------------
    Charge (ESU x 10^10)
                -0.0000
    Dipole Moment (Debye)
         X      -0.2343      Y      -1.7588      Z       0.0000
       Tot       1.7743
    Quadrupole Moments (Debye-Ang)
        XX     -28.3848     XY       3.1228     YY     -35.2756
        XZ       0.0000     YZ      -0.0000     ZZ     -32.6888
    Octopole Moments (Debye-Ang^2)
       XXX     -13.7405    XXY      -5.5866    XYY       7.7104
       YYY      -1.7040    XXZ      -0.0000    XYZ       0.0000
       YYZ       0.0000    XZZ       4.4426    YZZ      -0.2622
       ZZZ       0.0000
    Hexadecapole Moments (Debye-Ang^3)
      XXXX    -288.6093   XXXY      14.4950   XXYY     -91.4390
      XYYY       8.5892   YYYY     -92.8575   XXXZ       0.0000
      XXYZ      -0.0000   XYYZ       0.0000   YYYZ      -0.0000
      XXZZ     -78.8748   XYZZ       1.5154   YYZZ     -22.1517
      XZZZ       0.0000   YZZZ      -0.0000   ZZZZ     -43.2509
 -----------------------------------------------------------------
 Calculating analytic gradient of the SCF energy
 Gradient of SCF Energy
            1           2           3           4
    1   0.1178464  -0.0137562  -0.0991044  -0.0049858
    2  -0.0189140   0.0614464  -0.0188900  -0.0236425
    3   0.0000000  -0.0000000   0.0000000  -0.0000000
 Max gradient component =       1.178E-01
 RMS gradient           =       4.914E-02
 Gradient time:  CPU 1.00 s  wall 1.00 s
 Geometry Optimization Parameters
   NAtoms,    NIC,     NZ,  NCons,   NDum,   NFix, NCnnct, MaxDiis
        4      14       4       0       0       0       0       0


** GEOMETRY OPTIMIZATION IN DELOCALIZED INTERNAL COORDINATES **
   Searching for a Minimum

   Optimization Cycle:   1

                       Coordinates (Angstroms)
     ATOM                X               Y               Z
      1  P        -0.4681511543   -0.5427569062    0.0000000000
      2  N        -1.9631163520    0.6298807435    0.0000000000
      3  H        -3.2992973488    0.0930191749    0.0000000000
      4  Cl        1.4154928898    0.2140687773    0.0000000000
   Point Group: cs    Number of degrees of freedom:     5


   Energy is   -856.842660785


 Attempting to Generate Delocalized Internal Coordinates

  5 Hessian modes will be used to form the next step
  Hessian Eigenvalues:
     0.130389    0.160000    0.195927    0.250000    0.313687

 Minimum Search - Taking Simple RFO Step
 Searching for Lamda that Minimizes Along All modes
 Value Taken    Lamda =  -0.11093294
 Calculated Step too Large.  Step scaled by  0.478242
 Step Taken.  Stepsize is  0.300000

                             Maximum     Tolerance    Cnvgd?
         Gradient           0.129260      0.000300      NO
         Displacement       0.217221      0.001200      NO
         Energy change     *********      0.000001      NO


 New Cartesian Coordinates Obtained by Inverse Iteration

 Displacement from previous Coordinates is:  0.446843
 ----------------------------------------------------------------
             Standard Nuclear Orientation (Angstroms)
    I     Atom           X                Y                Z
 ----------------------------------------------------------------
    1      P      -0.5653511135    -0.5774870410     0.0000000000
    2      N      -1.9103588970     0.6264018055     0.0000000000
    3      H      -3.1355869376     0.0933131690     0.0000000000
    4      Cl      1.2962249829     0.2519838560     0.0000000000
 ----------------------------------------------------------------
 Molecular Point Group                 Cs    NOp =  2
 Largest Abelian Subgroup              Cs    NOp =  2
 Nuclear Repulsion Energy =   124.2880326510 hartrees
 There are       20 alpha and       20 beta electrons
 Applying Cartesian multipole field
    Component          Value
    ---------          -----
     (2,0,0)        1.00000E-11
     (0,2,0)        2.00000E-11
     (0,0,2)       -3.00000E-11
 Nucleus-field energy     =     0.0000000031 hartrees
 Requested basis set is 6-311++G(d,p)
 There are 37 shells and 89 basis functions
 A cutoff of  1.0D-11 yielded    643 shell pairs
 There are      3888 function pairs (      4166 Cartesian)
 Smallest overlap matrix eigenvalue = 3.87E-03
 Guess MOs from SCF MO coefficient file

 -----------------------------------------------------------------------
  General SCF calculation program by
  Eric Jon Sundstrom, Paul Horn, Yuezhi Mao, Dmitri Zuev, Alec White,
  David Stuck, Shaama M.S., Shane Yost, Joonho Lee, David Small,
  Daniel Levine, Susi Lehtola, Hugh Burton, Evgeny Epifanovsky
 -----------------------------------------------------------------------
 Exchange:     0.2000 Hartree-Fock + 0.0800 Slater + 0.7200 B88
 Correlation:  0.1900 VWN1RPA + 0.8100 LYP
 Using SG-1 standard quadrature grid
 A restricted SCF calculation will be
 performed using DIIS
 SCF converges when DIIS error is below 1.0e-08
 ---------------------------------------
  Cycle       Energy         DIIS error
 ---------------------------------------
    1    -856.8892867636      1.76e-03  
    2    -856.8850076849      3.03e-03  
    3    -856.8911871238      1.65e-03  
    4    -856.8939299346      3.25e-04  
    5    -856.8940457071      7.61e-05  
    6    -856.8940520228      1.68e-05  
    7    -856.8940523187      4.52e-06  
    8    -856.8940523436      8.13e-07  
    9    -856.8940523444      2.41e-07  
   10    -856.8940523445      6.49e-08  
   11    -856.8940523445      6.25e-09  Convergence criterion met
 ---------------------------------------
 SCF time:   CPU 4.06s  wall 4.00s 
 SCF   energy in the final basis set =     -856.8940523445
 Total energy in the final basis set =     -856.8940523445

 --------------------------------------------------------------
             Orbital Energies (a.u.) and Symmetries
 --------------------------------------------------------------

 Alpha MOs, Restricted
 -- Occupied --                  
-101.59  -77.16  -14.38   -9.50   -7.26   -7.26   -7.26   -6.64
  1 A'    2 A'    3 A'    4 A'    5 A'    1 A"    6 A'    7 A'                 
 -4.804  -4.803  -4.800  -0.884  -0.801  -0.583  -0.437  -0.400
  8 A'    2 A"    9 A'   10 A'   11 A'   12 A'   13 A'   14 A'                 
 -0.387  -0.354  -0.296  -0.276
  3 A"   15 A'    4 A"   16 A'                                                 
 -- Virtual --                   
 -0.130  -0.072  -0.029   0.006   0.024   0.039   0.047   0.069
  5 A"   17 A'   18 A'   19 A'   20 A'    6 A"   21 A'   22 A'                 
  0.074   0.080   0.090   0.111   0.142   0.142   0.152   0.204
 23 A'   24 A'    7 A"   25 A'    8 A"   26 A'   27 A'   28 A'                 
  0.218   0.265   0.277   0.293   0.397   0.424   0.444   0.464
 29 A'   30 A'    9 A"   31 A'   32 A'   33 A'   10 A"   34 A'                 
  0.530   0.572   0.604   0.610   0.694   0.789   0.814   0.817
 35 A'   11 A"   36 A'   12 A"   37 A'   38 A'   39 A'   13 A"                 
  0.833   0.850   0.857   0.902   0.913   0.978   1.162   1.219
 40 A'   14 A"   41 A'   15 A"   42 A'   43 A'   44 A'   45 A'                 
  1.283   1.394   1.491   1.546   1.588   1.722   2.030   2.102
 16 A"   46 A'   17 A"   47 A'   48 A'   49 A'   18 A"   19 A"                 
  2.126   2.226   2.239   2.334   2.366   2.462   2.850   3.774
 50 A'   20 A"   51 A'   52 A'   53 A'   54 A'   55 A'   21 A"                 
  3.821   4.007   6.761   9.632  13.742  13.792  13.883  25.786
 56 A'   57 A'   58 A'   59 A'   22 A"   60 A'   61 A'   23 A"                 
 25.818  26.122  35.246 162.865 215.616
 62 A'   63 A'   64 A'   65 A'   66 A'                                         

 Beta MOs, Restricted
 -- Occupied --                  
-101.59  -77.16  -14.38   -9.50   -7.26   -7.26   -7.26   -6.64
  1 A'    2 A'    3 A'    4 A'    5 A'    1 A"    6 A'    7 A'                 
 -4.804  -4.803  -4.800  -0.884  -0.801  -0.583  -0.437  -0.400
  8 A'    2 A"    9 A'   10 A'   11 A'   12 A'   13 A'   14 A'                 
 -0.387  -0.354  -0.296  -0.276
  3 A"   15 A'    4 A"   16 A'                                                 
 -- Virtual --                   
 -0.130  -0.072  -0.029   0.006   0.024   0.039   0.047   0.069
  5 A"   17 A'   18 A'   19 A'   20 A'    6 A"   21 A'   22 A'                 
  0.074   0.080   0.090   0.111   0.142   0.142   0.152   0.204
 23 A'   24 A'    7 A"   25 A'    8 A"   26 A'   27 A'   28 A'                 
  0.218   0.265   0.277   0.293   0.397   0.424   0.444   0.464
 29 A'   30 A'    9 A"   31 A'   32 A'   33 A'   10 A"   34 A'                 
  0.530   0.572   0.604   0.610   0.694   0.789   0.814   0.817
 35 A'   11 A"   36 A'   12 A"   37 A'   38 A'   39 A'   13 A"                 
  0.833   0.850   0.857   0.902   0.913   0.978   1.162   1.219
 40 A'   14 A"   41 A'   15 A"   42 A'   43 A'   44 A'   45 A'                 
  1.283   1.394   1.491   1.546   1.588   1.722   2.030   2.102
 16 A"   46 A'   17 A"   47 A'   48 A'   49 A'   18 A"   19 A"                 
  2.126   2.226   2.239   2.334   2.366   2.462   2.850   3.774
 50 A'   20 A"   51 A'   52 A'   53 A'   54 A'   55 A'   21 A"                 
  3.821   4.007   6.761   9.632  13.742  13.792  13.883  25.786
 56 A'   57 A'   58 A'   59 A'   22 A"   60 A'   61 A'   23 A"                 
 25.818  26.122  35.246 162.865 215.616
 62 A'   63 A'   64 A'   65 A'   66 A'                                         
 --------------------------------------------------------------

          Ground-State Mulliken Net Atomic Charges

     Atom                 Charge (a.u.)
  ----------------------------------------
      1 P                     0.198564
      2 N                    -0.433477
      3 H                     0.218429
      4 Cl                    0.016485
  ----------------------------------------
  Sum of atomic charges =    -0.000000

 -----------------------------------------------------------------
                    Cartesian Multipole Moments
 -----------------------------------------------------------------
    Charge (ESU x 10^10)
                 0.0000
    Dipole Moment (Debye)
         X      -0.5982      Y      -1.9591      Z      -0.0000
       Tot       2.0484
    Quadrupole Moments (Debye-Ang)
        XX     -28.2944     XY       3.3295     YY     -35.1101
        XZ       0.0000     YZ       0.0000     ZZ     -32.3251
    Octopole Moments (Debye-Ang^2)
       XXX      -6.3211    XXY      -5.5704    XYY       9.4262
       YYY      -1.5993    XXZ      -0.0000    XYZ      -0.0000
       YYZ      -0.0000    XZZ       5.8883    YZZ      -0.4330
       ZZZ      -0.0000
    Hexadecapole Moments (Debye-Ang^3)
      XXXX    -271.6716   XXXY      11.3536   XXYY     -85.0649
      XYYY       3.6039   YYYY     -96.5903   XXXZ       0.0000
      XXYZ       0.0000   XYYZ       0.0000   YYYZ       0.0000
      XXZZ     -72.2743   XYZZ       0.1058   YYZZ     -22.5056
      XZZZ       0.0000   YZZZ       0.0000   ZZZZ     -42.0993
 -----------------------------------------------------------------
 Calculating analytic gradient of the SCF energy
 Gradient of SCF Energy
            1           2           3           4
    1   0.1033569  -0.0029298  -0.0972643  -0.0031628
    2  -0.0333500   0.0767068  -0.0253491  -0.0180077
    3  -0.0000000   0.0000000  -0.0000000   0.0000000
 Max gradient component =       1.034E-01
 RMS gradient           =       4.841E-02
 Gradient time:  CPU 1.03 s  wall 1.03 s
 Geometry Optimization Parameters
   NAtoms,    NIC,     NZ,  NCons,   NDum,   NFix, NCnnct, MaxDiis
        4      14       4       0       0       0       0       0

 Cartesian Hessian Update
 Hessian Updated using BFGS Update


** GEOMETRY OPTIMIZATION IN DELOCALIZED INTERNAL COORDINATES **
   Searching for a Minimum

   Optimization Cycle:   2

                       Coordinates (Angstroms)
     ATOM                X               Y               Z
      1  P        -0.5653511135   -0.5774870410    0.0000000000
      2  N        -1.9103588970    0.6264018055    0.0000000000
      3  H        -3.1355869376    0.0933131690    0.0000000000
      4  Cl        1.2962249829    0.2519838560    0.0000000000
   Point Group: cs    Number of degrees of freedom:     5


   Energy is   -856.894052344

 Hessian Updated using BFGS Update

  5 Hessian modes will be used to form the next step
  Hessian Eigenvalues:
     0.030058    0.167018    0.179587    0.304765    0.324371

 Minimum Search - Taking Simple RFO Step
 Searching for Lamda that Minimizes Along All modes
 Value Taken    Lamda =  -0.14560124
 Calculated Step too Large.  Step scaled by  0.332914
 Step Taken.  Stepsize is  0.300000

                             Maximum     Tolerance    Cnvgd?
         Gradient           0.111311      0.000300      NO
         Displacement       0.187642      0.001200      NO
         Energy change     -0.051392      0.000001      NO


 New Cartesian Coordinates Obtained by Inverse Iteration

 Displacement from previous Coordinates is:  0.402517
 ----------------------------------------------------------------
             Standard Nuclear Orientation (Angstroms)
    I     Atom           X                Y                Z
 ----------------------------------------------------------------
    1      P      -0.6538651843    -0.5958480356     0.0000000000
    2      N      -1.8663231559     0.6008300495     0.0000000000
    3      H      -2.9860259026     0.1045722690     0.0000000000
    4      Cl      1.1911422775     0.2846575066     0.0000000000
 ----------------------------------------------------------------
 Molecular Point Group                 Cs    NOp =  2
 Largest Abelian Subgroup              Cs    NOp =  2
 Nuclear Repulsion Energy =   127.5456627307 hartrees
 There are       20 alpha and       20 beta electrons
 Applying Cartesian multipole field
    Component          Value
    ---------          -----
     (2,0,0)        1.00000E-11
     (0,2,0)        2.00000E-11
     (0,0,2)       -3.00000E-11
 Nucleus-field energy     =     0.0000000029 hartrees
 Requested basis set is 6-311++G(d,p)
 There are 37 shells and 89 basis functions
 A cutoff of  1.0D-11 yielded    649 shell pairs
 There are      3922 function pairs (      4206 Cartesian)
 Smallest overlap matrix eigenvalue = 3.18E-03
 Guess MOs from SCF MO coefficient file

 -----------------------------------------------------------------------
  General SCF calculation program by
  Eric Jon Sundstrom, Paul Horn, Yuezhi Mao, Dmitri Zuev, Alec White,
  David Stuck, Shaama M.S., Shane Yost, Joonho Lee, David Small,
  Daniel Levine, Susi Lehtola, Hugh Burton, Evgeny Epifanovsky
 -----------------------------------------------------------------------
 Exchange:     0.2000 Hartree-Fock + 0.0800 Slater + 0.7200 B88
 Correlation:  0.1900 VWN1RPA + 0.8100 LYP
 Using SG-1 standard quadrature grid
 A restricted SCF calculation will be
 performed using DIIS
 SCF converges when DIIS error is below 1.0e-08
 ---------------------------------------
  Cycle       Energy         DIIS error
 ---------------------------------------
    1    -856.9331632750      1.99e-03  
    2    -856.9303306467      2.94e-03  
    3    -856.9357258220      1.67e-03  
    4    -856.9384898648      2.78e-04  
    5    -856.9385696443      7.67e-05  
    6    -856.9385759607      1.75e-05  
    7    -856.9385762607      3.91e-06  
    8    -856.9385762774      8.43e-07  
    9    -856.9385762783      1.61e-07  
   10    -856.9385762783      3.75e-08  
   11    -856.9385762783      3.09e-09  Convergence criterion met
 ---------------------------------------
 SCF time:   CPU 4.22s  wall 4.00s 
 SCF   energy in the final basis set =     -856.9385762783
 Total energy in the final basis set =     -856.9385762783

 --------------------------------------------------------------
             Orbital Energies (a.u.) and Symmetries
 --------------------------------------------------------------

 Alpha MOs, Restricted
 -- Occupied --                  
-101.58  -77.15  -14.36   -9.49   -7.26   -7.25   -7.25   -6.64
  1 A'    2 A'    3 A'    4 A'    5 A'    1 A"    6 A'    7 A'                 
 -4.800  -4.799  -4.795  -0.883  -0.826  -0.582  -0.446  -0.405
  8 A'    2 A"    9 A'   10 A'   11 A'   12 A'   13 A'   14 A'                 
 -0.384  -0.350  -0.307  -0.282
  3 A"   15 A'    4 A"   16 A'                                                 
 -- Virtual --                   
 -0.122  -0.047  -0.027   0.010   0.030   0.038   0.053   0.070
  5 A"   17 A'   18 A'   19 A'   20 A'    6 A"   21 A'   22 A'                 
  0.080   0.091   0.095   0.115   0.142   0.151   0.154   0.205
 23 A'    7 A"   24 A'   25 A'    8 A"   26 A'   27 A'   28 A'                 
  0.217   0.266   0.275   0.308   0.401   0.433   0.448   0.480
 29 A'   30 A'    9 A"   31 A'   32 A'   33 A'   10 A"   34 A'                 
  0.560   0.577   0.604   0.617   0.698   0.774   0.819   0.847
 35 A'   11 A"   36 A'   12 A"   37 A'   38 A'   13 A"   39 A'                 
  0.851   0.851   0.884   0.907   0.923   0.972   1.142   1.222
 40 A'   14 A"   41 A'   15 A"   42 A'   43 A'   44 A'   45 A'                 
  1.275   1.391   1.495   1.591   1.659   1.715   2.061   2.164
 16 A"   46 A'   17 A"   47 A'   48 A'   49 A'   18 A"   19 A"                 
  2.203   2.235   2.253   2.350   2.426   2.555   2.879   3.773
 50 A'   20 A"   51 A'   52 A'   53 A'   54 A'   55 A'   21 A"                 
  3.862   4.120   6.831   9.639  13.746  13.815  13.889  25.792
 56 A'   57 A'   58 A'   59 A'   22 A"   60 A'   61 A'   23 A"                 
 25.831  26.133  35.265 162.938 215.623
 62 A'   63 A'   64 A'   65 A'   66 A'                                         

 Beta MOs, Restricted
 -- Occupied --                  
-101.58  -77.15  -14.36   -9.49   -7.26   -7.25   -7.25   -6.64
  1 A'    2 A'    3 A'    4 A'    5 A'    1 A"    6 A'    7 A'                 
 -4.800  -4.799  -4.795  -0.883  -0.826  -0.582  -0.446  -0.405
  8 A'    2 A"    9 A'   10 A'   11 A'   12 A'   13 A'   14 A'                 
 -0.384  -0.350  -0.307  -0.282
  3 A"   15 A'    4 A"   16 A'                                                 
 -- Virtual --                   
 -0.122  -0.047  -0.027   0.010   0.030   0.038   0.053   0.070
  5 A"   17 A'   18 A'   19 A'   20 A'    6 A"   21 A'   22 A'                 
  0.080   0.091   0.095   0.115   0.142   0.151   0.154   0.205
 23 A'    7 A"   24 A'   25 A'    8 A"   26 A'   27 A'   28 A'                 
  0.217   0.266   0.275   0.308   0.401   0.433   0.448   0.480
 29 A'   30 A'    9 A"   31 A'   32 A'   33 A'   10 A"   34 A'                 
  0.560   0.577   0.604   0.617   0.698   0.774   0.819   0.847
 35 A'   11 A"   36 A'   12 A"   37 A'   38 A'   13 A"   39 A'                 
  0.851   0.851   0.884   0.907   0.923   0.972   1.142   1.222
 40 A'   14 A"   41 A'   15 A"   42 A'   43 A'   44 A'   45 A'                 
  1.275   1.391   1.495   1.591   1.659   1.715   2.061   2.164
 16 A"   46 A'   17 A"   47 A'   48 A'   49 A'   18 A"   19 A"                 
  2.203   2.235   2.253   2.350   2.426   2.555   2.879   3.773
 50 A'   20 A"   51 A'   52 A'   53 A'   54 A'   55 A'   21 A"                 
  3.862   4.120   6.831   9.639  13.746  13.815  13.889  25.792
 56 A'   57 A'   58 A'   59 A'   22 A"   60 A'   61 A'   23 A"                 
 25.831  26.133  35.265 162.938 215.623
 62 A'   63 A'   64 A'   65 A'   66 A'                                         
 --------------------------------------------------------------

          Ground-State Mulliken Net Atomic Charges

     Atom                 Charge (a.u.)
  ----------------------------------------
      1 P                     0.211974
      2 N                    -0.428131
      3 H                     0.229248
      4 Cl                   -0.013090
  ----------------------------------------
  Sum of atomic charges =     0.000000

 -----------------------------------------------------------------
                    Cartesian Multipole Moments
 -----------------------------------------------------------------
    Charge (ESU x 10^10)
                 0.0000
    Dipole Moment (Debye)
         X      -0.9788      Y      -2.0751      Z      -0.0000
       Tot       2.2944
    Quadrupole Moments (Debye-Ang)
        XX     -28.1366     XY       3.3779     YY     -34.8409
        XZ      -0.0000     YZ      -0.0000     ZZ     -31.9211
    Octopole Moments (Debye-Ang^2)
       XXX      -0.3109    XXY      -5.4016    XYY      10.7857
       YYY      -1.4295    XXZ      -0.0000    XYZ       0.0000
       YYZ      -0.0000    XZZ       6.9996    YZZ      -0.5839
       ZZZ      -0.0000
    Hexadecapole Moments (Debye-Ang^3)
      XXXX    -258.1466   XXXY       7.1903   XXYY     -79.5749
      XYYY      -1.3699   YYYY     -97.7545   XXXZ      -0.0000
      XXYZ      -0.0000   XYYZ      -0.0000   YYYZ      -0.0000
      XXZZ     -66.7935   XYZZ      -1.2779   YYZZ     -22.4419
      XZZZ      -0.0000   YZZZ      -0.0000   ZZZZ     -40.9140
 -----------------------------------------------------------------
 Calculating analytic gradient of the SCF energy
 Gradient of SCF Energy
            1           2           3           4
    1   0.0786889   0.0101016  -0.0844017  -0.0043887
    2  -0.0334707   0.0730563  -0.0264917  -0.0130940
    3  -0.0000000  -0.0000000   0.0000000   0.0000000
 Max gradient component =       8.440E-02
 RMS gradient           =       4.160E-02
 Gradient time:  CPU 1.10 s  wall 1.10 s
 Geometry Optimization Parameters
   NAtoms,    NIC,     NZ,  NCons,   NDum,   NFix, NCnnct, MaxDiis
        4      14       4       0       0       0       0       0

 Cartesian Hessian Update
 Hessian Updated using BFGS Update


** GEOMETRY OPTIMIZATION IN DELOCALIZED INTERNAL COORDINATES **
   Searching for a Minimum

   Optimization Cycle:   3

                       Coordinates (Angstroms)
     ATOM                X               Y               Z
      1  P        -0.6538651843   -0.5958480356    0.0000000000
      2  N        -1.8663231559    0.6008300495    0.0000000000
      3  H        -2.9860259026    0.1045722690    0.0000000000
      4  Cl        1.1911422775    0.2846575066    0.0000000000
   Point Group: cs    Number of degrees of freedom:     5


   Energy is   -856.938576278

 Hessian Updated using BFGS Update

  5 Hessian modes will be used to form the next step
  Hessian Eigenvalues:
     0.079224    0.168438    0.192576    0.313476    0.338349

 Minimum Search - Taking Simple RFO Step
 Searching for Lamda that Minimizes Along All modes
 Value Taken    Lamda =  -0.09197034
 Calculated Step too Large.  Step scaled by  0.418557
 Step Taken.  Stepsize is  0.300000

                             Maximum     Tolerance    Cnvgd?
         Gradient           0.081132      0.000300      NO
         Displacement       0.178902      0.001200      NO
         Energy change     -0.044524      0.000001      NO


 New Cartesian Coordinates Obtained by Inverse Iteration

 Displacement from previous Coordinates is:  0.358425
 ----------------------------------------------------------------
             Standard Nuclear Orientation (Angstroms)
    I     Atom           X                Y                Z
 ----------------------------------------------------------------
    1      P      -0.7310984627    -0.6077351224     0.0000000000
    2      N      -1.8385556287     0.5610074237     0.0000000000
    3      H      -2.8496699977     0.1264373445     0.0000000000
    4      Cl      1.1042521239     0.3145021437     0.0000000000
 ----------------------------------------------------------------
 Molecular Point Group                 Cs    NOp =  2
 Largest Abelian Subgroup              Cs    NOp =  2
 Nuclear Repulsion Energy =   130.7073845799 hartrees
 There are       20 alpha and       20 beta electrons
 Applying Cartesian multipole field
    Component          Value
    ---------          -----
     (2,0,0)        1.00000E-11
     (0,2,0)        2.00000E-11
     (0,0,2)       -3.00000E-11
 Nucleus-field energy     =     0.0000000028 hartrees
 Requested basis set is 6-311++G(d,p)
 There are 37 shells and 89 basis functions
 A cutoff of  1.0D-11 yielded    654 shell pairs
 There are      3945 function pairs (      4231 Cartesian)
 Smallest overlap matrix eigenvalue = 2.58E-03
 Guess MOs from SCF MO coefficient file

 -----------------------------------------------------------------------
  General SCF calculation program by
  Eric Jon Sundstrom, Paul Horn, Yuezhi Mao, Dmitri Zuev, Alec White,
  David Stuck, Shaama M.S., Shane Yost, Joonho Lee, David Small,
  Daniel Levine, Susi Lehtola, Hugh Burton, Evgeny Epifanovsky
 -----------------------------------------------------------------------
 Exchange:     0.2000 Hartree-Fock + 0.0800 Slater + 0.7200 B88
 Correlation:  0.1900 VWN1RPA + 0.8100 LYP
 Using SG-1 standard quadrature grid
 A restricted SCF calculation will be
 performed using DIIS
 SCF converges when DIIS error is below 1.0e-08
 ---------------------------------------
  Cycle       Energy         DIIS error
 ---------------------------------------
    1    -856.9628898208      2.23e-03  
    2    -856.9616039555      2.81e-03  
    3    -856.9659481845      1.72e-03  
    4    -856.9688375184      2.34e-04  
    5    -856.9688902518      6.70e-05  
    6    -856.9688949230      1.78e-05  
    7    -856.9688952262      3.44e-06  
    8    -856.9688952376      8.20e-07  
    9    -856.9688952385      1.40e-07  
   10    -856.9688952385      2.95e-08  
   11    -856.9688952385      3.04e-09  Convergence criterion met
 ---------------------------------------
 SCF time:   CPU 4.45s  wall 4.00s 
 SCF   energy in the final basis set =     -856.9688952385
 Total energy in the final basis set =     -856.9688952385

 --------------------------------------------------------------
             Orbital Energies (a.u.) and Symmetries
 --------------------------------------------------------------

 Alpha MOs, Restricted
 -- Occupied --                  
-101.57  -77.14  -14.35   -9.48   -7.25   -7.24   -7.24   -6.63
  1 A'    2 A'    3 A'    4 A'    5 A'    1 A"    6 A'    7 A'                 
 -4.795  -4.794  -4.790  -0.895  -0.842  -0.586  -0.458  -0.410
  8 A'    2 A"    9 A'   10 A'   11 A'   12 A'   13 A'   14 A'                 
 -0.383  -0.344  -0.317  -0.287
  3 A"   15 A'    4 A"   16 A'                                                 
 -- Virtual --                   
 -0.113  -0.036  -0.019   0.013   0.033   0.037   0.056   0.071
  5 A"   17 A'   18 A'   19 A'   20 A'    6 A"   21 A'   22 A'                 
  0.085   0.092   0.116   0.121   0.142   0.155   0.161   0.205
 23 A'    7 A"   24 A'   25 A'    8 A"   26 A'   27 A'   28 A'                 
  0.218   0.268   0.273   0.325   0.408   0.444   0.450   0.503
 29 A'   30 A'    9 A"   31 A'   32 A'   33 A'   10 A"   34 A'                 
  0.583   0.587   0.624   0.628   0.696   0.761   0.818   0.853
 11 A"   35 A'   36 A'   12 A"   37 A'   38 A'   13 A"   39 A'                 
  0.854   0.872   0.906   0.910   0.923   1.008   1.114   1.218
 14 A"   40 A'   41 A'   15 A"   42 A'   43 A'   44 A'   45 A'                 
  1.276   1.402   1.499   1.585   1.720   1.801   2.094   2.227
 16 A"   46 A'   17 A"   47 A'   48 A'   49 A'   18 A"   19 A"                 
  2.249   2.266   2.297   2.365   2.499   2.635   2.905   3.776
 50 A'   20 A"   51 A'   52 A'   53 A'   54 A'   55 A'   21 A"                 
  3.927   4.278   6.904   9.645  13.750  13.840  13.926  25.799
 56 A'   57 A'   58 A'   59 A'   22 A"   60 A'   61 A'   23 A"                 
 25.843  26.141  35.319 163.021 215.629
 62 A'   63 A'   64 A'   65 A'   66 A'                                         

 Beta MOs, Restricted
 -- Occupied --                  
-101.57  -77.14  -14.35   -9.48   -7.25   -7.24   -7.24   -6.63
  1 A'    2 A'    3 A'    4 A'    5 A'    1 A"    6 A'    7 A'                 
 -4.795  -4.794  -4.790  -0.895  -0.842  -0.586  -0.458  -0.410
  8 A'    2 A"    9 A'   10 A'   11 A'   12 A'   13 A'   14 A'                 
 -0.383  -0.344  -0.317  -0.287
  3 A"   15 A'    4 A"   16 A'                                                 
 -- Virtual --                   
 -0.113  -0.036  -0.019   0.013   0.033   0.037   0.056   0.071
  5 A"   17 A'   18 A'   19 A'   20 A'    6 A"   21 A'   22 A'                 
  0.085   0.092   0.116   0.121   0.142   0.155   0.161   0.205
 23 A'    7 A"   24 A'   25 A'    8 A"   26 A'   27 A'   28 A'                 
  0.218   0.268   0.273   0.325   0.408   0.444   0.450   0.503
 29 A'   30 A'    9 A"   31 A'   32 A'   33 A'   10 A"   34 A'                 
  0.583   0.587   0.624   0.628   0.696   0.761   0.818   0.853
 11 A"   35 A'   36 A'   12 A"   37 A'   38 A'   13 A"   39 A'                 
  0.854   0.872   0.906   0.910   0.923   1.008   1.114   1.218
 14 A"   40 A'   41 A'   15 A"   42 A'   43 A'   44 A'   45 A'                 
  1.276   1.402   1.499   1.585   1.720   1.801   2.094   2.227
 16 A"   46 A'   17 A"   47 A'   48 A'   49 A'   18 A"   19 A"                 
  2.249   2.266   2.297   2.365   2.499   2.635   2.905   3.776
 50 A'   20 A"   51 A'   52 A'   53 A'   54 A'   55 A'   21 A"                 
  3.927   4.278   6.904   9.645  13.750  13.840  13.926  25.799
 56 A'   57 A'   58 A'   59 A'   22 A"   60 A'   61 A'   23 A"                 
 25.843  26.141  35.319 163.021 215.629
 62 A'   63 A'   64 A'   65 A'   66 A'                                         
 --------------------------------------------------------------

          Ground-State Mulliken Net Atomic Charges

     Atom                 Charge (a.u.)
  ----------------------------------------
      1 P                     0.223134
      2 N                    -0.418729
      3 H                     0.243389
      4 Cl                   -0.047793
  ----------------------------------------
  Sum of atomic charges =    -0.000000

 -----------------------------------------------------------------
                    Cartesian Multipole Moments
 -----------------------------------------------------------------
    Charge (ESU x 10^10)
                -0.0000
    Dipole Moment (Debye)
         X      -1.3479      Y      -2.1269      Z       0.0000
       Tot       2.5180
    Quadrupole Moments (Debye-Ang)
        XX     -27.9992     XY       3.2948     YY     -34.4783
        XZ       0.0000     YZ      -0.0000     ZZ     -31.5088
    Octopole Moments (Debye-Ang^2)
       XXX       4.6093    XXY      -5.0564    XYY      11.7307
       YYY      -1.0945    XXZ       0.0000    XYZ       0.0000
       YYZ       0.0000    XZZ       7.7863    YZZ      -0.6790
       ZZZ       0.0000
    Hexadecapole Moments (Debye-Ang^3)
      XXXX    -249.4777   XXXY       2.5372   XXYY     -75.1527
      XYYY      -6.1827   YYYY     -97.6813   XXXZ       0.0000
      XXYZ      -0.0000   XYYZ       0.0000   YYYZ      -0.0000
      XXZZ     -62.5316   XYZZ      -2.6052   YYZZ     -22.2028
      XZZZ       0.0000   YZZZ      -0.0000   ZZZZ     -39.8123
 -----------------------------------------------------------------
 Calculating analytic gradient of the SCF energy
 Gradient of SCF Energy
            1           2           3           4
    1   0.0382384   0.0143854  -0.0462745  -0.0063493
    2  -0.0143830   0.0394941  -0.0168766  -0.0082345
    3  -0.0000000  -0.0000000   0.0000000   0.0000000
 Max gradient component =       4.627E-02
 RMS gradient           =       2.230E-02
 Gradient time:  CPU 1.13 s  wall 1.13 s
 Geometry Optimization Parameters
   NAtoms,    NIC,     NZ,  NCons,   NDum,   NFix, NCnnct, MaxDiis
        4      14       4       0       0       0       0       0

 Cartesian Hessian Update
 Hessian Updated using BFGS Update


** GEOMETRY OPTIMIZATION IN DELOCALIZED INTERNAL COORDINATES **
   Searching for a Minimum

   Optimization Cycle:   4

                       Coordinates (Angstroms)
     ATOM                X               Y               Z
      1  P        -0.7310984627   -0.6077351224    0.0000000000
      2  N        -1.8385556287    0.5610074237    0.0000000000
      3  H        -2.8496699977    0.1264373445    0.0000000000
      4  Cl        1.1042521239    0.3145021437    0.0000000000
   Point Group: cs    Number of degrees of freedom:     5


   Energy is   -856.968895239

 Hessian Updated using BFGS Update

  5 Hessian modes will be used to form the next step
  Hessian Eigenvalues:
     0.142466    0.173431    0.235595    0.316470    0.357741

 Minimum Search - Taking Simple RFO Step
 Searching for Lamda that Minimizes Along All modes
 Value Taken    Lamda =  -0.01997272
 Calculated Step too Large.  Step scaled by  0.945817
 Step Taken.  Stepsize is  0.300000

                             Maximum     Tolerance    Cnvgd?
         Gradient           0.041400      0.000300      NO
         Displacement       0.216758      0.001200      NO
         Energy change     -0.030319      0.000001      NO


 New Cartesian Coordinates Obtained by Inverse Iteration

 Displacement from previous Coordinates is:  0.324793
 ----------------------------------------------------------------
             Standard Nuclear Orientation (Angstroms)
    I     Atom           X                Y                Z
 ----------------------------------------------------------------
    1      P      -0.7919415464    -0.6340322518     0.0000000000
    2      N      -1.8304604504     0.5091024953     0.0000000000
    3      H      -2.7286290363     0.1682424635     0.0000000000
    4      Cl      1.0359590678     0.3508990825     0.0000000000
 ----------------------------------------------------------------
 Molecular Point Group                 Cs    NOp =  2
 Largest Abelian Subgroup              Cs    NOp =  2
 Nuclear Repulsion Energy =   132.9299567290 hartrees
 There are       20 alpha and       20 beta electrons
 Applying Cartesian multipole field
    Component          Value
    ---------          -----
     (2,0,0)        1.00000E-11
     (0,2,0)        2.00000E-11
     (0,0,2)       -3.00000E-11
 Nucleus-field energy     =     0.0000000028 hartrees
 Requested basis set is 6-311++G(d,p)
 There are 37 shells and 89 basis functions
 A cutoff of  1.0D-11 yielded    656 shell pairs
 There are      3955 function pairs (      4243 Cartesian)
 Smallest overlap matrix eigenvalue = 2.08E-03
 Guess MOs from SCF MO coefficient file

 -----------------------------------------------------------------------
  General SCF calculation program by
  Eric Jon Sundstrom, Paul Horn, Yuezhi Mao, Dmitri Zuev, Alec White,
  David Stuck, Shaama M.S., Shane Yost, Joonho Lee, David Small,
  Daniel Levine, Susi Lehtola, Hugh Burton, Evgeny Epifanovsky
 -----------------------------------------------------------------------
 Exchange:     0.2000 Hartree-Fock + 0.0800 Slater + 0.7200 B88
 Correlation:  0.1900 VWN1RPA + 0.8100 LYP
 Using SG-1 standard quadrature grid
 A restricted SCF calculation will be
 performed using DIIS
 SCF converges when DIIS error is below 1.0e-08
 ---------------------------------------
  Cycle       Energy         DIIS error
 ---------------------------------------
    1    -856.9651652496      2.55e-03  
    2    -856.9658792056      2.55e-03  
    3    -856.9679678252      1.99e-03  
    4    -856.9717683569      1.87e-04  
    5    -856.9718004211      4.89e-05  
    6    -856.9718027104      1.79e-05  
    7    -856.9718030362      2.79e-06  
    8    -856.9718030427      6.88e-07  
    9    -856.9718030433      1.32e-07  
   10    -856.9718030433      2.67e-08  
   11    -856.9718030433      3.77e-09  Convergence criterion met
 ---------------------------------------
 SCF time:   CPU 4.38s  wall 5.00s 
 SCF   energy in the final basis set =     -856.9718030433
 Total energy in the final basis set =     -856.9718030433

 --------------------------------------------------------------
             Orbital Energies (a.u.) and Symmetries
 --------------------------------------------------------------

 Alpha MOs, Restricted
 -- Occupied --                  
-101.56  -77.14  -14.33   -9.48   -7.24   -7.23   -7.23   -6.63
  1 A'    2 A'    3 A'    4 A'    5 A'    1 A"    6 A'    7 A'                 
 -4.793  -4.792  -4.787  -0.920  -0.843  -0.604  -0.468  -0.413
  8 A'    2 A"    9 A'   10 A'   11 A'   12 A'   13 A'   14 A'                 
 -0.384  -0.335  -0.322  -0.291
  3 A"   15 A'    4 A"   16 A'                                                 
 -- Virtual --                   
 -0.109  -0.039  -0.008   0.015   0.035   0.037   0.057   0.073
  5 A"   17 A'   18 A'   19 A'   20 A'    6 A"   21 A'   22 A'                 
  0.089   0.093   0.124   0.137   0.141   0.157   0.170   0.211
 23 A'    7 A"   24 A'   25 A'    8 A"   26 A'   27 A'   28 A'                 
  0.219   0.272   0.274   0.337   0.415   0.452   0.455   0.526
 29 A'    9 A"   30 A'   31 A'   32 A'   10 A"   33 A'   34 A'                 
  0.590   0.591   0.639   0.682   0.701   0.756   0.815   0.851
 11 A"   35 A'   12 A"   36 A'   37 A'   38 A'   13 A"   39 A'                 
  0.859   0.882   0.910   0.910   0.921   1.064   1.085   1.208
 14 A"   40 A'   15 A"   41 A'   42 A'   43 A'   44 A'   45 A'                 
  1.299   1.445   1.500   1.573   1.726   1.974   2.117   2.242
 16 A"   46 A'   17 A"   47 A'   48 A'   49 A'   18 A"   19 A"                 
  2.263   2.329   2.374   2.374   2.544   2.651   3.055   3.785
 50 A'   51 A'   52 A'   20 A"   53 A'   54 A'   55 A'   21 A"                 
  3.991   4.512   6.948   9.651  13.752  13.853  13.980  25.805
 56 A'   57 A'   58 A'   59 A'   22 A"   60 A'   61 A'   23 A"                 
 25.852  26.137  35.458 163.079 215.634
 62 A'   63 A'   64 A'   65 A'   66 A'                                         

 Beta MOs, Restricted
 -- Occupied --                  
-101.56  -77.14  -14.33   -9.48   -7.24   -7.23   -7.23   -6.63
  1 A'    2 A'    3 A'    4 A'    5 A'    1 A"    6 A'    7 A'                 
 -4.793  -4.792  -4.787  -0.920  -0.843  -0.604  -0.468  -0.413
  8 A'    2 A"    9 A'   10 A'   11 A'   12 A'   13 A'   14 A'                 
 -0.384  -0.335  -0.322  -0.291
  3 A"   15 A'    4 A"   16 A'                                                 
 -- Virtual --                   
 -0.109  -0.039  -0.008   0.015   0.035   0.037   0.057   0.073
  5 A"   17 A'   18 A'   19 A'   20 A'    6 A"   21 A'   22 A'                 
  0.089   0.093   0.124   0.137   0.141   0.157   0.170   0.211
 23 A'    7 A"   24 A'   25 A'    8 A"   26 A'   27 A'   28 A'                 
  0.219   0.272   0.274   0.337   0.415   0.452   0.455   0.526
 29 A'    9 A"   30 A'   31 A'   32 A'   10 A"   33 A'   34 A'                 
  0.590   0.591   0.639   0.682   0.701   0.756   0.815   0.851
 11 A"   35 A'   12 A"   36 A'   37 A'   38 A'   13 A"   39 A'                 
  0.859   0.882   0.910   0.910   0.921   1.064   1.085   1.208
 14 A"   40 A'   15 A"   41 A'   42 A'   43 A'   44 A'   45 A'                 
  1.299   1.445   1.500   1.573   1.726   1.974   2.117   2.242
 16 A"   46 A'   17 A"   47 A'   48 A'   49 A'   18 A"   19 A"                 
  2.263   2.329   2.374   2.374   2.544   2.651   3.055   3.785
 50 A'   51 A'   52 A'   20 A"   53 A'   54 A'   55 A'   21 A"                 
  3.991   4.512   6.948   9.651  13.752  13.853  13.980  25.805
 56 A'   57 A'   58 A'   59 A'   22 A"   60 A'   61 A'   23 A"                 
 25.852  26.137  35.458 163.079 215.634
 62 A'   63 A'   64 A'   65 A'   66 A'                                         
 --------------------------------------------------------------

          Ground-State Mulliken Net Atomic Charges

     Atom                 Charge (a.u.)
  ----------------------------------------
      1 P                     0.232686
      2 N                    -0.408599
      3 H                     0.262586
      4 Cl                   -0.086673
  ----------------------------------------
  Sum of atomic charges =     0.000000

 -----------------------------------------------------------------
                    Cartesian Multipole Moments
 -----------------------------------------------------------------
    Charge (ESU x 10^10)
                 0.0000
    Dipole Moment (Debye)
         X      -1.6928      Y      -2.1771      Z       0.0000
       Tot       2.7578
    Quadrupole Moments (Debye-Ang)
        XX     -27.9436     XY       3.0982     YY     -33.9696
        XZ       0.0000     YZ      -0.0000     ZZ     -31.1537
    Octopole Moments (Debye-Ang^2)
       XXX       8.4452    XXY      -4.2856    XYY      12.1396
       YYY      -0.4058    XXZ       0.0000    XYZ       0.0000
       YYZ       0.0000    XZZ       8.2741    YZZ      -0.6418
       ZZZ       0.0000
    Hexadecapole Moments (Debye-Ang^3)
      XXXX    -245.1213   XXXY      -3.5454   XXYY     -71.6783
      XYYY     -11.3907   YYYY     -98.8188   XXXZ       0.0000
      XXYZ       0.0000   XYYZ       0.0000   YYYZ      -0.0000
      XXZZ     -59.4053   XYZZ      -4.1147   YYZZ     -22.2164
      XZZZ       0.0000   YZZZ      -0.0000   ZZZZ     -38.9757
 -----------------------------------------------------------------
 Calculating analytic gradient of the SCF energy
 Gradient of SCF Energy
            1           2           3           4
    1  -0.0077534  -0.0456853   0.0591800  -0.0057413
    2   0.0100594  -0.0255291   0.0172786  -0.0018089
    3   0.0000000  -0.0000000   0.0000000  -0.0000000
 Max gradient component =       5.918E-02
 RMS gradient           =       2.369E-02
 Gradient time:  CPU 1.09 s  wall 1.09 s
 Geometry Optimization Parameters
   NAtoms,    NIC,     NZ,  NCons,   NDum,   NFix, NCnnct, MaxDiis
        4      14       4       0       0       0       0       0

 Cartesian Hessian Update
 Hessian Updated using BFGS Update


** GEOMETRY OPTIMIZATION IN DELOCALIZED INTERNAL COORDINATES **
   Searching for a Minimum

   Optimization Cycle:   5

                       Coordinates (Angstroms)
     ATOM                X               Y               Z
      1  P        -0.7919415464   -0.6340322518    0.0000000000
      2  N        -1.8304604504    0.5091024953    0.0000000000
      3  H        -2.7286290363    0.1682424635    0.0000000000
      4  Cl        1.0359590678    0.3508990825    0.0000000000
   Point Group: cs    Number of degrees of freedom:     5


   Energy is   -856.971803043

 Hessian Updated using BFGS Update

  5 Hessian modes will be used to form the next step
  Hessian Eigenvalues:
     0.164021    0.200073    0.302439    0.329845    0.460880

 Minimum Search - Taking Simple RFO Step
 Searching for Lamda that Minimizes Along All modes
 Value Taken    Lamda =  -0.00982431
 Step Taken.  Stepsize is  0.158799

                             Maximum     Tolerance    Cnvgd?
         Gradient           0.039277      0.000300      NO
         Displacement       0.106598      0.001200      NO
         Energy change     -0.002908      0.000001      NO


 New Cartesian Coordinates Obtained by Inverse Iteration

 Displacement from previous Coordinates is:  0.137665
 ----------------------------------------------------------------
             Standard Nuclear Orientation (Angstroms)
    I     Atom           X                Y                Z
 ----------------------------------------------------------------
    1      P      -0.7761520373    -0.6302048645     0.0000000000
    2      N      -1.8085556292     0.5162698178     0.0000000000
    3      H      -2.7906945797     0.1611134401     0.0000000000
    4      Cl      1.0603302810     0.3470333961     0.0000000000
 ----------------------------------------------------------------
 Molecular Point Group                 Cs    NOp =  2
 Largest Abelian Subgroup              Cs    NOp =  2
 Nuclear Repulsion Energy =   132.3396225161 hartrees
 There are       20 alpha and       20 beta electrons
 Applying Cartesian multipole field
    Component          Value
    ---------          -----
     (2,0,0)        1.00000E-11
     (0,2,0)        2.00000E-11
     (0,0,2)       -3.00000E-11
 Nucleus-field energy     =     0.0000000028 hartrees
 Requested basis set is 6-311++G(d,p)
 There are 37 shells and 89 basis functions
 A cutoff of  1.0D-11 yielded    656 shell pairs
 There are      3955 function pairs (      4243 Cartesian)
 Smallest overlap matrix eigenvalue = 2.29E-03
 Guess MOs from SCF MO coefficient file

 -----------------------------------------------------------------------
  General SCF calculation program by
  Eric Jon Sundstrom, Paul Horn, Yuezhi Mao, Dmitri Zuev, Alec White,
  David Stuck, Shaama M.S., Shane Yost, Joonho Lee, David Small,
  Daniel Levine, Susi Lehtola, Hugh Burton, Evgeny Epifanovsky
 -----------------------------------------------------------------------
 Exchange:     0.2000 Hartree-Fock + 0.0800 Slater + 0.7200 B88
 Correlation:  0.1900 VWN1RPA + 0.8100 LYP
 Using SG-1 standard quadrature grid
 A restricted SCF calculation will be
 performed using DIIS
 SCF converges when DIIS error is below 1.0e-08
 ---------------------------------------
  Cycle       Energy         DIIS error
 ---------------------------------------
    1    -856.9731939320      1.37e-03  
    2    -856.9741821207      8.14e-04  
    3    -856.9734627611      1.19e-03  
    4    -856.9748041111      5.99e-05  
    5    -856.9748071103      8.86e-06  
    6    -856.9748071655      5.77e-06  
    7    -856.9748072026      9.56e-07  
    8    -856.9748072034      1.57e-07  
    9    -856.9748072034      4.42e-08  
   10    -856.9748072034      1.15e-08  
   11    -856.9748072034      1.32e-09  Convergence criterion met
 ---------------------------------------
 SCF time:   CPU 4.28s  wall 4.00s 
 SCF   energy in the final basis set =     -856.9748072034
 Total energy in the final basis set =     -856.9748072034

 --------------------------------------------------------------
             Orbital Energies (a.u.) and Symmetries
 --------------------------------------------------------------

 Alpha MOs, Restricted
 -- Occupied --                  
-101.56  -77.14  -14.34   -9.47   -7.24   -7.23   -7.23   -6.63
  1 A'    2 A'    3 A'    4 A'    5 A'    1 A"    6 A'    7 A'                 
 -4.792  -4.791  -4.787  -0.911  -0.839  -0.592  -0.463  -0.412
  8 A'    2 A"    9 A'   10 A'   11 A'   12 A'   13 A'   14 A'                 
 -0.383  -0.334  -0.321  -0.289
  3 A"   15 A'    4 A"   16 A'                                                 
 -- Virtual --                   
 -0.108  -0.038  -0.014   0.015   0.034   0.037   0.057   0.073
  5 A"   17 A'   18 A'   19 A'   20 A'    6 A"   21 A'   22 A'                 
  0.089   0.094   0.125   0.127   0.141   0.157   0.164   0.207
 23 A'    7 A"   24 A'   25 A'    8 A"   26 A'   27 A'   28 A'                 
  0.219   0.270   0.272   0.337   0.416   0.453   0.454   0.517
 29 A'   30 A'    9 A"   31 A'   32 A'   10 A"   33 A'   34 A'                 
  0.592   0.592   0.640   0.652   0.693   0.746   0.813   0.857
 11 A"   35 A'   12 A"   36 A'   37 A'   38 A'   13 A"   39 A'                 
  0.860   0.888   0.910   0.912   0.922   1.068   1.093   1.209
 14 A"   40 A'   15 A"   41 A'   42 A'   43 A'   44 A'   45 A'                 
  1.285   1.425   1.500   1.574   1.720   1.871   2.117   2.239
 16 A"   46 A'   17 A"   47 A'   48 A'   49 A'   18 A"   19 A"                 
  2.262   2.305   2.312   2.372   2.549   2.663   2.940   3.778
 50 A'   20 A"   51 A'   52 A'   53 A'   54 A'   55 A'   21 A"                 
  3.978   4.384   6.948   9.652  13.753  13.853  13.979  25.806
 56 A'   57 A'   58 A'   59 A'   22 A"   60 A'   61 A'   23 A"                 
 25.852  26.135  35.368 163.079 215.635
 62 A'   63 A'   64 A'   65 A'   66 A'                                         

 Beta MOs, Restricted
 -- Occupied --                  
-101.56  -77.14  -14.34   -9.47   -7.24   -7.23   -7.23   -6.63
  1 A'    2 A'    3 A'    4 A'    5 A'    1 A"    6 A'    7 A'                 
 -4.792  -4.791  -4.787  -0.911  -0.839  -0.592  -0.463  -0.412
  8 A'    2 A"    9 A'   10 A'   11 A'   12 A'   13 A'   14 A'                 
 -0.383  -0.334  -0.321  -0.289
  3 A"   15 A'    4 A"   16 A'                                                 
 -- Virtual --                   
 -0.108  -0.038  -0.014   0.015   0.034   0.037   0.057   0.073
  5 A"   17 A'   18 A'   19 A'   20 A'    6 A"   21 A'   22 A'                 
  0.089   0.094   0.125   0.127   0.141   0.157   0.164   0.207
 23 A'    7 A"   24 A'   25 A'    8 A"   26 A'   27 A'   28 A'                 
  0.219   0.270   0.272   0.337   0.416   0.453   0.454   0.517
 29 A'   30 A'    9 A"   31 A'   32 A'   10 A"   33 A'   34 A'                 
  0.592   0.592   0.640   0.652   0.693   0.746   0.813   0.857
 11 A"   35 A'   12 A"   36 A'   37 A'   38 A'   13 A"   39 A'                 
  0.860   0.888   0.910   0.912   0.922   1.068   1.093   1.209
 14 A"   40 A'   15 A"   41 A'   42 A'   43 A'   44 A'   45 A'                 
  1.285   1.425   1.500   1.574   1.720   1.871   2.117   2.239
 16 A"   46 A'   17 A"   47 A'   48 A'   49 A'   18 A"   19 A"                 
  2.262   2.305   2.312   2.372   2.549   2.663   2.940   3.778
 50 A'   20 A"   51 A'   52 A'   53 A'   54 A'   55 A'   21 A"                 
  3.978   4.384   6.948   9.652  13.753  13.853  13.979  25.806
 56 A'   57 A'   58 A'   59 A'   22 A"   60 A'   61 A'   23 A"                 
 25.852  26.135  35.368 163.079 215.635
 62 A'   63 A'   64 A'   65 A'   66 A'                                         
 --------------------------------------------------------------

          Ground-State Mulliken Net Atomic Charges

     Atom                 Charge (a.u.)
  ----------------------------------------
      1 P                     0.232972
      2 N                    -0.403638
      3 H                     0.257886
      4 Cl                   -0.087221
  ----------------------------------------
  Sum of atomic charges =     0.000000

 -----------------------------------------------------------------
                    Cartesian Multipole Moments
 -----------------------------------------------------------------
    Charge (ESU x 10^10)
                 0.0000
    Dipole Moment (Debye)
         X      -1.8167      Y      -2.1610      Z      -0.0000
       Tot       2.8232
    Quadrupole Moments (Debye-Ang)
        XX     -27.5880     XY       3.0112     YY     -34.0834
        XZ      -0.0000     YZ       0.0000     ZZ     -31.2620
    Octopole Moments (Debye-Ang^2)
       XXX       5.0937    XXY      -4.1386    XYY      11.6754
       YYY      -0.5859    XXZ      -0.0000    XYZ      -0.0000
       YYZ      -0.0000    XZZ       7.8828    YZZ      -0.6819
       ZZZ      -0.0000
    Hexadecapole Moments (Debye-Ang^3)
      XXXX    -240.9916   XXXY      -3.8157   XXYY     -72.2414
      XYYY     -11.0207   YYYY     -98.7567   XXXZ      -0.0000
      XXYZ       0.0000   XYYZ      -0.0000   YYYZ       0.0000
      XXZZ     -60.1449   XYZZ      -4.0124   YYZZ     -22.2332
      XZZZ      -0.0000   YZZZ       0.0000   ZZZZ     -39.1474
 -----------------------------------------------------------------
 Calculating analytic gradient of the SCF energy
 Gradient of SCF Energy
            1           2           3           4
    1  -0.0076770   0.0284426  -0.0157086  -0.0050570
    2   0.0135752  -0.0042546  -0.0072982  -0.0020223
    3  -0.0000000   0.0000000   0.0000000   0.0000000
 Max gradient component =       2.844E-02
 RMS gradient           =       1.080E-02
 Gradient time:  CPU 1.08 s  wall 1.09 s
 Geometry Optimization Parameters
   NAtoms,    NIC,     NZ,  NCons,   NDum,   NFix, NCnnct, MaxDiis
        4      14       4       0       0       0       0       0

 Cartesian Hessian Update
 Hessian Updated using BFGS Update


** GEOMETRY OPTIMIZATION IN DELOCALIZED INTERNAL COORDINATES **
   Searching for a Minimum

   Optimization Cycle:   6

                       Coordinates (Angstroms)
     ATOM                X               Y               Z
      1  P        -0.7761520373   -0.6302048645    0.0000000000
      2  N        -1.8085556292    0.5162698178    0.0000000000
      3  H        -2.7906945797    0.1611134401    0.0000000000
      4  Cl        1.0603302810    0.3470333961    0.0000000000
   Point Group: cs    Number of degrees of freedom:     5


   Energy is   -856.974807203

 Hessian Updated using BFGS Update

  5 Hessian modes will be used to form the next step
  Hessian Eigenvalues:
     0.168123    0.219571    0.307342    0.348203    0.499655

 Minimum Search - Taking Simple RFO Step
 Searching for Lamda that Minimizes Along All modes
 Value Taken    Lamda =  -0.00195805
 Step Taken.  Stepsize is  0.084064

                             Maximum     Tolerance    Cnvgd?
         Gradient           0.018001      0.000300      NO
         Displacement       0.063532      0.001200      NO
         Energy change     -0.003004      0.000001      NO


 New Cartesian Coordinates Obtained by Inverse Iteration

 Displacement from previous Coordinates is:  0.067974
 ----------------------------------------------------------------
             Standard Nuclear Orientation (Angstroms)
    I     Atom           X                Y                Z
 ----------------------------------------------------------------
    1      P      -0.7612004550    -0.6438709536     0.0000000000
    2      N      -1.8322766091     0.5218496983     0.0000000000
    3      H      -2.7963590057     0.1680382668     0.0000000000
    4      Cl      1.0747641046     0.3481947780     0.0000000000
 ----------------------------------------------------------------
 Molecular Point Group                 Cs    NOp =  2
 Largest Abelian Subgroup              Cs    NOp =  2
 Nuclear Repulsion Energy =   130.9350449986 hartrees
 There are       20 alpha and       20 beta electrons
 Applying Cartesian multipole field
    Component          Value
    ---------          -----
     (2,0,0)        1.00000E-11
     (0,2,0)        2.00000E-11
     (0,0,2)       -3.00000E-11
 Nucleus-field energy     =     0.0000000029 hartrees
 Requested basis set is 6-311++G(d,p)
 There are 37 shells and 89 basis functions
 A cutoff of  1.0D-11 yielded    656 shell pairs
 There are      3955 function pairs (      4243 Cartesian)
 Smallest overlap matrix eigenvalue = 2.33E-03
 Guess MOs from SCF MO coefficient file

 -----------------------------------------------------------------------
  General SCF calculation program by
  Eric Jon Sundstrom, Paul Horn, Yuezhi Mao, Dmitri Zuev, Alec White,
  David Stuck, Shaama M.S., Shane Yost, Joonho Lee, David Small,
  Daniel Levine, Susi Lehtola, Hugh Burton, Evgeny Epifanovsky
 -----------------------------------------------------------------------
 Exchange:     0.2000 Hartree-Fock + 0.0800 Slater + 0.7200 B88
 Correlation:  0.1900 VWN1RPA + 0.8100 LYP
 Using SG-1 standard quadrature grid
 A restricted SCF calculation will be
 performed using DIIS
 SCF converges when DIIS error is below 1.0e-08
 ---------------------------------------
  Cycle       Energy         DIIS error
 ---------------------------------------
    1    -856.9742966892      7.69e-04  
    2    -856.9745994127      6.79e-04  
    3    -856.9745823958      6.62e-04  
    4    -856.9749998805      9.34e-05  
    5    -856.9750089475      1.76e-05  
    6    -856.9750092285      5.33e-06  
    7    -856.9750092564      1.67e-06  
    8    -856.9750092593      2.39e-07  
    9    -856.9750092593      6.37e-08  
   10    -856.9750092593      7.86e-09  Convergence criterion met
 ---------------------------------------
 SCF time:   CPU 3.87s  wall 4.00s 
 SCF   energy in the final basis set =     -856.9750092593
 Total energy in the final basis set =     -856.9750092593

 --------------------------------------------------------------
             Orbital Energies (a.u.) and Symmetries
 --------------------------------------------------------------

 Alpha MOs, Restricted
 -- Occupied --                  
-101.56  -77.14  -14.34   -9.48   -7.24   -7.23   -7.23   -6.63
  1 A'    2 A'    3 A'    4 A'    5 A'    1 A"    6 A'    7 A'                 
 -4.796  -4.795  -4.791  -0.903  -0.839  -0.596  -0.462  -0.410
  8 A'    2 A"    9 A'   10 A'   11 A'   12 A'   13 A'   14 A'                 
 -0.380  -0.336  -0.319  -0.290
  3 A"   15 A'    4 A"   16 A'                                                 
 -- Virtual --                   
 -0.114  -0.042  -0.014   0.014   0.034   0.037   0.056   0.072
  5 A"   17 A'   18 A'   19 A'   20 A'    6 A"   21 A'   22 A'                 
  0.088   0.093   0.120   0.130   0.141   0.157   0.166   0.208
 23 A'    7 A"   24 A'   25 A'    8 A"   26 A'   27 A'   28 A'                 
  0.218   0.269   0.272   0.329   0.415   0.451   0.452   0.518
 29 A'   30 A'    9 A"   31 A'   32 A'   33 A'   10 A"   34 A'                 
  0.587   0.591   0.631   0.654   0.689   0.756   0.817   0.856
 35 A'   11 A"   12 A"   36 A'   37 A'   38 A'   13 A"   39 A'                 
  0.859   0.883   0.907   0.909   0.919   1.026   1.096   1.205
 14 A"   40 A'   15 A"   41 A'   42 A'   43 A'   44 A'   45 A'                 
  1.287   1.425   1.498   1.581   1.716   1.893   2.099   2.240
 16 A"   46 A'   17 A"   47 A'   48 A'   49 A'   18 A"   19 A"                 
  2.261   2.305   2.319   2.368   2.541   2.637   2.957   3.778
 50 A'   51 A'   20 A"   52 A'   53 A'   54 A'   55 A'   21 A"                 
  3.948   4.390   6.918   9.649  13.748  13.845  13.941  25.803
 56 A'   57 A'   58 A'   59 A'   22 A"   60 A'   61 A'   23 A"                 
 25.848  26.125  35.378 163.039 215.632
 62 A'   63 A'   64 A'   65 A'   66 A'                                         

 Beta MOs, Restricted
 -- Occupied --                  
-101.56  -77.14  -14.34   -9.48   -7.24   -7.23   -7.23   -6.63
  1 A'    2 A'    3 A'    4 A'    5 A'    1 A"    6 A'    7 A'                 
 -4.796  -4.795  -4.791  -0.903  -0.839  -0.596  -0.462  -0.410
  8 A'    2 A"    9 A'   10 A'   11 A'   12 A'   13 A'   14 A'                 
 -0.380  -0.336  -0.319  -0.290
  3 A"   15 A'    4 A"   16 A'                                                 
 -- Virtual --                   
 -0.114  -0.042  -0.014   0.014   0.034   0.037   0.056   0.072
  5 A"   17 A'   18 A'   19 A'   20 A'    6 A"   21 A'   22 A'                 
  0.088   0.093   0.120   0.130   0.141   0.157   0.166   0.208
 23 A'    7 A"   24 A'   25 A'    8 A"   26 A'   27 A'   28 A'                 
  0.218   0.269   0.272   0.329   0.415   0.451   0.452   0.518
 29 A'   30 A'    9 A"   31 A'   32 A'   33 A'   10 A"   34 A'                 
  0.587   0.591   0.631   0.654   0.689   0.756   0.817   0.856
 35 A'   11 A"   12 A"   36 A'   37 A'   38 A'   13 A"   39 A'                 
  0.859   0.883   0.907   0.909   0.919   1.026   1.096   1.205
 14 A"   40 A'   15 A"   41 A'   42 A'   43 A'   44 A'   45 A'                 
  1.287   1.425   1.498   1.581   1.716   1.893   2.099   2.240
 16 A"   46 A'   17 A"   47 A'   48 A'   49 A'   18 A"   19 A"                 
  2.261   2.305   2.319   2.368   2.541   2.637   2.957   3.778
 50 A'   51 A'   20 A"   52 A'   53 A'   54 A'   55 A'   21 A"                 
  3.948   4.390   6.918   9.649  13.748  13.845  13.941  25.803
 56 A'   57 A'   58 A'   59 A'   22 A"   60 A'   61 A'   23 A"                 
 25.848  26.125  35.378 163.039 215.632
 62 A'   63 A'   64 A'   65 A'   66 A'                                         
 --------------------------------------------------------------

          Ground-State Mulliken Net Atomic Charges

     Atom                 Charge (a.u.)
  ----------------------------------------
      1 P                     0.237931
      2 N                    -0.414562
      3 H                     0.256497
      4 Cl                   -0.079867
  ----------------------------------------
  Sum of atomic charges =     0.000000

 -----------------------------------------------------------------
                    Cartesian Multipole Moments
 -----------------------------------------------------------------
    Charge (ESU x 10^10)
                -0.0000
    Dipole Moment (Debye)
         X      -1.6880      Y      -2.2145      Z       0.0000
       Tot       2.7844
    Quadrupole Moments (Debye-Ang)
        XX     -27.8247     XY       3.0914     YY     -34.0799
        XZ      -0.0000     YZ      -0.0000     ZZ     -31.3751
    Octopole Moments (Debye-Ang^2)
       XXX       5.2207    XXY      -4.0728    XYY      11.5470
       YYY      -0.4642    XXZ       0.0000    XYZ      -0.0000
       YYZ       0.0000    XZZ       7.8445    YZZ      -0.5750
       ZZZ       0.0000
    Hexadecapole Moments (Debye-Ang^3)
      XXXX    -245.9050   XXXY      -3.4797   XXYY     -73.2286
      XYYY     -10.4458   YYYY    -100.2373   XXXZ      -0.0000
      XXYZ      -0.0000   XYYZ      -0.0000   YYYZ      -0.0000
      XXZZ     -61.0393   XYZZ      -3.9300   YYZZ     -22.5522
      XZZZ      -0.0000   YZZZ      -0.0000   ZZZZ     -39.4958
 -----------------------------------------------------------------
 Calculating analytic gradient of the SCF energy
 Gradient of SCF Energy
            1           2           3           4
    1   0.0160469  -0.0111681  -0.0036712  -0.0012076
    2  -0.0134669   0.0156921  -0.0009351  -0.0012901
    3  -0.0000000   0.0000000   0.0000000   0.0000000
 Max gradient component =       1.605E-02
 RMS gradient           =       8.303E-03
 Gradient time:  CPU 1.08 s  wall 1.08 s
 Geometry Optimization Parameters
   NAtoms,    NIC,     NZ,  NCons,   NDum,   NFix, NCnnct, MaxDiis
        4      14       4       0       0       0       0       0

 Cartesian Hessian Update
 Hessian Updated using BFGS Update


** GEOMETRY OPTIMIZATION IN DELOCALIZED INTERNAL COORDINATES **
   Searching for a Minimum

   Optimization Cycle:   7

                       Coordinates (Angstroms)
     ATOM                X               Y               Z
      1  P        -0.7612004550   -0.6438709536    0.0000000000
      2  N        -1.8322766091    0.5218496983    0.0000000000
      3  H        -2.7963590057    0.1680382668    0.0000000000
      4  Cl        1.0747641046    0.3481947780    0.0000000000
   Point Group: cs    Number of degrees of freedom:     5


   Energy is   -856.975009259

 Hessian Updated using BFGS Update

  5 Hessian modes will be used to form the next step
  Hessian Eigenvalues:
     0.176211    0.289258    0.324541    0.411137    0.509692

 Minimum Search - Taking Simple RFO Step
 Searching for Lamda that Minimizes Along All modes
 Value Taken    Lamda =  -0.00097582
 Step Taken.  Stepsize is  0.047241

                             Maximum     Tolerance    Cnvgd?
         Gradient           0.013549      0.000300      NO
         Displacement       0.031527      0.001200      NO
         Energy change     -0.000202      0.000001      NO


 New Cartesian Coordinates Obtained by Inverse Iteration

 Displacement from previous Coordinates is:  0.041632
 ----------------------------------------------------------------
             Standard Nuclear Orientation (Angstroms)
    I     Atom           X                Y                Z
 ----------------------------------------------------------------
    1      P      -0.7725952462    -0.6408103433     0.0000000000
    2      N      -1.8240594410     0.5113596993     0.0000000000
    3      H      -2.7865268414     0.1716327433     0.0000000000
    4      Cl      1.0681095634     0.3520296902     0.0000000000
 ----------------------------------------------------------------
 Molecular Point Group                 Cs    NOp =  2
 Largest Abelian Subgroup              Cs    NOp =  2
 Nuclear Repulsion Energy =   131.4992361240 hartrees
 There are       20 alpha and       20 beta electrons
 Applying Cartesian multipole field
    Component          Value
    ---------          -----
     (2,0,0)        1.00000E-11
     (0,2,0)        2.00000E-11
     (0,0,2)       -3.00000E-11
 Nucleus-field energy     =     0.0000000028 hartrees
 Requested basis set is 6-311++G(d,p)
 There are 37 shells and 89 basis functions
 A cutoff of  1.0D-11 yielded    656 shell pairs
 There are      3955 function pairs (      4243 Cartesian)
 Smallest overlap matrix eigenvalue = 2.27E-03
 Guess MOs from SCF MO coefficient file

 -----------------------------------------------------------------------
  General SCF calculation program by
  Eric Jon Sundstrom, Paul Horn, Yuezhi Mao, Dmitri Zuev, Alec White,
  David Stuck, Shaama M.S., Shane Yost, Joonho Lee, David Small,
  Daniel Levine, Susi Lehtola, Hugh Burton, Evgeny Epifanovsky
 -----------------------------------------------------------------------
 Exchange:     0.2000 Hartree-Fock + 0.0800 Slater + 0.7200 B88
 Correlation:  0.1900 VWN1RPA + 0.8100 LYP
 Using SG-1 standard quadrature grid
 A restricted SCF calculation will be
 performed using DIIS
 SCF converges when DIIS error is below 1.0e-08
 ---------------------------------------
  Cycle       Energy         DIIS error
 ---------------------------------------
    1    -856.9752937934      4.47e-04  
    2    -856.9752913105      5.34e-04  
    3    -856.9754479870      3.14e-04  
    4    -856.9755430509      4.89e-05  
    5    -856.9755455721      8.37e-06  
    6    -856.9755456322      2.48e-06  
    7    -856.9755456381      9.39e-07  
    8    -856.9755456390      1.82e-07  
    9    -856.9755456390      3.50e-08  
   10    -856.9755456390      6.56e-09  Convergence criterion met
 ---------------------------------------
 SCF time:   CPU 3.88s  wall 4.00s 
 SCF   energy in the final basis set =     -856.9755456390
 Total energy in the final basis set =     -856.9755456390

 --------------------------------------------------------------
             Orbital Energies (a.u.) and Symmetries
 --------------------------------------------------------------

 Alpha MOs, Restricted
 -- Occupied --                  
-101.56  -77.14  -14.34   -9.47   -7.24   -7.23   -7.23   -6.63
  1 A'    2 A'    3 A'    4 A'    5 A'    1 A"    6 A'    7 A'                 
 -4.795  -4.794  -4.789  -0.909  -0.838  -0.597  -0.464  -0.411
  8 A'    2 A"    9 A'   10 A'   11 A'   12 A'   13 A'   14 A'                 
 -0.381  -0.334  -0.320  -0.290
  3 A"   15 A'    4 A"   16 A'                                                 
 -- Virtual --                   
 -0.111  -0.041  -0.013   0.014   0.034   0.037   0.056   0.073
  5 A"   17 A'   18 A'   19 A'   20 A'    6 A"   21 A'   22 A'                 
  0.089   0.094   0.123   0.130   0.141   0.157   0.166   0.208
 23 A'    7 A"   24 A'   25 A'    8 A"   26 A'   27 A'   28 A'                 
  0.218   0.270   0.272   0.333   0.417   0.452   0.454   0.520
 29 A'   30 A'    9 A"   31 A'   32 A'   10 A"   33 A'   34 A'                 
  0.590   0.593   0.635   0.660   0.690   0.751   0.815   0.857
 35 A'   11 A"   12 A"   36 A'   37 A'   38 A'   13 A"   39 A'                 
  0.860   0.886   0.907   0.911   0.920   1.048   1.091   1.204
 14 A"   40 A'   15 A"   41 A'   42 A'   43 A'   44 A'   45 A'                 
  1.289   1.430   1.499   1.577   1.717   1.901   2.107   2.241
 16 A"   46 A'   17 A"   47 A'   48 A'   49 A'   18 A"   19 A"                 
  2.263   2.308   2.323   2.368   2.552   2.649   2.962   3.779
 50 A'   51 A'   20 A"   52 A'   53 A'   54 A'   55 A'   21 A"                 
  3.964   4.411   6.934   9.651  13.750  13.849  13.962  25.805
 56 A'   57 A'   58 A'   59 A'   22 A"   60 A'   61 A'   23 A"                 
 25.850  26.125  35.387 163.060 215.634
 62 A'   63 A'   64 A'   65 A'   66 A'                                         

 Beta MOs, Restricted
 -- Occupied --                  
-101.56  -77.14  -14.34   -9.47   -7.24   -7.23   -7.23   -6.63
  1 A'    2 A'    3 A'    4 A'    5 A'    1 A"    6 A'    7 A'                 
 -4.795  -4.794  -4.789  -0.909  -0.838  -0.597  -0.464  -0.411
  8 A'    2 A"    9 A'   10 A'   11 A'   12 A'   13 A'   14 A'                 
 -0.381  -0.334  -0.320  -0.290
  3 A"   15 A'    4 A"   16 A'                                                 
 -- Virtual --                   
 -0.111  -0.041  -0.013   0.014   0.034   0.037   0.056   0.073
  5 A"   17 A'   18 A'   19 A'   20 A'    6 A"   21 A'   22 A'                 
  0.089   0.094   0.123   0.130   0.141   0.157   0.166   0.208
 23 A'    7 A"   24 A'   25 A'    8 A"   26 A'   27 A'   28 A'                 
  0.218   0.270   0.272   0.333   0.417   0.452   0.454   0.520
 29 A'   30 A'    9 A"   31 A'   32 A'   10 A"   33 A'   34 A'                 
  0.590   0.593   0.635   0.660   0.690   0.751   0.815   0.857
 35 A'   11 A"   12 A"   36 A'   37 A'   38 A'   13 A"   39 A'                 
  0.860   0.886   0.907   0.911   0.920   1.048   1.091   1.204
 14 A"   40 A'   15 A"   41 A'   42 A'   43 A'   44 A'   45 A'                 
  1.289   1.430   1.499   1.577   1.717   1.901   2.107   2.241
 16 A"   46 A'   17 A"   47 A'   48 A'   49 A'   18 A"   19 A"                 
  2.263   2.308   2.323   2.368   2.552   2.649   2.962   3.779
 50 A'   51 A'   20 A"   52 A'   53 A'   54 A'   55 A'   21 A"                 
  3.964   4.411   6.934   9.651  13.750  13.849  13.962  25.805
 56 A'   57 A'   58 A'   59 A'   22 A"   60 A'   61 A'   23 A"                 
 25.850  26.125  35.387 163.060 215.634
 62 A'   63 A'   64 A'   65 A'   66 A'                                         
 --------------------------------------------------------------

          Ground-State Mulliken Net Atomic Charges

     Atom                 Charge (a.u.)
  ----------------------------------------
      1 P                     0.237992
      2 N                    -0.409312
      3 H                     0.260358
      4 Cl                   -0.089038
  ----------------------------------------
  Sum of atomic charges =     0.000000

 -----------------------------------------------------------------
                    Cartesian Multipole Moments
 -----------------------------------------------------------------
    Charge (ESU x 10^10)
                 0.0000
    Dipole Moment (Debye)
         X      -1.8102      Y      -2.1964      Z       0.0000
       Tot       2.8462
    Quadrupole Moments (Debye-Ang)
        XX     -27.6878     XY       3.0112     YY     -34.0225
        XZ       0.0000     YZ       0.0000     ZZ     -31.3023
    Octopole Moments (Debye-Ang^2)
       XXX       5.0645    XXY      -3.9717    XYY      11.5087
       YYY      -0.4529    XXZ       0.0000    XYZ       0.0000
       YYZ       0.0000    XZZ       7.8164    YZZ      -0.6156
       ZZZ       0.0000
    Hexadecapole Moments (Debye-Ang^3)
      XXXX    -243.9318   XXXY      -4.5593   XXYY     -72.6360
      XYYY     -11.3644   YYYY     -99.6416   XXXZ       0.0000
      XXYZ       0.0000   XYYZ       0.0000   YYYZ       0.0000
      XXZZ     -60.5841   XYZZ      -4.1697   YYZZ     -22.4130
      XZZZ       0.0000   YZZZ       0.0000   ZZZZ     -39.2955
 -----------------------------------------------------------------
 Calculating analytic gradient of the SCF energy
 Gradient of SCF Energy
            1           2           3           4
    1   0.0019299  -0.0013027   0.0009324  -0.0015597
    2  -0.0007619   0.0020062  -0.0005588  -0.0006855
    3   0.0000000  -0.0000000   0.0000000  -0.0000000
 Max gradient component =       2.006E-03
 RMS gradient           =       1.084E-03
 Gradient time:  CPU 1.12 s  wall 1.13 s
 Geometry Optimization Parameters
   NAtoms,    NIC,     NZ,  NCons,   NDum,   NFix, NCnnct, MaxDiis
        4      14       4       0       0       0       0       0

 Cartesian Hessian Update
 Hessian Updated using BFGS Update


** GEOMETRY OPTIMIZATION IN DELOCALIZED INTERNAL COORDINATES **
   Searching for a Minimum

   Optimization Cycle:   8

                       Coordinates (Angstroms)
     ATOM                X               Y               Z
      1  P        -0.7725952462   -0.6408103433    0.0000000000
      2  N        -1.8240594410    0.5113596993    0.0000000000
      3  H        -2.7865268414    0.1716327433    0.0000000000
      4  Cl        1.0681095634    0.3520296902    0.0000000000
   Point Group: cs    Number of degrees of freedom:     5


   Energy is   -856.975545639

 Hessian Updated using BFGS Update

  5 Hessian modes will be used to form the next step
  Hessian Eigenvalues:
     0.166287    0.273688    0.321949    0.410505    0.531619

 Minimum Search - Taking Simple RFO Step
 Searching for Lamda that Minimizes Along All modes
 Value Taken    Lamda =  -0.00003381
 Step Taken.  Stepsize is  0.012675

                             Maximum     Tolerance    Cnvgd?
         Gradient           0.002096      0.000300      NO
         Displacement       0.007580      0.001200      NO
         Energy change     -0.000536      0.000001      NO


 New Cartesian Coordinates Obtained by Inverse Iteration

 Displacement from previous Coordinates is:  0.013098
 ----------------------------------------------------------------
             Standard Nuclear Orientation (Angstroms)
    I     Atom           X                Y                Z
 ----------------------------------------------------------------
    1      P      -0.7728268486    -0.6420338526     0.0000000000
    2      N      -1.8235869276     0.5070594908     0.0000000000
    3      H      -2.7889959658     0.1752487205     0.0000000000
    4      Cl      1.0703377767     0.3539374307     0.0000000000
 ----------------------------------------------------------------
 Molecular Point Group                 Cs    NOp =  2
 Largest Abelian Subgroup              Cs    NOp =  2
 Nuclear Repulsion Energy =   131.4290180047 hartrees
 There are       20 alpha and       20 beta electrons
 Applying Cartesian multipole field
    Component          Value
    ---------          -----
     (2,0,0)        1.00000E-11
     (0,2,0)        2.00000E-11
     (0,0,2)       -3.00000E-11
 Nucleus-field energy     =     0.0000000028 hartrees
 Requested basis set is 6-311++G(d,p)
 There are 37 shells and 89 basis functions
 A cutoff of  1.0D-11 yielded    656 shell pairs
 There are      3955 function pairs (      4243 Cartesian)
 Smallest overlap matrix eigenvalue = 2.27E-03
 Guess MOs from SCF MO coefficient file

 -----------------------------------------------------------------------
  General SCF calculation program by
  Eric Jon Sundstrom, Paul Horn, Yuezhi Mao, Dmitri Zuev, Alec White,
  David Stuck, Shaama M.S., Shane Yost, Joonho Lee, David Small,
  Daniel Levine, Susi Lehtola, Hugh Burton, Evgeny Epifanovsky
 -----------------------------------------------------------------------
 Exchange:     0.2000 Hartree-Fock + 0.0800 Slater + 0.7200 B88
 Correlation:  0.1900 VWN1RPA + 0.8100 LYP
 Using SG-1 standard quadrature grid
 A restricted SCF calculation will be
 performed using DIIS
 SCF converges when DIIS error is below 1.0e-08
 ---------------------------------------
  Cycle       Energy         DIIS error
 ---------------------------------------
    1    -856.9755546303      9.85e-05  
    2    -856.9755677548      5.72e-05  
    3    -856.9755640354      8.38e-05  
    4    -856.9755705791      1.01e-05  
    5    -856.9755706898      3.01e-06  
    6    -856.9755706992      7.01e-07  
    7    -856.9755706998      1.38e-07  
    8    -856.9755706998      2.11e-08  
    9    -856.9755706998      7.64e-09  Convergence criterion met
 ---------------------------------------
 SCF time:   CPU 3.51s  wall 4.00s 
 SCF   energy in the final basis set =     -856.9755706998
 Total energy in the final basis set =     -856.9755706998

 --------------------------------------------------------------
             Orbital Energies (a.u.) and Symmetries
 --------------------------------------------------------------

 Alpha MOs, Restricted
 -- Occupied --                  
-101.56  -77.14  -14.34   -9.47   -7.24   -7.23   -7.23   -6.63
  1 A'    2 A'    3 A'    4 A'    5 A'    1 A"    6 A'    7 A'                 
 -4.795  -4.794  -4.789  -0.909  -0.837  -0.598  -0.464  -0.411
  8 A'    2 A"    9 A'   10 A'   11 A'   12 A'   13 A'   14 A'                 
 -0.381  -0.333  -0.321  -0.290
  3 A"   15 A'    4 A"   16 A'                                                 
 -- Virtual --                   
 -0.111  -0.042  -0.014   0.015   0.034   0.037   0.056   0.073
  5 A"   17 A'   18 A'   19 A'   20 A'    6 A"   21 A'   22 A'                 
  0.089   0.094   0.123   0.130   0.141   0.157   0.166   0.209
 23 A'    7 A"   24 A'   25 A'    8 A"   26 A'   27 A'   28 A'                 
  0.218   0.270   0.272   0.333   0.417   0.453   0.454   0.521
 29 A'   30 A'    9 A"   31 A'   32 A'   10 A"   33 A'   34 A'                 
  0.590   0.594   0.636   0.661   0.689   0.750   0.814   0.858
 35 A'   11 A"   12 A"   36 A'   37 A'   38 A'   13 A"   39 A'                 
  0.861   0.887   0.907   0.911   0.920   1.051   1.090   1.203
 14 A"   40 A'   15 A"   41 A'   42 A'   43 A'   44 A'   45 A'                 
  1.290   1.432   1.499   1.576   1.716   1.900   2.107   2.242
 16 A"   46 A'   17 A"   47 A'   48 A'   49 A'   18 A"   19 A"                 
  2.263   2.306   2.323   2.366   2.555   2.651   2.961   3.778
 50 A'   51 A'   20 A"   52 A'   53 A'   54 A'   55 A'   21 A"                 
  3.965   4.413   6.935   9.652  13.750  13.849  13.964  25.805
 56 A'   57 A'   58 A'   59 A'   22 A"   60 A'   61 A'   23 A"                 
 25.850  26.123  35.387 163.061 215.634
 62 A'   63 A'   64 A'   65 A'   66 A'                                         

 Beta MOs, Restricted
 -- Occupied --                  
-101.56  -77.14  -14.34   -9.47   -7.24   -7.23   -7.23   -6.63
  1 A'    2 A'    3 A'    4 A'    5 A'    1 A"    6 A'    7 A'                 
 -4.795  -4.794  -4.789  -0.909  -0.837  -0.598  -0.464  -0.411
  8 A'    2 A"    9 A'   10 A'   11 A'   12 A'   13 A'   14 A'                 
 -0.381  -0.333  -0.321  -0.290
  3 A"   15 A'    4 A"   16 A'                                                 
 -- Virtual --                   
 -0.111  -0.042  -0.014   0.015   0.034   0.037   0.056   0.073
  5 A"   17 A'   18 A'   19 A'   20 A'    6 A"   21 A'   22 A'                 
  0.089   0.094   0.123   0.130   0.141   0.157   0.166   0.209
 23 A'    7 A"   24 A'   25 A'    8 A"   26 A'   27 A'   28 A'                 
  0.218   0.270   0.272   0.333   0.417   0.453   0.454   0.521
 29 A'   30 A'    9 A"   31 A'   32 A'   10 A"   33 A'   34 A'                 
  0.590   0.594   0.636   0.661   0.689   0.750   0.814   0.858
 35 A'   11 A"   12 A"   36 A'   37 A'   38 A'   13 A"   39 A'                 
  0.861   0.887   0.907   0.911   0.920   1.051   1.090   1.203
 14 A"   40 A'   15 A"   41 A'   42 A'   43 A'   44 A'   45 A'                 
  1.290   1.432   1.499   1.576   1.716   1.900   2.107   2.242
 16 A"   46 A'   17 A"   47 A'   48 A'   49 A'   18 A"   19 A"                 
  2.263   2.306   2.323   2.366   2.555   2.651   2.961   3.778
 50 A'   51 A'   20 A"   52 A'   53 A'   54 A'   55 A'   21 A"                 
  3.965   4.413   6.935   9.652  13.750  13.849  13.964  25.805
 56 A'   57 A'   58 A'   59 A'   22 A"   60 A'   61 A'   23 A"                 
 25.850  26.123  35.387 163.061 215.634
 62 A'   63 A'   64 A'   65 A'   66 A'                                         
 --------------------------------------------------------------

          Ground-State Mulliken Net Atomic Charges

     Atom                 Charge (a.u.)
  ----------------------------------------
      1 P                     0.238938
      2 N                    -0.409270
      3 H                     0.261970
      4 Cl                   -0.091639
  ----------------------------------------
  Sum of atomic charges =     0.000000

 -----------------------------------------------------------------
                    Cartesian Multipole Moments
 -----------------------------------------------------------------
    Charge (ESU x 10^10)
                 0.0000
    Dipole Moment (Debye)
         X      -1.8521      Y      -2.1938      Z      -0.0000
       Tot       2.8711
    Quadrupole Moments (Debye-Ang)
        XX     -27.6340     XY       2.9722     YY     -34.0016
        XZ      -0.0000     YZ      -0.0000     ZZ     -31.3000
    Octopole Moments (Debye-Ang^2)
       XXX       4.6589    XXY      -3.8674    XYY      11.4046
       YYY      -0.4163    XXZ      -0.0000    XYZ       0.0000
       YYZ      -0.0000    XZZ       7.7520    YZZ      -0.6095
       ZZZ      -0.0000
    Hexadecapole Moments (Debye-Ang^3)
      XXXX    -243.5302   XXXY      -5.1260   XXYY     -72.5944
      XYYY     -11.6786   YYYY     -99.6525   XXXZ      -0.0000
      XXYZ      -0.0000   XYYZ      -0.0000   YYYZ      -0.0000
      XXZZ     -60.6230   XYZZ      -4.2675   YYZZ     -22.4141
      XZZZ      -0.0000   YZZZ      -0.0000   ZZZZ     -39.2899
 -----------------------------------------------------------------
 Calculating analytic gradient of the SCF energy
 Gradient of SCF Energy
            1           2           3           4
    1   0.0001638   0.0003510   0.0004360  -0.0009508
    2   0.0003440   0.0005739  -0.0005607  -0.0003571
    3  -0.0000000   0.0000000  -0.0000000   0.0000000
 Max gradient component =       9.508E-04
 RMS gradient           =       4.217E-04
 Gradient time:  CPU 1.07 s  wall 1.08 s
 Geometry Optimization Parameters
   NAtoms,    NIC,     NZ,  NCons,   NDum,   NFix, NCnnct, MaxDiis
        4      14       4       0       0       0       0       0

 Cartesian Hessian Update
 Hessian Updated using BFGS Update


** GEOMETRY OPTIMIZATION IN DELOCALIZED INTERNAL COORDINATES **
   Searching for a Minimum

   Optimization Cycle:   9

                       Coordinates (Angstroms)
     ATOM                X               Y               Z
      1  P        -0.7728268486   -0.6420338526    0.0000000000
      2  N        -1.8235869276    0.5070594908    0.0000000000
      3  H        -2.7889959658    0.1752487205    0.0000000000
      4  Cl        1.0703377767    0.3539374307    0.0000000000
   Point Group: cs    Number of degrees of freedom:     5


   Energy is   -856.975570700

 Hessian Updated using BFGS Update

  5 Hessian modes will be used to form the next step
  Hessian Eigenvalues:
     0.077553    0.249773    0.321601    0.405222    0.653976

 Minimum Search - Taking Simple RFO Step
 Searching for Lamda that Minimizes Along All modes
 Value Taken    Lamda =  -0.00002815
 Step Taken.  Stepsize is  0.018315

                             Maximum     Tolerance    Cnvgd?
         Gradient           0.001685      0.000300      NO
         Displacement       0.013870      0.001200      NO
         Energy change     -0.000025      0.000001      NO


 New Cartesian Coordinates Obtained by Inverse Iteration

 Displacement from previous Coordinates is:  0.021797
 ----------------------------------------------------------------
             Standard Nuclear Orientation (Angstroms)
    I     Atom           X                Y                Z
 ----------------------------------------------------------------
    1      P      -0.7716692381    -0.6448819644     0.0000000000
    2      N      -1.8241491437     0.5007275793     0.0000000000
    3      H      -2.7935100679     0.1814688437     0.0000000000
    4      Cl      1.0742564844     0.3568973309     0.0000000000
 ----------------------------------------------------------------
 Molecular Point Group                 Cs    NOp =  2
 Largest Abelian Subgroup              Cs    NOp =  2
 Nuclear Repulsion Energy =   131.2535033834 hartrees
 There are       20 alpha and       20 beta electrons
 Applying Cartesian multipole field
    Component          Value
    ---------          -----
     (2,0,0)        1.00000E-11
     (0,2,0)        2.00000E-11
     (0,0,2)       -3.00000E-11
 Nucleus-field energy     =     0.0000000029 hartrees
 Requested basis set is 6-311++G(d,p)
 There are 37 shells and 89 basis functions
 A cutoff of  1.0D-11 yielded    656 shell pairs
 There are      3955 function pairs (      4243 Cartesian)
 Smallest overlap matrix eigenvalue = 2.27E-03
 Guess MOs from SCF MO coefficient file

 -----------------------------------------------------------------------
  General SCF calculation program by
  Eric Jon Sundstrom, Paul Horn, Yuezhi Mao, Dmitri Zuev, Alec White,
  David Stuck, Shaama M.S., Shane Yost, Joonho Lee, David Small,
  Daniel Levine, Susi Lehtola, Hugh Burton, Evgeny Epifanovsky
 -----------------------------------------------------------------------
 Exchange:     0.2000 Hartree-Fock + 0.0800 Slater + 0.7200 B88
 Correlation:  0.1900 VWN1RPA + 0.8100 LYP
 Using SG-1 standard quadrature grid
 A restricted SCF calculation will be
 performed using DIIS
 SCF converges when DIIS error is below 1.0e-08
 ---------------------------------------
  Cycle       Energy         DIIS error
 ---------------------------------------
    1    -856.9755551586      1.35e-04  
    2    -856.9755857113      3.58e-05  
    3    -856.9755829880      6.69e-05  
    4    -856.9755869868      1.37e-05  
    5    -856.9755871742      4.83e-06  
    6    -856.9755871988      7.67e-07  
    7    -856.9755871994      1.97e-07  
    8    -856.9755871995      4.60e-08  
    9    -856.9755871995      1.39e-08  
   10    -856.9755871995      2.40e-09  Convergence criterion met
 ---------------------------------------
 SCF time:   CPU 3.84s  wall 4.00s 
 SCF   energy in the final basis set =     -856.9755871995
 Total energy in the final basis set =     -856.9755871995

 --------------------------------------------------------------
             Orbital Energies (a.u.) and Symmetries
 --------------------------------------------------------------

 Alpha MOs, Restricted
 -- Occupied --                  
-101.56  -77.14  -14.34   -9.47   -7.24   -7.23   -7.23   -6.63
  1 A'    2 A'    3 A'    4 A'    5 A'    1 A"    6 A'    7 A'                 
 -4.795  -4.794  -4.789  -0.909  -0.836  -0.598  -0.464  -0.411
  8 A'    2 A"    9 A'   10 A'   11 A'   12 A'   13 A'   14 A'                 
 -0.380  -0.333  -0.321  -0.289
  3 A"   15 A'    4 A"   16 A'                                                 
 -- Virtual --                   
 -0.111  -0.043  -0.014   0.015   0.034   0.037   0.055   0.073
  5 A"   17 A'   18 A'   19 A'   20 A'    6 A"   21 A'   22 A'                 
  0.089   0.094   0.123   0.130   0.141   0.157   0.165   0.209
 23 A'    7 A"   24 A'   25 A'    8 A"   26 A'   27 A'   28 A'                 
  0.218   0.270   0.272   0.333   0.418   0.453   0.455   0.522
 29 A'   30 A'    9 A"   31 A'   32 A'   10 A"   33 A'   34 A'                 
  0.590   0.596   0.636   0.662   0.688   0.749   0.814   0.859
 35 A'   11 A"   12 A"   36 A'   37 A'   38 A'   13 A"   39 A'                 
  0.862   0.889   0.906   0.911   0.920   1.051   1.089   1.201
 14 A"   40 A'   15 A"   41 A'   42 A'   43 A'   44 A'   45 A'                 
  1.291   1.435   1.499   1.577   1.714   1.901   2.105   2.242
 16 A"   46 A'   17 A"   47 A'   48 A'   49 A'   18 A"   19 A"                 
  2.264   2.301   2.323   2.364   2.561   2.653   2.959   3.778
 50 A'   51 A'   20 A"   52 A'   53 A'   54 A'   55 A'   21 A"                 
  3.963   4.416   6.934   9.652  13.750  13.849  13.965  25.806
 56 A'   57 A'   58 A'   59 A'   22 A"   60 A'   61 A'   23 A"                 
 25.850  26.120  35.387 163.061 215.634
 62 A'   63 A'   64 A'   65 A'   66 A'                                         

 Beta MOs, Restricted
 -- Occupied --                  
-101.56  -77.14  -14.34   -9.47   -7.24   -7.23   -7.23   -6.63
  1 A'    2 A'    3 A'    4 A'    5 A'    1 A"    6 A'    7 A'                 
 -4.795  -4.794  -4.789  -0.909  -0.836  -0.598  -0.464  -0.411
  8 A'    2 A"    9 A'   10 A'   11 A'   12 A'   13 A'   14 A'                 
 -0.380  -0.333  -0.321  -0.289
  3 A"   15 A'    4 A"   16 A'                                                 
 -- Virtual --                   
 -0.111  -0.043  -0.014   0.015   0.034   0.037   0.055   0.073
  5 A"   17 A'   18 A'   19 A'   20 A'    6 A"   21 A'   22 A'                 
  0.089   0.094   0.123   0.130   0.141   0.157   0.165   0.209
 23 A'    7 A"   24 A'   25 A'    8 A"   26 A'   27 A'   28 A'                 
  0.218   0.270   0.272   0.333   0.418   0.453   0.455   0.522
 29 A'   30 A'    9 A"   31 A'   32 A'   10 A"   33 A'   34 A'                 
  0.590   0.596   0.636   0.662   0.688   0.749   0.814   0.859
 35 A'   11 A"   12 A"   36 A'   37 A'   38 A'   13 A"   39 A'                 
  0.862   0.889   0.906   0.911   0.920   1.051   1.089   1.201
 14 A"   40 A'   15 A"   41 A'   42 A'   43 A'   44 A'   45 A'                 
  1.291   1.435   1.499   1.577   1.714   1.901   2.105   2.242
 16 A"   46 A'   17 A"   47 A'   48 A'   49 A'   18 A"   19 A"                 
  2.264   2.301   2.323   2.364   2.561   2.653   2.959   3.778
 50 A'   51 A'   20 A"   52 A'   53 A'   54 A'   55 A'   21 A"                 
  3.963   4.416   6.934   9.652  13.750  13.849  13.965  25.806
 56 A'   57 A'   58 A'   59 A'   22 A"   60 A'   61 A'   23 A"                 
 25.850  26.120  35.387 163.061 215.634
 62 A'   63 A'   64 A'   65 A'   66 A'                                         
 --------------------------------------------------------------

          Ground-State Mulliken Net Atomic Charges

     Atom                 Charge (a.u.)
  ----------------------------------------
      1 P                     0.240552
      2 N                    -0.410314
      3 H                     0.264343
      4 Cl                   -0.094581
  ----------------------------------------
  Sum of atomic charges =    -0.000000

 -----------------------------------------------------------------
                    Cartesian Multipole Moments
 -----------------------------------------------------------------
    Charge (ESU x 10^10)
                -0.0000
    Dipole Moment (Debye)
         X      -1.9032      Y      -2.1913      Z      -0.0000
       Tot       2.9024
    Quadrupole Moments (Debye-Ang)
        XX     -27.5661     XY       2.9144     YY     -33.9701
        XZ       0.0000     YZ       0.0000     ZZ     -31.3040
    Octopole Moments (Debye-Ang^2)
       XXX       4.0467    XXY      -3.6907    XYY      11.2391
       YYY      -0.3416    XXZ       0.0000    XYZ      -0.0000
       YYZ      -0.0000    XZZ       7.6556    YZZ      -0.5901
       ZZZ      -0.0000
    Hexadecapole Moments (Debye-Ang^3)
      XXXX    -243.0695   XXXY      -5.9886   XXYY     -72.5703
      XYYY     -12.1103   YYYY     -99.7803   XXXZ       0.0000
      XXYZ       0.0000   XYYZ       0.0000   YYYZ       0.0000
      XXZZ     -60.7216   XYZZ      -4.4080   YYZZ     -22.4387
      XZZZ       0.0000   YZZZ       0.0000   ZZZZ     -39.3044
 -----------------------------------------------------------------
 Calculating analytic gradient of the SCF energy
 Gradient of SCF Energy
            1           2           3           4
    1  -0.0006160   0.0005708   0.0000430   0.0000021
    2   0.0002471  -0.0000837  -0.0002487   0.0000853
    3  -0.0000000   0.0000000  -0.0000000   0.0000000
 Max gradient component =       6.160E-04
 RMS gradient           =       2.653E-04
 Gradient time:  CPU 1.07 s  wall 1.07 s
 Geometry Optimization Parameters
   NAtoms,    NIC,     NZ,  NCons,   NDum,   NFix, NCnnct, MaxDiis
        4      14       4       0       0       0       0       0

 Cartesian Hessian Update
 Hessian Updated using BFGS Update


** GEOMETRY OPTIMIZATION IN DELOCALIZED INTERNAL COORDINATES **
   Searching for a Minimum

   Optimization Cycle:  10

                       Coordinates (Angstroms)
     ATOM                X               Y               Z
      1  P        -0.7716692381   -0.6448819644    0.0000000000
      2  N        -1.8241491437    0.5007275793    0.0000000000
      3  H        -2.7935100679    0.1814688437    0.0000000000
      4  Cl        1.0742564844    0.3568973309    0.0000000000
   Point Group: cs    Number of degrees of freedom:     5


   Energy is   -856.975587199

 Hessian Updated using BFGS Update

  5 Hessian modes will be used to form the next step
  Hessian Eigenvalues:
     0.064308    0.255940    0.322614    0.405381    0.628795

 Minimum Search - Taking Simple RFO Step
 Searching for Lamda that Minimizes Along All modes
 Value Taken    Lamda =  -0.00000236
 Step Taken.  Stepsize is  0.004719

                             Maximum     Tolerance    Cnvgd?
         Gradient           0.000655      0.000300      NO
         Displacement       0.004110      0.001200      NO
         Energy change     -0.000016      0.000001      NO


 New Cartesian Coordinates Obtained by Inverse Iteration

 Displacement from previous Coordinates is:  0.006137
 ----------------------------------------------------------------
             Standard Nuclear Orientation (Angstroms)
    I     Atom           X                Y                Z
 ----------------------------------------------------------------
    1      P      -0.7708276738    -0.6456867989     0.0000000000
    2      N      -1.8245371169     0.4990718754     0.0000000000
    3      H      -2.7948615226     0.1832647990     0.0000000000
    4      Cl      1.0751543481     0.3575619140     0.0000000000
 ----------------------------------------------------------------
 Molecular Point Group                 Cs    NOp =  2
 Largest Abelian Subgroup              Cs    NOp =  2
 Nuclear Repulsion Energy =   131.2113073587 hartrees
 There are       20 alpha and       20 beta electrons
 Applying Cartesian multipole field
    Component          Value
    ---------          -----
     (2,0,0)        1.00000E-11
     (0,2,0)        2.00000E-11
     (0,0,2)       -3.00000E-11
 Nucleus-field energy     =     0.0000000029 hartrees
 Requested basis set is 6-311++G(d,p)
 There are 37 shells and 89 basis functions
 A cutoff of  1.0D-11 yielded    656 shell pairs
 There are      3955 function pairs (      4243 Cartesian)
 Smallest overlap matrix eigenvalue = 2.27E-03
 Guess MOs from SCF MO coefficient file

 -----------------------------------------------------------------------
  General SCF calculation program by
  Eric Jon Sundstrom, Paul Horn, Yuezhi Mao, Dmitri Zuev, Alec White,
  David Stuck, Shaama M.S., Shane Yost, Joonho Lee, David Small,
  Daniel Levine, Susi Lehtola, Hugh Burton, Evgeny Epifanovsky
 -----------------------------------------------------------------------
 Exchange:     0.2000 Hartree-Fock + 0.0800 Slater + 0.7200 B88
 Correlation:  0.1900 VWN1RPA + 0.8100 LYP
 Using SG-1 standard quadrature grid
 A restricted SCF calculation will be
 performed using DIIS
 SCF converges when DIIS error is below 1.0e-08
 ---------------------------------------
  Cycle       Energy         DIIS error
 ---------------------------------------
    1    -856.9755864118      3.59e-05  
    2    -856.9755885304      8.06e-06  
    3    -856.9755883000      1.78e-05  
    4    -856.9755886185      2.65e-06  
    5    -856.9755886252      9.81e-07  
    6    -856.9755886262      1.63e-07  
    7    -856.9755886262      4.01e-08  
    8    -856.9755886262      1.17e-08  
    9    -856.9755886262      2.48e-09  Convergence criterion met
 ---------------------------------------
 SCF time:   CPU 3.47s  wall 3.00s 
 SCF   energy in the final basis set =     -856.9755886262
 Total energy in the final basis set =     -856.9755886262

 --------------------------------------------------------------
             Orbital Energies (a.u.) and Symmetries
 --------------------------------------------------------------

 Alpha MOs, Restricted
 -- Occupied --                  
-101.56  -77.14  -14.34   -9.47   -7.24   -7.23   -7.23   -6.63
  1 A'    2 A'    3 A'    4 A'    5 A'    1 A"    6 A'    7 A'                 
 -4.795  -4.794  -4.789  -0.908  -0.836  -0.599  -0.464  -0.410
  8 A'    2 A"    9 A'   10 A'   11 A'   12 A'   13 A'   14 A'                 
 -0.380  -0.333  -0.320  -0.289
  3 A"   15 A'    4 A"   16 A'                                                 
 -- Virtual --                   
 -0.111  -0.043  -0.014   0.015   0.034   0.037   0.055   0.073
  5 A"   17 A'   18 A'   19 A'   20 A'    6 A"   21 A'   22 A'                 
  0.089   0.094   0.123   0.131   0.140   0.157   0.165   0.209
 23 A'    7 A"   24 A'   25 A'    8 A"   26 A'   27 A'   28 A'                 
  0.218   0.270   0.272   0.332   0.418   0.453   0.456   0.522
 29 A'   30 A'    9 A"   31 A'   32 A'   10 A"   33 A'   34 A'                 
  0.590   0.596   0.636   0.662   0.688   0.748   0.814   0.859
 35 A'   11 A"   12 A"   36 A'   37 A'   38 A'   13 A"   39 A'                 
  0.862   0.889   0.906   0.912   0.920   1.051   1.089   1.201
 14 A"   40 A'   15 A"   41 A'   42 A'   43 A'   44 A'   45 A'                 
  1.291   1.436   1.499   1.577   1.714   1.901   2.105   2.242
 16 A"   46 A'   17 A"   47 A'   48 A'   49 A'   18 A"   19 A"                 
  2.264   2.299   2.323   2.363   2.562   2.654   2.958   3.778
 50 A'   51 A'   20 A"   52 A'   53 A'   54 A'   55 A'   21 A"                 
  3.962   4.417   6.934   9.652  13.750  13.849  13.965  25.806
 56 A'   57 A'   58 A'   59 A'   22 A"   60 A'   61 A'   23 A"                 
 25.850  26.120  35.387 163.060 215.634
 62 A'   63 A'   64 A'   65 A'   66 A'                                         

 Beta MOs, Restricted
 -- Occupied --                  
-101.56  -77.14  -14.34   -9.47   -7.24   -7.23   -7.23   -6.63
  1 A'    2 A'    3 A'    4 A'    5 A'    1 A"    6 A'    7 A'                 
 -4.795  -4.794  -4.789  -0.908  -0.836  -0.599  -0.464  -0.410
  8 A'    2 A"    9 A'   10 A'   11 A'   12 A'   13 A'   14 A'                 
 -0.380  -0.333  -0.320  -0.289
  3 A"   15 A'    4 A"   16 A'                                                 
 -- Virtual --                   
 -0.111  -0.043  -0.014   0.015   0.034   0.037   0.055   0.073
  5 A"   17 A'   18 A'   19 A'   20 A'    6 A"   21 A'   22 A'                 
  0.089   0.094   0.123   0.131   0.140   0.157   0.165   0.209
 23 A'    7 A"   24 A'   25 A'    8 A"   26 A'   27 A'   28 A'                 
  0.218   0.270   0.272   0.332   0.418   0.453   0.456   0.522
 29 A'   30 A'    9 A"   31 A'   32 A'   10 A"   33 A'   34 A'                 
  0.590   0.596   0.636   0.662   0.688   0.748   0.814   0.859
 35 A'   11 A"   12 A"   36 A'   37 A'   38 A'   13 A"   39 A'                 
  0.862   0.889   0.906   0.912   0.920   1.051   1.089   1.201
 14 A"   40 A'   15 A"   41 A'   42 A'   43 A'   44 A'   45 A'                 
  1.291   1.436   1.499   1.577   1.714   1.901   2.105   2.242
 16 A"   46 A'   17 A"   47 A'   48 A'   49 A'   18 A"   19 A"                 
  2.264   2.299   2.323   2.363   2.562   2.654   2.958   3.778
 50 A'   51 A'   20 A"   52 A'   53 A'   54 A'   55 A'   21 A"                 
  3.962   4.417   6.934   9.652  13.750  13.849  13.965  25.806
 56 A'   57 A'   58 A'   59 A'   22 A"   60 A'   61 A'   23 A"                 
 25.850  26.120  35.387 163.060 215.634
 62 A'   63 A'   64 A'   65 A'   66 A'                                         
 --------------------------------------------------------------

          Ground-State Mulliken Net Atomic Charges

     Atom                 Charge (a.u.)
  ----------------------------------------
      1 P                     0.240839
      2 N                    -0.411049
      3 H                     0.264987
      4 Cl                   -0.094778
  ----------------------------------------
  Sum of atomic charges =    -0.000000

 -----------------------------------------------------------------
                    Cartesian Multipole Moments
 -----------------------------------------------------------------
    Charge (ESU x 10^10)
                -0.0000
    Dipole Moment (Debye)
         X      -1.9106      Y      -2.1893      Z      -0.0000
       Tot       2.9058
    Quadrupole Moments (Debye-Ang)
        XX     -27.5513     XY       2.8990     YY     -33.9634
        XZ       0.0000     YZ      -0.0000     ZZ     -31.3060
    Octopole Moments (Debye-Ang^2)
       XXX       3.8987    XXY      -3.6392    XYY      11.1984
       YYY      -0.3140    XXZ      -0.0000    XYZ      -0.0000
       YYZ      -0.0000    XZZ       7.6339    YZZ      -0.5817
       ZZZ      -0.0000
    Hexadecapole Moments (Debye-Ang^3)
      XXXX    -242.9120   XXXY      -6.2008   XXYY     -72.5603
      XYYY     -12.1974   YYYY     -99.8226   XXXZ       0.0000
      XXYZ       0.0000   XYYZ       0.0000   YYYZ      -0.0000
      XXZZ     -60.7446   XYZZ      -4.4377   YYZZ     -22.4473
      XZZZ       0.0000   YZZZ       0.0000   ZZZZ     -39.3120
 -----------------------------------------------------------------
 Calculating analytic gradient of the SCF energy
 Gradient of SCF Energy
            1           2           3           4
    1  -0.0002933   0.0001565  -0.0000123   0.0001491
    2  -0.0000600   0.0000376  -0.0000960   0.0001183
    3  -0.0000000   0.0000000   0.0000000   0.0000000
 Max gradient component =       2.933E-04
 RMS gradient           =       1.159E-04
 Gradient time:  CPU 1.08 s  wall 1.08 s
 Geometry Optimization Parameters
   NAtoms,    NIC,     NZ,  NCons,   NDum,   NFix, NCnnct, MaxDiis
        4      14       4       0       0       0       0       0

 Cartesian Hessian Update
 Hessian Updated using BFGS Update


** GEOMETRY OPTIMIZATION IN DELOCALIZED INTERNAL COORDINATES **
   Searching for a Minimum

   Optimization Cycle:  11

                       Coordinates (Angstroms)
     ATOM                X               Y               Z
      1  P        -0.7708276738   -0.6456867989    0.0000000000
      2  N        -1.8245371169    0.4990718754    0.0000000000
      3  H        -2.7948615226    0.1832647990    0.0000000000
      4  Cl        1.0751543481    0.3575619140    0.0000000000
   Point Group: cs    Number of degrees of freedom:     5


   Energy is   -856.975588626

 Hessian Updated using BFGS Update

  5 Hessian modes will be used to form the next step
  Hessian Eigenvalues:
     0.059373    0.251187    0.299210    0.407075    0.586814

 Minimum Search - Taking Simple RFO Step
 Searching for Lamda that Minimizes Along All modes
 Value Taken    Lamda =   0.00000000
 Step Taken.  Stepsize is  0.001538

                             Maximum     Tolerance    Cnvgd?
         Gradient           0.000209      0.000300     YES
         Displacement       0.001111      0.001200     YES
         Energy change     -0.000001      0.000001      NO


                       Distance Matrix (Angstroms)
             P (  1)   N (  2)   H (  3)
   N (  2)  1.555884
   H (  3)  2.187207  1.020423
   Cl(  4)  2.100990  2.903142  3.873939

 Final energy is   -856.97558862617927     


 ******************************
 **  OPTIMIZATION CONVERGED  **
 ******************************

                       Coordinates (Angstroms)
     ATOM                X               Y               Z
      1  P        -0.7708276738   -0.6456867989    0.0000000000
      2  N        -1.8245371169    0.4990718754    0.0000000000
      3  H        -2.7948615226    0.1832647990    0.0000000000
      4  Cl        1.0751543481    0.3575619140    0.0000000000

Z-matrix Print:
$molecule
0 1
P 
N  1 1.555884
H  2 1.020423 1 114.600180
Cl 1 2.100990 2 104.105398 3 -180.000000 0
$end


 --------------------------------------------------------------
             Orbital Energies (a.u.) and Symmetries
 --------------------------------------------------------------

 Alpha MOs, Restricted
 -- Occupied --                  
-101.56  -77.14  -14.34   -9.47   -7.24   -7.23   -7.23   -6.63
  1 A'    2 A'    3 A'    4 A'    5 A'    1 A"    6 A'    7 A'                 
 -4.795  -4.794  -4.789  -0.908  -0.836  -0.599  -0.464  -0.410
  8 A'    2 A"    9 A'   10 A'   11 A'   12 A'   13 A'   14 A'                 
 -0.380  -0.333  -0.320  -0.289
  3 A"   15 A'    4 A"   16 A'                                                 
 -- Virtual --                   
 -0.111  -0.043  -0.014   0.015   0.034   0.037   0.055   0.073
  5 A"   17 A'   18 A'   19 A'   20 A'    6 A"   21 A'   22 A'                 
  0.089   0.094   0.123   0.131   0.140   0.157   0.165   0.209
 23 A'    7 A"   24 A'   25 A'    8 A"   26 A'   27 A'   28 A'                 
  0.218   0.270   0.272   0.332   0.418   0.453   0.456   0.522
 29 A'   30 A'    9 A"   31 A'   32 A'   10 A"   33 A'   34 A'                 
  0.590   0.596   0.636   0.662   0.688   0.748   0.814   0.859
 35 A'   11 A"   12 A"   36 A'   37 A'   38 A'   13 A"   39 A'                 
  0.862   0.889   0.906   0.912   0.920   1.051   1.089   1.201
 14 A"   40 A'   15 A"   41 A'   42 A'   43 A'   44 A'   45 A'                 
  1.291   1.436   1.499   1.577   1.714   1.901   2.105   2.242
 16 A"   46 A'   17 A"   47 A'   48 A'   49 A'   18 A"   19 A"                 
  2.264   2.299   2.323   2.363   2.562   2.654   2.958   3.778
 50 A'   51 A'   20 A"   52 A'   53 A'   54 A'   55 A'   21 A"                 
  3.962   4.417   6.934   9.652  13.750  13.849  13.965  25.806
 56 A'   57 A'   58 A'   59 A'   22 A"   60 A'   61 A'   23 A"                 
 25.850  26.120  35.387 163.060 215.634
 62 A'   63 A'   64 A'   65 A'   66 A'                                         

 Beta MOs, Restricted
 -- Occupied --                  
-101.56  -77.14  -14.34   -9.47   -7.24   -7.23   -7.23   -6.63
  1 A'    2 A'    3 A'    4 A'    5 A'    1 A"    6 A'    7 A'                 
 -4.795  -4.794  -4.789  -0.908  -0.836  -0.599  -0.464  -0.410
  8 A'    2 A"    9 A'   10 A'   11 A'   12 A'   13 A'   14 A'                 
 -0.380  -0.333  -0.320  -0.289
  3 A"   15 A'    4 A"   16 A'                                                 
 -- Virtual --                   
 -0.111  -0.043  -0.014   0.015   0.034   0.037   0.055   0.073
  5 A"   17 A'   18 A'   19 A'   20 A'    6 A"   21 A'   22 A'                 
  0.089   0.094   0.123   0.131   0.140   0.157   0.165   0.209
 23 A'    7 A"   24 A'   25 A'    8 A"   26 A'   27 A'   28 A'                 
  0.218   0.270   0.272   0.332   0.418   0.453   0.456   0.522
 29 A'   30 A'    9 A"   31 A'   32 A'   10 A"   33 A'   34 A'                 
  0.590   0.596   0.636   0.662   0.688   0.748   0.814   0.859
 35 A'   11 A"   12 A"   36 A'   37 A'   38 A'   13 A"   39 A'                 
  0.862   0.889   0.906   0.912   0.920   1.051   1.089   1.201
 14 A"   40 A'   15 A"   41 A'   42 A'   43 A'   44 A'   45 A'                 
  1.291   1.436   1.499   1.577   1.714   1.901   2.105   2.242
 16 A"   46 A'   17 A"   47 A'   48 A'   49 A'   18 A"   19 A"                 
  2.264   2.299   2.323   2.363   2.562   2.654   2.958   3.778
 50 A'   51 A'   20 A"   52 A'   53 A'   54 A'   55 A'   21 A"                 
  3.962   4.417   6.934   9.652  13.750  13.849  13.965  25.806
 56 A'   57 A'   58 A'   59 A'   22 A"   60 A'   61 A'   23 A"                 
 25.850  26.120  35.387 163.060 215.634
 62 A'   63 A'   64 A'   65 A'   66 A'                                         
 --------------------------------------------------------------

          Ground-State Mulliken Net Atomic Charges

     Atom                 Charge (a.u.)
  ----------------------------------------
      1 P                     0.240839
      2 N                    -0.411049
      3 H                     0.264987
      4 Cl                   -0.094778
  ----------------------------------------
  Sum of atomic charges =    -0.000000

 -----------------------------------------------------------------
                    Cartesian Multipole Moments
 -----------------------------------------------------------------
    Charge (ESU x 10^10)
                -0.0000
    Dipole Moment (Debye)
         X      -1.9106      Y      -2.1893      Z      -0.0000
       Tot       2.9058
    Quadrupole Moments (Debye-Ang)
        XX     -27.5513     XY       2.8990     YY     -33.9634
        XZ       0.0000     YZ      -0.0000     ZZ     -31.3060
    Octopole Moments (Debye-Ang^2)
       XXX       3.8987    XXY      -3.6392    XYY      11.1984
       YYY      -0.3140    XXZ      -0.0000    XYZ      -0.0000
       YYZ      -0.0000    XZZ       7.6339    YZZ      -0.5817
       ZZZ      -0.0000
    Hexadecapole Moments (Debye-Ang^3)
      XXXX    -242.9120   XXXY      -6.2008   XXYY     -72.5603
      XYYY     -12.1974   YYYY     -99.8226   XXXZ       0.0000
      XXYZ       0.0000   XYYZ       0.0000   YYYZ      -0.0000
      XXZZ     -60.7446   XYZZ      -4.4377   YYZZ     -22.4473
      XZZZ       0.0000   YZZZ       0.0000   ZZZZ     -39.3120
 -----------------------------------------------------------------
Archival summary:
1\1\TWL01\OPT\ProcedureUnspecified\BasisUnspecified\l1111\taweetha\SunNov2519:27:332018SunNov2519:27:332018\0\\#,OPT,ProcedureUnspecified,BasisUnspecified,\\0,1\P\N,1,1.55588\H,2,1.02042,1,114.6\Cl,1,2.10099,2,104.105,3,-180,0\\\@

 Total job time:  57.45s(wall), 57.13s(cpu) 
 Sun Nov 25 19:27:33 2018

        *************************************************************
        *                                                           *
        *  Thank you very much for using Q-Chem.  Have a nice day.  *
        *                                                           *
        *************************************************************


 
User input: 2 of 2 
 
Q-Chem Developer Version!
                  Welcome to Q-Chem
     A Quantum Leap Into The Future Of Chemistry


 Q-Chem 5.1, Q-Chem, Inc., Pleasanton, CA (2018)

 Yihan Shao,  Zhengting Gan,  E. Epifanovsky,  A. T. B. Gilbert,  M. Wormit,  
 J. Kussmann,  A. W. Lange,  A. Behn,  Jia Deng,  Xintian Feng,  D. Ghosh,  
 M. Goldey,  P. R. Horn,  L. D. Jacobson,  I. Kaliman,  T. Kus,  A. Landau,  
 Jie Liu,  E. I. Proynov,  R. M. Richard,  R. P. Steele,  E. J. Sundstrom,  
 H. L. Woodcock III,  P. M. Zimmerman,  D. Zuev,  B. Albrecht,  E. Alguire,  
 S. A. Baeppler,  D. Barton,  Z. Benda,  Y. A. Bernard,  E. J. Berquist,  
 K. B. Bravaya,  H. Burton,  D. Casanova,  Chun-Min Chang,  Yunqing Chen,  
 A. Chien,  K. D. Closser,  M. P. Coons,  S. Coriani,  S. Dasgupta,  
 A. L. Dempwolff,  M. Diedenhofen,  Hainam Do,  R. G. Edgar,  Po-Tung Fang,  
 S. Faraji,  S. Fatehi,  Qingguo Feng,  K. D. Fenk,  J. Fosso-Tande,  
 Qinghui Ge,  A. Ghysels,  G. Gidofalvi,  J. Gomes,  J. Gonthier,  A. Gunina,  
 D. Hait,  M. W. D. Hanson-Heine,  P. H. P. Harbach,  A. W. Hauser,  
 J. E. Herr,  E. G. Hohenstein,  Z. C. Holden,  Kerwin Hui,  B. C. Huynh,  
 T.-C. Jagau,  Hyunjun Ji,  B. Kaduk,  K. Khistyaev,  Jaehoon Kim,  
 P. Klunzinger,  K. Koh,  D. Kosenkov,  L. Koulias,  T. Kowalczyk,  
 C. M. Krauter,  A. Kunitsa,  Ka Un Lao,  A. Laurent,  K. V. Lawler,  
 Joonho Lee,  D. Lefrancois,  S. Lehtola,  D. S. Levine,  Yi-Pei Li,  
 You-Sheng Lin,  Fenglai Liu,  E. Livshits,  A. Luenser,  P. Manohar,  
 E. Mansoor,  S. F. Manzer,  Shan-Ping Mao,  Yuezhi Mao,  N. Mardirossian,  
 A. V. Marenich,  T. Markovich,  L. A. Martinez-Martinez,  S. A. Maurer,  
 N. J. Mayhall,  S. C. McKenzie,  J.-M. Mewes,  A. F. Morrison,  
 J. W. Mullinax,  K. Nanda,  T. S. Nguyen-Beck,  R. Olivares-Amaya,  
 J. A. Parkhill,  T. M. Perrine,  F. Plasser,  P. Pokhilko,  S. Prager,  
 A. Prociuk,  E. Ramos,  D. R. Rehn,  F. Rob,  M. Schneider,  N. Sergueev,  
 S. M. Sharada,  S. Sharma,  D. W. Small,  T. Stauch,  T. Stein,  
 Yu-Chuan Su,  A. J. W. Thom,  A. Tkatchenko,  T. Tsuchimochi,  N. M. Tubman,  
 L. Vogt,  M. L. Vidal,  O. Vydrov,  M. A. Watson,  J. Wenzel,  
 M. de Wergifosse,  T. A. Wesolowski,  A. White,  J. Witte,  A. Yamada,  
 Jun Yang,  K. Yao,  S. Yeganeh,  S. R. Yost,  Zhi-Qiang You,  A. Zech,  
 Igor Ying Zhang,  Xing Zhang,  Yan Zhao,  Ying Zhu,  B. R. Brooks,  
 G. K. L. Chan,  C. J. Cramer,  M. S. Gordon,  W. J. Hehre,  A. Klamt,  
 M. W. Schmidt,  C. D. Sherrill,  D. G. Truhlar,  A. Aspuru-Guzik,  R. Baer,  
 A. T. Bell,  N. A. Besley,  Jeng-Da Chai,  A. E. DePrince, III,  
 R. A. DiStasio Jr.,  A. Dreuw,  B. D. Dunietz,  T. R. Furlani,  
 Chao-Ping Hsu,  Yousung Jung,  Jing Kong,  D. S. Lambrecht,  WanZhen Liang,  
 C. Ochsenfeld,  V. A. Rassolov,  L. V. Slipchenko,  J. E. Subotnik,  
 T. Van Voorhis,  J. M. Herbert,  A. I. Krylov,  P. M. W. Gill,  M. Head-Gordon

 Contributors to earlier versions of Q-Chem not listed above: 
 R. D. Adamson,  B. Austin,  J. Baker,  G. J. O. Beran,  K. Brandhorst,  
 S. T. Brown,  E. F. C. Byrd,  A. K. Chakraborty,  C.-L. Cheng,  
 Siu Hung Chien,  D. M. Chipman,  D. L. Crittenden,  H. Dachsel,  
 R. J. Doerksen,  A. D. Dutoi,  L. Fusti-Molnar,  W. A. Goddard III,  
 A. Golubeva-Zadorozhnaya,  S. R. Gwaltney,  G. Hawkins,  A. Heyden,  
 S. Hirata,  G. Kedziora,  F. J. Keil,  C. Kelley,  Jihan Kim,  R. A. King,  
 R. Z. Khaliullin,  P. P. Korambath,  W. Kurlancheek,  A. M. Lee,  M. S. Lee,  
 S. V. Levchenko,  Ching Yeh Lin,  D. Liotard,  R. C. Lochan,  I. Lotan,  
 P. E. Maslen,  N. Nair,  D. P. O'Neill,  D. Neuhauser,  E. Neuscamman,  
 C. M. Oana,  R. Olson,  B. Peters,  R. Peverati,  P. A. Pieniazek,  
 Y. M. Rhee,  J. Ritchie,  M. A. Rohrdanz,  E. Rosta,  N. J. Russ,  
 H. F. Schaefer III,  N. E. Schultz,  N. Shenvi,  A. C. Simmonett,  A. Sodt,  
 D. Stuck,  K. S. Thanthiriwatte,  V. Vanovschi,  Tao Wang,  A. Warshel,  
 C. F. Williams,  Q. Wu,  X. Xu,  W. Zhang

 Please cite Q-Chem as follows:
 Y. Shao et al., Mol. Phys. 113, 184-215 (2015)
 DOI: 10.1080/00268976.2014.952696

 Q-Chem 5.1.2 for Intel X86 EM64T Linux

 Parts of Q-Chem use Armadillo 8.300.2 (Tropical Shenanigans).
 http://arma.sourceforge.net/

 Q-Chem begins on Sun Nov 25 19:27:33 2018  

Host: 
0

     Scratch files written to /scratch/taweetham/qchem47812//
The previous job contains 0 fragments, simply inherited here
Input Ideriv = 2
Curr. Ideriv = -1
Max.  Ideriv = 2

Checking the input file for inconsistencies... 	...done.

--------------------------------------------------------------
User input:
--------------------------------------------------------------

$molecule
read
$end

$rem
   job_type 	frequency
   basis 	6-311++g**
   method	b3lyp	
$end


--------------------------------------------------------------
 ----------------------------------------------------------------
             Standard Nuclear Orientation (Angstroms)
    I     Atom           X                Y                Z
 ----------------------------------------------------------------
    1      P       0.6377675359    -0.5607355733     0.0000000000
    2      N       1.5139967888     0.7249542451    -0.0000000000
    3      H       2.5199057884     0.5534589209    -0.0000000000
    4      Cl     -1.3343762558     0.1636997037    -0.0000000000
 ----------------------------------------------------------------
 Molecular Point Group                 Cs    NOp =  2
 Largest Abelian Subgroup              Cs    NOp =  2
 Nuclear Repulsion Energy =   131.2113073587 hartrees
 There are       20 alpha and       20 beta electrons
 Requested basis set is 6-311++G(d,p)
 There are 37 shells and 89 basis functions

 Total QAlloc Memory Limit   2000 MB
 Mega-Array Size       188 MB
 MEM_STATIC part       192 MB

                       Distance Matrix (Angstroms)
             P (  1)   N (  2)   H (  3)
   N (  2)  1.555884
   H (  3)  2.187207  1.020423
   Cl(  4)  2.100990  2.903142  3.873939

 A cutoff of  1.0D-11 yielded    656 shell pairs
 There are      3955 function pairs (      4243 Cartesian)
 Smallest overlap matrix eigenvalue = 2.27E-03
 Guess from superposition of atomic densities
 Warning:  Energy on first SCF cycle will be non-variational
 SAD guess density has 40.000000 electrons

 -----------------------------------------------------------------------
  General SCF calculation program by
  Eric Jon Sundstrom, Paul Horn, Yuezhi Mao, Dmitri Zuev, Alec White,
  David Stuck, Shaama M.S., Shane Yost, Joonho Lee, David Small,
  Daniel Levine, Susi Lehtola, Hugh Burton, Evgeny Epifanovsky
 -----------------------------------------------------------------------
 Exchange:     0.2000 Hartree-Fock + 0.0800 Slater + 0.7200 B88
 Correlation:  0.1900 VWN1RPA + 0.8100 LYP
 Using SG-1 standard quadrature grid
 A restricted SCF calculation will be
 performed using DIIS
 SCF converges when DIIS error is below 1.0e-08
 ---------------------------------------
  Cycle       Energy         DIIS error
 ---------------------------------------
    1    -857.2609761244      5.29e-02  
    2    -856.8362532394      1.21e-02  
    3    -856.0195326982      2.94e-02  
    4    -856.9604619734      3.40e-03  
    5    -856.9704745313      2.16e-03  
    6    -856.9753987169      3.62e-04  
    7    -856.9755347706      1.14e-04  
    8    -856.9755475790      2.45e-05  
    9    -856.9755481872      5.78e-06  
   10    -856.9755482190      1.21e-06  
   11    -856.9755482206      1.65e-07  
   12    -856.9755482206      1.71e-08  
   13    -856.9755482206      4.59e-09  Convergence criterion met
 ---------------------------------------
 SCF time:   CPU 5.12s  wall 6.00s 
 SCF   energy in the final basis set =     -856.9755482206
 Total energy in the final basis set =     -856.9755482206

 --------------------------------------------------------------
             Orbital Energies (a.u.) and Symmetries
 --------------------------------------------------------------

 Alpha MOs, Restricted
 -- Occupied --                  
-101.56  -77.14  -14.34   -9.47   -7.24   -7.23   -7.23   -6.63
  1 A'    2 A'    3 A'    4 A'    5 A'    1 A"    6 A'    7 A'                 
 -4.795  -4.794  -4.789  -0.908  -0.836  -0.599  -0.464  -0.410
  8 A'    2 A"    9 A'   10 A'   11 A'   12 A'   13 A'   14 A'                 
 -0.380  -0.332  -0.320  -0.289
  3 A"   15 A'    4 A"   16 A'                                                 
 -- Virtual --                   
 -0.111  -0.043  -0.014   0.015   0.034   0.037   0.055   0.073
  5 A"   17 A'   18 A'   19 A'   20 A'    6 A"   21 A'   22 A'                 
  0.089   0.094   0.123   0.131   0.140   0.157   0.165   0.209
 23 A'    7 A"   24 A'   25 A'    8 A"   26 A'   27 A'   28 A'                 
  0.218   0.269   0.272   0.332   0.418   0.453   0.456   0.522
 29 A'   30 A'    9 A"   31 A'   32 A'   10 A"   33 A'   34 A'                 
  0.590   0.596   0.636   0.662   0.688   0.748   0.814   0.859
 35 A'   11 A"   12 A"   36 A'   37 A'   38 A'   13 A"   39 A'                 
  0.862   0.889   0.906   0.912   0.920   1.051   1.089   1.201
 14 A"   40 A'   15 A"   41 A'   42 A'   43 A'   44 A'   45 A'                 
  1.291   1.436   1.499   1.578   1.714   1.901   2.105   2.242
 16 A"   46 A'   17 A"   47 A'   48 A'   49 A'   18 A"   19 A"                 
  2.264   2.299   2.324   2.363   2.562   2.654   2.958   3.778
 50 A'   51 A'   20 A"   52 A'   53 A'   54 A'   55 A'   21 A"                 
  3.962   4.417   6.934   9.652  13.750  13.849  13.965  25.806
 56 A'   57 A'   58 A'   59 A'   22 A"   60 A'   61 A'   23 A"                 
 25.851  26.120  35.387 163.060 215.634
 62 A'   63 A'   64 A'   65 A'   66 A'                                         

 Beta MOs, Restricted
 -- Occupied --                  
-101.56  -77.14  -14.34   -9.47   -7.24   -7.23   -7.23   -6.63
  1 A'    2 A'    3 A'    4 A'    5 A'    1 A"    6 A'    7 A'                 
 -4.795  -4.794  -4.789  -0.908  -0.836  -0.599  -0.464  -0.410
  8 A'    2 A"    9 A'   10 A'   11 A'   12 A'   13 A'   14 A'                 
 -0.380  -0.332  -0.320  -0.289
  3 A"   15 A'    4 A"   16 A'                                                 
 -- Virtual --                   
 -0.111  -0.043  -0.014   0.015   0.034   0.037   0.055   0.073
  5 A"   17 A'   18 A'   19 A'   20 A'    6 A"   21 A'   22 A'                 
  0.089   0.094   0.123   0.131   0.140   0.157   0.165   0.209
 23 A'    7 A"   24 A'   25 A'    8 A"   26 A'   27 A'   28 A'                 
  0.218   0.269   0.272   0.332   0.418   0.453   0.456   0.522
 29 A'   30 A'    9 A"   31 A'   32 A'   10 A"   33 A'   34 A'                 
  0.590   0.596   0.636   0.662   0.688   0.748   0.814   0.859
 35 A'   11 A"   12 A"   36 A'   37 A'   38 A'   13 A"   39 A'                 
  0.862   0.889   0.906   0.912   0.920   1.051   1.089   1.201
 14 A"   40 A'   15 A"   41 A'   42 A'   43 A'   44 A'   45 A'                 
  1.291   1.436   1.499   1.578   1.714   1.901   2.105   2.242
 16 A"   46 A'   17 A"   47 A'   48 A'   49 A'   18 A"   19 A"                 
  2.264   2.299   2.324   2.363   2.562   2.654   2.958   3.778
 50 A'   51 A'   20 A"   52 A'   53 A'   54 A'   55 A'   21 A"                 
  3.962   4.417   6.934   9.652  13.750  13.849  13.965  25.806
 56 A'   57 A'   58 A'   59 A'   22 A"   60 A'   61 A'   23 A"                 
 25.851  26.120  35.387 163.060 215.634
 62 A'   63 A'   64 A'   65 A'   66 A'                                         
 --------------------------------------------------------------

          Ground-State Mulliken Net Atomic Charges

     Atom                 Charge (a.u.)
  ----------------------------------------
      1 P                     0.241183
      2 N                    -0.411617
      3 H                     0.265091
      4 Cl                   -0.094657
  ----------------------------------------
  Sum of atomic charges =     0.000000

 -----------------------------------------------------------------
                    Cartesian Multipole Moments
 -----------------------------------------------------------------
    Charge (ESU x 10^10)
                 0.0000
    Dipole Moment (Debye)
         X       2.2093      Y      -1.8887      Z      -0.0000
       Tot       2.9065
    Quadrupole Moments (Debye-Ang)
        XX     -27.8198     XY      -1.5186     YY     -34.5337
        XZ       0.0000     YZ       0.0000     ZZ     -31.3065
    Octopole Moments (Debye-Ang^2)
       XXX      15.0149    XXY       0.8792    XYY      -3.7548
       YYY      -1.8057    XXZ      -0.0000    XYZ       0.0000
       YYZ       0.0000    XZZ      -0.6215    YZZ      -0.6239
       ZZZ       0.0000
    Hexadecapole Moments (Debye-Ang^3)
      XXXX    -250.6897   XXXY       2.1566   XXYY     -68.9812
      XYYY      -3.7979   YYYY     -97.3348   XXXZ      -0.0000
      XXYZ      -0.0000   XYYZ       0.0000   YYYZ       0.0000
      XXZZ     -59.4439   XYZZ      -0.8653   YYZZ     -21.9024
      XZZZ      -0.0000   YZZZ      -0.0000   ZZZZ     -39.3139
 -----------------------------------------------------------------
 Calculating MO derivatives via CPSCF
   1         3          12      0.212671    0.073907
   2         3          12      0.025381    0.010023
   3         3          12      0.002508    0.000957
   4         3          12      0.000165    0.000065
   5        13           2      0.000007    0.000004
   6        15           0      0.000000    0.000000    Roots Converged
 Time for AOints: 1.0 s (CPU) 1.0 s (wall)
 ------------------------------------------------------------------------------
                     AOints        : Timing summary (seconds)
 ------------------------------------------------------------------------------
     job step          cpu (% of tot)      sys (% of tot)     wall (% of tot)
 ------------------------------------------------------------------------------
  cpscf_lag         0.1368E+02 (51.5)   0.3500E-04 (22.3)   0.1370E+02 (51.5)
  iterzp            0.1184E+02 (44.5)   0.1220E-03 (77.7)   0.1185E+02 (44.5)
  make_fx           0.0000E+00 ( 0.0)   0.0000E+00 ( 0.0)   0.0000E+00 ( 0.0)
  AOints            0.1039E+01 ( 3.9)   0.0000E+00 ( 0.0)   0.1040E+01 ( 3.9)
 ------------------------------------------------------------------------------
   Grand Totals     0.2658E+02          0.1570E-03          0.2661E+02
 ------------------------------------------------------------------------------
 Calculating analytic Hessian of the SCF energy
 Polarizability Matrix (a.u.)
            1           2           3
    1 -61.9893621  -2.1192661  -0.0000000
    2  -2.1192661 -39.2718844  -0.0000000
    3  -0.0000000  -0.0000000 -27.6566325

 Direct stationary perturbation theory relativistic correction:

 rels  =       1.245555272697
 relv  =      -4.494193950036
 rel2e =       1.016943952905
 E_rel =      -2.231694724434

 Hessian of the SCF Energy
            1           2           3           4           5           6
    1   0.2952271   0.1533187  -0.0000000  -0.1875399  -0.1762535   0.0000000
    2   0.1533187   0.3775063   0.0000000  -0.2212505  -0.3162026  -0.0000000
    3  -0.0000000   0.0000000   0.0033935   0.0000000  -0.0000000   0.0057792
    4  -0.1875399  -0.2212505   0.0000000   0.6321326   0.1574796  -0.0000000
    5  -0.1762535  -0.3162026  -0.0000000   0.1574796   0.3058513   0.0000000
    6   0.0000000  -0.0000000   0.0057792  -0.0000000   0.0000000   0.0236277
    7  -0.0135883   0.0157152   0.0000000  -0.4193371   0.0422357  -0.0000000
    8  -0.0325625  -0.0187782   0.0000000   0.0817888  -0.0041143   0.0000000
    9  -0.0000000   0.0000000  -0.0059582  -0.0000000  -0.0000000  -0.0202983
   10  -0.0940989   0.0522166   0.0000000  -0.0252557  -0.0234617   0.0000000
   11   0.0554974  -0.0425255  -0.0000000  -0.0180179   0.0144655  -0.0000000
   12   0.0000000  -0.0000000  -0.0032145   0.0000000  -0.0000000  -0.0091085
            7           8           9          10          11          12
    1  -0.0135883  -0.0325625  -0.0000000  -0.0940989   0.0554974   0.0000000
    2   0.0157152  -0.0187782   0.0000000   0.0522166  -0.0425255  -0.0000000
    3   0.0000000   0.0000000  -0.0059582   0.0000000  -0.0000000  -0.0032145
    4  -0.4193371   0.0817888  -0.0000000  -0.0252557  -0.0180179   0.0000000
    5   0.0422357  -0.0041143  -0.0000000  -0.0234617   0.0144655  -0.0000000
    6  -0.0000000   0.0000000  -0.0202983   0.0000000  -0.0000000  -0.0091085
    7   0.4306796  -0.0542367   0.0000000   0.0022458  -0.0037141  -0.0000000
    8  -0.0542367   0.0251648  -0.0000000   0.0050105  -0.0022724  -0.0000000
    9   0.0000000  -0.0000000   0.0181399   0.0000000  -0.0000000   0.0081165
   10   0.0022458   0.0050105   0.0000000   0.1171089  -0.0337655  -0.0000000
   11  -0.0037141  -0.0022724  -0.0000000  -0.0337655   0.0303323   0.0000000
   12  -0.0000000  -0.0000000   0.0081165  -0.0000000   0.0000000   0.0042065
 Gradient time:  CPU 34.49 s  wall 34.52 s
 **********************************************************************
 **                                                                  **
 **                       VIBRATIONAL ANALYSIS                       **
 **                       --------------------                       **
 **                                                                  **
 **        VIBRATIONAL FREQUENCIES (CM**-1) AND NORMAL MODES         **
 **     FORCE CONSTANTS (mDYN/ANGSTROM) AND REDUCED MASSES (AMU)     **
 **                  INFRARED INTENSITIES (KM/MOL)                   **
 **                                                                  **
 **********************************************************************


 Mode:                 1                      2                      3
 Frequency:       309.41                 446.04                 723.19
 Force Cnst:      0.4979                 0.7110                 0.3394
 Red. Mass:       8.8276                 6.0651                 1.1015
 IR Active:          YES                    YES                    YES
 IR Intens:        0.192                175.253                 78.102
 Raman Active:       YES                    YES                    YES
               X      Y      Z        X      Y      Z        X      Y      Z
 P          0.044  0.196  0.000    0.269 -0.163 -0.000    0.000 -0.000 -0.011
 N          0.529 -0.157  0.000   -0.062 -0.002 -0.000   -0.000  0.000 -0.081
 H          0.452 -0.611 -0.000    0.072  0.912  0.000   -0.000 -0.000  0.997
 Cl        -0.264 -0.093 -0.000   -0.215  0.119  0.000   -0.000  0.000  0.013
 TransDip   0.013  0.004 -0.000    0.424  0.004  0.000   -0.000 -0.000  0.283

 Mode:                 4                      5                      6
 Frequency:       723.66                1137.43                3506.53
 Force Cnst:      0.4238                 6.2762                 7.7963
 Red. Mass:       1.3736                 8.2338                 1.0762
 IR Active:          YES                    YES                    YES
 IR Intens:      119.384                 64.051                 51.203
 Raman Active:       YES                    YES                    YES
               X      Y      Z        X      Y      Z        X      Y      Z
 P         -0.050  0.042 -0.000   -0.175 -0.231  0.000    0.000  0.002 -0.000
 N          0.034 -0.122 -0.000    0.373  0.472  0.000   -0.072  0.005 -0.000
 H          0.173  0.974  0.000    0.446  0.595 -0.000    0.988 -0.134  0.000
 Cl         0.025 -0.016  0.000   -0.008 -0.002 -0.000    0.000 -0.000  0.000
 TransDip   0.139  0.321  0.000   -0.242 -0.085 -0.000    0.224  0.048 -0.000

 STANDARD THERMODYNAMIC QUANTITIES AT   298.15 K  AND     1.00 ATM

   This Molecule has  0 Imaginary Frequencies
   Zero point vibrational energy:        9.787 kcal/mol

   Atom    1 Element P  Has Mass   30.97376
   Atom    2 Element N  Has Mass   14.00307
   Atom    3 Element H  Has Mass    1.00783
   Atom    4 Element Cl Has Mass   34.96885
   Molecular Mass:    80.953510 amu
   Principal axes and moments of inertia in amu*Bohr^2:
                             1           2           3
    Eigenvalues --       65.32261   404.52008   469.84269
          X               0.99978     0.02082     0.00000
          Y              -0.02082     0.99978     0.00000
          Z               0.00000    -0.00000     1.00000
   Rotational Symmetry Number is   1
   The Molecule is an Asymmetric Top
   Translational Enthalpy:        0.889 kcal/mol
   Rotational Enthalpy:           0.889 kcal/mol
   Vibrational Enthalpy:         10.355 kcal/mol
   gas constant (RT):             0.592 kcal/mol
   Translational Entropy:        39.088  cal/mol.K
   Rotational Entropy:           24.033  cal/mol.K
   Vibrational Entropy:           2.786  cal/mol.K

   Total Enthalpy:               12.725 kcal/mol
   Total Entropy:                65.906  cal/mol.K
Archival summary:
1\1\TWL01\FREQ\ProcedureUnspecified\BasisUnspecified\l1111\taweetha\SunNov2519:28:132018SunNov2519:28:132018\0\\#,FREQ,ProcedureUnspecified,BasisUnspecified,\\0,1\P\N,1,1.55588\H,2,1.02042,1,114.6\Cl,1,2.10099,2,104.105,3,-180,0\\\@

 Total job time:  39.68s(wall), 39.65s(cpu) 
 Sun Nov 25 19:28:13 2018

        *************************************************************
        *                                                           *
        *  Thank you very much for using Q-Chem.  Have a nice day.  *
        *                                                           *
        *************************************************************
