# Supplementary material for: Geometric and energetic data from ab initio calculations of haloethene, haloimine, halomethylenephosphine, haloiminophosphine, halodiazene, halodiphosphene and halocyclopropane
Source: Data Brief. 2019 Nov 2;27:104738. doi: 10.1016/j.dib.2019.104738 (PMC6861602; doi:10.1016/j.dib.2019.104738)
Supplement: Multimedia component 7 [file mmc7.zip › NP/B3LYP/HENPEF.out]

Q-Chem Developer Version!
                  Welcome to Q-Chem
     A Quantum Leap Into The Future Of Chemistry


 Q-Chem 5.1, Q-Chem, Inc., Pleasanton, CA (2018)

 Yihan Shao,  Zhengting Gan,  E. Epifanovsky,  A. T. B. Gilbert,  M. Wormit,  
 J. Kussmann,  A. W. Lange,  A. Behn,  Jia Deng,  Xintian Feng,  D. Ghosh,  
 M. Goldey,  P. R. Horn,  L. D. Jacobson,  I. Kaliman,  T. Kus,  A. Landau,  
 Jie Liu,  E. I. Proynov,  R. M. Richard,  R. P. Steele,  E. J. Sundstrom,  
 H. L. Woodcock III,  P. M. Zimmerman,  D. Zuev,  B. Albrecht,  E. Alguire,  
 S. A. Baeppler,  D. Barton,  Z. Benda,  Y. A. Bernard,  E. J. Berquist,  
 K. B. Bravaya,  H. Burton,  D. Casanova,  Chun-Min Chang,  Yunqing Chen,  
 A. Chien,  K. D. Closser,  M. P. Coons,  S. Coriani,  S. Dasgupta,  
 A. L. Dempwolff,  M. Diedenhofen,  Hainam Do,  R. G. Edgar,  Po-Tung Fang,  
 S. Faraji,  S. Fatehi,  Qingguo Feng,  K. D. Fenk,  J. Fosso-Tande,  
 Qinghui Ge,  A. Ghysels,  G. Gidofalvi,  J. Gomes,  J. Gonthier,  A. Gunina,  
 D. Hait,  M. W. D. Hanson-Heine,  P. H. P. Harbach,  A. W. Hauser,  
 J. E. Herr,  E. G. Hohenstein,  Z. C. Holden,  Kerwin Hui,  B. C. Huynh,  
 T.-C. Jagau,  Hyunjun Ji,  B. Kaduk,  K. Khistyaev,  Jaehoon Kim,  
 P. Klunzinger,  K. Koh,  D. Kosenkov,  L. Koulias,  T. Kowalczyk,  
 C. M. Krauter,  A. Kunitsa,  Ka Un Lao,  A. Laurent,  K. V. Lawler,  
 Joonho Lee,  D. Lefrancois,  S. Lehtola,  D. S. Levine,  Yi-Pei Li,  
 You-Sheng Lin,  Fenglai Liu,  E. Livshits,  A. Luenser,  P. Manohar,  
 E. Mansoor,  S. F. Manzer,  Shan-Ping Mao,  Yuezhi Mao,  N. Mardirossian,  
 A. V. Marenich,  T. Markovich,  L. A. Martinez-Martinez,  S. A. Maurer,  
 N. J. Mayhall,  S. C. McKenzie,  J.-M. Mewes,  A. F. Morrison,  
 J. W. Mullinax,  K. Nanda,  T. S. Nguyen-Beck,  R. Olivares-Amaya,  
 J. A. Parkhill,  T. M. Perrine,  F. Plasser,  P. Pokhilko,  S. Prager,  
 A. Prociuk,  E. Ramos,  D. R. Rehn,  F. Rob,  M. Schneider,  N. Sergueev,  
 S. M. Sharada,  S. Sharma,  D. W. Small,  T. Stauch,  T. Stein,  
 Yu-Chuan Su,  A. J. W. Thom,  A. Tkatchenko,  T. Tsuchimochi,  N. M. Tubman,  
 L. Vogt,  M. L. Vidal,  O. Vydrov,  M. A. Watson,  J. Wenzel,  
 M. de Wergifosse,  T. A. Wesolowski,  A. White,  J. Witte,  A. Yamada,  
 Jun Yang,  K. Yao,  S. Yeganeh,  S. R. Yost,  Zhi-Qiang You,  A. Zech,  
 Igor Ying Zhang,  Xing Zhang,  Yan Zhao,  Ying Zhu,  B. R. Brooks,  
 G. K. L. Chan,  C. J. Cramer,  M. S. Gordon,  W. J. Hehre,  A. Klamt,  
 M. W. Schmidt,  C. D. Sherrill,  D. G. Truhlar,  A. Aspuru-Guzik,  R. Baer,  
 A. T. Bell,  N. A. Besley,  Jeng-Da Chai,  A. E. DePrince, III,  
 R. A. DiStasio Jr.,  A. Dreuw,  B. D. Dunietz,  T. R. Furlani,  
 Chao-Ping Hsu,  Yousung Jung,  Jing Kong,  D. S. Lambrecht,  WanZhen Liang,  
 C. Ochsenfeld,  V. A. Rassolov,  L. V. Slipchenko,  J. E. Subotnik,  
 T. Van Voorhis,  J. M. Herbert,  A. I. Krylov,  P. M. W. Gill,  M. Head-Gordon

 Contributors to earlier versions of Q-Chem not listed above: 
 R. D. Adamson,  B. Austin,  J. Baker,  G. J. O. Beran,  K. Brandhorst,  
 S. T. Brown,  E. F. C. Byrd,  A. K. Chakraborty,  C.-L. Cheng,  
 Siu Hung Chien,  D. M. Chipman,  D. L. Crittenden,  H. Dachsel,  
 R. J. Doerksen,  A. D. Dutoi,  L. Fusti-Molnar,  W. A. Goddard III,  
 A. Golubeva-Zadorozhnaya,  S. R. Gwaltney,  G. Hawkins,  A. Heyden,  
 S. Hirata,  G. Kedziora,  F. J. Keil,  C. Kelley,  Jihan Kim,  R. A. King,  
 R. Z. Khaliullin,  P. P. Korambath,  W. Kurlancheek,  A. M. Lee,  M. S. Lee,  
 S. V. Levchenko,  Ching Yeh Lin,  D. Liotard,  R. C. Lochan,  I. Lotan,  
 P. E. Maslen,  N. Nair,  D. P. O'Neill,  D. Neuhauser,  E. Neuscamman,  
 C. M. Oana,  R. Olson,  B. Peters,  R. Peverati,  P. A. Pieniazek,  
 Y. M. Rhee,  J. Ritchie,  M. A. Rohrdanz,  E. Rosta,  N. J. Russ,  
 H. F. Schaefer III,  N. E. Schultz,  N. Shenvi,  A. C. Simmonett,  A. Sodt,  
 D. Stuck,  K. S. Thanthiriwatte,  V. Vanovschi,  Tao Wang,  A. Warshel,  
 C. F. Williams,  Q. Wu,  X. Xu,  W. Zhang

 Please cite Q-Chem as follows:
 Y. Shao et al., Mol. Phys. 113, 184-215 (2015)
 DOI: 10.1080/00268976.2014.952696

 Q-Chem 5.1.2 for Intel X86 EM64T Linux

 Parts of Q-Chem use Armadillo 8.300.2 (Tropical Shenanigans).
 http://arma.sourceforge.net/

 Q-Chem begins on Sun Nov 25 17:29:15 2018  

Host: 
0

     Scratch files written to /scratch/taweetham/qchem46494//
Input Ideriv = 2
Curr. Ideriv = -1
Max.  Ideriv = 2

Checking the input file for inconsistencies... 	...done.

--------------------------------------------------------------
User input:
--------------------------------------------------------------
$molecule
0 1
P 
N 1 PP 
H 2 PH 1 ANG 
F 1 PF 2 ANG  3 DHA

PP=1.9
PH=1.44
PF=1.54
PCl=2.03
PBr=2.5
PI=2.6
ANG=120.0
DHA=180.0
$end

$rem
   job_type	optimization
   basis	6-311++g**
   method	b3lyp
$end

--------------------------------------------------------------
 ----------------------------------------------------------------
             Standard Nuclear Orientation (Angstroms)
    I     Atom           X                Y                Z
 ----------------------------------------------------------------
    1      P       0.0904622499    -0.4286294693     0.0000000000
    2      N      -1.5875766567     0.4625413492    -0.0000000000
    3      H      -2.8083904833    -0.3011428792    -0.0000000000
    4      F       1.3960548146     0.3880883860    -0.0000000000
 ----------------------------------------------------------------
 Molecular Point Group                 Cs    NOp =  2
 Largest Abelian Subgroup              Cs    NOp =  2
 Nuclear Repulsion Energy =    93.2289089114 hartrees
 There are       16 alpha and       16 beta electrons
 Requested basis set is 6-311++G(d,p)
 There are 30 shells and 81 basis functions

 Total QAlloc Memory Limit   2000 MB
 Mega-Array Size       188 MB
 MEM_STATIC part       192 MB
 A cutoff of  1.0D-11 yielded    439 shell pairs
 There are      3293 function pairs (      3548 Cartesian)

 -------------------------------------------------------
 OpenMP Integral Computing Module                       
 Release: version 1.0, May 2013, Q-Chem Inc. Pittsburgh 
 -------------------------------------------------------
 Integral Job Info:
 Integral job number is                      11
 Integral operator is                         1
 short-range coefficients                     0
 long-range coefficients              100000000
 Omega coefficients                           0
 if combine SR and LR in K                    0
 Integral screening is                        0
 Integral computing path is                   2
 max size of driver memory is            800000
 size of driver memory is                593474
 size of scratch memory is              4204008
 max col of scratch BK array               1296
 max len of scratch array in speh3          155
 max len of scratch index in speh4           18
 max int batch size is                      520
 min int batch size is                       52
 fixed nKL is                                52
 max L of basis functions is                  2
 order of int derivative is                   0
 number of shells is                         30
 number of basis is                          84
 number of cartesian basis is                84
 number of contracted shell pairs           439
 number of primitive shell pairs           1264
 maxK2 (contraction) of shell pair           36
 max number of K2 of shell pair               1
 max number of CS2 of shell pair             51
 max number of PS2 of shell pair            132
 mem total for path MDJ                  510786
 -------------------------------------------------------
 Smallest overlap matrix eigenvalue = 4.36E-03

 Scale SEOQF with 1.000000e-01/1.000000e-01/1.000000e-01

 Standard Electronic Orientation quadrupole field applied
 Nucleus-field energy     =     0.0000000019 hartrees
 Guess from superposition of atomic densities
 Warning:  Energy on first SCF cycle will be non-variational
 SAD guess density has 32.000000 electrons

 -----------------------------------------------------------------------
  General SCF calculation program by
  Eric Jon Sundstrom, Paul Horn, Yuezhi Mao, Dmitri Zuev, Alec White,
  David Stuck, Shaama M.S., Shane Yost, Joonho Lee, David Small,
  Daniel Levine, Susi Lehtola, Hugh Burton, Evgeny Epifanovsky
 -----------------------------------------------------------------------
 Exchange:     0.2000 Hartree-Fock + 0.0800 Slater + 0.7200 B88
 Correlation:  0.1900 VWN1RPA + 0.8100 LYP
 Using SG-1 standard quadrature grid
 using 4 threads for integral computing
 -------------------------------------------------------
 OpenMP Integral computing Module                
 Release: version 2.0, May 2017, Q-Chem Inc. Pleasanton 
 -------------------------------------------------------
 -------------------------------------------------------
 OpenMP BLAS3 based DFT computing Module                
 Release: version 1.0, May 2013, Q-Chem Inc. Pittsburgh 
 -------------------------------------------------------
 A restricted SCF calculation will be
 performed using DIIS
 SCF converges when DIIS error is below 1.0e-08
 ---------------------------------------
  Cycle       Energy         DIIS error
 ---------------------------------------
    1    -496.4989448202      4.69e-02  
    2    -496.3172764260      1.42e-02  
    3    -494.8654571431      3.71e-02  
    4    -496.4398577459      8.08e-03  
    5    -496.4844466954      2.97e-03  
    6    -496.4883406669      6.71e-04  
    7    -496.4887932412      3.05e-04  
    8    -496.4888479435      1.63e-04  
    9    -496.4888693756      4.78e-05  
   10    -496.4888713843      3.01e-06  
   11    -496.4888713912      1.07e-06  
   12    -496.4888713922      7.89e-08  
   13    -496.4888713922      2.60e-08  
   14    -496.4888713922      9.32e-10  Convergence criterion met
 ---------------------------------------
 SCF time:   CPU 4.32s  wall 1.00s 
 SCF   energy in the final basis set =     -496.4888713922
 Total energy in the final basis set =     -496.4888713922

 --------------------------------------------------------------
             Orbital Energies (a.u.) and Symmetries
 --------------------------------------------------------------

 Alpha MOs, Restricted
 -- Occupied --                  
-77.177 -24.752 -14.376  -6.662  -4.825  -4.822  -4.819  -1.292
  1 A'    2 A'    3 A'    4 A'    5 A'    1 A"    6 A'    7 A'                 
 -0.780  -0.649  -0.526  -0.525  -0.474  -0.366  -0.286  -0.269
  8 A'    9 A'    2 A"   10 A'   11 A'   12 A'    3 A"   13 A'                 
 -- Virtual --                   
 -0.128  -0.091  -0.016   0.006   0.030   0.040   0.052   0.076
  4 A"   14 A'   15 A'   16 A'   17 A'    5 A"   18 A'   19 A'                 
  0.080   0.134   0.139   0.168   0.202   0.220   0.238   0.271
 20 A'   21 A'    6 A"   22 A'   23 A'    7 A"   24 A'   25 A'                 
  0.275   0.290   0.301   0.379   0.425   0.534   0.595   0.628
  8 A"   26 A'   27 A'   28 A'   29 A'   30 A'    9 A"   31 A'                 
  0.647   0.771   0.817   0.834   0.868   0.966   1.153   1.267
 10 A"   32 A'   33 A'   11 A"   34 A'   35 A'   36 A'   12 A"                 
  1.296   1.300   1.303   1.398   1.470   1.476   1.557   1.644
 13 A"   37 A'   38 A'   39 A'   40 A'   14 A"   41 A'   42 A'                 
  1.865   2.012   2.063   2.065   2.311   2.380   2.793   3.698
 43 A'   15 A"   16 A"   44 A'   45 A'   46 A'   47 A'   17 A"                 
  3.698   3.748   3.750   3.778   3.809   3.930   4.119   6.202
 48 A'   49 A'   18 A"   19 A"   50 A'   51 A'   52 A'   20 A"                 
  6.222   6.234   6.859  13.723  13.780  13.875  35.241  66.693
 53 A'   54 A'   55 A'   21 A"   56 A'   57 A'   58 A'   59 A'                 
162.923
 60 A'                                                                         

 Beta MOs, Restricted
 -- Occupied --                  
-77.177 -24.752 -14.376  -6.662  -4.825  -4.822  -4.819  -1.292
  1 A'    2 A'    3 A'    4 A'    5 A'    1 A"    6 A'    7 A'                 
 -0.780  -0.649  -0.526  -0.525  -0.474  -0.366  -0.286  -0.269
  8 A'    9 A'    2 A"   10 A'   11 A'   12 A'    3 A"   13 A'                 
 -- Virtual --                   
 -0.128  -0.091  -0.016   0.006   0.030   0.040   0.052   0.076
  4 A"   14 A'   15 A'   16 A'   17 A'    5 A"   18 A'   19 A'                 
  0.080   0.134   0.139   0.168   0.202   0.220   0.238   0.271
 20 A'   21 A'    6 A"   22 A'   23 A'    7 A"   24 A'   25 A'                 
  0.275   0.290   0.301   0.379   0.425   0.534   0.595   0.628
  8 A"   26 A'   27 A'   28 A'   29 A'   30 A'    9 A"   31 A'                 
  0.647   0.771   0.817   0.834   0.868   0.966   1.153   1.267
 10 A"   32 A'   33 A'   11 A"   34 A'   35 A'   36 A'   12 A"                 
  1.296   1.300   1.303   1.398   1.470   1.476   1.557   1.644
 13 A"   37 A'   38 A'   39 A'   40 A'   14 A"   41 A'   42 A'                 
  1.865   2.012   2.063   2.065   2.311   2.380   2.793   3.698
 43 A'   15 A"   16 A"   44 A'   45 A'   46 A'   47 A'   17 A"                 
  3.698   3.748   3.750   3.778   3.809   3.930   4.119   6.202
 48 A'   49 A'   18 A"   19 A"   50 A'   51 A'   52 A'   20 A"                 
  6.222   6.234   6.859  13.723  13.780  13.875  35.241  66.693
 53 A'   54 A'   55 A'   21 A"   56 A'   57 A'   58 A'   59 A'                 
162.923
 60 A'                                                                         
 --------------------------------------------------------------

          Ground-State Mulliken Net Atomic Charges

     Atom                 Charge (a.u.)
  ----------------------------------------
      1 P                     0.309116
      2 N                    -0.485628
      3 H                     0.208028
      4 F                    -0.031515
  ----------------------------------------
  Sum of atomic charges =     0.000000

 -----------------------------------------------------------------
                    Cartesian Multipole Moments
 -----------------------------------------------------------------
    Charge (ESU x 10^10)
                 0.0000
    Dipole Moment (Debye)
         X       0.0386      Y      -1.8818      Z       0.0000
       Tot       1.8822
    Quadrupole Moments (Debye-Ang)
        XX     -22.8940     XY       3.1391     YY     -26.6134
        XZ      -0.0000     YZ       0.0000     ZZ     -24.7059
    Octopole Moments (Debye-Ang^2)
       XXX      -4.6984    XXY      -7.6840    XYY       6.8065
       YYY       1.6296    XXZ       0.0000    XYZ      -0.0000
       YYZ       0.0000    XZZ       6.3640    YZZ       0.9111
       ZZZ       0.0000
    Hexadecapole Moments (Debye-Ang^3)
      XXXX    -161.8944   XXXY      20.5993   XXYY     -51.7389
      XYYY      10.4654   YYYY     -63.3920   XXXZ      -0.0000
      XXYZ       0.0000   XYYZ      -0.0000   YYYZ       0.0000
      XXZZ     -43.9518   XYZZ       2.5181   YYZZ     -15.7059
      XZZZ      -0.0000   YZZZ       0.0000   ZZZZ     -31.6388
 -----------------------------------------------------------------
 Calculating analytic gradient of the SCF energy
 Gradient of SCF Energy
            1           2           3           4
    1   0.1506410  -0.0286042  -0.0947927  -0.0272440
    2   0.0268858   0.0606144  -0.0371727  -0.0503276
    3   0.0000000   0.0000000  -0.0000000  -0.0000000
 Max gradient component =       1.506E-01
 RMS gradient           =       5.884E-02
 Gradient time:  CPU 0.94 s  wall 0.33 s
 Geometry Optimization Parameters
   NAtoms,    NIC,     NZ,  NCons,   NDum,   NFix, NCnnct, MaxDiis
        4      14       4       0       0       0       0       0


** GEOMETRY OPTIMIZATION IN DELOCALIZED INTERNAL COORDINATES **
   Searching for a Minimum

   Optimization Cycle:   1

                       Coordinates (Angstroms)
     ATOM                X               Y               Z
      1  P         0.0904622499   -0.4286294693    0.0000000000
      2  N        -1.5875766567    0.4625413492    0.0000000000
      3  H        -2.8083904833   -0.3011428792    0.0000000000
      4  F         1.3960548146    0.3880883860    0.0000000000
   Point Group: cs    Number of degrees of freedom:     5


   Energy is   -496.488871392


 Attempting to Generate Delocalized Internal Coordinates

  5 Hessian modes will be used to form the next step
  Hessian Eigenvalues:
     0.130389    0.160000    0.195927    0.250000    0.648207

 Minimum Search - Taking Simple RFO Step
 Searching for Lamda that Minimizes Along All modes
 Value Taken    Lamda =  -0.11741451
 Calculated Step too Large.  Step scaled by  0.475548
 Step Taken.  Stepsize is  0.300000

                             Maximum     Tolerance    Cnvgd?
         Gradient           0.134166      0.000300      NO
         Displacement       0.225686      0.001200      NO
         Energy change     *********      0.000001      NO


 New Cartesian Coordinates Obtained by Inverse Iteration

 Displacement from previous Coordinates is:  0.427449
 ----------------------------------------------------------------
             Standard Nuclear Orientation (Angstroms)
    I     Atom           X                Y                Z
 ----------------------------------------------------------------
    1      P       0.0017123114    -0.4749775206     0.0000000000
    2      N      -1.5389103097     0.4628717134     0.0000000000
    3      H      -2.6525078896    -0.2795330974     0.0000000000
    4      F       1.2802558123     0.4124962913     0.0000000000
 ----------------------------------------------------------------
 Molecular Point Group                 Cs    NOp =  2
 Largest Abelian Subgroup              Cs    NOp =  2
 Nuclear Repulsion Energy =    95.4741250225 hartrees
 There are       16 alpha and       16 beta electrons
 Applying Cartesian multipole field
    Component          Value
    ---------          -----
     (2,0,0)        1.00000E-11
     (0,2,0)        2.00000E-11
     (0,0,2)       -3.00000E-11
 Nucleus-field energy     =     0.0000000018 hartrees
 Requested basis set is 6-311++G(d,p)
 There are 30 shells and 81 basis functions
 A cutoff of  1.0D-11 yielded    444 shell pairs
 There are      3324 function pairs (      3583 Cartesian)
 Smallest overlap matrix eigenvalue = 4.24E-03
 Guess MOs from SCF MO coefficient file

 -----------------------------------------------------------------------
  General SCF calculation program by
  Eric Jon Sundstrom, Paul Horn, Yuezhi Mao, Dmitri Zuev, Alec White,
  David Stuck, Shaama M.S., Shane Yost, Joonho Lee, David Small,
  Daniel Levine, Susi Lehtola, Hugh Burton, Evgeny Epifanovsky
 -----------------------------------------------------------------------
 Exchange:     0.2000 Hartree-Fock + 0.0800 Slater + 0.7200 B88
 Correlation:  0.1900 VWN1RPA + 0.8100 LYP
 Using SG-1 standard quadrature grid
 using 4 threads for integral computing
 -------------------------------------------------------
 OpenMP Integral computing Module                
 Release: version 2.0, May 2017, Q-Chem Inc. Pleasanton 
 -------------------------------------------------------
 -------------------------------------------------------
 OpenMP BLAS3 based DFT computing Module                
 Release: version 1.0, May 2013, Q-Chem Inc. Pittsburgh 
 -------------------------------------------------------
 A restricted SCF calculation will be
 performed using DIIS
 SCF converges when DIIS error is below 1.0e-08
 ---------------------------------------
  Cycle       Energy         DIIS error
 ---------------------------------------
    1    -496.5376340689      2.13e-03  
    2    -496.5337746746      3.44e-03  
    3    -496.5394832767      2.03e-03  
    4    -496.5428592885      4.22e-04  
    5    -496.5430051808      1.12e-04  
    6    -496.5430111286      2.88e-05  
    7    -496.5430117277      3.38e-06  
    8    -496.5430117390      8.36e-07  
    9    -496.5430117395      3.43e-07  
   10    -496.5430117396      2.07e-08  
   11    -496.5430117396      5.85e-09  Convergence criterion met
 ---------------------------------------
 SCF time:   CPU 3.42s  wall 1.00s 
 SCF   energy in the final basis set =     -496.5430117396
 Total energy in the final basis set =     -496.5430117396

 --------------------------------------------------------------
             Orbital Energies (a.u.) and Symmetries
 --------------------------------------------------------------

 Alpha MOs, Restricted
 -- Occupied --                  
-77.171 -24.740 -14.370  -6.657  -4.820  -4.817  -4.813  -1.277
  1 A'    2 A'    3 A'    4 A'    5 A'    1 A"    6 A'    7 A'                 
 -0.805  -0.638  -0.514  -0.514  -0.475  -0.380  -0.298  -0.280
  8 A'    9 A'   10 A'    2 A"   11 A'   12 A'    3 A"   13 A'                 
 -- Virtual --                   
 -0.121  -0.060  -0.013   0.011   0.033   0.039   0.059   0.082
  4 A"   14 A'   15 A'   16 A'   17 A'    5 A"   18 A'   19 A'                 
  0.088   0.135   0.140   0.168   0.202   0.219   0.243   0.272
 20 A'   21 A'    6 A"   22 A'   23 A'    7 A"   24 A'   25 A'                 
  0.274   0.291   0.305   0.386   0.433   0.551   0.600   0.625
  8 A"   26 A'   27 A'   28 A'   29 A'   30 A'    9 A"   31 A'                 
  0.649   0.784   0.833   0.844   0.877   0.950   1.148   1.262
 10 A"   32 A'   11 A"   33 A'   34 A'   35 A'   36 A'   12 A"                 
  1.296   1.304   1.316   1.403   1.480   1.540   1.584   1.644
 13 A"   37 A'   38 A'   39 A'   14 A"   40 A'   41 A'   42 A'                 
  1.879   2.034   2.106   2.132   2.360   2.455   2.842   3.710
 43 A'   15 A"   16 A"   44 A'   45 A'   46 A'   47 A'   48 A'                 
  3.711   3.757   3.765   3.777   3.821   3.996   4.126   6.212
 17 A"   18 A"   49 A'   19 A"   50 A'   51 A'   52 A'   20 A"                 
  6.236   6.252   6.889  13.728  13.799  13.867  35.247  66.704
 53 A'   54 A'   55 A'   21 A"   56 A'   57 A'   58 A'   59 A'                 
162.958
 60 A'                                                                         

 Beta MOs, Restricted
 -- Occupied --                  
-77.171 -24.740 -14.370  -6.657  -4.820  -4.817  -4.813  -1.277
  1 A'    2 A'    3 A'    4 A'    5 A'    1 A"    6 A'    7 A'                 
 -0.805  -0.638  -0.514  -0.514  -0.475  -0.380  -0.298  -0.280
  8 A'    9 A'   10 A'    2 A"   11 A'   12 A'    3 A"   13 A'                 
 -- Virtual --                   
 -0.121  -0.060  -0.013   0.011   0.033   0.039   0.059   0.082
  4 A"   14 A'   15 A'   16 A'   17 A'    5 A"   18 A'   19 A'                 
  0.088   0.135   0.140   0.168   0.202   0.219   0.243   0.272
 20 A'   21 A'    6 A"   22 A'   23 A'    7 A"   24 A'   25 A'                 
  0.274   0.291   0.305   0.386   0.433   0.551   0.600   0.625
  8 A"   26 A'   27 A'   28 A'   29 A'   30 A'    9 A"   31 A'                 
  0.649   0.784   0.833   0.844   0.877   0.950   1.148   1.262
 10 A"   32 A'   11 A"   33 A'   34 A'   35 A'   36 A'   12 A"                 
  1.296   1.304   1.316   1.403   1.480   1.540   1.584   1.644
 13 A"   37 A'   38 A'   39 A'   14 A"   40 A'   41 A'   42 A'                 
  1.879   2.034   2.106   2.132   2.360   2.455   2.842   3.710
 43 A'   15 A"   16 A"   44 A'   45 A'   46 A'   47 A'   48 A'                 
  3.711   3.757   3.765   3.777   3.821   3.996   4.126   6.212
 17 A"   18 A"   49 A'   19 A"   50 A'   51 A'   52 A'   20 A"                 
  6.236   6.252   6.889  13.728  13.799  13.867  35.247  66.704
 53 A'   54 A'   55 A'   21 A"   56 A'   57 A'   58 A'   59 A'                 
162.958
 60 A'                                                                         
 --------------------------------------------------------------

          Ground-State Mulliken Net Atomic Charges

     Atom                 Charge (a.u.)
  ----------------------------------------
      1 P                     0.335874
      2 N                    -0.484447
      3 H                     0.216182
      4 F                    -0.067609
  ----------------------------------------
  Sum of atomic charges =     0.000000

 -----------------------------------------------------------------
                    Cartesian Multipole Moments
 -----------------------------------------------------------------
    Charge (ESU x 10^10)
                 0.0000
    Dipole Moment (Debye)
         X      -0.2923      Y      -2.1731      Z      -0.0000
       Tot       2.1927
    Quadrupole Moments (Debye-Ang)
        XX     -22.8279     XY       3.0536     YY     -26.5080
        XZ      -0.0000     YZ       0.0000     ZZ     -24.2865
    Octopole Moments (Debye-Ang^2)
       XXX       0.2400    XXY      -6.8948    XYY       7.3852
       YYY       2.8965    XXZ       0.0000    XYZ       0.0000
       YYZ       0.0000    XZZ       6.9897    YZZ       1.1389
       ZZZ      -0.0000
    Hexadecapole Moments (Debye-Ang^3)
      XXXX    -148.9154   XXXY      17.8918   XXYY     -47.5948
      XYYY       8.8586   YYYY     -66.7303   XXXZ      -0.0000
      XXYZ       0.0000   XYYZ      -0.0000   YYYZ       0.0000
      XXZZ     -39.6255   XYZZ       2.0430   YYZZ     -15.9769
      XZZZ      -0.0000   YZZZ      -0.0000   ZZZZ     -30.2383
 -----------------------------------------------------------------
 Calculating analytic gradient of the SCF energy
 Gradient of SCF Energy
            1           2           3           4
    1   0.1318460  -0.0217907  -0.0922472  -0.0178082
    2   0.0034907   0.0780106  -0.0433388  -0.0381625
    3  -0.0000000   0.0000000  -0.0000000   0.0000000
 Max gradient component =       1.318E-01
 RMS gradient           =       5.486E-02
 Gradient time:  CPU 0.94 s  wall 0.33 s
 Geometry Optimization Parameters
   NAtoms,    NIC,     NZ,  NCons,   NDum,   NFix, NCnnct, MaxDiis
        4      14       4       0       0       0       0       0

 Cartesian Hessian Update
 Hessian Updated using BFGS Update


** GEOMETRY OPTIMIZATION IN DELOCALIZED INTERNAL COORDINATES **
   Searching for a Minimum

   Optimization Cycle:   2

                       Coordinates (Angstroms)
     ATOM                X               Y               Z
      1  P         0.0017123114   -0.4749775206    0.0000000000
      2  N        -1.5389103097    0.4628717134    0.0000000000
      3  H        -2.6525078896   -0.2795330974    0.0000000000
      4  F         1.2802558123    0.4124962913    0.0000000000
   Point Group: cs    Number of degrees of freedom:     5


   Energy is   -496.543011740

 Hessian Updated using BFGS Update

  5 Hessian modes will be used to form the next step
  Hessian Eigenvalues:
     0.029071    0.164401    0.175965    0.316193    0.672219

 Minimum Search - Taking Simple RFO Step
 Searching for Lamda that Minimizes Along All modes
 Value Taken    Lamda =  -0.15475503
 Calculated Step too Large.  Step scaled by  0.330630
 Step Taken.  Stepsize is  0.300000

                             Maximum     Tolerance    Cnvgd?
         Gradient           0.118325      0.000300      NO
         Displacement       0.198365      0.001200      NO
         Energy change     -0.054140      0.000001      NO


 New Cartesian Coordinates Obtained by Inverse Iteration

 Displacement from previous Coordinates is:  0.388977
 ----------------------------------------------------------------
             Standard Nuclear Orientation (Angstroms)
    I     Atom           X                Y                Z
 ----------------------------------------------------------------
    1      P      -0.0821755746    -0.5048106710     0.0000000000
    2      N      -1.4931643426     0.4417680065     0.0000000000
    3      H      -2.5112988818    -0.2493833925     0.0000000000
    4      F       1.1771887234     0.4332834438     0.0000000000
 ----------------------------------------------------------------
 Molecular Point Group                 Cs    NOp =  2
 Largest Abelian Subgroup              Cs    NOp =  2
 Nuclear Repulsion Energy =    98.2083074161 hartrees
 There are       16 alpha and       16 beta electrons
 Applying Cartesian multipole field
    Component          Value
    ---------          -----
     (2,0,0)        1.00000E-11
     (0,2,0)        2.00000E-11
     (0,0,2)       -3.00000E-11
 Nucleus-field energy     =     0.0000000017 hartrees
 Requested basis set is 6-311++G(d,p)
 There are 30 shells and 81 basis functions
 A cutoff of  1.0D-11 yielded    449 shell pairs
 There are      3354 function pairs (      3616 Cartesian)
 Smallest overlap matrix eigenvalue = 3.60E-03
 Guess MOs from SCF MO coefficient file

 -----------------------------------------------------------------------
  General SCF calculation program by
  Eric Jon Sundstrom, Paul Horn, Yuezhi Mao, Dmitri Zuev, Alec White,
  David Stuck, Shaama M.S., Shane Yost, Joonho Lee, David Small,
  Daniel Levine, Susi Lehtola, Hugh Burton, Evgeny Epifanovsky
 -----------------------------------------------------------------------
 Exchange:     0.2000 Hartree-Fock + 0.0800 Slater + 0.7200 B88
 Correlation:  0.1900 VWN1RPA + 0.8100 LYP
 Using SG-1 standard quadrature grid
 using 4 threads for integral computing
 -------------------------------------------------------
 OpenMP Integral computing Module                
 Release: version 2.0, May 2017, Q-Chem Inc. Pleasanton 
 -------------------------------------------------------
 -------------------------------------------------------
 OpenMP BLAS3 based DFT computing Module                
 Release: version 1.0, May 2013, Q-Chem Inc. Pittsburgh 
 -------------------------------------------------------
 A restricted SCF calculation will be
 performed using DIIS
 SCF converges when DIIS error is below 1.0e-08
 ---------------------------------------
  Cycle       Energy         DIIS error
 ---------------------------------------
    1    -496.5844519469      2.29e-03  
    2    -496.5817706135      3.32e-03  
    3    -496.5872584395      1.86e-03  
    4    -496.5900468236      3.18e-04  
    5    -496.5901319604      9.55e-05  
    6    -496.5901360295      3.14e-05  
    7    -496.5901365913      3.35e-06  
    8    -496.5901366002      8.02e-07  
    9    -496.5901366007      2.19e-07  
   10    -496.5901366008      1.96e-08  
   11    -496.5901366008      3.21e-09  Convergence criterion met
 ---------------------------------------
 SCF time:   CPU 3.49s  wall 1.00s 
 SCF   energy in the final basis set =     -496.5901366008
 Total energy in the final basis set =     -496.5901366008

 --------------------------------------------------------------
             Orbital Energies (a.u.) and Symmetries
 --------------------------------------------------------------

 Alpha MOs, Restricted
 -- Occupied --                  
-77.162 -24.727 -14.359  -6.650  -4.813  -4.810  -4.806  -1.262
  1 A'    2 A'    3 A'    4 A'    5 A'    1 A"    6 A'    7 A'                 
 -0.837  -0.628  -0.506  -0.501  -0.477  -0.391  -0.312  -0.288
  8 A'    9 A'   10 A'    2 A"   11 A'   12 A'    3 A"   13 A'                 
 -- Virtual --                   
 -0.112  -0.034  -0.013   0.016   0.038   0.039   0.065   0.092
  4 A"   14 A'   15 A'   16 A'   17 A'    5 A"   18 A'   19 A'                 
  0.104   0.137   0.141   0.168   0.206   0.219   0.248   0.273
 20 A'   21 A'    6 A"   22 A'   23 A'    7 A"   24 A'    8 A"                 
  0.278   0.292   0.315   0.399   0.446   0.571   0.612   0.637
 25 A'   26 A'   27 A'   28 A'   29 A'   30 A'    9 A"   31 A'                 
  0.651   0.768   0.829   0.871   0.925   0.933   1.132   1.255
 10 A"   32 A'   11 A"   33 A'   34 A'   35 A'   36 A'   12 A"                 
  1.303   1.311   1.327   1.400   1.486   1.592   1.632   1.653
 13 A"   37 A'   38 A'   39 A'   14 A"   40 A'   41 A'   42 A'                 
  1.895   2.064   2.167   2.214   2.419   2.548   2.870   3.723
 43 A'   15 A"   16 A"   44 A'   45 A'   46 A'   47 A'   48 A'                 
  3.725   3.765   3.777   3.783   3.852   4.087   4.157   6.224
 17 A"   18 A"   19 A"   49 A'   50 A'   51 A'   52 A'   20 A"                 
  6.251   6.271   6.940  13.735  13.828  13.870  35.265  66.718
 53 A'   54 A'   55 A'   21 A"   56 A'   57 A'   58 A'   59 A'                 
163.017
 60 A'                                                                         

 Beta MOs, Restricted
 -- Occupied --                  
-77.162 -24.727 -14.359  -6.650  -4.813  -4.810  -4.806  -1.262
  1 A'    2 A'    3 A'    4 A'    5 A'    1 A"    6 A'    7 A'                 
 -0.837  -0.628  -0.506  -0.501  -0.477  -0.391  -0.312  -0.288
  8 A'    9 A'   10 A'    2 A"   11 A'   12 A'    3 A"   13 A'                 
 -- Virtual --                   
 -0.112  -0.034  -0.013   0.016   0.038   0.039   0.065   0.092
  4 A"   14 A'   15 A'   16 A'   17 A'    5 A"   18 A'   19 A'                 
  0.104   0.137   0.141   0.168   0.206   0.219   0.248   0.273
 20 A'   21 A'    6 A"   22 A'   23 A'    7 A"   24 A'    8 A"                 
  0.278   0.292   0.315   0.399   0.446   0.571   0.612   0.637
 25 A'   26 A'   27 A'   28 A'   29 A'   30 A'    9 A"   31 A'                 
  0.651   0.768   0.829   0.871   0.925   0.933   1.132   1.255
 10 A"   32 A'   11 A"   33 A'   34 A'   35 A'   36 A'   12 A"                 
  1.303   1.311   1.327   1.400   1.486   1.592   1.632   1.653
 13 A"   37 A'   38 A'   39 A'   14 A"   40 A'   41 A'   42 A'                 
  1.895   2.064   2.167   2.214   2.419   2.548   2.870   3.723
 43 A'   15 A"   16 A"   44 A'   45 A'   46 A'   47 A'   48 A'                 
  3.725   3.765   3.777   3.783   3.852   4.087   4.157   6.224
 17 A"   18 A"   19 A"   49 A'   50 A'   51 A'   52 A'   20 A"                 
  6.251   6.271   6.940  13.735  13.828  13.870  35.265  66.718
 53 A'   54 A'   55 A'   21 A"   56 A'   57 A'   58 A'   59 A'                 
163.017
 60 A'                                                                         
 --------------------------------------------------------------

          Ground-State Mulliken Net Atomic Charges

     Atom                 Charge (a.u.)
  ----------------------------------------
      1 P                     0.354550
      2 N                    -0.484163
      3 H                     0.227554
      4 F                    -0.097940
  ----------------------------------------
  Sum of atomic charges =     0.000000

 -----------------------------------------------------------------
                    Cartesian Multipole Moments
 -----------------------------------------------------------------
    Charge (ESU x 10^10)
                 0.0000
    Dipole Moment (Debye)
         X      -0.6201      Y      -2.3608      Z      -0.0000
       Tot       2.4409
    Quadrupole Moments (Debye-Ang)
        XX     -22.6762     XY       2.9089     YY     -26.3011
        XZ       0.0000     YZ      -0.0000     ZZ     -23.8335
    Octopole Moments (Debye-Ang^2)
       XXX       4.3572    XXY      -6.0469    XYY       7.8585
       YYY       4.0850    XXZ      -0.0000    XYZ       0.0000
       YYZ      -0.0000    XZZ       7.4458    YZZ       1.3348
       ZZZ      -0.0000
    Hexadecapole Moments (Debye-Ang^3)
      XXXX    -137.8160   XXXY      14.4363   XXYY     -43.8867
      XYYY       6.4627   YYYY     -68.1718   XXXZ       0.0000
      XXYZ      -0.0000   XYYZ       0.0000   YYYZ       0.0000
      XXZZ     -35.9117   XYZZ       1.3548   YYZZ     -15.9239
      XZZZ       0.0000   YZZZ       0.0000   ZZZZ     -28.8399
 -----------------------------------------------------------------
 Calculating analytic gradient of the SCF energy
 Gradient of SCF Energy
            1           2           3           4
    1   0.1006891  -0.0064616  -0.0804064  -0.0138212
    2  -0.0069661   0.0771932  -0.0428873  -0.0273398
    3  -0.0000000   0.0000000   0.0000000   0.0000000
 Max gradient component =       1.007E-01
 RMS gradient           =       4.603E-02
 Gradient time:  CPU 0.97 s  wall 0.33 s
 Geometry Optimization Parameters
   NAtoms,    NIC,     NZ,  NCons,   NDum,   NFix, NCnnct, MaxDiis
        4      14       4       0       0       0       0       0

 Cartesian Hessian Update
 Hessian Updated using BFGS Update


** GEOMETRY OPTIMIZATION IN DELOCALIZED INTERNAL COORDINATES **
   Searching for a Minimum

   Optimization Cycle:   3

                       Coordinates (Angstroms)
     ATOM                X               Y               Z
      1  P        -0.0821755746   -0.5048106710    0.0000000000
      2  N        -1.4931643426    0.4417680065    0.0000000000
      3  H        -2.5112988818   -0.2493833925    0.0000000000
      4  F         1.1771887234    0.4332834438    0.0000000000
   Point Group: cs    Number of degrees of freedom:     5


   Energy is   -496.590136601

 Hessian Updated using BFGS Update

  5 Hessian modes will be used to form the next step
  Hessian Eigenvalues:
     0.079537    0.168481    0.189754    0.342361    0.658678

 Minimum Search - Taking Simple RFO Step
 Searching for Lamda that Minimizes Along All modes
 Value Taken    Lamda =  -0.09872253
 Calculated Step too Large.  Step scaled by  0.413379
 Step Taken.  Stepsize is  0.300000

                             Maximum     Tolerance    Cnvgd?
         Gradient           0.087701      0.000300      NO
         Displacement       0.183877      0.001200      NO
         Energy change     -0.047125      0.000001      NO


 New Cartesian Coordinates Obtained by Inverse Iteration

 Displacement from previous Coordinates is:  0.347390
 ----------------------------------------------------------------
             Standard Nuclear Orientation (Angstroms)
    I     Atom           X                Y                Z
 ----------------------------------------------------------------
    1      P      -0.1556127808    -0.5261859870     0.0000000000
    2      N      -1.4619005201     0.4047603542     0.0000000000
    3      H      -2.3834157165    -0.2103872759     0.0000000000
    4      F       1.0914789419     0.4526702956     0.0000000000
 ----------------------------------------------------------------
 Molecular Point Group                 Cs    NOp =  2
 Largest Abelian Subgroup              Cs    NOp =  2
 Nuclear Repulsion Energy =   100.9719202784 hartrees
 There are       16 alpha and       16 beta electrons
 Applying Cartesian multipole field
    Component          Value
    ---------          -----
     (2,0,0)        1.00000E-11
     (0,2,0)        2.00000E-11
     (0,0,2)       -3.00000E-11
 Nucleus-field energy     =     0.0000000016 hartrees
 Requested basis set is 6-311++G(d,p)
 There are 30 shells and 81 basis functions
 A cutoff of  1.0D-11 yielded    451 shell pairs
 There are      3360 function pairs (      3623 Cartesian)
 Smallest overlap matrix eigenvalue = 3.04E-03
 Guess MOs from SCF MO coefficient file

 -----------------------------------------------------------------------
  General SCF calculation program by
  Eric Jon Sundstrom, Paul Horn, Yuezhi Mao, Dmitri Zuev, Alec White,
  David Stuck, Shaama M.S., Shane Yost, Joonho Lee, David Small,
  Daniel Levine, Susi Lehtola, Hugh Burton, Evgeny Epifanovsky
 -----------------------------------------------------------------------
 Exchange:     0.2000 Hartree-Fock + 0.0800 Slater + 0.7200 B88
 Correlation:  0.1900 VWN1RPA + 0.8100 LYP
 Using SG-1 standard quadrature grid
 using 4 threads for integral computing
 -------------------------------------------------------
 OpenMP Integral computing Module                
 Release: version 2.0, May 2017, Q-Chem Inc. Pleasanton 
 -------------------------------------------------------
 -------------------------------------------------------
 OpenMP BLAS3 based DFT computing Module                
 Release: version 1.0, May 2013, Q-Chem Inc. Pittsburgh 
 -------------------------------------------------------
 A restricted SCF calculation will be
 performed using DIIS
 SCF converges when DIIS error is below 1.0e-08
 ---------------------------------------
  Cycle       Energy         DIIS error
 ---------------------------------------
    1    -496.6167321087      2.50e-03  
    2    -496.6155330240      3.13e-03  
    3    -496.6199814741      1.86e-03  
    4    -496.6226757842      2.52e-04  
    5    -496.6227284981      5.77e-05  
    6    -496.6227299565      3.09e-05  
    7    -496.6227304224      3.87e-06  
    8    -496.6227304318      7.77e-07  
    9    -496.6227304323      1.72e-07  
   10    -496.6227304324      1.90e-08  
   11    -496.6227304324      3.29e-09  Convergence criterion met
 ---------------------------------------
 SCF time:   CPU 3.54s  wall 2.00s 
 SCF   energy in the final basis set =     -496.6227304324
 Total energy in the final basis set =     -496.6227304324

 --------------------------------------------------------------
             Orbital Energies (a.u.) and Symmetries
 --------------------------------------------------------------

 Alpha MOs, Restricted
 -- Occupied --                  
-77.153 -24.714 -14.344  -6.643  -4.806  -4.803  -4.798  -1.246
  1 A'    2 A'    3 A'    4 A'    5 A'    1 A"    6 A'    7 A'                 
 -0.872  -0.623  -0.507  -0.489  -0.476  -0.397  -0.327  -0.294
  8 A'    9 A'   10 A'    2 A"   11 A'   12 A'    3 A"   13 A'                 
 -- Virtual --                   
 -0.103  -0.017  -0.012   0.020   0.039   0.042   0.067   0.107
  4 A"   14 A'   15 A'   16 A'    5 A"   17 A'   18 A'   19 A'                 
  0.123   0.142   0.144   0.167   0.208   0.220   0.254   0.273
 20 A'    6 A"   21 A'   22 A'   23 A'    7 A"   24 A'    8 A"                 
  0.286   0.296   0.328   0.413   0.470   0.587   0.627   0.652
 25 A'   26 A'   27 A'   28 A'   29 A'   30 A'    9 A"   10 A"                 
  0.669   0.753   0.824   0.872   0.904   1.010   1.106   1.254
 31 A'   32 A'   11 A"   33 A'   34 A'   35 A'   36 A'   12 A"                 
  1.313   1.323   1.338   1.409   1.492   1.589   1.641   1.778
 13 A"   37 A'   38 A'   39 A'   14 A"   40 A'   41 A'   42 A'                 
  1.920   2.099   2.253   2.299   2.490   2.629   2.897   3.737
 43 A'   15 A"   16 A"   44 A'   45 A'   46 A'   47 A'   17 A"                 
  3.738   3.775   3.780   3.796   3.906   4.127   4.290   6.236
 48 A'   18 A"   19 A"   49 A'   50 A'   51 A'   52 A'   20 A"                 
  6.266   6.289   6.995  13.741  13.850  13.913  35.318  66.733
 53 A'   54 A'   55 A'   21 A"   56 A'   57 A'   58 A'   59 A'                 
163.086
 60 A'                                                                         

 Beta MOs, Restricted
 -- Occupied --                  
-77.153 -24.714 -14.344  -6.643  -4.806  -4.803  -4.798  -1.246
  1 A'    2 A'    3 A'    4 A'    5 A'    1 A"    6 A'    7 A'                 
 -0.872  -0.623  -0.507  -0.489  -0.476  -0.397  -0.327  -0.294
  8 A'    9 A'   10 A'    2 A"   11 A'   12 A'    3 A"   13 A'                 
 -- Virtual --                   
 -0.103  -0.017  -0.012   0.020   0.039   0.042   0.067   0.107
  4 A"   14 A'   15 A'   16 A'    5 A"   17 A'   18 A'   19 A'                 
  0.123   0.142   0.144   0.167   0.208   0.220   0.254   0.273
 20 A'    6 A"   21 A'   22 A'   23 A'    7 A"   24 A'    8 A"                 
  0.286   0.296   0.328   0.413   0.470   0.587   0.627   0.652
 25 A'   26 A'   27 A'   28 A'   29 A'   30 A'    9 A"   10 A"                 
  0.669   0.753   0.824   0.872   0.904   1.010   1.106   1.254
 31 A'   32 A'   11 A"   33 A'   34 A'   35 A'   36 A'   12 A"                 
  1.313   1.323   1.338   1.409   1.492   1.589   1.641   1.778
 13 A"   37 A'   38 A'   39 A'   14 A"   40 A'   41 A'   42 A'                 
  1.920   2.099   2.253   2.299   2.490   2.629   2.897   3.737
 43 A'   15 A"   16 A"   44 A'   45 A'   46 A'   47 A'   17 A"                 
  3.738   3.775   3.780   3.796   3.906   4.127   4.290   6.236
 48 A'   18 A"   19 A"   49 A'   50 A'   51 A'   52 A'   20 A"                 
  6.266   6.289   6.995  13.741  13.850  13.913  35.318  66.733
 53 A'   54 A'   55 A'   21 A"   56 A'   57 A'   58 A'   59 A'                 
163.086
 60 A'                                                                         
 --------------------------------------------------------------

          Ground-State Mulliken Net Atomic Charges

     Atom                 Charge (a.u.)
  ----------------------------------------
      1 P                     0.365572
      2 N                    -0.481428
      3 H                     0.242428
      4 F                    -0.126572
  ----------------------------------------
  Sum of atomic charges =     0.000000

 -----------------------------------------------------------------
                    Cartesian Multipole Moments
 -----------------------------------------------------------------
    Charge (ESU x 10^10)
                 0.0000
    Dipole Moment (Debye)
         X      -0.9142      Y      -2.4632      Z       0.0000
       Tot       2.6274
    Quadrupole Moments (Debye-Ang)
        XX     -22.5457     XY       2.6968     YY     -26.0128
        XZ       0.0000     YZ       0.0000     ZZ     -23.3743
    Octopole Moments (Debye-Ang^2)
       XXX       7.8339    XXY      -5.1307    XYY       8.1800
       YYY       5.3018    XXZ       0.0000    XYZ       0.0000
       YYZ       0.0000    XZZ       7.7471    YZZ       1.5497
       ZZZ       0.0000
    Hexadecapole Moments (Debye-Ang^3)
      XXXX    -130.1094   XXXY      10.7148   XXYY     -40.8818
      XYYY       3.7822   YYYY     -68.4940   XXXZ       0.0000
      XXYZ       0.0000   XYYZ       0.0000   YYYZ       0.0000
      XXZZ     -32.9824   XYZZ       0.5938   YYZZ     -15.7042
      XZZZ       0.0000   YZZZ       0.0000   ZZZZ     -27.5436
 -----------------------------------------------------------------
 Calculating analytic gradient of the SCF energy
 Gradient of SCF Energy
            1           2           3           4
    1   0.0513677   0.0070182  -0.0464827  -0.0119032
    2  -0.0010815   0.0461051  -0.0279223  -0.0171013
    3   0.0000000  -0.0000000   0.0000000   0.0000000
 Max gradient component =       5.137E-02
 RMS gradient           =       2.612E-02
 Gradient time:  CPU 0.98 s  wall 0.34 s
 Geometry Optimization Parameters
   NAtoms,    NIC,     NZ,  NCons,   NDum,   NFix, NCnnct, MaxDiis
        4      14       4       0       0       0       0       0

 Cartesian Hessian Update
 Hessian Updated using BFGS Update


** GEOMETRY OPTIMIZATION IN DELOCALIZED INTERNAL COORDINATES **
   Searching for a Minimum

   Optimization Cycle:   4

                       Coordinates (Angstroms)
     ATOM                X               Y               Z
      1  P        -0.1556127808   -0.5261859870    0.0000000000
      2  N        -1.4619005201    0.4047603542    0.0000000000
      3  H        -2.3834157165   -0.2103872759    0.0000000000
      4  F         1.0914789419    0.4526702956    0.0000000000
   Point Group: cs    Number of degrees of freedom:     5


   Energy is   -496.622730432

 Hessian Updated using BFGS Update

  5 Hessian modes will be used to form the next step
  Hessian Eigenvalues:
     0.137683    0.172031    0.239506    0.367029    0.652456

 Minimum Search - Taking Simple RFO Step
 Searching for Lamda that Minimizes Along All modes
 Value Taken    Lamda =  -0.02483851
 Calculated Step too Large.  Step scaled by  0.850601
 Step Taken.  Stepsize is  0.300000

                             Maximum     Tolerance    Cnvgd?
         Gradient           0.052389      0.000300      NO
         Displacement       0.218176      0.001200      NO
         Energy change     -0.032594      0.000001      NO


 New Cartesian Coordinates Obtained by Inverse Iteration

 Displacement from previous Coordinates is:  0.307047
 ----------------------------------------------------------------
             Standard Nuclear Orientation (Angstroms)
    I     Atom           X                Y                Z
 ----------------------------------------------------------------
    1      P      -0.2075172946    -0.5546500251     0.0000000000
    2      N      -1.4516061628     0.3523944828     0.0000000000
    3      H      -2.2745898347    -0.1554753824     0.0000000000
    4      F       1.0242632167     0.4785883115     0.0000000000
 ----------------------------------------------------------------
 Molecular Point Group                 Cs    NOp =  2
 Largest Abelian Subgroup              Cs    NOp =  2
 Nuclear Repulsion Energy =   102.9890790213 hartrees
 There are       16 alpha and       16 beta electrons
 Applying Cartesian multipole field
    Component          Value
    ---------          -----
     (2,0,0)        1.00000E-11
     (0,2,0)        2.00000E-11
     (0,0,2)       -3.00000E-11
 Nucleus-field energy     =     0.0000000016 hartrees
 Requested basis set is 6-311++G(d,p)
 There are 30 shells and 81 basis functions
 A cutoff of  1.0D-11 yielded    452 shell pairs
 There are      3372 function pairs (      3635 Cartesian)
 Smallest overlap matrix eigenvalue = 2.57E-03
 Guess MOs from SCF MO coefficient file

 -----------------------------------------------------------------------
  General SCF calculation program by
  Eric Jon Sundstrom, Paul Horn, Yuezhi Mao, Dmitri Zuev, Alec White,
  David Stuck, Shaama M.S., Shane Yost, Joonho Lee, David Small,
  Daniel Levine, Susi Lehtola, Hugh Burton, Evgeny Epifanovsky
 -----------------------------------------------------------------------
 Exchange:     0.2000 Hartree-Fock + 0.0800 Slater + 0.7200 B88
 Correlation:  0.1900 VWN1RPA + 0.8100 LYP
 Using SG-1 standard quadrature grid
 using 4 threads for integral computing
 -------------------------------------------------------
 OpenMP Integral computing Module                
 Release: version 2.0, May 2017, Q-Chem Inc. Pleasanton 
 -------------------------------------------------------
 -------------------------------------------------------
 OpenMP BLAS3 based DFT computing Module                
 Release: version 1.0, May 2013, Q-Chem Inc. Pittsburgh 
 -------------------------------------------------------
 A restricted SCF calculation will be
 performed using DIIS
 SCF converges when DIIS error is below 1.0e-08
 ---------------------------------------
  Cycle       Energy         DIIS error
 ---------------------------------------
    1    -496.6216519364      2.83e-03  
    2    -496.6226650810      2.78e-03  
    3    -496.6246346505      2.17e-03  
    4    -496.6282066936      2.04e-04  
    5    -496.6282384587      4.15e-05  
    6    -496.6282392997      2.24e-05  
    7    -496.6282395364      4.49e-06  
    8    -496.6282395477      6.99e-07  
    9    -496.6282395481      1.46e-07  
   10    -496.6282395481      2.08e-08  
   11    -496.6282395481      4.08e-09  Convergence criterion met
 ---------------------------------------
 SCF time:   CPU 3.57s  wall 1.00s 
 SCF   energy in the final basis set =     -496.6282395481
 Total energy in the final basis set =     -496.6282395481

 --------------------------------------------------------------
             Orbital Energies (a.u.) and Symmetries
 --------------------------------------------------------------

 Alpha MOs, Restricted
 -- Occupied --                  
-77.147 -24.701 -14.327  -6.638  -4.801  -4.799  -4.794  -1.230
  1 A'    2 A'    3 A'    4 A'    5 A'    1 A"    6 A'    7 A'                 
 -0.906  -0.627  -0.516  -0.477  -0.470  -0.398  -0.339  -0.300
  8 A'    9 A'   10 A'    2 A"   11 A'   12 A'    3 A"   13 A'                 
 -- Virtual --                   
 -0.098  -0.019  -0.002   0.021   0.039   0.045   0.068   0.113
  4 A"   14 A'   15 A'   16 A'    5 A"   17 A'   18 A'   19 A'                 
  0.143   0.143   0.161   0.166   0.210   0.221   0.260   0.273
  6 A"   20 A'   21 A'   22 A'   23 A'    7 A"   24 A'    8 A"                 
  0.289   0.304   0.337   0.423   0.502   0.597   0.640   0.651
 25 A'   26 A'   27 A'   28 A'   29 A'   30 A'    9 A"   10 A"                 
  0.716   0.757   0.819   0.863   0.881   1.074   1.077   1.266
 31 A'   32 A'   11 A"   33 A'   34 A'   35 A'   36 A'   12 A"                 
  1.331   1.339   1.353   1.443   1.495   1.575   1.659   1.883
 13 A"   37 A'   38 A'   39 A'   14 A"   40 A'   41 A'   42 A'                 
  1.998   2.122   2.337   2.369   2.534   2.656   3.040   3.749
 43 A'   15 A"   44 A'   16 A"   45 A'   46 A'   47 A'   17 A"                 
  3.755   3.783   3.790   3.811   3.954   4.136   4.523   6.247
 48 A'   18 A"   19 A"   49 A'   50 A'   51 A'   52 A'   20 A"                 
  6.282   6.306   7.021  13.746  13.853  13.974  35.454  66.745
 53 A'   54 A'   55 A'   21 A"   56 A'   57 A'   58 A'   59 A'                 
163.130
 60 A'                                                                         

 Beta MOs, Restricted
 -- Occupied --                  
-77.147 -24.701 -14.327  -6.638  -4.801  -4.799  -4.794  -1.230
  1 A'    2 A'    3 A'    4 A'    5 A'    1 A"    6 A'    7 A'                 
 -0.906  -0.627  -0.516  -0.477  -0.470  -0.398  -0.339  -0.300
  8 A'    9 A'   10 A'    2 A"   11 A'   12 A'    3 A"   13 A'                 
 -- Virtual --                   
 -0.098  -0.019  -0.002   0.021   0.039   0.045   0.068   0.113
  4 A"   14 A'   15 A'   16 A'    5 A"   17 A'   18 A'   19 A'                 
  0.143   0.143   0.161   0.166   0.210   0.221   0.260   0.273
  6 A"   20 A'   21 A'   22 A'   23 A'    7 A"   24 A'    8 A"                 
  0.289   0.304   0.337   0.423   0.502   0.597   0.640   0.651
 25 A'   26 A'   27 A'   28 A'   29 A'   30 A'    9 A"   10 A"                 
  0.716   0.757   0.819   0.863   0.881   1.074   1.077   1.266
 31 A'   32 A'   11 A"   33 A'   34 A'   35 A'   36 A'   12 A"                 
  1.331   1.339   1.353   1.443   1.495   1.575   1.659   1.883
 13 A"   37 A'   38 A'   39 A'   14 A"   40 A'   41 A'   42 A'                 
  1.998   2.122   2.337   2.369   2.534   2.656   3.040   3.749
 43 A'   15 A"   44 A'   16 A"   45 A'   46 A'   47 A'   17 A"                 
  3.755   3.783   3.790   3.811   3.954   4.136   4.523   6.247
 48 A'   18 A"   19 A"   49 A'   50 A'   51 A'   52 A'   20 A"                 
  6.282   6.306   7.021  13.746  13.853  13.974  35.454  66.745
 53 A'   54 A'   55 A'   21 A"   56 A'   57 A'   58 A'   59 A'                 
163.130
 60 A'                                                                         
 --------------------------------------------------------------

          Ground-State Mulliken Net Atomic Charges

     Atom                 Charge (a.u.)
  ----------------------------------------
      1 P                     0.375938
      2 N                    -0.481745
      3 H                     0.263659
      4 F                    -0.157852
  ----------------------------------------
  Sum of atomic charges =    -0.000000

 -----------------------------------------------------------------
                    Cartesian Multipole Moments
 -----------------------------------------------------------------
    Charge (ESU x 10^10)
                -0.0000
    Dipole Moment (Debye)
         X      -1.1466      Y      -2.5474      Z      -0.0000
       Tot       2.7936
    Quadrupole Moments (Debye-Ang)
        XX     -22.4772     XY       2.3786     YY     -25.6415
        XZ      -0.0000     YZ      -0.0000     ZZ     -22.9661
    Octopole Moments (Debye-Ang^2)
       XXX      10.3935    XXY      -3.9480    XYY       8.2205
       YYY       6.7724    XXZ      -0.0000    XYZ      -0.0000
       YYZ       0.0000    XZZ       7.8571    YZZ       1.8929
       ZZZ      -0.0000
    Hexadecapole Moments (Debye-Ang^3)
      XXXX    -125.3749   XXXY       6.6049   XXYY     -38.7759
      XYYY       1.0678   YYYY     -69.1042   XXXZ      -0.0000
      XXYZ      -0.0000   XYYZ       0.0000   YYYZ      -0.0000
      XXZZ     -30.8620   XYZZ      -0.2093   YYZZ     -15.5855
      XZZZ      -0.0000   YZZZ      -0.0000   ZZZZ     -26.4918
 -----------------------------------------------------------------
 Calculating analytic gradient of the SCF energy
 Gradient of SCF Energy
            1           2           3           4
    1  -0.0034803  -0.0362527   0.0475080  -0.0077749
    2   0.0086668  -0.0267605   0.0234044  -0.0053107
    3   0.0000000  -0.0000000  -0.0000000  -0.0000000
 Max gradient component =       4.751E-02
 RMS gradient           =       2.043E-02
 Gradient time:  CPU 0.99 s  wall 0.34 s
 Geometry Optimization Parameters
   NAtoms,    NIC,     NZ,  NCons,   NDum,   NFix, NCnnct, MaxDiis
        4      14       4       0       0       0       0       0

 Cartesian Hessian Update
 Hessian Updated using BFGS Update


** GEOMETRY OPTIMIZATION IN DELOCALIZED INTERNAL COORDINATES **
   Searching for a Minimum

   Optimization Cycle:   5

                       Coordinates (Angstroms)
     ATOM                X               Y               Z
      1  P        -0.2075172946   -0.5546500251    0.0000000000
      2  N        -1.4516061628    0.3523944828    0.0000000000
      3  H        -2.2745898347   -0.1554753824    0.0000000000
      4  F         1.0242632167    0.4785883115    0.0000000000
   Point Group: cs    Number of degrees of freedom:     5


   Energy is   -496.628239548

 Hessian Updated using BFGS Update

  5 Hessian modes will be used to form the next step
  Hessian Eigenvalues:
     0.164027    0.199065    0.329331    0.445786    0.648390

 Minimum Search - Taking Simple RFO Step
 Searching for Lamda that Minimizes Along All modes
 Value Taken    Lamda =  -0.00765559
 Step Taken.  Stepsize is  0.146579

                             Maximum     Tolerance    Cnvgd?
         Gradient           0.030649      0.000300      NO
         Displacement       0.096117      0.001200      NO
         Energy change     -0.005509      0.000001      NO


 New Cartesian Coordinates Obtained by Inverse Iteration

 Displacement from previous Coordinates is:  0.122130
 ----------------------------------------------------------------
             Standard Nuclear Orientation (Angstroms)
    I     Atom           X                Y                Z
 ----------------------------------------------------------------
    1      P      -0.1955253371    -0.5518943872     0.0000000000
    2      N      -1.4267624253     0.3576303303     0.0000000000
    3      H      -2.3289249614    -0.1661907324     0.0000000000
    4      F       1.0417626483     0.4813121761     0.0000000000
 ----------------------------------------------------------------
 Molecular Point Group                 Cs    NOp =  2
 Largest Abelian Subgroup              Cs    NOp =  2
 Nuclear Repulsion Energy =   102.7046809469 hartrees
 There are       16 alpha and       16 beta electrons
 Applying Cartesian multipole field
    Component          Value
    ---------          -----
     (2,0,0)        1.00000E-11
     (0,2,0)        2.00000E-11
     (0,0,2)       -3.00000E-11
 Nucleus-field energy     =     0.0000000016 hartrees
 Requested basis set is 6-311++G(d,p)
 There are 30 shells and 81 basis functions
 A cutoff of  1.0D-11 yielded    452 shell pairs
 There are      3372 function pairs (      3635 Cartesian)
 Smallest overlap matrix eigenvalue = 2.74E-03
 Guess MOs from SCF MO coefficient file

 -----------------------------------------------------------------------
  General SCF calculation program by
  Eric Jon Sundstrom, Paul Horn, Yuezhi Mao, Dmitri Zuev, Alec White,
  David Stuck, Shaama M.S., Shane Yost, Joonho Lee, David Small,
  Daniel Levine, Susi Lehtola, Hugh Burton, Evgeny Epifanovsky
 -----------------------------------------------------------------------
 Exchange:     0.2000 Hartree-Fock + 0.0800 Slater + 0.7200 B88
 Correlation:  0.1900 VWN1RPA + 0.8100 LYP
 Using SG-1 standard quadrature grid
 using 4 threads for integral computing
 -------------------------------------------------------
 OpenMP Integral computing Module                
 Release: version 2.0, May 2017, Q-Chem Inc. Pleasanton 
 -------------------------------------------------------
 -------------------------------------------------------
 OpenMP BLAS3 based DFT computing Module                
 Release: version 1.0, May 2013, Q-Chem Inc. Pittsburgh 
 -------------------------------------------------------
 A restricted SCF calculation will be
 performed using DIIS
 SCF converges when DIIS error is below 1.0e-08
 ---------------------------------------
  Cycle       Energy         DIIS error
 ---------------------------------------
    1    -496.6288445419      1.38e-03  
    2    -496.6299223997      6.33e-04  
    3    -496.6293921724      1.05e-03  
    4    -496.6302290272      9.28e-05  
    5    -496.6302327062      5.02e-05  
    6    -496.6302339196      6.82e-06  
    7    -496.6302339493      1.83e-06  
    8    -496.6302339517      2.44e-07  
    9    -496.6302339517      4.14e-08  
   10    -496.6302339517      9.31e-09  Convergence criterion met
 ---------------------------------------
 SCF time:   CPU 3.24s  wall 1.00s 
 SCF   energy in the final basis set =     -496.6302339517
 Total energy in the final basis set =     -496.6302339517

 --------------------------------------------------------------
             Orbital Energies (a.u.) and Symmetries
 --------------------------------------------------------------

 Alpha MOs, Restricted
 -- Occupied --                  
-77.145 -24.699 -14.333  -6.637  -4.799  -4.797  -4.792  -1.226
  1 A'    2 A'    3 A'    4 A'    5 A'    1 A"    6 A'    7 A'                 
 -0.897  -0.619  -0.510  -0.474  -0.468  -0.396  -0.339  -0.298
  8 A'    9 A'   10 A'    2 A"   11 A'   12 A'    3 A"   13 A'                 
 -- Virtual --                   
 -0.096  -0.017  -0.007   0.021   0.039   0.043   0.068   0.113
  4 A"   14 A'   15 A'   16 A'    5 A"   17 A'   18 A'   19 A'                 
  0.136   0.142   0.150   0.167   0.210   0.222   0.258   0.274
 20 A'    6 A"   21 A'   22 A'   23 A'    7 A"   24 A'    8 A"                 
  0.289   0.305   0.340   0.421   0.486   0.599   0.643   0.652
 25 A'   26 A'   27 A'   28 A'   29 A'   30 A'    9 A"   10 A"                 
  0.697   0.739   0.816   0.868   0.891   1.082   1.087   1.262
 31 A'   32 A'   11 A"   33 A'   34 A'   35 A'   36 A'   12 A"                 
  1.324   1.342   1.356   1.431   1.497   1.576   1.650   1.840
 13 A"   37 A'   38 A'   39 A'   14 A"   40 A'   41 A'   42 A'                 
  1.951   2.124   2.304   2.320   2.544   2.667   2.935   3.751
 43 A'   15 A"   16 A"   44 A'   45 A'   46 A'   47 A'   17 A"                 
  3.757   3.784   3.786   3.810   3.947   4.130   4.418   6.250
 48 A'   18 A"   19 A"   49 A'   50 A'   51 A'   52 A'   20 A"                 
  6.285   6.309   7.024  13.748  13.853  13.982  35.376  66.747
 53 A'   54 A'   55 A'   21 A"   56 A'   57 A'   58 A'   59 A'                 
163.135
 60 A'                                                                         

 Beta MOs, Restricted
 -- Occupied --                  
-77.145 -24.699 -14.333  -6.637  -4.799  -4.797  -4.792  -1.226
  1 A'    2 A'    3 A'    4 A'    5 A'    1 A"    6 A'    7 A'                 
 -0.897  -0.619  -0.510  -0.474  -0.468  -0.396  -0.339  -0.298
  8 A'    9 A'   10 A'    2 A"   11 A'   12 A'    3 A"   13 A'                 
 -- Virtual --                   
 -0.096  -0.017  -0.007   0.021   0.039   0.043   0.068   0.113
  4 A"   14 A'   15 A'   16 A'    5 A"   17 A'   18 A'   19 A'                 
  0.136   0.142   0.150   0.167   0.210   0.222   0.258   0.274
 20 A'    6 A"   21 A'   22 A'   23 A'    7 A"   24 A'    8 A"                 
  0.289   0.305   0.340   0.421   0.486   0.599   0.643   0.652
 25 A'   26 A'   27 A'   28 A'   29 A'   30 A'    9 A"   10 A"                 
  0.697   0.739   0.816   0.868   0.891   1.082   1.087   1.262
 31 A'   32 A'   11 A"   33 A'   34 A'   35 A'   36 A'   12 A"                 
  1.324   1.342   1.356   1.431   1.497   1.576   1.650   1.840
 13 A"   37 A'   38 A'   39 A'   14 A"   40 A'   41 A'   42 A'                 
  1.951   2.124   2.304   2.320   2.544   2.667   2.935   3.751
 43 A'   15 A"   16 A"   44 A'   45 A'   46 A'   47 A'   17 A"                 
  3.757   3.784   3.786   3.810   3.947   4.130   4.418   6.250
 48 A'   18 A"   19 A"   49 A'   50 A'   51 A'   52 A'   20 A"                 
  6.285   6.309   7.024  13.748  13.853  13.982  35.376  66.747
 53 A'   54 A'   55 A'   21 A"   56 A'   57 A'   58 A'   59 A'                 
163.135
 60 A'                                                                         
 --------------------------------------------------------------

          Ground-State Mulliken Net Atomic Charges

     Atom                 Charge (a.u.)
  ----------------------------------------
      1 P                     0.376968
      2 N                    -0.475435
      3 H                     0.258854
      4 F                    -0.160387
  ----------------------------------------
  Sum of atomic charges =    -0.000000

 -----------------------------------------------------------------
                    Cartesian Multipole Moments
 -----------------------------------------------------------------
    Charge (ESU x 10^10)
                -0.0000
    Dipole Moment (Debye)
         X      -1.3029      Y      -2.5428      Z      -0.0000
       Tot       2.8572
    Quadrupole Moments (Debye-Ang)
        XX     -22.1175     XY       2.3254     YY     -25.7318
        XZ      -0.0000     YZ       0.0000     ZZ     -23.0366
    Octopole Moments (Debye-Ang^2)
       XXX       7.9906    XXY      -4.0046    XYY       7.9434
       YYY       6.5632    XXZ      -0.0000    XYZ      -0.0000
       YYZ      -0.0000    XZZ       7.6304    YZZ       1.8320
       ZZZ      -0.0000
    Hexadecapole Moments (Debye-Ang^3)
      XXXX    -121.5448   XXXY       6.5129   XXYY     -38.9103
      XYYY       0.9595   YYYY     -69.3153   XXXZ      -0.0000
      XXYZ       0.0000   XYYZ      -0.0000   YYYZ       0.0000
      XXZZ     -31.0362   XYZZ      -0.2539   YYZZ     -15.6263
      XZZZ      -0.0000   YZZZ       0.0000   ZZZZ     -26.5670
 -----------------------------------------------------------------
 Calculating analytic gradient of the SCF energy
 Gradient of SCF Energy
            1           2           3           4
    1  -0.0111825   0.0329177  -0.0148994  -0.0068357
    2   0.0149443   0.0004406  -0.0109825  -0.0044024
    3   0.0000000   0.0000000  -0.0000000  -0.0000000
 Max gradient component =       3.292E-02
 RMS gradient           =       1.239E-02
 Gradient time:  CPU 0.99 s  wall 0.34 s
 Geometry Optimization Parameters
   NAtoms,    NIC,     NZ,  NCons,   NDum,   NFix, NCnnct, MaxDiis
        4      14       4       0       0       0       0       0

 Cartesian Hessian Update
 Hessian Updated using BFGS Update


** GEOMETRY OPTIMIZATION IN DELOCALIZED INTERNAL COORDINATES **
   Searching for a Minimum

   Optimization Cycle:   6

                       Coordinates (Angstroms)
     ATOM                X               Y               Z
      1  P        -0.1955253371   -0.5518943872    0.0000000000
      2  N        -1.4267624253    0.3576303303    0.0000000000
      3  H        -2.3289249614   -0.1661907324    0.0000000000
      4  F         1.0417626483    0.4813121761    0.0000000000
   Point Group: cs    Number of degrees of freedom:     5


   Energy is   -496.630233952

 Hessian Updated using BFGS Update

  5 Hessian modes will be used to form the next step
  Hessian Eigenvalues:
     0.169086    0.229850    0.361513    0.492246    0.630807

 Minimum Search - Taking Simple RFO Step
 Searching for Lamda that Minimizes Along All modes
 Value Taken    Lamda =  -0.00228162
 Step Taken.  Stepsize is  0.084460

                             Maximum     Tolerance    Cnvgd?
         Gradient           0.019773      0.000300      NO
         Displacement       0.065493      0.001200      NO
         Energy change     -0.001994      0.000001      NO


 New Cartesian Coordinates Obtained by Inverse Iteration

 Displacement from previous Coordinates is:  0.071001
 ----------------------------------------------------------------
             Standard Nuclear Orientation (Angstroms)
    I     Atom           X                Y                Z
 ----------------------------------------------------------------
    1      P      -0.1760021527    -0.5621839837     0.0000000000
    2      N      -1.4506981076     0.3574492769     0.0000000000
    3      H      -2.3385430024    -0.1590210085     0.0000000000
    4      F       1.0557931872     0.4846131022     0.0000000000
 ----------------------------------------------------------------
 Molecular Point Group                 Cs    NOp =  2
 Largest Abelian Subgroup              Cs    NOp =  2
 Nuclear Repulsion Energy =   101.4203845274 hartrees
 There are       16 alpha and       16 beta electrons
 Applying Cartesian multipole field
    Component          Value
    ---------          -----
     (2,0,0)        1.00000E-11
     (0,2,0)        2.00000E-11
     (0,0,2)       -3.00000E-11
 Nucleus-field energy     =     0.0000000017 hartrees
 Requested basis set is 6-311++G(d,p)
 There are 30 shells and 81 basis functions
 A cutoff of  1.0D-11 yielded    452 shell pairs
 There are      3372 function pairs (      3635 Cartesian)
 Smallest overlap matrix eigenvalue = 2.81E-03
 Guess MOs from SCF MO coefficient file

 -----------------------------------------------------------------------
  General SCF calculation program by
  Eric Jon Sundstrom, Paul Horn, Yuezhi Mao, Dmitri Zuev, Alec White,
  David Stuck, Shaama M.S., Shane Yost, Joonho Lee, David Small,
  Daniel Levine, Susi Lehtola, Hugh Burton, Evgeny Epifanovsky
 -----------------------------------------------------------------------
 Exchange:     0.2000 Hartree-Fock + 0.0800 Slater + 0.7200 B88
 Correlation:  0.1900 VWN1RPA + 0.8100 LYP
 Using SG-1 standard quadrature grid
 using 4 threads for integral computing
 -------------------------------------------------------
 OpenMP Integral computing Module                
 Release: version 2.0, May 2017, Q-Chem Inc. Pleasanton 
 -------------------------------------------------------
 -------------------------------------------------------
 OpenMP BLAS3 based DFT computing Module                
 Release: version 1.0, May 2013, Q-Chem Inc. Pittsburgh 
 -------------------------------------------------------
 A restricted SCF calculation will be
 performed using DIIS
 SCF converges when DIIS error is below 1.0e-08
 ---------------------------------------
  Cycle       Energy         DIIS error
 ---------------------------------------
    1    -496.6298471632      8.82e-04  
    2    -496.6301025545      8.32e-04  
    3    -496.6302021708      7.17e-04  
    4    -496.6305950468      1.12e-04  
    5    -496.6306044693      2.87e-05  
    6    -496.6306048213      1.11e-05  
    7    -496.6306048888      1.20e-06  
    8    -496.6306048895      1.43e-07  
    9    -496.6306048895      4.48e-08  
   10    -496.6306048895      5.67e-09  Convergence criterion met
 ---------------------------------------
 SCF time:   CPU 3.23s  wall 1.00s 
 SCF   energy in the final basis set =     -496.6306048895
 Total energy in the final basis set =     -496.6306048895

 --------------------------------------------------------------
             Orbital Energies (a.u.) and Symmetries
 --------------------------------------------------------------

 Alpha MOs, Restricted
 -- Occupied --                  
-77.151 -24.702 -14.336  -6.641  -4.804  -4.802  -4.797  -1.227
  1 A'    2 A'    3 A'    4 A'    5 A'    1 A"    6 A'    7 A'                 
 -0.888  -0.622  -0.510  -0.475  -0.469  -0.396  -0.333  -0.298
  8 A'    9 A'   10 A'    2 A"   11 A'   12 A'    3 A"   13 A'                 
 -- Virtual --                   
 -0.102  -0.020  -0.008   0.020   0.039   0.043   0.067   0.111
  4 A"   14 A'   15 A'   16 A'    5 A"   17 A'   18 A'   19 A'                 
  0.138   0.142   0.150   0.166   0.210   0.221   0.257   0.274
 20 A'    6 A"   21 A'   22 A'   23 A'    7 A"   24 A'    8 A"                 
  0.286   0.304   0.331   0.419   0.489   0.588   0.632   0.650
 25 A'   26 A'   27 A'   28 A'   29 A'   30 A'    9 A"   10 A"                 
  0.694   0.749   0.821   0.863   0.894   1.039   1.086   1.263
 31 A'   32 A'   11 A"   33 A'   34 A'   35 A'   36 A'   12 A"                 
  1.323   1.339   1.355   1.431   1.494   1.584   1.645   1.851
 13 A"   37 A'   38 A'   39 A'   14 A"   40 A'   41 A'   42 A'                 
  1.955   2.104   2.309   2.318   2.539   2.640   2.953   3.750
 43 A'   15 A"   44 A'   16 A"   45 A'   46 A'   47 A'   17 A"                 
  3.755   3.782   3.784   3.805   3.922   4.117   4.415   6.247
 48 A'   18 A"   19 A"   49 A'   50 A'   51 A'   52 A'   20 A"                 
  6.283   6.306   6.996  13.743  13.844  13.938  35.383  66.743
 53 A'   54 A'   55 A'   21 A"   56 A'   57 A'   58 A'   59 A'                 
163.097
 60 A'                                                                         

 Beta MOs, Restricted
 -- Occupied --                  
-77.151 -24.702 -14.336  -6.641  -4.804  -4.802  -4.797  -1.227
  1 A'    2 A'    3 A'    4 A'    5 A'    1 A"    6 A'    7 A'                 
 -0.888  -0.622  -0.510  -0.475  -0.469  -0.396  -0.333  -0.298
  8 A'    9 A'   10 A'    2 A"   11 A'   12 A'    3 A"   13 A'                 
 -- Virtual --                   
 -0.102  -0.020  -0.008   0.020   0.039   0.043   0.067   0.111
  4 A"   14 A'   15 A'   16 A'    5 A"   17 A'   18 A'   19 A'                 
  0.138   0.142   0.150   0.166   0.210   0.221   0.257   0.274
 20 A'    6 A"   21 A'   22 A'   23 A'    7 A"   24 A'    8 A"                 
  0.286   0.304   0.331   0.419   0.489   0.588   0.632   0.650
 25 A'   26 A'   27 A'   28 A'   29 A'   30 A'    9 A"   10 A"                 
  0.694   0.749   0.821   0.863   0.894   1.039   1.086   1.263
 31 A'   32 A'   11 A"   33 A'   34 A'   35 A'   36 A'   12 A"                 
  1.323   1.339   1.355   1.431   1.494   1.584   1.645   1.851
 13 A"   37 A'   38 A'   39 A'   14 A"   40 A'   41 A'   42 A'                 
  1.955   2.104   2.309   2.318   2.539   2.640   2.953   3.750
 43 A'   15 A"   44 A'   16 A"   45 A'   46 A'   47 A'   17 A"                 
  3.755   3.782   3.784   3.805   3.922   4.117   4.415   6.247
 48 A'   18 A"   19 A"   49 A'   50 A'   51 A'   52 A'   20 A"                 
  6.283   6.306   6.996  13.743  13.844  13.938  35.383  66.743
 53 A'   54 A'   55 A'   21 A"   56 A'   57 A'   58 A'   59 A'                 
163.097
 60 A'                                                                         
 --------------------------------------------------------------

          Ground-State Mulliken Net Atomic Charges

     Atom                 Charge (a.u.)
  ----------------------------------------
      1 P                     0.387612
      2 N                    -0.485187
      3 H                     0.258608
      4 F                    -0.161032
  ----------------------------------------
  Sum of atomic charges =    -0.000000

 -----------------------------------------------------------------
                    Cartesian Multipole Moments
 -----------------------------------------------------------------
    Charge (ESU x 10^10)
                -0.0000
    Dipole Moment (Debye)
         X      -1.1910      Y      -2.5944      Z      -0.0000
       Tot       2.8547
    Quadrupole Moments (Debye-Ang)
        XX     -22.3080     XY       2.3262     YY     -25.7317
        XZ       0.0000     YZ      -0.0000     ZZ     -23.1507
    Octopole Moments (Debye-Ang^2)
       XXX       7.8318    XXY      -3.9170    XYY       7.8739
       YYY       6.6427    XXZ      -0.0000    XYZ       0.0000
       YYZ       0.0000    XZZ       7.5978    YZZ       1.9262
       ZZZ      -0.0000
    Hexadecapole Moments (Debye-Ang^3)
      XXXX    -124.7898   XXXY       6.7990   XXYY     -39.7565
      XYYY       1.5289   YYYY     -70.0325   XXXZ       0.0000
      XXYZ       0.0000   XYYZ       0.0000   YYYZ      -0.0000
      XXZZ     -31.6816   XYZZ      -0.1222   YYZZ     -15.8305
      XZZZ       0.0000   YZZZ       0.0000   ZZZZ     -26.9140
 -----------------------------------------------------------------
 Calculating analytic gradient of the SCF energy
 Gradient of SCF Energy
            1           2           3           4
    1   0.0199817  -0.0123918  -0.0050926  -0.0024973
    2  -0.0083523   0.0142572  -0.0028738  -0.0030311
    3  -0.0000000   0.0000000   0.0000000   0.0000000
 Max gradient component =       1.998E-02
 RMS gradient           =       8.541E-03
 Gradient time:  CPU 0.99 s  wall 0.34 s
 Geometry Optimization Parameters
   NAtoms,    NIC,     NZ,  NCons,   NDum,   NFix, NCnnct, MaxDiis
        4      14       4       0       0       0       0       0

 Cartesian Hessian Update
 Hessian Updated using BFGS Update


** GEOMETRY OPTIMIZATION IN DELOCALIZED INTERNAL COORDINATES **
   Searching for a Minimum

   Optimization Cycle:   7

                       Coordinates (Angstroms)
     ATOM                X               Y               Z
      1  P        -0.1760021527   -0.5621839837    0.0000000000
      2  N        -1.4506981076    0.3574492769    0.0000000000
      3  H        -2.3385430024   -0.1590210085    0.0000000000
      4  F         1.0557931872    0.4846131022    0.0000000000
   Point Group: cs    Number of degrees of freedom:     5


   Energy is   -496.630604889

 Hessian Updated using BFGS Update

  5 Hessian modes will be used to form the next step
  Hessian Eigenvalues:
     0.169826    0.323165    0.393394    0.542929    0.608320

 Minimum Search - Taking Simple RFO Step
 Searching for Lamda that Minimizes Along All modes
 Value Taken    Lamda =  -0.00101684
 Step Taken.  Stepsize is  0.048116

                             Maximum     Tolerance    Cnvgd?
         Gradient           0.013723      0.000300      NO
         Displacement       0.032986      0.001200      NO
         Energy change     -0.000371      0.000001      NO


 New Cartesian Coordinates Obtained by Inverse Iteration

 Displacement from previous Coordinates is:  0.043426
 ----------------------------------------------------------------
             Standard Nuclear Orientation (Angstroms)
    I     Atom           X                Y                Z
 ----------------------------------------------------------------
    1      P      -0.1869840858    -0.5620173867     0.0000000000
    2      N      -1.4421932488     0.3469804033     0.0000000000
    3      H      -2.3282100607    -0.1524600196     0.0000000000
    4      F       1.0479373197     0.4883543898     0.0000000000
 ----------------------------------------------------------------
 Molecular Point Group                 Cs    NOp =  2
 Largest Abelian Subgroup              Cs    NOp =  2
 Nuclear Repulsion Energy =   101.9533579336 hartrees
 There are       16 alpha and       16 beta electrons
 Applying Cartesian multipole field
    Component          Value
    ---------          -----
     (2,0,0)        1.00000E-11
     (0,2,0)        2.00000E-11
     (0,0,2)       -3.00000E-11
 Nucleus-field energy     =     0.0000000016 hartrees
 Requested basis set is 6-311++G(d,p)
 There are 30 shells and 81 basis functions
 A cutoff of  1.0D-11 yielded    452 shell pairs
 There are      3372 function pairs (      3635 Cartesian)
 Smallest overlap matrix eigenvalue = 2.74E-03
 Guess MOs from SCF MO coefficient file

 -----------------------------------------------------------------------
  General SCF calculation program by
  Eric Jon Sundstrom, Paul Horn, Yuezhi Mao, Dmitri Zuev, Alec White,
  David Stuck, Shaama M.S., Shane Yost, Joonho Lee, David Small,
  Daniel Levine, Susi Lehtola, Hugh Burton, Evgeny Epifanovsky
 -----------------------------------------------------------------------
 Exchange:     0.2000 Hartree-Fock + 0.0800 Slater + 0.7200 B88
 Correlation:  0.1900 VWN1RPA + 0.8100 LYP
 Using SG-1 standard quadrature grid
 using 4 threads for integral computing
 -------------------------------------------------------
 OpenMP Integral computing Module                
 Release: version 2.0, May 2017, Q-Chem Inc. Pleasanton 
 -------------------------------------------------------
 -------------------------------------------------------
 OpenMP BLAS3 based DFT computing Module                
 Release: version 1.0, May 2013, Q-Chem Inc. Pittsburgh 
 -------------------------------------------------------
 A restricted SCF calculation will be
 performed using DIIS
 SCF converges when DIIS error is below 1.0e-08
 ---------------------------------------
  Cycle       Energy         DIIS error
 ---------------------------------------
    1    -496.6309114852      5.03e-04  
    2    -496.6308902313      6.12e-04  
    3    -496.6310686423      3.36e-04  
    4    -496.6311550275      5.39e-05  
    5    -496.6311574536      8.37e-06  
    6    -496.6311574982      9.34e-07  
    7    -496.6311574988      3.80e-07  
    8    -496.6311574988      2.19e-07  
    9    -496.6311574988      4.05e-08  
   10    -496.6311574989      4.47e-09  Convergence criterion met
 ---------------------------------------
 SCF time:   CPU 3.24s  wall 1.00s 
 SCF   energy in the final basis set =     -496.6311574989
 Total energy in the final basis set =     -496.6311574989

 --------------------------------------------------------------
             Orbital Energies (a.u.) and Symmetries
 --------------------------------------------------------------

 Alpha MOs, Restricted
 -- Occupied --                  
-77.149 -24.699 -14.333  -6.639  -4.802  -4.800  -4.795  -1.224
  1 A'    2 A'    3 A'    4 A'    5 A'    1 A"    6 A'    7 A'                 
 -0.895  -0.622  -0.511  -0.472  -0.467  -0.396  -0.337  -0.298
  8 A'    9 A'   10 A'    2 A"   11 A'   12 A'    3 A"   13 A'                 
 -- Virtual --                   
 -0.100  -0.019  -0.007   0.020   0.039   0.043   0.067   0.113
  4 A"   14 A'   15 A'   16 A'    5 A"   17 A'   18 A'   19 A'                 
  0.140   0.142   0.152   0.166   0.210   0.222   0.258   0.274
 20 A'    6 A"   21 A'   22 A'   23 A'    7 A"   24 A'    8 A"                 
  0.287   0.306   0.335   0.420   0.492   0.592   0.637   0.650
 25 A'   26 A'   27 A'   28 A'   29 A'   30 A'    9 A"   10 A"                 
  0.701   0.744   0.818   0.862   0.893   1.062   1.081   1.265
 31 A'   32 A'   11 A"   33 A'   34 A'   35 A'   36 A'   12 A"                 
  1.326   1.343   1.358   1.437   1.496   1.580   1.648   1.858
 13 A"   37 A'   38 A'   39 A'   14 A"   40 A'   41 A'   42 A'                 
  1.964   2.111   2.311   2.326   2.548   2.655   2.962   3.753
 43 A'   15 A"   44 A'   16 A"   45 A'   46 A'   47 A'   17 A"                 
  3.759   3.784   3.786   3.809   3.934   4.119   4.444   6.250
 48 A'   18 A"   19 A"   49 A'   50 A'   51 A'   52 A'   20 A"                 
  6.286   6.310   7.006  13.745  13.846  13.961  35.396  66.746
 53 A'   54 A'   55 A'   21 A"   56 A'   57 A'   58 A'   59 A'                 
163.113
 60 A'                                                                         

 Beta MOs, Restricted
 -- Occupied --                  
-77.149 -24.699 -14.333  -6.639  -4.802  -4.800  -4.795  -1.224
  1 A'    2 A'    3 A'    4 A'    5 A'    1 A"    6 A'    7 A'                 
 -0.895  -0.622  -0.511  -0.472  -0.467  -0.396  -0.337  -0.298
  8 A'    9 A'   10 A'    2 A"   11 A'   12 A'    3 A"   13 A'                 
 -- Virtual --                   
 -0.100  -0.019  -0.007   0.020   0.039   0.043   0.067   0.113
  4 A"   14 A'   15 A'   16 A'    5 A"   17 A'   18 A'   19 A'                 
  0.140   0.142   0.152   0.166   0.210   0.222   0.258   0.274
 20 A'    6 A"   21 A'   22 A'   23 A'    7 A"   24 A'    8 A"                 
  0.287   0.306   0.335   0.420   0.492   0.592   0.637   0.650
 25 A'   26 A'   27 A'   28 A'   29 A'   30 A'    9 A"   10 A"                 
  0.701   0.744   0.818   0.862   0.893   1.062   1.081   1.265
 31 A'   32 A'   11 A"   33 A'   34 A'   35 A'   36 A'   12 A"                 
  1.326   1.343   1.358   1.437   1.496   1.580   1.648   1.858
 13 A"   37 A'   38 A'   39 A'   14 A"   40 A'   41 A'   42 A'                 
  1.964   2.111   2.311   2.326   2.548   2.655   2.962   3.753
 43 A'   15 A"   44 A'   16 A"   45 A'   46 A'   47 A'   17 A"                 
  3.759   3.784   3.786   3.809   3.934   4.119   4.444   6.250
 48 A'   18 A"   19 A"   49 A'   50 A'   51 A'   52 A'   20 A"                 
  6.286   6.310   7.006  13.745  13.846  13.961  35.396  66.746
 53 A'   54 A'   55 A'   21 A"   56 A'   57 A'   58 A'   59 A'                 
163.113
 60 A'                                                                         
 --------------------------------------------------------------

          Ground-State Mulliken Net Atomic Charges

     Atom                 Charge (a.u.)
  ----------------------------------------
      1 P                     0.386396
      2 N                    -0.483137
      3 H                     0.263082
      4 F                    -0.166340
  ----------------------------------------
  Sum of atomic charges =    -0.000000

 -----------------------------------------------------------------
                    Cartesian Multipole Moments
 -----------------------------------------------------------------
    Charge (ESU x 10^10)
                -0.0000
    Dipole Moment (Debye)
         X      -1.2894      Y      -2.5816      Z      -0.0000
       Tot       2.8857
    Quadrupole Moments (Debye-Ang)
        XX     -22.1974     XY       2.2568     YY     -25.6831
        XZ      -0.0000     YZ      -0.0000     ZZ     -23.0663
    Octopole Moments (Debye-Ang^2)
       XXX       7.8088    XXY      -3.7597    XYY       7.8308
       YYY       6.8101    XXZ      -0.0000    XYZ       0.0000
       YYZ      -0.0000    XZZ       7.5718    YZZ       1.9447
       ZZZ      -0.0000
    Hexadecapole Moments (Debye-Ang^3)
      XXXX    -122.9514   XXXY       5.9857   XXYY     -39.2832
      XYYY       0.8695   YYYY     -69.7841   XXXZ      -0.0000
      XXYZ      -0.0000   XYYZ      -0.0000   YYYZ      -0.0000
      XXZZ     -31.2866   XYZZ      -0.3105   YYZZ     -15.7357
      XZZZ      -0.0000   YZZZ      -0.0000   ZZZZ     -26.6723
 -----------------------------------------------------------------
 Calculating analytic gradient of the SCF energy
 Gradient of SCF Energy
            1           2           3           4
    1   0.0026039  -0.0026478   0.0020045  -0.0019605
    2   0.0000240   0.0014988  -0.0001334  -0.0013894
    3   0.0000000  -0.0000000   0.0000000  -0.0000000
 Max gradient component =       2.648E-03
 RMS gradient           =       1.468E-03
 Gradient time:  CPU 0.98 s  wall 0.34 s
 Geometry Optimization Parameters
   NAtoms,    NIC,     NZ,  NCons,   NDum,   NFix, NCnnct, MaxDiis
        4      14       4       0       0       0       0       0

 Cartesian Hessian Update
 Hessian Updated using BFGS Update


** GEOMETRY OPTIMIZATION IN DELOCALIZED INTERNAL COORDINATES **
   Searching for a Minimum

   Optimization Cycle:   8

                       Coordinates (Angstroms)
     ATOM                X               Y               Z
      1  P        -0.1869840858   -0.5620173867    0.0000000000
      2  N        -1.4421932488    0.3469804033    0.0000000000
      3  H        -2.3282100607   -0.1524600196    0.0000000000
      4  F         1.0479373197    0.4883543898    0.0000000000
   Point Group: cs    Number of degrees of freedom:     5


   Energy is   -496.631157499

 Hessian Updated using BFGS Update

  5 Hessian modes will be used to form the next step
  Hessian Eigenvalues:
     0.158178    0.311141    0.408639    0.531282    0.623545

 Minimum Search - Taking Simple RFO Step
 Searching for Lamda that Minimizes Along All modes
 Value Taken    Lamda =  -0.00004863
 Step Taken.  Stepsize is  0.014514

                             Maximum     Tolerance    Cnvgd?
         Gradient           0.003025      0.000300      NO
         Displacement       0.008259      0.001200      NO
         Energy change     -0.000553      0.000001      NO


 New Cartesian Coordinates Obtained by Inverse Iteration

 Displacement from previous Coordinates is:  0.016283
 ----------------------------------------------------------------
             Standard Nuclear Orientation (Angstroms)
    I     Atom           X                Y                Z
 ----------------------------------------------------------------
    1      P      -0.1859477044    -0.5634574915     0.0000000000
    2      N      -1.4401850911     0.3419837968     0.0000000000
    3      H      -2.3325685799    -0.1486687613     0.0000000000
    4      F       1.0492512999     0.4909998427     0.0000000000
 ----------------------------------------------------------------
 Molecular Point Group                 Cs    NOp =  2
 Largest Abelian Subgroup              Cs    NOp =  2
 Nuclear Repulsion Energy =   101.9263743085 hartrees
 There are       16 alpha and       16 beta electrons
 Applying Cartesian multipole field
    Component          Value
    ---------          -----
     (2,0,0)        1.00000E-11
     (0,2,0)        2.00000E-11
     (0,0,2)       -3.00000E-11
 Nucleus-field energy     =     0.0000000016 hartrees
 Requested basis set is 6-311++G(d,p)
 There are 30 shells and 81 basis functions
 A cutoff of  1.0D-11 yielded    452 shell pairs
 There are      3372 function pairs (      3635 Cartesian)
 Smallest overlap matrix eigenvalue = 2.74E-03
 Guess MOs from SCF MO coefficient file

 -----------------------------------------------------------------------
  General SCF calculation program by
  Eric Jon Sundstrom, Paul Horn, Yuezhi Mao, Dmitri Zuev, Alec White,
  David Stuck, Shaama M.S., Shane Yost, Joonho Lee, David Small,
  Daniel Levine, Susi Lehtola, Hugh Burton, Evgeny Epifanovsky
 -----------------------------------------------------------------------
 Exchange:     0.2000 Hartree-Fock + 0.0800 Slater + 0.7200 B88
 Correlation:  0.1900 VWN1RPA + 0.8100 LYP
 Using SG-1 standard quadrature grid
 using 4 threads for integral computing
 -------------------------------------------------------
 OpenMP Integral computing Module                
 Release: version 2.0, May 2017, Q-Chem Inc. Pleasanton 
 -------------------------------------------------------
 -------------------------------------------------------
 OpenMP BLAS3 based DFT computing Module                
 Release: version 1.0, May 2013, Q-Chem Inc. Pittsburgh 
 -------------------------------------------------------
 A restricted SCF calculation will be
 performed using DIIS
 SCF converges when DIIS error is below 1.0e-08
 ---------------------------------------
  Cycle       Energy         DIIS error
 ---------------------------------------
    1    -496.6311689135      1.38e-04  
    2    -496.6311900756      5.92e-05  
    3    -496.6311866846      9.05e-05  
    4    -496.6311919122      1.81e-05  
    5    -496.6311921659      6.76e-06  
    6    -496.6311921911      1.01e-06  
    7    -496.6311921919      2.33e-07  
    8    -496.6311921919      3.55e-08  
    9    -496.6311921919      8.06e-09  Convergence criterion met
 ---------------------------------------
 SCF time:   CPU 2.91s  wall 1.00s 
 SCF   energy in the final basis set =     -496.6311921919
 Total energy in the final basis set =     -496.6311921919

 --------------------------------------------------------------
             Orbital Energies (a.u.) and Symmetries
 --------------------------------------------------------------

 Alpha MOs, Restricted
 -- Occupied --                  
-77.148 -24.698 -14.333  -6.639  -4.802  -4.800  -4.795  -1.222
  1 A'    2 A'    3 A'    4 A'    5 A'    1 A"    6 A'    7 A'                 
 -0.895  -0.621  -0.511  -0.471  -0.467  -0.395  -0.338  -0.298
  8 A'    9 A'   10 A'    2 A"   11 A'   12 A'    3 A"   13 A'                 
 -- Virtual --                   
 -0.100  -0.019  -0.007   0.021   0.039   0.043   0.067   0.113
  4 A"   14 A'   15 A'   16 A'    5 A"   17 A'   18 A'   19 A'                 
  0.141   0.142   0.151   0.166   0.210   0.222   0.258   0.274
 20 A'    6 A"   21 A'   22 A'   23 A'    7 A"   24 A'    8 A"                 
  0.286   0.307   0.335   0.420   0.492   0.593   0.638   0.650
 25 A'   26 A'   27 A'   28 A'   29 A'   30 A'    9 A"   10 A"                 
  0.701   0.742   0.817   0.861   0.895   1.064   1.080   1.266
 31 A'   32 A'   11 A"   33 A'   34 A'   35 A'   36 A'   12 A"                 
  1.326   1.344   1.360   1.440   1.496   1.581   1.647   1.857
 13 A"   37 A'   38 A'   39 A'   14 A"   40 A'   41 A'   42 A'                 
  1.964   2.111   2.306   2.326   2.552   2.658   2.959   3.754
 43 A'   15 A"   44 A'   16 A"   45 A'   46 A'   47 A'   17 A"                 
  3.760   3.784   3.786   3.810   3.933   4.117   4.445   6.251
 48 A'   18 A"   19 A"   49 A'   50 A'   51 A'   52 A'   20 A"                 
  6.288   6.312   7.006  13.745  13.845  13.964  35.395  66.747
 53 A'   54 A'   55 A'   21 A"   56 A'   57 A'   58 A'   59 A'                 
163.113
 60 A'                                                                         

 Beta MOs, Restricted
 -- Occupied --                  
-77.148 -24.698 -14.333  -6.639  -4.802  -4.800  -4.795  -1.222
  1 A'    2 A'    3 A'    4 A'    5 A'    1 A"    6 A'    7 A'                 
 -0.895  -0.621  -0.511  -0.471  -0.467  -0.395  -0.338  -0.298
  8 A'    9 A'   10 A'    2 A"   11 A'   12 A'    3 A"   13 A'                 
 -- Virtual --                   
 -0.100  -0.019  -0.007   0.021   0.039   0.043   0.067   0.113
  4 A"   14 A'   15 A'   16 A'    5 A"   17 A'   18 A'   19 A'                 
  0.141   0.142   0.151   0.166   0.210   0.222   0.258   0.274
 20 A'    6 A"   21 A'   22 A'   23 A'    7 A"   24 A'    8 A"                 
  0.286   0.307   0.335   0.420   0.492   0.593   0.638   0.650
 25 A'   26 A'   27 A'   28 A'   29 A'   30 A'    9 A"   10 A"                 
  0.701   0.742   0.817   0.861   0.895   1.064   1.080   1.266
 31 A'   32 A'   11 A"   33 A'   34 A'   35 A'   36 A'   12 A"                 
  1.326   1.344   1.360   1.440   1.496   1.581   1.647   1.857
 13 A"   37 A'   38 A'   39 A'   14 A"   40 A'   41 A'   42 A'                 
  1.964   2.111   2.306   2.326   2.552   2.658   2.959   3.754
 43 A'   15 A"   44 A'   16 A"   45 A'   46 A'   47 A'   17 A"                 
  3.760   3.784   3.786   3.810   3.933   4.117   4.445   6.251
 48 A'   18 A"   19 A"   49 A'   50 A'   51 A'   52 A'   20 A"                 
  6.288   6.312   7.006  13.745  13.845  13.964  35.395  66.747
 53 A'   54 A'   55 A'   21 A"   56 A'   57 A'   58 A'   59 A'                 
163.113
 60 A'                                                                         
 --------------------------------------------------------------

          Ground-State Mulliken Net Atomic Charges

     Atom                 Charge (a.u.)
  ----------------------------------------
      1 P                     0.387539
      2 N                    -0.483968
      3 H                     0.264815
      4 F                    -0.168387
  ----------------------------------------
  Sum of atomic charges =    -0.000000

 -----------------------------------------------------------------
                    Cartesian Multipole Moments
 -----------------------------------------------------------------
    Charge (ESU x 10^10)
                -0.0000
    Dipole Moment (Debye)
         X      -1.3279      Y      -2.5800      Z      -0.0000
       Tot       2.9017
    Quadrupole Moments (Debye-Ang)
        XX     -22.1339     XY       2.2147     YY     -25.6727
        XZ      -0.0000     YZ       0.0000     ZZ     -23.0594
    Octopole Moments (Debye-Ang^2)
       XXX       7.4346    XXY      -3.6626    XYY       7.7562
       YYY       6.8900    XXZ      -0.0000    XYZ      -0.0000
       YYZ      -0.0000    XZZ       7.5211    YZZ       1.9691
       ZZZ      -0.0000
    Hexadecapole Moments (Debye-Ang^3)
      XXXX    -122.2077   XXXY       5.6411   XXYY     -39.2514
      XYYY       0.6702   YYYY     -69.8101   XXXZ       0.0000
      XXYZ       0.0000   XYYZ      -0.0000   YYYZ       0.0000
      XXZZ     -31.2587   XYZZ      -0.3752   YYZZ     -15.7347
      XZZZ      -0.0000   YZZZ       0.0000   ZZZZ     -26.6451
 -----------------------------------------------------------------
 Calculating analytic gradient of the SCF energy
 Gradient of SCF Energy
            1           2           3           4
    1   0.0000783   0.0004049   0.0005527  -0.0010359
    2   0.0005318   0.0006856  -0.0006478  -0.0005697
    3   0.0000000  -0.0000000   0.0000000  -0.0000000
 Max gradient component =       1.036E-03
 RMS gradient           =       5.038E-04
 Gradient time:  CPU 0.98 s  wall 0.34 s
 Geometry Optimization Parameters
   NAtoms,    NIC,     NZ,  NCons,   NDum,   NFix, NCnnct, MaxDiis
        4      14       4       0       0       0       0       0

 Cartesian Hessian Update
 Hessian Updated using BFGS Update


** GEOMETRY OPTIMIZATION IN DELOCALIZED INTERNAL COORDINATES **
   Searching for a Minimum

   Optimization Cycle:   9

                       Coordinates (Angstroms)
     ATOM                X               Y               Z
      1  P        -0.1859477044   -0.5634574915    0.0000000000
      2  N        -1.4401850911    0.3419837968    0.0000000000
      3  H        -2.3325685799   -0.1486687613    0.0000000000
      4  F         1.0492512999    0.4909998427    0.0000000000
   Point Group: cs    Number of degrees of freedom:     5


   Energy is   -496.631192192

 Hessian Updated using BFGS Update

  5 Hessian modes will be used to form the next step
  Hessian Eigenvalues:
     0.080833    0.297273    0.422531    0.565184    0.663792

 Minimum Search - Taking Simple RFO Step
 Searching for Lamda that Minimizes Along All modes
 Value Taken    Lamda =  -0.00003223
 Step Taken.  Stepsize is  0.018899

                             Maximum     Tolerance    Cnvgd?
         Gradient           0.001913      0.000300      NO
         Displacement       0.012954      0.001200      NO
         Energy change     -0.000035      0.000001      NO


 New Cartesian Coordinates Obtained by Inverse Iteration

 Displacement from previous Coordinates is:  0.023489
 ----------------------------------------------------------------
             Standard Nuclear Orientation (Angstroms)
    I     Atom           X                Y                Z
 ----------------------------------------------------------------
    1      P      -0.1830821476    -0.5660152544     0.0000000000
    2      N      -1.4392326856     0.3348863986     0.0000000000
    3      H      -2.3384726401    -0.1426914870     0.0000000000
    4      F       1.0513373978     0.4946777296     0.0000000000
 ----------------------------------------------------------------
 Molecular Point Group                 Cs    NOp =  2
 Largest Abelian Subgroup              Cs    NOp =  2
 Nuclear Repulsion Energy =   101.8293915816 hartrees
 There are       16 alpha and       16 beta electrons
 Applying Cartesian multipole field
    Component          Value
    ---------          -----
     (2,0,0)        1.00000E-11
     (0,2,0)        2.00000E-11
     (0,0,2)       -3.00000E-11
 Nucleus-field energy     =     0.0000000016 hartrees
 Requested basis set is 6-311++G(d,p)
 There are 30 shells and 81 basis functions
 A cutoff of  1.0D-11 yielded    452 shell pairs
 There are      3372 function pairs (      3635 Cartesian)
 Smallest overlap matrix eigenvalue = 2.74E-03
 Guess MOs from SCF MO coefficient file

 -----------------------------------------------------------------------
  General SCF calculation program by
  Eric Jon Sundstrom, Paul Horn, Yuezhi Mao, Dmitri Zuev, Alec White,
  David Stuck, Shaama M.S., Shane Yost, Joonho Lee, David Small,
  Daniel Levine, Susi Lehtola, Hugh Burton, Evgeny Epifanovsky
 -----------------------------------------------------------------------
 Exchange:     0.2000 Hartree-Fock + 0.0800 Slater + 0.7200 B88
 Correlation:  0.1900 VWN1RPA + 0.8100 LYP
 Using SG-1 standard quadrature grid
 using 4 threads for integral computing
 -------------------------------------------------------
 OpenMP Integral computing Module                
 Release: version 2.0, May 2017, Q-Chem Inc. Pleasanton 
 -------------------------------------------------------
 -------------------------------------------------------
 OpenMP BLAS3 based DFT computing Module                
 Release: version 1.0, May 2013, Q-Chem Inc. Pittsburgh 
 -------------------------------------------------------
 A restricted SCF calculation will be
 performed using DIIS
 SCF converges when DIIS error is below 1.0e-08
 ---------------------------------------
  Cycle       Energy         DIIS error
 ---------------------------------------
    1    -496.6311706197      1.76e-04  
    2    -496.6312101853      4.19e-05  
    3    -496.6312095536      6.00e-05  
    4    -496.6312111966      1.19e-05  
    5    -496.6312112488      8.59e-06  
    6    -496.6312113051      8.06e-07  
    7    -496.6312113056      1.70e-07  
    8    -496.6312113056      4.33e-08  
    9    -496.6312113056      1.11e-08  
   10    -496.6312113056      1.86e-09  Convergence criterion met
 ---------------------------------------
 SCF time:   CPU 3.23s  wall 1.00s 
 SCF   energy in the final basis set =     -496.6312113056
 Total energy in the final basis set =     -496.6312113056

 --------------------------------------------------------------
             Orbital Energies (a.u.) and Symmetries
 --------------------------------------------------------------

 Alpha MOs, Restricted
 -- Occupied --                  
-77.148 -24.697 -14.333  -6.639  -4.802  -4.800  -4.795  -1.220
  1 A'    2 A'    3 A'    4 A'    5 A'    1 A"    6 A'    7 A'                 
 -0.895  -0.622  -0.511  -0.470  -0.466  -0.395  -0.338  -0.298
  8 A'    9 A'   10 A'    2 A"   11 A'   12 A'    3 A"   13 A'                 
 -- Virtual --                   
 -0.100  -0.019  -0.007   0.021   0.039   0.043   0.066   0.113
  4 A"   14 A'   15 A'   16 A'    5 A"   17 A'   18 A'   19 A'                 
  0.141   0.142   0.151   0.166   0.210   0.222   0.258   0.274
 20 A'    6 A"   21 A'   22 A'   23 A'    7 A"   24 A'    8 A"                 
  0.286   0.309   0.335   0.420   0.493   0.592   0.638   0.650
 25 A'   26 A'   27 A'   28 A'   29 A'   30 A'    9 A"   10 A"                 
  0.701   0.741   0.817   0.860   0.898   1.064   1.080   1.268
 31 A'   32 A'   11 A"   33 A'   34 A'   35 A'   36 A'   12 A"                 
  1.327   1.346   1.362   1.443   1.497   1.582   1.645   1.858
 13 A"   37 A'   38 A'   39 A'   14 A"   40 A'   41 A'   42 A'                 
  1.965   2.108   2.297   2.326   2.556   2.661   2.957   3.755
 43 A'   15 A"   44 A'   16 A"   45 A'   46 A'   47 A'   17 A"                 
  3.761   3.784   3.786   3.811   3.931   4.114   4.449   6.252
 48 A'   18 A"   19 A"   49 A'   50 A'   51 A'   52 A'   20 A"                 
  6.289   6.313   7.004  13.745  13.844  13.965  35.396  66.748
 53 A'   54 A'   55 A'   21 A"   56 A'   57 A'   58 A'   59 A'                 
163.111
 60 A'                                                                         

 Beta MOs, Restricted
 -- Occupied --                  
-77.148 -24.697 -14.333  -6.639  -4.802  -4.800  -4.795  -1.220
  1 A'    2 A'    3 A'    4 A'    5 A'    1 A"    6 A'    7 A'                 
 -0.895  -0.622  -0.511  -0.470  -0.466  -0.395  -0.338  -0.298
  8 A'    9 A'   10 A'    2 A"   11 A'   12 A'    3 A"   13 A'                 
 -- Virtual --                   
 -0.100  -0.019  -0.007   0.021   0.039   0.043   0.066   0.113
  4 A"   14 A'   15 A'   16 A'    5 A"   17 A'   18 A'   19 A'                 
  0.141   0.142   0.151   0.166   0.210   0.222   0.258   0.274
 20 A'    6 A"   21 A'   22 A'   23 A'    7 A"   24 A'    8 A"                 
  0.286   0.309   0.335   0.420   0.493   0.592   0.638   0.650
 25 A'   26 A'   27 A'   28 A'   29 A'   30 A'    9 A"   10 A"                 
  0.701   0.741   0.817   0.860   0.898   1.064   1.080   1.268
 31 A'   32 A'   11 A"   33 A'   34 A'   35 A'   36 A'   12 A"                 
  1.327   1.346   1.362   1.443   1.497   1.582   1.645   1.858
 13 A"   37 A'   38 A'   39 A'   14 A"   40 A'   41 A'   42 A'                 
  1.965   2.108   2.297   2.326   2.556   2.661   2.957   3.755
 43 A'   15 A"   44 A'   16 A"   45 A'   46 A'   47 A'   17 A"                 
  3.761   3.784   3.786   3.811   3.931   4.114   4.449   6.252
 48 A'   18 A"   19 A"   49 A'   50 A'   51 A'   52 A'   20 A"                 
  6.289   6.313   7.004  13.745  13.844  13.965  35.396  66.748
 53 A'   54 A'   55 A'   21 A"   56 A'   57 A'   58 A'   59 A'                 
163.111
 60 A'                                                                         
 --------------------------------------------------------------

          Ground-State Mulliken Net Atomic Charges

     Atom                 Charge (a.u.)
  ----------------------------------------
      1 P                     0.389443
      2 N                    -0.486149
      3 H                     0.267254
      4 F                    -0.170547
  ----------------------------------------
  Sum of atomic charges =    -0.000000

 -----------------------------------------------------------------
                    Cartesian Multipole Moments
 -----------------------------------------------------------------
    Charge (ESU x 10^10)
                -0.0000
    Dipole Moment (Debye)
         X      -1.3672      Y      -2.5783      Z       0.0000
       Tot       2.9183
    Quadrupole Moments (Debye-Ang)
        XX     -22.0617     XY       2.1567     YY     -25.6584
        XZ       0.0000     YZ      -0.0000     ZZ     -23.0567
    Octopole Moments (Debye-Ang^2)
       XXX       6.9446    XXY      -3.5158    XYY       7.6529
       YYY       7.0126    XXZ      -0.0000    XYZ       0.0000
       YYZ       0.0000    XZZ       7.4533    YZZ       2.0113
       ZZZ       0.0000
    Hexadecapole Moments (Debye-Ang^3)
      XXXX    -121.3975   XXXY       5.1884   XXYY     -39.2538
      XYYY       0.4460   YYYY     -69.8825   XXXZ       0.0000
      XXYZ       0.0000   XYYZ       0.0000   YYYZ      -0.0000
      XXZZ     -31.2543   XYZZ      -0.4516   YYZZ     -15.7456
      XZZZ       0.0000   YZZZ      -0.0000   ZZZZ     -26.6320
 -----------------------------------------------------------------
 Calculating analytic gradient of the SCF energy
 Gradient of SCF Energy
            1           2           3           4
    1  -0.0008594   0.0007116  -0.0000355   0.0001832
    2  -0.0001627   0.0001979  -0.0004196   0.0003844
    3  -0.0000000   0.0000000  -0.0000000   0.0000000
 Max gradient component =       8.594E-04
 RMS gradient           =       3.730E-04
 Gradient time:  CPU 0.99 s  wall 0.34 s
 Geometry Optimization Parameters
   NAtoms,    NIC,     NZ,  NCons,   NDum,   NFix, NCnnct, MaxDiis
        4      14       4       0       0       0       0       0

 Cartesian Hessian Update
 Hessian Updated using BFGS Update


** GEOMETRY OPTIMIZATION IN DELOCALIZED INTERNAL COORDINATES **
   Searching for a Minimum

   Optimization Cycle:  10

                       Coordinates (Angstroms)
     ATOM                X               Y               Z
      1  P        -0.1830821476   -0.5660152544    0.0000000000
      2  N        -1.4392326856    0.3348863986    0.0000000000
      3  H        -2.3384726401   -0.1426914870    0.0000000000
      4  F         1.0513373978    0.4946777296    0.0000000000
   Point Group: cs    Number of degrees of freedom:     5


   Energy is   -496.631211306

 Hessian Updated using BFGS Update

  5 Hessian modes will be used to form the next step
  Hessian Eigenvalues:
     0.063671    0.296406    0.421998    0.594136    0.649802

 Minimum Search - Taking Simple RFO Step
 Searching for Lamda that Minimizes Along All modes
 Value Taken    Lamda =  -0.00000339
 Step Taken.  Stepsize is  0.005901

                             Maximum     Tolerance    Cnvgd?
         Gradient           0.000731      0.000300      NO
         Displacement       0.004246      0.001200      NO
         Energy change     -0.000019      0.000001      NO


 New Cartesian Coordinates Obtained by Inverse Iteration

 Displacement from previous Coordinates is:  0.007400
 ----------------------------------------------------------------
             Standard Nuclear Orientation (Angstroms)
    I     Atom           X                Y                Z
 ----------------------------------------------------------------
    1      P      -0.1817465861    -0.5666340652     0.0000000000
    2      N      -1.4392299616     0.3326540415     0.0000000000
    3      H      -2.3403026051    -0.1407520317     0.0000000000
    4      F       1.0518290773     0.4955894421     0.0000000000
 ----------------------------------------------------------------
 Molecular Point Group                 Cs    NOp =  2
 Largest Abelian Subgroup              Cs    NOp =  2
 Nuclear Repulsion Energy =   101.8071032199 hartrees
 There are       16 alpha and       16 beta electrons
 Applying Cartesian multipole field
    Component          Value
    ---------          -----
     (2,0,0)        1.00000E-11
     (0,2,0)        2.00000E-11
     (0,0,2)       -3.00000E-11
 Nucleus-field energy     =     0.0000000016 hartrees
 Requested basis set is 6-311++G(d,p)
 There are 30 shells and 81 basis functions
 A cutoff of  1.0D-11 yielded    452 shell pairs
 There are      3372 function pairs (      3635 Cartesian)
 Smallest overlap matrix eigenvalue = 2.74E-03
 Guess MOs from SCF MO coefficient file

 -----------------------------------------------------------------------
  General SCF calculation program by
  Eric Jon Sundstrom, Paul Horn, Yuezhi Mao, Dmitri Zuev, Alec White,
  David Stuck, Shaama M.S., Shane Yost, Joonho Lee, David Small,
  Daniel Levine, Susi Lehtola, Hugh Burton, Evgeny Epifanovsky
 -----------------------------------------------------------------------
 Exchange:     0.2000 Hartree-Fock + 0.0800 Slater + 0.7200 B88
 Correlation:  0.1900 VWN1RPA + 0.8100 LYP
 Using SG-1 standard quadrature grid
 using 4 threads for integral computing
 -------------------------------------------------------
 OpenMP Integral computing Module                
 Release: version 2.0, May 2017, Q-Chem Inc. Pleasanton 
 -------------------------------------------------------
 -------------------------------------------------------
 OpenMP BLAS3 based DFT computing Module                
 Release: version 1.0, May 2013, Q-Chem Inc. Pittsburgh 
 -------------------------------------------------------
 A restricted SCF calculation will be
 performed using DIIS
 SCF converges when DIIS error is below 1.0e-08
 ---------------------------------------
  Cycle       Energy         DIIS error
 ---------------------------------------
    1    -496.6312096389      5.26e-05  
    2    -496.6312133964      9.82e-06  
    3    -496.6312130978      2.29e-05  
    4    -496.6312135032      1.38e-06  
    5    -496.6312135044      5.64e-07  
    6    -496.6312135046      2.85e-07  
    7    -496.6312135046      5.74e-08  
    8    -496.6312135046      1.71e-08  
    9    -496.6312135046      3.21e-09  Convergence criterion met
 ---------------------------------------
 SCF time:   CPU 2.91s  wall 1.00s 
 SCF   energy in the final basis set =     -496.6312135046
 Total energy in the final basis set =     -496.6312135046

 --------------------------------------------------------------
             Orbital Energies (a.u.) and Symmetries
 --------------------------------------------------------------

 Alpha MOs, Restricted
 -- Occupied --                  
-77.149 -24.696 -14.333  -6.639  -4.802  -4.800  -4.795  -1.220
  1 A'    2 A'    3 A'    4 A'    5 A'    1 A"    6 A'    7 A'                 
 -0.895  -0.622  -0.511  -0.470  -0.466  -0.394  -0.338  -0.298
  8 A'    9 A'   10 A'    2 A"   11 A'   12 A'    3 A"   13 A'                 
 -- Virtual --                   
 -0.100  -0.019  -0.007   0.021   0.039   0.043   0.066   0.113
  4 A"   14 A'   15 A'   16 A'    5 A"   17 A'   18 A'   19 A'                 
  0.142   0.142   0.151   0.166   0.210   0.222   0.258   0.274
  6 A"   20 A'   21 A'   22 A'   23 A'    7 A"   24 A'    8 A"                 
  0.286   0.309   0.334   0.420   0.493   0.592   0.638   0.650
 25 A'   26 A'   27 A'   28 A'   29 A'   30 A'    9 A"   10 A"                 
  0.702   0.740   0.817   0.860   0.899   1.064   1.079   1.268
 31 A'   32 A'   11 A"   33 A'   34 A'   35 A'   36 A'   12 A"                 
  1.327   1.346   1.362   1.444   1.497   1.583   1.645   1.858
 13 A"   37 A'   38 A'   39 A'   14 A"   40 A'   41 A'   42 A'                 
  1.966   2.107   2.295   2.327   2.558   2.662   2.957   3.755
 43 A'   15 A"   44 A'   16 A"   45 A'   46 A'   47 A'   17 A"                 
  3.761   3.784   3.786   3.811   3.930   4.114   4.450   6.252
 48 A'   18 A"   19 A"   49 A'   50 A'   51 A'   52 A'   20 A"                 
  6.289   6.313   7.003  13.745  13.844  13.965  35.397  66.748
 53 A'   54 A'   55 A'   21 A"   56 A'   57 A'   58 A'   59 A'                 
163.111
 60 A'                                                                         

 Beta MOs, Restricted
 -- Occupied --                  
-77.149 -24.696 -14.333  -6.639  -4.802  -4.800  -4.795  -1.220
  1 A'    2 A'    3 A'    4 A'    5 A'    1 A"    6 A'    7 A'                 
 -0.895  -0.622  -0.511  -0.470  -0.466  -0.394  -0.338  -0.298
  8 A'    9 A'   10 A'    2 A"   11 A'   12 A'    3 A"   13 A'                 
 -- Virtual --                   
 -0.100  -0.019  -0.007   0.021   0.039   0.043   0.066   0.113
  4 A"   14 A'   15 A'   16 A'    5 A"   17 A'   18 A'   19 A'                 
  0.142   0.142   0.151   0.166   0.210   0.222   0.258   0.274
  6 A"   20 A'   21 A'   22 A'   23 A'    7 A"   24 A'    8 A"                 
  0.286   0.309   0.334   0.420   0.493   0.592   0.638   0.650
 25 A'   26 A'   27 A'   28 A'   29 A'   30 A'    9 A"   10 A"                 
  0.702   0.740   0.817   0.860   0.899   1.064   1.079   1.268
 31 A'   32 A'   11 A"   33 A'   34 A'   35 A'   36 A'   12 A"                 
  1.327   1.346   1.362   1.444   1.497   1.583   1.645   1.858
 13 A"   37 A'   38 A'   39 A'   14 A"   40 A'   41 A'   42 A'                 
  1.966   2.107   2.295   2.327   2.558   2.662   2.957   3.755
 43 A'   15 A"   44 A'   16 A"   45 A'   46 A'   47 A'   17 A"                 
  3.761   3.784   3.786   3.811   3.930   4.114   4.450   6.252
 48 A'   18 A"   19 A"   49 A'   50 A'   51 A'   52 A'   20 A"                 
  6.289   6.313   7.003  13.745  13.844  13.965  35.397  66.748
 53 A'   54 A'   55 A'   21 A"   56 A'   57 A'   58 A'   59 A'                 
163.111
 60 A'                                                                         
 --------------------------------------------------------------

          Ground-State Mulliken Net Atomic Charges

     Atom                 Charge (a.u.)
  ----------------------------------------
      1 P                     0.389681
      2 N                    -0.487217
      3 H                     0.268041
      4 F                    -0.170505
  ----------------------------------------
  Sum of atomic charges =    -0.000000

 -----------------------------------------------------------------
                    Cartesian Multipole Moments
 -----------------------------------------------------------------
    Charge (ESU x 10^10)
                -0.0000
    Dipole Moment (Debye)
         X      -1.3733      Y      -2.5750      Z      -0.0000
       Tot       2.9183
    Quadrupole Moments (Debye-Ang)
        XX     -22.0409     XY       2.1404     YY     -25.6558
        XZ       0.0000     YZ       0.0000     ZZ     -23.0574
    Octopole Moments (Debye-Ang^2)
       XXX       6.8027    XXY      -3.4688    XYY       7.6227
       YYY       7.0521    XXZ      -0.0000    XYZ       0.0000
       YYZ       0.0000    XZZ       7.4338    YZZ       2.0255
       ZZZ      -0.0000
    Hexadecapole Moments (Debye-Ang^3)
      XXXX    -121.1608   XXXY       5.0678   XXYY     -39.2571
      XYYY       0.3992   YYYY     -69.8910   XXXZ       0.0000
      XXYZ      -0.0000   XYYZ      -0.0000   YYYZ      -0.0000
      XXZZ     -31.2563   XYZZ      -0.4684   YYZZ     -15.7483
      XZZZ      -0.0000   YZZZ      -0.0000   ZZZZ     -26.6348
 -----------------------------------------------------------------
 Calculating analytic gradient of the SCF energy
 Gradient of SCF Energy
            1           2           3           4
    1  -0.0004746   0.0001767  -0.0000353   0.0003331
    2  -0.0003731   0.0001531  -0.0002140   0.0004341
    3   0.0000000  -0.0000000  -0.0000000  -0.0000000
 Max gradient component =       4.746E-04
 RMS gradient           =       2.526E-04
 Gradient time:  CPU 0.99 s  wall 0.34 s
 Geometry Optimization Parameters
   NAtoms,    NIC,     NZ,  NCons,   NDum,   NFix, NCnnct, MaxDiis
        4      14       4       0       0       0       0       0

 Cartesian Hessian Update
 Hessian Updated using BFGS Update


** GEOMETRY OPTIMIZATION IN DELOCALIZED INTERNAL COORDINATES **
   Searching for a Minimum

   Optimization Cycle:  11

                       Coordinates (Angstroms)
     ATOM                X               Y               Z
      1  P        -0.1817465861   -0.5666340652    0.0000000000
      2  N        -1.4392299616    0.3326540415    0.0000000000
      3  H        -2.3403026051   -0.1407520317    0.0000000000
      4  F         1.0518290773    0.4955894421    0.0000000000
   Point Group: cs    Number of degrees of freedom:     5


   Energy is   -496.631213505

 Hessian Updated using BFGS Update

  5 Hessian modes will be used to form the next step
  Hessian Eigenvalues:
     0.052599    0.295538    0.417924    0.483081    0.686843

 Minimum Search - Taking Simple RFO Step
 Searching for Lamda that Minimizes Along All modes
 Value Taken    Lamda =  -0.00000105
 Step Taken.  Stepsize is  0.003030

                             Maximum     Tolerance    Cnvgd?
         Gradient           0.000379      0.000300      NO
         Displacement       0.001817      0.001200      NO
         Energy change     -0.000002      0.000001      NO


 New Cartesian Coordinates Obtained by Inverse Iteration

 Displacement from previous Coordinates is:  0.003430
 ----------------------------------------------------------------
             Standard Nuclear Orientation (Angstroms)
    I     Atom           X                Y                Z
 ----------------------------------------------------------------
    1      P      -0.1809829723    -0.5667486031     0.0000000000
    2      N      -1.4391801906     0.3315713565     0.0000000000
    3      H      -2.3410626195    -0.1398163573     0.0000000000
    4      F       1.0517757068     0.4958509907     0.0000000000
 ----------------------------------------------------------------
 Molecular Point Group                 Cs    NOp =  2
 Largest Abelian Subgroup              Cs    NOp =  2
 Nuclear Repulsion Energy =   101.8146108252 hartrees
 There are       16 alpha and       16 beta electrons
 Applying Cartesian multipole field
    Component          Value
    ---------          -----
     (2,0,0)        1.00000E-11
     (0,2,0)        2.00000E-11
     (0,0,2)       -3.00000E-11
 Nucleus-field energy     =     0.0000000016 hartrees
 Requested basis set is 6-311++G(d,p)
 There are 30 shells and 81 basis functions
 A cutoff of  1.0D-11 yielded    452 shell pairs
 There are      3372 function pairs (      3635 Cartesian)
 Smallest overlap matrix eigenvalue = 2.74E-03
 Guess MOs from SCF MO coefficient file

 -----------------------------------------------------------------------
  General SCF calculation program by
  Eric Jon Sundstrom, Paul Horn, Yuezhi Mao, Dmitri Zuev, Alec White,
  David Stuck, Shaama M.S., Shane Yost, Joonho Lee, David Small,
  Daniel Levine, Susi Lehtola, Hugh Burton, Evgeny Epifanovsky
 -----------------------------------------------------------------------
 Exchange:     0.2000 Hartree-Fock + 0.0800 Slater + 0.7200 B88
 Correlation:  0.1900 VWN1RPA + 0.8100 LYP
 Using SG-1 standard quadrature grid
 using 4 threads for integral computing
 -------------------------------------------------------
 OpenMP Integral computing Module                
 Release: version 2.0, May 2017, Q-Chem Inc. Pleasanton 
 -------------------------------------------------------
 -------------------------------------------------------
 OpenMP BLAS3 based DFT computing Module                
 Release: version 1.0, May 2013, Q-Chem Inc. Pittsburgh 
 -------------------------------------------------------
 A restricted SCF calculation will be
 performed using DIIS
 SCF converges when DIIS error is below 1.0e-08
 ---------------------------------------
  Cycle       Energy         DIIS error
 ---------------------------------------
    1    -496.6312132013      2.71e-05  
    2    -496.6312141457      8.92e-06  
    3    -496.6312140468      1.59e-05  
    4    -496.6312141916      2.54e-06  
    5    -496.6312141955      1.13e-06  
    6    -496.6312141964      8.93e-08  
    7    -496.6312141964      2.13e-08  
    8    -496.6312141964      6.21e-09  Convergence criterion met
 ---------------------------------------
 SCF time:   CPU 2.59s  wall 1.00s 
 SCF   energy in the final basis set =     -496.6312141964
 Total energy in the final basis set =     -496.6312141964

 --------------------------------------------------------------
             Orbital Energies (a.u.) and Symmetries
 --------------------------------------------------------------

 Alpha MOs, Restricted
 -- Occupied --                  
-77.149 -24.696 -14.333  -6.639  -4.802  -4.800  -4.795  -1.220
  1 A'    2 A'    3 A'    4 A'    5 A'    1 A"    6 A'    7 A'                 
 -0.895  -0.622  -0.511  -0.470  -0.466  -0.394  -0.338  -0.298
  8 A'    9 A'   10 A'    2 A"   11 A'   12 A'    3 A"   13 A'                 
 -- Virtual --                   
 -0.100  -0.019  -0.007   0.021   0.039   0.043   0.066   0.113
  4 A"   14 A'   15 A'   16 A'    5 A"   17 A'   18 A'   19 A'                 
  0.142   0.142   0.151   0.166   0.210   0.222   0.258   0.274
  6 A"   20 A'   21 A'   22 A'   23 A'    7 A"   24 A'    8 A"                 
  0.286   0.309   0.334   0.420   0.494   0.592   0.638   0.650
 25 A'   26 A'   27 A'   28 A'   29 A'   30 A'    9 A"   10 A"                 
  0.702   0.740   0.817   0.860   0.900   1.064   1.079   1.268
 31 A'   32 A'   11 A"   33 A'   34 A'   35 A'   36 A'   12 A"                 
  1.327   1.346   1.362   1.445   1.497   1.583   1.645   1.858
 13 A"   37 A'   38 A'   39 A'   14 A"   40 A'   41 A'   42 A'                 
  1.966   2.107   2.293   2.327   2.558   2.662   2.957   3.755
 43 A'   15 A"   44 A'   16 A"   45 A'   46 A'   47 A'   17 A"                 
  3.761   3.784   3.786   3.811   3.929   4.114   4.451   6.252
 48 A'   18 A"   19 A"   49 A'   50 A'   51 A'   52 A'   20 A"                 
  6.289   6.313   7.003  13.745  13.844  13.965  35.397  66.748
 53 A'   54 A'   55 A'   21 A"   56 A'   57 A'   58 A'   59 A'                 
163.111
 60 A'                                                                         

 Beta MOs, Restricted
 -- Occupied --                  
-77.149 -24.696 -14.333  -6.639  -4.802  -4.800  -4.795  -1.220
  1 A'    2 A'    3 A'    4 A'    5 A'    1 A"    6 A'    7 A'                 
 -0.895  -0.622  -0.511  -0.470  -0.466  -0.394  -0.338  -0.298
  8 A'    9 A'   10 A'    2 A"   11 A'   12 A'    3 A"   13 A'                 
 -- Virtual --                   
 -0.100  -0.019  -0.007   0.021   0.039   0.043   0.066   0.113
  4 A"   14 A'   15 A'   16 A'    5 A"   17 A'   18 A'   19 A'                 
  0.142   0.142   0.151   0.166   0.210   0.222   0.258   0.274
  6 A"   20 A'   21 A'   22 A'   23 A'    7 A"   24 A'    8 A"                 
  0.286   0.309   0.334   0.420   0.494   0.592   0.638   0.650
 25 A'   26 A'   27 A'   28 A'   29 A'   30 A'    9 A"   10 A"                 
  0.702   0.740   0.817   0.860   0.900   1.064   1.079   1.268
 31 A'   32 A'   11 A"   33 A'   34 A'   35 A'   36 A'   12 A"                 
  1.327   1.346   1.362   1.445   1.497   1.583   1.645   1.858
 13 A"   37 A'   38 A'   39 A'   14 A"   40 A'   41 A'   42 A'                 
  1.966   2.107   2.293   2.327   2.558   2.662   2.957   3.755
 43 A'   15 A"   44 A'   16 A"   45 A'   46 A'   47 A'   17 A"                 
  3.761   3.784   3.786   3.811   3.929   4.114   4.451   6.252
 48 A'   18 A"   19 A"   49 A'   50 A'   51 A'   52 A'   20 A"                 
  6.289   6.313   7.003  13.745  13.844  13.965  35.397  66.748
 53 A'   54 A'   55 A'   21 A"   56 A'   57 A'   58 A'   59 A'                 
163.111
 60 A'                                                                         
 --------------------------------------------------------------

          Ground-State Mulliken Net Atomic Charges

     Atom                 Charge (a.u.)
  ----------------------------------------
      1 P                     0.389443
      2 N                    -0.487896
      3 H                     0.268443
      4 F                    -0.169989
  ----------------------------------------
  Sum of atomic charges =    -0.000000

 -----------------------------------------------------------------
                    Cartesian Multipole Moments
 -----------------------------------------------------------------
    Charge (ESU x 10^10)
                -0.0000
    Dipole Moment (Debye)
         X      -1.3732      Y      -2.5712      Z       0.0000
       Tot       2.9149
    Quadrupole Moments (Debye-Ang)
        XX     -22.0301     XY       2.1339     YY     -25.6559
        XZ       0.0000     YZ      -0.0000     ZZ     -23.0575
    Octopole Moments (Debye-Ang^2)
       XXX       6.7441    XXY      -3.4458    XYY       7.6100
       YYY       7.0721    XXZ      -0.0000    XYZ      -0.0000
       YYZ      -0.0000    XZZ       7.4259    YZZ       2.0324
       ZZZ       0.0000
    Hexadecapole Moments (Debye-Ang^3)
      XXXX    -121.0222   XXXY       5.0212   XXYY     -39.2514
      XYYY       0.3875   YYYY     -69.8815   XXXZ       0.0000
      XXYZ      -0.0000   XYYZ      -0.0000   YYYZ      -0.0000
      XXZZ     -31.2522   XYZZ      -0.4729   YYZZ     -15.7475
      XZZZ       0.0000   YZZZ      -0.0000   ZZZZ     -26.6374
 -----------------------------------------------------------------
 Calculating analytic gradient of the SCF energy
 Gradient of SCF Energy
            1           2           3           4
    1  -0.0001340  -0.0000747   0.0000039   0.0002048
    2  -0.0002553   0.0000684  -0.0000927   0.0002796
    3  -0.0000000   0.0000000  -0.0000000   0.0000000
 Max gradient component =       2.796E-04
 RMS gradient           =       1.361E-04
 Gradient time:  CPU 0.99 s  wall 0.34 s
 Geometry Optimization Parameters
   NAtoms,    NIC,     NZ,  NCons,   NDum,   NFix, NCnnct, MaxDiis
        4      14       4       0       0       0       0       0

 Cartesian Hessian Update
 Hessian Updated using BFGS Update


** GEOMETRY OPTIMIZATION IN DELOCALIZED INTERNAL COORDINATES **
   Searching for a Minimum

   Optimization Cycle:  12

                       Coordinates (Angstroms)
     ATOM                X               Y               Z
      1  P        -0.1809829723   -0.5667486031    0.0000000000
      2  N        -1.4391801906    0.3315713565    0.0000000000
      3  H        -2.3410626195   -0.1398163573    0.0000000000
      4  F         1.0517757068    0.4958509907    0.0000000000
   Point Group: cs    Number of degrees of freedom:     5


   Energy is   -496.631214196

 Hessian Updated using BFGS Update

  5 Hessian modes will be used to form the next step
  Hessian Eigenvalues:
     0.052194    0.290278    0.321231    0.426678    0.703703

 Minimum Search - Taking Simple RFO Step
 Searching for Lamda that Minimizes Along All modes
 Value Taken    Lamda =   0.00000000
 Step Taken.  Stepsize is  0.001320

                             Maximum     Tolerance    Cnvgd?
         Gradient           0.000212      0.000300     YES
         Displacement       0.000942      0.001200     YES
         Energy change     -0.000001      0.000001     YES


                       Distance Matrix (Angstroms)
             P (  1)   N (  2)   H (  3)
   N (  2)  1.545975
   H (  3)  2.201866  1.017643
   F (  4)  1.627517  2.496367  3.451873

 Final energy is   -496.63121419639856     


 ******************************
 **  OPTIMIZATION CONVERGED  **
 ******************************

                       Coordinates (Angstroms)
     ATOM                X               Y               Z
      1  P        -0.1809829723   -0.5667486031    0.0000000000
      2  N        -1.4391801906    0.3315713565    0.0000000000
      3  H        -2.3410626195   -0.1398163573    0.0000000000
      4  F         1.0517757068    0.4958509907    0.0000000000

Z-matrix Print:
$molecule
0 1
P 
N  1 1.545975
H  2 1.017643 1 116.879395
F  1 1.627517 2 103.713840 3 -180.000000 0
$end


 --------------------------------------------------------------
             Orbital Energies (a.u.) and Symmetries
 --------------------------------------------------------------

 Alpha MOs, Restricted
 -- Occupied --                  
-77.149 -24.696 -14.333  -6.639  -4.802  -4.800  -4.795  -1.220
  1 A'    2 A'    3 A'    4 A'    5 A'    1 A"    6 A'    7 A'                 
 -0.895  -0.622  -0.511  -0.470  -0.466  -0.394  -0.338  -0.298
  8 A'    9 A'   10 A'    2 A"   11 A'   12 A'    3 A"   13 A'                 
 -- Virtual --                   
 -0.100  -0.019  -0.007   0.021   0.039   0.043   0.066   0.113
  4 A"   14 A'   15 A'   16 A'    5 A"   17 A'   18 A'   19 A'                 
  0.142   0.142   0.151   0.166   0.210   0.222   0.258   0.274
  6 A"   20 A'   21 A'   22 A'   23 A'    7 A"   24 A'    8 A"                 
  0.286   0.309   0.334   0.420   0.494   0.592   0.638   0.650
 25 A'   26 A'   27 A'   28 A'   29 A'   30 A'    9 A"   10 A"                 
  0.702   0.740   0.817   0.860   0.900   1.064   1.079   1.268
 31 A'   32 A'   11 A"   33 A'   34 A'   35 A'   36 A'   12 A"                 
  1.327   1.346   1.362   1.445   1.497   1.583   1.645   1.858
 13 A"   37 A'   38 A'   39 A'   14 A"   40 A'   41 A'   42 A'                 
  1.966   2.107   2.293   2.327   2.558   2.662   2.957   3.755
 43 A'   15 A"   44 A'   16 A"   45 A'   46 A'   47 A'   17 A"                 
  3.761   3.784   3.786   3.811   3.929   4.114   4.451   6.252
 48 A'   18 A"   19 A"   49 A'   50 A'   51 A'   52 A'   20 A"                 
  6.289   6.313   7.003  13.745  13.844  13.965  35.397  66.748
 53 A'   54 A'   55 A'   21 A"   56 A'   57 A'   58 A'   59 A'                 
163.111
 60 A'                                                                         

 Beta MOs, Restricted
 -- Occupied --                  
-77.149 -24.696 -14.333  -6.639  -4.802  -4.800  -4.795  -1.220
  1 A'    2 A'    3 A'    4 A'    5 A'    1 A"    6 A'    7 A'                 
 -0.895  -0.622  -0.511  -0.470  -0.466  -0.394  -0.338  -0.298
  8 A'    9 A'   10 A'    2 A"   11 A'   12 A'    3 A"   13 A'                 
 -- Virtual --                   
 -0.100  -0.019  -0.007   0.021   0.039   0.043   0.066   0.113
  4 A"   14 A'   15 A'   16 A'    5 A"   17 A'   18 A'   19 A'                 
  0.142   0.142   0.151   0.166   0.210   0.222   0.258   0.274
  6 A"   20 A'   21 A'   22 A'   23 A'    7 A"   24 A'    8 A"                 
  0.286   0.309   0.334   0.420   0.494   0.592   0.638   0.650
 25 A'   26 A'   27 A'   28 A'   29 A'   30 A'    9 A"   10 A"                 
  0.702   0.740   0.817   0.860   0.900   1.064   1.079   1.268
 31 A'   32 A'   11 A"   33 A'   34 A'   35 A'   36 A'   12 A"                 
  1.327   1.346   1.362   1.445   1.497   1.583   1.645   1.858
 13 A"   37 A'   38 A'   39 A'   14 A"   40 A'   41 A'   42 A'                 
  1.966   2.107   2.293   2.327   2.558   2.662   2.957   3.755
 43 A'   15 A"   44 A'   16 A"   45 A'   46 A'   47 A'   17 A"                 
  3.761   3.784   3.786   3.811   3.929   4.114   4.451   6.252
 48 A'   18 A"   19 A"   49 A'   50 A'   51 A'   52 A'   20 A"                 
  6.289   6.313   7.003  13.745  13.844  13.965  35.397  66.748
 53 A'   54 A'   55 A'   21 A"   56 A'   57 A'   58 A'   59 A'                 
163.111
 60 A'                                                                         
 --------------------------------------------------------------

          Ground-State Mulliken Net Atomic Charges

     Atom                 Charge (a.u.)
  ----------------------------------------
      1 P                     0.389443
      2 N                    -0.487896
      3 H                     0.268443
      4 F                    -0.169989
  ----------------------------------------
  Sum of atomic charges =    -0.000000

 -----------------------------------------------------------------
                    Cartesian Multipole Moments
 -----------------------------------------------------------------
    Charge (ESU x 10^10)
                -0.0000
    Dipole Moment (Debye)
         X      -1.3732      Y      -2.5712      Z       0.0000
       Tot       2.9149
    Quadrupole Moments (Debye-Ang)
        XX     -22.0301     XY       2.1339     YY     -25.6559
        XZ       0.0000     YZ      -0.0000     ZZ     -23.0575
    Octopole Moments (Debye-Ang^2)
       XXX       6.7441    XXY      -3.4458    XYY       7.6100
       YYY       7.0721    XXZ      -0.0000    XYZ      -0.0000
       YYZ      -0.0000    XZZ       7.4259    YZZ       2.0324
       ZZZ       0.0000
    Hexadecapole Moments (Debye-Ang^3)
      XXXX    -121.0222   XXXY       5.0212   XXYY     -39.2514
      XYYY       0.3875   YYYY     -69.8815   XXXZ       0.0000
      XXYZ      -0.0000   XYYZ      -0.0000   YYYZ      -0.0000
      XXZZ     -31.2522   XYZZ      -0.4729   YYZZ     -15.7475
      XZZZ       0.0000   YZZZ      -0.0000   ZZZZ     -26.6374
 -----------------------------------------------------------------
Archival summary:
1\1\TWL01\OPT\ProcedureUnspecified\BasisUnspecified\1111\taweetha\SunNov2517:29:312018SunNov2517:29:312018\0\\#,OPT,ProcedureUnspecified,BasisUnspecified,\\0,1\P\N,1,1.54598\H,2,1.01764,1,116.879\F,1,1.62752,2,103.714,3,-180,0\\\@

 Total job time:  16.26s(wall), 52.07s(cpu) 
 Sun Nov 25 17:29:31 2018

        *************************************************************
        *                                                           *
        *  Thank you very much for using Q-Chem.  Have a nice day.  *
        *                                                           *
        *************************************************************


 
User input: 2 of 2 
 
Q-Chem Developer Version!
                  Welcome to Q-Chem
     A Quantum Leap Into The Future Of Chemistry


 Q-Chem 5.1, Q-Chem, Inc., Pleasanton, CA (2018)

 Yihan Shao,  Zhengting Gan,  E. Epifanovsky,  A. T. B. Gilbert,  M. Wormit,  
 J. Kussmann,  A. W. Lange,  A. Behn,  Jia Deng,  Xintian Feng,  D. Ghosh,  
 M. Goldey,  P. R. Horn,  L. D. Jacobson,  I. Kaliman,  T. Kus,  A. Landau,  
 Jie Liu,  E. I. Proynov,  R. M. Richard,  R. P. Steele,  E. J. Sundstrom,  
 H. L. Woodcock III,  P. M. Zimmerman,  D. Zuev,  B. Albrecht,  E. Alguire,  
 S. A. Baeppler,  D. Barton,  Z. Benda,  Y. A. Bernard,  E. J. Berquist,  
 K. B. Bravaya,  H. Burton,  D. Casanova,  Chun-Min Chang,  Yunqing Chen,  
 A. Chien,  K. D. Closser,  M. P. Coons,  S. Coriani,  S. Dasgupta,  
 A. L. Dempwolff,  M. Diedenhofen,  Hainam Do,  R. G. Edgar,  Po-Tung Fang,  
 S. Faraji,  S. Fatehi,  Qingguo Feng,  K. D. Fenk,  J. Fosso-Tande,  
 Qinghui Ge,  A. Ghysels,  G. Gidofalvi,  J. Gomes,  J. Gonthier,  A. Gunina,  
 D. Hait,  M. W. D. Hanson-Heine,  P. H. P. Harbach,  A. W. Hauser,  
 J. E. Herr,  E. G. Hohenstein,  Z. C. Holden,  Kerwin Hui,  B. C. Huynh,  
 T.-C. Jagau,  Hyunjun Ji,  B. Kaduk,  K. Khistyaev,  Jaehoon Kim,  
 P. Klunzinger,  K. Koh,  D. Kosenkov,  L. Koulias,  T. Kowalczyk,  
 C. M. Krauter,  A. Kunitsa,  Ka Un Lao,  A. Laurent,  K. V. Lawler,  
 Joonho Lee,  D. Lefrancois,  S. Lehtola,  D. S. Levine,  Yi-Pei Li,  
 You-Sheng Lin,  Fenglai Liu,  E. Livshits,  A. Luenser,  P. Manohar,  
 E. Mansoor,  S. F. Manzer,  Shan-Ping Mao,  Yuezhi Mao,  N. Mardirossian,  
 A. V. Marenich,  T. Markovich,  L. A. Martinez-Martinez,  S. A. Maurer,  
 N. J. Mayhall,  S. C. McKenzie,  J.-M. Mewes,  A. F. Morrison,  
 J. W. Mullinax,  K. Nanda,  T. S. Nguyen-Beck,  R. Olivares-Amaya,  
 J. A. Parkhill,  T. M. Perrine,  F. Plasser,  P. Pokhilko,  S. Prager,  
 A. Prociuk,  E. Ramos,  D. R. Rehn,  F. Rob,  M. Schneider,  N. Sergueev,  
 S. M. Sharada,  S. Sharma,  D. W. Small,  T. Stauch,  T. Stein,  
 Yu-Chuan Su,  A. J. W. Thom,  A. Tkatchenko,  T. Tsuchimochi,  N. M. Tubman,  
 L. Vogt,  M. L. Vidal,  O. Vydrov,  M. A. Watson,  J. Wenzel,  
 M. de Wergifosse,  T. A. Wesolowski,  A. White,  J. Witte,  A. Yamada,  
 Jun Yang,  K. Yao,  S. Yeganeh,  S. R. Yost,  Zhi-Qiang You,  A. Zech,  
 Igor Ying Zhang,  Xing Zhang,  Yan Zhao,  Ying Zhu,  B. R. Brooks,  
 G. K. L. Chan,  C. J. Cramer,  M. S. Gordon,  W. J. Hehre,  A. Klamt,  
 M. W. Schmidt,  C. D. Sherrill,  D. G. Truhlar,  A. Aspuru-Guzik,  R. Baer,  
 A. T. Bell,  N. A. Besley,  Jeng-Da Chai,  A. E. DePrince, III,  
 R. A. DiStasio Jr.,  A. Dreuw,  B. D. Dunietz,  T. R. Furlani,  
 Chao-Ping Hsu,  Yousung Jung,  Jing Kong,  D. S. Lambrecht,  WanZhen Liang,  
 C. Ochsenfeld,  V. A. Rassolov,  L. V. Slipchenko,  J. E. Subotnik,  
 T. Van Voorhis,  J. M. Herbert,  A. I. Krylov,  P. M. W. Gill,  M. Head-Gordon

 Contributors to earlier versions of Q-Chem not listed above: 
 R. D. Adamson,  B. Austin,  J. Baker,  G. J. O. Beran,  K. Brandhorst,  
 S. T. Brown,  E. F. C. Byrd,  A. K. Chakraborty,  C.-L. Cheng,  
 Siu Hung Chien,  D. M. Chipman,  D. L. Crittenden,  H. Dachsel,  
 R. J. Doerksen,  A. D. Dutoi,  L. Fusti-Molnar,  W. A. Goddard III,  
 A. Golubeva-Zadorozhnaya,  S. R. Gwaltney,  G. Hawkins,  A. Heyden,  
 S. Hirata,  G. Kedziora,  F. J. Keil,  C. Kelley,  Jihan Kim,  R. A. King,  
 R. Z. Khaliullin,  P. P. Korambath,  W. Kurlancheek,  A. M. Lee,  M. S. Lee,  
 S. V. Levchenko,  Ching Yeh Lin,  D. Liotard,  R. C. Lochan,  I. Lotan,  
 P. E. Maslen,  N. Nair,  D. P. O'Neill,  D. Neuhauser,  E. Neuscamman,  
 C. M. Oana,  R. Olson,  B. Peters,  R. Peverati,  P. A. Pieniazek,  
 Y. M. Rhee,  J. Ritchie,  M. A. Rohrdanz,  E. Rosta,  N. J. Russ,  
 H. F. Schaefer III,  N. E. Schultz,  N. Shenvi,  A. C. Simmonett,  A. Sodt,  
 D. Stuck,  K. S. Thanthiriwatte,  V. Vanovschi,  Tao Wang,  A. Warshel,  
 C. F. Williams,  Q. Wu,  X. Xu,  W. Zhang

 Please cite Q-Chem as follows:
 Y. Shao et al., Mol. Phys. 113, 184-215 (2015)
 DOI: 10.1080/00268976.2014.952696

 Q-Chem 5.1.2 for Intel X86 EM64T Linux

 Parts of Q-Chem use Armadillo 8.300.2 (Tropical Shenanigans).
 http://arma.sourceforge.net/

 Q-Chem begins on Sun Nov 25 17:29:31 2018  

Host: 
0

     Scratch files written to /scratch/taweetham/qchem46494//
The previous job contains 0 fragments, simply inherited here
Input Ideriv = 2
Curr. Ideriv = -1
Max.  Ideriv = 2

Checking the input file for inconsistencies... 	...done.

--------------------------------------------------------------
User input:
--------------------------------------------------------------

$molecule
read
$end

$rem
   job_type 	frequency
   basis 	6-311++g**
   method	b3lyp	
$end


--------------------------------------------------------------
 ----------------------------------------------------------------
             Standard Nuclear Orientation (Angstroms)
    I     Atom           X                Y                Z
 ----------------------------------------------------------------
    1      P      -0.0699484798    -0.5038889696    -0.0000000000
    2      N      -1.2009583153     0.5500824445     0.0000000000
    3      H      -2.1563776249     0.1996937529     0.0000000000
    4      F       1.2902570032     0.3897848533    -0.0000000000
 ----------------------------------------------------------------
 Molecular Point Group                 Cs    NOp =  2
 Largest Abelian Subgroup              Cs    NOp =  2
 Nuclear Repulsion Energy =   101.8146108252 hartrees
 There are       16 alpha and       16 beta electrons
 Requested basis set is 6-311++G(d,p)
 There are 30 shells and 81 basis functions

 Total QAlloc Memory Limit   2000 MB
 Mega-Array Size       188 MB
 MEM_STATIC part       192 MB

                       Distance Matrix (Angstroms)
             P (  1)   N (  2)   H (  3)
   N (  2)  1.545975
   H (  3)  2.201866  1.017643
   F (  4)  1.627517  2.496367  3.451873

 A cutoff of  1.0D-11 yielded    452 shell pairs
 There are      3372 function pairs (      3635 Cartesian)

 -------------------------------------------------------
 OpenMP Integral Computing Module                       
 Release: version 1.0, May 2013, Q-Chem Inc. Pittsburgh 
 -------------------------------------------------------
 Integral Job Info:
 Integral job number is                      11
 Integral operator is                         1
 short-range coefficients                     0
 long-range coefficients              100000000
 Omega coefficients                           0
 if combine SR and LR in K                    0
 Integral screening is                        0
 Integral computing path is                   2
 max size of driver memory is            800000
 size of driver memory is                593474
 size of scratch memory is              4204008
 max col of scratch BK array               1296
 max len of scratch array in speh3          155
 max len of scratch index in speh4           18
 max int batch size is                      520
 min int batch size is                       52
 fixed nKL is                                52
 max L of basis functions is                  2
 order of int derivative is                   0
 number of shells is                         30
 number of basis is                          84
 number of cartesian basis is                84
 number of contracted shell pairs           452
 number of primitive shell pairs           1317
 maxK2 (contraction) of shell pair           36
 max number of K2 of shell pair               1
 max number of CS2 of shell pair             51
 max number of PS2 of shell pair            126
 mem total for path MDJ                  510890
 -------------------------------------------------------
 Smallest overlap matrix eigenvalue = 2.74E-03
 Guess from superposition of atomic densities
 Warning:  Energy on first SCF cycle will be non-variational
 SAD guess density has 32.000000 electrons

 -----------------------------------------------------------------------
  General SCF calculation program by
  Eric Jon Sundstrom, Paul Horn, Yuezhi Mao, Dmitri Zuev, Alec White,
  David Stuck, Shaama M.S., Shane Yost, Joonho Lee, David Small,
  Daniel Levine, Susi Lehtola, Hugh Burton, Evgeny Epifanovsky
 -----------------------------------------------------------------------
 Exchange:     0.2000 Hartree-Fock + 0.0800 Slater + 0.7200 B88
 Correlation:  0.1900 VWN1RPA + 0.8100 LYP
 Using SG-1 standard quadrature grid
 using 4 threads for integral computing
 -------------------------------------------------------
 OpenMP Integral computing Module                
 Release: version 2.0, May 2017, Q-Chem Inc. Pleasanton 
 -------------------------------------------------------
 -------------------------------------------------------
 OpenMP BLAS3 based DFT computing Module                
 Release: version 1.0, May 2013, Q-Chem Inc. Pittsburgh 
 -------------------------------------------------------
 A restricted SCF calculation will be
 performed using DIIS
 SCF converges when DIIS error is below 1.0e-08
 ---------------------------------------
  Cycle       Energy         DIIS error
 ---------------------------------------
    1    -496.9027121649      5.99e-02  
    2    -496.4772846456      1.47e-02  
    3    -495.7301402826      3.20e-02  
    4    -496.6083255614      5.81e-03  
    5    -496.6278324300      2.61e-03  
    6    -496.6311525619      3.71e-04  
    7    -496.6312744822      1.17e-04  
    8    -496.6312842679      2.38e-05  
    9    -496.6312847387      2.95e-06  
   10    -496.6312847448      8.33e-07  
   11    -496.6312847455      8.83e-08  
   12    -496.6312847455      1.36e-08  
   13    -496.6312847455      2.74e-09  Convergence criterion met
 ---------------------------------------
 SCF time:   CPU 4.22s  wall 2.00s 
 SCF   energy in the final basis set =     -496.6312847455
 Total energy in the final basis set =     -496.6312847455

 --------------------------------------------------------------
             Orbital Energies (a.u.) and Symmetries
 --------------------------------------------------------------

 Alpha MOs, Restricted
 -- Occupied --                  
-77.149 -24.696 -14.333  -6.639  -4.802  -4.800  -4.795  -1.220
  1 A'    2 A'    3 A'    4 A'    5 A'    1 A"    6 A'    7 A'                 
 -0.895  -0.622  -0.511  -0.470  -0.466  -0.394  -0.338  -0.298
  8 A'    9 A'   10 A'    2 A"   11 A'   12 A'    3 A"   13 A'                 
 -- Virtual --                   
 -0.100  -0.019  -0.007   0.021   0.039   0.043   0.066   0.113
  4 A"   14 A'   15 A'   16 A'    5 A"   17 A'   18 A'   19 A'                 
  0.142   0.142   0.151   0.166   0.210   0.222   0.258   0.274
  6 A"   20 A'   21 A'   22 A'   23 A'    7 A"   24 A'    8 A"                 
  0.286   0.309   0.334   0.420   0.494   0.592   0.638   0.650
 25 A'   26 A'   27 A'   28 A'   29 A'   30 A'    9 A"   10 A"                 
  0.702   0.740   0.817   0.860   0.899   1.064   1.080   1.268
 31 A'   32 A'   11 A"   33 A'   34 A'   35 A'   36 A'   12 A"                 
  1.327   1.346   1.362   1.445   1.497   1.585   1.645   1.858
 13 A"   37 A'   38 A'   39 A'   14 A"   40 A'   41 A'   42 A'                 
  1.966   2.107   2.293   2.327   2.558   2.662   2.957   3.755
 43 A'   15 A"   44 A'   16 A"   45 A'   46 A'   47 A'   17 A"                 
  3.762   3.784   3.786   3.811   3.929   4.114   4.450   6.252
 48 A'   18 A"   19 A"   49 A'   50 A'   51 A'   52 A'   20 A"                 
  6.289   6.313   7.003  13.745  13.844  13.965  35.397  66.748
 53 A'   54 A'   55 A'   21 A"   56 A'   57 A'   58 A'   59 A'                 
163.111
 60 A'                                                                         

 Beta MOs, Restricted
 -- Occupied --                  
-77.149 -24.696 -14.333  -6.639  -4.802  -4.800  -4.795  -1.220
  1 A'    2 A'    3 A'    4 A'    5 A'    1 A"    6 A'    7 A'                 
 -0.895  -0.622  -0.511  -0.470  -0.466  -0.394  -0.338  -0.298
  8 A'    9 A'   10 A'    2 A"   11 A'   12 A'    3 A"   13 A'                 
 -- Virtual --                   
 -0.100  -0.019  -0.007   0.021   0.039   0.043   0.066   0.113
  4 A"   14 A'   15 A'   16 A'    5 A"   17 A'   18 A'   19 A'                 
  0.142   0.142   0.151   0.166   0.210   0.222   0.258   0.274
  6 A"   20 A'   21 A'   22 A'   23 A'    7 A"   24 A'    8 A"                 
  0.286   0.309   0.334   0.420   0.494   0.592   0.638   0.650
 25 A'   26 A'   27 A'   28 A'   29 A'   30 A'    9 A"   10 A"                 
  0.702   0.740   0.817   0.860   0.899   1.064   1.080   1.268
 31 A'   32 A'   11 A"   33 A'   34 A'   35 A'   36 A'   12 A"                 
  1.327   1.346   1.362   1.445   1.497   1.585   1.645   1.858
 13 A"   37 A'   38 A'   39 A'   14 A"   40 A'   41 A'   42 A'                 
  1.966   2.107   2.293   2.327   2.558   2.662   2.957   3.755
 43 A'   15 A"   44 A'   16 A"   45 A'   46 A'   47 A'   17 A"                 
  3.762   3.784   3.786   3.811   3.929   4.114   4.450   6.252
 48 A'   18 A"   19 A"   49 A'   50 A'   51 A'   52 A'   20 A"                 
  6.289   6.313   7.003  13.745  13.844  13.965  35.397  66.748
 53 A'   54 A'   55 A'   21 A"   56 A'   57 A'   58 A'   59 A'                 
163.111
 60 A'                                                                         
 --------------------------------------------------------------

          Ground-State Mulliken Net Atomic Charges

     Atom                 Charge (a.u.)
  ----------------------------------------
      1 P                     0.390254
      2 N                    -0.488513
      3 H                     0.268438
      4 F                    -0.170179
  ----------------------------------------
  Sum of atomic charges =    -0.000000

 -----------------------------------------------------------------
                    Cartesian Multipole Moments
 -----------------------------------------------------------------
    Charge (ESU x 10^10)
                -0.0000
    Dipole Moment (Debye)
         X      -1.6950      Y      -2.3713      Z       0.0000
       Tot       2.9148
    Quadrupole Moments (Debye-Ang)
        XX     -22.1626     XY       1.1029     YY     -26.3080
        XZ       0.0000     YZ      -0.0000     ZZ     -23.0570
    Octopole Moments (Debye-Ang^2)
       XXX      -6.3467    XXY      -2.3234    XYY       4.3446
       YYY       1.0742    XXZ       0.0000    XYZ      -0.0000
       YYZ       0.0000    XZZ       3.4069    YZZ       0.2538
       ZZZ       0.0000
    Hexadecapole Moments (Debye-Ang^3)
      XXXX    -118.5881   XXXY       3.9353   XXYY     -37.3621
      XYYY       7.8069   YYYY     -71.3808   XXXZ       0.0000
      XXYZ      -0.0000   XYYZ       0.0000   YYYZ       0.0000
      XXZZ     -29.0934   XYZZ       1.8480   YYZZ     -15.8408
      XZZZ       0.0000   YZZZ       0.0000   ZZZZ     -26.6352
 -----------------------------------------------------------------
 Calculating MO derivatives via CPSCF
 D1JvT checksum  = 49152 4908.6343684269
 D1KAT checksum  = 95472 475.3641165504
   1         3          12      0.209953    0.070135
   2         3          12      0.023820    0.008732
   3         3          12      0.002063    0.000781
   4         3          12      0.000127    0.000047
   5        13           2      0.000005    0.000002
   6        15           0      0.000000    0.000000    Roots Converged
 Time for AOints: 0.6 s (CPU) 0.2 s (wall)
 ------------------------------------------------------------------------------
                     AOints        : Timing summary (seconds)
 ------------------------------------------------------------------------------
     job step          cpu (% of tot)      sys (% of tot)     wall (% of tot)
 ------------------------------------------------------------------------------
  cpscf_lag         0.4439E+01 (31.0)   0.1000E-05 (50.0)   0.1260E+01 (32.2)
  iterzp            0.9270E+01 (64.7)   0.1000E-05 (50.0)   0.2471E+01 (63.2)
  make_fx           0.0000E+00 ( 0.0)   0.0000E+00 ( 0.0)   0.0000E+00 ( 0.0)
  AOints            0.6040E+00 ( 4.2)   0.0000E+00 ( 0.0)   0.1622E+00 ( 4.2)
 ------------------------------------------------------------------------------
   Grand Totals     0.1433E+02          0.2000E-05          0.3909E+01
 ------------------------------------------------------------------------------
 Calculating analytic Hessian of the SCF energy
 Polarizability Matrix (a.u.)
            1           2           3
    1 -37.9934810   5.8583135   0.0000000
    2   5.8583135 -30.2864863   0.0000000
    3   0.0000000   0.0000000 -22.3952431

 Direct stationary perturbation theory relativistic correction:

 rels  =       0.519198729840
 relv  =      -1.911353403554
 rel2e =       0.470608240545
 E_rel =      -0.921546433170

 Hessian of the SCF Energy
            1           2           3           4           5           6
    1   0.4697775  -0.1142197  -0.0000000  -0.2932333   0.2062307   0.0000000
    2  -0.1142197   0.3685932   0.0000000   0.2330824  -0.2357017  -0.0000000
    3  -0.0000000   0.0000000   0.0027353   0.0000000  -0.0000000   0.0102435
    4  -0.2932333   0.2330824   0.0000000   0.7253116  -0.0951707  -0.0000000
    5   0.2062307  -0.2357017  -0.0000000  -0.0951707   0.2537857   0.0000000
    6   0.0000000  -0.0000000   0.0102435  -0.0000000   0.0000000   0.0232064
    7  -0.0137504  -0.0171961   0.0000000  -0.3926826  -0.1145595  -0.0000000
    8   0.0302198  -0.0155907  -0.0000000  -0.1546930  -0.0393671   0.0000000
    9  -0.0000000  -0.0000000  -0.0076535   0.0000000   0.0000000  -0.0212530
   10  -0.1627938  -0.1016666  -0.0000000  -0.0393957   0.0034995  -0.0000000
   11  -0.1222308  -0.1173008  -0.0000000   0.0167813   0.0212831  -0.0000000
   12  -0.0000000  -0.0000000  -0.0053253  -0.0000000  -0.0000000  -0.0121969
            7           8           9          10          11          12
    1  -0.0137504   0.0302198  -0.0000000  -0.1627938  -0.1222308  -0.0000000
    2  -0.0171961  -0.0155907  -0.0000000  -0.1016666  -0.1173008  -0.0000000
    3   0.0000000  -0.0000000  -0.0076535  -0.0000000  -0.0000000  -0.0053253
    4  -0.3926826  -0.1546930   0.0000000  -0.0393957   0.0167813  -0.0000000
    5  -0.1145595  -0.0393671   0.0000000   0.0034995   0.0212831  -0.0000000
    6  -0.0000000   0.0000000  -0.0212530  -0.0000000  -0.0000000  -0.0121969
    7   0.4052066   0.1266322  -0.0000000   0.0012264   0.0051234  -0.0000000
    8   0.1266322   0.0565991  -0.0000000  -0.0021589  -0.0016413   0.0000000
    9  -0.0000000  -0.0000000   0.0184217   0.0000000  -0.0000000   0.0104848
   10   0.0012264  -0.0021589   0.0000000   0.2009631   0.1003261   0.0000000
   11   0.0051234  -0.0016413  -0.0000000   0.1003261   0.0976590   0.0000000
   12  -0.0000000   0.0000000   0.0104848   0.0000000   0.0000000   0.0070374
 Gradient time:  CPU 21.18 s  wall 5.88 s
 **********************************************************************
 **                                                                  **
 **                       VIBRATIONAL ANALYSIS                       **
 **                       --------------------                       **
 **                                                                  **
 **        VIBRATIONAL FREQUENCIES (CM**-1) AND NORMAL MODES         **
 **     FORCE CONSTANTS (mDYN/ANGSTROM) AND REDUCED MASSES (AMU)     **
 **                  INFRARED INTENSITIES (KM/MOL)                   **
 **                                                                  **
 **********************************************************************


 Mode:                 1                      2                      3
 Frequency:       402.24                 630.93                 734.99
 Force Cnst:      0.5888                 0.3273                 0.3561
 Red. Mass:       6.1762                 1.3953                 1.1189
 IR Active:          YES                    YES                    YES
 IR Intens:        6.403                191.104                 68.279
 Raman Active:       YES                    YES                    YES
               X      Y      Z        X      Y      Z        X      Y      Z
 P          0.007 -0.207 -0.000   -0.031 -0.005 -0.000    0.000  0.000 -0.014
 N          0.351  0.152 -0.000   -0.033 -0.110 -0.000    0.000  0.000 -0.083
 H          0.116  0.829  0.000   -0.365  0.918  0.000    0.000 -0.000  0.996
 F         -0.277  0.182  0.000    0.094  0.040  0.000   -0.000 -0.000  0.030
 TransDip  -0.064 -0.050  0.000   -0.394  0.202  0.000    0.000  0.000  0.265

 Mode:                 4                      5                      6
 Frequency:       788.22                1166.20                3541.89
 Force Cnst:      2.7504                 7.1707                 7.9624
 Red. Mass:       7.5137                 8.9488                 1.0773
 IR Active:          YES                    YES                    YES
 IR Intens:      142.455                 54.879                 53.288
 Raman Active:       YES                    YES                    YES
               X      Y      Z        X      Y      Z        X      Y      Z
 P         -0.218 -0.208 -0.000   -0.239  0.188 -0.000    0.001 -0.002  0.000
 N         -0.014  0.159 -0.000    0.485 -0.402 -0.000   -0.071 -0.018  0.000
 H          0.273 -0.786  0.000    0.565 -0.436  0.000    0.947  0.312 -0.000
 F          0.351  0.263  0.000    0.003  0.013  0.000    0.000  0.000 -0.000
 TransDip  -0.244 -0.294  0.000   -0.220  0.089  0.000    0.233 -0.018 -0.000

 STANDARD THERMODYNAMIC QUANTITIES AT   298.15 K  AND     1.00 ATM

   This Molecule has  0 Imaginary Frequencies
   Zero point vibrational energy:       10.385 kcal/mol

   Atom    1 Element P  Has Mass   30.97376
   Atom    2 Element N  Has Mass   14.00307
   Atom    3 Element H  Has Mass    1.00783
   Atom    4 Element F  Has Mass   18.99840
   Molecular Mass:    64.983060 amu
   Principal axes and moments of inertia in amu*Bohr^2:
                             1           2           3
    Eigenvalues --       53.57970   201.80838   255.38809
          X               0.99972    -0.02355     0.00000
          Y               0.02355     0.99972    -0.00000
          Z              -0.00000     0.00000     1.00000
   Rotational Symmetry Number is   1
   The Molecule is an Asymmetric Top
   Translational Enthalpy:        0.889 kcal/mol
   Rotational Enthalpy:           0.889 kcal/mol
   Vibrational Enthalpy:         10.794 kcal/mol
   gas constant (RT):             0.592 kcal/mol
   Translational Entropy:        38.433  cal/mol.K
   Rotational Entropy:           22.539  cal/mol.K
   Vibrational Entropy:           1.886  cal/mol.K

   Total Enthalpy:               13.164 kcal/mol
   Total Entropy:                62.858  cal/mol.K
Archival summary:
1\1\TWL01\FREQ\ProcedureUnspecified\BasisUnspecified\1111\taweetha\SunNov2517:29:382018SunNov2517:29:382018\0\\#,FREQ,ProcedureUnspecified,BasisUnspecified,\\0,1\P\N,1,1.54598\H,2,1.01764,1,116.879\F,1,1.62752,2,103.714,3,-180,0\\\@

 Total job time:  7.18s(wall), 25.48s(cpu) 
 Sun Nov 25 17:29:38 2018

        *************************************************************
        *                                                           *
        *  Thank you very much for using Q-Chem.  Have a nice day.  *
        *                                                           *
        *************************************************************
