# Supplementary material for: Geometric and energetic data from ab initio calculations of haloethene, haloimine, halomethylenephosphine, haloiminophosphine, halodiazene, halodiphosphene and halocyclopropane
Source: Data Brief. 2019 Nov 2;27:104738. doi: 10.1016/j.dib.2019.104738 (PMC6861602; doi:10.1016/j.dib.2019.104738)
Supplement: Multimedia component 7 [file mmc7.zip › NP/B3LYP/HENPEH.out]

Q-Chem Developer Version!
                  Welcome to Q-Chem
     A Quantum Leap Into The Future Of Chemistry


 Q-Chem 5.1, Q-Chem, Inc., Pleasanton, CA (2018)

 Yihan Shao,  Zhengting Gan,  E. Epifanovsky,  A. T. B. Gilbert,  M. Wormit,  
 J. Kussmann,  A. W. Lange,  A. Behn,  Jia Deng,  Xintian Feng,  D. Ghosh,  
 M. Goldey,  P. R. Horn,  L. D. Jacobson,  I. Kaliman,  T. Kus,  A. Landau,  
 Jie Liu,  E. I. Proynov,  R. M. Richard,  R. P. Steele,  E. J. Sundstrom,  
 H. L. Woodcock III,  P. M. Zimmerman,  D. Zuev,  B. Albrecht,  E. Alguire,  
 S. A. Baeppler,  D. Barton,  Z. Benda,  Y. A. Bernard,  E. J. Berquist,  
 K. B. Bravaya,  H. Burton,  D. Casanova,  Chun-Min Chang,  Yunqing Chen,  
 A. Chien,  K. D. Closser,  M. P. Coons,  S. Coriani,  S. Dasgupta,  
 A. L. Dempwolff,  M. Diedenhofen,  Hainam Do,  R. G. Edgar,  Po-Tung Fang,  
 S. Faraji,  S. Fatehi,  Qingguo Feng,  K. D. Fenk,  J. Fosso-Tande,  
 Qinghui Ge,  A. Ghysels,  G. Gidofalvi,  J. Gomes,  J. Gonthier,  A. Gunina,  
 D. Hait,  M. W. D. Hanson-Heine,  P. H. P. Harbach,  A. W. Hauser,  
 J. E. Herr,  E. G. Hohenstein,  Z. C. Holden,  Kerwin Hui,  B. C. Huynh,  
 T.-C. Jagau,  Hyunjun Ji,  B. Kaduk,  K. Khistyaev,  Jaehoon Kim,  
 P. Klunzinger,  K. Koh,  D. Kosenkov,  L. Koulias,  T. Kowalczyk,  
 C. M. Krauter,  A. Kunitsa,  Ka Un Lao,  A. Laurent,  K. V. Lawler,  
 Joonho Lee,  D. Lefrancois,  S. Lehtola,  D. S. Levine,  Yi-Pei Li,  
 You-Sheng Lin,  Fenglai Liu,  E. Livshits,  A. Luenser,  P. Manohar,  
 E. Mansoor,  S. F. Manzer,  Shan-Ping Mao,  Yuezhi Mao,  N. Mardirossian,  
 A. V. Marenich,  T. Markovich,  L. A. Martinez-Martinez,  S. A. Maurer,  
 N. J. Mayhall,  S. C. McKenzie,  J.-M. Mewes,  A. F. Morrison,  
 J. W. Mullinax,  K. Nanda,  T. S. Nguyen-Beck,  R. Olivares-Amaya,  
 J. A. Parkhill,  T. M. Perrine,  F. Plasser,  P. Pokhilko,  S. Prager,  
 A. Prociuk,  E. Ramos,  D. R. Rehn,  F. Rob,  M. Schneider,  N. Sergueev,  
 S. M. Sharada,  S. Sharma,  D. W. Small,  T. Stauch,  T. Stein,  
 Yu-Chuan Su,  A. J. W. Thom,  A. Tkatchenko,  T. Tsuchimochi,  N. M. Tubman,  
 L. Vogt,  M. L. Vidal,  O. Vydrov,  M. A. Watson,  J. Wenzel,  
 M. de Wergifosse,  T. A. Wesolowski,  A. White,  J. Witte,  A. Yamada,  
 Jun Yang,  K. Yao,  S. Yeganeh,  S. R. Yost,  Zhi-Qiang You,  A. Zech,  
 Igor Ying Zhang,  Xing Zhang,  Yan Zhao,  Ying Zhu,  B. R. Brooks,  
 G. K. L. Chan,  C. J. Cramer,  M. S. Gordon,  W. J. Hehre,  A. Klamt,  
 M. W. Schmidt,  C. D. Sherrill,  D. G. Truhlar,  A. Aspuru-Guzik,  R. Baer,  
 A. T. Bell,  N. A. Besley,  Jeng-Da Chai,  A. E. DePrince, III,  
 R. A. DiStasio Jr.,  A. Dreuw,  B. D. Dunietz,  T. R. Furlani,  
 Chao-Ping Hsu,  Yousung Jung,  Jing Kong,  D. S. Lambrecht,  WanZhen Liang,  
 C. Ochsenfeld,  V. A. Rassolov,  L. V. Slipchenko,  J. E. Subotnik,  
 T. Van Voorhis,  J. M. Herbert,  A. I. Krylov,  P. M. W. Gill,  M. Head-Gordon

 Contributors to earlier versions of Q-Chem not listed above: 
 R. D. Adamson,  B. Austin,  J. Baker,  G. J. O. Beran,  K. Brandhorst,  
 S. T. Brown,  E. F. C. Byrd,  A. K. Chakraborty,  C.-L. Cheng,  
 Siu Hung Chien,  D. M. Chipman,  D. L. Crittenden,  H. Dachsel,  
 R. J. Doerksen,  A. D. Dutoi,  L. Fusti-Molnar,  W. A. Goddard III,  
 A. Golubeva-Zadorozhnaya,  S. R. Gwaltney,  G. Hawkins,  A. Heyden,  
 S. Hirata,  G. Kedziora,  F. J. Keil,  C. Kelley,  Jihan Kim,  R. A. King,  
 R. Z. Khaliullin,  P. P. Korambath,  W. Kurlancheek,  A. M. Lee,  M. S. Lee,  
 S. V. Levchenko,  Ching Yeh Lin,  D. Liotard,  R. C. Lochan,  I. Lotan,  
 P. E. Maslen,  N. Nair,  D. P. O'Neill,  D. Neuhauser,  E. Neuscamman,  
 C. M. Oana,  R. Olson,  B. Peters,  R. Peverati,  P. A. Pieniazek,  
 Y. M. Rhee,  J. Ritchie,  M. A. Rohrdanz,  E. Rosta,  N. J. Russ,  
 H. F. Schaefer III,  N. E. Schultz,  N. Shenvi,  A. C. Simmonett,  A. Sodt,  
 D. Stuck,  K. S. Thanthiriwatte,  V. Vanovschi,  Tao Wang,  A. Warshel,  
 C. F. Williams,  Q. Wu,  X. Xu,  W. Zhang

 Please cite Q-Chem as follows:
 Y. Shao et al., Mol. Phys. 113, 184-215 (2015)
 DOI: 10.1080/00268976.2014.952696

 Q-Chem 5.1.2 for Intel X86 EM64T Linux

 Parts of Q-Chem use Armadillo 8.300.2 (Tropical Shenanigans).
 http://arma.sourceforge.net/

 Q-Chem begins on Sun Nov 25 17:30:03 2018  

Host: 
0

     Scratch files written to /scratch/taweetham/qchem46600//
Input Ideriv = 2
Curr. Ideriv = -1
Max.  Ideriv = 2

Checking the input file for inconsistencies... 	...done.

--------------------------------------------------------------
User input:
--------------------------------------------------------------
$molecule
0 1
P 
N 1 PP 
H 2 PH 1 ANG 
H 1 PH 2 ANG  3 DHA

PP=1.9
PH=1.44
PF=1.54
PCl=2.03
PBr=2.5
PI=2.6
ANG=120.0
DHA=180.0
$end

$rem
   job_type	optimization
   basis	6-311++g**
   method	b3lyp
$end

--------------------------------------------------------------
 ----------------------------------------------------------------
             Standard Nuclear Orientation (Angstroms)
    I     Atom           X                Y                Z
 ----------------------------------------------------------------
    1      P       0.6209486424     0.1246350457    -0.0000000000
    2      N      -1.2418972848    -0.2492700913    -0.0000000000
    3      H      -2.1932327625     0.8317298203     0.0000000000
    4      H       1.5722841201    -0.9563648659    -0.0000000000
 ----------------------------------------------------------------
 Molecular Point Group                 Cs    NOp =  2
 Largest Abelian Subgroup              Cs    NOp =  2
 Nuclear Repulsion Energy =    41.4677607554 hartrees
 There are       12 alpha and       12 beta electrons
 Requested basis set is 6-311++G(d,p)
 There are 29 shells and 66 basis functions

 Total QAlloc Memory Limit   2000 MB
 Mega-Array Size       188 MB
 MEM_STATIC part       192 MB
 A cutoff of  1.0D-11 yielded    424 shell pairs
 There are      2263 function pairs (      2408 Cartesian)

 -------------------------------------------------------
 OpenMP Integral Computing Module                       
 Release: version 1.0, May 2013, Q-Chem Inc. Pittsburgh 
 -------------------------------------------------------
 Integral Job Info:
 Integral job number is                      11
 Integral operator is                         1
 short-range coefficients                     0
 long-range coefficients              100000000
 Omega coefficients                           0
 if combine SR and LR in K                    0
 Integral screening is                        0
 Integral computing path is                   2
 max size of driver memory is            800000
 size of driver memory is                593474
 size of scratch memory is              4204008
 max col of scratch BK array               1296
 max len of scratch array in speh3          155
 max len of scratch index in speh4           18
 max int batch size is                      520
 min int batch size is                       52
 fixed nKL is                                52
 max L of basis functions is                  2
 order of int derivative is                   0
 number of shells is                         29
 number of basis is                          68
 number of cartesian basis is                68
 number of contracted shell pairs           424
 number of primitive shell pairs           1126
 maxK2 (contraction) of shell pair           36
 max number of K2 of shell pair               1
 max number of CS2 of shell pair             57
 max number of PS2 of shell pair            120
 mem total for path MDJ                  508952
 -------------------------------------------------------
 Smallest overlap matrix eigenvalue = 2.64E-03

 Scale SEOQF with 1.000000e-01/1.000000e-01/1.000000e-01

 Standard Electronic Orientation quadrupole field applied
 Nucleus-field energy     =     0.0000000010 hartrees
 Guess from superposition of atomic densities
 Warning:  Energy on first SCF cycle will be non-variational
 SAD guess density has 24.000000 electrons

 -----------------------------------------------------------------------
  General SCF calculation program by
  Eric Jon Sundstrom, Paul Horn, Yuezhi Mao, Dmitri Zuev, Alec White,
  David Stuck, Shaama M.S., Shane Yost, Joonho Lee, David Small,
  Daniel Levine, Susi Lehtola, Hugh Burton, Evgeny Epifanovsky
 -----------------------------------------------------------------------
 Exchange:     0.2000 Hartree-Fock + 0.0800 Slater + 0.7200 B88
 Correlation:  0.1900 VWN1RPA + 0.8100 LYP
 Using SG-1 standard quadrature grid
 using 4 threads for integral computing
 -------------------------------------------------------
 OpenMP Integral computing Module                
 Release: version 2.0, May 2017, Q-Chem Inc. Pleasanton 
 -------------------------------------------------------
 -------------------------------------------------------
 OpenMP BLAS3 based DFT computing Module                
 Release: version 1.0, May 2013, Q-Chem Inc. Pittsburgh 
 -------------------------------------------------------
 A restricted SCF calculation will be
 performed using DIIS
 SCF converges when DIIS error is below 1.0e-08
 ---------------------------------------
  Cycle       Energy         DIIS error
 ---------------------------------------
    1    -396.9787757037      3.74e-02  
    2    -397.0902136487      1.18e-02  
    3    -396.2092208126      3.52e-02  
    4    -397.1670332315      3.47e-03  
    5    -397.1747660630      8.91e-04  
    6    -397.1752725991      4.04e-04  
    7    -397.1753956633      7.79e-05  
    8    -397.1754000348      1.20e-05  
    9    -397.1754001773      3.95e-06  
   10    -397.1754001857      3.00e-06  
   11    -397.1754001907      8.41e-07  
   12    -397.1754001911      9.25e-08  
   13    -397.1754001911      1.65e-08  
   14    -397.1754001911      4.28e-09  Convergence criterion met
 ---------------------------------------
 SCF time:   CPU 3.18s  wall 0.00s 
 SCF   energy in the final basis set =     -397.1754001911
 Total energy in the final basis set =     -397.1754001911

 --------------------------------------------------------------
             Orbital Energies (a.u.) and Symmetries
 --------------------------------------------------------------

 Alpha MOs, Restricted
 -- Occupied --                  
-77.116 -14.386  -6.606  -4.768  -4.767  -4.764  -0.779  -0.602
  1 A'    2 A'    3 A'    1 A"    4 A'    5 A'    6 A'    7 A'                 
 -0.411  -0.351  -0.291  -0.253
  8 A'    9 A'    2 A"   10 A'                                                 
 -- Virtual --                   
 -0.139  -0.085  -0.016   0.009   0.043   0.044   0.049   0.064
  3 A"   11 A'   12 A'   13 A'   14 A'    4 A"   15 A'   16 A'                 
  0.081   0.109   0.139   0.147   0.174   0.214   0.270   0.288
 17 A'   18 A'    5 A"   19 A'   20 A'   21 A'   22 A'    6 A"                 
  0.295   0.400   0.417   0.555   0.591   0.631   0.636   0.786
 23 A'   24 A'   25 A'   26 A'    7 A"    8 A"   27 A'   28 A'                 
  0.800   0.820   0.837   0.919   1.159   1.298   1.382   1.383
 29 A'   30 A'    9 A"   31 A'   32 A'   10 A"   33 A'   11 A"                 
  1.421   1.451   1.524   1.580   1.667   1.975   2.008   2.060
 34 A'   35 A'   12 A"   36 A'   37 A'   38 A'   13 A"   14 A"                 
  2.062   2.314   2.386   2.538   2.791   3.770   3.807   3.928
 39 A'   40 A'   41 A'   42 A'   43 A'   15 A"   44 A'   45 A'                 
  6.811  13.772  13.807  13.888  35.230 162.925
 46 A'   16 A"   47 A'   48 A'   49 A'   50 A'                                 

 Beta MOs, Restricted
 -- Occupied --                  
-77.116 -14.386  -6.606  -4.768  -4.767  -4.764  -0.779  -0.602
  1 A'    2 A'    3 A'    1 A"    4 A'    5 A'    6 A'    7 A'                 
 -0.411  -0.351  -0.291  -0.253
  8 A'    9 A'    2 A"   10 A'                                                 
 -- Virtual --                   
 -0.139  -0.085  -0.016   0.009   0.043   0.044   0.049   0.064
  3 A"   11 A'   12 A'   13 A'   14 A'    4 A"   15 A'   16 A'                 
  0.081   0.109   0.139   0.147   0.174   0.214   0.270   0.288
 17 A'   18 A'    5 A"   19 A'   20 A'   21 A'   22 A'    6 A"                 
  0.295   0.400   0.417   0.555   0.591   0.631   0.636   0.786
 23 A'   24 A'   25 A'   26 A'    7 A"    8 A"   27 A'   28 A'                 
  0.800   0.820   0.837   0.919   1.159   1.298   1.382   1.383
 29 A'   30 A'    9 A"   31 A'   32 A'   10 A"   33 A'   11 A"                 
  1.421   1.451   1.524   1.580   1.667   1.975   2.008   2.060
 34 A'   35 A'   12 A"   36 A'   37 A'   38 A'   13 A"   14 A"                 
  2.062   2.314   2.386   2.538   2.791   3.770   3.807   3.928
 39 A'   40 A'   41 A'   42 A'   43 A'   15 A"   44 A'   45 A'                 
  6.811  13.772  13.807  13.888  35.230 162.925
 46 A'   16 A"   47 A'   48 A'   49 A'   50 A'                                 
 --------------------------------------------------------------

          Ground-State Mulliken Net Atomic Charges

     Atom                 Charge (a.u.)
  ----------------------------------------
      1 P                     0.297853
      2 N                    -0.452380
      3 H                     0.212280
      4 H                    -0.057753
  ----------------------------------------
  Sum of atomic charges =     0.000000

 -----------------------------------------------------------------
                    Cartesian Multipole Moments
 -----------------------------------------------------------------
    Charge (ESU x 10^10)
                 0.0000
    Dipole Moment (Debye)
         X       1.1084      Y       0.5921      Z       0.0000
       Tot       1.2566
    Quadrupole Moments (Debye-Ang)
        XX     -18.2425     XY      -4.7739     YY     -22.0020
        XZ      -0.0000     YZ       0.0000     ZZ     -20.9243
    Octopole Moments (Debye-Ang^2)
       XXX      -3.6809    XXY       5.6758    XYY      -1.0415
       YYY       0.0898    XXZ       0.0000    XYZ       0.0000
       YYZ       0.0000    XZZ       1.4803    YZZ      -0.4297
       ZZZ       0.0000
    Hexadecapole Moments (Debye-Ang^3)
      XXXX    -127.3244   XXXY     -18.6875   XXYY     -32.7441
      XYYY      -5.2213   YYYY     -45.8249   XXXZ      -0.0000
      XXYZ       0.0000   XYYZ      -0.0000   YYYZ       0.0000
      XXZZ     -30.9783   XYZZ      -1.0122   YYZZ     -12.6782
      XZZZ      -0.0000   YZZZ       0.0000   ZZZZ     -29.6083
 -----------------------------------------------------------------
 Calculating analytic gradient of the SCF energy
 Gradient of SCF Energy
            1           2           3           4
    1   0.0930319  -0.0359841  -0.0816010   0.0245531
    2  -0.0445392  -0.0396994   0.0596262   0.0246125
    3   0.0000000   0.0000000   0.0000000  -0.0000000
 Max gradient component =       9.303E-02
 RMS gradient           =       4.558E-02
 Gradient time:  CPU 0.63 s  wall 0.25 s
 Geometry Optimization Parameters
   NAtoms,    NIC,     NZ,  NCons,   NDum,   NFix, NCnnct, MaxDiis
        4      14       4       0       0       0       0       0


** GEOMETRY OPTIMIZATION IN DELOCALIZED INTERNAL COORDINATES **
   Searching for a Minimum

   Optimization Cycle:   1

                       Coordinates (Angstroms)
     ATOM                X               Y               Z
      1  P         0.6209486424    0.1246350457    0.0000000000
      2  N        -1.2418972848   -0.2492700913    0.0000000000
      3  H        -2.1932327625    0.8317298203    0.0000000000
      4  H         1.5722841201   -0.9563648659    0.0000000000
   Point Group: cs    Number of degrees of freedom:     5


   Energy is   -397.175400191


 Attempting to Generate Delocalized Internal Coordinates

  5 Hessian modes will be used to form the next step
  Hessian Eigenvalues:
     0.130389    0.160000    0.160000    0.195927    0.198009

 Minimum Search - Taking Simple RFO Step
 Searching for Lamda that Minimizes Along All modes
 Value Taken    Lamda =  -0.12169061
 Calculated Step too Large.  Step scaled by  0.456204
 Step Taken.  Stepsize is  0.300000

                             Maximum     Tolerance    Cnvgd?
         Gradient           0.161114      0.000300      NO
         Displacement       0.258392      0.001200      NO
         Energy change     *********      0.000001      NO


 New Cartesian Coordinates Obtained by Inverse Iteration

 Displacement from previous Coordinates is:  0.470048
 ----------------------------------------------------------------
             Standard Nuclear Orientation (Angstroms)
    I     Atom           X                Y                Z
 ----------------------------------------------------------------
    1      P       0.5655878011     0.2085302412     0.0000000000
    2      N      -1.1853143790    -0.2710244127     0.0000000000
    3      H      -2.0467918456     0.7624972911     0.0000000000
    4      H       1.4246211386    -0.9492732110     0.0000000000
 ----------------------------------------------------------------
 Molecular Point Group                 Cs    NOp =  2
 Largest Abelian Subgroup              Cs    NOp =  2
 Nuclear Repulsion Energy =    43.3487230455 hartrees
 There are       12 alpha and       12 beta electrons
 Applying Cartesian multipole field
    Component          Value
    ---------          -----
     (2,0,0)        1.00000E-11
     (0,2,0)        2.00000E-11
     (0,0,2)       -3.00000E-11
 Nucleus-field energy     =     0.0000000009 hartrees
 Requested basis set is 6-311++G(d,p)
 There are 29 shells and 66 basis functions
 A cutoff of  1.0D-11 yielded    430 shell pairs
 There are      2277 function pairs (      2422 Cartesian)
 Smallest overlap matrix eigenvalue = 2.50E-03
 Guess MOs from SCF MO coefficient file

 -----------------------------------------------------------------------
  General SCF calculation program by
  Eric Jon Sundstrom, Paul Horn, Yuezhi Mao, Dmitri Zuev, Alec White,
  David Stuck, Shaama M.S., Shane Yost, Joonho Lee, David Small,
  Daniel Levine, Susi Lehtola, Hugh Burton, Evgeny Epifanovsky
 -----------------------------------------------------------------------
 Exchange:     0.2000 Hartree-Fock + 0.0800 Slater + 0.7200 B88
 Correlation:  0.1900 VWN1RPA + 0.8100 LYP
 Using SG-1 standard quadrature grid
 using 4 threads for integral computing
 -------------------------------------------------------
 OpenMP Integral computing Module                
 Release: version 2.0, May 2017, Q-Chem Inc. Pleasanton 
 -------------------------------------------------------
 -------------------------------------------------------
 OpenMP BLAS3 based DFT computing Module                
 Release: version 1.0, May 2013, Q-Chem Inc. Pittsburgh 
 -------------------------------------------------------
 A restricted SCF calculation will be
 performed using DIIS
 SCF converges when DIIS error is below 1.0e-08
 ---------------------------------------
  Cycle       Energy         DIIS error
 ---------------------------------------
    1    -397.2246374071      2.09e-03  
    2    -397.2214526571      3.46e-03  
    3    -397.2254034786      2.11e-03  
    4    -397.2278991895      3.19e-04  
    5    -397.2279634001      4.09e-05  
    6    -397.2279644276      6.43e-06  
    7    -397.2279644593      3.27e-06  
    8    -397.2279644684      2.84e-07  
    9    -397.2279644685      9.45e-08  
   10    -397.2279644685      9.61e-09  Convergence criterion met
 ---------------------------------------
 SCF time:   CPU 2.31s  wall 0.00s 
 SCF   energy in the final basis set =     -397.2279644685
 Total energy in the final basis set =     -397.2279644685

 --------------------------------------------------------------
             Orbital Energies (a.u.) and Symmetries
 --------------------------------------------------------------

 Alpha MOs, Restricted
 -- Occupied --                  
-77.111 -14.376  -6.602  -4.764  -4.762  -4.759  -0.799  -0.595
  1 A'    2 A'    3 A'    1 A"    4 A'    5 A'    6 A'    7 A'                 
 -0.412  -0.364  -0.299  -0.260
  8 A'    9 A'    2 A"   10 A'                                                 
 -- Virtual --                   
 -0.130  -0.053  -0.008   0.015   0.043   0.046   0.048   0.072
  3 A"   11 A'   12 A'   13 A'    4 A"   14 A'   15 A'   16 A'                 
  0.089   0.111   0.142   0.142   0.175   0.222   0.274   0.287
 17 A'   18 A'   19 A'    5 A"   20 A'   21 A'   22 A'    6 A"                 
  0.302   0.398   0.438   0.567   0.596   0.624   0.632   0.801
 23 A'   24 A'   25 A'   26 A'    7 A"   27 A'    8 A"   28 A'                 
  0.817   0.840   0.853   0.905   1.158   1.291   1.385   1.390
 29 A'    9 A"   30 A'   31 A'   32 A'   10 A"   33 A'   11 A"                 
  1.430   1.510   1.528   1.598   1.678   1.988   2.033   2.103
 34 A'   35 A'   12 A"   36 A'   37 A'   38 A'   13 A"   14 A"                 
  2.128   2.361   2.456   2.560   2.843   3.772   3.828   4.001
 39 A'   40 A'   41 A'   42 A'   43 A'   15 A"   44 A'   45 A'                 
  6.850  13.778  13.821  13.887  35.242 162.965
 46 A'   16 A"   47 A'   48 A'   49 A'   50 A'                                 

 Beta MOs, Restricted
 -- Occupied --                  
-77.111 -14.376  -6.602  -4.764  -4.762  -4.759  -0.799  -0.595
  1 A'    2 A'    3 A'    1 A"    4 A'    5 A'    6 A'    7 A'                 
 -0.412  -0.364  -0.299  -0.260
  8 A'    9 A'    2 A"   10 A'                                                 
 -- Virtual --                   
 -0.130  -0.053  -0.008   0.015   0.043   0.046   0.048   0.072
  3 A"   11 A'   12 A'   13 A'    4 A"   14 A'   15 A'   16 A'                 
  0.089   0.111   0.142   0.142   0.175   0.222   0.274   0.287
 17 A'   18 A'   19 A'    5 A"   20 A'   21 A'   22 A'    6 A"                 
  0.302   0.398   0.438   0.567   0.596   0.624   0.632   0.801
 23 A'   24 A'   25 A'   26 A'    7 A"   27 A'    8 A"   28 A'                 
  0.817   0.840   0.853   0.905   1.158   1.291   1.385   1.390
 29 A'    9 A"   30 A'   31 A'   32 A'   10 A"   33 A'   11 A"                 
  1.430   1.510   1.528   1.598   1.678   1.988   2.033   2.103
 34 A'   35 A'   12 A"   36 A'   37 A'   38 A'   13 A"   14 A"                 
  2.128   2.361   2.456   2.560   2.843   3.772   3.828   4.001
 39 A'   40 A'   41 A'   42 A'   43 A'   15 A"   44 A'   45 A'                 
  6.850  13.778  13.821  13.887  35.242 162.965
 46 A'   16 A"   47 A'   48 A'   49 A'   50 A'                                 
 --------------------------------------------------------------

          Ground-State Mulliken Net Atomic Charges

     Atom                 Charge (a.u.)
  ----------------------------------------
      1 P                     0.289621
      2 N                    -0.452616
      3 H                     0.216122
      4 H                    -0.053126
  ----------------------------------------
  Sum of atomic charges =    -0.000000

 -----------------------------------------------------------------
                    Cartesian Multipole Moments
 -----------------------------------------------------------------
    Charge (ESU x 10^10)
                -0.0000
    Dipole Moment (Debye)
         X       1.0952      Y       0.9233      Z      -0.0000
       Tot       1.4325
    Quadrupole Moments (Debye-Ang)
        XX     -18.6668     XY      -4.4365     YY     -21.9323
        XZ      -0.0000     YZ       0.0000     ZZ     -20.5967
    Octopole Moments (Debye-Ang^2)
       XXX      -1.6958    XXY       4.3188    XYY      -0.5139
       YYY      -2.3689    XXZ       0.0000    XYZ      -0.0000
       YYZ      -0.0000    XZZ       1.6464    YZZ      -1.0554
       ZZZ      -0.0000
    Hexadecapole Moments (Debye-Ang^3)
      XXXX    -116.9905   XXXY     -18.1750   XXYY     -30.5607
      XYYY      -8.4563   YYYY     -47.1676   XXXZ      -0.0000
      XXYZ       0.0000   XYYZ      -0.0000   YYYZ      -0.0000
      XXZZ     -27.7169   XYZZ      -1.9811   YYZZ     -12.7308
      XZZZ      -0.0000   YZZZ      -0.0000   ZZZZ     -28.6006
 -----------------------------------------------------------------
 Calculating analytic gradient of the SCF energy
 Gradient of SCF Energy
            1           2           3           4
    1   0.0885485  -0.0323777  -0.0764104   0.0202396
    2  -0.0174058  -0.0624216   0.0656384   0.0141890
    3  -0.0000000   0.0000000   0.0000000  -0.0000000
 Max gradient component =       8.855E-02
 RMS gradient           =       4.458E-02
 Gradient time:  CPU 0.64 s  wall 0.25 s
 Geometry Optimization Parameters
   NAtoms,    NIC,     NZ,  NCons,   NDum,   NFix, NCnnct, MaxDiis
        4      14       4       0       0       0       0       0

 Cartesian Hessian Update
 Hessian Updated using BFGS Update


** GEOMETRY OPTIMIZATION IN DELOCALIZED INTERNAL COORDINATES **
   Searching for a Minimum

   Optimization Cycle:   2

                       Coordinates (Angstroms)
     ATOM                X               Y               Z
      1  P         0.5655878011    0.2085302412    0.0000000000
      2  N        -1.1853143790   -0.2710244127    0.0000000000
      3  H        -2.0467918456    0.7624972911    0.0000000000
      4  H         1.4246211386   -0.9492732110    0.0000000000
   Point Group: cs    Number of degrees of freedom:     5


   Energy is   -397.227964469

 Hessian Updated using BFGS Update

  5 Hessian modes will be used to form the next step
  Hessian Eigenvalues:
     0.042518    0.160000    0.169560    0.197338    0.269929

 Minimum Search - Taking Simple RFO Step
 Searching for Lamda that Minimizes Along All modes
 Value Taken    Lamda =  -0.14044816
 Calculated Step too Large.  Step scaled by  0.346743
 Step Taken.  Stepsize is  0.300000

                             Maximum     Tolerance    Cnvgd?
         Gradient           0.133558      0.000300      NO
         Displacement       0.222585      0.001200      NO
         Energy change     -0.052564      0.000001      NO


 New Cartesian Coordinates Obtained by Inverse Iteration

 Displacement from previous Coordinates is:  0.414886
 ----------------------------------------------------------------
             Standard Nuclear Orientation (Angstroms)
    I     Atom           X                Y                Z
 ----------------------------------------------------------------
    1      P       0.5015688758     0.2613544719     0.0000000000
    2      N      -1.1343788012    -0.2671565772     0.0000000000
    3      H      -1.9112204190     0.6910623623     0.0000000000
    4      H       1.3021330597    -0.9345303484     0.0000000000
 ----------------------------------------------------------------
 Molecular Point Group                 Cs    NOp =  2
 Largest Abelian Subgroup              Cs    NOp =  2
 Nuclear Repulsion Energy =    45.6901133389 hartrees
 There are       12 alpha and       12 beta electrons
 Applying Cartesian multipole field
    Component          Value
    ---------          -----
     (2,0,0)        1.00000E-11
     (0,2,0)        2.00000E-11
     (0,0,2)       -3.00000E-11
 Nucleus-field energy     =     0.0000000009 hartrees
 Requested basis set is 6-311++G(d,p)
 There are 29 shells and 66 basis functions
 A cutoff of  1.0D-11 yielded    433 shell pairs
 There are      2280 function pairs (      2425 Cartesian)
 Smallest overlap matrix eigenvalue = 2.23E-03
 Guess MOs from SCF MO coefficient file

 -----------------------------------------------------------------------
  General SCF calculation program by
  Eric Jon Sundstrom, Paul Horn, Yuezhi Mao, Dmitri Zuev, Alec White,
  David Stuck, Shaama M.S., Shane Yost, Joonho Lee, David Small,
  Daniel Levine, Susi Lehtola, Hugh Burton, Evgeny Epifanovsky
 -----------------------------------------------------------------------
 Exchange:     0.2000 Hartree-Fock + 0.0800 Slater + 0.7200 B88
 Correlation:  0.1900 VWN1RPA + 0.8100 LYP
 Using SG-1 standard quadrature grid
 using 4 threads for integral computing
 -------------------------------------------------------
 OpenMP Integral computing Module                
 Release: version 2.0, May 2017, Q-Chem Inc. Pleasanton 
 -------------------------------------------------------
 -------------------------------------------------------
 OpenMP BLAS3 based DFT computing Module                
 Release: version 1.0, May 2013, Q-Chem Inc. Pittsburgh 
 -------------------------------------------------------
 A restricted SCF calculation will be
 performed using DIIS
 SCF converges when DIIS error is below 1.0e-08
 ---------------------------------------
  Cycle       Energy         DIIS error
 ---------------------------------------
    1    -397.2681707153      2.44e-03  
    2    -397.2656349057      3.56e-03  
    3    -397.2698712941      2.10e-03  
    4    -397.2722965015      3.03e-04  
    5    -397.2723517851      4.61e-05  
    6    -397.2723528807      4.52e-06  
    7    -397.2723528955      1.68e-06  
    8    -397.2723528979      3.36e-07  
    9    -397.2723528980      7.04e-08  
   10    -397.2723528981      4.88e-09  Convergence criterion met
 ---------------------------------------
 SCF time:   CPU 2.33s  wall 0.00s 
 SCF   energy in the final basis set =     -397.2723528981
 Total energy in the final basis set =     -397.2723528981

 --------------------------------------------------------------
             Orbital Energies (a.u.) and Symmetries
 --------------------------------------------------------------

 Alpha MOs, Restricted
 -- Occupied --                  
-77.103 -14.361  -6.596  -4.758  -4.756  -4.752  -0.825  -0.591
  1 A'    2 A'    3 A'    1 A"    4 A'    5 A'    6 A'    7 A'                 
 -0.418  -0.374  -0.311  -0.262
  8 A'    9 A'    2 A"   10 A'                                                 
 -- Virtual --                   
 -0.120  -0.030  -0.003   0.021   0.043   0.048   0.051   0.090
  3 A"   11 A'   12 A'   13 A'    4 A"   14 A'   15 A'   16 A'                 
  0.099   0.119   0.139   0.145   0.179   0.227   0.275   0.286
 17 A'   18 A'   19 A'    5 A"   20 A'   21 A'   22 A'    6 A"                 
  0.318   0.402   0.466   0.590   0.600   0.621   0.638   0.786
 23 A'   24 A'   25 A'   26 A'    7 A"   27 A'    8 A"   28 A'                 
  0.829   0.839   0.893   0.929   1.148   1.284   1.379   1.398
 29 A'    9 A"   30 A'   31 A'   32 A'   10 A"   33 A'   11 A"                 
  1.426   1.534   1.565   1.656   1.683   2.006   2.065   2.170
 34 A'   12 A"   35 A'   36 A'   37 A'   38 A'   13 A"   14 A"                 
  2.219   2.420   2.526   2.601   2.882   3.776   3.870   4.115
 39 A'   40 A'   41 A'   42 A'   43 A'   15 A"   44 A'   45 A'                 
  6.911  13.784  13.836  13.901  35.264 163.028
 46 A'   16 A"   47 A'   48 A'   49 A'   50 A'                                 

 Beta MOs, Restricted
 -- Occupied --                  
-77.103 -14.361  -6.596  -4.758  -4.756  -4.752  -0.825  -0.591
  1 A'    2 A'    3 A'    1 A"    4 A'    5 A'    6 A'    7 A'                 
 -0.418  -0.374  -0.311  -0.262
  8 A'    9 A'    2 A"   10 A'                                                 
 -- Virtual --                   
 -0.120  -0.030  -0.003   0.021   0.043   0.048   0.051   0.090
  3 A"   11 A'   12 A'   13 A'    4 A"   14 A'   15 A'   16 A'                 
  0.099   0.119   0.139   0.145   0.179   0.227   0.275   0.286
 17 A'   18 A'   19 A'    5 A"   20 A'   21 A'   22 A'    6 A"                 
  0.318   0.402   0.466   0.590   0.600   0.621   0.638   0.786
 23 A'   24 A'   25 A'   26 A'    7 A"   27 A'    8 A"   28 A'                 
  0.829   0.839   0.893   0.929   1.148   1.284   1.379   1.398
 29 A'    9 A"   30 A'   31 A'   32 A'   10 A"   33 A'   11 A"                 
  1.426   1.534   1.565   1.656   1.683   2.006   2.065   2.170
 34 A'   12 A"   35 A'   36 A'   37 A'   38 A'   13 A"   14 A"                 
  2.219   2.420   2.526   2.601   2.882   3.776   3.870   4.115
 39 A'   40 A'   41 A'   42 A'   43 A'   15 A"   44 A'   45 A'                 
  6.911  13.784  13.836  13.901  35.264 163.028
 46 A'   16 A"   47 A'   48 A'   49 A'   50 A'                                 
 --------------------------------------------------------------

          Ground-State Mulliken Net Atomic Charges

     Atom                 Charge (a.u.)
  ----------------------------------------
      1 P                     0.278983
      2 N                    -0.452711
      3 H                     0.225348
      4 H                    -0.051621
  ----------------------------------------
  Sum of atomic charges =     0.000000

 -----------------------------------------------------------------
                    Cartesian Multipole Moments
 -----------------------------------------------------------------
    Charge (ESU x 10^10)
                 0.0000
    Dipole Moment (Debye)
         X       1.0017      Y       1.1469      Z       0.0000
       Tot       1.5228
    Quadrupole Moments (Debye-Ang)
        XX     -18.9527     XY      -4.1626     YY     -21.8231
        XZ       0.0000     YZ       0.0000     ZZ     -20.1950
    Octopole Moments (Debye-Ang^2)
       XXX       0.0421    XXY       3.3953    XYY      -0.0723
       YYY      -4.2132    XXZ       0.0000    XYZ      -0.0000
       YYZ       0.0000    XZZ       1.8713    YZZ      -1.4915
       ZZZ       0.0000
    Hexadecapole Moments (Debye-Ang^3)
      XXXX    -105.9593   XXXY     -16.8413   XXYY     -28.4744
      XYYY      -9.7959   YYYY     -47.9593   XXXZ       0.0000
      XXYZ       0.0000   XYYZ       0.0000   YYYZ       0.0000
      XXZZ     -24.6980   XYZZ      -2.4251   YYZZ     -12.6263
      XZZZ       0.0000   YZZZ       0.0000   ZZZZ     -27.4120
 -----------------------------------------------------------------
 Calculating analytic gradient of the SCF energy
 Gradient of SCF Energy
            1           2           3           4
    1   0.0677678  -0.0173183  -0.0643123   0.0138627
    2  -0.0044231  -0.0664461   0.0623627   0.0085065
    3   0.0000000  -0.0000000   0.0000000  -0.0000000
 Max gradient component =       6.777E-02
 RMS gradient           =       3.832E-02
 Gradient time:  CPU 0.66 s  wall 0.25 s
 Geometry Optimization Parameters
   NAtoms,    NIC,     NZ,  NCons,   NDum,   NFix, NCnnct, MaxDiis
        4      14       4       0       0       0       0       0

 Cartesian Hessian Update
 Hessian Updated using BFGS Update


** GEOMETRY OPTIMIZATION IN DELOCALIZED INTERNAL COORDINATES **
   Searching for a Minimum

   Optimization Cycle:   3

                       Coordinates (Angstroms)
     ATOM                X               Y               Z
      1  P         0.5015688758    0.2613544719    0.0000000000
      2  N        -1.1343788012   -0.2671565772    0.0000000000
      3  H        -1.9112204190    0.6910623623    0.0000000000
      4  H         1.3021330597   -0.9345303484    0.0000000000
   Point Group: cs    Number of degrees of freedom:     5


   Energy is   -397.272352898

 Hessian Updated using BFGS Update

  5 Hessian modes will be used to form the next step
  Hessian Eigenvalues:
     0.079708    0.160061    0.183078    0.198170    0.311022

 Minimum Search - Taking Simple RFO Step
 Searching for Lamda that Minimizes Along All modes
 Value Taken    Lamda =  -0.08937387
 Calculated Step too Large.  Step scaled by  0.423422
 Step Taken.  Stepsize is  0.300000

                             Maximum     Tolerance    Cnvgd?
         Gradient           0.097067      0.000300      NO
         Displacement       0.187491      0.001200      NO
         Energy change     -0.044388      0.000001      NO


 New Cartesian Coordinates Obtained by Inverse Iteration

 Displacement from previous Coordinates is:  0.367340
 ----------------------------------------------------------------
             Standard Nuclear Orientation (Angstroms)
    I     Atom           X                Y                Z
 ----------------------------------------------------------------
    1      P       0.4462138457     0.3020726349     0.0000000000
    2      N      -1.0956312540    -0.2428534784     0.0000000000
    3      H      -1.7914848608     0.6144689904     0.0000000000
    4      H       1.1990049842    -0.9229582382     0.0000000000
 ----------------------------------------------------------------
 Molecular Point Group                 Cs    NOp =  2
 Largest Abelian Subgroup              Cs    NOp =  2
 Nuclear Repulsion Energy =    48.0710350569 hartrees
 There are       12 alpha and       12 beta electrons
 Applying Cartesian multipole field
    Component          Value
    ---------          -----
     (2,0,0)        1.00000E-11
     (0,2,0)        2.00000E-11
     (0,0,2)       -3.00000E-11
 Nucleus-field energy     =     0.0000000008 hartrees
 Requested basis set is 6-311++G(d,p)
 There are 29 shells and 66 basis functions
 A cutoff of  1.0D-11 yielded    435 shell pairs
 There are      2282 function pairs (      2427 Cartesian)
 Smallest overlap matrix eigenvalue = 1.97E-03
 Guess MOs from SCF MO coefficient file

 -----------------------------------------------------------------------
  General SCF calculation program by
  Eric Jon Sundstrom, Paul Horn, Yuezhi Mao, Dmitri Zuev, Alec White,
  David Stuck, Shaama M.S., Shane Yost, Joonho Lee, David Small,
  Daniel Levine, Susi Lehtola, Hugh Burton, Evgeny Epifanovsky
 -----------------------------------------------------------------------
 Exchange:     0.2000 Hartree-Fock + 0.0800 Slater + 0.7200 B88
 Correlation:  0.1900 VWN1RPA + 0.8100 LYP
 Using SG-1 standard quadrature grid
 using 4 threads for integral computing
 -------------------------------------------------------
 OpenMP Integral computing Module                
 Release: version 2.0, May 2017, Q-Chem Inc. Pleasanton 
 -------------------------------------------------------
 -------------------------------------------------------
 OpenMP BLAS3 based DFT computing Module                
 Release: version 1.0, May 2013, Q-Chem Inc. Pittsburgh 
 -------------------------------------------------------
 A restricted SCF calculation will be
 performed using DIIS
 SCF converges when DIIS error is below 1.0e-08
 ---------------------------------------
  Cycle       Energy         DIIS error
 ---------------------------------------
    1    -397.2975333413      2.77e-03  
    2    -397.2965653423      3.35e-03  
    3    -397.2995861853      2.25e-03  
    4    -397.3023140003      2.71e-04  
    5    -397.3023557215      4.86e-05  
    6    -397.3023568741      3.86e-06  
    7    -397.3023568847      7.40e-07  
    8    -397.3023568852      3.09e-07  
    9    -397.3023568853      4.37e-08  
   10    -397.3023568853      4.60e-09  Convergence criterion met
 ---------------------------------------
 SCF time:   CPU 2.36s  wall 0.00s 
 SCF   energy in the final basis set =     -397.3023568853
 Total energy in the final basis set =     -397.3023568853

 --------------------------------------------------------------
             Orbital Energies (a.u.) and Symmetries
 --------------------------------------------------------------

 Alpha MOs, Restricted
 -- Occupied --                  
-77.095 -14.342  -6.590  -4.752  -4.750  -4.746  -0.856  -0.594
  1 A'    2 A'    3 A'    1 A"    4 A'    5 A'    6 A'    7 A'                 
 -0.428  -0.381  -0.322  -0.261
  8 A'    9 A'    2 A"   10 A'                                                 
 -- Virtual --                   
 -0.110  -0.018   0.003   0.025   0.043   0.047   0.055   0.102
  3 A"   11 A'   12 A'   13 A'    4 A"   14 A'   15 A'   16 A'                 
  0.112   0.137   0.143   0.147   0.183   0.229   0.275   0.285
 17 A'   18 A'   19 A'    5 A"   20 A'   21 A'   22 A'    6 A"                 
  0.337   0.410   0.498   0.602   0.612   0.639   0.649   0.775
 23 A'   24 A'   25 A'    7 A"   26 A'   27 A'    8 A"   28 A'                 
  0.829   0.837   0.888   0.998   1.126   1.285   1.372   1.406
 29 A'    9 A"   30 A'   31 A'   32 A'   10 A"   33 A'   11 A"                 
  1.428   1.539   1.598   1.661   1.807   2.020   2.099   2.266
 34 A'   12 A"   35 A'   36 A'   37 A'   38 A'   13 A"   14 A"                 
  2.313   2.487   2.565   2.654   2.927   3.783   3.932   4.280
 39 A'   40 A'   41 A'   42 A'   43 A'   15 A"   44 A'   45 A'                 
  6.974  13.789  13.849  13.939  35.322 163.099
 46 A'   16 A"   47 A'   48 A'   49 A'   50 A'                                 

 Beta MOs, Restricted
 -- Occupied --                  
-77.095 -14.342  -6.590  -4.752  -4.750  -4.746  -0.856  -0.594
  1 A'    2 A'    3 A'    1 A"    4 A'    5 A'    6 A'    7 A'                 
 -0.428  -0.381  -0.322  -0.261
  8 A'    9 A'    2 A"   10 A'                                                 
 -- Virtual --                   
 -0.110  -0.018   0.003   0.025   0.043   0.047   0.055   0.102
  3 A"   11 A'   12 A'   13 A'    4 A"   14 A'   15 A'   16 A'                 
  0.112   0.137   0.143   0.147   0.183   0.229   0.275   0.285
 17 A'   18 A'   19 A'    5 A"   20 A'   21 A'   22 A'    6 A"                 
  0.337   0.410   0.498   0.602   0.612   0.639   0.649   0.775
 23 A'   24 A'   25 A'    7 A"   26 A'   27 A'    8 A"   28 A'                 
  0.829   0.837   0.888   0.998   1.126   1.285   1.372   1.406
 29 A'    9 A"   30 A'   31 A'   32 A'   10 A"   33 A'   11 A"                 
  1.428   1.539   1.598   1.661   1.807   2.020   2.099   2.266
 34 A'   12 A"   35 A'   36 A'   37 A'   38 A'   13 A"   14 A"                 
  2.313   2.487   2.565   2.654   2.927   3.783   3.932   4.280
 39 A'   40 A'   41 A'   42 A'   43 A'   15 A"   44 A'   45 A'                 
  6.974  13.789  13.849  13.939  35.322 163.099
 46 A'   16 A"   47 A'   48 A'   49 A'   50 A'                                 
 --------------------------------------------------------------

          Ground-State Mulliken Net Atomic Charges

     Atom                 Charge (a.u.)
  ----------------------------------------
      1 P                     0.265570
      2 N                    -0.450098
      3 H                     0.237458
      4 H                    -0.052929
  ----------------------------------------
  Sum of atomic charges =     0.000000

 -----------------------------------------------------------------
                    Cartesian Multipole Moments
 -----------------------------------------------------------------
    Charge (ESU x 10^10)
                 0.0000
    Dipole Moment (Debye)
         X       0.8874      Y       1.2873      Z       0.0000
       Tot       1.5635
    Quadrupole Moments (Debye-Ang)
        XX     -19.1160     XY      -3.8828     YY     -21.6903
        XZ       0.0000     YZ       0.0000     ZZ     -19.7856
    Octopole Moments (Debye-Ang^2)
       XXX       1.2529    XXY       2.5444    XYY       0.2191
       YYY      -6.0218    XXZ       0.0000    XYZ       0.0000
       YYZ       0.0000    XZZ       2.0186    YZZ      -1.9126
       ZZZ       0.0000
    Hexadecapole Moments (Debye-Ang^3)
      XXXX     -96.6118   XXXY     -15.2896   XXYY     -26.7925
      XYYY     -10.1550   YYYY     -48.4690   XXXZ       0.0000
      XXYZ      -0.0000   XYYZ       0.0000   YYYZ       0.0000
      XXZZ     -22.2673   XYZZ      -2.5909   YYZZ     -12.4746
      XZZZ       0.0000   YZZZ       0.0000   ZZZZ     -26.2960
 -----------------------------------------------------------------
 Calculating analytic gradient of the SCF energy
 Gradient of SCF Energy
            1           2           3           4
    1   0.0311675  -0.0031542  -0.0347550   0.0067416
    2  -0.0009121  -0.0398503   0.0366765   0.0040860
    3   0.0000000   0.0000000  -0.0000000  -0.0000000
 Max gradient component =       3.985E-02
 RMS gradient           =       2.079E-02
 Gradient time:  CPU 0.66 s  wall 0.26 s
 Geometry Optimization Parameters
   NAtoms,    NIC,     NZ,  NCons,   NDum,   NFix, NCnnct, MaxDiis
        4      14       4       0       0       0       0       0

 Cartesian Hessian Update
 Hessian Updated using BFGS Update


** GEOMETRY OPTIMIZATION IN DELOCALIZED INTERNAL COORDINATES **
   Searching for a Minimum

   Optimization Cycle:   4

                       Coordinates (Angstroms)
     ATOM                X               Y               Z
      1  P         0.4462138457    0.3020726349    0.0000000000
      2  N        -1.0956312540   -0.2428534784    0.0000000000
      3  H        -1.7914848608    0.6144689904    0.0000000000
      4  H         1.1990049842   -0.9229582382    0.0000000000
   Point Group: cs    Number of degrees of freedom:     5


   Energy is   -397.302356885

 Hessian Updated using BFGS Update

  5 Hessian modes will be used to form the next step
  Hessian Eigenvalues:
     0.144034    0.160291    0.196900    0.213953    0.334833

 Minimum Search - Taking Simple RFO Step
 Searching for Lamda that Minimizes Along All modes
 Value Taken    Lamda =  -0.02058316
 Calculated Step too Large.  Step scaled by  0.930413
 Step Taken.  Stepsize is  0.300000

                             Maximum     Tolerance    Cnvgd?
         Gradient           0.046276      0.000300      NO
         Displacement       0.190731      0.001200      NO
         Energy change     -0.030004      0.000001      NO


 New Cartesian Coordinates Obtained by Inverse Iteration

 Displacement from previous Coordinates is:  0.343590
 ----------------------------------------------------------------
             Standard Nuclear Orientation (Angstroms)
    I     Atom           X                Y                Z
 ----------------------------------------------------------------
    1      P       0.4109823958     0.3440961769     0.0000000000
    2      N      -1.0643683449    -0.2033374031     0.0000000000
    3      H      -1.6893096517     0.5284021558     0.0000000000
    4      H       1.1007983161    -0.9184310209     0.0000000000
 ----------------------------------------------------------------
 Molecular Point Group                 Cs    NOp =  2
 Largest Abelian Subgroup              Cs    NOp =  2
 Nuclear Repulsion Energy =    50.2334156979 hartrees
 There are       12 alpha and       12 beta electrons
 Applying Cartesian multipole field
    Component          Value
    ---------          -----
     (2,0,0)        1.00000E-11
     (0,2,0)        2.00000E-11
     (0,0,2)       -3.00000E-11
 Nucleus-field energy     =     0.0000000007 hartrees
 Requested basis set is 6-311++G(d,p)
 There are 29 shells and 66 basis functions
 A cutoff of  1.0D-11 yielded    435 shell pairs
 There are      2282 function pairs (      2427 Cartesian)
 Smallest overlap matrix eigenvalue = 1.70E-03
 Guess MOs from SCF MO coefficient file

 -----------------------------------------------------------------------
  General SCF calculation program by
  Eric Jon Sundstrom, Paul Horn, Yuezhi Mao, Dmitri Zuev, Alec White,
  David Stuck, Shaama M.S., Shane Yost, Joonho Lee, David Small,
  Daniel Levine, Susi Lehtola, Hugh Burton, Evgeny Epifanovsky
 -----------------------------------------------------------------------
 Exchange:     0.2000 Hartree-Fock + 0.0800 Slater + 0.7200 B88
 Correlation:  0.1900 VWN1RPA + 0.8100 LYP
 Using SG-1 standard quadrature grid
 using 4 threads for integral computing
 -------------------------------------------------------
 OpenMP Integral computing Module                
 Release: version 2.0, May 2017, Q-Chem Inc. Pleasanton 
 -------------------------------------------------------
 -------------------------------------------------------
 OpenMP BLAS3 based DFT computing Module                
 Release: version 1.0, May 2013, Q-Chem Inc. Pittsburgh 
 -------------------------------------------------------
 A restricted SCF calculation will be
 performed using DIIS
 SCF converges when DIIS error is below 1.0e-08
 ---------------------------------------
  Cycle       Energy         DIIS error
 ---------------------------------------
    1    -397.2999072131      3.25e-03  
    2    -397.3007608177      3.07e-03  
    3    -397.3018199620      2.63e-03  
    4    -397.3054899929      2.43e-04  
    5    -397.3055216247      4.93e-05  
    6    -397.3055228092      4.21e-06  
    7    -397.3055228201      5.45e-07  
    8    -397.3055228203      2.06e-07  
    9    -397.3055228204      2.99e-08  
   10    -397.3055228204      7.84e-09  Convergence criterion met
 ---------------------------------------
 SCF time:   CPU 2.37s  wall 0.00s 
 SCF   energy in the final basis set =     -397.3055228204
 Total energy in the final basis set =     -397.3055228204

 --------------------------------------------------------------
             Orbital Energies (a.u.) and Symmetries
 --------------------------------------------------------------

 Alpha MOs, Restricted
 -- Occupied --                  
-77.089 -14.321  -6.585  -4.748  -4.746  -4.742  -0.888  -0.607
  1 A'    2 A'    3 A'    1 A"    4 A'    5 A'    6 A'    7 A'                 
 -0.436  -0.385  -0.332  -0.260
  8 A'    9 A'    2 A"   10 A'                                                 
 -- Virtual --                   
 -0.103  -0.015   0.008   0.028   0.043   0.046   0.058   0.102
  3 A"   11 A'   12 A'   13 A'    4 A"   14 A'   15 A'   16 A'                 
  0.122   0.143   0.148   0.178   0.189   0.230   0.276   0.284
 17 A'   18 A'    5 A"   19 A'   20 A'   21 A'   22 A'    6 A"                 
  0.353   0.419   0.521   0.603   0.623   0.660   0.701   0.777
 23 A'   24 A'   25 A'    7 A"   26 A'    8 A"   27 A'   28 A'                 
  0.817   0.834   0.884   1.055   1.096   1.307   1.386   1.412
 29 A'    9 A"   30 A'   31 A'   32 A'   10 A"   33 A'   11 A"                 
  1.444   1.544   1.624   1.656   1.963   2.048   2.125   2.358
 34 A'   12 A"   35 A'   36 A'   37 A'   38 A'   13 A"   39 A'                 
  2.388   2.525   2.601   2.653   3.090   3.797   3.995   4.516
 14 A"   40 A'   41 A'   42 A'   43 A'   15 A"   44 A'   45 A'                 
  7.021  13.793  13.859  13.991  35.462 163.155
 46 A'   16 A"   47 A'   48 A'   49 A'   50 A'                                 

 Beta MOs, Restricted
 -- Occupied --                  
-77.089 -14.321  -6.585  -4.748  -4.746  -4.742  -0.888  -0.607
  1 A'    2 A'    3 A'    1 A"    4 A'    5 A'    6 A'    7 A'                 
 -0.436  -0.385  -0.332  -0.260
  8 A'    9 A'    2 A"   10 A'                                                 
 -- Virtual --                   
 -0.103  -0.015   0.008   0.028   0.043   0.046   0.058   0.102
  3 A"   11 A'   12 A'   13 A'    4 A"   14 A'   15 A'   16 A'                 
  0.122   0.143   0.148   0.178   0.189   0.230   0.276   0.284
 17 A'   18 A'    5 A"   19 A'   20 A'   21 A'   22 A'    6 A"                 
  0.353   0.419   0.521   0.603   0.623   0.660   0.701   0.777
 23 A'   24 A'   25 A'    7 A"   26 A'    8 A"   27 A'   28 A'                 
  0.817   0.834   0.884   1.055   1.096   1.307   1.386   1.412
 29 A'    9 A"   30 A'   31 A'   32 A'   10 A"   33 A'   11 A"                 
  1.444   1.544   1.624   1.656   1.963   2.048   2.125   2.358
 34 A'   12 A"   35 A'   36 A'   37 A'   38 A'   13 A"   39 A'                 
  2.388   2.525   2.601   2.653   3.090   3.797   3.995   4.516
 14 A"   40 A'   41 A'   42 A'   43 A'   15 A"   44 A'   45 A'                 
  7.021  13.793  13.859  13.991  35.462 163.155
 46 A'   16 A"   47 A'   48 A'   49 A'   50 A'                                 
 --------------------------------------------------------------

          Ground-State Mulliken Net Atomic Charges

     Atom                 Charge (a.u.)
  ----------------------------------------
      1 P                     0.248738
      2 N                    -0.447002
      3 H                     0.251618
      4 H                    -0.053353
  ----------------------------------------
  Sum of atomic charges =     0.000000

 -----------------------------------------------------------------
                    Cartesian Multipole Moments
 -----------------------------------------------------------------
    Charge (ESU x 10^10)
                 0.0000
    Dipole Moment (Debye)
         X       0.7956      Y       1.3683      Z      -0.0000
       Tot       1.5828
    Quadrupole Moments (Debye-Ang)
        XX     -19.1641     XY      -3.5548     YY     -21.5190
        XZ      -0.0000     YZ      -0.0000     ZZ     -19.4116
    Octopole Moments (Debye-Ang^2)
       XXX       1.6080    XXY       1.5309    XYY       0.2976
       YYY      -8.1369    XXZ      -0.0000    XYZ      -0.0000
       YYZ      -0.0000    XZZ       1.9714    YZZ      -2.4300
       ZZZ      -0.0000
    Hexadecapole Moments (Debye-Ang^3)
      XXXX     -89.0810   XXXY     -13.8607   XXYY     -25.6083
      XYYY     -10.2180   YYYY     -49.2348   XXXZ      -0.0000
      XXYZ      -0.0000   XYYZ      -0.0000   YYYZ      -0.0000
      XXZZ     -20.4009   XYZZ      -2.6581   YYZZ     -12.3967
      XZZZ      -0.0000   YZZZ      -0.0000   ZZZZ     -25.3802
 -----------------------------------------------------------------
 Calculating analytic gradient of the SCF energy
 Gradient of SCF Energy
            1           2           3           4
    1  -0.0109730  -0.0284850   0.0409868  -0.0015287
    2  -0.0006616   0.0450414  -0.0436582  -0.0007215
    3  -0.0000000   0.0000000  -0.0000000   0.0000000
 Max gradient component =       4.504E-02
 RMS gradient           =       2.336E-02
 Gradient time:  CPU 0.67 s  wall 0.26 s
 Geometry Optimization Parameters
   NAtoms,    NIC,     NZ,  NCons,   NDum,   NFix, NCnnct, MaxDiis
        4      14       4       0       0       0       0       0

 Cartesian Hessian Update
 Hessian Updated using BFGS Update


** GEOMETRY OPTIMIZATION IN DELOCALIZED INTERNAL COORDINATES **
   Searching for a Minimum

   Optimization Cycle:   5

                       Coordinates (Angstroms)
     ATOM                X               Y               Z
      1  P         0.4109823958    0.3440961769    0.0000000000
      2  N        -1.0643683449   -0.2033374031    0.0000000000
      3  H        -1.6893096517    0.5284021558    0.0000000000
      4  H         1.1007983161   -0.9184310209    0.0000000000
   Point Group: cs    Number of degrees of freedom:     5


   Energy is   -397.305522820

 Hessian Updated using BFGS Update

  5 Hessian modes will be used to form the next step
  Hessian Eigenvalues:
     0.156850    0.187581    0.198458    0.301851    0.426565

 Minimum Search - Taking Simple RFO Step
 Searching for Lamda that Minimizes Along All modes
 Value Taken    Lamda =  -0.00940279
 Step Taken.  Stepsize is  0.157037

                             Maximum     Tolerance    Cnvgd?
         Gradient           0.042220      0.000300      NO
         Displacement       0.112118      0.001200      NO
         Energy change     -0.003166      0.000001      NO


 New Cartesian Coordinates Obtained by Inverse Iteration

 Displacement from previous Coordinates is:  0.131531
 ----------------------------------------------------------------
             Standard Nuclear Orientation (Angstroms)
    I     Atom           X                Y                Z
 ----------------------------------------------------------------
    1      P       0.4219797555     0.3337570520     0.0000000000
    2      N      -1.0485583360    -0.2235813775     0.0000000000
    3      H      -1.7374539317     0.5626174613     0.0000000000
    4      H       1.1221352274    -0.9220632271     0.0000000000
 ----------------------------------------------------------------
 Molecular Point Group                 Cs    NOp =  2
 Largest Abelian Subgroup              Cs    NOp =  2
 Nuclear Repulsion Energy =    49.8403808880 hartrees
 There are       12 alpha and       12 beta electrons
 Applying Cartesian multipole field
    Component          Value
    ---------          -----
     (2,0,0)        1.00000E-11
     (0,2,0)        2.00000E-11
     (0,0,2)       -3.00000E-11
 Nucleus-field energy     =     0.0000000008 hartrees
 Requested basis set is 6-311++G(d,p)
 There are 29 shells and 66 basis functions
 A cutoff of  1.0D-11 yielded    435 shell pairs
 There are      2282 function pairs (      2427 Cartesian)
 Smallest overlap matrix eigenvalue = 1.79E-03
 Guess MOs from SCF MO coefficient file

 -----------------------------------------------------------------------
  General SCF calculation program by
  Eric Jon Sundstrom, Paul Horn, Yuezhi Mao, Dmitri Zuev, Alec White,
  David Stuck, Shaama M.S., Shane Yost, Joonho Lee, David Small,
  Daniel Levine, Susi Lehtola, Hugh Burton, Evgeny Epifanovsky
 -----------------------------------------------------------------------
 Exchange:     0.2000 Hartree-Fock + 0.0800 Slater + 0.7200 B88
 Correlation:  0.1900 VWN1RPA + 0.8100 LYP
 Using SG-1 standard quadrature grid
 using 4 threads for integral computing
 -------------------------------------------------------
 OpenMP Integral computing Module                
 Release: version 2.0, May 2017, Q-Chem Inc. Pleasanton 
 -------------------------------------------------------
 -------------------------------------------------------
 OpenMP BLAS3 based DFT computing Module                
 Release: version 1.0, May 2013, Q-Chem Inc. Pittsburgh 
 -------------------------------------------------------
 A restricted SCF calculation will be
 performed using DIIS
 SCF converges when DIIS error is below 1.0e-08
 ---------------------------------------
  Cycle       Energy         DIIS error
 ---------------------------------------
    1    -397.3067859388      1.81e-03  
    2    -397.3077870575      1.07e-03  
    3    -397.3070488131      1.59e-03  
    4    -397.3083695686      8.18e-05  
    5    -397.3083727037      1.32e-05  
    6    -397.3083727973      2.95e-06  
    7    -397.3083728033      6.01e-07  
    8    -397.3083728035      1.33e-07  
    9    -397.3083728036      3.47e-08  
   10    -397.3083728036      3.48e-09  Convergence criterion met
 ---------------------------------------
 SCF time:   CPU 2.37s  wall 1.00s 
 SCF   energy in the final basis set =     -397.3083728036
 Total energy in the final basis set =     -397.3083728036

 --------------------------------------------------------------
             Orbital Energies (a.u.) and Symmetries
 --------------------------------------------------------------

 Alpha MOs, Restricted
 -- Occupied --                  
-77.088 -14.329  -6.585  -4.747  -4.745  -4.741  -0.876  -0.596
  1 A'    2 A'    3 A'    1 A"    4 A'    5 A'    6 A'    7 A'                 
 -0.431  -0.385  -0.332  -0.259
  8 A'    9 A'    2 A"   10 A'                                                 
 -- Virtual --                   
 -0.102  -0.016   0.007   0.027   0.043   0.046   0.057   0.102
  3 A"   11 A'   12 A'   13 A'    4 A"   14 A'   15 A'   16 A'                 
  0.121   0.143   0.148   0.157   0.186   0.230   0.275   0.284
 17 A'   18 A'    5 A"   19 A'   20 A'   21 A'   22 A'    6 A"                 
  0.354   0.418   0.508   0.604   0.624   0.662   0.667   0.766
 23 A'   24 A'   25 A'    7 A"   26 A'    8 A"   27 A'   28 A'                 
  0.823   0.832   0.892   1.057   1.110   1.294   1.385   1.411
 29 A'    9 A"   30 A'   31 A'   32 A'   10 A"   33 A'   11 A"                 
  1.435   1.545   1.611   1.656   1.878   2.031   2.126   2.315
 34 A'   12 A"   35 A'   36 A'   37 A'   38 A'   13 A"   14 A"                 
  2.349   2.532   2.583   2.671   2.980   3.789   3.984   4.388
 39 A'   40 A'   41 A'   42 A'   43 A'   15 A"   44 A'   45 A'                 
  7.021  13.794  13.859  13.991  35.374 163.155
 46 A'   16 A"   47 A'   48 A'   49 A'   50 A'                                 

 Beta MOs, Restricted
 -- Occupied --                  
-77.088 -14.329  -6.585  -4.747  -4.745  -4.741  -0.876  -0.596
  1 A'    2 A'    3 A'    1 A"    4 A'    5 A'    6 A'    7 A'                 
 -0.431  -0.385  -0.332  -0.259
  8 A'    9 A'    2 A"   10 A'                                                 
 -- Virtual --                   
 -0.102  -0.016   0.007   0.027   0.043   0.046   0.057   0.102
  3 A"   11 A'   12 A'   13 A'    4 A"   14 A'   15 A'   16 A'                 
  0.121   0.143   0.148   0.157   0.186   0.230   0.275   0.284
 17 A'   18 A'    5 A"   19 A'   20 A'   21 A'   22 A'    6 A"                 
  0.354   0.418   0.508   0.604   0.624   0.662   0.667   0.766
 23 A'   24 A'   25 A'    7 A"   26 A'    8 A"   27 A'   28 A'                 
  0.823   0.832   0.892   1.057   1.110   1.294   1.385   1.411
 29 A'    9 A"   30 A'   31 A'   32 A'   10 A"   33 A'   11 A"                 
  1.435   1.545   1.611   1.656   1.878   2.031   2.126   2.315
 34 A'   12 A"   35 A'   36 A'   37 A'   38 A'   13 A"   14 A"                 
  2.349   2.532   2.583   2.671   2.980   3.789   3.984   4.388
 39 A'   40 A'   41 A'   42 A'   43 A'   15 A"   44 A'   45 A'                 
  7.021  13.794  13.859  13.991  35.374 163.155
 46 A'   16 A"   47 A'   48 A'   49 A'   50 A'                                 
 --------------------------------------------------------------

          Ground-State Mulliken Net Atomic Charges

     Atom                 Charge (a.u.)
  ----------------------------------------
      1 P                     0.253054
      2 N                    -0.441723
      3 H                     0.242973
      4 H                    -0.054304
  ----------------------------------------
  Sum of atomic charges =    -0.000000

 -----------------------------------------------------------------
                    Cartesian Multipole Moments
 -----------------------------------------------------------------
    Charge (ESU x 10^10)
                -0.0000
    Dipole Moment (Debye)
         X       0.7404      Y       1.3740      Z      -0.0000
       Tot       1.5608
    Quadrupole Moments (Debye-Ang)
        XX     -19.0403     XY      -3.6193     YY     -21.5962
        XZ      -0.0000     YZ      -0.0000     ZZ     -19.5033
    Octopole Moments (Debye-Ang^2)
       XXX       0.7749    XXY       1.8398    XYY       0.1213
       YYY      -7.4545    XXZ      -0.0000    XYZ      -0.0000
       YYZ      -0.0000    XZZ       1.8763    YZZ      -2.2572
       ZZZ      -0.0000
    Hexadecapole Moments (Debye-Ang^3)
      XXXX     -89.4037   XXXY     -14.1129   XXYY     -25.7767
      XYYY     -10.1962   YYYY     -49.4111   XXXZ      -0.0000
      XXYZ      -0.0000   XYYZ      -0.0000   YYYZ      -0.0000
      XXZZ     -20.7005   XYZZ      -2.6093   YYZZ     -12.4550
      XZZZ      -0.0000   YZZZ      -0.0000   ZZZZ     -25.4988
 -----------------------------------------------------------------
 Calculating analytic gradient of the SCF energy
 Gradient of SCF Energy
            1           2           3           4
    1  -0.0120050   0.0238111  -0.0107992  -0.0010069
    2  -0.0044654  -0.0084732   0.0126989   0.0002396
    3   0.0000000  -0.0000000  -0.0000000   0.0000000
 Max gradient component =       2.381E-02
 RMS gradient           =       9.495E-03
 Gradient time:  CPU 0.67 s  wall 0.26 s
 Geometry Optimization Parameters
   NAtoms,    NIC,     NZ,  NCons,   NDum,   NFix, NCnnct, MaxDiis
        4      14       4       0       0       0       0       0

 Cartesian Hessian Update
 Hessian Updated using BFGS Update


** GEOMETRY OPTIMIZATION IN DELOCALIZED INTERNAL COORDINATES **
   Searching for a Minimum

   Optimization Cycle:   6

                       Coordinates (Angstroms)
     ATOM                X               Y               Z
      1  P         0.4219797555    0.3337570520    0.0000000000
      2  N        -1.0485583360   -0.2235813775    0.0000000000
      3  H        -1.7374539317    0.5626174613    0.0000000000
      4  H         1.1221352274   -0.9220632271    0.0000000000
   Point Group: cs    Number of degrees of freedom:     5


   Energy is   -397.308372804

 Hessian Updated using BFGS Update

  5 Hessian modes will be used to form the next step
  Hessian Eigenvalues:
     0.157396    0.195773    0.203773    0.321031    0.489484

 Minimum Search - Taking Simple RFO Step
 Searching for Lamda that Minimizes Along All modes
 Value Taken    Lamda =  -0.00141844
 Step Taken.  Stepsize is  0.071683

                             Maximum     Tolerance    Cnvgd?
         Gradient           0.017578      0.000300      NO
         Displacement       0.059332      0.001200      NO
         Energy change     -0.002850      0.000001      NO


 New Cartesian Coordinates Obtained by Inverse Iteration

 Displacement from previous Coordinates is:  0.053566
 ----------------------------------------------------------------
             Standard Nuclear Orientation (Angstroms)
    I     Atom           X                Y                Z
 ----------------------------------------------------------------
    1      P       0.4354595912     0.3356343301     0.0000000000
    2      N      -1.0709888182    -0.2212089949     0.0000000000
    3      H      -1.7384746648     0.5604441905     0.0000000000
    4      H       1.1321066070    -0.9241396170     0.0000000000
 ----------------------------------------------------------------
 Molecular Point Group                 Cs    NOp =  2
 Largest Abelian Subgroup              Cs    NOp =  2
 Nuclear Repulsion Energy =    49.1112126780 hartrees
 There are       12 alpha and       12 beta electrons
 Applying Cartesian multipole field
    Component          Value
    ---------          -----
     (2,0,0)        1.00000E-11
     (0,2,0)        2.00000E-11
     (0,0,2)       -3.00000E-11
 Nucleus-field energy     =     0.0000000008 hartrees
 Requested basis set is 6-311++G(d,p)
 There are 29 shells and 66 basis functions
 A cutoff of  1.0D-11 yielded    435 shell pairs
 There are      2282 function pairs (      2427 Cartesian)
 Smallest overlap matrix eigenvalue = 1.82E-03
 Guess MOs from SCF MO coefficient file

 -----------------------------------------------------------------------
  General SCF calculation program by
  Eric Jon Sundstrom, Paul Horn, Yuezhi Mao, Dmitri Zuev, Alec White,
  David Stuck, Shaama M.S., Shane Yost, Joonho Lee, David Small,
  Daniel Levine, Susi Lehtola, Hugh Burton, Evgeny Epifanovsky
 -----------------------------------------------------------------------
 Exchange:     0.2000 Hartree-Fock + 0.0800 Slater + 0.7200 B88
 Correlation:  0.1900 VWN1RPA + 0.8100 LYP
 Using SG-1 standard quadrature grid
 using 4 threads for integral computing
 -------------------------------------------------------
 OpenMP Integral computing Module                
 Release: version 2.0, May 2017, Q-Chem Inc. Pleasanton 
 -------------------------------------------------------
 -------------------------------------------------------
 OpenMP BLAS3 based DFT computing Module                
 Release: version 1.0, May 2013, Q-Chem Inc. Pittsburgh 
 -------------------------------------------------------
 A restricted SCF calculation will be
 performed using DIIS
 SCF converges when DIIS error is below 1.0e-08
 ---------------------------------------
  Cycle       Energy         DIIS error
 ---------------------------------------
    1    -397.3081533387      8.43e-04  
    2    -397.3084224478      6.64e-04  
    3    -397.3083345404      7.57e-04  
    4    -397.3086365445      8.88e-05  
    5    -397.3086410871      1.43e-05  
    6    -397.3086411846      1.76e-06  
    7    -397.3086411856      3.28e-07  
    8    -397.3086411857      7.83e-08  
    9    -397.3086411857      1.92e-08  
   10    -397.3086411857      2.24e-09  Convergence criterion met
 ---------------------------------------
 SCF time:   CPU 2.36s  wall 1.00s 
 SCF   energy in the final basis set =     -397.3086411857
 Total energy in the final basis set =     -397.3086411857

 --------------------------------------------------------------
             Orbital Energies (a.u.) and Symmetries
 --------------------------------------------------------------

 Alpha MOs, Restricted
 -- Occupied --                  
-77.092 -14.331  -6.588  -4.750  -4.748  -4.744  -0.870  -0.600
  1 A'    2 A'    3 A'    1 A"    4 A'    5 A'    6 A'    7 A'                 
 -0.431  -0.383  -0.327  -0.261
  8 A'    9 A'    2 A"   10 A'                                                 
 -- Virtual --                   
 -0.107  -0.017   0.006   0.026   0.043   0.046   0.057   0.101
  3 A"   11 A'   12 A'   13 A'    4 A"   14 A'   15 A'   16 A'                 
  0.120   0.140   0.147   0.162   0.186   0.230   0.275   0.284
 17 A'   18 A'    5 A"   19 A'   20 A'   21 A'   22 A'    6 A"                 
  0.346   0.416   0.511   0.603   0.616   0.654   0.667   0.775
 23 A'   24 A'   25 A'    7 A"   26 A'    8 A"   27 A'   28 A'                 
  0.823   0.836   0.888   1.025   1.111   1.295   1.382   1.409
 29 A'    9 A"   30 A'   31 A'   32 A'   10 A"   33 A'   11 A"                 
  1.433   1.542   1.609   1.661   1.898   2.026   2.111   2.330
 34 A'   12 A"   35 A'   36 A'   37 A'   38 A'   13 A"   14 A"                 
  2.345   2.522   2.579   2.651   2.995   3.790   3.960   4.398
 39 A'   40 A'   41 A'   42 A'   43 A'   15 A"   44 A'   45 A'                 
  6.998  13.791  13.855  13.961  35.384 163.126
 46 A'   16 A"   47 A'   48 A'   49 A'   50 A'                                 

 Beta MOs, Restricted
 -- Occupied --                  
-77.092 -14.331  -6.588  -4.750  -4.748  -4.744  -0.870  -0.600
  1 A'    2 A'    3 A'    1 A"    4 A'    5 A'    6 A'    7 A'                 
 -0.431  -0.383  -0.327  -0.261
  8 A'    9 A'    2 A"   10 A'                                                 
 -- Virtual --                   
 -0.107  -0.017   0.006   0.026   0.043   0.046   0.057   0.101
  3 A"   11 A'   12 A'   13 A'    4 A"   14 A'   15 A'   16 A'                 
  0.120   0.140   0.147   0.162   0.186   0.230   0.275   0.284
 17 A'   18 A'    5 A"   19 A'   20 A'   21 A'   22 A'    6 A"                 
  0.346   0.416   0.511   0.603   0.616   0.654   0.667   0.775
 23 A'   24 A'   25 A'    7 A"   26 A'    8 A"   27 A'   28 A'                 
  0.823   0.836   0.888   1.025   1.111   1.295   1.382   1.409
 29 A'    9 A"   30 A'   31 A'   32 A'   10 A"   33 A'   11 A"                 
  1.433   1.542   1.609   1.661   1.898   2.026   2.111   2.330
 34 A'   12 A"   35 A'   36 A'   37 A'   38 A'   13 A"   14 A"                 
  2.345   2.522   2.579   2.651   2.995   3.790   3.960   4.398
 39 A'   40 A'   41 A'   42 A'   43 A'   15 A"   44 A'   45 A'                 
  6.998  13.791  13.855  13.961  35.384 163.126
 46 A'   16 A"   47 A'   48 A'   49 A'   50 A'                                 
 --------------------------------------------------------------

          Ground-State Mulliken Net Atomic Charges

     Atom                 Charge (a.u.)
  ----------------------------------------
      1 P                     0.255550
      2 N                    -0.447893
      3 H                     0.243586
      4 H                    -0.051244
  ----------------------------------------
  Sum of atomic charges =     0.000000

 -----------------------------------------------------------------
                    Cartesian Multipole Moments
 -----------------------------------------------------------------
    Charge (ESU x 10^10)
                 0.0000
    Dipole Moment (Debye)
         X       0.8281      Y       1.3632      Z      -0.0000
       Tot       1.5950
    Quadrupole Moments (Debye-Ang)
        XX     -19.0887     XY      -3.6590     YY     -21.5925
        XZ      -0.0000     YZ      -0.0000     ZZ     -19.6011
    Octopole Moments (Debye-Ang^2)
       XXX       0.9041    XXY       1.8035    XYY       0.1833
       YYY      -7.5193    XXZ      -0.0000    XYZ      -0.0000
       YYZ      -0.0000    XZZ       1.8597    YZZ      -2.2914
       ZZZ      -0.0000
    Hexadecapole Moments (Debye-Ang^3)
      XXXX     -92.0512   XXXY     -14.6050   XXYY     -26.2319
      XYYY     -10.5010   YYYY     -49.3057   XXXZ      -0.0000
      XXYZ      -0.0000   XYYZ      -0.0000   YYYZ      -0.0000
      XXZZ     -21.2007   XYZZ      -2.7108   YYZZ     -12.5083
      XZZZ      -0.0000   YZZZ      -0.0000   ZZZZ     -25.8402
 -----------------------------------------------------------------
 Calculating analytic gradient of the SCF energy
 Gradient of SCF Energy
            1           2           3           4
    1   0.0133636  -0.0115549  -0.0028713   0.0010626
    2   0.0040610  -0.0058424   0.0020404  -0.0002590
    3  -0.0000000   0.0000000   0.0000000   0.0000000
 Max gradient component =       1.336E-02
 RMS gradient           =       5.600E-03
 Gradient time:  CPU 0.66 s  wall 0.26 s
 Geometry Optimization Parameters
   NAtoms,    NIC,     NZ,  NCons,   NDum,   NFix, NCnnct, MaxDiis
        4      14       4       0       0       0       0       0

 Cartesian Hessian Update
 Hessian Updated using BFGS Update


** GEOMETRY OPTIMIZATION IN DELOCALIZED INTERNAL COORDINATES **
   Searching for a Minimum

   Optimization Cycle:   7

                       Coordinates (Angstroms)
     ATOM                X               Y               Z
      1  P         0.4354595912    0.3356343301    0.0000000000
      2  N        -1.0709888182   -0.2212089949    0.0000000000
      3  H        -1.7384746648    0.5604441905    0.0000000000
      4  H         1.1321066070   -0.9241396170    0.0000000000
   Point Group: cs    Number of degrees of freedom:     5


   Energy is   -397.308641186

 Hessian Updated using BFGS Update

  5 Hessian modes will be used to form the next step
  Hessian Eigenvalues:
     0.158995    0.197677    0.280789    0.373224    0.478501

 Minimum Search - Taking Simple RFO Step
 Searching for Lamda that Minimizes Along All modes
 Value Taken    Lamda =  -0.00054670
 Step Taken.  Stepsize is  0.035726

                             Maximum     Tolerance    Cnvgd?
         Gradient           0.009458      0.000300      NO
         Displacement       0.024873      0.001200      NO
         Energy change     -0.000268      0.000001      NO


 New Cartesian Coordinates Obtained by Inverse Iteration

 Displacement from previous Coordinates is:  0.035950
 ----------------------------------------------------------------
             Standard Nuclear Orientation (Angstroms)
    I     Atom           X                Y                Z
 ----------------------------------------------------------------
    1      P       0.4256917795     0.3359299358     0.0000000000
    2      N      -1.0622814536    -0.2189682254     0.0000000000
    3      H      -1.7289904085     0.5559022569     0.0000000000
    4      H       1.1236827978    -0.9221340587     0.0000000000
 ----------------------------------------------------------------
 Molecular Point Group                 Cs    NOp =  2
 Largest Abelian Subgroup              Cs    NOp =  2
 Nuclear Repulsion Energy =    49.5716878816 hartrees
 There are       12 alpha and       12 beta electrons
 Applying Cartesian multipole field
    Component          Value
    ---------          -----
     (2,0,0)        1.00000E-11
     (0,2,0)        2.00000E-11
     (0,0,2)       -3.00000E-11
 Nucleus-field energy     =     0.0000000008 hartrees
 Requested basis set is 6-311++G(d,p)
 There are 29 shells and 66 basis functions
 A cutoff of  1.0D-11 yielded    435 shell pairs
 There are      2282 function pairs (      2427 Cartesian)
 Smallest overlap matrix eigenvalue = 1.79E-03
 Guess MOs from SCF MO coefficient file

 -----------------------------------------------------------------------
  General SCF calculation program by
  Eric Jon Sundstrom, Paul Horn, Yuezhi Mao, Dmitri Zuev, Alec White,
  David Stuck, Shaama M.S., Shane Yost, Joonho Lee, David Small,
  Daniel Levine, Susi Lehtola, Hugh Burton, Evgeny Epifanovsky
 -----------------------------------------------------------------------
 Exchange:     0.2000 Hartree-Fock + 0.0800 Slater + 0.7200 B88
 Correlation:  0.1900 VWN1RPA + 0.8100 LYP
 Using SG-1 standard quadrature grid
 using 4 threads for integral computing
 -------------------------------------------------------
 OpenMP Integral computing Module                
 Release: version 2.0, May 2017, Q-Chem Inc. Pleasanton 
 -------------------------------------------------------
 -------------------------------------------------------
 OpenMP BLAS3 based DFT computing Module                
 Release: version 1.0, May 2013, Q-Chem Inc. Pittsburgh 
 -------------------------------------------------------
 A restricted SCF calculation will be
 performed using DIIS
 SCF converges when DIIS error is below 1.0e-08
 ---------------------------------------
  Cycle       Energy         DIIS error
 ---------------------------------------
    1    -397.3087982221      4.23e-04  
    2    -397.3087797863      5.28e-04  
    3    -397.3088744633      2.88e-04  
    4    -397.3089186220      4.45e-05  
    5    -397.3089197561      7.54e-06  
    6    -397.3089197816      6.96e-07  
    7    -397.3089197818      1.36e-07  
    8    -397.3089197818      2.88e-08  
    9    -397.3089197818      8.87e-09  Convergence criterion met
 ---------------------------------------
 SCF time:   CPU 2.13s  wall 0.00s 
 SCF   energy in the final basis set =     -397.3089197818
 Total energy in the final basis set =     -397.3089197818

 --------------------------------------------------------------
             Orbital Energies (a.u.) and Symmetries
 --------------------------------------------------------------

 Alpha MOs, Restricted
 -- Occupied --                  
-77.090 -14.329  -6.586  -4.749  -4.746  -4.743  -0.875  -0.600
  1 A'    2 A'    3 A'    1 A"    4 A'    5 A'    6 A'    7 A'                 
 -0.432  -0.384  -0.329  -0.260
  8 A'    9 A'    2 A"   10 A'                                                 
 -- Virtual --                   
 -0.105  -0.016   0.007   0.027   0.043   0.046   0.057   0.101
  3 A"   11 A'   12 A'   13 A'    4 A"   14 A'   15 A'   16 A'                 
  0.121   0.141   0.148   0.163   0.186   0.230   0.275   0.284
 17 A'   18 A'    5 A"   19 A'   20 A'   21 A'   22 A'    6 A"                 
  0.350   0.417   0.512   0.603   0.620   0.658   0.672   0.772
 23 A'   24 A'   25 A'    7 A"   26 A'    8 A"   27 A'   28 A'                 
  0.822   0.835   0.888   1.042   1.108   1.296   1.384   1.410
 29 A'    9 A"   30 A'   31 A'   32 A'   10 A"   33 A'   11 A"                 
  1.436   1.544   1.613   1.658   1.904   2.030   2.119   2.335
 34 A'   12 A"   35 A'   36 A'   37 A'   38 A'   13 A"   14 A"                 
  2.351   2.528   2.584   2.657   3.003   3.791   3.975   4.414
 39 A'   40 A'   41 A'   42 A'   43 A'   15 A"   44 A'   45 A'                 
  7.010  13.792  13.857  13.976  35.392 163.142
 46 A'   16 A"   47 A'   48 A'   49 A'   50 A'                                 

 Beta MOs, Restricted
 -- Occupied --                  
-77.090 -14.329  -6.586  -4.749  -4.746  -4.743  -0.875  -0.600
  1 A'    2 A'    3 A'    1 A"    4 A'    5 A'    6 A'    7 A'                 
 -0.432  -0.384  -0.329  -0.260
  8 A'    9 A'    2 A"   10 A'                                                 
 -- Virtual --                   
 -0.105  -0.016   0.007   0.027   0.043   0.046   0.057   0.101
  3 A"   11 A'   12 A'   13 A'    4 A"   14 A'   15 A'   16 A'                 
  0.121   0.141   0.148   0.163   0.186   0.230   0.275   0.284
 17 A'   18 A'    5 A"   19 A'   20 A'   21 A'   22 A'    6 A"                 
  0.350   0.417   0.512   0.603   0.620   0.658   0.672   0.772
 23 A'   24 A'   25 A'    7 A"   26 A'    8 A"   27 A'   28 A'                 
  0.822   0.835   0.888   1.042   1.108   1.296   1.384   1.410
 29 A'    9 A"   30 A'   31 A'   32 A'   10 A"   33 A'   11 A"                 
  1.436   1.544   1.613   1.658   1.904   2.030   2.119   2.335
 34 A'   12 A"   35 A'   36 A'   37 A'   38 A'   13 A"   14 A"                 
  2.351   2.528   2.584   2.657   3.003   3.791   3.975   4.414
 39 A'   40 A'   41 A'   42 A'   43 A'   15 A"   44 A'   45 A'                 
  7.010  13.792  13.857  13.976  35.392 163.142
 46 A'   16 A"   47 A'   48 A'   49 A'   50 A'                                 
 --------------------------------------------------------------

          Ground-State Mulliken Net Atomic Charges

     Atom                 Charge (a.u.)
  ----------------------------------------
      1 P                     0.253582
      2 N                    -0.445678
      3 H                     0.244886
      4 H                    -0.052791
  ----------------------------------------
  Sum of atomic charges =     0.000000

 -----------------------------------------------------------------
                    Cartesian Multipole Moments
 -----------------------------------------------------------------
    Charge (ESU x 10^10)
                 0.0000
    Dipole Moment (Debye)
         X       0.7910      Y       1.3673      Z      -0.0000
       Tot       1.5796
    Quadrupole Moments (Debye-Ang)
        XX     -19.0879     XY      -3.6301     YY     -21.5824
        XZ      -0.0000     YZ      -0.0000     ZZ     -19.5320
    Octopole Moments (Debye-Ang^2)
       XXX       1.0185    XXY       1.7793    XYY       0.1891
       YYY      -7.5860    XXZ      -0.0000    XYZ      -0.0000
       YYZ      -0.0000    XZZ       1.8945    YZZ      -2.2981
       ZZZ      -0.0000
    Hexadecapole Moments (Debye-Ang^3)
      XXXX     -90.5782   XXXY     -14.2945   XXYY     -25.9505
      XYYY     -10.3327   YYYY     -49.3035   XXXZ      -0.0000
      XXYZ      -0.0000   XYYZ      -0.0000   YYYZ      -0.0000
      XXZZ     -20.8765   XYZZ      -2.6633   YYZZ     -12.4646
      XZZZ      -0.0000   YZZZ      -0.0000   ZZZZ     -25.6344
 -----------------------------------------------------------------
 Calculating analytic gradient of the SCF energy
 Gradient of SCF Energy
            1           2           3           4
    1   0.0003125  -0.0009655   0.0006910  -0.0000380
    2   0.0001930   0.0004163  -0.0005275  -0.0000818
    3  -0.0000000   0.0000000   0.0000000  -0.0000000
 Max gradient component =       9.655E-04
 RMS gradient           =       4.087E-04
 Gradient time:  CPU 0.67 s  wall 0.26 s
 Geometry Optimization Parameters
   NAtoms,    NIC,     NZ,  NCons,   NDum,   NFix, NCnnct, MaxDiis
        4      14       4       0       0       0       0       0

 Cartesian Hessian Update
 Hessian Updated using BFGS Update


** GEOMETRY OPTIMIZATION IN DELOCALIZED INTERNAL COORDINATES **
   Searching for a Minimum

   Optimization Cycle:   8

                       Coordinates (Angstroms)
     ATOM                X               Y               Z
      1  P         0.4256917795    0.3359299358    0.0000000000
      2  N        -1.0622814536   -0.2189682254    0.0000000000
      3  H        -1.7289904085    0.5559022569    0.0000000000
      4  H         1.1236827978   -0.9221340587    0.0000000000
   Point Group: cs    Number of degrees of freedom:     5


   Energy is   -397.308919782

 Hessian Updated using BFGS Update

  5 Hessian modes will be used to form the next step
  Hessian Eigenvalues:
     0.158709    0.197652    0.278897    0.381835    0.470168

 Minimum Search - Taking Simple RFO Step
 Searching for Lamda that Minimizes Along All modes
 Value Taken    Lamda =  -0.00000260
 Step Taken.  Stepsize is  0.002740

                             Maximum     Tolerance    Cnvgd?
         Gradient           0.000674      0.000300      NO
         Displacement       0.001815      0.001200      NO
         Energy change     -0.000279      0.000001      NO


 New Cartesian Coordinates Obtained by Inverse Iteration

 Displacement from previous Coordinates is:  0.002407
 ----------------------------------------------------------------
             Standard Nuclear Orientation (Angstroms)
    I     Atom           X                Y                Z
 ----------------------------------------------------------------
    1      P       0.4259123316     0.3358291401     0.0000000000
    2      N      -1.0615735669    -0.2188862581     0.0000000000
    3      H      -1.7299793188     0.5561047312     0.0000000000
    4      H       1.1237432693    -0.9223177045     0.0000000000
 ----------------------------------------------------------------
 Molecular Point Group                 Cs    NOp =  2
 Largest Abelian Subgroup              Cs    NOp =  2
 Nuclear Repulsion Energy =    49.5771662370 hartrees
 There are       12 alpha and       12 beta electrons
 Applying Cartesian multipole field
    Component          Value
    ---------          -----
     (2,0,0)        1.00000E-11
     (0,2,0)        2.00000E-11
     (0,0,2)       -3.00000E-11
 Nucleus-field energy     =     0.0000000008 hartrees
 Requested basis set is 6-311++G(d,p)
 There are 29 shells and 66 basis functions
 A cutoff of  1.0D-11 yielded    435 shell pairs
 There are      2282 function pairs (      2427 Cartesian)
 Smallest overlap matrix eigenvalue = 1.79E-03
 Guess MOs from SCF MO coefficient file

 -----------------------------------------------------------------------
  General SCF calculation program by
  Eric Jon Sundstrom, Paul Horn, Yuezhi Mao, Dmitri Zuev, Alec White,
  David Stuck, Shaama M.S., Shane Yost, Joonho Lee, David Small,
  Daniel Levine, Susi Lehtola, Hugh Burton, Evgeny Epifanovsky
 -----------------------------------------------------------------------
 Exchange:     0.2000 Hartree-Fock + 0.0800 Slater + 0.7200 B88
 Correlation:  0.1900 VWN1RPA + 0.8100 LYP
 Using SG-1 standard quadrature grid
 using 4 threads for integral computing
 -------------------------------------------------------
 OpenMP Integral computing Module                
 Release: version 2.0, May 2017, Q-Chem Inc. Pleasanton 
 -------------------------------------------------------
 -------------------------------------------------------
 OpenMP BLAS3 based DFT computing Module                
 Release: version 1.0, May 2013, Q-Chem Inc. Pittsburgh 
 -------------------------------------------------------
 A restricted SCF calculation will be
 performed using DIIS
 SCF converges when DIIS error is below 1.0e-08
 ---------------------------------------
  Cycle       Energy         DIIS error
 ---------------------------------------
    1    -397.3089204397      3.01e-05  
    2    -397.3089209454      6.87e-06  
    3    -397.3089209108      1.04e-05  
    4    -397.3089209640      3.64e-06  
    5    -397.3089209707      2.78e-07  
    6    -397.3089209707      7.10e-08  
    7    -397.3089209707      1.18e-08  
    8    -397.3089209707      2.96e-09  Convergence criterion met
 ---------------------------------------
 SCF time:   CPU 1.90s  wall 0.00s 
 SCF   energy in the final basis set =     -397.3089209707
 Total energy in the final basis set =     -397.3089209707

 --------------------------------------------------------------
             Orbital Energies (a.u.) and Symmetries
 --------------------------------------------------------------

 Alpha MOs, Restricted
 -- Occupied --                  
-77.090 -14.329  -6.586  -4.749  -4.746  -4.743  -0.875  -0.599
  1 A'    2 A'    3 A'    1 A"    4 A'    5 A'    6 A'    7 A'                 
 -0.432  -0.384  -0.330  -0.260
  8 A'    9 A'    2 A"   10 A'                                                 
 -- Virtual --                   
 -0.105  -0.016   0.007   0.027   0.043   0.046   0.057   0.101
  3 A"   11 A'   12 A'   13 A'    4 A"   14 A'   15 A'   16 A'                 
  0.121   0.141   0.148   0.163   0.186   0.230   0.275   0.284
 17 A'   18 A'    5 A"   19 A'   20 A'   21 A'   22 A'    6 A"                 
  0.350   0.417   0.512   0.603   0.620   0.658   0.672   0.771
 23 A'   24 A'   25 A'    7 A"   26 A'    8 A"   27 A'   28 A'                 
  0.822   0.834   0.889   1.042   1.108   1.296   1.384   1.410
 29 A'    9 A"   30 A'   31 A'   32 A'   10 A"   33 A'   11 A"                 
  1.435   1.544   1.613   1.658   1.903   2.030   2.119   2.334
 34 A'   12 A"   35 A'   36 A'   37 A'   38 A'   13 A"   14 A"                 
  2.351   2.528   2.584   2.658   3.001   3.791   3.975   4.412
 39 A'   40 A'   41 A'   42 A'   43 A'   15 A"   44 A'   45 A'                 
  7.011  13.792  13.857  13.977  35.391 163.142
 46 A'   16 A"   47 A'   48 A'   49 A'   50 A'                                 

 Beta MOs, Restricted
 -- Occupied --                  
-77.090 -14.329  -6.586  -4.749  -4.746  -4.743  -0.875  -0.599
  1 A'    2 A'    3 A'    1 A"    4 A'    5 A'    6 A'    7 A'                 
 -0.432  -0.384  -0.330  -0.260
  8 A'    9 A'    2 A"   10 A'                                                 
 -- Virtual --                   
 -0.105  -0.016   0.007   0.027   0.043   0.046   0.057   0.101
  3 A"   11 A'   12 A'   13 A'    4 A"   14 A'   15 A'   16 A'                 
  0.121   0.141   0.148   0.163   0.186   0.230   0.275   0.284
 17 A'   18 A'    5 A"   19 A'   20 A'   21 A'   22 A'    6 A"                 
  0.350   0.417   0.512   0.603   0.620   0.658   0.672   0.771
 23 A'   24 A'   25 A'    7 A"   26 A'    8 A"   27 A'   28 A'                 
  0.822   0.834   0.889   1.042   1.108   1.296   1.384   1.410
 29 A'    9 A"   30 A'   31 A'   32 A'   10 A"   33 A'   11 A"                 
  1.435   1.544   1.613   1.658   1.903   2.030   2.119   2.334
 34 A'   12 A"   35 A'   36 A'   37 A'   38 A'   13 A"   14 A"                 
  2.351   2.528   2.584   2.658   3.001   3.791   3.975   4.412
 39 A'   40 A'   41 A'   42 A'   43 A'   15 A"   44 A'   45 A'                 
  7.011  13.792  13.857  13.977  35.391 163.142
 46 A'   16 A"   47 A'   48 A'   49 A'   50 A'                                 
 --------------------------------------------------------------

          Ground-State Mulliken Net Atomic Charges

     Atom                 Charge (a.u.)
  ----------------------------------------
      1 P                     0.253613
      2 N                    -0.445684
      3 H                     0.244900
      4 H                    -0.052828
  ----------------------------------------
  Sum of atomic charges =    -0.000000

 -----------------------------------------------------------------
                    Cartesian Multipole Moments
 -----------------------------------------------------------------
    Charge (ESU x 10^10)
                -0.0000
    Dipole Moment (Debye)
         X       0.7880      Y       1.3671      Z       0.0000
       Tot       1.5779
    Quadrupole Moments (Debye-Ang)
        XX     -19.0817     XY      -3.6299     YY     -21.5838
        XZ      -0.0000     YZ      -0.0000     ZZ     -19.5316
    Octopole Moments (Debye-Ang^2)
       XXX       0.9816    XXY       1.7793    XYY       0.1811
       YYY      -7.5835    XXZ       0.0000    XYZ       0.0000
       YYZ       0.0000    XZZ       1.8891    YZZ      -2.2979
       ZZZ       0.0000
    Hexadecapole Moments (Debye-Ang^3)
      XXXX     -90.5252   XXXY     -14.2895   XXYY     -25.9487
      XYYY     -10.3248   YYYY     -49.3061   XXXZ      -0.0000
      XXYZ      -0.0000   XYYZ      -0.0000   YYYZ      -0.0000
      XXZZ     -20.8738   XYZZ      -2.6603   YYZZ     -12.4644
      XZZZ      -0.0000   YZZZ      -0.0000   ZZZZ     -25.6313
 -----------------------------------------------------------------
 Calculating analytic gradient of the SCF energy
 Gradient of SCF Energy
            1           2           3           4
    1  -0.0000296   0.0001027  -0.0000163  -0.0000568
    2   0.0000079  -0.0001129   0.0001778  -0.0000728
    3  -0.0000000   0.0000000   0.0000000  -0.0000000
 Max gradient component =       1.778E-04
 RMS gradient           =       7.337E-05
 Gradient time:  CPU 0.66 s  wall 0.26 s
 Geometry Optimization Parameters
   NAtoms,    NIC,     NZ,  NCons,   NDum,   NFix, NCnnct, MaxDiis
        4      14       4       0       0       0       0       0

 Cartesian Hessian Update
 Hessian Updated using BFGS Update


** GEOMETRY OPTIMIZATION IN DELOCALIZED INTERNAL COORDINATES **
   Searching for a Minimum

   Optimization Cycle:   9

                       Coordinates (Angstroms)
     ATOM                X               Y               Z
      1  P         0.4259123316    0.3358291401    0.0000000000
      2  N        -1.0615735669   -0.2188862581    0.0000000000
      3  H        -1.7299793188    0.5561047312    0.0000000000
      4  H         1.1237432693   -0.9223177045    0.0000000000
   Point Group: cs    Number of degrees of freedom:     5


   Energy is   -397.308920971

 Hessian Updated using BFGS Update

  5 Hessian modes will be used to form the next step
  Hessian Eigenvalues:
     0.153508    0.197466    0.267061    0.427221    0.493049

 Minimum Search - Taking Simple RFO Step
 Searching for Lamda that Minimizes Along All modes
 Value Taken    Lamda =   0.00000000
 Step Taken.  Stepsize is  0.000452

                             Maximum     Tolerance    Cnvgd?
         Gradient           0.000097      0.000300     YES
         Displacement       0.000267      0.001200     YES
         Energy change     -0.000001      0.000001      NO


                       Distance Matrix (Angstroms)
             P (  1)   N (  2)   H (  3)
   N (  2)  1.587553
   H (  3)  2.167116  1.023415
   H (  4)  1.438715  2.295741  3.213949

 Final energy is   -397.30892097073081     


 ******************************
 **  OPTIMIZATION CONVERGED  **
 ******************************

                       Coordinates (Angstroms)
     ATOM                X               Y               Z
      1  P         0.4259123316    0.3358291401    0.0000000000
      2  N        -1.0615735669   -0.2188862581    0.0000000000
      3  H        -1.7299793188    0.5561047312    0.0000000000
      4  H         1.1237432693   -0.9223177045    0.0000000000

Z-matrix Print:
$molecule
0 1
P 
H  1 1.438715
N  1 1.587553 2 98.563370
H  3 1.023415 1 110.325189 2 -180.000000 0
$end


 --------------------------------------------------------------
             Orbital Energies (a.u.) and Symmetries
 --------------------------------------------------------------

 Alpha MOs, Restricted
 -- Occupied --                  
-77.090 -14.329  -6.586  -4.749  -4.746  -4.743  -0.875  -0.599
  1 A'    2 A'    3 A'    1 A"    4 A'    5 A'    6 A'    7 A'                 
 -0.432  -0.384  -0.330  -0.260
  8 A'    9 A'    2 A"   10 A'                                                 
 -- Virtual --                   
 -0.105  -0.016   0.007   0.027   0.043   0.046   0.057   0.101
  3 A"   11 A'   12 A'   13 A'    4 A"   14 A'   15 A'   16 A'                 
  0.121   0.141   0.148   0.163   0.186   0.230   0.275   0.284
 17 A'   18 A'    5 A"   19 A'   20 A'   21 A'   22 A'    6 A"                 
  0.350   0.417   0.512   0.603   0.620   0.658   0.672   0.771
 23 A'   24 A'   25 A'    7 A"   26 A'    8 A"   27 A'   28 A'                 
  0.822   0.834   0.889   1.042   1.108   1.296   1.384   1.410
 29 A'    9 A"   30 A'   31 A'   32 A'   10 A"   33 A'   11 A"                 
  1.435   1.544   1.613   1.658   1.903   2.030   2.119   2.334
 34 A'   12 A"   35 A'   36 A'   37 A'   38 A'   13 A"   14 A"                 
  2.351   2.528   2.584   2.658   3.001   3.791   3.975   4.412
 39 A'   40 A'   41 A'   42 A'   43 A'   15 A"   44 A'   45 A'                 
  7.011  13.792  13.857  13.977  35.391 163.142
 46 A'   16 A"   47 A'   48 A'   49 A'   50 A'                                 

 Beta MOs, Restricted
 -- Occupied --                  
-77.090 -14.329  -6.586  -4.749  -4.746  -4.743  -0.875  -0.599
  1 A'    2 A'    3 A'    1 A"    4 A'    5 A'    6 A'    7 A'                 
 -0.432  -0.384  -0.330  -0.260
  8 A'    9 A'    2 A"   10 A'                                                 
 -- Virtual --                   
 -0.105  -0.016   0.007   0.027   0.043   0.046   0.057   0.101
  3 A"   11 A'   12 A'   13 A'    4 A"   14 A'   15 A'   16 A'                 
  0.121   0.141   0.148   0.163   0.186   0.230   0.275   0.284
 17 A'   18 A'    5 A"   19 A'   20 A'   21 A'   22 A'    6 A"                 
  0.350   0.417   0.512   0.603   0.620   0.658   0.672   0.771
 23 A'   24 A'   25 A'    7 A"   26 A'    8 A"   27 A'   28 A'                 
  0.822   0.834   0.889   1.042   1.108   1.296   1.384   1.410
 29 A'    9 A"   30 A'   31 A'   32 A'   10 A"   33 A'   11 A"                 
  1.435   1.544   1.613   1.658   1.903   2.030   2.119   2.334
 34 A'   12 A"   35 A'   36 A'   37 A'   38 A'   13 A"   14 A"                 
  2.351   2.528   2.584   2.658   3.001   3.791   3.975   4.412
 39 A'   40 A'   41 A'   42 A'   43 A'   15 A"   44 A'   45 A'                 
  7.011  13.792  13.857  13.977  35.391 163.142
 46 A'   16 A"   47 A'   48 A'   49 A'   50 A'                                 
 --------------------------------------------------------------

          Ground-State Mulliken Net Atomic Charges

     Atom                 Charge (a.u.)
  ----------------------------------------
      1 P                     0.253613
      2 N                    -0.445684
      3 H                     0.244900
      4 H                    -0.052828
  ----------------------------------------
  Sum of atomic charges =    -0.000000

 -----------------------------------------------------------------
                    Cartesian Multipole Moments
 -----------------------------------------------------------------
    Charge (ESU x 10^10)
                -0.0000
    Dipole Moment (Debye)
         X       0.7880      Y       1.3671      Z       0.0000
       Tot       1.5779
    Quadrupole Moments (Debye-Ang)
        XX     -19.0817     XY      -3.6299     YY     -21.5838
        XZ      -0.0000     YZ      -0.0000     ZZ     -19.5316
    Octopole Moments (Debye-Ang^2)
       XXX       0.9816    XXY       1.7793    XYY       0.1811
       YYY      -7.5835    XXZ       0.0000    XYZ       0.0000
       YYZ       0.0000    XZZ       1.8891    YZZ      -2.2979
       ZZZ       0.0000
    Hexadecapole Moments (Debye-Ang^3)
      XXXX     -90.5252   XXXY     -14.2895   XXYY     -25.9487
      XYYY     -10.3248   YYYY     -49.3061   XXXZ      -0.0000
      XXYZ      -0.0000   XYYZ      -0.0000   YYYZ      -0.0000
      XXZZ     -20.8738   XYZZ      -2.6603   YYZZ     -12.4644
      XZZZ      -0.0000   YZZZ      -0.0000   ZZZZ     -25.6313
 -----------------------------------------------------------------
Archival summary:
1\1\TWL01\OPT\ProcedureUnspecified\BasisUnspecified\112\taweetha\SunNov2517:30:132018SunNov2517:30:132018\0\\#,OPT,ProcedureUnspecified,BasisUnspecified,\\0,1\P\H,1,1.43872\N,1,1.58755,2,98.5634\H,3,1.02341,1,110.325,2,-180,0\\\@

 Total job time:  9.16s(wall), 27.68s(cpu) 
 Sun Nov 25 17:30:13 2018

        *************************************************************
        *                                                           *
        *  Thank you very much for using Q-Chem.  Have a nice day.  *
        *                                                           *
        *************************************************************


 
User input: 2 of 2 
 
Q-Chem Developer Version!
                  Welcome to Q-Chem
     A Quantum Leap Into The Future Of Chemistry


 Q-Chem 5.1, Q-Chem, Inc., Pleasanton, CA (2018)

 Yihan Shao,  Zhengting Gan,  E. Epifanovsky,  A. T. B. Gilbert,  M. Wormit,  
 J. Kussmann,  A. W. Lange,  A. Behn,  Jia Deng,  Xintian Feng,  D. Ghosh,  
 M. Goldey,  P. R. Horn,  L. D. Jacobson,  I. Kaliman,  T. Kus,  A. Landau,  
 Jie Liu,  E. I. Proynov,  R. M. Richard,  R. P. Steele,  E. J. Sundstrom,  
 H. L. Woodcock III,  P. M. Zimmerman,  D. Zuev,  B. Albrecht,  E. Alguire,  
 S. A. Baeppler,  D. Barton,  Z. Benda,  Y. A. Bernard,  E. J. Berquist,  
 K. B. Bravaya,  H. Burton,  D. Casanova,  Chun-Min Chang,  Yunqing Chen,  
 A. Chien,  K. D. Closser,  M. P. Coons,  S. Coriani,  S. Dasgupta,  
 A. L. Dempwolff,  M. Diedenhofen,  Hainam Do,  R. G. Edgar,  Po-Tung Fang,  
 S. Faraji,  S. Fatehi,  Qingguo Feng,  K. D. Fenk,  J. Fosso-Tande,  
 Qinghui Ge,  A. Ghysels,  G. Gidofalvi,  J. Gomes,  J. Gonthier,  A. Gunina,  
 D. Hait,  M. W. D. Hanson-Heine,  P. H. P. Harbach,  A. W. Hauser,  
 J. E. Herr,  E. G. Hohenstein,  Z. C. Holden,  Kerwin Hui,  B. C. Huynh,  
 T.-C. Jagau,  Hyunjun Ji,  B. Kaduk,  K. Khistyaev,  Jaehoon Kim,  
 P. Klunzinger,  K. Koh,  D. Kosenkov,  L. Koulias,  T. Kowalczyk,  
 C. M. Krauter,  A. Kunitsa,  Ka Un Lao,  A. Laurent,  K. V. Lawler,  
 Joonho Lee,  D. Lefrancois,  S. Lehtola,  D. S. Levine,  Yi-Pei Li,  
 You-Sheng Lin,  Fenglai Liu,  E. Livshits,  A. Luenser,  P. Manohar,  
 E. Mansoor,  S. F. Manzer,  Shan-Ping Mao,  Yuezhi Mao,  N. Mardirossian,  
 A. V. Marenich,  T. Markovich,  L. A. Martinez-Martinez,  S. A. Maurer,  
 N. J. Mayhall,  S. C. McKenzie,  J.-M. Mewes,  A. F. Morrison,  
 J. W. Mullinax,  K. Nanda,  T. S. Nguyen-Beck,  R. Olivares-Amaya,  
 J. A. Parkhill,  T. M. Perrine,  F. Plasser,  P. Pokhilko,  S. Prager,  
 A. Prociuk,  E. Ramos,  D. R. Rehn,  F. Rob,  M. Schneider,  N. Sergueev,  
 S. M. Sharada,  S. Sharma,  D. W. Small,  T. Stauch,  T. Stein,  
 Yu-Chuan Su,  A. J. W. Thom,  A. Tkatchenko,  T. Tsuchimochi,  N. M. Tubman,  
 L. Vogt,  M. L. Vidal,  O. Vydrov,  M. A. Watson,  J. Wenzel,  
 M. de Wergifosse,  T. A. Wesolowski,  A. White,  J. Witte,  A. Yamada,  
 Jun Yang,  K. Yao,  S. Yeganeh,  S. R. Yost,  Zhi-Qiang You,  A. Zech,  
 Igor Ying Zhang,  Xing Zhang,  Yan Zhao,  Ying Zhu,  B. R. Brooks,  
 G. K. L. Chan,  C. J. Cramer,  M. S. Gordon,  W. J. Hehre,  A. Klamt,  
 M. W. Schmidt,  C. D. Sherrill,  D. G. Truhlar,  A. Aspuru-Guzik,  R. Baer,  
 A. T. Bell,  N. A. Besley,  Jeng-Da Chai,  A. E. DePrince, III,  
 R. A. DiStasio Jr.,  A. Dreuw,  B. D. Dunietz,  T. R. Furlani,  
 Chao-Ping Hsu,  Yousung Jung,  Jing Kong,  D. S. Lambrecht,  WanZhen Liang,  
 C. Ochsenfeld,  V. A. Rassolov,  L. V. Slipchenko,  J. E. Subotnik,  
 T. Van Voorhis,  J. M. Herbert,  A. I. Krylov,  P. M. W. Gill,  M. Head-Gordon

 Contributors to earlier versions of Q-Chem not listed above: 
 R. D. Adamson,  B. Austin,  J. Baker,  G. J. O. Beran,  K. Brandhorst,  
 S. T. Brown,  E. F. C. Byrd,  A. K. Chakraborty,  C.-L. Cheng,  
 Siu Hung Chien,  D. M. Chipman,  D. L. Crittenden,  H. Dachsel,  
 R. J. Doerksen,  A. D. Dutoi,  L. Fusti-Molnar,  W. A. Goddard III,  
 A. Golubeva-Zadorozhnaya,  S. R. Gwaltney,  G. Hawkins,  A. Heyden,  
 S. Hirata,  G. Kedziora,  F. J. Keil,  C. Kelley,  Jihan Kim,  R. A. King,  
 R. Z. Khaliullin,  P. P. Korambath,  W. Kurlancheek,  A. M. Lee,  M. S. Lee,  
 S. V. Levchenko,  Ching Yeh Lin,  D. Liotard,  R. C. Lochan,  I. Lotan,  
 P. E. Maslen,  N. Nair,  D. P. O'Neill,  D. Neuhauser,  E. Neuscamman,  
 C. M. Oana,  R. Olson,  B. Peters,  R. Peverati,  P. A. Pieniazek,  
 Y. M. Rhee,  J. Ritchie,  M. A. Rohrdanz,  E. Rosta,  N. J. Russ,  
 H. F. Schaefer III,  N. E. Schultz,  N. Shenvi,  A. C. Simmonett,  A. Sodt,  
 D. Stuck,  K. S. Thanthiriwatte,  V. Vanovschi,  Tao Wang,  A. Warshel,  
 C. F. Williams,  Q. Wu,  X. Xu,  W. Zhang

 Please cite Q-Chem as follows:
 Y. Shao et al., Mol. Phys. 113, 184-215 (2015)
 DOI: 10.1080/00268976.2014.952696

 Q-Chem 5.1.2 for Intel X86 EM64T Linux

 Parts of Q-Chem use Armadillo 8.300.2 (Tropical Shenanigans).
 http://arma.sourceforge.net/

 Q-Chem begins on Sun Nov 25 17:30:13 2018  

Host: 
0

     Scratch files written to /scratch/taweetham/qchem46600//
The previous job contains 0 fragments, simply inherited here
Input Ideriv = 2
Curr. Ideriv = -1
Max.  Ideriv = 2

Checking the input file for inconsistencies... 	...done.

--------------------------------------------------------------
User input:
--------------------------------------------------------------

$molecule
read
$end

$rem
   job_type 	frequency
   basis 	6-311++g**
   method	b3lyp	
$end


--------------------------------------------------------------
 ----------------------------------------------------------------
             Standard Nuclear Orientation (Angstroms)
    I     Atom           X                Y                Z
 ----------------------------------------------------------------
    1      P       0.5209967244     0.1234266868    -0.0000000000
    2      N      -1.0359805026    -0.1866465077     0.0000000000
    3      H      -1.5720576931     0.6851324370    -0.0000000000
    4      H       1.0089703456    -1.2300071849     0.0000000000
 ----------------------------------------------------------------
 Molecular Point Group                 Cs    NOp =  2
 Largest Abelian Subgroup              Cs    NOp =  2
 Nuclear Repulsion Energy =    49.5771662370 hartrees
 There are       12 alpha and       12 beta electrons
 Requested basis set is 6-311++G(d,p)
 There are 29 shells and 66 basis functions

 Total QAlloc Memory Limit   2000 MB
 Mega-Array Size       188 MB
 MEM_STATIC part       192 MB

                       Distance Matrix (Angstroms)
             P (  1)   N (  2)   H (  3)
   N (  2)  1.587553
   H (  3)  2.167116  1.023415
   H (  4)  1.438715  2.295741  3.213949

 A cutoff of  1.0D-11 yielded    435 shell pairs
 There are      2282 function pairs (      2427 Cartesian)

 -------------------------------------------------------
 OpenMP Integral Computing Module                       
 Release: version 1.0, May 2013, Q-Chem Inc. Pittsburgh 
 -------------------------------------------------------
 Integral Job Info:
 Integral job number is                      11
 Integral operator is                         1
 short-range coefficients                     0
 long-range coefficients              100000000
 Omega coefficients                           0
 if combine SR and LR in K                    0
 Integral screening is                        0
 Integral computing path is                   2
 max size of driver memory is            800000
 size of driver memory is                593474
 size of scratch memory is              4204008
 max col of scratch BK array               1296
 max len of scratch array in speh3          155
 max len of scratch index in speh4           18
 max int batch size is                      520
 min int batch size is                       52
 fixed nKL is                                52
 max L of basis functions is                  2
 order of int derivative is                   0
 number of shells is                         29
 number of basis is                          68
 number of cartesian basis is                68
 number of contracted shell pairs           435
 number of primitive shell pairs           1179
 maxK2 (contraction) of shell pair           36
 max number of K2 of shell pair               1
 max number of CS2 of shell pair             58
 max number of PS2 of shell pair            138
 mem total for path MDJ                  508952
 -------------------------------------------------------
 Smallest overlap matrix eigenvalue = 1.79E-03
 Guess from superposition of atomic densities
 Warning:  Energy on first SCF cycle will be non-variational
 SAD guess density has 24.000000 electrons

 -----------------------------------------------------------------------
  General SCF calculation program by
  Eric Jon Sundstrom, Paul Horn, Yuezhi Mao, Dmitri Zuev, Alec White,
  David Stuck, Shaama M.S., Shane Yost, Joonho Lee, David Small,
  Daniel Levine, Susi Lehtola, Hugh Burton, Evgeny Epifanovsky
 -----------------------------------------------------------------------
 Exchange:     0.2000 Hartree-Fock + 0.0800 Slater + 0.7200 B88
 Correlation:  0.1900 VWN1RPA + 0.8100 LYP
 Using SG-1 standard quadrature grid
 using 4 threads for integral computing
 -------------------------------------------------------
 OpenMP Integral computing Module                
 Release: version 2.0, May 2017, Q-Chem Inc. Pleasanton 
 -------------------------------------------------------
 -------------------------------------------------------
 OpenMP BLAS3 based DFT computing Module                
 Release: version 1.0, May 2013, Q-Chem Inc. Pittsburgh 
 -------------------------------------------------------
 A restricted SCF calculation will be
 performed using DIIS
 SCF converges when DIIS error is below 1.0e-08
 ---------------------------------------
  Cycle       Energy         DIIS error
 ---------------------------------------
    1    -397.4360033145      6.27e-02  
    2    -397.1938487492      1.48e-02  
    3    -396.5966661140      3.37e-02  
    4    -397.3057704526      1.97e-03  
    5    -397.3083282036      9.21e-04  
    6    -397.3088579520      1.88e-04  
    7    -397.3088779207      4.67e-05  
    8    -397.3088789882      1.41e-05  
    9    -397.3088790974      2.79e-06  
   10    -397.3088791015      5.64e-07  
   11    -397.3088791017      3.00e-08  
   12    -397.3088791017      5.58e-09  Convergence criterion met
 ---------------------------------------
 SCF time:   CPU 2.85s  wall 1.00s 
 SCF   energy in the final basis set =     -397.3088791017
 Total energy in the final basis set =     -397.3088791017

 --------------------------------------------------------------
             Orbital Energies (a.u.) and Symmetries
 --------------------------------------------------------------

 Alpha MOs, Restricted
 -- Occupied --                  
-77.090 -14.329  -6.586  -4.749  -4.746  -4.742  -0.875  -0.599
  1 A'    2 A'    3 A'    1 A"    4 A'    5 A'    6 A'    7 A'                 
 -0.432  -0.384  -0.330  -0.260
  8 A'    9 A'    2 A"   10 A'                                                 
 -- Virtual --                   
 -0.105  -0.016   0.007   0.027   0.043   0.046   0.057   0.102
  3 A"   11 A'   12 A'   13 A'    4 A"   14 A'   15 A'   16 A'                 
  0.121   0.142   0.148   0.163   0.186   0.230   0.275   0.284
 17 A'   18 A'    5 A"   19 A'   20 A'   21 A'   22 A'    6 A"                 
  0.350   0.417   0.512   0.603   0.620   0.658   0.672   0.771
 23 A'   24 A'   25 A'    7 A"   26 A'    8 A"   27 A'   28 A'                 
  0.822   0.834   0.889   1.042   1.108   1.296   1.384   1.410
 29 A'    9 A"   30 A'   31 A'   32 A'   10 A"   33 A'   11 A"                 
  1.435   1.544   1.612   1.658   1.903   2.030   2.119   2.334
 34 A'   12 A"   35 A'   36 A'   37 A'   38 A'   13 A"   14 A"                 
  2.351   2.528   2.584   2.658   3.001   3.791   3.975   4.412
 39 A'   40 A'   41 A'   42 A'   43 A'   15 A"   44 A'   45 A'                 
  7.011  13.792  13.857  13.977  35.391 163.142
 46 A'   16 A"   47 A'   48 A'   49 A'   50 A'                                 

 Beta MOs, Restricted
 -- Occupied --                  
-77.090 -14.329  -6.586  -4.749  -4.746  -4.742  -0.875  -0.599
  1 A'    2 A'    3 A'    1 A"    4 A'    5 A'    6 A'    7 A'                 
 -0.432  -0.384  -0.330  -0.260
  8 A'    9 A'    2 A"   10 A'                                                 
 -- Virtual --                   
 -0.105  -0.016   0.007   0.027   0.043   0.046   0.057   0.102
  3 A"   11 A'   12 A'   13 A'    4 A"   14 A'   15 A'   16 A'                 
  0.121   0.142   0.148   0.163   0.186   0.230   0.275   0.284
 17 A'   18 A'    5 A"   19 A'   20 A'   21 A'   22 A'    6 A"                 
  0.350   0.417   0.512   0.603   0.620   0.658   0.672   0.771
 23 A'   24 A'   25 A'    7 A"   26 A'    8 A"   27 A'   28 A'                 
  0.822   0.834   0.889   1.042   1.108   1.296   1.384   1.410
 29 A'    9 A"   30 A'   31 A'   32 A'   10 A"   33 A'   11 A"                 
  1.435   1.544   1.612   1.658   1.903   2.030   2.119   2.334
 34 A'   12 A"   35 A'   36 A'   37 A'   38 A'   13 A"   14 A"                 
  2.351   2.528   2.584   2.658   3.001   3.791   3.975   4.412
 39 A'   40 A'   41 A'   42 A'   43 A'   15 A"   44 A'   45 A'                 
  7.011  13.792  13.857  13.977  35.391 163.142
 46 A'   16 A"   47 A'   48 A'   49 A'   50 A'                                 
 --------------------------------------------------------------

          Ground-State Mulliken Net Atomic Charges

     Atom                 Charge (a.u.)
  ----------------------------------------
      1 P                     0.253728
      2 N                    -0.445709
      3 H                     0.244964
      4 H                    -0.052983
  ----------------------------------------
  Sum of atomic charges =     0.000000

 -----------------------------------------------------------------
                    Cartesian Multipole Moments
 -----------------------------------------------------------------
    Charge (ESU x 10^10)
                 0.0000
    Dipole Moment (Debye)
         X       0.9961      Y       1.2247      Z      -0.0000
       Tot       1.5786
    Quadrupole Moments (Debye-Ang)
        XX     -20.1966     XY      -3.9205     YY     -20.7173
        XZ      -0.0000     YZ      -0.0000     ZZ     -19.5313
    Octopole Moments (Debye-Ang^2)
       XXX      -1.0913    XXY       3.8068    XYY      -1.4130
       YYY       1.3905    XXZ      -0.0000    XYZ      -0.0000
       YYZ      -0.0000    XZZ       0.5814    YZZ       0.1669
       ZZZ      -0.0000
    Hexadecapole Moments (Debye-Ang^3)
      XXXX     -98.7534   XXXY     -10.8874   XXYY     -25.2269
      XYYY      -5.1704   YYYY     -42.5239   XXXZ      -0.0000
      XXYZ      -0.0000   XYYZ      -0.0000   YYYZ      -0.0000
      XXZZ     -21.4003   XYZZ      -1.4006   YYZZ     -11.5022
      XZZZ      -0.0000   YZZZ      -0.0000   ZZZZ     -25.6306
 -----------------------------------------------------------------
 Calculating MO derivatives via CPSCF
 D1JvT checksum  = 36768 3027.8444394550
 D1KAT checksum  = 69984 330.3164348325
   1         3          12      0.252585    0.110123
   2         3          12      0.025836    0.012529
   3         3          12      0.002033    0.000964
   4         3          12      0.000136    0.000057
   5        13           2      0.000003    0.000002
   6        15           0      0.000000    0.000000    Roots Converged
 Time for AOints: 0.3 s (CPU) 0.1 s (wall)
 ------------------------------------------------------------------------------
                     AOints        : Timing summary (seconds)
 ------------------------------------------------------------------------------
     job step          cpu (% of tot)      sys (% of tot)     wall (% of tot)
 ------------------------------------------------------------------------------
  cpscf_lag         0.2951E+01 (31.0)   0.4000E-05 (57.1)   0.8445E+00 (32.2)
  iterzp            0.6252E+01 (65.6)   0.3000E-05 (42.9)   0.1677E+01 (64.0)
  make_fx           0.0000E+00 ( 0.0)   0.0000E+00 ( 0.0)   0.0000E+00 ( 0.0)
  AOints            0.3211E+00 ( 3.4)   0.0000E+00 ( 0.0)   0.9179E-01 ( 3.5)
 ------------------------------------------------------------------------------
   Grand Totals     0.9533E+01          0.7000E-05          0.2622E+01
 ------------------------------------------------------------------------------
 Calculating analytic Hessian of the SCF energy
 Polarizability Matrix (a.u.)
            1           2           3
    1 -42.7500022   1.1891112   0.0000000
    2   1.1891112 -30.0270911   0.0000000
    3   0.0000000   0.0000000 -21.4496444

 Direct stationary perturbation theory relativistic correction:

 rels  =       0.469304874010
 relv  =      -1.687124318059
 rel2e =       0.381795803794
 E_rel =      -0.836023640256

 Hessian of the SCF Energy
            1           2           3           4           5           6
    1   0.4395608   0.0261035   0.0000000  -0.3986918  -0.0487820  -0.0000000
    2   0.0261035   0.2457954   0.0000000  -0.0715970  -0.0612439  -0.0000000
    3   0.0000000   0.0000000   0.0063225  -0.0000000  -0.0000000   0.0143711
    4  -0.3986918  -0.0715970  -0.0000000   0.5490471  -0.1338548   0.0000000
    5  -0.0487820  -0.0612439  -0.0000000  -0.1338548   0.3532381  -0.0000000
    6  -0.0000000  -0.0000000   0.0143711   0.0000000  -0.0000000   0.0309954
    7  -0.0203248   0.0267739   0.0000000  -0.1259569   0.1563943   0.0000000
    8  -0.0210570  -0.0029535   0.0000000   0.2003346  -0.3045493   0.0000000
    9  -0.0000000  -0.0000000  -0.0129872   0.0000000   0.0000000  -0.0270206
   10  -0.0205442   0.0187195  -0.0000000  -0.0243984   0.0262424   0.0000000
   11   0.0437355  -0.1815980  -0.0000000   0.0051171   0.0125551   0.0000000
   12  -0.0000000  -0.0000000  -0.0077063   0.0000000   0.0000000  -0.0183459
            7           8           9          10          11          12
    1  -0.0203248  -0.0210570  -0.0000000  -0.0205442   0.0437355  -0.0000000
    2   0.0267739  -0.0029535  -0.0000000   0.0187195  -0.1815980  -0.0000000
    3   0.0000000   0.0000000  -0.0129872  -0.0000000  -0.0000000  -0.0077063
    4  -0.1259569   0.2003346   0.0000000  -0.0243984   0.0051171   0.0000000
    5   0.1563943  -0.3045493   0.0000000   0.0262424   0.0125551   0.0000000
    6   0.0000000   0.0000000  -0.0270206   0.0000000   0.0000000  -0.0183459
    7   0.1520064  -0.1803051  -0.0000000  -0.0057246  -0.0028631  -0.0000000
    8  -0.1803051   0.3056298  -0.0000000   0.0010275   0.0018729  -0.0000000
    9  -0.0000000  -0.0000000   0.0237923  -0.0000000  -0.0000000   0.0162155
   10  -0.0057246   0.0010275  -0.0000000   0.0506673  -0.0459894   0.0000000
   11  -0.0028631   0.0018729  -0.0000000  -0.0459894   0.1671700   0.0000000
   12  -0.0000000  -0.0000000   0.0162155   0.0000000   0.0000000   0.0098367
 Gradient time:  CPU 13.27 s  wall 3.79 s
 **********************************************************************
 **                                                                  **
 **                       VIBRATIONAL ANALYSIS                       **
 **                       --------------------                       **
 **                                                                  **
 **        VIBRATIONAL FREQUENCIES (CM**-1) AND NORMAL MODES         **
 **     FORCE CONSTANTS (mDYN/ANGSTROM) AND REDUCED MASSES (AMU)     **
 **                  INFRARED INTENSITIES (KM/MOL)                   **
 **                                                                  **
 **********************************************************************


 Mode:                 1                      2                      3
 Frequency:       894.51                 983.69                1035.97
 Force Cnst:      0.4953                 0.6119                 1.7826
 Red. Mass:       1.0506                 1.0733                 2.8192
 IR Active:          YES                    YES                    YES
 IR Intens:       36.836                 33.702                 78.911
 Raman Active:       YES                    YES                    YES
               X      Y      Z        X      Y      Z        X      Y      Z
 P         -0.030 -0.012 -0.000    0.000  0.000 -0.015   -0.127 -0.061 -0.000
 N         -0.025 -0.018 -0.000   -0.000 -0.000 -0.067    0.267  0.149 -0.000
 H          0.639  0.411  0.000   -0.000 -0.000  0.827   -0.490 -0.378  0.000
 H          0.614  0.210  0.000   -0.000 -0.000  0.558    0.687  0.175  0.000
 TransDip   0.183 -0.067  0.000    0.000  0.000  0.186   -0.278 -0.062  0.000

 Mode:                 4                      5                      6
 Frequency:      1114.83                2227.75                3452.67
 Force Cnst:      1.2706                 3.0437                 7.5487
 Red. Mass:       1.7352                 1.0409                 1.0748
 IR Active:          YES                    YES                    YES
 IR Intens:       14.332                153.946                 10.632
 Raman Active:       YES                    YES                    YES
               X      Y      Z        X      Y      Z        X      Y      Z
 P         -0.083  0.021  0.000    0.008 -0.032 -0.000   -0.001 -0.001  0.000
 N          0.192 -0.047  0.000    0.004  0.003 -0.000    0.042 -0.058  0.000
 H          0.597  0.210 -0.000   -0.000 -0.011  0.000   -0.545  0.835 -0.000
 H         -0.715 -0.204 -0.000   -0.320  0.947  0.000    0.002  0.009 -0.000
 TransDip   0.042  0.114 -0.000    0.141 -0.371 -0.000   -0.099  0.032  0.000

 STANDARD THERMODYNAMIC QUANTITIES AT   298.15 K  AND     1.00 ATM

   This Molecule has  0 Imaginary Frequencies
   Zero point vibrational energy:       13.880 kcal/mol

   Atom    1 Element P  Has Mass   30.97376
   Atom    2 Element N  Has Mass   14.00307
   Atom    3 Element H  Has Mass    1.00783
   Atom    4 Element H  Has Mass    1.00783
   Molecular Mass:    46.992490 amu
   Principal axes and moments of inertia in amu*Bohr^2:
                             1           2           3
    Eigenvalues --        9.71498    96.97857   106.69356
          X               0.99533    -0.09655    -0.00000
          Y               0.09655     0.99533     0.00000
          Z               0.00000    -0.00000     1.00000
   Rotational Symmetry Number is   1
   The Molecule is an Asymmetric Top
   Translational Enthalpy:        0.889 kcal/mol
   Rotational Enthalpy:           0.889 kcal/mol
   Vibrational Enthalpy:         13.975 kcal/mol
   gas constant (RT):             0.592 kcal/mol
   Translational Entropy:        37.467  cal/mol.K
   Rotational Entropy:           19.247  cal/mol.K
   Vibrational Entropy:           0.383  cal/mol.K

   Total Enthalpy:               16.344 kcal/mol
   Total Entropy:                57.097  cal/mol.K
Archival summary:
1\1\TWL01\FREQ\ProcedureUnspecified\BasisUnspecified\112\taweetha\SunNov2517:30:172018SunNov2517:30:172018\0\\#,FREQ,ProcedureUnspecified,BasisUnspecified,\\0,1\P\H,1,1.43872\N,1,1.58755,2,98.5634\H,3,1.02341,1,110.325,2,180,0\\\@

 Total job time:  4.70s(wall), 16.19s(cpu) 
 Sun Nov 25 17:30:17 2018

        *************************************************************
        *                                                           *
        *  Thank you very much for using Q-Chem.  Have a nice day.  *
        *                                                           *
        *************************************************************
