# Supplementary material for: Geometric and energetic data from ab initio calculations of haloethene, haloimine, halomethylenephosphine, haloiminophosphine, halodiazene, halodiphosphene and halocyclopropane
Source: Data Brief. 2019 Nov 2;27:104738. doi: 10.1016/j.dib.2019.104738 (PMC6861602; doi:10.1016/j.dib.2019.104738)
Supplement: Multimedia component 7 [file mmc7.zip › NP/B3LYP/HENPEI.out]

Q-Chem Developer Version!
                  Welcome to Q-Chem
     A Quantum Leap Into The Future Of Chemistry


 Q-Chem 5.1, Q-Chem, Inc., Pleasanton, CA (2018)

 Yihan Shao,  Zhengting Gan,  E. Epifanovsky,  A. T. B. Gilbert,  M. Wormit,  
 J. Kussmann,  A. W. Lange,  A. Behn,  Jia Deng,  Xintian Feng,  D. Ghosh,  
 M. Goldey,  P. R. Horn,  L. D. Jacobson,  I. Kaliman,  T. Kus,  A. Landau,  
 Jie Liu,  E. I. Proynov,  R. M. Richard,  R. P. Steele,  E. J. Sundstrom,  
 H. L. Woodcock III,  P. M. Zimmerman,  D. Zuev,  B. Albrecht,  E. Alguire,  
 S. A. Baeppler,  D. Barton,  Z. Benda,  Y. A. Bernard,  E. J. Berquist,  
 K. B. Bravaya,  H. Burton,  D. Casanova,  Chun-Min Chang,  Yunqing Chen,  
 A. Chien,  K. D. Closser,  M. P. Coons,  S. Coriani,  S. Dasgupta,  
 A. L. Dempwolff,  M. Diedenhofen,  Hainam Do,  R. G. Edgar,  Po-Tung Fang,  
 S. Faraji,  S. Fatehi,  Qingguo Feng,  K. D. Fenk,  J. Fosso-Tande,  
 Qinghui Ge,  A. Ghysels,  G. Gidofalvi,  J. Gomes,  J. Gonthier,  A. Gunina,  
 D. Hait,  M. W. D. Hanson-Heine,  P. H. P. Harbach,  A. W. Hauser,  
 J. E. Herr,  E. G. Hohenstein,  Z. C. Holden,  Kerwin Hui,  B. C. Huynh,  
 T.-C. Jagau,  Hyunjun Ji,  B. Kaduk,  K. Khistyaev,  Jaehoon Kim,  
 P. Klunzinger,  K. Koh,  D. Kosenkov,  L. Koulias,  T. Kowalczyk,  
 C. M. Krauter,  A. Kunitsa,  Ka Un Lao,  A. Laurent,  K. V. Lawler,  
 Joonho Lee,  D. Lefrancois,  S. Lehtola,  D. S. Levine,  Yi-Pei Li,  
 You-Sheng Lin,  Fenglai Liu,  E. Livshits,  A. Luenser,  P. Manohar,  
 E. Mansoor,  S. F. Manzer,  Shan-Ping Mao,  Yuezhi Mao,  N. Mardirossian,  
 A. V. Marenich,  T. Markovich,  L. A. Martinez-Martinez,  S. A. Maurer,  
 N. J. Mayhall,  S. C. McKenzie,  J.-M. Mewes,  A. F. Morrison,  
 J. W. Mullinax,  K. Nanda,  T. S. Nguyen-Beck,  R. Olivares-Amaya,  
 J. A. Parkhill,  T. M. Perrine,  F. Plasser,  P. Pokhilko,  S. Prager,  
 A. Prociuk,  E. Ramos,  D. R. Rehn,  F. Rob,  M. Schneider,  N. Sergueev,  
 S. M. Sharada,  S. Sharma,  D. W. Small,  T. Stauch,  T. Stein,  
 Yu-Chuan Su,  A. J. W. Thom,  A. Tkatchenko,  T. Tsuchimochi,  N. M. Tubman,  
 L. Vogt,  M. L. Vidal,  O. Vydrov,  M. A. Watson,  J. Wenzel,  
 M. de Wergifosse,  T. A. Wesolowski,  A. White,  J. Witte,  A. Yamada,  
 Jun Yang,  K. Yao,  S. Yeganeh,  S. R. Yost,  Zhi-Qiang You,  A. Zech,  
 Igor Ying Zhang,  Xing Zhang,  Yan Zhao,  Ying Zhu,  B. R. Brooks,  
 G. K. L. Chan,  C. J. Cramer,  M. S. Gordon,  W. J. Hehre,  A. Klamt,  
 M. W. Schmidt,  C. D. Sherrill,  D. G. Truhlar,  A. Aspuru-Guzik,  R. Baer,  
 A. T. Bell,  N. A. Besley,  Jeng-Da Chai,  A. E. DePrince, III,  
 R. A. DiStasio Jr.,  A. Dreuw,  B. D. Dunietz,  T. R. Furlani,  
 Chao-Ping Hsu,  Yousung Jung,  Jing Kong,  D. S. Lambrecht,  WanZhen Liang,  
 C. Ochsenfeld,  V. A. Rassolov,  L. V. Slipchenko,  J. E. Subotnik,  
 T. Van Voorhis,  J. M. Herbert,  A. I. Krylov,  P. M. W. Gill,  M. Head-Gordon

 Contributors to earlier versions of Q-Chem not listed above: 
 R. D. Adamson,  B. Austin,  J. Baker,  G. J. O. Beran,  K. Brandhorst,  
 S. T. Brown,  E. F. C. Byrd,  A. K. Chakraborty,  C.-L. Cheng,  
 Siu Hung Chien,  D. M. Chipman,  D. L. Crittenden,  H. Dachsel,  
 R. J. Doerksen,  A. D. Dutoi,  L. Fusti-Molnar,  W. A. Goddard III,  
 A. Golubeva-Zadorozhnaya,  S. R. Gwaltney,  G. Hawkins,  A. Heyden,  
 S. Hirata,  G. Kedziora,  F. J. Keil,  C. Kelley,  Jihan Kim,  R. A. King,  
 R. Z. Khaliullin,  P. P. Korambath,  W. Kurlancheek,  A. M. Lee,  M. S. Lee,  
 S. V. Levchenko,  Ching Yeh Lin,  D. Liotard,  R. C. Lochan,  I. Lotan,  
 P. E. Maslen,  N. Nair,  D. P. O'Neill,  D. Neuhauser,  E. Neuscamman,  
 C. M. Oana,  R. Olson,  B. Peters,  R. Peverati,  P. A. Pieniazek,  
 Y. M. Rhee,  J. Ritchie,  M. A. Rohrdanz,  E. Rosta,  N. J. Russ,  
 H. F. Schaefer III,  N. E. Schultz,  N. Shenvi,  A. C. Simmonett,  A. Sodt,  
 D. Stuck,  K. S. Thanthiriwatte,  V. Vanovschi,  Tao Wang,  A. Warshel,  
 C. F. Williams,  Q. Wu,  X. Xu,  W. Zhang

 Please cite Q-Chem as follows:
 Y. Shao et al., Mol. Phys. 113, 184-215 (2015)
 DOI: 10.1080/00268976.2014.952696

 Q-Chem 5.1.2 for Intel X86 EM64T Linux

 Parts of Q-Chem use Armadillo 8.300.2 (Tropical Shenanigans).
 http://arma.sourceforge.net/

 Q-Chem begins on Sun Nov 25 17:30:32 2018  

Host: 
0

     Scratch files written to /scratch/taweetham/qchem46706//
Input Ideriv = 2
Curr. Ideriv = -1
Max.  Ideriv = 2

Checking the input file for inconsistencies... 	...done.

--------------------------------------------------------------
User input:
--------------------------------------------------------------
$molecule
0 1
P 
N 1 PP 
H 2 PH 1 ANG 
I 1 PI 2 ANG  3 DHA

PP=1.9
PH=1.44
PF=1.54
PCl=2.03
PBr=2.5
PI=2.6
ANG=120.0
DHA=180.0
$end

$rem
   job_type	optimization
   basis	6-311++g**
   method	b3lyp
$end

--------------------------------------------------------------
 ----------------------------------------------------------------
             Standard Nuclear Orientation (Angstroms)
    I     Atom           X                Y                Z
 ----------------------------------------------------------------
    1      P       1.5955984297    -0.5953276062    -0.0000000000
    2      N       2.9302460369     0.7569725692     0.0000000000
    3      H       4.3235976985     0.3934190697     0.0000000000
    4      I      -0.9201754038     0.0610884347     0.0000000000
 ----------------------------------------------------------------
 Molecular Point Group                 Cs    NOp =  2
 Largest Abelian Subgroup              Cs    NOp =  2
 Nuclear Repulsion Energy =   251.8708765613 hartrees
 There are       38 alpha and       38 beta electrons
 Requested basis set is 6-311++G(d,p)
 There are 48 shells and 121 basis functions

 Total QAlloc Memory Limit   2000 MB
 Mega-Array Size       188 MB
 MEM_STATIC part       192 MB
 A cutoff of  1.0D-11 yielded    951 shell pairs
 There are      6286 function pairs (      7043 Cartesian)

 -------------------------------------------------------
 OpenMP Integral Computing Module                       
 Release: version 1.0, May 2013, Q-Chem Inc. Pittsburgh 
 -------------------------------------------------------
 Integral Job Info:
 Integral job number is                      11
 Integral operator is                         1
 short-range coefficients                     0
 long-range coefficients              100000000
 Omega coefficients                           0
 if combine SR and LR in K                    0
 Integral screening is                        0
 Integral computing path is                   2
 max size of driver memory is            800000
 size of driver memory is                593474
 size of scratch memory is             11861008
 max col of scratch BK array               1296
 max len of scratch array in speh3          155
 max len of scratch index in speh4           18
 max int batch size is                      520
 min int batch size is                       52
 fixed nKL is                                52
 max L of basis functions is                  2
 order of int derivative is                   0
 number of shells is                         48
 number of basis is                         128
 number of cartesian basis is               128
 number of contracted shell pairs           951
 number of primitive shell pairs           2060
 maxK2 (contraction) of shell pair           36
 max number of K2 of shell pair               1
 max number of CS2 of shell pair            164
 max number of PS2 of shell pair            164
 mem total for path MDJ                  518044
 -------------------------------------------------------
 Smallest overlap matrix eigenvalue = 2.49E-03

 Scale SEOQF with 1.000000e-01/1.000000e-01/1.000000e-01

 Standard Electronic Orientation quadrupole field applied
 Nucleus-field energy     =     0.0000000065 hartrees
 Guess from superposition of atomic densities
 Warning:  Energy on first SCF cycle will be non-variational
 SAD guess density has 76.000000 electrons

 -----------------------------------------------------------------------
  General SCF calculation program by
  Eric Jon Sundstrom, Paul Horn, Yuezhi Mao, Dmitri Zuev, Alec White,
  David Stuck, Shaama M.S., Shane Yost, Joonho Lee, David Small,
  Daniel Levine, Susi Lehtola, Hugh Burton, Evgeny Epifanovsky
 -----------------------------------------------------------------------
 Exchange:     0.2000 Hartree-Fock + 0.0800 Slater + 0.7200 B88
 Correlation:  0.1900 VWN1RPA + 0.8100 LYP
 Using SG-1 standard quadrature grid
 using 4 threads for integral computing
 -------------------------------------------------------
 OpenMP Integral computing Module                
 Release: version 2.0, May 2017, Q-Chem Inc. Pleasanton 
 -------------------------------------------------------
 -------------------------------------------------------
 OpenMP BLAS3 based DFT computing Module                
 Release: version 1.0, May 2013, Q-Chem Inc. Pittsburgh 
 -------------------------------------------------------
 A restricted SCF calculation will be
 performed using DIIS
 SCF converges when DIIS error is below 1.0e-08
 ---------------------------------------
  Cycle       Energy         DIIS error
 ---------------------------------------
    1   -7315.9262761425      3.33e-02  
    2   -7316.0036501004      8.08e-03  
    3   -7313.9759432402      2.83e-02  
    4   -7316.0945127026      3.54e-03  
    5   -7316.1071325863      3.65e-03  
    6   -7316.1380558588      9.49e-04  
    7   -7316.1402113426      3.72e-04  
    8   -7316.1404317124      1.52e-04  
    9   -7316.1404728122      5.88e-05  
   10   -7316.1404792292      9.90e-06  
   11   -7316.1404794400      1.12e-06  
   12   -7316.1404794437      1.33e-07  
   13   -7316.1404794438      5.83e-08  
   14   -7316.1404794437      1.10e-08  
   15   -7316.1404794438      4.72e-09  Convergence criterion met
 ---------------------------------------
 SCF time:   CPU 11.26s  wall 3.00s 
 SCF   energy in the final basis set =    -7316.1404794438
 Total energy in the final basis set =    -7316.1404794438

 --------------------------------------------------------------
             Orbital Energies (a.u.) and Symmetries
 --------------------------------------------------------------

 Alpha MOs, Restricted
 -- Occupied --                  
******* -176.32 -165.72 -165.72 -165.72  -77.16  -35.81  -31.31
  1 A'    2 A'    3 A'    1 A"    4 A'    5 A'    6 A'    7 A'                 
-31.302 -31.301 -22.957 -22.956 -22.956 -22.953 -22.953 -14.392
  2 A"    8 A'    9 A'    3 A"   10 A'    4 A"   11 A'   12 A'                 
 -6.645  -6.363  -4.806  -4.805  -4.803  -4.773  -4.762  -4.761
 13 A'   14 A'   15 A'    5 A"   16 A'   17 A'    6 A"   18 A'                 
 -2.039  -2.036  -2.035  -2.025  -2.025  -0.790  -0.674  -0.562
 19 A'    7 A"   20 A'    8 A"   21 A'   22 A'   23 A'   24 A'                 
 -0.402  -0.357  -0.320  -0.296  -0.278  -0.267
 25 A'   26 A'    9 A"   27 A'   10 A"   28 A'                                 
 -- Virtual --                   
 -0.147  -0.131  -0.061  -0.002   0.014   0.041   0.042   0.060
 11 A"   29 A'   30 A'   31 A'   32 A'   33 A'   12 A"   34 A'                 
  0.075   0.132   0.137   0.160   0.175   0.207   0.210   0.221
 35 A'   36 A'   13 A"   37 A'   38 A'   39 A'   14 A"   40 A'                 
  0.262   0.275   0.295   0.366   0.377   0.390   0.397   0.402
 41 A'   15 A"   42 A'   43 A'   16 A"   17 A"   44 A'   45 A'                 
  0.422   0.477   0.542   0.603   0.630   0.655   0.777   0.810
 46 A'   47 A'   48 A'   18 A"   49 A'   19 A"   50 A'   51 A'                 
  0.831   0.835   0.925   1.150   1.276   1.290   1.299   1.328
 20 A"   52 A'   53 A'   54 A'   21 A"   22 A"   55 A'   56 A'                 
  1.393   1.457   1.477   1.551   1.661   2.000   2.049   2.051
 57 A'   58 A'   23 A"   59 A'   60 A'   24 A"   61 A'   25 A"                 
  2.298   2.361   2.788   3.764   3.791   3.906   3.948   3.952
 62 A'   63 A'   64 A'   26 A"   65 A'   66 A'   27 A"   67 A'                 
  3.958   3.987   4.084   4.245   5.970   5.983   6.005   6.697
 28 A"   68 A'   69 A'   70 A'   29 A"   71 A'   72 A'   73 A'                 
 13.735  13.772  13.860  27.711  28.317  28.327  28.347  28.523
 30 A"   74 A'   75 A'   76 A'   31 A"   77 A'   78 A'   32 A"                 
 28.525  28.528  28.537  28.595  35.225 127.865 127.873 127.893
 79 A'   33 A"   80 A'   81 A'   82 A'   34 A"   83 A'   84 A'                 
151.530 162.7961901.688
 85 A'   86 A'   87 A'                                                         

 Beta MOs, Restricted
 -- Occupied --                  
******* -176.32 -165.72 -165.72 -165.72  -77.16  -35.81  -31.31
  1 A'    2 A'    3 A'    1 A"    4 A'    5 A'    6 A'    7 A'                 
-31.302 -31.301 -22.957 -22.956 -22.956 -22.953 -22.953 -14.392
  2 A"    8 A'    9 A'    3 A"   10 A'    4 A"   11 A'   12 A'                 
 -6.645  -6.363  -4.806  -4.805  -4.803  -4.773  -4.762  -4.761
 13 A'   14 A'   15 A'    5 A"   16 A'   17 A'    6 A"   18 A'                 
 -2.039  -2.036  -2.035  -2.025  -2.025  -0.790  -0.674  -0.562
 19 A'    7 A"   20 A'    8 A"   21 A'   22 A'   23 A'   24 A'                 
 -0.402  -0.357  -0.320  -0.296  -0.278  -0.267
 25 A'   26 A'    9 A"   27 A'   10 A"   28 A'                                 
 -- Virtual --                   
 -0.147  -0.131  -0.061  -0.002   0.014   0.041   0.042   0.060
 11 A"   29 A'   30 A'   31 A'   32 A'   33 A'   12 A"   34 A'                 
  0.075   0.132   0.137   0.160   0.175   0.207   0.210   0.221
 35 A'   36 A'   13 A"   37 A'   38 A'   39 A'   14 A"   40 A'                 
  0.262   0.275   0.295   0.366   0.377   0.390   0.397   0.402
 41 A'   15 A"   42 A'   43 A'   16 A"   17 A"   44 A'   45 A'                 
  0.422   0.477   0.542   0.603   0.630   0.655   0.777   0.810
 46 A'   47 A'   48 A'   18 A"   49 A'   19 A"   50 A'   51 A'                 
  0.831   0.835   0.925   1.150   1.276   1.290   1.299   1.328
 20 A"   52 A'   53 A'   54 A'   21 A"   22 A"   55 A'   56 A'                 
  1.393   1.457   1.477   1.551   1.661   2.000   2.049   2.051
 57 A'   58 A'   23 A"   59 A'   60 A'   24 A"   61 A'   25 A"                 
  2.298   2.361   2.788   3.764   3.791   3.906   3.948   3.952
 62 A'   63 A'   64 A'   26 A"   65 A'   66 A'   27 A"   67 A'                 
  3.958   3.987   4.084   4.245   5.970   5.983   6.005   6.697
 28 A"   68 A'   69 A'   70 A'   29 A"   71 A'   72 A'   73 A'                 
 13.735  13.772  13.860  27.711  28.317  28.327  28.347  28.523
 30 A"   74 A'   75 A'   76 A'   31 A"   77 A'   78 A'   32 A"                 
 28.525  28.528  28.537  28.595  35.225 127.865 127.873 127.893
 79 A'   33 A"   80 A'   81 A'   82 A'   34 A"   83 A'   84 A'                 
151.530 162.7961901.688
 85 A'   86 A'   87 A'                                                         
 --------------------------------------------------------------

          Ground-State Mulliken Net Atomic Charges

     Atom                 Charge (a.u.)
  ----------------------------------------
      1 P                     0.297141
      2 N                    -0.389353
      3 H                     0.211326
      4 I                    -0.119114
  ----------------------------------------
  Sum of atomic charges =     0.000000

 -----------------------------------------------------------------
                    Cartesian Multipole Moments
 -----------------------------------------------------------------
    Charge (ESU x 10^10)
                 0.0000
    Dipole Moment (Debye)
         X       0.8333      Y      -1.7904      Z      -0.0000
       Tot       1.9748
    Quadrupole Moments (Debye-Ang)
        XX     -40.1352     XY      -4.3127     YY     -51.4926
        XZ      -0.0000     YZ       0.0000     ZZ     -49.1417
    Octopole Moments (Debye-Ang^2)
       XXX      -7.2945    XXY      -7.2198    XYY     -22.0407
       YYY      -1.2154    XXZ      -0.0000    XYZ       0.0000
       YYZ       0.0000    XZZ     -16.7385    YZZ       0.1699
       ZZZ      -0.0000
    Hexadecapole Moments (Debye-Ang^3)
      XXXX    -534.7388   XXXY     -15.7345   XXYY    -174.7591
      XYYY     -14.6627   YYYY    -128.5995   XXXZ      -0.0000
      XXYZ       0.0000   XYYZ       0.0000   YYYZ       0.0000
      XXZZ    -153.2524   XYZZ      -3.0165   YYZZ     -32.4351
      XZZZ      -0.0000   YZZZ       0.0000   ZZZZ     -70.4734
 -----------------------------------------------------------------
 Calculating analytic gradient of the SCF energy
 Gradient of SCF Energy
            1           2           3           4
    1  -0.0859147   0.0050563   0.0994416  -0.0185832
    2  -0.0566988   0.0710648  -0.0073420  -0.0070240
    3   0.0000000  -0.0000000   0.0000000   0.0000000
 Max gradient component =       9.944E-02
 RMS gradient           =       4.656E-02
 Gradient time:  CPU 2.52 s  wall 0.73 s
 Geometry Optimization Parameters
   NAtoms,    NIC,     NZ,  NCons,   NDum,   NFix, NCnnct, MaxDiis
        4      14       4       0       0       0       0       0


** GEOMETRY OPTIMIZATION IN DELOCALIZED INTERNAL COORDINATES **
   Searching for a Minimum

   Optimization Cycle:   1

                       Coordinates (Angstroms)
     ATOM                X               Y               Z
      1  P         1.5955984297   -0.5953276062    0.0000000000
      2  N         2.9302460369    0.7569725692    0.0000000000
      3  H         4.3235976985    0.3934190697    0.0000000000
      4  I        -0.9201754038    0.0610884347    0.0000000000
   Point Group: cs    Number of degrees of freedom:     5


   Energy is  -7316.140479444


 Attempting to Generate Delocalized Internal Coordinates

  5 Hessian modes will be used to form the next step
  Hessian Eigenvalues:
     0.075278    0.130389    0.160000    0.195927    0.250000

 Minimum Search - Taking Simple RFO Step
 Searching for Lamda that Minimizes Along All modes
 Value Taken    Lamda =  -0.10674012
 Calculated Step too Large.  Step scaled by  0.478954
 Step Taken.  Stepsize is  0.300000

                             Maximum     Tolerance    Cnvgd?
         Gradient           0.126022      0.000300      NO
         Displacement       0.219756      0.001200      NO
         Energy change     *********      0.000001      NO


 New Cartesian Coordinates Obtained by Inverse Iteration

 Displacement from previous Coordinates is:  0.449513
 ----------------------------------------------------------------
             Standard Nuclear Orientation (Angstroms)
    I     Atom           X                Y                Z
 ----------------------------------------------------------------
    1      P       1.6877881193    -0.6021700362     0.0000000000
    2      N       2.8769822533     0.7497367138     0.0000000000
    3      H       4.1578978883     0.3728834581     0.0000000000
    4      I      -0.7934014996     0.0957023317     0.0000000000
 ----------------------------------------------------------------
 Molecular Point Group                 Cs    NOp =  2
 Largest Abelian Subgroup              Cs    NOp =  2
 Nuclear Repulsion Energy =   258.1590152979 hartrees
 There are       38 alpha and       38 beta electrons
 Applying Cartesian multipole field
    Component          Value
    ---------          -----
     (2,0,0)        1.00000E-11
     (0,2,0)        2.00000E-11
     (0,0,2)       -3.00000E-11
 Nucleus-field energy     =     0.0000000061 hartrees
 Requested basis set is 6-311++G(d,p)
 There are 48 shells and 121 basis functions
 A cutoff of  1.0D-11 yielded    969 shell pairs
 There are      6386 function pairs (      7163 Cartesian)
 Smallest overlap matrix eigenvalue = 2.49E-03
 Guess MOs from SCF MO coefficient file

 -----------------------------------------------------------------------
  General SCF calculation program by
  Eric Jon Sundstrom, Paul Horn, Yuezhi Mao, Dmitri Zuev, Alec White,
  David Stuck, Shaama M.S., Shane Yost, Joonho Lee, David Small,
  Daniel Levine, Susi Lehtola, Hugh Burton, Evgeny Epifanovsky
 -----------------------------------------------------------------------
 Exchange:     0.2000 Hartree-Fock + 0.0800 Slater + 0.7200 B88
 Correlation:  0.1900 VWN1RPA + 0.8100 LYP
 Using SG-1 standard quadrature grid
 using 4 threads for integral computing
 -------------------------------------------------------
 OpenMP Integral computing Module                
 Release: version 2.0, May 2017, Q-Chem Inc. Pleasanton 
 -------------------------------------------------------
 -------------------------------------------------------
 OpenMP BLAS3 based DFT computing Module                
 Release: version 1.0, May 2013, Q-Chem Inc. Pittsburgh 
 -------------------------------------------------------
 A restricted SCF calculation will be
 performed using DIIS
 SCF converges when DIIS error is below 1.0e-08
 ---------------------------------------
  Cycle       Energy         DIIS error
 ---------------------------------------
    1   -7316.1858342651      1.26e-03  
    2   -7316.1812039104      2.22e-03  
    3   -7316.1875127645      1.16e-03  
    4   -7316.1900386547      2.47e-04  
    5   -7316.1901627705      8.78e-05  
    6   -7316.1901826510      1.82e-05  
    7   -7316.1901830755      3.65e-06  
    8   -7316.1901831019      8.05e-07  
    9   -7316.1901831034      2.90e-07  
   10   -7316.1901831036      5.14e-08  
   11   -7316.1901831036      2.94e-09  Convergence criterion met
 ---------------------------------------
 SCF time:   CPU 8.31s  wall 3.00s 
 SCF   energy in the final basis set =    -7316.1901831036
 Total energy in the final basis set =    -7316.1901831036

 --------------------------------------------------------------
             Orbital Energies (a.u.) and Symmetries
 --------------------------------------------------------------

 Alpha MOs, Restricted
 -- Occupied --                  
******* -176.31 -165.72 -165.72 -165.72  -77.15  -35.81  -31.30
  1 A'    2 A'    3 A'    1 A"    4 A'    5 A'    6 A'    7 A'                 
-31.298 -31.298 -22.953 -22.952 -22.952 -22.949 -22.949 -14.383
  2 A"    8 A'    9 A'    3 A"   10 A'    4 A"   11 A'   12 A'                 
 -6.640  -6.359  -4.801  -4.800  -4.798  -4.769  -4.758  -4.757
 13 A'   14 A'   15 A'    5 A"   16 A'   17 A'    6 A"   18 A'                 
 -2.035  -2.032  -2.031  -2.022  -2.022  -0.815  -0.673  -0.560
 19 A'    7 A"   20 A'    8 A"   21 A'   22 A'   23 A'   24 A'                 
 -0.414  -0.365  -0.327  -0.293  -0.280  -0.269
 25 A'   26 A'    9 A"   27 A'   10 A"   28 A'                                 
 -- Virtual --                   
 -0.139  -0.111  -0.048   0.009   0.018   0.041   0.042   0.070
 11 A"   29 A'   30 A'   31 A'   32 A'   12 A"   33 A'   34 A'                 
  0.082   0.133   0.137   0.157   0.175   0.205   0.210   0.230
 35 A'   36 A'   13 A"   37 A'   38 A'   39 A'   14 A"   40 A'                 
  0.263   0.274   0.303   0.368   0.377   0.393   0.398   0.413
 41 A'   15 A"   42 A'   43 A'   16 A"   17 A"   44 A'   45 A'                 
  0.422   0.496   0.562   0.608   0.630   0.660   0.785   0.831
 46 A'   47 A'   48 A'   18 A"   49 A'   19 A"   50 A'   20 A"                 
  0.832   0.851   0.927   1.142   1.270   1.289   1.302   1.339
 51 A'   52 A'   53 A'   54 A'   21 A"   22 A"   55 A'   56 A'                 
  1.396   1.481   1.532   1.573   1.655   2.025   2.098   2.119
 57 A'   23 A"   58 A'   59 A'   60 A'   24 A"   25 A"   61 A'                 
  2.349   2.444   2.840   3.765   3.810   3.952   3.957   3.962
 62 A'   63 A'   64 A'   26 A"   65 A'   27 A"   66 A'   28 A"                 
  3.977   4.002   4.097   4.250   5.973   5.989   6.011   6.755
 67 A'   68 A'   69 A'   70 A'   29 A"   71 A'   72 A'   73 A'                 
 13.740  13.786  13.865  27.716  28.321  28.333  28.352  28.527
 30 A"   74 A'   75 A'   76 A'   31 A"   77 A'   78 A'   32 A"                 
 28.529  28.532  28.542  28.603  35.234 127.869 127.878 127.898
 79 A'   33 A"   80 A'   81 A'   82 A'   34 A"   83 A'   84 A'                 
151.535 162.8551901.693
 85 A'   86 A'   87 A'                                                         

 Beta MOs, Restricted
 -- Occupied --                  
******* -176.31 -165.72 -165.72 -165.72  -77.15  -35.81  -31.30
  1 A'    2 A'    3 A'    1 A"    4 A'    5 A'    6 A'    7 A'                 
-31.298 -31.298 -22.953 -22.952 -22.952 -22.949 -22.949 -14.383
  2 A"    8 A'    9 A'    3 A"   10 A'    4 A"   11 A'   12 A'                 
 -6.640  -6.359  -4.801  -4.800  -4.798  -4.769  -4.758  -4.757
 13 A'   14 A'   15 A'    5 A"   16 A'   17 A'    6 A"   18 A'                 
 -2.035  -2.032  -2.031  -2.022  -2.022  -0.815  -0.673  -0.560
 19 A'    7 A"   20 A'    8 A"   21 A'   22 A'   23 A'   24 A'                 
 -0.414  -0.365  -0.327  -0.293  -0.280  -0.269
 25 A'   26 A'    9 A"   27 A'   10 A"   28 A'                                 
 -- Virtual --                   
 -0.139  -0.111  -0.048   0.009   0.018   0.041   0.042   0.070
 11 A"   29 A'   30 A'   31 A'   32 A'   12 A"   33 A'   34 A'                 
  0.082   0.133   0.137   0.157   0.175   0.205   0.210   0.230
 35 A'   36 A'   13 A"   37 A'   38 A'   39 A'   14 A"   40 A'                 
  0.263   0.274   0.303   0.368   0.377   0.393   0.398   0.413
 41 A'   15 A"   42 A'   43 A'   16 A"   17 A"   44 A'   45 A'                 
  0.422   0.496   0.562   0.608   0.630   0.660   0.785   0.831
 46 A'   47 A'   48 A'   18 A"   49 A'   19 A"   50 A'   20 A"                 
  0.832   0.851   0.927   1.142   1.270   1.289   1.302   1.339
 51 A'   52 A'   53 A'   54 A'   21 A"   22 A"   55 A'   56 A'                 
  1.396   1.481   1.532   1.573   1.655   2.025   2.098   2.119
 57 A'   23 A"   58 A'   59 A'   60 A'   24 A"   25 A"   61 A'                 
  2.349   2.444   2.840   3.765   3.810   3.952   3.957   3.962
 62 A'   63 A'   64 A'   26 A"   65 A'   27 A"   66 A'   28 A"                 
  3.977   4.002   4.097   4.250   5.973   5.989   6.011   6.755
 67 A'   68 A'   69 A'   70 A'   29 A"   71 A'   72 A'   73 A'                 
 13.740  13.786  13.865  27.716  28.321  28.333  28.352  28.527
 30 A"   74 A'   75 A'   76 A'   31 A"   77 A'   78 A'   32 A"                 
 28.529  28.532  28.542  28.603  35.234 127.869 127.878 127.898
 79 A'   33 A"   80 A'   81 A'   82 A'   34 A"   83 A'   84 A'                 
151.535 162.8551901.693
 85 A'   86 A'   87 A'                                                         
 --------------------------------------------------------------

          Ground-State Mulliken Net Atomic Charges

     Atom                 Charge (a.u.)
  ----------------------------------------
      1 P                     0.289898
      2 N                    -0.385163
      3 H                     0.221806
      4 I                    -0.126541
  ----------------------------------------
  Sum of atomic charges =    -0.000000

 -----------------------------------------------------------------
                    Cartesian Multipole Moments
 -----------------------------------------------------------------
    Charge (ESU x 10^10)
                -0.0000
    Dipole Moment (Debye)
         X       1.1067      Y      -1.8620      Z       0.0000
       Tot       2.1661
    Quadrupole Moments (Debye-Ang)
        XX     -39.5678     XY      -4.7368     YY     -51.4567
        XZ       0.0000     YZ      -0.0000     ZZ     -48.7508
    Octopole Moments (Debye-Ang^2)
       XXX     -19.2317    XXY      -8.8687    XYY     -26.1338
       YYY      -3.4089    XXZ       0.0000    XYZ      -0.0000
       YYZ       0.0000    XZZ     -19.9618    YZZ      -0.7274
       ZZZ       0.0000
    Hexadecapole Moments (Debye-Ang^3)
      XXXX    -517.9376   XXXY     -16.1210   XXYY    -167.6979
      XYYY      -7.8858   YYYY    -129.5531   XXXZ       0.0000
      XXYZ       0.0000   XYYZ       0.0000   YYYZ      -0.0000
      XXZZ    -144.1166   XYZZ      -1.2067   YYZZ     -32.3319
      XZZZ       0.0000   YZZZ      -0.0000   ZZZZ     -69.2896
 -----------------------------------------------------------------
 Calculating analytic gradient of the SCF energy
 Gradient of SCF Energy
            1           2           3           4
    1  -0.0742175  -0.0074185   0.0982346  -0.0165986
    2  -0.0606236   0.0801162  -0.0139604  -0.0055322
    3  -0.0000000   0.0000000   0.0000000   0.0000000
 Max gradient component =       9.823E-02
 RMS gradient           =       4.638E-02
 Gradient time:  CPU 2.58 s  wall 0.74 s
 Geometry Optimization Parameters
   NAtoms,    NIC,     NZ,  NCons,   NDum,   NFix, NCnnct, MaxDiis
        4      14       4       0       0       0       0       0

 Cartesian Hessian Update
 Hessian Updated using BFGS Update


** GEOMETRY OPTIMIZATION IN DELOCALIZED INTERNAL COORDINATES **
   Searching for a Minimum

   Optimization Cycle:   2

                       Coordinates (Angstroms)
     ATOM                X               Y               Z
      1  P         1.6877881193   -0.6021700362    0.0000000000
      2  N         2.8769822533    0.7497367138    0.0000000000
      3  H         4.1578978883    0.3728834581    0.0000000000
      4  I        -0.7934014996    0.0957023317    0.0000000000
   Point Group: cs    Number of degrees of freedom:     5


   Energy is  -7316.190183104

 Hessian Updated using BFGS Update

  5 Hessian modes will be used to form the next step
  Hessian Eigenvalues:
     0.028489    0.076070    0.167544    0.197272    0.262862

 Minimum Search - Taking Simple RFO Step
 Searching for Lamda that Minimizes Along All modes
 Value Taken    Lamda =  -0.14268007
 Calculated Step too Large.  Step scaled by  0.331878
 Step Taken.  Stepsize is  0.300000

                             Maximum     Tolerance    Cnvgd?
         Gradient           0.109146      0.000300      NO
         Displacement       0.187084      0.001200      NO
         Energy change     -0.049704      0.000001      NO


 New Cartesian Coordinates Obtained by Inverse Iteration

 Displacement from previous Coordinates is:  0.414797
 ----------------------------------------------------------------
             Standard Nuclear Orientation (Angstroms)
    I     Atom           X                Y                Z
 ----------------------------------------------------------------
    1      P       1.7722240043    -0.6091523382     0.0000000000
    2      N       2.8319156014     0.7189677737     0.0000000000
    3      H       4.0044008309     0.3727095411     0.0000000000
    4      I      -0.6792736752     0.1336274908     0.0000000000
 ----------------------------------------------------------------
 Molecular Point Group                 Cs    NOp =  2
 Largest Abelian Subgroup              Cs    NOp =  2
 Nuclear Repulsion Energy =   264.3550968606 hartrees
 There are       38 alpha and       38 beta electrons
 Applying Cartesian multipole field
    Component          Value
    ---------          -----
     (2,0,0)        1.00000E-11
     (0,2,0)        2.00000E-11
     (0,0,2)       -3.00000E-11
 Nucleus-field energy     =     0.0000000059 hartrees
 Requested basis set is 6-311++G(d,p)
 There are 48 shells and 121 basis functions
 A cutoff of  1.0D-11 yielded    990 shell pairs
 There are      6521 function pairs (      7314 Cartesian)
 Smallest overlap matrix eigenvalue = 2.49E-03
 Guess MOs from SCF MO coefficient file

 -----------------------------------------------------------------------
  General SCF calculation program by
  Eric Jon Sundstrom, Paul Horn, Yuezhi Mao, Dmitri Zuev, Alec White,
  David Stuck, Shaama M.S., Shane Yost, Joonho Lee, David Small,
  Daniel Levine, Susi Lehtola, Hugh Burton, Evgeny Epifanovsky
 -----------------------------------------------------------------------
 Exchange:     0.2000 Hartree-Fock + 0.0800 Slater + 0.7200 B88
 Correlation:  0.1900 VWN1RPA + 0.8100 LYP
 Using SG-1 standard quadrature grid
 using 4 threads for integral computing
 -------------------------------------------------------
 OpenMP Integral computing Module                
 Release: version 2.0, May 2017, Q-Chem Inc. Pleasanton 
 -------------------------------------------------------
 -------------------------------------------------------
 OpenMP BLAS3 based DFT computing Module                
 Release: version 1.0, May 2013, Q-Chem Inc. Pittsburgh 
 -------------------------------------------------------
 A restricted SCF calculation will be
 performed using DIIS
 SCF converges when DIIS error is below 1.0e-08
 ---------------------------------------
  Cycle       Energy         DIIS error
 ---------------------------------------
    1   -7316.2283621668      1.45e-03  
    2   -7316.2256403671      2.14e-03  
    3   -7316.2307008531      1.25e-03  
    4   -7316.2336298975      2.09e-04  
    5   -7316.2337075388      7.81e-05  
    6   -7316.2337236568      2.09e-05  
    7   -7316.2337242900      3.67e-06  
    8   -7316.2337243108      7.42e-07  
    9   -7316.2337243122      2.34e-07  
   10   -7316.2337243122      5.28e-08  
   11   -7316.2337243122      5.85e-09  Convergence criterion met
 ---------------------------------------
 SCF time:   CPU 8.51s  wall 2.00s 
 SCF   energy in the final basis set =    -7316.2337243122
 Total energy in the final basis set =    -7316.2337243122

 --------------------------------------------------------------
             Orbital Energies (a.u.) and Symmetries
 --------------------------------------------------------------

 Alpha MOs, Restricted
 -- Occupied --                  
******* -176.31 -165.71 -165.71 -165.71  -77.15  -35.81  -31.30
  1 A'    2 A'    3 A'    1 A"    4 A'    5 A'    6 A'    7 A'                 
-31.293 -31.292 -22.948 -22.947 -22.947 -22.944 -22.944 -14.371
  2 A"    8 A'    9 A'    3 A"   10 A'    4 A"   11 A'   12 A'                 
 -6.635  -6.354  -4.797  -4.796  -4.792  -4.764  -4.753  -4.752
 13 A'   14 A'   15 A'    5 A"   16 A'   17 A'    6 A"   18 A'                 
 -2.030  -2.027  -2.026  -2.017  -2.017  -0.847  -0.671  -0.560
 19 A'    7 A"   20 A'    8 A"   21 A'   22 A'   23 A'   24 A'                 
 -0.428  -0.372  -0.338  -0.289  -0.280  -0.271
 25 A'   26 A'    9 A"   27 A'   10 A"   28 A'                                 
 -- Virtual --                   
 -0.129  -0.096  -0.036   0.014   0.025   0.040   0.045   0.081
 11 A"   29 A'   30 A'   31 A'   32 A'   12 A"   33 A'   34 A'                 
  0.098   0.133   0.137   0.153   0.180   0.203   0.211   0.240
 35 A'   36 A'   13 A"   37 A'   38 A'   39 A'   14 A"   40 A'                 
  0.264   0.274   0.316   0.372   0.377   0.398   0.399   0.422
 41 A'   15 A"   42 A'   43 A'   16 A"   17 A"   44 A'   45 A'                 
  0.438   0.510   0.585   0.616   0.641   0.664   0.769   0.827
 46 A'   47 A'   48 A'   18 A"   49 A'   19 A"   50 A'   20 A"                 
  0.851   0.899   0.931   1.126   1.262   1.292   1.305   1.350
 51 A'   52 A'   53 A'   54 A'   21 A"   22 A"   55 A'   56 A'                 
  1.389   1.485   1.573   1.640   1.655   2.056   2.163   2.201
 57 A'   23 A"   58 A'   59 A'   60 A'   24 A"   25 A"   61 A'                 
  2.415   2.541   2.867   3.765   3.851   3.957   3.963   3.968
 62 A'   63 A'   64 A'   26 A"   65 A'   27 A"   66 A'   28 A"                 
  3.993   4.086   4.131   4.258   5.978   5.996   6.018   6.831
 67 A'   68 A'   69 A'   70 A'   29 A"   71 A'   72 A'   73 A'                 
 13.745  13.808  13.878  27.724  28.326  28.339  28.359  28.533
 30 A"   74 A'   75 A'   76 A'   31 A"   77 A'   78 A'   32 A"                 
 28.535  28.537  28.548  28.611  35.255 127.874 127.884 127.904
 79 A'   33 A"   80 A'   81 A'   82 A'   34 A"   83 A'   84 A'                 
151.542 162.9351901.701
 85 A'   86 A'   87 A'                                                         

 Beta MOs, Restricted
 -- Occupied --                  
******* -176.31 -165.71 -165.71 -165.71  -77.15  -35.81  -31.30
  1 A'    2 A'    3 A'    1 A"    4 A'    5 A'    6 A'    7 A'                 
-31.293 -31.292 -22.948 -22.947 -22.947 -22.944 -22.944 -14.371
  2 A"    8 A'    9 A'    3 A"   10 A'    4 A"   11 A'   12 A'                 
 -6.635  -6.354  -4.797  -4.796  -4.792  -4.764  -4.753  -4.752
 13 A'   14 A'   15 A'    5 A"   16 A'   17 A'    6 A"   18 A'                 
 -2.030  -2.027  -2.026  -2.017  -2.017  -0.847  -0.671  -0.560
 19 A'    7 A"   20 A'    8 A"   21 A'   22 A'   23 A'   24 A'                 
 -0.428  -0.372  -0.338  -0.289  -0.280  -0.271
 25 A'   26 A'    9 A"   27 A'   10 A"   28 A'                                 
 -- Virtual --                   
 -0.129  -0.096  -0.036   0.014   0.025   0.040   0.045   0.081
 11 A"   29 A'   30 A'   31 A'   32 A'   12 A"   33 A'   34 A'                 
  0.098   0.133   0.137   0.153   0.180   0.203   0.211   0.240
 35 A'   36 A'   13 A"   37 A'   38 A'   39 A'   14 A"   40 A'                 
  0.264   0.274   0.316   0.372   0.377   0.398   0.399   0.422
 41 A'   15 A"   42 A'   43 A'   16 A"   17 A"   44 A'   45 A'                 
  0.438   0.510   0.585   0.616   0.641   0.664   0.769   0.827
 46 A'   47 A'   48 A'   18 A"   49 A'   19 A"   50 A'   20 A"                 
  0.851   0.899   0.931   1.126   1.262   1.292   1.305   1.350
 51 A'   52 A'   53 A'   54 A'   21 A"   22 A"   55 A'   56 A'                 
  1.389   1.485   1.573   1.640   1.655   2.056   2.163   2.201
 57 A'   23 A"   58 A'   59 A'   60 A'   24 A"   25 A"   61 A'                 
  2.415   2.541   2.867   3.765   3.851   3.957   3.963   3.968
 62 A'   63 A'   64 A'   26 A"   65 A'   27 A"   66 A'   28 A"                 
  3.993   4.086   4.131   4.258   5.978   5.996   6.018   6.831
 67 A'   68 A'   69 A'   70 A'   29 A"   71 A'   72 A'   73 A'                 
 13.745  13.808  13.878  27.724  28.326  28.339  28.359  28.533
 30 A"   74 A'   75 A'   76 A'   31 A"   77 A'   78 A'   32 A"                 
 28.535  28.537  28.548  28.611  35.255 127.874 127.884 127.904
 79 A'   33 A"   80 A'   81 A'   82 A'   34 A"   83 A'   84 A'                 
151.542 162.9351901.701
 85 A'   86 A'   87 A'                                                         
 --------------------------------------------------------------

          Ground-State Mulliken Net Atomic Charges

     Atom                 Charge (a.u.)
  ----------------------------------------
      1 P                     0.285720
      2 N                    -0.379220
      3 H                     0.235212
      4 I                    -0.141712
  ----------------------------------------
  Sum of atomic charges =     0.000000

 -----------------------------------------------------------------
                    Cartesian Multipole Moments
 -----------------------------------------------------------------
    Charge (ESU x 10^10)
                 0.0000
    Dipole Moment (Debye)
         X       1.4731      Y      -1.8764      Z       0.0000
       Tot       2.3855
    Quadrupole Moments (Debye-Ang)
        XX     -38.8366     XY      -4.8924     YY     -51.2282
        XZ       0.0000     YZ      -0.0000     ZZ     -48.3425
    Octopole Moments (Debye-Ang^2)
       XXX     -28.6470    XXY      -9.5571    XYY     -29.3168
       YYY      -5.3636    XXZ       0.0000    XYZ      -0.0000
       YYZ       0.0000    XZZ     -22.5718    YZZ      -1.5677
       ZZZ       0.0000
    Hexadecapole Moments (Debye-Ang^3)
      XXXX    -503.7629   XXXY     -11.7441   XXYY    -160.8743
      XYYY      -0.3117   YYYY    -129.4182   XXXZ       0.0000
      XXYZ      -0.0000   XYYZ       0.0000   YYYZ      -0.0000
      XXZZ    -136.3596   XYZZ       0.7976   YYZZ     -32.0813
      XZZZ       0.0000   YZZZ      -0.0000   ZZZZ     -68.1660
 -----------------------------------------------------------------
 Calculating analytic gradient of the SCF energy
 Gradient of SCF Energy
            1           2           3           4
    1  -0.0526376  -0.0197155   0.0855888  -0.0132358
    2  -0.0519475   0.0713698  -0.0158907  -0.0035317
    3  -0.0000000   0.0000000   0.0000000   0.0000000
 Max gradient component =       8.559E-02
 RMS gradient           =       3.949E-02
 Gradient time:  CPU 2.64 s  wall 0.75 s
 Geometry Optimization Parameters
   NAtoms,    NIC,     NZ,  NCons,   NDum,   NFix, NCnnct, MaxDiis
        4      14       4       0       0       0       0       0

 Cartesian Hessian Update
 Hessian Updated using BFGS Update


** GEOMETRY OPTIMIZATION IN DELOCALIZED INTERNAL COORDINATES **
   Searching for a Minimum

   Optimization Cycle:   3

                       Coordinates (Angstroms)
     ATOM                X               Y               Z
      1  P         1.7722240043   -0.6091523382    0.0000000000
      2  N         2.8319156014    0.7189677737    0.0000000000
      3  H         4.0044008309    0.3727095411    0.0000000000
      4  I        -0.6792736752    0.1336274908    0.0000000000
   Point Group: cs    Number of degrees of freedom:     5


   Energy is  -7316.233724312

 Hessian Updated using BFGS Update

  5 Hessian modes will be used to form the next step
  Hessian Eigenvalues:
     0.075372    0.078985    0.167928    0.216313    0.274437

 Minimum Search - Taking Simple RFO Step
 Searching for Lamda that Minimizes Along All modes
 Value Taken    Lamda =  -0.08943000
 Calculated Step too Large.  Step scaled by  0.420694
 Step Taken.  Stepsize is  0.300000

                             Maximum     Tolerance    Cnvgd?
         Gradient           0.080416      0.000300      NO
         Displacement       0.193822      0.001200      NO
         Energy change     -0.043541      0.000001      NO


 New Cartesian Coordinates Obtained by Inverse Iteration

 Displacement from previous Coordinates is:  0.384192
 ----------------------------------------------------------------
             Standard Nuclear Orientation (Angstroms)
    I     Atom           X                Y                Z
 ----------------------------------------------------------------
    1      P       1.8446752985    -0.6175849821     0.0000000000
    2      N       2.8011246812     0.6752572947     0.0000000000
    3      H       3.8597664910     0.3871193529     0.0000000000
    4      I      -0.5762997094     0.1713608019     0.0000000000
 ----------------------------------------------------------------
 Molecular Point Group                 Cs    NOp =  2
 Largest Abelian Subgroup              Cs    NOp =  2
 Nuclear Repulsion Energy =   270.4788295426 hartrees
 There are       38 alpha and       38 beta electrons
 Applying Cartesian multipole field
    Component          Value
    ---------          -----
     (2,0,0)        1.00000E-11
     (0,2,0)        2.00000E-11
     (0,0,2)       -3.00000E-11
 Nucleus-field energy     =     0.0000000057 hartrees
 Requested basis set is 6-311++G(d,p)
 There are 48 shells and 121 basis functions
 A cutoff of  1.0D-11 yielded    998 shell pairs
 There are      6571 function pairs (      7364 Cartesian)
 Smallest overlap matrix eigenvalue = 2.48E-03
 Guess MOs from SCF MO coefficient file

 -----------------------------------------------------------------------
  General SCF calculation program by
  Eric Jon Sundstrom, Paul Horn, Yuezhi Mao, Dmitri Zuev, Alec White,
  David Stuck, Shaama M.S., Shane Yost, Joonho Lee, David Small,
  Daniel Levine, Susi Lehtola, Hugh Burton, Evgeny Epifanovsky
 -----------------------------------------------------------------------
 Exchange:     0.2000 Hartree-Fock + 0.0800 Slater + 0.7200 B88
 Correlation:  0.1900 VWN1RPA + 0.8100 LYP
 Using SG-1 standard quadrature grid
 using 4 threads for integral computing
 -------------------------------------------------------
 OpenMP Integral computing Module                
 Release: version 2.0, May 2017, Q-Chem Inc. Pleasanton 
 -------------------------------------------------------
 -------------------------------------------------------
 OpenMP BLAS3 based DFT computing Module                
 Release: version 1.0, May 2013, Q-Chem Inc. Pittsburgh 
 -------------------------------------------------------
 A restricted SCF calculation will be
 performed using DIIS
 SCF converges when DIIS error is below 1.0e-08
 ---------------------------------------
  Cycle       Energy         DIIS error
 ---------------------------------------
    1   -7316.2572485229      1.63e-03  
    2   -7316.2562531524      2.02e-03  
    3   -7316.2599858517      1.32e-03  
    4   -7316.2631971595      1.79e-04  
    5   -7316.2632513358      5.71e-05  
    6   -7316.2632593012      2.26e-05  
    7   -7316.2632602557      3.60e-06  
    8   -7316.2632602676      6.56e-07  
    9   -7316.2632602685      2.00e-07  
   10   -7316.2632602686      5.74e-08  
   11   -7316.2632602686      7.41e-09  Convergence criterion met
 ---------------------------------------
 SCF time:   CPU 8.63s  wall 2.00s 
 SCF   energy in the final basis set =    -7316.2632602686
 Total energy in the final basis set =    -7316.2632602686

 --------------------------------------------------------------
             Orbital Energies (a.u.) and Symmetries
 --------------------------------------------------------------

 Alpha MOs, Restricted
 -- Occupied --                  
******* -176.30 -165.71 -165.71 -165.70  -77.14  -35.80  -31.29
  1 A'    2 A'    3 A'    1 A"    4 A'    5 A'    6 A'    7 A'                 
-31.288 -31.287 -22.942 -22.942 -22.941 -22.938 -22.938 -14.355
  2 A"    8 A'    9 A'    3 A"   10 A'    4 A"   11 A'   12 A'                 
 -6.630  -6.349  -4.792  -4.791  -4.787  -4.759  -4.748  -4.747
 13 A'   14 A'   15 A'    5 A"   16 A'   17 A'    6 A"   18 A'                 
 -2.025  -2.022  -2.020  -2.012  -2.011  -0.882  -0.670  -0.569
 19 A'    7 A"   20 A'    8 A"   21 A'   22 A'   23 A'   24 A'                 
 -0.442  -0.379  -0.352  -0.285  -0.279  -0.271
 25 A'   26 A'    9 A"   27 A'   10 A"   28 A'                                 
 -- Virtual --                   
 -0.121  -0.083  -0.024   0.015   0.029   0.039   0.047   0.089
 11 A"   29 A'   30 A'   31 A'   32 A'   12 A"   33 A'   34 A'                 
  0.121   0.136   0.137   0.154   0.185   0.202   0.212   0.250
 35 A'   36 A'   13 A"   37 A'   38 A'   39 A'   14 A"   40 A'                 
  0.265   0.273   0.330   0.377   0.378   0.402   0.403   0.429
 41 A'   15 A"   42 A'   43 A'   16 A"   44 A'   17 A"   45 A'                 
  0.469   0.519   0.606   0.629   0.666   0.672   0.756   0.821
 46 A'   47 A'   48 A'   18 A"   19 A"   49 A'   50 A'   20 A"                 
  0.855   0.893   0.997   1.103   1.263   1.299   1.310   1.354
 51 A'   52 A'   53 A'   54 A'   21 A"   22 A"   55 A'   56 A'                 
  1.397   1.489   1.567   1.646   1.798   2.089   2.253   2.285
 57 A'   23 A"   58 A'   59 A'   60 A'   24 A"   25 A"   61 A'                 
  2.492   2.618   2.892   3.769   3.914   3.962   3.969   3.973
 62 A'   63 A'   64 A'   26 A"   65 A'   27 A"   66 A'   28 A"                 
  4.001   4.110   4.260   4.288   5.983   6.002   6.025   6.904
 67 A'   68 A'   69 A'   70 A'   29 A"   71 A'   72 A'   73 A'                 
 13.749  13.830  13.919  27.733  28.331  28.346  28.365  28.538
 30 A"   74 A'   75 A'   76 A'   31 A"   77 A'   78 A'   32 A"                 
 28.541  28.543  28.555  28.619  35.314 127.879 127.890 127.910
 79 A'   33 A"   80 A'   81 A'   82 A'   34 A"   83 A'   84 A'                 
151.551 163.0191901.710
 85 A'   86 A'   87 A'                                                         

 Beta MOs, Restricted
 -- Occupied --                  
******* -176.30 -165.71 -165.71 -165.70  -77.14  -35.80  -31.29
  1 A'    2 A'    3 A'    1 A"    4 A'    5 A'    6 A'    7 A'                 
-31.288 -31.287 -22.942 -22.942 -22.941 -22.938 -22.938 -14.355
  2 A"    8 A'    9 A'    3 A"   10 A'    4 A"   11 A'   12 A'                 
 -6.630  -6.349  -4.792  -4.791  -4.787  -4.759  -4.748  -4.747
 13 A'   14 A'   15 A'    5 A"   16 A'   17 A'    6 A"   18 A'                 
 -2.025  -2.022  -2.020  -2.012  -2.011  -0.882  -0.670  -0.569
 19 A'    7 A"   20 A'    8 A"   21 A'   22 A'   23 A'   24 A'                 
 -0.442  -0.379  -0.352  -0.285  -0.279  -0.271
 25 A'   26 A'    9 A"   27 A'   10 A"   28 A'                                 
 -- Virtual --                   
 -0.121  -0.083  -0.024   0.015   0.029   0.039   0.047   0.089
 11 A"   29 A'   30 A'   31 A'   32 A'   12 A"   33 A'   34 A'                 
  0.121   0.136   0.137   0.154   0.185   0.202   0.212   0.250
 35 A'   36 A'   13 A"   37 A'   38 A'   39 A'   14 A"   40 A'                 
  0.265   0.273   0.330   0.377   0.378   0.402   0.403   0.429
 41 A'   15 A"   42 A'   43 A'   16 A"   44 A'   17 A"   45 A'                 
  0.469   0.519   0.606   0.629   0.666   0.672   0.756   0.821
 46 A'   47 A'   48 A'   18 A"   19 A"   49 A'   50 A'   20 A"                 
  0.855   0.893   0.997   1.103   1.263   1.299   1.310   1.354
 51 A'   52 A'   53 A'   54 A'   21 A"   22 A"   55 A'   56 A'                 
  1.397   1.489   1.567   1.646   1.798   2.089   2.253   2.285
 57 A'   23 A"   58 A'   59 A'   60 A'   24 A"   25 A"   61 A'                 
  2.492   2.618   2.892   3.769   3.914   3.962   3.969   3.973
 62 A'   63 A'   64 A'   26 A"   65 A'   27 A"   66 A'   28 A"                 
  4.001   4.110   4.260   4.288   5.983   6.002   6.025   6.904
 67 A'   68 A'   69 A'   70 A'   29 A"   71 A'   72 A'   73 A'                 
 13.749  13.830  13.919  27.733  28.331  28.346  28.365  28.538
 30 A"   74 A'   75 A'   76 A'   31 A"   77 A'   78 A'   32 A"                 
 28.541  28.543  28.555  28.619  35.314 127.879 127.890 127.910
 79 A'   33 A"   80 A'   81 A'   82 A'   34 A"   83 A'   84 A'                 
151.551 163.0191901.710
 85 A'   86 A'   87 A'                                                         
 --------------------------------------------------------------

          Ground-State Mulliken Net Atomic Charges

     Atom                 Charge (a.u.)
  ----------------------------------------
      1 P                     0.280103
      2 N                    -0.370590
      3 H                     0.250183
      4 I                    -0.159696
  ----------------------------------------
  Sum of atomic charges =     0.000000

 -----------------------------------------------------------------
                    Cartesian Multipole Moments
 -----------------------------------------------------------------
    Charge (ESU x 10^10)
                 0.0000
    Dipole Moment (Debye)
         X       1.8141      Y      -1.8369      Z       0.0000
       Tot       2.5817
    Quadrupole Moments (Debye-Ang)
        XX     -38.2384     XY      -4.8379     YY     -50.8532
        XZ      -0.0000     YZ       0.0000     ZZ     -47.9270
    Octopole Moments (Debye-Ang^2)
       XXX     -37.2116    XXY      -9.6019    XYY     -31.8114
       YYY      -6.9145    XXZ      -0.0000    XYZ       0.0000
       YYZ       0.0000    XZZ     -24.7487    YZZ      -2.2940
       ZZZ       0.0000
    Hexadecapole Moments (Debye-Ang^3)
      XXXX    -495.9429   XXXY      -5.2100   XXYY    -154.5963
      XYYY       7.1533   YYYY    -129.1119   XXXZ      -0.0000
      XXYZ       0.0000   XYYZ      -0.0000   YYYZ       0.0000
      XXZZ    -129.8613   XYZZ       2.7374   YYZZ     -31.8292
      XZZZ      -0.0000   YZZZ       0.0000   ZZZZ     -67.1396
 -----------------------------------------------------------------
 Calculating analytic gradient of the SCF energy
 Gradient of SCF Energy
            1           2           3           4
    1  -0.0202137  -0.0176654   0.0459096  -0.0080305
    2  -0.0249872   0.0366705  -0.0102531  -0.0014302
    3  -0.0000000   0.0000000  -0.0000000   0.0000000
 Max gradient component =       4.591E-02
 RMS gradient           =       2.035E-02
 Gradient time:  CPU 2.67 s  wall 0.76 s
 Geometry Optimization Parameters
   NAtoms,    NIC,     NZ,  NCons,   NDum,   NFix, NCnnct, MaxDiis
        4      14       4       0       0       0       0       0

 Cartesian Hessian Update
 Hessian Updated using BFGS Update


** GEOMETRY OPTIMIZATION IN DELOCALIZED INTERNAL COORDINATES **
   Searching for a Minimum

   Optimization Cycle:   4

                       Coordinates (Angstroms)
     ATOM                X               Y               Z
      1  P         1.8446752985   -0.6175849821    0.0000000000
      2  N         2.8011246812    0.6752572947    0.0000000000
      3  H         3.8597664910    0.3871193529    0.0000000000
      4  I        -0.5762997094    0.1713608019    0.0000000000
   Point Group: cs    Number of degrees of freedom:     5


   Energy is  -7316.263260269

 Hessian Updated using BFGS Update

  5 Hessian modes will be used to form the next step
  Hessian Eigenvalues:
     0.075772    0.147468    0.174261    0.242298    0.302121

 Minimum Search - Taking Simple RFO Step
 Searching for Lamda that Minimizes Along All modes
 Value Taken    Lamda =  -0.01872336
 Calculated Step too Large.  Step scaled by  0.975506
 Step Taken.  Stepsize is  0.300000

                             Maximum     Tolerance    Cnvgd?
         Gradient           0.039143      0.000300      NO
         Displacement       0.203180      0.001200      NO
         Energy change     -0.029536      0.000001      NO


 New Cartesian Coordinates Obtained by Inverse Iteration

 Displacement from previous Coordinates is:  0.388364
 ----------------------------------------------------------------
             Standard Nuclear Orientation (Angstroms)
    I     Atom           X                Y                Z
 ----------------------------------------------------------------
    1      P       1.8979966808    -0.6442095774     0.0000000000
    2      N       2.7779318585     0.6204237698     0.0000000000
    3      H       3.7195169051     0.4243268968     0.0000000000
    4      I      -0.4661786830     0.2156113782     0.0000000000
 ----------------------------------------------------------------
 Molecular Point Group                 Cs    NOp =  2
 Largest Abelian Subgroup              Cs    NOp =  2
 Nuclear Repulsion Energy =   277.6489515727 hartrees
 There are       38 alpha and       38 beta electrons
 Applying Cartesian multipole field
    Component          Value
    ---------          -----
     (2,0,0)        1.00000E-11
     (0,2,0)        2.00000E-11
     (0,0,2)       -3.00000E-11
 Nucleus-field energy     =     0.0000000056 hartrees
 Requested basis set is 6-311++G(d,p)
 There are 48 shells and 121 basis functions
 A cutoff of  1.0D-11 yielded   1006 shell pairs
 There are      6632 function pairs (      7440 Cartesian)
 Smallest overlap matrix eigenvalue = 2.45E-03
 Guess MOs from SCF MO coefficient file

 -----------------------------------------------------------------------
  General SCF calculation program by
  Eric Jon Sundstrom, Paul Horn, Yuezhi Mao, Dmitri Zuev, Alec White,
  David Stuck, Shaama M.S., Shane Yost, Joonho Lee, David Small,
  Daniel Levine, Susi Lehtola, Hugh Burton, Evgeny Epifanovsky
 -----------------------------------------------------------------------
 Exchange:     0.2000 Hartree-Fock + 0.0800 Slater + 0.7200 B88
 Correlation:  0.1900 VWN1RPA + 0.8100 LYP
 Using SG-1 standard quadrature grid
 using 4 threads for integral computing
 -------------------------------------------------------
 OpenMP Integral computing Module                
 Release: version 2.0, May 2017, Q-Chem Inc. Pleasanton 
 -------------------------------------------------------
 -------------------------------------------------------
 OpenMP BLAS3 based DFT computing Module                
 Release: version 1.0, May 2013, Q-Chem Inc. Pittsburgh 
 -------------------------------------------------------
 A restricted SCF calculation will be
 performed using DIIS
 SCF converges when DIIS error is below 1.0e-08
 ---------------------------------------
  Cycle       Energy         DIIS error
 ---------------------------------------
    1   -7316.2591557541      1.85e-03  
    2   -7316.2604085433      1.78e-03  
    3   -7316.2616086950      1.52e-03  
    4   -7316.2657473249      1.57e-04  
    5   -7316.2657871207      4.85e-05  
    6   -7316.2657923387      2.15e-05  
    7   -7316.2657932832      3.77e-06  
    8   -7316.2657932920      5.86e-07  
    9   -7316.2657932928      1.70e-07  
   10   -7316.2657932928      5.71e-08  
   11   -7316.2657932929      6.61e-09  Convergence criterion met
 ---------------------------------------
 SCF time:   CPU 8.75s  wall 2.00s 
 SCF   energy in the final basis set =    -7316.2657932929
 Total energy in the final basis set =    -7316.2657932929

 --------------------------------------------------------------
             Orbital Energies (a.u.) and Symmetries
 --------------------------------------------------------------

 Alpha MOs, Restricted
 -- Occupied --                  
******* -176.30 -165.70 -165.70 -165.70  -77.13  -35.80  -31.29
  1 A'    2 A'    3 A'    1 A"    4 A'    5 A'    6 A'    7 A'                 
-31.284 -31.283 -22.938 -22.938 -22.937 -22.934 -22.934 -14.335
  2 A"    8 A'    9 A'    3 A"   10 A'    4 A"   11 A'   12 A'                 
 -6.626  -6.345  -4.787  -4.787  -4.782  -4.755  -4.745  -4.743
 13 A'   14 A'   15 A'    5 A"   16 A'   17 A'    6 A"   18 A'                 
 -2.021  -2.018  -2.016  -2.008  -2.008  -0.915  -0.674  -0.585
 19 A'    7 A"   20 A'    8 A"   21 A'   22 A'   23 A'   24 A'                 
 -0.450  -0.385  -0.364  -0.280  -0.277  -0.271
 25 A'   26 A'    9 A"   27 A'   10 A"   28 A'                                 
 -- Virtual --                   
 -0.114  -0.074  -0.013   0.016   0.031   0.038   0.049   0.094
 11 A"   29 A'   30 A'   31 A'   32 A'   12 A"   33 A'   34 A'                 
  0.131   0.136   0.154   0.160   0.189   0.202   0.213   0.257
 35 A'   13 A"   36 A'   37 A'   38 A'   39 A'   14 A"   40 A'                 
  0.267   0.274   0.339   0.376   0.383   0.404   0.407   0.435
 41 A'   15 A"   42 A'   16 A"   43 A'   44 A'   17 A"   45 A'                 
  0.503   0.536   0.623   0.642   0.671   0.718   0.764   0.816
 46 A'   47 A'   48 A'   18 A"   19 A"   49 A'   50 A'   20 A"                 
  0.859   0.878   1.061   1.084   1.277   1.315   1.315   1.359
 51 A'   52 A'   53 A'   54 A'   21 A"   22 A"   55 A'   56 A'                 
  1.440   1.492   1.556   1.658   1.968   2.114   2.324   2.367
 57 A'   23 A"   58 A'   59 A'   60 A'   24 A"   61 A'   25 A"                 
  2.528   2.653   3.039   3.781   3.966   3.970   3.978   3.981
 62 A'   63 A'   64 A'   26 A"   27 A"   65 A'   28 A"   66 A'                 
  4.013   4.124   4.277   4.514   5.987   6.008   6.030   6.953
 67 A'   68 A'   69 A'   70 A'   29 A"   71 A'   72 A'   73 A'                 
 13.754  13.848  13.981  27.743  28.335  28.351  28.369  28.542
 30 A"   74 A'   75 A'   76 A'   31 A"   77 A'   78 A'   32 A"                 
 28.545  28.547  28.562  28.627  35.454 127.884 127.896 127.915
 79 A'   33 A"   80 A'   81 A'   82 A'   34 A"   83 A'   84 A'                 
151.561 163.0831901.719
 85 A'   86 A'   87 A'                                                         

 Beta MOs, Restricted
 -- Occupied --                  
******* -176.30 -165.70 -165.70 -165.70  -77.13  -35.80  -31.29
  1 A'    2 A'    3 A'    1 A"    4 A'    5 A'    6 A'    7 A'                 
-31.284 -31.283 -22.938 -22.938 -22.937 -22.934 -22.934 -14.335
  2 A"    8 A'    9 A'    3 A"   10 A'    4 A"   11 A'   12 A'                 
 -6.626  -6.345  -4.787  -4.787  -4.782  -4.755  -4.745  -4.743
 13 A'   14 A'   15 A'    5 A"   16 A'   17 A'    6 A"   18 A'                 
 -2.021  -2.018  -2.016  -2.008  -2.008  -0.915  -0.674  -0.585
 19 A'    7 A"   20 A'    8 A"   21 A'   22 A'   23 A'   24 A'                 
 -0.450  -0.385  -0.364  -0.280  -0.277  -0.271
 25 A'   26 A'    9 A"   27 A'   10 A"   28 A'                                 
 -- Virtual --                   
 -0.114  -0.074  -0.013   0.016   0.031   0.038   0.049   0.094
 11 A"   29 A'   30 A'   31 A'   32 A'   12 A"   33 A'   34 A'                 
  0.131   0.136   0.154   0.160   0.189   0.202   0.213   0.257
 35 A'   13 A"   36 A'   37 A'   38 A'   39 A'   14 A"   40 A'                 
  0.267   0.274   0.339   0.376   0.383   0.404   0.407   0.435
 41 A'   15 A"   42 A'   16 A"   43 A'   44 A'   17 A"   45 A'                 
  0.503   0.536   0.623   0.642   0.671   0.718   0.764   0.816
 46 A'   47 A'   48 A'   18 A"   19 A"   49 A'   50 A'   20 A"                 
  0.859   0.878   1.061   1.084   1.277   1.315   1.315   1.359
 51 A'   52 A'   53 A'   54 A'   21 A"   22 A"   55 A'   56 A'                 
  1.440   1.492   1.556   1.658   1.968   2.114   2.324   2.367
 57 A'   23 A"   58 A'   59 A'   60 A'   24 A"   61 A'   25 A"                 
  2.528   2.653   3.039   3.781   3.966   3.970   3.978   3.981
 62 A'   63 A'   64 A'   26 A"   27 A"   65 A'   28 A"   66 A'                 
  4.013   4.124   4.277   4.514   5.987   6.008   6.030   6.953
 67 A'   68 A'   69 A'   70 A'   29 A"   71 A'   72 A'   73 A'                 
 13.754  13.848  13.981  27.743  28.335  28.351  28.369  28.542
 30 A"   74 A'   75 A'   76 A'   31 A"   77 A'   78 A'   32 A"                 
 28.545  28.547  28.562  28.627  35.454 127.884 127.896 127.915
 79 A'   33 A"   80 A'   81 A'   82 A'   34 A"   83 A'   84 A'                 
151.561 163.0831901.719
 85 A'   86 A'   87 A'                                                         
 --------------------------------------------------------------

          Ground-State Mulliken Net Atomic Charges

     Atom                 Charge (a.u.)
  ----------------------------------------
      1 P                     0.269441
      2 N                    -0.367944
      3 H                     0.268549
      4 I                    -0.170046
  ----------------------------------------
  Sum of atomic charges =    -0.000000

 -----------------------------------------------------------------
                    Cartesian Multipole Moments
 -----------------------------------------------------------------
    Charge (ESU x 10^10)
                -0.0000
    Dipole Moment (Debye)
         X       1.9896      Y      -1.7458      Z       0.0000
       Tot       2.6469
    Quadrupole Moments (Debye-Ang)
        XX     -38.0718     XY      -4.5987     YY     -50.2960
        XZ       0.0000     YZ      -0.0000     ZZ     -47.5093
    Octopole Moments (Debye-Ang^2)
       XXX     -47.2814    XXY      -8.8349    XYY     -34.1235
       YYY      -8.0342    XXZ       0.0000    XYZ      -0.0000
       YYZ       0.0000    XZZ     -27.1032    YZZ      -2.9135
       ZZZ       0.0000
    Hexadecapole Moments (Debye-Ang^3)
      XXXX    -491.2342   XXXY       4.8710   XXYY    -147.7770
      XYYY      15.4632   YYYY    -131.0261   XXXZ       0.0000
      XXYZ       0.0000   XYYZ       0.0000   YYYZ       0.0000
      XXZZ    -123.7143   XYZZ       4.9155   YYZZ     -31.9326
      XZZZ       0.0000   YZZZ       0.0000   ZZZZ     -66.1677
 -----------------------------------------------------------------
 Calculating analytic gradient of the SCF energy
 Gradient of SCF Energy
            1           2           3           4
    1   0.0126999   0.0452958  -0.0595367   0.0015410
    2   0.0133666  -0.0209527   0.0075777   0.0000084
    3  -0.0000000   0.0000000  -0.0000000   0.0000000
 Max gradient component =       5.954E-02
 RMS gradient           =       2.316E-02
 Gradient time:  CPU 2.73 s  wall 0.78 s
 Geometry Optimization Parameters
   NAtoms,    NIC,     NZ,  NCons,   NDum,   NFix, NCnnct, MaxDiis
        4      14       4       0       0       0       0       0

 Cartesian Hessian Update
 Hessian Updated using BFGS Update


** GEOMETRY OPTIMIZATION IN DELOCALIZED INTERNAL COORDINATES **
   Searching for a Minimum

   Optimization Cycle:   5

                       Coordinates (Angstroms)
     ATOM                X               Y               Z
      1  P         1.8979966808   -0.6442095774    0.0000000000
      2  N         2.7779318585    0.6204237698    0.0000000000
      3  H         3.7195169051    0.4243268968    0.0000000000
      4  I        -0.4661786830    0.2156113782    0.0000000000
   Point Group: cs    Number of degrees of freedom:     5


   Energy is  -7316.265793293

 Hessian Updated using BFGS Update

  5 Hessian modes will be used to form the next step
  Hessian Eigenvalues:
     0.075285    0.162872    0.216403    0.268429    0.446621

 Minimum Search - Taking Simple RFO Step
 Searching for Lamda that Minimizes Along All modes
 Value Taken    Lamda =  -0.00961452
 Step Taken.  Stepsize is  0.156934

                             Maximum     Tolerance    Cnvgd?
         Gradient           0.041289      0.000300      NO
         Displacement       0.116659      0.001200      NO
         Energy change     -0.002533      0.000001      NO


 New Cartesian Coordinates Obtained by Inverse Iteration

 Displacement from previous Coordinates is:  0.136747
 ----------------------------------------------------------------
             Standard Nuclear Orientation (Angstroms)
    I     Atom           X                Y                Z
 ----------------------------------------------------------------
    1      P       1.8760374704    -0.6447750579     0.0000000000
    2      N       2.7568438421     0.6264357583     0.0000000000
    3      H       3.7816645245     0.4255480897     0.0000000000
    4      I      -0.4852790757     0.2089436774     0.0000000000
 ----------------------------------------------------------------
 Molecular Point Group                 Cs    NOp =  2
 Largest Abelian Subgroup              Cs    NOp =  2
 Nuclear Repulsion Energy =   277.2767521775 hartrees
 There are       38 alpha and       38 beta electrons
 Applying Cartesian multipole field
    Component          Value
    ---------          -----
     (2,0,0)        1.00000E-11
     (0,2,0)        2.00000E-11
     (0,0,2)       -3.00000E-11
 Nucleus-field energy     =     0.0000000056 hartrees
 Requested basis set is 6-311++G(d,p)
 There are 48 shells and 121 basis functions
 A cutoff of  1.0D-11 yielded   1006 shell pairs
 There are      6632 function pairs (      7440 Cartesian)
 Smallest overlap matrix eigenvalue = 2.48E-03
 Guess MOs from SCF MO coefficient file

 -----------------------------------------------------------------------
  General SCF calculation program by
  Eric Jon Sundstrom, Paul Horn, Yuezhi Mao, Dmitri Zuev, Alec White,
  David Stuck, Shaama M.S., Shane Yost, Joonho Lee, David Small,
  Daniel Levine, Susi Lehtola, Hugh Burton, Evgeny Epifanovsky
 -----------------------------------------------------------------------
 Exchange:     0.2000 Hartree-Fock + 0.0800 Slater + 0.7200 B88
 Correlation:  0.1900 VWN1RPA + 0.8100 LYP
 Using SG-1 standard quadrature grid
 using 4 threads for integral computing
 -------------------------------------------------------
 OpenMP Integral computing Module                
 Release: version 2.0, May 2017, Q-Chem Inc. Pleasanton 
 -------------------------------------------------------
 -------------------------------------------------------
 OpenMP BLAS3 based DFT computing Module                
 Release: version 1.0, May 2013, Q-Chem Inc. Pittsburgh 
 -------------------------------------------------------
 A restricted SCF calculation will be
 performed using DIIS
 SCF converges when DIIS error is below 1.0e-08
 ---------------------------------------
  Cycle       Energy         DIIS error
 ---------------------------------------
    1   -7316.2672273447      1.00e-03  
    2   -7316.2678208452      7.54e-04  
    3   -7316.2673249468      9.16e-04  
    4   -7316.2688112467      4.62e-05  
    5   -7316.2688142405      1.05e-05  
    6   -7316.2688143935      4.75e-06  
    7   -7316.2688144480      2.11e-06  
    8   -7316.2688144548      1.21e-07  
    9   -7316.2688144549      2.39e-08  
   10   -7316.2688144549      1.18e-08  
   11   -7316.2688144549      1.98e-09  Convergence criterion met
 ---------------------------------------
 SCF time:   CPU 8.73s  wall 3.00s 
 SCF   energy in the final basis set =    -7316.2688144549
 Total energy in the final basis set =    -7316.2688144549

 --------------------------------------------------------------
             Orbital Energies (a.u.) and Symmetries
 --------------------------------------------------------------

 Alpha MOs, Restricted
 -- Occupied --                  
******* -176.30 -165.70 -165.70 -165.70  -77.13  -35.80  -31.29
  1 A'    2 A'    3 A'    1 A"    4 A'    5 A'    6 A'    7 A'                 
-31.284 -31.283 -22.938 -22.938 -22.937 -22.935 -22.935 -14.343
  2 A"    8 A'    9 A'    3 A"   10 A'    4 A"   11 A'   12 A'                 
 -6.625  -6.345  -4.786  -4.786  -4.781  -4.755  -4.745  -4.743
 13 A'   14 A'   15 A'    5 A"   16 A'   17 A'    6 A"   18 A'                 
 -2.021  -2.018  -2.017  -2.008  -2.008  -0.902  -0.671  -0.574
 19 A'    7 A"   20 A'    8 A"   21 A'   22 A'   23 A'   24 A'                 
 -0.446  -0.383  -0.362  -0.279  -0.277  -0.270
 25 A'   26 A'    9 A"   27 A'   10 A"   28 A'                                 
 -- Virtual --                   
 -0.113  -0.073  -0.019   0.016   0.031   0.039   0.049   0.093
 11 A"   29 A'   30 A'   31 A'   32 A'   12 A"   33 A'   34 A'                 
  0.129   0.136   0.143   0.155   0.190   0.201   0.213   0.256
 35 A'   13 A"   36 A'   37 A'   38 A'   39 A'   14 A"   40 A'                 
  0.264   0.275   0.338   0.376   0.382   0.405   0.407   0.436
 41 A'   15 A"   42 A'   16 A"   43 A'   44 A'   17 A"   45 A'                 
  0.492   0.526   0.621   0.642   0.673   0.701   0.747   0.816
 46 A'   47 A'   48 A'   18 A"   19 A"   49 A'   50 A'   20 A"                 
  0.864   0.891   1.060   1.091   1.270   1.307   1.316   1.361
 51 A'   52 A'   53 A'   54 A'   21 A"   22 A"   55 A'   56 A'                 
  1.423   1.493   1.560   1.650   1.867   2.111   2.297   2.305
 57 A'   23 A"   58 A'   59 A'   60 A'   24 A"   25 A"   61 A'                 
  2.542   2.651   2.926   3.775   3.960   3.966   3.975   3.978
 62 A'   63 A'   64 A'   26 A"   65 A'   27 A"   66 A'   28 A"                 
  4.011   4.125   4.275   4.386   5.986   6.007   6.030   6.948
 67 A'   68 A'   69 A'   70 A'   29 A"   71 A'   72 A'   73 A'                 
 13.755  13.848  13.974  27.743  28.335  28.351  28.369  28.542
 30 A"   74 A'   75 A'   76 A'   31 A"   77 A'   78 A'   32 A"                 
 28.545  28.547  28.562  28.627  35.364 127.884 127.895 127.915
 79 A'   33 A"   80 A'   81 A'   82 A'   34 A"   83 A'   84 A'                 
151.560 163.0761901.719
 85 A'   86 A'   87 A'                                                         

 Beta MOs, Restricted
 -- Occupied --                  
******* -176.30 -165.70 -165.70 -165.70  -77.13  -35.80  -31.29
  1 A'    2 A'    3 A'    1 A"    4 A'    5 A'    6 A'    7 A'                 
-31.284 -31.283 -22.938 -22.938 -22.937 -22.935 -22.935 -14.343
  2 A"    8 A'    9 A'    3 A"   10 A'    4 A"   11 A'   12 A'                 
 -6.625  -6.345  -4.786  -4.786  -4.781  -4.755  -4.745  -4.743
 13 A'   14 A'   15 A'    5 A"   16 A'   17 A'    6 A"   18 A'                 
 -2.021  -2.018  -2.017  -2.008  -2.008  -0.902  -0.671  -0.574
 19 A'    7 A"   20 A'    8 A"   21 A'   22 A'   23 A'   24 A'                 
 -0.446  -0.383  -0.362  -0.279  -0.277  -0.270
 25 A'   26 A'    9 A"   27 A'   10 A"   28 A'                                 
 -- Virtual --                   
 -0.113  -0.073  -0.019   0.016   0.031   0.039   0.049   0.093
 11 A"   29 A'   30 A'   31 A'   32 A'   12 A"   33 A'   34 A'                 
  0.129   0.136   0.143   0.155   0.190   0.201   0.213   0.256
 35 A'   13 A"   36 A'   37 A'   38 A'   39 A'   14 A"   40 A'                 
  0.264   0.275   0.338   0.376   0.382   0.405   0.407   0.436
 41 A'   15 A"   42 A'   16 A"   43 A'   44 A'   17 A"   45 A'                 
  0.492   0.526   0.621   0.642   0.673   0.701   0.747   0.816
 46 A'   47 A'   48 A'   18 A"   19 A"   49 A'   50 A'   20 A"                 
  0.864   0.891   1.060   1.091   1.270   1.307   1.316   1.361
 51 A'   52 A'   53 A'   54 A'   21 A"   22 A"   55 A'   56 A'                 
  1.423   1.493   1.560   1.650   1.867   2.111   2.297   2.305
 57 A'   23 A"   58 A'   59 A'   60 A'   24 A"   25 A"   61 A'                 
  2.542   2.651   2.926   3.775   3.960   3.966   3.975   3.978
 62 A'   63 A'   64 A'   26 A"   65 A'   27 A"   66 A'   28 A"                 
  4.011   4.125   4.275   4.386   5.986   6.007   6.030   6.948
 67 A'   68 A'   69 A'   70 A'   29 A"   71 A'   72 A'   73 A'                 
 13.755  13.848  13.974  27.743  28.335  28.351  28.369  28.542
 30 A"   74 A'   75 A'   76 A'   31 A"   77 A'   78 A'   32 A"                 
 28.545  28.547  28.562  28.627  35.364 127.884 127.895 127.915
 79 A'   33 A"   80 A'   81 A'   82 A'   34 A"   83 A'   84 A'                 
151.560 163.0761901.719
 85 A'   86 A'   87 A'                                                         
 --------------------------------------------------------------

          Ground-State Mulliken Net Atomic Charges

     Atom                 Charge (a.u.)
  ----------------------------------------
      1 P                     0.271493
      2 N                    -0.366122
      3 H                     0.262485
      4 I                    -0.167857
  ----------------------------------------
  Sum of atomic charges =    -0.000000

 -----------------------------------------------------------------
                    Cartesian Multipole Moments
 -----------------------------------------------------------------
    Charge (ESU x 10^10)
                -0.0000
    Dipole Moment (Debye)
         X       2.0302      Y      -1.7248      Z      -0.0000
       Tot       2.6640
    Quadrupole Moments (Debye-Ang)
        XX     -37.6993     XY      -4.4612     YY     -50.4058
        XZ      -0.0000     YZ       0.0000     ZZ     -47.6244
    Octopole Moments (Debye-Ang^2)
       XXX     -42.5938    XXY      -8.1117    XYY     -33.4733
       YYY      -7.6497    XXZ      -0.0000    XYZ       0.0000
       YYZ      -0.0000    XZZ     -26.5990    YZZ      -2.7717
       ZZZ      -0.0000
    Hexadecapole Moments (Debye-Ang^3)
      XXXX    -475.7891   XXXY       6.7350   XXYY    -147.6842
      XYYY      14.6214   YYYY    -131.2272   XXXZ      -0.0000
      XXYZ       0.0000   XYYZ      -0.0000   YYYZ       0.0000
      XXZZ    -124.2342   XYZZ       4.6646   YYZZ     -31.9890
      XZZZ      -0.0000   YZZZ       0.0000   ZZZZ     -66.3486
 -----------------------------------------------------------------
 Calculating analytic gradient of the SCF energy
 Gradient of SCF Energy
            1           2           3           4
    1   0.0063597  -0.0254568   0.0166060   0.0024910
    2   0.0113902  -0.0062538  -0.0043942  -0.0007421
    3   0.0000000  -0.0000000  -0.0000000  -0.0000000
 Max gradient component =       2.546E-02
 RMS gradient           =       9.828E-03
 Gradient time:  CPU 2.72 s  wall 0.77 s
 Geometry Optimization Parameters
   NAtoms,    NIC,     NZ,  NCons,   NDum,   NFix, NCnnct, MaxDiis
        4      14       4       0       0       0       0       0

 Cartesian Hessian Update
 Hessian Updated using BFGS Update


** GEOMETRY OPTIMIZATION IN DELOCALIZED INTERNAL COORDINATES **
   Searching for a Minimum

   Optimization Cycle:   6

                       Coordinates (Angstroms)
     ATOM                X               Y               Z
      1  P         1.8760374704   -0.6447750579    0.0000000000
      2  N         2.7568438421    0.6264357583    0.0000000000
      3  H         3.7816645245    0.4255480897    0.0000000000
      4  I        -0.4852790757    0.2089436774    0.0000000000
   Point Group: cs    Number of degrees of freedom:     5


   Energy is  -7316.268814455

 Hessian Updated using BFGS Update

  5 Hessian modes will be used to form the next step
  Hessian Eigenvalues:
     0.075652    0.167125    0.231446    0.284231    0.495024

 Minimum Search - Taking Simple RFO Step
 Searching for Lamda that Minimizes Along All modes
 Value Taken    Lamda =  -0.00162822
 Step Taken.  Stepsize is  0.080826

                             Maximum     Tolerance    Cnvgd?
         Gradient           0.017101      0.000300      NO
         Displacement       0.051350      0.001200      NO
         Energy change     -0.003021      0.000001      NO


 New Cartesian Coordinates Obtained by Inverse Iteration

 Displacement from previous Coordinates is:  0.064126
 ----------------------------------------------------------------
             Standard Nuclear Orientation (Angstroms)
    I     Atom           X                Y                Z
 ----------------------------------------------------------------
    1      P       1.8688240211    -0.6582155805     0.0000000000
    2      N       2.7795360146     0.6350480003     0.0000000000
    3      H       3.7836254940     0.4302063199     0.0000000000
    4      I      -0.5027187683     0.2091137278     0.0000000000
 ----------------------------------------------------------------
 Molecular Point Group                 Cs    NOp =  2
 Largest Abelian Subgroup              Cs    NOp =  2
 Nuclear Repulsion Energy =   274.7988198875 hartrees
 There are       38 alpha and       38 beta electrons
 Applying Cartesian multipole field
    Component          Value
    ---------          -----
     (2,0,0)        1.00000E-11
     (0,2,0)        2.00000E-11
     (0,0,2)       -3.00000E-11
 Nucleus-field energy     =     0.0000000056 hartrees
 Requested basis set is 6-311++G(d,p)
 There are 48 shells and 121 basis functions
 A cutoff of  1.0D-11 yielded   1004 shell pairs
 There are      6612 function pairs (      7416 Cartesian)
 Smallest overlap matrix eigenvalue = 2.48E-03
 Guess MOs from SCF MO coefficient file

 -----------------------------------------------------------------------
  General SCF calculation program by
  Eric Jon Sundstrom, Paul Horn, Yuezhi Mao, Dmitri Zuev, Alec White,
  David Stuck, Shaama M.S., Shane Yost, Joonho Lee, David Small,
  Daniel Levine, Susi Lehtola, Hugh Burton, Evgeny Epifanovsky
 -----------------------------------------------------------------------
 Exchange:     0.2000 Hartree-Fock + 0.0800 Slater + 0.7200 B88
 Correlation:  0.1900 VWN1RPA + 0.8100 LYP
 Using SG-1 standard quadrature grid
 using 4 threads for integral computing
 -------------------------------------------------------
 OpenMP Integral computing Module                
 Release: version 2.0, May 2017, Q-Chem Inc. Pleasanton 
 -------------------------------------------------------
 -------------------------------------------------------
 OpenMP BLAS3 based DFT computing Module                
 Release: version 1.0, May 2013, Q-Chem Inc. Pittsburgh 
 -------------------------------------------------------
 A restricted SCF calculation will be
 performed using DIIS
 SCF converges when DIIS error is below 1.0e-08
 ---------------------------------------
  Cycle       Energy         DIIS error
 ---------------------------------------
    1   -7316.2683993027      5.09e-04  
    2   -7316.2687442049      3.74e-04  
    3   -7316.2686023652      4.52e-04  
    4   -7316.2689616168      6.55e-05  
    5   -7316.2689701152      1.11e-05  
    6   -7316.2689702888      2.92e-06  
    7   -7316.2689703047      2.28e-06  
    8   -7316.2689703149      2.79e-07  
    9   -7316.2689703150      5.70e-08  
   10   -7316.2689703150      1.04e-08  
   11   -7316.2689703150      2.65e-09  Convergence criterion met
 ---------------------------------------
 SCF time:   CPU 8.70s  wall 2.00s 
 SCF   energy in the final basis set =    -7316.2689703150
 Total energy in the final basis set =    -7316.2689703150

 --------------------------------------------------------------
             Orbital Energies (a.u.) and Symmetries
 --------------------------------------------------------------

 Alpha MOs, Restricted
 -- Occupied --                  
******* -176.30 -165.70 -165.70 -165.70  -77.14  -35.80  -31.29
  1 A'    2 A'    3 A'    1 A"    4 A'    5 A'    6 A'    7 A'                 
-31.285 -31.285 -22.940 -22.939 -22.939 -22.936 -22.936 -14.345
  2 A"    8 A'    9 A'    3 A"   10 A'    4 A"   11 A'   12 A'                 
 -6.628  -6.347  -4.790  -4.789  -4.785  -4.757  -4.746  -4.745
 13 A'   14 A'   15 A'    5 A"   16 A'   17 A'    6 A"   18 A'                 
 -2.023  -2.020  -2.018  -2.010  -2.009  -0.894  -0.672  -0.577
 19 A'    7 A"   20 A'    8 A"   21 A'   22 A'   23 A'   24 A'                 
 -0.445  -0.381  -0.356  -0.281  -0.278  -0.271
 25 A'   26 A'    9 A"   27 A'   10 A"   28 A'                                 
 -- Virtual --                   
 -0.118  -0.078  -0.018   0.015   0.031   0.039   0.048   0.091
 11 A"   29 A'   30 A'   31 A'   32 A'   12 A"   33 A'   34 A'                 
  0.130   0.136   0.148   0.155   0.188   0.201   0.213   0.254
 35 A'   13 A"   36 A'   37 A'   38 A'   39 A'   14 A"   40 A'                 
  0.264   0.274   0.332   0.376   0.379   0.403   0.405   0.435
 41 A'   15 A"   42 A'   16 A"   43 A'   44 A'   17 A"   45 A'                 
  0.493   0.526   0.611   0.633   0.670   0.699   0.756   0.820
 46 A'   47 A'   48 A'   18 A"   19 A"   49 A'   50 A'   20 A"                 
  0.859   0.891   1.022   1.091   1.271   1.306   1.314   1.358
 51 A'   52 A'   53 A'   54 A'   21 A"   22 A"   55 A'   56 A'                 
  1.423   1.491   1.567   1.647   1.892   2.095   2.301   2.314
 57 A'   23 A"   58 A'   59 A'   60 A'   24 A"   61 A'   25 A"                 
  2.535   2.626   2.948   3.775   3.937   3.964   3.972   3.976
 62 A'   63 A'   64 A'   26 A"   65 A'   27 A"   66 A'   28 A"                 
  4.008   4.119   4.271   4.396   5.985   6.005   6.028   6.922
 67 A'   68 A'   69 A'   70 A'   29 A"   71 A'   72 A'   73 A'                 
 13.751  13.841  13.939  27.739  28.333  28.349  28.367  28.541
 30 A"   74 A'   75 A'   76 A'   31 A"   77 A'   78 A'   32 A"                 
 28.543  28.545  28.559  28.624  35.377 127.882 127.893 127.913
 79 A'   33 A"   80 A'   81 A'   82 A'   34 A"   83 A'   84 A'                 
151.557 163.0421901.715
 85 A'   86 A'   87 A'                                                         

 Beta MOs, Restricted
 -- Occupied --                  
******* -176.30 -165.70 -165.70 -165.70  -77.14  -35.80  -31.29
  1 A'    2 A'    3 A'    1 A"    4 A'    5 A'    6 A'    7 A'                 
-31.285 -31.285 -22.940 -22.939 -22.939 -22.936 -22.936 -14.345
  2 A"    8 A'    9 A'    3 A"   10 A'    4 A"   11 A'   12 A'                 
 -6.628  -6.347  -4.790  -4.789  -4.785  -4.757  -4.746  -4.745
 13 A'   14 A'   15 A'    5 A"   16 A'   17 A'    6 A"   18 A'                 
 -2.023  -2.020  -2.018  -2.010  -2.009  -0.894  -0.672  -0.577
 19 A'    7 A"   20 A'    8 A"   21 A'   22 A'   23 A'   24 A'                 
 -0.445  -0.381  -0.356  -0.281  -0.278  -0.271
 25 A'   26 A'    9 A"   27 A'   10 A"   28 A'                                 
 -- Virtual --                   
 -0.118  -0.078  -0.018   0.015   0.031   0.039   0.048   0.091
 11 A"   29 A'   30 A'   31 A'   32 A'   12 A"   33 A'   34 A'                 
  0.130   0.136   0.148   0.155   0.188   0.201   0.213   0.254
 35 A'   13 A"   36 A'   37 A'   38 A'   39 A'   14 A"   40 A'                 
  0.264   0.274   0.332   0.376   0.379   0.403   0.405   0.435
 41 A'   15 A"   42 A'   16 A"   43 A'   44 A'   17 A"   45 A'                 
  0.493   0.526   0.611   0.633   0.670   0.699   0.756   0.820
 46 A'   47 A'   48 A'   18 A"   19 A"   49 A'   50 A'   20 A"                 
  0.859   0.891   1.022   1.091   1.271   1.306   1.314   1.358
 51 A'   52 A'   53 A'   54 A'   21 A"   22 A"   55 A'   56 A'                 
  1.423   1.491   1.567   1.647   1.892   2.095   2.301   2.314
 57 A'   23 A"   58 A'   59 A'   60 A'   24 A"   61 A'   25 A"                 
  2.535   2.626   2.948   3.775   3.937   3.964   3.972   3.976
 62 A'   63 A'   64 A'   26 A"   65 A'   27 A"   66 A'   28 A"                 
  4.008   4.119   4.271   4.396   5.985   6.005   6.028   6.922
 67 A'   68 A'   69 A'   70 A'   29 A"   71 A'   72 A'   73 A'                 
 13.751  13.841  13.939  27.739  28.333  28.349  28.367  28.541
 30 A"   74 A'   75 A'   76 A'   31 A"   77 A'   78 A'   32 A"                 
 28.543  28.545  28.559  28.624  35.377 127.882 127.893 127.913
 79 A'   33 A"   80 A'   81 A'   82 A'   34 A"   83 A'   84 A'                 
151.557 163.0421901.715
 85 A'   86 A'   87 A'                                                         
 --------------------------------------------------------------

          Ground-State Mulliken Net Atomic Charges

     Atom                 Charge (a.u.)
  ----------------------------------------
      1 P                     0.276566
      2 N                    -0.376762
      3 H                     0.261616
      4 I                    -0.161419
  ----------------------------------------
  Sum of atomic charges =    -0.000000

 -----------------------------------------------------------------
                    Cartesian Multipole Moments
 -----------------------------------------------------------------
    Charge (ESU x 10^10)
                -0.0000
    Dipole Moment (Debye)
         X       1.9066      Y      -1.7863      Z      -0.0000
       Tot       2.6127
    Quadrupole Moments (Debye-Ang)
        XX     -38.0899     XY      -4.6437     YY     -50.4083
        XZ      -0.0000     YZ       0.0000     ZZ     -47.7233
    Octopole Moments (Debye-Ang^2)
       XXX     -43.0715    XXY      -8.3948    XYY     -33.0997
       YYY      -7.5537    XXZ      -0.0000    XYZ       0.0000
       YYZ      -0.0000    XZZ     -26.3988    YZZ      -2.6762
       ZZZ      -0.0000
    Hexadecapole Moments (Debye-Ang^3)
      XXXX    -486.6111   XXXY       5.8599   XXYY    -149.0485
      XYYY      14.3659   YYYY    -132.8976   XXXZ      -0.0000
      XXYZ       0.0000   XYYZ      -0.0000   YYYZ       0.0000
      XXZZ    -125.7130   XYZZ       4.7378   YYZZ     -32.3237
      XZZZ      -0.0000   YZZZ       0.0000   ZZZZ     -66.6544
 -----------------------------------------------------------------
 Calculating analytic gradient of the SCF energy
 Gradient of SCF Energy
            1           2           3           4
    1  -0.0097150   0.0096943   0.0019384  -0.0019177
    2  -0.0152929   0.0152291  -0.0000923   0.0001561
    3  -0.0000000   0.0000000  -0.0000000   0.0000000
 Max gradient component =       1.529E-02
 RMS gradient           =       7.425E-03
 Gradient time:  CPU 2.70 s  wall 0.77 s
 Geometry Optimization Parameters
   NAtoms,    NIC,     NZ,  NCons,   NDum,   NFix, NCnnct, MaxDiis
        4      14       4       0       0       0       0       0

 Cartesian Hessian Update
 Hessian Updated using BFGS Update


** GEOMETRY OPTIMIZATION IN DELOCALIZED INTERNAL COORDINATES **
   Searching for a Minimum

   Optimization Cycle:   7

                       Coordinates (Angstroms)
     ATOM                X               Y               Z
      1  P         1.8688240211   -0.6582155805    0.0000000000
      2  N         2.7795360146    0.6350480003    0.0000000000
      3  H         3.7836254940    0.4302063199    0.0000000000
      4  I        -0.5027187683    0.2091137278    0.0000000000
   Point Group: cs    Number of degrees of freedom:     5


   Energy is  -7316.268970315

 Hessian Updated using BFGS Update

  5 Hessian modes will be used to form the next step
  Hessian Eigenvalues:
     0.076058    0.187387    0.262448    0.397617    0.493032

 Minimum Search - Taking Simple RFO Step
 Searching for Lamda that Minimizes Along All modes
 Value Taken    Lamda =  -0.00080793
 Step Taken.  Stepsize is  0.043490

                             Maximum     Tolerance    Cnvgd?
         Gradient           0.012779      0.000300      NO
         Displacement       0.034633      0.001200      NO
         Energy change     -0.000156      0.000001      NO


 New Cartesian Coordinates Obtained by Inverse Iteration

 Displacement from previous Coordinates is:  0.044268
 ----------------------------------------------------------------
             Standard Nuclear Orientation (Angstroms)
    I     Atom           X                Y                Z
 ----------------------------------------------------------------
    1      P       1.8764935953    -0.6547067592     0.0000000000
    2      N       2.7703006072     0.6240049681     0.0000000000
    3      H       3.7734389976     0.4337258402     0.0000000000
    4      I      -0.4909664388     0.2131284184     0.0000000000
 ----------------------------------------------------------------
 Molecular Point Group                 Cs    NOp =  2
 Largest Abelian Subgroup              Cs    NOp =  2
 Nuclear Repulsion Energy =   276.0099864981 hartrees
 There are       38 alpha and       38 beta electrons
 Applying Cartesian multipole field
    Component          Value
    ---------          -----
     (2,0,0)        1.00000E-11
     (0,2,0)        2.00000E-11
     (0,0,2)       -3.00000E-11
 Nucleus-field energy     =     0.0000000056 hartrees
 Requested basis set is 6-311++G(d,p)
 There are 48 shells and 121 basis functions
 A cutoff of  1.0D-11 yielded   1006 shell pairs
 There are      6632 function pairs (      7440 Cartesian)
 Smallest overlap matrix eigenvalue = 2.48E-03
 Guess MOs from SCF MO coefficient file

 -----------------------------------------------------------------------
  General SCF calculation program by
  Eric Jon Sundstrom, Paul Horn, Yuezhi Mao, Dmitri Zuev, Alec White,
  David Stuck, Shaama M.S., Shane Yost, Joonho Lee, David Small,
  Daniel Levine, Susi Lehtola, Hugh Burton, Evgeny Epifanovsky
 -----------------------------------------------------------------------
 Exchange:     0.2000 Hartree-Fock + 0.0800 Slater + 0.7200 B88
 Correlation:  0.1900 VWN1RPA + 0.8100 LYP
 Using SG-1 standard quadrature grid
 using 4 threads for integral computing
 -------------------------------------------------------
 OpenMP Integral computing Module                
 Release: version 2.0, May 2017, Q-Chem Inc. Pleasanton 
 -------------------------------------------------------
 -------------------------------------------------------
 OpenMP BLAS3 based DFT computing Module                
 Release: version 1.0, May 2013, Q-Chem Inc. Pittsburgh 
 -------------------------------------------------------
 A restricted SCF calculation will be
 performed using DIIS
 SCF converges when DIIS error is below 1.0e-08
 ---------------------------------------
  Cycle       Energy         DIIS error
 ---------------------------------------
    1   -7316.2691918347      2.97e-04  
    2   -7316.2692238390      3.29e-04  
    3   -7316.2693068927      2.27e-04  
    4   -7316.2693989076      3.64e-05  
    5   -7316.2694015799      7.07e-06  
    6   -7316.2694016268      1.16e-06  
    7   -7316.2694016286      2.81e-07  
    8   -7316.2694016286      2.13e-07  
    9   -7316.2694016288      4.15e-08  
   10   -7316.2694016287      1.00e-08  
   11   -7316.2694016287      1.94e-09  Convergence criterion met
 ---------------------------------------
 SCF time:   CPU 8.72s  wall 2.00s 
 SCF   energy in the final basis set =    -7316.2694016287
 Total energy in the final basis set =    -7316.2694016287

 --------------------------------------------------------------
             Orbital Energies (a.u.) and Symmetries
 --------------------------------------------------------------

 Alpha MOs, Restricted
 -- Occupied --                  
******* -176.30 -165.70 -165.70 -165.70  -77.13  -35.80  -31.29
  1 A'    2 A'    3 A'    1 A"    4 A'    5 A'    6 A'    7 A'                 
-31.284 -31.283 -22.939 -22.938 -22.937 -22.935 -22.935 -14.342
  2 A"    8 A'    9 A'    3 A"   10 A'    4 A"   11 A'   12 A'                 
 -6.627  -6.345  -4.788  -4.788  -4.783  -4.755  -4.745  -4.743
 13 A'   14 A'   15 A'    5 A"   16 A'   17 A'    6 A"   18 A'                 
 -2.022  -2.018  -2.017  -2.008  -2.008  -0.900  -0.672  -0.578
 19 A'    7 A"   20 A'    8 A"   21 A'   22 A'   23 A'   24 A'                 
 -0.447  -0.382  -0.360  -0.279  -0.277  -0.270
 25 A'   26 A'    9 A"   27 A'   10 A"   28 A'                                 
 -- Virtual --                   
 -0.116  -0.076  -0.017   0.016   0.031   0.039   0.048   0.092
 11 A"   29 A'   30 A'   31 A'   32 A'   12 A"   33 A'   34 A'                 
  0.130   0.136   0.148   0.155   0.189   0.201   0.213   0.255
 35 A'   13 A"   36 A'   37 A'   38 A'   39 A'   14 A"   40 A'                 
  0.264   0.274   0.336   0.377   0.381   0.405   0.407   0.436
 41 A'   15 A"   42 A'   16 A"   43 A'   44 A'   17 A"   45 A'                 
  0.495   0.527   0.617   0.638   0.671   0.704   0.751   0.817
 46 A'   47 A'   48 A'   18 A"   19 A"   49 A'   50 A'   20 A"                 
  0.860   0.891   1.044   1.088   1.273   1.308   1.315   1.359
 51 A'   52 A'   53 A'   54 A'   21 A"   22 A"   55 A'   56 A'                 
  1.428   1.492   1.563   1.649   1.896   2.103   2.303   2.317
 57 A'   23 A"   58 A'   59 A'   60 A'   24 A"   61 A'   25 A"                 
  2.543   2.640   2.950   3.776   3.951   3.966   3.974   3.977
 62 A'   63 A'   64 A'   26 A"   65 A'   27 A"   66 A'   28 A"                 
  4.011   4.122   4.274   4.413   5.986   6.007   6.029   6.937
 67 A'   68 A'   69 A'   70 A'   29 A"   71 A'   72 A'   73 A'                 
 13.753  13.844  13.960  27.741  28.335  28.350  28.369  28.542
 30 A"   74 A'   75 A'   76 A'   31 A"   77 A'   78 A'   32 A"                 
 28.545  28.547  28.561  28.626  35.383 127.883 127.895 127.915
 79 A'   33 A"   80 A'   81 A'   82 A'   34 A"   83 A'   84 A'                 
151.559 163.0621901.717
 85 A'   86 A'   87 A'                                                         

 Beta MOs, Restricted
 -- Occupied --                  
******* -176.30 -165.70 -165.70 -165.70  -77.13  -35.80  -31.29
  1 A'    2 A'    3 A'    1 A"    4 A'    5 A'    6 A'    7 A'                 
-31.284 -31.283 -22.939 -22.938 -22.937 -22.935 -22.935 -14.342
  2 A"    8 A'    9 A'    3 A"   10 A'    4 A"   11 A'   12 A'                 
 -6.627  -6.345  -4.788  -4.788  -4.783  -4.755  -4.745  -4.743
 13 A'   14 A'   15 A'    5 A"   16 A'   17 A'    6 A"   18 A'                 
 -2.022  -2.018  -2.017  -2.008  -2.008  -0.900  -0.672  -0.578
 19 A'    7 A"   20 A'    8 A"   21 A'   22 A'   23 A'   24 A'                 
 -0.447  -0.382  -0.360  -0.279  -0.277  -0.270
 25 A'   26 A'    9 A"   27 A'   10 A"   28 A'                                 
 -- Virtual --                   
 -0.116  -0.076  -0.017   0.016   0.031   0.039   0.048   0.092
 11 A"   29 A'   30 A'   31 A'   32 A'   12 A"   33 A'   34 A'                 
  0.130   0.136   0.148   0.155   0.189   0.201   0.213   0.255
 35 A'   13 A"   36 A'   37 A'   38 A'   39 A'   14 A"   40 A'                 
  0.264   0.274   0.336   0.377   0.381   0.405   0.407   0.436
 41 A'   15 A"   42 A'   16 A"   43 A'   44 A'   17 A"   45 A'                 
  0.495   0.527   0.617   0.638   0.671   0.704   0.751   0.817
 46 A'   47 A'   48 A'   18 A"   19 A"   49 A'   50 A'   20 A"                 
  0.860   0.891   1.044   1.088   1.273   1.308   1.315   1.359
 51 A'   52 A'   53 A'   54 A'   21 A"   22 A"   55 A'   56 A'                 
  1.428   1.492   1.563   1.649   1.896   2.103   2.303   2.317
 57 A'   23 A"   58 A'   59 A'   60 A'   24 A"   61 A'   25 A"                 
  2.543   2.640   2.950   3.776   3.951   3.966   3.974   3.977
 62 A'   63 A'   64 A'   26 A"   65 A'   27 A"   66 A'   28 A"                 
  4.011   4.122   4.274   4.413   5.986   6.007   6.029   6.937
 67 A'   68 A'   69 A'   70 A'   29 A"   71 A'   72 A'   73 A'                 
 13.753  13.844  13.960  27.741  28.335  28.350  28.369  28.542
 30 A"   74 A'   75 A'   76 A'   31 A"   77 A'   78 A'   32 A"                 
 28.545  28.547  28.561  28.626  35.383 127.883 127.895 127.915
 79 A'   33 A"   80 A'   81 A'   82 A'   34 A"   83 A'   84 A'                 
151.559 163.0621901.717
 85 A'   86 A'   87 A'                                                         
 --------------------------------------------------------------

          Ground-State Mulliken Net Atomic Charges

     Atom                 Charge (a.u.)
  ----------------------------------------
      1 P                     0.274465
      2 N                    -0.372256
      3 H                     0.264751
      4 I                    -0.166960
  ----------------------------------------
  Sum of atomic charges =    -0.000000

 -----------------------------------------------------------------
                    Cartesian Multipole Moments
 -----------------------------------------------------------------
    Charge (ESU x 10^10)
                -0.0000
    Dipole Moment (Debye)
         X       2.0095      Y      -1.7499      Z       0.0000
       Tot       2.6646
    Quadrupole Moments (Debye-Ang)
        XX     -37.8283     XY      -4.5150     YY     -50.3449
        XZ       0.0000     YZ      -0.0000     ZZ     -47.6535
    Octopole Moments (Debye-Ang^2)
       XXX     -42.9623    XXY      -8.1092    XYY     -33.2298
       YYY      -7.6833    XXZ       0.0000    XYZ      -0.0000
       YYZ       0.0000    XZZ     -26.5265    YZZ      -2.7711
       ZZZ       0.0000
    Hexadecapole Moments (Debye-Ang^3)
      XXXX    -481.4027   XXXY       7.6735   XXYY    -147.8881
      XYYY      15.3848   YYYY    -132.2478   XXXZ       0.0000
      XXYZ      -0.0000   XYYZ       0.0000   YYYZ      -0.0000
      XXZZ    -124.7646   XYZZ       4.9502   YYZZ     -32.1823
      XZZZ       0.0000   YZZZ      -0.0000   ZZZZ     -66.4776
 -----------------------------------------------------------------
 Calculating analytic gradient of the SCF energy
 Gradient of SCF Energy
            1           2           3           4
    1   0.0002736   0.0004591  -0.0006417  -0.0000910
    2  -0.0010516   0.0016177  -0.0006161   0.0000500
    3   0.0000000  -0.0000000   0.0000000  -0.0000000
 Max gradient component =       1.618E-03
 RMS gradient           =       6.331E-04
 Gradient time:  CPU 2.72 s  wall 0.77 s
 Geometry Optimization Parameters
   NAtoms,    NIC,     NZ,  NCons,   NDum,   NFix, NCnnct, MaxDiis
        4      14       4       0       0       0       0       0

 Cartesian Hessian Update
 Hessian Updated using BFGS Update


** GEOMETRY OPTIMIZATION IN DELOCALIZED INTERNAL COORDINATES **
   Searching for a Minimum

   Optimization Cycle:   8

                       Coordinates (Angstroms)
     ATOM                X               Y               Z
      1  P         1.8764935953   -0.6547067592    0.0000000000
      2  N         2.7703006072    0.6240049681    0.0000000000
      3  H         3.7734389976    0.4337258402    0.0000000000
      4  I        -0.4909664388    0.2131284184    0.0000000000
   Point Group: cs    Number of degrees of freedom:     5


   Energy is  -7316.269401629

 Hessian Updated using BFGS Update

  5 Hessian modes will be used to form the next step
  Hessian Eigenvalues:
     0.075968    0.176879    0.256450    0.398329    0.509985

 Minimum Search - Taking Simple RFO Step
 Searching for Lamda that Minimizes Along All modes
 Value Taken    Lamda =  -0.00001456
 Step Taken.  Stepsize is  0.008587

                             Maximum     Tolerance    Cnvgd?
         Gradient           0.001225      0.000300      NO
         Displacement       0.005922      0.001200      NO
         Energy change     -0.000431      0.000001      NO


 New Cartesian Coordinates Obtained by Inverse Iteration

 Displacement from previous Coordinates is:  0.009130
 ----------------------------------------------------------------
             Standard Nuclear Orientation (Angstroms)
    I     Atom           X                Y                Z
 ----------------------------------------------------------------
    1      P       1.8752361256    -0.6552243489     0.0000000000
    2      N       2.7701479572     0.6208126191     0.0000000000
    3      H       3.7746999450     0.4367609953     0.0000000000
    4      I      -0.4908172665     0.2138032019     0.0000000000
 ----------------------------------------------------------------
 Molecular Point Group                 Cs    NOp =  2
 Largest Abelian Subgroup              Cs    NOp =  2
 Nuclear Repulsion Energy =   276.1106589523 hartrees
 There are       38 alpha and       38 beta electrons
 Applying Cartesian multipole field
    Component          Value
    ---------          -----
     (2,0,0)        1.00000E-11
     (0,2,0)        2.00000E-11
     (0,0,2)       -3.00000E-11
 Nucleus-field energy     =     0.0000000056 hartrees
 Requested basis set is 6-311++G(d,p)
 There are 48 shells and 121 basis functions
 A cutoff of  1.0D-11 yielded   1006 shell pairs
 There are      6632 function pairs (      7440 Cartesian)
 Smallest overlap matrix eigenvalue = 2.48E-03
 Guess MOs from SCF MO coefficient file

 -----------------------------------------------------------------------
  General SCF calculation program by
  Eric Jon Sundstrom, Paul Horn, Yuezhi Mao, Dmitri Zuev, Alec White,
  David Stuck, Shaama M.S., Shane Yost, Joonho Lee, David Small,
  Daniel Levine, Susi Lehtola, Hugh Burton, Evgeny Epifanovsky
 -----------------------------------------------------------------------
 Exchange:     0.2000 Hartree-Fock + 0.0800 Slater + 0.7200 B88
 Correlation:  0.1900 VWN1RPA + 0.8100 LYP
 Using SG-1 standard quadrature grid
 using 4 threads for integral computing
 -------------------------------------------------------
 OpenMP Integral computing Module                
 Release: version 2.0, May 2017, Q-Chem Inc. Pleasanton 
 -------------------------------------------------------
 -------------------------------------------------------
 OpenMP BLAS3 based DFT computing Module                
 Release: version 1.0, May 2013, Q-Chem Inc. Pittsburgh 
 -------------------------------------------------------
 A restricted SCF calculation will be
 performed using DIIS
 SCF converges when DIIS error is below 1.0e-08
 ---------------------------------------
  Cycle       Energy         DIIS error
 ---------------------------------------
    1   -7316.2694054941      4.83e-05  
    2   -7316.2694122678      1.60e-05  
    3   -7316.2694113920      2.82e-05  
    4   -7316.2694126547      6.37e-06  
    5   -7316.2694127349      2.23e-06  
    6   -7316.2694127429      4.43e-07  
    7   -7316.2694127432      1.85e-07  
    8   -7316.2694127434      3.09e-08  
    9   -7316.2694127433      6.87e-09  Convergence criterion met
 ---------------------------------------
 SCF time:   CPU 7.13s  wall 2.00s 
 SCF   energy in the final basis set =    -7316.2694127433
 Total energy in the final basis set =    -7316.2694127433

 --------------------------------------------------------------
             Orbital Energies (a.u.) and Symmetries
 --------------------------------------------------------------

 Alpha MOs, Restricted
 -- Occupied --                  
******* -176.30 -165.70 -165.70 -165.70  -77.13  -35.80  -31.29
  1 A'    2 A'    3 A'    1 A"    4 A'    5 A'    6 A'    7 A'                 
-31.284 -31.283 -22.939 -22.938 -22.937 -22.935 -22.935 -14.342
  2 A"    8 A'    9 A'    3 A"   10 A'    4 A"   11 A'   12 A'                 
 -6.626  -6.345  -4.788  -4.788  -4.783  -4.755  -4.745  -4.743
 13 A'   14 A'   15 A'    5 A"   16 A'   17 A'    6 A"   18 A'                 
 -2.021  -2.018  -2.017  -2.008  -2.008  -0.900  -0.672  -0.578
 19 A'    7 A"   20 A'    8 A"   21 A'   22 A'   23 A'   24 A'                 
 -0.447  -0.383  -0.360  -0.279  -0.277  -0.270
 25 A'   26 A'    9 A"   27 A'   10 A"   28 A'                                 
 -- Virtual --                   
 -0.115  -0.075  -0.017   0.016   0.031   0.039   0.048   0.092
 11 A"   29 A'   30 A'   31 A'   32 A'   12 A"   33 A'   34 A'                 
  0.130   0.136   0.148   0.155   0.189   0.201   0.213   0.256
 35 A'   13 A"   36 A'   37 A'   38 A'   39 A'   14 A"   40 A'                 
  0.264   0.274   0.335   0.377   0.381   0.405   0.407   0.437
 41 A'   15 A"   42 A'   16 A"   43 A'   44 A'   17 A"   45 A'                 
  0.495   0.528   0.617   0.638   0.671   0.704   0.750   0.817
 46 A'   47 A'   48 A'   18 A"   19 A"   49 A'   50 A'   20 A"                 
  0.860   0.892   1.046   1.088   1.273   1.309   1.315   1.360
 51 A'   52 A'   53 A'   54 A'   21 A"   22 A"   55 A'   56 A'                 
  1.430   1.493   1.563   1.648   1.896   2.103   2.300   2.317
 57 A'   23 A"   58 A'   59 A'   60 A'   24 A"   61 A'   25 A"                 
  2.546   2.642   2.949   3.776   3.951   3.966   3.974   3.978
 62 A'   63 A'   64 A'   26 A"   65 A'   27 A"   66 A'   28 A"                 
  4.011   4.122   4.274   4.415   5.986   6.007   6.030   6.938
 67 A'   68 A'   69 A'   70 A'   29 A"   71 A'   72 A'   73 A'                 
 13.753  13.845  13.962  27.741  28.335  28.351  28.369  28.542
 30 A"   74 A'   75 A'   76 A'   31 A"   77 A'   78 A'   32 A"                 
 28.545  28.547  28.562  28.626  35.384 127.883 127.895 127.915
 79 A'   33 A"   80 A'   81 A'   82 A'   34 A"   83 A'   84 A'                 
151.559 163.0631901.718
 85 A'   86 A'   87 A'                                                         

 Beta MOs, Restricted
 -- Occupied --                  
******* -176.30 -165.70 -165.70 -165.70  -77.13  -35.80  -31.29
  1 A'    2 A'    3 A'    1 A"    4 A'    5 A'    6 A'    7 A'                 
-31.284 -31.283 -22.939 -22.938 -22.937 -22.935 -22.935 -14.342
  2 A"    8 A'    9 A'    3 A"   10 A'    4 A"   11 A'   12 A'                 
 -6.626  -6.345  -4.788  -4.788  -4.783  -4.755  -4.745  -4.743
 13 A'   14 A'   15 A'    5 A"   16 A'   17 A'    6 A"   18 A'                 
 -2.021  -2.018  -2.017  -2.008  -2.008  -0.900  -0.672  -0.578
 19 A'    7 A"   20 A'    8 A"   21 A'   22 A'   23 A'   24 A'                 
 -0.447  -0.383  -0.360  -0.279  -0.277  -0.270
 25 A'   26 A'    9 A"   27 A'   10 A"   28 A'                                 
 -- Virtual --                   
 -0.115  -0.075  -0.017   0.016   0.031   0.039   0.048   0.092
 11 A"   29 A'   30 A'   31 A'   32 A'   12 A"   33 A'   34 A'                 
  0.130   0.136   0.148   0.155   0.189   0.201   0.213   0.256
 35 A'   13 A"   36 A'   37 A'   38 A'   39 A'   14 A"   40 A'                 
  0.264   0.274   0.335   0.377   0.381   0.405   0.407   0.437
 41 A'   15 A"   42 A'   16 A"   43 A'   44 A'   17 A"   45 A'                 
  0.495   0.528   0.617   0.638   0.671   0.704   0.750   0.817
 46 A'   47 A'   48 A'   18 A"   19 A"   49 A'   50 A'   20 A"                 
  0.860   0.892   1.046   1.088   1.273   1.309   1.315   1.360
 51 A'   52 A'   53 A'   54 A'   21 A"   22 A"   55 A'   56 A'                 
  1.430   1.493   1.563   1.648   1.896   2.103   2.300   2.317
 57 A'   23 A"   58 A'   59 A'   60 A'   24 A"   61 A'   25 A"                 
  2.546   2.642   2.949   3.776   3.951   3.966   3.974   3.978
 62 A'   63 A'   64 A'   26 A"   65 A'   27 A"   66 A'   28 A"                 
  4.011   4.122   4.274   4.415   5.986   6.007   6.030   6.938
 67 A'   68 A'   69 A'   70 A'   29 A"   71 A'   72 A'   73 A'                 
 13.753  13.845  13.962  27.741  28.335  28.351  28.369  28.542
 30 A"   74 A'   75 A'   76 A'   31 A"   77 A'   78 A'   32 A"                 
 28.545  28.547  28.562  28.626  35.384 127.883 127.895 127.915
 79 A'   33 A"   80 A'   81 A'   82 A'   34 A"   83 A'   84 A'                 
151.559 163.0631901.718
 85 A'   86 A'   87 A'                                                         
 --------------------------------------------------------------

          Ground-State Mulliken Net Atomic Charges

     Atom                 Charge (a.u.)
  ----------------------------------------
      1 P                     0.274716
      2 N                    -0.373322
      3 H                     0.265870
      4 I                    -0.167264
  ----------------------------------------
  Sum of atomic charges =    -0.000000

 -----------------------------------------------------------------
                    Cartesian Multipole Moments
 -----------------------------------------------------------------
    Charge (ESU x 10^10)
                -0.0000
    Dipole Moment (Debye)
         X       2.0200      Y      -1.7397      Z      -0.0000
       Tot       2.6658
    Quadrupole Moments (Debye-Ang)
        XX     -37.7868     XY      -4.4704     YY     -50.3304
        XZ      -0.0000     YZ       0.0000     ZZ     -47.6483
    Octopole Moments (Debye-Ang^2)
       XXX     -42.6832    XXY      -7.9493    XYY     -33.1596
       YYY      -7.6465    XXZ      -0.0000    XYZ       0.0000
       YYZ      -0.0000    XZZ     -26.5024    YZZ      -2.7672
       ZZZ      -0.0000
    Hexadecapole Moments (Debye-Ang^3)
      XXXX    -479.9617   XXXY       8.4434   XXYY    -147.6162
      XYYY      15.6332   YYYY    -132.2072   XXXZ      -0.0000
      XXYZ       0.0000   XYYZ      -0.0000   YYYZ       0.0000
      XXZZ    -124.6732   XYZZ       5.0124   YYZZ     -32.1727
      XZZZ      -0.0000   YZZZ       0.0000   ZZZZ     -66.4648
 -----------------------------------------------------------------
 Calculating analytic gradient of the SCF energy
 Gradient of SCF Energy
            1           2           3           4
    1   0.0003610  -0.0004438  -0.0001356   0.0002185
    2  -0.0000282   0.0006202  -0.0005000  -0.0000920
    3  -0.0000000   0.0000000  -0.0000000   0.0000000
 Max gradient component =       6.202E-04
 RMS gradient           =       2.940E-04
 Gradient time:  CPU 2.72 s  wall 0.77 s
 Geometry Optimization Parameters
   NAtoms,    NIC,     NZ,  NCons,   NDum,   NFix, NCnnct, MaxDiis
        4      14       4       0       0       0       0       0

 Cartesian Hessian Update
 Hessian Updated using BFGS Update


** GEOMETRY OPTIMIZATION IN DELOCALIZED INTERNAL COORDINATES **
   Searching for a Minimum

   Optimization Cycle:   9

                       Coordinates (Angstroms)
     ATOM                X               Y               Z
      1  P         1.8752361256   -0.6552243489    0.0000000000
      2  N         2.7701479572    0.6208126191    0.0000000000
      3  H         3.7746999450    0.4367609953    0.0000000000
      4  I        -0.4908172665    0.2138032019    0.0000000000
   Point Group: cs    Number of degrees of freedom:     5


   Energy is  -7316.269412743

 Hessian Updated using BFGS Update

  5 Hessian modes will be used to form the next step
  Hessian Eigenvalues:
     0.062999    0.087107    0.244704    0.403325    0.609847

 Minimum Search - Taking Simple RFO Step
 Searching for Lamda that Minimizes Along All modes
 Value Taken    Lamda =  -0.00001726
 Step Taken.  Stepsize is  0.016128

                             Maximum     Tolerance    Cnvgd?
         Gradient           0.001147      0.000300      NO
         Displacement       0.012747      0.001200      NO
         Energy change     -0.000011      0.000001      NO


 New Cartesian Coordinates Obtained by Inverse Iteration

 Displacement from previous Coordinates is:  0.019451
 ----------------------------------------------------------------
             Standard Nuclear Orientation (Angstroms)
    I     Atom           X                Y                Z
 ----------------------------------------------------------------
    1      P       1.8734879381    -0.6574943098     0.0000000000
    2      N       2.7711699328     0.6146935686     0.0000000000
    3      H       3.7775911318     0.4433027945     0.0000000000
    4      I      -0.4929822414     0.2156504142     0.0000000000
 ----------------------------------------------------------------
 Molecular Point Group                 Cs    NOp =  2
 Largest Abelian Subgroup              Cs    NOp =  2
 Nuclear Repulsion Energy =   275.9658242903 hartrees
 There are       38 alpha and       38 beta electrons
 Applying Cartesian multipole field
    Component          Value
    ---------          -----
     (2,0,0)        1.00000E-11
     (0,2,0)        2.00000E-11
     (0,0,2)       -3.00000E-11
 Nucleus-field energy     =     0.0000000056 hartrees
 Requested basis set is 6-311++G(d,p)
 There are 48 shells and 121 basis functions
 A cutoff of  1.0D-11 yielded   1006 shell pairs
 There are      6632 function pairs (      7440 Cartesian)
 Smallest overlap matrix eigenvalue = 2.48E-03
 Guess MOs from SCF MO coefficient file

 -----------------------------------------------------------------------
  General SCF calculation program by
  Eric Jon Sundstrom, Paul Horn, Yuezhi Mao, Dmitri Zuev, Alec White,
  David Stuck, Shaama M.S., Shane Yost, Joonho Lee, David Small,
  Daniel Levine, Susi Lehtola, Hugh Burton, Evgeny Epifanovsky
 -----------------------------------------------------------------------
 Exchange:     0.2000 Hartree-Fock + 0.0800 Slater + 0.7200 B88
 Correlation:  0.1900 VWN1RPA + 0.8100 LYP
 Using SG-1 standard quadrature grid
 using 4 threads for integral computing
 -------------------------------------------------------
 OpenMP Integral computing Module                
 Release: version 2.0, May 2017, Q-Chem Inc. Pleasanton 
 -------------------------------------------------------
 -------------------------------------------------------
 OpenMP BLAS3 based DFT computing Module                
 Release: version 1.0, May 2013, Q-Chem Inc. Pittsburgh 
 -------------------------------------------------------
 A restricted SCF calculation will be
 performed using DIIS
 SCF converges when DIIS error is below 1.0e-08
 ---------------------------------------
  Cycle       Energy         DIIS error
 ---------------------------------------
    1   -7316.2693965987      9.07e-05  
    2   -7316.2694216271      2.35e-05  
    3   -7316.2694194927      4.33e-05  
    4   -7316.2694227711      8.54e-06  
    5   -7316.2694228903      5.03e-06  
    6   -7316.2694229400      6.18e-07  
    7   -7316.2694229410      1.97e-07  
    8   -7316.2694229410      5.46e-08  
    9   -7316.2694229411      1.27e-08  
   10   -7316.2694229410      2.12e-09  Convergence criterion met
 ---------------------------------------
 SCF time:   CPU 7.94s  wall 2.00s 
 SCF   energy in the final basis set =    -7316.2694229410
 Total energy in the final basis set =    -7316.2694229410

 --------------------------------------------------------------
             Orbital Energies (a.u.) and Symmetries
 --------------------------------------------------------------

 Alpha MOs, Restricted
 -- Occupied --                  
******* -176.30 -165.70 -165.70 -165.70  -77.13  -35.80  -31.29
  1 A'    2 A'    3 A'    1 A"    4 A'    5 A'    6 A'    7 A'                 
-31.284 -31.283 -22.938 -22.937 -22.937 -22.934 -22.934 -14.342
  2 A"    8 A'    9 A'    3 A"   10 A'    4 A"   11 A'   12 A'                 
 -6.627  -6.345  -4.788  -4.788  -4.783  -4.755  -4.744  -4.743
 13 A'   14 A'   15 A'    5 A"   16 A'   17 A'    6 A"   18 A'                 
 -2.021  -2.018  -2.016  -2.008  -2.008  -0.900  -0.671  -0.579
 19 A'    7 A"   20 A'    8 A"   21 A'   22 A'   23 A'   24 A'                 
 -0.447  -0.383  -0.360  -0.278  -0.277  -0.270
 25 A'   26 A'    9 A"   27 A'   10 A"   28 A'                                 
 -- Virtual --                   
 -0.115  -0.076  -0.017   0.016   0.031   0.039   0.048   0.092
 11 A"   29 A'   30 A'   31 A'   32 A'   12 A"   33 A'   34 A'                 
  0.130   0.136   0.149   0.156   0.189   0.201   0.213   0.256
 35 A'   13 A"   36 A'   37 A'   38 A'   39 A'   14 A"   40 A'                 
  0.264   0.274   0.335   0.377   0.381   0.406   0.407   0.438
 41 A'   15 A"   42 A'   16 A"   43 A'   44 A'   17 A"   45 A'                 
  0.495   0.529   0.617   0.638   0.671   0.705   0.749   0.817
 46 A'   47 A'   48 A'   18 A"   19 A"   49 A'   50 A'   20 A"                 
  0.859   0.895   1.047   1.087   1.274   1.309   1.316   1.361
 51 A'   52 A'   53 A'   54 A'   21 A"   22 A"   55 A'   56 A'                 
  1.434   1.493   1.564   1.647   1.897   2.101   2.293   2.317
 57 A'   23 A"   58 A'   59 A'   60 A'   24 A"   61 A'   25 A"                 
  2.550   2.645   2.947   3.776   3.950   3.966   3.974   3.978
 62 A'   63 A'   64 A'   26 A"   65 A'   27 A"   66 A'   28 A"                 
  4.012   4.122   4.274   4.418   5.987   6.007   6.030   6.938
 67 A'   68 A'   69 A'   70 A'   29 A"   71 A'   72 A'   73 A'                 
 13.753  13.844  13.963  27.741  28.335  28.351  28.369  28.542
 30 A"   74 A'   75 A'   76 A'   31 A"   77 A'   78 A'   32 A"                 
 28.545  28.547  28.562  28.626  35.384 127.884 127.895 127.915
 79 A'   33 A"   80 A'   81 A'   82 A'   34 A"   83 A'   84 A'                 
151.559 163.0631901.718
 85 A'   86 A'   87 A'                                                         

 Beta MOs, Restricted
 -- Occupied --                  
******* -176.30 -165.70 -165.70 -165.70  -77.13  -35.80  -31.29
  1 A'    2 A'    3 A'    1 A"    4 A'    5 A'    6 A'    7 A'                 
-31.284 -31.283 -22.938 -22.937 -22.937 -22.934 -22.934 -14.342
  2 A"    8 A'    9 A'    3 A"   10 A'    4 A"   11 A'   12 A'                 
 -6.627  -6.345  -4.788  -4.788  -4.783  -4.755  -4.744  -4.743
 13 A'   14 A'   15 A'    5 A"   16 A'   17 A'    6 A"   18 A'                 
 -2.021  -2.018  -2.016  -2.008  -2.008  -0.900  -0.671  -0.579
 19 A'    7 A"   20 A'    8 A"   21 A'   22 A'   23 A'   24 A'                 
 -0.447  -0.383  -0.360  -0.278  -0.277  -0.270
 25 A'   26 A'    9 A"   27 A'   10 A"   28 A'                                 
 -- Virtual --                   
 -0.115  -0.076  -0.017   0.016   0.031   0.039   0.048   0.092
 11 A"   29 A'   30 A'   31 A'   32 A'   12 A"   33 A'   34 A'                 
  0.130   0.136   0.149   0.156   0.189   0.201   0.213   0.256
 35 A'   13 A"   36 A'   37 A'   38 A'   39 A'   14 A"   40 A'                 
  0.264   0.274   0.335   0.377   0.381   0.406   0.407   0.438
 41 A'   15 A"   42 A'   16 A"   43 A'   44 A'   17 A"   45 A'                 
  0.495   0.529   0.617   0.638   0.671   0.705   0.749   0.817
 46 A'   47 A'   48 A'   18 A"   19 A"   49 A'   50 A'   20 A"                 
  0.859   0.895   1.047   1.087   1.274   1.309   1.316   1.361
 51 A'   52 A'   53 A'   54 A'   21 A"   22 A"   55 A'   56 A'                 
  1.434   1.493   1.564   1.647   1.897   2.101   2.293   2.317
 57 A'   23 A"   58 A'   59 A'   60 A'   24 A"   61 A'   25 A"                 
  2.550   2.645   2.947   3.776   3.950   3.966   3.974   3.978
 62 A'   63 A'   64 A'   26 A"   65 A'   27 A"   66 A'   28 A"                 
  4.012   4.122   4.274   4.418   5.987   6.007   6.030   6.938
 67 A'   68 A'   69 A'   70 A'   29 A"   71 A'   72 A'   73 A'                 
 13.753  13.844  13.963  27.741  28.335  28.351  28.369  28.542
 30 A"   74 A'   75 A'   76 A'   31 A"   77 A'   78 A'   32 A"                 
 28.545  28.547  28.562  28.626  35.384 127.884 127.895 127.915
 79 A'   33 A"   80 A'   81 A'   82 A'   34 A"   83 A'   84 A'                 
151.559 163.0631901.718
 85 A'   86 A'   87 A'                                                         
 --------------------------------------------------------------

          Ground-State Mulliken Net Atomic Charges

     Atom                 Charge (a.u.)
  ----------------------------------------
      1 P                     0.275771
      2 N                    -0.375207
      3 H                     0.267984
      4 I                    -0.168548
  ----------------------------------------
  Sum of atomic charges =    -0.000000

 -----------------------------------------------------------------
                    Cartesian Multipole Moments
 -----------------------------------------------------------------
    Charge (ESU x 10^10)
                -0.0000
    Dipole Moment (Debye)
         X       2.0526      Y      -1.7259      Z      -0.0000
       Tot       2.6818
    Quadrupole Moments (Debye-Ang)
        XX     -37.6894     XY      -4.3943     YY     -50.2940
        XZ      -0.0000     YZ       0.0000     ZZ     -47.6483
    Octopole Moments (Debye-Ang^2)
       XXX     -41.9276    XXY      -7.6451    XYY     -32.9348
       YYY      -7.5985    XXZ      -0.0000    XYZ       0.0000
       YYZ      -0.0000    XZZ     -26.3987    YZZ      -2.7650
       ZZZ       0.0000
    Hexadecapole Moments (Debye-Ang^3)
      XXXX    -477.8492   XXXY      10.0817   XXYY    -147.1806
      XYYY      16.2295   YYYY    -132.2658   XXXZ      -0.0000
      XXYZ       0.0000   XYYZ      -0.0000   YYYZ       0.0000
      XXZZ    -124.6488   XYZZ       5.1765   YYZZ     -32.1845
      XZZZ      -0.0000   YZZZ       0.0000   ZZZZ     -66.4758
 -----------------------------------------------------------------
 Calculating analytic gradient of the SCF energy
 Gradient of SCF Energy
            1           2           3           4
    1   0.0003686  -0.0005976   0.0001297   0.0000993
    2   0.0004503  -0.0002255  -0.0001224  -0.0001024
    3  -0.0000000   0.0000000  -0.0000000   0.0000000
 Max gradient component =       5.976E-04
 RMS gradient           =       2.580E-04
 Gradient time:  CPU 2.72 s  wall 0.77 s
 Geometry Optimization Parameters
   NAtoms,    NIC,     NZ,  NCons,   NDum,   NFix, NCnnct, MaxDiis
        4      14       4       0       0       0       0       0

 Cartesian Hessian Update
 Hessian Updated using BFGS Update


** GEOMETRY OPTIMIZATION IN DELOCALIZED INTERNAL COORDINATES **
   Searching for a Minimum

   Optimization Cycle:  10

                       Coordinates (Angstroms)
     ATOM                X               Y               Z
      1  P         1.8734879381   -0.6574943098    0.0000000000
      2  N         2.7711699328    0.6146935686    0.0000000000
      3  H         3.7775911318    0.4433027945    0.0000000000
      4  I        -0.4929822414    0.2156504142    0.0000000000
   Point Group: cs    Number of degrees of freedom:     5


   Energy is  -7316.269422941

 Hessian Updated using BFGS Update

  5 Hessian modes will be used to form the next step
  Hessian Eigenvalues:
     0.052149    0.086216    0.246122    0.404227    0.598182

 Minimum Search - Taking Simple RFO Step
 Searching for Lamda that Minimizes Along All modes
 Value Taken    Lamda =  -0.00000168
 Step Taken.  Stepsize is  0.004345

                             Maximum     Tolerance    Cnvgd?
         Gradient           0.000459      0.000300      NO
         Displacement       0.003693      0.001200      NO
         Energy change     -0.000010      0.000001      NO


 New Cartesian Coordinates Obtained by Inverse Iteration

 Displacement from previous Coordinates is:  0.005696
 ----------------------------------------------------------------
             Standard Nuclear Orientation (Angstroms)
    I     Atom           X                Y                Z
 ----------------------------------------------------------------
    1      P       1.8728212212    -0.6585192051     0.0000000000
    2      N       2.7716199375     0.6131516431     0.0000000000
    3      H       3.7783190378     0.4452664356     0.0000000000
    4      I      -0.4934934352     0.2162535938     0.0000000000
 ----------------------------------------------------------------
 Molecular Point Group                 Cs    NOp =  2
 Largest Abelian Subgroup              Cs    NOp =  2
 Nuclear Repulsion Energy =   275.9151466196 hartrees
 There are       38 alpha and       38 beta electrons
 Applying Cartesian multipole field
    Component          Value
    ---------          -----
     (2,0,0)        1.00000E-11
     (0,2,0)        2.00000E-11
     (0,0,2)       -3.00000E-11
 Nucleus-field energy     =     0.0000000056 hartrees
 Requested basis set is 6-311++G(d,p)
 There are 48 shells and 121 basis functions
 A cutoff of  1.0D-11 yielded   1006 shell pairs
 There are      6632 function pairs (      7440 Cartesian)
 Smallest overlap matrix eigenvalue = 2.48E-03
 Guess MOs from SCF MO coefficient file

 -----------------------------------------------------------------------
  General SCF calculation program by
  Eric Jon Sundstrom, Paul Horn, Yuezhi Mao, Dmitri Zuev, Alec White,
  David Stuck, Shaama M.S., Shane Yost, Joonho Lee, David Small,
  Daniel Levine, Susi Lehtola, Hugh Burton, Evgeny Epifanovsky
 -----------------------------------------------------------------------
 Exchange:     0.2000 Hartree-Fock + 0.0800 Slater + 0.7200 B88
 Correlation:  0.1900 VWN1RPA + 0.8100 LYP
 Using SG-1 standard quadrature grid
 using 4 threads for integral computing
 -------------------------------------------------------
 OpenMP Integral computing Module                
 Release: version 2.0, May 2017, Q-Chem Inc. Pleasanton 
 -------------------------------------------------------
 -------------------------------------------------------
 OpenMP BLAS3 based DFT computing Module                
 Release: version 1.0, May 2013, Q-Chem Inc. Pittsburgh 
 -------------------------------------------------------
 A restricted SCF calculation will be
 performed using DIIS
 SCF converges when DIIS error is below 1.0e-08
 ---------------------------------------
  Cycle       Energy         DIIS error
 ---------------------------------------
    1   -7316.2694220030      2.47e-05  
    2   -7316.2694237619      5.85e-06  
    3   -7316.2694234700      1.39e-05  
    4   -7316.2694238504      1.65e-06  
    5   -7316.2694238557      8.25e-07  
    6   -7316.2694238570      1.70e-07  
    7   -7316.2694238570      1.96e-08  
    8   -7316.2694238570      1.34e-08  
    9   -7316.2694238571      2.97e-09  Convergence criterion met
 ---------------------------------------
 SCF time:   CPU 7.14s  wall 2.00s 
 SCF   energy in the final basis set =    -7316.2694238571
 Total energy in the final basis set =    -7316.2694238571

 --------------------------------------------------------------
             Orbital Energies (a.u.) and Symmetries
 --------------------------------------------------------------

 Alpha MOs, Restricted
 -- Occupied --                  
******* -176.30 -165.70 -165.70 -165.70  -77.13  -35.80  -31.29
  1 A'    2 A'    3 A'    1 A"    4 A'    5 A'    6 A'    7 A'                 
-31.283 -31.283 -22.938 -22.937 -22.937 -22.934 -22.934 -14.342
  2 A"    8 A'    9 A'    3 A"   10 A'    4 A"   11 A'   12 A'                 
 -6.627  -6.345  -4.788  -4.788  -4.783  -4.755  -4.744  -4.743
 13 A'   14 A'   15 A'    5 A"   16 A'   17 A'    6 A"   18 A'                 
 -2.021  -2.018  -2.016  -2.008  -2.008  -0.900  -0.671  -0.579
 19 A'    7 A"   20 A'    8 A"   21 A'   22 A'   23 A'   24 A'                 
 -0.446  -0.382  -0.360  -0.278  -0.277  -0.270
 25 A'   26 A'    9 A"   27 A'   10 A"   28 A'                                 
 -- Virtual --                   
 -0.115  -0.076  -0.017   0.016   0.031   0.039   0.048   0.092
 11 A"   29 A'   30 A'   31 A'   32 A'   12 A"   33 A'   34 A'                 
  0.130   0.136   0.149   0.156   0.189   0.200   0.213   0.256
 35 A'   13 A"   36 A'   37 A'   38 A'   39 A'   14 A"   40 A'                 
  0.264   0.274   0.335   0.377   0.381   0.406   0.407   0.438
 41 A'   15 A"   42 A'   16 A"   43 A'   44 A'   17 A"   45 A'                 
  0.495   0.529   0.617   0.638   0.671   0.705   0.748   0.817
 46 A'   47 A'   48 A'   18 A"   19 A"   49 A'   50 A'   20 A"                 
  0.859   0.896   1.046   1.087   1.274   1.310   1.316   1.361
 51 A'   52 A'   53 A'   54 A'   21 A"   22 A"   55 A'   56 A'                 
  1.435   1.493   1.565   1.646   1.897   2.100   2.291   2.318
 57 A'   23 A"   58 A'   59 A'   60 A'   24 A"   61 A'   25 A"                 
  2.551   2.646   2.947   3.776   3.949   3.966   3.974   3.978
 62 A'   63 A'   64 A'   26 A"   65 A'   27 A"   66 A'   28 A"                 
  4.012   4.122   4.274   4.419   5.987   6.007   6.030   6.937
 67 A'   68 A'   69 A'   70 A'   29 A"   71 A'   72 A'   73 A'                 
 13.753  13.844  13.963  27.741  28.335  28.351  28.369  28.542
 30 A"   74 A'   75 A'   76 A'   31 A"   77 A'   78 A'   32 A"                 
 28.545  28.547  28.562  28.626  35.385 127.884 127.895 127.915
 79 A'   33 A"   80 A'   81 A'   82 A'   34 A"   83 A'   84 A'                 
151.559 163.0621901.718
 85 A'   86 A'   87 A'                                                         

 Beta MOs, Restricted
 -- Occupied --                  
******* -176.30 -165.70 -165.70 -165.70  -77.13  -35.80  -31.29
  1 A'    2 A'    3 A'    1 A"    4 A'    5 A'    6 A'    7 A'                 
-31.283 -31.283 -22.938 -22.937 -22.937 -22.934 -22.934 -14.342
  2 A"    8 A'    9 A'    3 A"   10 A'    4 A"   11 A'   12 A'                 
 -6.627  -6.345  -4.788  -4.788  -4.783  -4.755  -4.744  -4.743
 13 A'   14 A'   15 A'    5 A"   16 A'   17 A'    6 A"   18 A'                 
 -2.021  -2.018  -2.016  -2.008  -2.008  -0.900  -0.671  -0.579
 19 A'    7 A"   20 A'    8 A"   21 A'   22 A'   23 A'   24 A'                 
 -0.446  -0.382  -0.360  -0.278  -0.277  -0.270
 25 A'   26 A'    9 A"   27 A'   10 A"   28 A'                                 
 -- Virtual --                   
 -0.115  -0.076  -0.017   0.016   0.031   0.039   0.048   0.092
 11 A"   29 A'   30 A'   31 A'   32 A'   12 A"   33 A'   34 A'                 
  0.130   0.136   0.149   0.156   0.189   0.200   0.213   0.256
 35 A'   13 A"   36 A'   37 A'   38 A'   39 A'   14 A"   40 A'                 
  0.264   0.274   0.335   0.377   0.381   0.406   0.407   0.438
 41 A'   15 A"   42 A'   16 A"   43 A'   44 A'   17 A"   45 A'                 
  0.495   0.529   0.617   0.638   0.671   0.705   0.748   0.817
 46 A'   47 A'   48 A'   18 A"   19 A"   49 A'   50 A'   20 A"                 
  0.859   0.896   1.046   1.087   1.274   1.310   1.316   1.361
 51 A'   52 A'   53 A'   54 A'   21 A"   22 A"   55 A'   56 A'                 
  1.435   1.493   1.565   1.646   1.897   2.100   2.291   2.318
 57 A'   23 A"   58 A'   59 A'   60 A'   24 A"   61 A'   25 A"                 
  2.551   2.646   2.947   3.776   3.949   3.966   3.974   3.978
 62 A'   63 A'   64 A'   26 A"   65 A'   27 A"   66 A'   28 A"                 
  4.012   4.122   4.274   4.419   5.987   6.007   6.030   6.937
 67 A'   68 A'   69 A'   70 A'   29 A"   71 A'   72 A'   73 A'                 
 13.753  13.844  13.963  27.741  28.335  28.351  28.369  28.542
 30 A"   74 A'   75 A'   76 A'   31 A"   77 A'   78 A'   32 A"                 
 28.545  28.547  28.562  28.626  35.385 127.884 127.895 127.915
 79 A'   33 A"   80 A'   81 A'   82 A'   34 A"   83 A'   84 A'                 
151.559 163.0621901.718
 85 A'   86 A'   87 A'                                                         
 --------------------------------------------------------------

          Ground-State Mulliken Net Atomic Charges

     Atom                 Charge (a.u.)
  ----------------------------------------
      1 P                     0.276117
      2 N                    -0.375947
      3 H                     0.268515
      4 I                    -0.168685
  ----------------------------------------
  Sum of atomic charges =    -0.000000

 -----------------------------------------------------------------
                    Cartesian Multipole Moments
 -----------------------------------------------------------------
    Charge (ESU x 10^10)
                -0.0000
    Dipole Moment (Debye)
         X       2.0580      Y      -1.7229      Z      -0.0000
       Tot       2.6840
    Quadrupole Moments (Debye-Ang)
        XX     -37.6725     XY      -4.3762     YY     -50.2832
        XZ      -0.0000     YZ       0.0000     ZZ     -47.6496
    Octopole Moments (Debye-Ang^2)
       XXX     -41.7668    XXY      -7.5623    XYY     -32.8769
       YYY      -7.5837    XXZ      -0.0000    XYZ       0.0000
       YYZ      -0.0000    XZZ     -26.3774    YZZ      -2.7632
       ZZZ      -0.0000
    Hexadecapole Moments (Debye-Ang^3)
      XXXX    -477.3956   XXXY      10.5414   XXYY    -147.0648
      XYYY      16.4004   YYYY    -132.3343   XXXZ      -0.0000
      XXYZ       0.0000   XYYZ      -0.0000   YYYZ       0.0000
      XXZZ    -124.6498   XYZZ       5.2258   YYZZ     -32.1968
      XZZZ      -0.0000   YZZZ       0.0000   ZZZZ     -66.4820
 -----------------------------------------------------------------
 Calculating analytic gradient of the SCF energy
 Gradient of SCF Energy
            1           2           3           4
    1   0.0000234  -0.0001035   0.0000236   0.0000564
    2   0.0000952  -0.0000401   0.0000434  -0.0000985
    3  -0.0000000   0.0000000  -0.0000000   0.0000000
 Max gradient component =       1.035E-04
 RMS gradient           =       5.571E-05
 Gradient time:  CPU 2.71 s  wall 0.77 s
 Geometry Optimization Parameters
   NAtoms,    NIC,     NZ,  NCons,   NDum,   NFix, NCnnct, MaxDiis
        4      14       4       0       0       0       0       0

 Cartesian Hessian Update
 Hessian Updated using BFGS Update


** GEOMETRY OPTIMIZATION IN DELOCALIZED INTERNAL COORDINATES **
   Searching for a Minimum

   Optimization Cycle:  11

                       Coordinates (Angstroms)
     ATOM                X               Y               Z
      1  P         1.8728212212   -0.6585192051    0.0000000000
      2  N         2.7716199375    0.6131516431    0.0000000000
      3  H         3.7783190378    0.4452664356    0.0000000000
      4  I        -0.4934934352    0.2162535938    0.0000000000
   Point Group: cs    Number of degrees of freedom:     5


   Energy is  -7316.269423857

 Hessian Updated using BFGS Update

  5 Hessian modes will be used to form the next step
  Hessian Eigenvalues:
     0.049381    0.091369    0.245866    0.404348    0.540016

 Minimum Search - Taking Simple RFO Step
 Searching for Lamda that Minimizes Along All modes
 Value Taken    Lamda =   0.00000000
 Step Taken.  Stepsize is  0.000755

                             Maximum     Tolerance    Cnvgd?
         Gradient           0.000068      0.000300     YES
         Displacement       0.000547      0.001200     YES
         Energy change     -0.000001      0.000001     YES


                       Distance Matrix (Angstroms)
             P (  1)   N (  2)   H (  3)
   N (  2)  1.557237
   H (  3)  2.202105  1.020602
   I (  4)  2.522830  3.289148  4.277947

 Final energy is   -7316.2694238570830     


 ******************************
 **  OPTIMIZATION CONVERGED  **
 ******************************

                       Coordinates (Angstroms)
     ATOM                X               Y               Z
      1  P         1.8728212212   -0.6585192051    0.0000000000
      2  N         2.7716199375    0.6131516431    0.0000000000
      3  H         3.7783190378    0.4452664356    0.0000000000
      4  I        -0.4934934352    0.2162535938    0.0000000000

Z-matrix Print:
$molecule
0 1
I 
P  1 2.522830
N  2 1.557237 1 104.963913
H  3 1.020602 2 115.784150 1 -180.000000 0
$end


 --------------------------------------------------------------
             Orbital Energies (a.u.) and Symmetries
 --------------------------------------------------------------

 Alpha MOs, Restricted
 -- Occupied --                  
******* -176.30 -165.70 -165.70 -165.70  -77.13  -35.80  -31.29
  1 A'    2 A'    3 A'    1 A"    4 A'    5 A'    6 A'    7 A'                 
-31.283 -31.283 -22.938 -22.937 -22.937 -22.934 -22.934 -14.342
  2 A"    8 A'    9 A'    3 A"   10 A'    4 A"   11 A'   12 A'                 
 -6.627  -6.345  -4.788  -4.788  -4.783  -4.755  -4.744  -4.743
 13 A'   14 A'   15 A'    5 A"   16 A'   17 A'    6 A"   18 A'                 
 -2.021  -2.018  -2.016  -2.008  -2.008  -0.900  -0.671  -0.579
 19 A'    7 A"   20 A'    8 A"   21 A'   22 A'   23 A'   24 A'                 
 -0.446  -0.382  -0.360  -0.278  -0.277  -0.270
 25 A'   26 A'    9 A"   27 A'   10 A"   28 A'                                 
 -- Virtual --                   
 -0.115  -0.076  -0.017   0.016   0.031   0.039   0.048   0.092
 11 A"   29 A'   30 A'   31 A'   32 A'   12 A"   33 A'   34 A'                 
  0.130   0.136   0.149   0.156   0.189   0.200   0.213   0.256
 35 A'   13 A"   36 A'   37 A'   38 A'   39 A'   14 A"   40 A'                 
  0.264   0.274   0.335   0.377   0.381   0.406   0.407   0.438
 41 A'   15 A"   42 A'   16 A"   43 A'   44 A'   17 A"   45 A'                 
  0.495   0.529   0.617   0.638   0.671   0.705   0.748   0.817
 46 A'   47 A'   48 A'   18 A"   19 A"   49 A'   50 A'   20 A"                 
  0.859   0.896   1.046   1.087   1.274   1.310   1.316   1.361
 51 A'   52 A'   53 A'   54 A'   21 A"   22 A"   55 A'   56 A'                 
  1.435   1.493   1.565   1.646   1.897   2.100   2.291   2.318
 57 A'   23 A"   58 A'   59 A'   60 A'   24 A"   61 A'   25 A"                 
  2.551   2.646   2.947   3.776   3.949   3.966   3.974   3.978
 62 A'   63 A'   64 A'   26 A"   65 A'   27 A"   66 A'   28 A"                 
  4.012   4.122   4.274   4.419   5.987   6.007   6.030   6.937
 67 A'   68 A'   69 A'   70 A'   29 A"   71 A'   72 A'   73 A'                 
 13.753  13.844  13.963  27.741  28.335  28.351  28.369  28.542
 30 A"   74 A'   75 A'   76 A'   31 A"   77 A'   78 A'   32 A"                 
 28.545  28.547  28.562  28.626  35.385 127.884 127.895 127.915
 79 A'   33 A"   80 A'   81 A'   82 A'   34 A"   83 A'   84 A'                 
151.559 163.0621901.718
 85 A'   86 A'   87 A'                                                         

 Beta MOs, Restricted
 -- Occupied --                  
******* -176.30 -165.70 -165.70 -165.70  -77.13  -35.80  -31.29
  1 A'    2 A'    3 A'    1 A"    4 A'    5 A'    6 A'    7 A'                 
-31.283 -31.283 -22.938 -22.937 -22.937 -22.934 -22.934 -14.342
  2 A"    8 A'    9 A'    3 A"   10 A'    4 A"   11 A'   12 A'                 
 -6.627  -6.345  -4.788  -4.788  -4.783  -4.755  -4.744  -4.743
 13 A'   14 A'   15 A'    5 A"   16 A'   17 A'    6 A"   18 A'                 
 -2.021  -2.018  -2.016  -2.008  -2.008  -0.900  -0.671  -0.579
 19 A'    7 A"   20 A'    8 A"   21 A'   22 A'   23 A'   24 A'                 
 -0.446  -0.382  -0.360  -0.278  -0.277  -0.270
 25 A'   26 A'    9 A"   27 A'   10 A"   28 A'                                 
 -- Virtual --                   
 -0.115  -0.076  -0.017   0.016   0.031   0.039   0.048   0.092
 11 A"   29 A'   30 A'   31 A'   32 A'   12 A"   33 A'   34 A'                 
  0.130   0.136   0.149   0.156   0.189   0.200   0.213   0.256
 35 A'   13 A"   36 A'   37 A'   38 A'   39 A'   14 A"   40 A'                 
  0.264   0.274   0.335   0.377   0.381   0.406   0.407   0.438
 41 A'   15 A"   42 A'   16 A"   43 A'   44 A'   17 A"   45 A'                 
  0.495   0.529   0.617   0.638   0.671   0.705   0.748   0.817
 46 A'   47 A'   48 A'   18 A"   19 A"   49 A'   50 A'   20 A"                 
  0.859   0.896   1.046   1.087   1.274   1.310   1.316   1.361
 51 A'   52 A'   53 A'   54 A'   21 A"   22 A"   55 A'   56 A'                 
  1.435   1.493   1.565   1.646   1.897   2.100   2.291   2.318
 57 A'   23 A"   58 A'   59 A'   60 A'   24 A"   61 A'   25 A"                 
  2.551   2.646   2.947   3.776   3.949   3.966   3.974   3.978
 62 A'   63 A'   64 A'   26 A"   65 A'   27 A"   66 A'   28 A"                 
  4.012   4.122   4.274   4.419   5.987   6.007   6.030   6.937
 67 A'   68 A'   69 A'   70 A'   29 A"   71 A'   72 A'   73 A'                 
 13.753  13.844  13.963  27.741  28.335  28.351  28.369  28.542
 30 A"   74 A'   75 A'   76 A'   31 A"   77 A'   78 A'   32 A"                 
 28.545  28.547  28.562  28.626  35.385 127.884 127.895 127.915
 79 A'   33 A"   80 A'   81 A'   82 A'   34 A"   83 A'   84 A'                 
151.559 163.0621901.718
 85 A'   86 A'   87 A'                                                         
 --------------------------------------------------------------

          Ground-State Mulliken Net Atomic Charges

     Atom                 Charge (a.u.)
  ----------------------------------------
      1 P                     0.276117
      2 N                    -0.375947
      3 H                     0.268515
      4 I                    -0.168685
  ----------------------------------------
  Sum of atomic charges =    -0.000000

 -----------------------------------------------------------------
                    Cartesian Multipole Moments
 -----------------------------------------------------------------
    Charge (ESU x 10^10)
                -0.0000
    Dipole Moment (Debye)
         X       2.0580      Y      -1.7229      Z      -0.0000
       Tot       2.6840
    Quadrupole Moments (Debye-Ang)
        XX     -37.6725     XY      -4.3762     YY     -50.2832
        XZ      -0.0000     YZ       0.0000     ZZ     -47.6496
    Octopole Moments (Debye-Ang^2)
       XXX     -41.7668    XXY      -7.5623    XYY     -32.8769
       YYY      -7.5837    XXZ      -0.0000    XYZ       0.0000
       YYZ      -0.0000    XZZ     -26.3774    YZZ      -2.7632
       ZZZ      -0.0000
    Hexadecapole Moments (Debye-Ang^3)
      XXXX    -477.3956   XXXY      10.5414   XXYY    -147.0648
      XYYY      16.4004   YYYY    -132.3343   XXXZ      -0.0000
      XXYZ       0.0000   XYYZ      -0.0000   YYYZ       0.0000
      XXZZ    -124.6498   XYZZ       5.2258   YYZZ     -32.1968
      XZZZ      -0.0000   YZZZ       0.0000   ZZZZ     -66.4820
 -----------------------------------------------------------------
Archival summary:
1\1\TWL01\OPT\ProcedureUnspecified\BasisUnspecified\1111\taweetha\SunNov2517:31:082018SunNov2517:31:082018\0\\#,OPT,ProcedureUnspecified,BasisUnspecified,\\0,1\I\P,1,2.52283\N,2,1.55724,1,104.964\H,3,1.0206,2,115.784,1,-180,0\\\@

 Total job time:  35.28s(wall), 124.11s(cpu) 
 Sun Nov 25 17:31:08 2018

        *************************************************************
        *                                                           *
        *  Thank you very much for using Q-Chem.  Have a nice day.  *
        *                                                           *
        *************************************************************


 
User input: 2 of 2 
 
Q-Chem Developer Version!
                  Welcome to Q-Chem
     A Quantum Leap Into The Future Of Chemistry


 Q-Chem 5.1, Q-Chem, Inc., Pleasanton, CA (2018)

 Yihan Shao,  Zhengting Gan,  E. Epifanovsky,  A. T. B. Gilbert,  M. Wormit,  
 J. Kussmann,  A. W. Lange,  A. Behn,  Jia Deng,  Xintian Feng,  D. Ghosh,  
 M. Goldey,  P. R. Horn,  L. D. Jacobson,  I. Kaliman,  T. Kus,  A. Landau,  
 Jie Liu,  E. I. Proynov,  R. M. Richard,  R. P. Steele,  E. J. Sundstrom,  
 H. L. Woodcock III,  P. M. Zimmerman,  D. Zuev,  B. Albrecht,  E. Alguire,  
 S. A. Baeppler,  D. Barton,  Z. Benda,  Y. A. Bernard,  E. J. Berquist,  
 K. B. Bravaya,  H. Burton,  D. Casanova,  Chun-Min Chang,  Yunqing Chen,  
 A. Chien,  K. D. Closser,  M. P. Coons,  S. Coriani,  S. Dasgupta,  
 A. L. Dempwolff,  M. Diedenhofen,  Hainam Do,  R. G. Edgar,  Po-Tung Fang,  
 S. Faraji,  S. Fatehi,  Qingguo Feng,  K. D. Fenk,  J. Fosso-Tande,  
 Qinghui Ge,  A. Ghysels,  G. Gidofalvi,  J. Gomes,  J. Gonthier,  A. Gunina,  
 D. Hait,  M. W. D. Hanson-Heine,  P. H. P. Harbach,  A. W. Hauser,  
 J. E. Herr,  E. G. Hohenstein,  Z. C. Holden,  Kerwin Hui,  B. C. Huynh,  
 T.-C. Jagau,  Hyunjun Ji,  B. Kaduk,  K. Khistyaev,  Jaehoon Kim,  
 P. Klunzinger,  K. Koh,  D. Kosenkov,  L. Koulias,  T. Kowalczyk,  
 C. M. Krauter,  A. Kunitsa,  Ka Un Lao,  A. Laurent,  K. V. Lawler,  
 Joonho Lee,  D. Lefrancois,  S. Lehtola,  D. S. Levine,  Yi-Pei Li,  
 You-Sheng Lin,  Fenglai Liu,  E. Livshits,  A. Luenser,  P. Manohar,  
 E. Mansoor,  S. F. Manzer,  Shan-Ping Mao,  Yuezhi Mao,  N. Mardirossian,  
 A. V. Marenich,  T. Markovich,  L. A. Martinez-Martinez,  S. A. Maurer,  
 N. J. Mayhall,  S. C. McKenzie,  J.-M. Mewes,  A. F. Morrison,  
 J. W. Mullinax,  K. Nanda,  T. S. Nguyen-Beck,  R. Olivares-Amaya,  
 J. A. Parkhill,  T. M. Perrine,  F. Plasser,  P. Pokhilko,  S. Prager,  
 A. Prociuk,  E. Ramos,  D. R. Rehn,  F. Rob,  M. Schneider,  N. Sergueev,  
 S. M. Sharada,  S. Sharma,  D. W. Small,  T. Stauch,  T. Stein,  
 Yu-Chuan Su,  A. J. W. Thom,  A. Tkatchenko,  T. Tsuchimochi,  N. M. Tubman,  
 L. Vogt,  M. L. Vidal,  O. Vydrov,  M. A. Watson,  J. Wenzel,  
 M. de Wergifosse,  T. A. Wesolowski,  A. White,  J. Witte,  A. Yamada,  
 Jun Yang,  K. Yao,  S. Yeganeh,  S. R. Yost,  Zhi-Qiang You,  A. Zech,  
 Igor Ying Zhang,  Xing Zhang,  Yan Zhao,  Ying Zhu,  B. R. Brooks,  
 G. K. L. Chan,  C. J. Cramer,  M. S. Gordon,  W. J. Hehre,  A. Klamt,  
 M. W. Schmidt,  C. D. Sherrill,  D. G. Truhlar,  A. Aspuru-Guzik,  R. Baer,  
 A. T. Bell,  N. A. Besley,  Jeng-Da Chai,  A. E. DePrince, III,  
 R. A. DiStasio Jr.,  A. Dreuw,  B. D. Dunietz,  T. R. Furlani,  
 Chao-Ping Hsu,  Yousung Jung,  Jing Kong,  D. S. Lambrecht,  WanZhen Liang,  
 C. Ochsenfeld,  V. A. Rassolov,  L. V. Slipchenko,  J. E. Subotnik,  
 T. Van Voorhis,  J. M. Herbert,  A. I. Krylov,  P. M. W. Gill,  M. Head-Gordon

 Contributors to earlier versions of Q-Chem not listed above: 
 R. D. Adamson,  B. Austin,  J. Baker,  G. J. O. Beran,  K. Brandhorst,  
 S. T. Brown,  E. F. C. Byrd,  A. K. Chakraborty,  C.-L. Cheng,  
 Siu Hung Chien,  D. M. Chipman,  D. L. Crittenden,  H. Dachsel,  
 R. J. Doerksen,  A. D. Dutoi,  L. Fusti-Molnar,  W. A. Goddard III,  
 A. Golubeva-Zadorozhnaya,  S. R. Gwaltney,  G. Hawkins,  A. Heyden,  
 S. Hirata,  G. Kedziora,  F. J. Keil,  C. Kelley,  Jihan Kim,  R. A. King,  
 R. Z. Khaliullin,  P. P. Korambath,  W. Kurlancheek,  A. M. Lee,  M. S. Lee,  
 S. V. Levchenko,  Ching Yeh Lin,  D. Liotard,  R. C. Lochan,  I. Lotan,  
 P. E. Maslen,  N. Nair,  D. P. O'Neill,  D. Neuhauser,  E. Neuscamman,  
 C. M. Oana,  R. Olson,  B. Peters,  R. Peverati,  P. A. Pieniazek,  
 Y. M. Rhee,  J. Ritchie,  M. A. Rohrdanz,  E. Rosta,  N. J. Russ,  
 H. F. Schaefer III,  N. E. Schultz,  N. Shenvi,  A. C. Simmonett,  A. Sodt,  
 D. Stuck,  K. S. Thanthiriwatte,  V. Vanovschi,  Tao Wang,  A. Warshel,  
 C. F. Williams,  Q. Wu,  X. Xu,  W. Zhang

 Please cite Q-Chem as follows:
 Y. Shao et al., Mol. Phys. 113, 184-215 (2015)
 DOI: 10.1080/00268976.2014.952696

 Q-Chem 5.1.2 for Intel X86 EM64T Linux

 Parts of Q-Chem use Armadillo 8.300.2 (Tropical Shenanigans).
 http://arma.sourceforge.net/

 Q-Chem begins on Sun Nov 25 17:31:08 2018  

Host: 
0

     Scratch files written to /scratch/taweetham/qchem46706//
The previous job contains 0 fragments, simply inherited here
Input Ideriv = 2
Curr. Ideriv = -1
Max.  Ideriv = 2

Checking the input file for inconsistencies... 	...done.

--------------------------------------------------------------
User input:
--------------------------------------------------------------

$molecule
read
$end

$rem
   job_type 	frequency
   basis 	6-311++g**
   method	b3lyp	
$end


--------------------------------------------------------------
 ----------------------------------------------------------------
             Standard Nuclear Orientation (Angstroms)
    I     Atom           X                Y                Z
 ----------------------------------------------------------------
    1      P       1.6140662481    -0.5689434479     0.0000000000
    2      N       2.3687180909     0.7932189781    -0.0000000000
    3      H       3.3877260359     0.7361985471    -0.0000000000
    4      I      -0.8335801206     0.0423664212    -0.0000000000
 ----------------------------------------------------------------
 Molecular Point Group                 Cs    NOp =  2
 Largest Abelian Subgroup              Cs    NOp =  2
 Nuclear Repulsion Energy =   275.9151466196 hartrees
 There are       38 alpha and       38 beta electrons
 Requested basis set is 6-311++G(d,p)
 There are 48 shells and 121 basis functions

 Total QAlloc Memory Limit   2000 MB
 Mega-Array Size       188 MB
 MEM_STATIC part       192 MB

                       Distance Matrix (Angstroms)
             P (  1)   N (  2)   H (  3)
   N (  2)  1.557237
   H (  3)  2.202105  1.020602
   I (  4)  2.522830  3.289148  4.277947

 A cutoff of  1.0D-11 yielded   1006 shell pairs
 There are      6632 function pairs (      7440 Cartesian)

 -------------------------------------------------------
 OpenMP Integral Computing Module                       
 Release: version 1.0, May 2013, Q-Chem Inc. Pittsburgh 
 -------------------------------------------------------
 Integral Job Info:
 Integral job number is                      11
 Integral operator is                         1
 short-range coefficients                     0
 long-range coefficients              100000000
 Omega coefficients                           0
 if combine SR and LR in K                    0
 Integral screening is                        0
 Integral computing path is                   2
 max size of driver memory is            800000
 size of driver memory is                593474
 size of scratch memory is             11861008
 max col of scratch BK array               1296
 max len of scratch array in speh3          155
 max len of scratch index in speh4           18
 max int batch size is                      520
 min int batch size is                       52
 fixed nKL is                                52
 max L of basis functions is                  2
 order of int derivative is                   0
 number of shells is                         48
 number of basis is                         128
 number of cartesian basis is               128
 number of contracted shell pairs          1006
 number of primitive shell pairs           2184
 maxK2 (contraction) of shell pair           36
 max number of K2 of shell pair               1
 max number of CS2 of shell pair            169
 max number of PS2 of shell pair            169
 mem total for path MDJ                  518790
 -------------------------------------------------------
 Smallest overlap matrix eigenvalue = 2.48E-03
 Guess from superposition of atomic densities
 Warning:  Energy on first SCF cycle will be non-variational
 SAD guess density has 76.000000 electrons

 -----------------------------------------------------------------------
  General SCF calculation program by
  Eric Jon Sundstrom, Paul Horn, Yuezhi Mao, Dmitri Zuev, Alec White,
  David Stuck, Shaama M.S., Shane Yost, Joonho Lee, David Small,
  Daniel Levine, Susi Lehtola, Hugh Burton, Evgeny Epifanovsky
 -----------------------------------------------------------------------
 Exchange:     0.2000 Hartree-Fock + 0.0800 Slater + 0.7200 B88
 Correlation:  0.1900 VWN1RPA + 0.8100 LYP
 Using SG-1 standard quadrature grid
 using 4 threads for integral computing
 -------------------------------------------------------
 OpenMP Integral computing Module                
 Release: version 2.0, May 2017, Q-Chem Inc. Pleasanton 
 -------------------------------------------------------
 -------------------------------------------------------
 OpenMP BLAS3 based DFT computing Module                
 Release: version 1.0, May 2013, Q-Chem Inc. Pittsburgh 
 -------------------------------------------------------
 A restricted SCF calculation will be
 performed using DIIS
 SCF converges when DIIS error is below 1.0e-08
 ---------------------------------------
  Cycle       Energy         DIIS error
 ---------------------------------------
    1   -7316.4567849695      4.50e-02  
    2   -7316.1361669010      8.73e-03  
    3   -7315.1133559481      2.33e-02  
    4   -7316.2531673974      2.20e-03  
    5   -7316.2569427288      2.28e-03  
    6   -7316.2689238882      3.99e-04  
    7   -7316.2692676648      8.90e-05  
    8   -7316.2692819760      3.01e-05  
    9   -7316.2692836053      9.33e-06  
   10   -7316.2692837731      1.31e-06  
   11   -7316.2692837765      3.71e-07  
   12   -7316.2692837767      5.39e-08  
   13   -7316.2692837768      5.73e-09  Convergence criterion met
 ---------------------------------------
 SCF time:   CPU 10.28s  wall 3.00s 
 SCF   energy in the final basis set =    -7316.2692837768
 Total energy in the final basis set =    -7316.2692837768

 --------------------------------------------------------------
             Orbital Energies (a.u.) and Symmetries
 --------------------------------------------------------------

 Alpha MOs, Restricted
 -- Occupied --                  
******* -176.30 -165.70 -165.70 -165.70  -77.13  -35.80  -31.29
  1 A'    2 A'    3 A'    1 A"    4 A'    5 A'    6 A'    7 A'                 
-31.283 -31.283 -22.938 -22.937 -22.937 -22.934 -22.934 -14.342
  2 A"    8 A'    9 A'    3 A"   10 A'    4 A"   11 A'   12 A'                 
 -6.627  -6.345  -4.788  -4.788  -4.783  -4.754  -4.744  -4.743
 13 A'   14 A'   15 A'    5 A"   16 A'   17 A'    6 A"   18 A'                 
 -2.021  -2.018  -2.016  -2.008  -2.008  -0.900  -0.671  -0.579
 19 A'    7 A"   20 A'    8 A"   21 A'   22 A'   23 A'   24 A'                 
 -0.446  -0.382  -0.360  -0.278  -0.277  -0.270
 25 A'   26 A'    9 A"   27 A'   10 A"   28 A'                                 
 -- Virtual --                   
 -0.115  -0.076  -0.017   0.016   0.031   0.039   0.048   0.092
 11 A"   29 A'   30 A'   31 A'   32 A'   12 A"   33 A'   34 A'                 
  0.130   0.136   0.149   0.156   0.189   0.200   0.213   0.255
 35 A'   13 A"   36 A'   37 A'   38 A'   39 A'   14 A"   40 A'                 
  0.264   0.274   0.335   0.377   0.381   0.406   0.407   0.438
 41 A'   15 A"   42 A'   16 A"   43 A'   44 A'   17 A"   45 A'                 
  0.495   0.529   0.617   0.638   0.671   0.705   0.748   0.817
 46 A'   47 A'   48 A'   18 A"   19 A"   49 A'   50 A'   20 A"                 
  0.859   0.896   1.046   1.087   1.274   1.309   1.316   1.361
 51 A'   52 A'   53 A'   54 A'   21 A"   22 A"   55 A'   56 A'                 
  1.435   1.493   1.564   1.646   1.897   2.100   2.291   2.318
 57 A'   23 A"   58 A'   59 A'   60 A'   24 A"   61 A'   25 A"                 
  2.551   2.646   2.947   3.776   3.949   3.966   3.974   3.978
 62 A'   63 A'   64 A'   26 A"   65 A'   27 A"   66 A'   28 A"                 
  4.012   4.122   4.274   4.419   5.986   6.007   6.030   6.937
 67 A'   68 A'   69 A'   70 A'   29 A"   71 A'   72 A'   73 A'                 
 13.753  13.844  13.963  27.741  28.335  28.351  28.369  28.542
 30 A"   74 A'   75 A'   76 A'   31 A"   77 A'   78 A'   32 A"                 
 28.545  28.547  28.562  28.626  35.385 127.884 127.895 127.915
 79 A'   33 A"   80 A'   81 A'   82 A'   34 A"   83 A'   84 A'                 
151.559 163.0621901.718
 85 A'   86 A'   87 A'                                                         

 Beta MOs, Restricted
 -- Occupied --                  
******* -176.30 -165.70 -165.70 -165.70  -77.13  -35.80  -31.29
  1 A'    2 A'    3 A'    1 A"    4 A'    5 A'    6 A'    7 A'                 
-31.283 -31.283 -22.938 -22.937 -22.937 -22.934 -22.934 -14.342
  2 A"    8 A'    9 A'    3 A"   10 A'    4 A"   11 A'   12 A'                 
 -6.627  -6.345  -4.788  -4.788  -4.783  -4.754  -4.744  -4.743
 13 A'   14 A'   15 A'    5 A"   16 A'   17 A'    6 A"   18 A'                 
 -2.021  -2.018  -2.016  -2.008  -2.008  -0.900  -0.671  -0.579
 19 A'    7 A"   20 A'    8 A"   21 A'   22 A'   23 A'   24 A'                 
 -0.446  -0.382  -0.360  -0.278  -0.277  -0.270
 25 A'   26 A'    9 A"   27 A'   10 A"   28 A'                                 
 -- Virtual --                   
 -0.115  -0.076  -0.017   0.016   0.031   0.039   0.048   0.092
 11 A"   29 A'   30 A'   31 A'   32 A'   12 A"   33 A'   34 A'                 
  0.130   0.136   0.149   0.156   0.189   0.200   0.213   0.255
 35 A'   13 A"   36 A'   37 A'   38 A'   39 A'   14 A"   40 A'                 
  0.264   0.274   0.335   0.377   0.381   0.406   0.407   0.438
 41 A'   15 A"   42 A'   16 A"   43 A'   44 A'   17 A"   45 A'                 
  0.495   0.529   0.617   0.638   0.671   0.705   0.748   0.817
 46 A'   47 A'   48 A'   18 A"   19 A"   49 A'   50 A'   20 A"                 
  0.859   0.896   1.046   1.087   1.274   1.309   1.316   1.361
 51 A'   52 A'   53 A'   54 A'   21 A"   22 A"   55 A'   56 A'                 
  1.435   1.493   1.564   1.646   1.897   2.100   2.291   2.318
 57 A'   23 A"   58 A'   59 A'   60 A'   24 A"   61 A'   25 A"                 
  2.551   2.646   2.947   3.776   3.949   3.966   3.974   3.978
 62 A'   63 A'   64 A'   26 A"   65 A'   27 A"   66 A'   28 A"                 
  4.012   4.122   4.274   4.419   5.986   6.007   6.030   6.937
 67 A'   68 A'   69 A'   70 A'   29 A"   71 A'   72 A'   73 A'                 
 13.753  13.844  13.963  27.741  28.335  28.351  28.369  28.542
 30 A"   74 A'   75 A'   76 A'   31 A"   77 A'   78 A'   32 A"                 
 28.545  28.547  28.562  28.626  35.385 127.884 127.895 127.915
 79 A'   33 A"   80 A'   81 A'   82 A'   34 A"   83 A'   84 A'                 
151.559 163.0621901.718
 85 A'   86 A'   87 A'                                                         
 --------------------------------------------------------------

          Ground-State Mulliken Net Atomic Charges

     Atom                 Charge (a.u.)
  ----------------------------------------
      1 P                     0.276167
      2 N                    -0.375943
      3 H                     0.268413
      4 I                    -0.168637
  ----------------------------------------
  Sum of atomic charges =    -0.000000

 -----------------------------------------------------------------
                    Cartesian Multipole Moments
 -----------------------------------------------------------------
    Charge (ESU x 10^10)
                -0.0000
    Dipole Moment (Debye)
         X       2.2339      Y      -1.4854      Z       0.0000
       Tot       2.6827
    Quadrupole Moments (Debye-Ang)
        XX     -38.3028     XY      -2.6951     YY     -50.7306
        XZ       0.0000     YZ      -0.0000     ZZ     -47.6501
    Octopole Moments (Debye-Ang^2)
       XXX      -3.7163    XXY       1.4604    XYY     -15.8841
       YYY      -0.2679    XXZ       0.0000    XYZ       0.0000
       YYZ       0.0000    XZZ     -10.6974    YZZ       0.0315
       ZZZ       0.0000
    Hexadecapole Moments (Debye-Ang^3)
      XXXX    -453.2188   XXXY      10.4241   XXYY    -129.1668
      XYYY      -5.6988   YYYY    -128.1561   XXXZ       0.0000
      XXYZ       0.0000   XYYZ       0.0000   YYYZ      -0.0000
      XXZZ    -112.9892   XYZZ      -1.8586   YYZZ     -31.5039
      XZZZ       0.0000   YZZZ      -0.0000   ZZZZ     -66.4841
 -----------------------------------------------------------------
 Calculating MO derivatives via CPSCF
 D1JvT checksum  = 108096 7170.4141432286
 D1KAT checksum  = 240240 387.6241536882
   1         3          12      0.171500    0.063031
   2         3          12      0.020181    0.007867
   3         3          12      0.002340    0.001114
   4         3          12      0.000216    0.000113
   5        13           2      0.000017    0.000013
   6        15           0      0.000000    0.000000    Roots Converged
 Time for AOints: 2.4 s (CPU) 0.6 s (wall)
 ------------------------------------------------------------------------------
                     AOints        : Timing summary (seconds)
 ------------------------------------------------------------------------------
     job step          cpu (% of tot)      sys (% of tot)     wall (% of tot)
 ------------------------------------------------------------------------------
  cpscf_lag         0.1394E+02 (36.1)   0.3000E-05 (37.5)   0.3706E+01 (36.2)
  iterzp            0.2229E+02 (57.7)   0.5000E-05 (62.5)   0.5888E+01 (57.4)
  make_fx           0.0000E+00 ( 0.0)   0.0000E+00 ( 0.0)   0.0000E+00 ( 0.0)
  AOints            0.2359E+01 ( 6.1)   0.0000E+00 ( 0.0)   0.6059E+00 ( 5.9)
 ------------------------------------------------------------------------------
   Grand Totals     0.3863E+02          0.8000E-05          0.1025E+02
 ------------------------------------------------------------------------------
 Calculating analytic Hessian of the SCF energy
 Polarizability Matrix (a.u.)
            1           2           3
    1-101.4936300  -0.1485845   0.0000000
    2  -0.1485845 -51.6127851  -0.0000000
    3   0.0000000  -0.0000000 -39.5219745

 Direct stationary perturbation theory relativistic correction:

 rels  =      97.417553786552
 relv  =    -322.414800413850
 rel2e =      41.460325451830
 E_rel =    -183.536921175467

 Hessian of the SCF Energy
            1           2           3           4           5           6
    1   0.2310893   0.1605479   0.0000000  -0.1515030  -0.1616354  -0.0000000
    2   0.1605479   0.3830795  -0.0000000  -0.2138418  -0.3404206   0.0000000
    3   0.0000000  -0.0000000   0.0024470  -0.0000000   0.0000000   0.0040699
    4  -0.1515030  -0.2138418  -0.0000000   0.5917971   0.1935284   0.0000000
    5  -0.1616354  -0.3404206   0.0000000   0.1935284   0.3252071  -0.0000000
    6  -0.0000000   0.0000000   0.0040699   0.0000000  -0.0000000   0.0216207
    7  -0.0106211   0.0146513  -0.0000000  -0.4258423  -0.0044642   0.0000000
    8  -0.0326622  -0.0229889  -0.0000000   0.0341076   0.0071825   0.0000000
    9   0.0000000  -0.0000000  -0.0041298   0.0000000   0.0000000  -0.0186113
   10  -0.0689651   0.0386426   0.0000000  -0.0144517  -0.0274288  -0.0000000
   11   0.0337497  -0.0196699   0.0000000  -0.0137942   0.0080311  -0.0000000
   12   0.0000000   0.0000000  -0.0023871   0.0000000  -0.0000000  -0.0070793
            7           8           9          10          11          12
    1  -0.0106211  -0.0326622   0.0000000  -0.0689651   0.0337497   0.0000000
    2   0.0146513  -0.0229889  -0.0000000   0.0386426  -0.0196699   0.0000000
    3  -0.0000000  -0.0000000  -0.0041298   0.0000000   0.0000000  -0.0023871
    4  -0.4258423   0.0341076   0.0000000  -0.0144517  -0.0137942   0.0000000
    5  -0.0044642   0.0071825   0.0000000  -0.0274288   0.0080311  -0.0000000
    6   0.0000000   0.0000000  -0.0186113  -0.0000000  -0.0000000  -0.0070793
    7   0.4347540  -0.0077728  -0.0000000   0.0017094  -0.0024143  -0.0000000
    8  -0.0077728   0.0173473  -0.0000000   0.0063274  -0.0015409   0.0000000
    9  -0.0000000  -0.0000000   0.0165385   0.0000000   0.0000000   0.0062025
   10   0.0017094   0.0063274   0.0000000   0.0817075  -0.0175412  -0.0000000
   11  -0.0024143  -0.0015409   0.0000000  -0.0175412   0.0131798  -0.0000000
   12  -0.0000000   0.0000000   0.0062025  -0.0000000  -0.0000000   0.0032639
 Gradient time:  CPU 57.94 s  wall 15.50 s
 **********************************************************************
 **                                                                  **
 **                       VIBRATIONAL ANALYSIS                       **
 **                       --------------------                       **
 **                                                                  **
 **        VIBRATIONAL FREQUENCIES (CM**-1) AND NORMAL MODES         **
 **     FORCE CONSTANTS (mDYN/ANGSTROM) AND REDUCED MASSES (AMU)     **
 **                  INFRARED INTENSITIES (KM/MOL)                   **
 **                                                                  **
 **********************************************************************


 Mode:                 1                      2                      3
 Frequency:       212.12                 334.87                 686.22
 Force Cnst:      0.3022                 0.4063                 0.3631
 Red. Mass:      11.4003                 6.1494                 1.3088
 IR Active:          YES                    YES                    YES
 IR Intens:        8.152                 99.675                162.363
 Raman Active:       YES                    YES                    YES
               X      Y      Z        X      Y      Z        X      Y      Z
 P          0.251  0.126 -0.000    0.309 -0.196 -0.000   -0.043  0.033 -0.000
 N          0.645 -0.133 -0.000   -0.218  0.063 -0.000    0.035 -0.122 -0.000
 H          0.630 -0.268  0.000   -0.185  0.881  0.000    0.050  0.989  0.000
 I         -0.137 -0.014  0.000   -0.050  0.034  0.000    0.006 -0.002  0.000
 TransDip   0.091 -0.007  0.000    0.317  0.044  0.000    0.255  0.318  0.000

 Mode:                 4                      5                      6
 Frequency:       688.92                1133.21                3495.26
 Force Cnst:      0.3065                 5.6746                 7.7481
 Red. Mass:       1.0959                 7.5001                 1.0764
 IR Active:          YES                    YES                    YES
 IR Intens:       94.806                100.384                 61.712
 Raman Active:       YES                    YES                    YES
               X      Y      Z        X      Y      Z        X      Y      Z
 P          0.000 -0.000 -0.008   -0.147 -0.234  0.000    0.000  0.002  0.000
 N         -0.000  0.000 -0.081    0.316  0.473  0.000   -0.073 -0.003  0.000
 H         -0.000 -0.000  0.997    0.373  0.679 -0.000    0.997 -0.023 -0.000
 I         -0.000  0.000  0.003   -0.002 -0.001 -0.000    0.000 -0.000 -0.000
 TransDip  -0.000 -0.000  0.312   -0.312 -0.075 -0.000    0.245  0.057 -0.000

 STANDARD THERMODYNAMIC QUANTITIES AT   298.15 K  AND     1.00 ATM

   This Molecule has  0 Imaginary Frequencies
   Zero point vibrational energy:        9.365 kcal/mol

   Atom    1 Element P  Has Mass   30.97376
   Atom    2 Element N  Has Mass   14.00307
   Atom    3 Element H  Has Mass    1.00783
   Atom    4 Element I  Has Mass  126.90440
   Molecular Mass:   172.889060 amu
   Principal axes and moments of inertia in amu*Bohr^2:
                             1           2           3
    Eigenvalues --       69.76964   917.57507   987.34471
          X               0.99985     0.01746    -0.00000
          Y              -0.01746     0.99985     0.00000
          Z               0.00000    -0.00000     1.00000
   Rotational Symmetry Number is   1
   The Molecule is an Asymmetric Top
   Translational Enthalpy:        0.889 kcal/mol
   Rotational Enthalpy:           0.889 kcal/mol
   Vibrational Enthalpy:         10.104 kcal/mol
   gas constant (RT):             0.592 kcal/mol
   Translational Entropy:        41.350  cal/mol.K
   Rotational Entropy:           25.650  cal/mol.K
   Vibrational Entropy:           3.959  cal/mol.K

   Total Enthalpy:               12.473 kcal/mol
   Total Entropy:                70.958  cal/mol.K
Archival summary:
1\1\TWL01\FREQ\ProcedureUnspecified\BasisUnspecified\1111\taweetha\SunNov2517:31:262018SunNov2517:31:262018\0\\#,FREQ,ProcedureUnspecified,BasisUnspecified,\\0,1\I\P,1,2.52283\N,2,1.55724,1,104.964\H,3,1.0206,2,115.784,1,180,0\\\@

 Total job time:  18.42s(wall), 68.32s(cpu) 
 Sun Nov 25 17:31:26 2018

        *************************************************************
        *                                                           *
        *  Thank you very much for using Q-Chem.  Have a nice day.  *
        *                                                           *
        *************************************************************
