# Supplementary material for: Geometric and energetic data from ab initio calculations of haloethene, haloimine, halomethylenephosphine, haloiminophosphine, halodiazene, halodiphosphene and halocyclopropane
Source: Data Brief. 2019 Nov 2;27:104738. doi: 10.1016/j.dib.2019.104738 (PMC6861602; doi:10.1016/j.dib.2019.104738)
Supplement: Multimedia component 7 [file mmc7.zip › NP/B3LYP/HENPFE.out]

Q-Chem Developer Version!
                  Welcome to Q-Chem
     A Quantum Leap Into The Future Of Chemistry


 Q-Chem 5.1, Q-Chem, Inc., Pleasanton, CA (2018)

 Yihan Shao,  Zhengting Gan,  E. Epifanovsky,  A. T. B. Gilbert,  M. Wormit,  
 J. Kussmann,  A. W. Lange,  A. Behn,  Jia Deng,  Xintian Feng,  D. Ghosh,  
 M. Goldey,  P. R. Horn,  L. D. Jacobson,  I. Kaliman,  T. Kus,  A. Landau,  
 Jie Liu,  E. I. Proynov,  R. M. Richard,  R. P. Steele,  E. J. Sundstrom,  
 H. L. Woodcock III,  P. M. Zimmerman,  D. Zuev,  B. Albrecht,  E. Alguire,  
 S. A. Baeppler,  D. Barton,  Z. Benda,  Y. A. Bernard,  E. J. Berquist,  
 K. B. Bravaya,  H. Burton,  D. Casanova,  Chun-Min Chang,  Yunqing Chen,  
 A. Chien,  K. D. Closser,  M. P. Coons,  S. Coriani,  S. Dasgupta,  
 A. L. Dempwolff,  M. Diedenhofen,  Hainam Do,  R. G. Edgar,  Po-Tung Fang,  
 S. Faraji,  S. Fatehi,  Qingguo Feng,  K. D. Fenk,  J. Fosso-Tande,  
 Qinghui Ge,  A. Ghysels,  G. Gidofalvi,  J. Gomes,  J. Gonthier,  A. Gunina,  
 D. Hait,  M. W. D. Hanson-Heine,  P. H. P. Harbach,  A. W. Hauser,  
 J. E. Herr,  E. G. Hohenstein,  Z. C. Holden,  Kerwin Hui,  B. C. Huynh,  
 T.-C. Jagau,  Hyunjun Ji,  B. Kaduk,  K. Khistyaev,  Jaehoon Kim,  
 P. Klunzinger,  K. Koh,  D. Kosenkov,  L. Koulias,  T. Kowalczyk,  
 C. M. Krauter,  A. Kunitsa,  Ka Un Lao,  A. Laurent,  K. V. Lawler,  
 Joonho Lee,  D. Lefrancois,  S. Lehtola,  D. S. Levine,  Yi-Pei Li,  
 You-Sheng Lin,  Fenglai Liu,  E. Livshits,  A. Luenser,  P. Manohar,  
 E. Mansoor,  S. F. Manzer,  Shan-Ping Mao,  Yuezhi Mao,  N. Mardirossian,  
 A. V. Marenich,  T. Markovich,  L. A. Martinez-Martinez,  S. A. Maurer,  
 N. J. Mayhall,  S. C. McKenzie,  J.-M. Mewes,  A. F. Morrison,  
 J. W. Mullinax,  K. Nanda,  T. S. Nguyen-Beck,  R. Olivares-Amaya,  
 J. A. Parkhill,  T. M. Perrine,  F. Plasser,  P. Pokhilko,  S. Prager,  
 A. Prociuk,  E. Ramos,  D. R. Rehn,  F. Rob,  M. Schneider,  N. Sergueev,  
 S. M. Sharada,  S. Sharma,  D. W. Small,  T. Stauch,  T. Stein,  
 Yu-Chuan Su,  A. J. W. Thom,  A. Tkatchenko,  T. Tsuchimochi,  N. M. Tubman,  
 L. Vogt,  M. L. Vidal,  O. Vydrov,  M. A. Watson,  J. Wenzel,  
 M. de Wergifosse,  T. A. Wesolowski,  A. White,  J. Witte,  A. Yamada,  
 Jun Yang,  K. Yao,  S. Yeganeh,  S. R. Yost,  Zhi-Qiang You,  A. Zech,  
 Igor Ying Zhang,  Xing Zhang,  Yan Zhao,  Ying Zhu,  B. R. Brooks,  
 G. K. L. Chan,  C. J. Cramer,  M. S. Gordon,  W. J. Hehre,  A. Klamt,  
 M. W. Schmidt,  C. D. Sherrill,  D. G. Truhlar,  A. Aspuru-Guzik,  R. Baer,  
 A. T. Bell,  N. A. Besley,  Jeng-Da Chai,  A. E. DePrince, III,  
 R. A. DiStasio Jr.,  A. Dreuw,  B. D. Dunietz,  T. R. Furlani,  
 Chao-Ping Hsu,  Yousung Jung,  Jing Kong,  D. S. Lambrecht,  WanZhen Liang,  
 C. Ochsenfeld,  V. A. Rassolov,  L. V. Slipchenko,  J. E. Subotnik,  
 T. Van Voorhis,  J. M. Herbert,  A. I. Krylov,  P. M. W. Gill,  M. Head-Gordon

 Contributors to earlier versions of Q-Chem not listed above: 
 R. D. Adamson,  B. Austin,  J. Baker,  G. J. O. Beran,  K. Brandhorst,  
 S. T. Brown,  E. F. C. Byrd,  A. K. Chakraborty,  C.-L. Cheng,  
 Siu Hung Chien,  D. M. Chipman,  D. L. Crittenden,  H. Dachsel,  
 R. J. Doerksen,  A. D. Dutoi,  L. Fusti-Molnar,  W. A. Goddard III,  
 A. Golubeva-Zadorozhnaya,  S. R. Gwaltney,  G. Hawkins,  A. Heyden,  
 S. Hirata,  G. Kedziora,  F. J. Keil,  C. Kelley,  Jihan Kim,  R. A. King,  
 R. Z. Khaliullin,  P. P. Korambath,  W. Kurlancheek,  A. M. Lee,  M. S. Lee,  
 S. V. Levchenko,  Ching Yeh Lin,  D. Liotard,  R. C. Lochan,  I. Lotan,  
 P. E. Maslen,  N. Nair,  D. P. O'Neill,  D. Neuhauser,  E. Neuscamman,  
 C. M. Oana,  R. Olson,  B. Peters,  R. Peverati,  P. A. Pieniazek,  
 Y. M. Rhee,  J. Ritchie,  M. A. Rohrdanz,  E. Rosta,  N. J. Russ,  
 H. F. Schaefer III,  N. E. Schultz,  N. Shenvi,  A. C. Simmonett,  A. Sodt,  
 D. Stuck,  K. S. Thanthiriwatte,  V. Vanovschi,  Tao Wang,  A. Warshel,  
 C. F. Williams,  Q. Wu,  X. Xu,  W. Zhang

 Please cite Q-Chem as follows:
 Y. Shao et al., Mol. Phys. 113, 184-215 (2015)
 DOI: 10.1080/00268976.2014.952696

 Q-Chem 5.1.2 for Intel X86 EM64T Linux

 Parts of Q-Chem use Armadillo 8.300.2 (Tropical Shenanigans).
 http://arma.sourceforge.net/

 Q-Chem begins on Sun Nov 25 17:29:39 2018  

Host: 
0

     Scratch files written to /scratch/taweetham/qchem46547//
Input Ideriv = 2
Curr. Ideriv = -1
Max.  Ideriv = 2

Checking the input file for inconsistencies... 	...done.

--------------------------------------------------------------
User input:
--------------------------------------------------------------
$molecule
0 1
P 
N 1 PP 
H 2 PH 1 ANG 
F 1 PF 2 ANG  3 DHA

PP=1.9
PH=1.44
PF=1.54
PCl=2.03
PBr=2.5
PI=2.6
ANG=120.0
DHA=0.0
$end

$rem
   job_type	optimization
   basis	6-311++g**
   method	b3lyp
$end

--------------------------------------------------------------
 ----------------------------------------------------------------
             Standard Nuclear Orientation (Angstroms)
    I     Atom           X                Y                Z
 ----------------------------------------------------------------
    1      P       0.1210939886    -0.4855046463     0.0000000000
    2      N      -1.6626003787     0.1690443618    -0.0000000000
    3      H      -1.9089094341     1.5878226564    -0.0000000000
    4      F       1.3034113618     0.5012707228     0.0000000000
 ----------------------------------------------------------------
 Molecular Point Group                 Cs    NOp =  2
 Largest Abelian Subgroup              Cs    NOp =  2
 Nuclear Repulsion Energy =    93.5155137521 hartrees
 There are       16 alpha and       16 beta electrons
 Requested basis set is 6-311++G(d,p)
 There are 30 shells and 81 basis functions

 Total QAlloc Memory Limit   2000 MB
 Mega-Array Size       188 MB
 MEM_STATIC part       192 MB
 A cutoff of  1.0D-11 yielded    443 shell pairs
 There are      3336 function pairs (      3594 Cartesian)

 -------------------------------------------------------
 OpenMP Integral Computing Module                       
 Release: version 1.0, May 2013, Q-Chem Inc. Pittsburgh 
 -------------------------------------------------------
 Integral Job Info:
 Integral job number is                      11
 Integral operator is                         1
 short-range coefficients                     0
 long-range coefficients              100000000
 Omega coefficients                           0
 if combine SR and LR in K                    0
 Integral screening is                        0
 Integral computing path is                   2
 max size of driver memory is            800000
 size of driver memory is                593474
 size of scratch memory is              4204008
 max col of scratch BK array               1296
 max len of scratch array in speh3          155
 max len of scratch index in speh4           18
 max int batch size is                      520
 min int batch size is                       52
 fixed nKL is                                52
 max L of basis functions is                  2
 order of int derivative is                   0
 number of shells is                         30
 number of basis is                          84
 number of cartesian basis is                84
 number of contracted shell pairs           443
 number of primitive shell pairs           1268
 maxK2 (contraction) of shell pair           36
 max number of K2 of shell pair               1
 max number of CS2 of shell pair             52
 max number of PS2 of shell pair            132
 mem total for path MDJ                  510786
 -------------------------------------------------------
 Smallest overlap matrix eigenvalue = 4.15E-03

 Scale SEOQF with 1.000000e-01/1.000000e-01/1.000000e-01

 Standard Electronic Orientation quadrupole field applied
 Nucleus-field energy     =     0.0000000020 hartrees
 Guess from superposition of atomic densities
 Warning:  Energy on first SCF cycle will be non-variational
 SAD guess density has 32.000000 electrons

 -----------------------------------------------------------------------
  General SCF calculation program by
  Eric Jon Sundstrom, Paul Horn, Yuezhi Mao, Dmitri Zuev, Alec White,
  David Stuck, Shaama M.S., Shane Yost, Joonho Lee, David Small,
  Daniel Levine, Susi Lehtola, Hugh Burton, Evgeny Epifanovsky
 -----------------------------------------------------------------------
 Exchange:     0.2000 Hartree-Fock + 0.0800 Slater + 0.7200 B88
 Correlation:  0.1900 VWN1RPA + 0.8100 LYP
 Using SG-1 standard quadrature grid
 using 4 threads for integral computing
 -------------------------------------------------------
 OpenMP Integral computing Module                
 Release: version 2.0, May 2017, Q-Chem Inc. Pleasanton 
 -------------------------------------------------------
 -------------------------------------------------------
 OpenMP BLAS3 based DFT computing Module                
 Release: version 1.0, May 2013, Q-Chem Inc. Pittsburgh 
 -------------------------------------------------------
 A restricted SCF calculation will be
 performed using DIIS
 SCF converges when DIIS error is below 1.0e-08
 ---------------------------------------
  Cycle       Energy         DIIS error
 ---------------------------------------
    1    -496.4989587235      4.69e-02  
    2    -496.3501171836      1.35e-02  
    3    -494.9297449480      3.64e-02  
    4    -496.4473739523      9.14e-03  
    5    -496.5044999018      1.98e-03  
    6    -496.5064045674      5.97e-04  
    7    -496.5068146882      2.18e-04  
    8    -496.5068478393      8.89e-05  
    9    -496.5068532128      4.34e-05  
   10    -496.5068546746      1.41e-05  
   11    -496.5068548490      9.59e-07  
   12    -496.5068548497      4.30e-07  
   13    -496.5068548499      3.67e-08  
   14    -496.5068548499      3.08e-09  Convergence criterion met
 ---------------------------------------
 SCF time:   CPU 4.36s  wall 1.00s 
 SCF   energy in the final basis set =     -496.5068548499
 Total energy in the final basis set =     -496.5068548499

 --------------------------------------------------------------
             Orbital Energies (a.u.) and Symmetries
 --------------------------------------------------------------

 Alpha MOs, Restricted
 -- Occupied --                  
-77.175 -24.748 -14.384  -6.660  -4.824  -4.820  -4.817  -1.290
  1 A'    2 A'    3 A'    4 A'    5 A'    1 A"    6 A'    7 A'                 
 -0.780  -0.647  -0.524  -0.523  -0.480  -0.342  -0.300  -0.287
  8 A'    9 A'    2 A"   10 A'   11 A'   12 A'   13 A'    3 A"                 
 -- Virtual --                   
 -0.130  -0.063  -0.031   0.006   0.028   0.040   0.062   0.064
  4 A"   14 A'   15 A'   16 A'   17 A'    5 A"   18 A'   19 A'                 
  0.090   0.136   0.139   0.186   0.205   0.218   0.226   0.263
 20 A'   21 A'    6 A"   22 A'   23 A'    7 A"   24 A'   25 A'                 
  0.275   0.279   0.307   0.381   0.426   0.535   0.595   0.628
  8 A"   26 A'   27 A'   28 A'   29 A'   30 A'    9 A"   31 A'                 
  0.648   0.775   0.821   0.834   0.871   0.963   1.149   1.266
 10 A"   32 A'   33 A'   11 A"   34 A'   35 A'   36 A'   12 A"                 
  1.295   1.298   1.306   1.402   1.461   1.475   1.578   1.625
 37 A'   38 A'   13 A"   39 A'   40 A'   14 A"   41 A'   42 A'                 
  1.862   2.008   2.062   2.076   2.316   2.380   2.795   3.701
 43 A'   15 A"   16 A"   44 A'   45 A'   46 A'   47 A'   17 A"                 
  3.701   3.747   3.752   3.774   3.819   3.920   4.121   6.204
 48 A'   49 A'   18 A"   19 A"   50 A'   51 A'   52 A'   20 A"                 
  6.223   6.230   6.860  13.724  13.793  13.865  35.235  66.698
 53 A'   54 A'   55 A'   21 A"   56 A'   57 A'   58 A'   59 A'                 
162.923
 60 A'                                                                         

 Beta MOs, Restricted
 -- Occupied --                  
-77.175 -24.748 -14.384  -6.660  -4.824  -4.820  -4.817  -1.290
  1 A'    2 A'    3 A'    4 A'    5 A'    1 A"    6 A'    7 A'                 
 -0.780  -0.647  -0.524  -0.523  -0.480  -0.342  -0.300  -0.287
  8 A'    9 A'    2 A"   10 A'   11 A'   12 A'   13 A'    3 A"                 
 -- Virtual --                   
 -0.130  -0.063  -0.031   0.006   0.028   0.040   0.062   0.064
  4 A"   14 A'   15 A'   16 A'   17 A'    5 A"   18 A'   19 A'                 
  0.090   0.136   0.139   0.186   0.205   0.218   0.226   0.263
 20 A'   21 A'    6 A"   22 A'   23 A'    7 A"   24 A'   25 A'                 
  0.275   0.279   0.307   0.381   0.426   0.535   0.595   0.628
  8 A"   26 A'   27 A'   28 A'   29 A'   30 A'    9 A"   31 A'                 
  0.648   0.775   0.821   0.834   0.871   0.963   1.149   1.266
 10 A"   32 A'   33 A'   11 A"   34 A'   35 A'   36 A'   12 A"                 
  1.295   1.298   1.306   1.402   1.461   1.475   1.578   1.625
 37 A'   38 A'   13 A"   39 A'   40 A'   14 A"   41 A'   42 A'                 
  1.862   2.008   2.062   2.076   2.316   2.380   2.795   3.701
 43 A'   15 A"   16 A"   44 A'   45 A'   46 A'   47 A'   17 A"                 
  3.701   3.747   3.752   3.774   3.819   3.920   4.121   6.204
 48 A'   49 A'   18 A"   19 A"   50 A'   51 A'   52 A'   20 A"                 
  6.223   6.230   6.860  13.724  13.793  13.865  35.235  66.698
 53 A'   54 A'   55 A'   21 A"   56 A'   57 A'   58 A'   59 A'                 
162.923
 60 A'                                                                         
 --------------------------------------------------------------

          Ground-State Mulliken Net Atomic Charges

     Atom                 Charge (a.u.)
  ----------------------------------------
      1 P                     0.349376
      2 N                    -0.454535
      3 H                     0.177913
      4 F                    -0.072753
  ----------------------------------------
  Sum of atomic charges =    -0.000000

 -----------------------------------------------------------------
                    Cartesian Multipole Moments
 -----------------------------------------------------------------
    Charge (ESU x 10^10)
                -0.0000
    Dipole Moment (Debye)
         X       1.4073      Y       0.5645      Z      -0.0000
       Tot       1.5163
    Quadrupole Moments (Debye-Ang)
        XX     -29.0046     XY      -3.5374     YY     -22.5924
        XZ       0.0000     YZ       0.0000     ZZ     -24.5235
    Octopole Moments (Debye-Ang^2)
       XXX      19.1964    XXY       5.8851    XYY      -1.1839
       YYY       8.6904    XXZ      -0.0000    XYZ      -0.0000
       YYZ      -0.0000    XZZ       6.3434    YZZ       1.2631
       ZZZ      -0.0000
    Hexadecapole Moments (Debye-Ang^3)
      XXXX    -222.1605   XXXY      -9.1872   XXYY     -36.1040
      XYYY      -2.4252   YYYY     -64.0571   XXXZ       0.0000
      XXYZ      -0.0000   XYYZ      -0.0000   YYYZ      -0.0000
      XXZZ     -40.9912   XYZZ       1.9979   YYZZ     -17.2351
      XZZZ       0.0000   YZZZ      -0.0000   ZZZZ     -30.7713
 -----------------------------------------------------------------
 Calculating analytic gradient of the SCF energy
 Gradient of SCF Energy
            1           2           3           4
    1   0.1508882  -0.0902716  -0.0257907  -0.0348258
    2   0.0009260  -0.0543170   0.0953711  -0.0419802
    3  -0.0000000   0.0000000   0.0000000   0.0000000
 Max gradient component =       1.509E-01
 RMS gradient           =       6.232E-02
 Gradient time:  CPU 0.93 s  wall 0.33 s
 Geometry Optimization Parameters
   NAtoms,    NIC,     NZ,  NCons,   NDum,   NFix, NCnnct, MaxDiis
        4      14       4       0       0       0       0       0


** GEOMETRY OPTIMIZATION IN DELOCALIZED INTERNAL COORDINATES **
   Searching for a Minimum

   Optimization Cycle:   1

                       Coordinates (Angstroms)
     ATOM                X               Y               Z
      1  P         0.1210939886   -0.4855046463    0.0000000000
      2  N        -1.6626003787    0.1690443618    0.0000000000
      3  H        -1.9089094341    1.5878226564    0.0000000000
      4  F         1.3034113618    0.5012707228    0.0000000000
   Point Group: cs    Number of degrees of freedom:     5


   Energy is   -496.506854850


 Attempting to Generate Delocalized Internal Coordinates

  5 Hessian modes will be used to form the next step
  Hessian Eigenvalues:
     0.130389    0.160000    0.195927    0.250000    0.648207

 Minimum Search - Taking Simple RFO Step
 Searching for Lamda that Minimizes Along All modes
 Value Taken    Lamda =  -0.10136048
 Calculated Step too Large.  Step scaled by  0.491383
 Step Taken.  Stepsize is  0.300000

                             Maximum     Tolerance    Cnvgd?
         Gradient           0.102715      0.000300      NO
         Displacement       0.202207      0.001200      NO
         Energy change     *********      0.000001      NO


 New Cartesian Coordinates Obtained by Inverse Iteration

 Displacement from previous Coordinates is:  0.399976
 ----------------------------------------------------------------
             Standard Nuclear Orientation (Angstroms)
    I     Atom           X                Y                Z
 ----------------------------------------------------------------
    1      P       0.0405988717    -0.4679151509     0.0000000000
    2      N      -1.6301904468     0.1808470188     0.0000000000
    3      H      -1.7723252740     1.5027656800     0.0000000000
    4      F       1.2149123866     0.5569355468     0.0000000000
 ----------------------------------------------------------------
 Molecular Point Group                 Cs    NOp =  2
 Largest Abelian Subgroup              Cs    NOp =  2
 Nuclear Repulsion Energy =    95.7223065668 hartrees
 There are       16 alpha and       16 beta electrons
 Applying Cartesian multipole field
    Component          Value
    ---------          -----
     (2,0,0)        1.00000E-11
     (0,2,0)        2.00000E-11
     (0,0,2)       -3.00000E-11
 Nucleus-field energy     =     0.0000000019 hartrees
 Requested basis set is 6-311++G(d,p)
 There are 30 shells and 81 basis functions
 A cutoff of  1.0D-11 yielded    449 shell pairs
 There are      3355 function pairs (      3614 Cartesian)
 Smallest overlap matrix eigenvalue = 4.06E-03
 Guess MOs from SCF MO coefficient file

 -----------------------------------------------------------------------
  General SCF calculation program by
  Eric Jon Sundstrom, Paul Horn, Yuezhi Mao, Dmitri Zuev, Alec White,
  David Stuck, Shaama M.S., Shane Yost, Joonho Lee, David Small,
  Daniel Levine, Susi Lehtola, Hugh Burton, Evgeny Epifanovsky
 -----------------------------------------------------------------------
 Exchange:     0.2000 Hartree-Fock + 0.0800 Slater + 0.7200 B88
 Correlation:  0.1900 VWN1RPA + 0.8100 LYP
 Using SG-1 standard quadrature grid
 using 4 threads for integral computing
 -------------------------------------------------------
 OpenMP Integral computing Module                
 Release: version 2.0, May 2017, Q-Chem Inc. Pleasanton 
 -------------------------------------------------------
 -------------------------------------------------------
 OpenMP BLAS3 based DFT computing Module                
 Release: version 1.0, May 2013, Q-Chem Inc. Pittsburgh 
 -------------------------------------------------------
 A restricted SCF calculation will be
 performed using DIIS
 SCF converges when DIIS error is below 1.0e-08
 ---------------------------------------
  Cycle       Energy         DIIS error
 ---------------------------------------
    1    -496.5504326576      2.08e-03  
    2    -496.5453847546      3.63e-03  
    3    -496.5528501925      1.79e-03  
    4    -496.5555029714      3.44e-04  
    5    -496.5556159561      7.64e-05  
    6    -496.5556188061      3.40e-05  
    7    -496.5556194085      4.11e-06  
    8    -496.5556194233      6.90e-07  
    9    -496.5556194237      1.65e-07  
   10    -496.5556194237      1.44e-08  
   11    -496.5556194237      5.21e-09  Convergence criterion met
 ---------------------------------------
 SCF time:   CPU 3.46s  wall 1.00s 
 SCF   energy in the final basis set =     -496.5556194237
 Total energy in the final basis set =     -496.5556194237

 --------------------------------------------------------------
             Orbital Energies (a.u.) and Symmetries
 --------------------------------------------------------------

 Alpha MOs, Restricted
 -- Occupied --                  
-77.168 -24.738 -14.374  -6.654  -4.818  -4.815  -4.810  -1.275
  1 A'    2 A'    3 A'    4 A'    5 A'    1 A"    6 A'    7 A'                 
 -0.807  -0.637  -0.513  -0.511  -0.489  -0.347  -0.309  -0.299
  8 A'    9 A'    2 A"   10 A'   11 A'   12 A'   13 A'    3 A"                 
 -- Virtual --                   
 -0.120  -0.045  -0.021   0.016   0.031   0.040   0.063   0.077
  4 A"   14 A'   15 A'   16 A'   17 A'    5 A"   18 A'   19 A'                 
  0.103   0.139   0.140   0.182   0.205   0.218   0.226   0.264
 20 A'   21 A'    6 A"   22 A'   23 A'    7 A"   24 A'   25 A'                 
  0.275   0.283   0.310   0.387   0.437   0.549   0.602   0.630
  8 A"   26 A'   27 A'   28 A'   29 A'   30 A'    9 A"   31 A'                 
  0.650   0.787   0.833   0.840   0.875   0.956   1.135   1.263
 10 A"   32 A'   11 A"   33 A'   34 A'   35 A'   36 A'   12 A"                 
  1.287   1.301   1.310   1.431   1.480   1.527   1.591   1.644
 37 A'   13 A"   38 A'   39 A'   14 A"   40 A'   41 A'   42 A'                 
  1.880   2.031   2.113   2.137   2.377   2.460   2.846   3.710
 43 A'   15 A"   16 A"   44 A'   45 A'   46 A'   47 A'   48 A'                 
  3.712   3.756   3.762   3.775   3.829   4.004   4.124   6.214
 17 A"   18 A"   49 A'   19 A"   50 A'   51 A'   52 A'   20 A"                 
  6.234   6.248   6.889  13.730  13.809  13.860  35.245  66.709
 53 A'   54 A'   55 A'   21 A"   56 A'   57 A'   58 A'   59 A'                 
162.956
 60 A'                                                                         

 Beta MOs, Restricted
 -- Occupied --                  
-77.168 -24.738 -14.374  -6.654  -4.818  -4.815  -4.810  -1.275
  1 A'    2 A'    3 A'    4 A'    5 A'    1 A"    6 A'    7 A'                 
 -0.807  -0.637  -0.513  -0.511  -0.489  -0.347  -0.309  -0.299
  8 A'    9 A'    2 A"   10 A'   11 A'   12 A'   13 A'    3 A"                 
 -- Virtual --                   
 -0.120  -0.045  -0.021   0.016   0.031   0.040   0.063   0.077
  4 A"   14 A'   15 A'   16 A'   17 A'    5 A"   18 A'   19 A'                 
  0.103   0.139   0.140   0.182   0.205   0.218   0.226   0.264
 20 A'   21 A'    6 A"   22 A'   23 A'    7 A"   24 A'   25 A'                 
  0.275   0.283   0.310   0.387   0.437   0.549   0.602   0.630
  8 A"   26 A'   27 A'   28 A'   29 A'   30 A'    9 A"   31 A'                 
  0.650   0.787   0.833   0.840   0.875   0.956   1.135   1.263
 10 A"   32 A'   11 A"   33 A'   34 A'   35 A'   36 A'   12 A"                 
  1.287   1.301   1.310   1.431   1.480   1.527   1.591   1.644
 37 A'   13 A"   38 A'   39 A'   14 A"   40 A'   41 A'   42 A'                 
  1.880   2.031   2.113   2.137   2.377   2.460   2.846   3.710
 43 A'   15 A"   16 A"   44 A'   45 A'   46 A'   47 A'   48 A'                 
  3.712   3.756   3.762   3.775   3.829   4.004   4.124   6.214
 17 A"   18 A"   49 A'   19 A"   50 A'   51 A'   52 A'   20 A"                 
  6.234   6.248   6.889  13.730  13.809  13.860  35.245  66.709
 53 A'   54 A'   55 A'   21 A"   56 A'   57 A'   58 A'   59 A'                 
162.956
 60 A'                                                                         
 --------------------------------------------------------------

          Ground-State Mulliken Net Atomic Charges

     Atom                 Charge (a.u.)
  ----------------------------------------
      1 P                     0.370782
      2 N                    -0.463800
      3 H                     0.200352
      4 F                    -0.107334
  ----------------------------------------
  Sum of atomic charges =     0.000000

 -----------------------------------------------------------------
                    Cartesian Multipole Moments
 -----------------------------------------------------------------
    Charge (ESU x 10^10)
                 0.0000
    Dipole Moment (Debye)
         X       1.1639      Y       0.6043      Z       0.0000
       Tot       1.3115
    Quadrupole Moments (Debye-Ang)
        XX     -29.2442     XY      -3.4916     YY     -22.4376
        XZ      -0.0000     YZ      -0.0000     ZZ     -24.1345
    Octopole Moments (Debye-Ang^2)
       XXX      22.7483    XXY       4.8615    XYY      -0.3608
       YYY       7.4143    XXZ       0.0000    XYZ      -0.0000
       YYZ       0.0000    XZZ       6.8643    YZZ       0.8734
       ZZZ       0.0000
    Hexadecapole Moments (Debye-Ang^3)
      XXXX    -209.0112   XXXY     -10.1855   XXYY     -34.3089
      XYYY      -4.9469   YYYY     -62.0560   XXXZ      -0.0000
      XXYZ      -0.0000   XYYZ       0.0000   YYYZ      -0.0000
      XXZZ     -38.0489   XYZZ       0.7881   YYZZ     -16.4810
      XZZZ       0.0000   YZZZ      -0.0000   ZZZZ     -29.4964
 -----------------------------------------------------------------
 Calculating analytic gradient of the SCF energy
 Gradient of SCF Energy
            1           2           3           4
    1   0.1338093  -0.0909177  -0.0168711  -0.0260204
    2  -0.0039763  -0.0579570   0.0963746  -0.0344413
    3   0.0000000   0.0000000  -0.0000000  -0.0000000
 Max gradient component =       1.338E-01
 RMS gradient           =       5.844E-02
 Gradient time:  CPU 0.94 s  wall 0.33 s
 Geometry Optimization Parameters
   NAtoms,    NIC,     NZ,  NCons,   NDum,   NFix, NCnnct, MaxDiis
        4      14       4       0       0       0       0       0

 Cartesian Hessian Update
 Hessian Updated using BFGS Update


** GEOMETRY OPTIMIZATION IN DELOCALIZED INTERNAL COORDINATES **
   Searching for a Minimum

   Optimization Cycle:   2

                       Coordinates (Angstroms)
     ATOM                X               Y               Z
      1  P         0.0405988717   -0.4679151509    0.0000000000
      2  N        -1.6301904468    0.1808470188    0.0000000000
      3  H        -1.7723252740    1.5027656800    0.0000000000
      4  F         1.2149123866    0.5569355468    0.0000000000
   Point Group: cs    Number of degrees of freedom:     5


   Energy is   -496.555619424

 Hessian Updated using BFGS Update

  5 Hessian modes will be used to form the next step
  Hessian Eigenvalues:
     0.023988    0.163076    0.188850    0.249100    0.664303

 Minimum Search - Taking Simple RFO Step
 Searching for Lamda that Minimizes Along All modes
 Value Taken    Lamda =  -0.14316027
 Calculated Step too Large.  Step scaled by  0.327448
 Step Taken.  Stepsize is  0.300000

                             Maximum     Tolerance    Cnvgd?
         Gradient           0.096021      0.000300      NO
         Displacement       0.211243      0.001200      NO
         Energy change     -0.048765      0.000001      NO


 New Cartesian Coordinates Obtained by Inverse Iteration

 Displacement from previous Coordinates is:  0.354096
 ----------------------------------------------------------------
             Standard Nuclear Orientation (Angstroms)
    I     Atom           X                Y                Z
 ----------------------------------------------------------------
    1      P      -0.0354004984    -0.4504846128     0.0000000000
    2      N      -1.5875203431     0.2040601883     0.0000000000
    3      H      -1.6631860282     1.4184620245     0.0000000000
    4      F       1.1391024073     0.6005954946     0.0000000000
 ----------------------------------------------------------------
 Molecular Point Group                 Cs    NOp =  2
 Largest Abelian Subgroup              Cs    NOp =  2
 Nuclear Repulsion Energy =    98.2887228898 hartrees
 There are       16 alpha and       16 beta electrons
 Applying Cartesian multipole field
    Component          Value
    ---------          -----
     (2,0,0)        1.00000E-11
     (0,2,0)        2.00000E-11
     (0,0,2)       -3.00000E-11
 Nucleus-field energy     =     0.0000000018 hartrees
 Requested basis set is 6-311++G(d,p)
 There are 30 shells and 81 basis functions
 A cutoff of  1.0D-11 yielded    454 shell pairs
 There are      3379 function pairs (      3642 Cartesian)
 Smallest overlap matrix eigenvalue = 3.67E-03
 Guess MOs from SCF MO coefficient file

 -----------------------------------------------------------------------
  General SCF calculation program by
  Eric Jon Sundstrom, Paul Horn, Yuezhi Mao, Dmitri Zuev, Alec White,
  David Stuck, Shaama M.S., Shane Yost, Joonho Lee, David Small,
  Daniel Levine, Susi Lehtola, Hugh Burton, Evgeny Epifanovsky
 -----------------------------------------------------------------------
 Exchange:     0.2000 Hartree-Fock + 0.0800 Slater + 0.7200 B88
 Correlation:  0.1900 VWN1RPA + 0.8100 LYP
 Using SG-1 standard quadrature grid
 using 4 threads for integral computing
 -------------------------------------------------------
 OpenMP Integral computing Module                
 Release: version 2.0, May 2017, Q-Chem Inc. Pleasanton 
 -------------------------------------------------------
 -------------------------------------------------------
 OpenMP BLAS3 based DFT computing Module                
 Release: version 1.0, May 2013, Q-Chem Inc. Pittsburgh 
 -------------------------------------------------------
 A restricted SCF calculation will be
 performed using DIIS
 SCF converges when DIIS error is below 1.0e-08
 ---------------------------------------
  Cycle       Energy         DIIS error
 ---------------------------------------
    1    -496.5926642913      2.36e-03  
    2    -496.5894296222      3.55e-03  
    3    -496.5962160278      1.81e-03  
    4    -496.5988210936      2.94e-04  
    5    -496.5988993341      4.54e-05  
    6    -496.5989005519      2.31e-05  
    7    -496.5989008152      5.81e-06  
    8    -496.5989008343      6.71e-07  
    9    -496.5989008347      1.58e-07  
   10    -496.5989008347      1.81e-08  
   11    -496.5989008347      2.56e-09  Convergence criterion met
 ---------------------------------------
 SCF time:   CPU 3.53s  wall 1.00s 
 SCF   energy in the final basis set =     -496.5989008347
 Total energy in the final basis set =     -496.5989008347

 --------------------------------------------------------------
             Orbital Energies (a.u.) and Symmetries
 --------------------------------------------------------------

 Alpha MOs, Restricted
 -- Occupied --                  
-77.160 -24.727 -14.359  -6.647  -4.811  -4.808  -4.803  -1.261
  1 A'    2 A'    3 A'    4 A'    5 A'    1 A"    6 A'    7 A'                 
 -0.838  -0.628  -0.504  -0.502  -0.500  -0.347  -0.317  -0.314
  8 A'    9 A'   10 A'    2 A"   11 A'   12 A'   13 A'    3 A"                 
 -- Virtual --                   
 -0.109  -0.029  -0.014   0.021   0.037   0.040   0.064   0.098
  4 A"   14 A'   15 A'   16 A'   17 A'    5 A"   18 A'   19 A'                 
  0.120   0.141   0.143   0.177   0.203   0.219   0.227   0.266
 20 A'    6 A"   21 A'   22 A'   23 A'    7 A"   24 A'   25 A'                 
  0.274   0.288   0.318   0.395   0.456   0.569   0.614   0.639
  8 A"   26 A'   27 A'   28 A'   29 A'   30 A'    9 A"   31 A'                 
  0.652   0.767   0.828   0.866   0.920   0.953   1.115   1.259
 10 A"   32 A'   11 A"   33 A'   34 A'   35 A'   36 A'   12 A"                 
  1.279   1.305   1.321   1.455   1.487   1.561   1.645   1.671
 37 A'   13 A"   38 A'   39 A'   14 A"   40 A'   41 A'   42 A'                 
  1.901   2.061   2.180   2.205   2.452   2.553   2.871   3.721
 43 A'   15 A"   16 A"   44 A'   45 A'   46 A'   47 A'   48 A'                 
  3.724   3.761   3.778   3.778   3.859   4.080   4.175   6.224
 17 A"   18 A"   19 A"   49 A'   50 A'   51 A'   52 A'   20 A"                 
  6.246   6.268   6.935  13.737  13.832  13.874  35.267  66.720
 53 A'   54 A'   55 A'   21 A"   56 A'   57 A'   58 A'   59 A'                 
163.011
 60 A'                                                                         

 Beta MOs, Restricted
 -- Occupied --                  
-77.160 -24.727 -14.359  -6.647  -4.811  -4.808  -4.803  -1.261
  1 A'    2 A'    3 A'    4 A'    5 A'    1 A"    6 A'    7 A'                 
 -0.838  -0.628  -0.504  -0.502  -0.500  -0.347  -0.317  -0.314
  8 A'    9 A'   10 A'    2 A"   11 A'   12 A'   13 A'    3 A"                 
 -- Virtual --                   
 -0.109  -0.029  -0.014   0.021   0.037   0.040   0.064   0.098
  4 A"   14 A'   15 A'   16 A'   17 A'    5 A"   18 A'   19 A'                 
  0.120   0.141   0.143   0.177   0.203   0.219   0.227   0.266
 20 A'    6 A"   21 A'   22 A'   23 A'    7 A"   24 A'   25 A'                 
  0.274   0.288   0.318   0.395   0.456   0.569   0.614   0.639
  8 A"   26 A'   27 A'   28 A'   29 A'   30 A'    9 A"   31 A'                 
  0.652   0.767   0.828   0.866   0.920   0.953   1.115   1.259
 10 A"   32 A'   11 A"   33 A'   34 A'   35 A'   36 A'   12 A"                 
  1.279   1.305   1.321   1.455   1.487   1.561   1.645   1.671
 37 A'   13 A"   38 A'   39 A'   14 A"   40 A'   41 A'   42 A'                 
  1.901   2.061   2.180   2.205   2.452   2.553   2.871   3.721
 43 A'   15 A"   16 A"   44 A'   45 A'   46 A'   47 A'   48 A'                 
  3.724   3.761   3.778   3.778   3.859   4.080   4.175   6.224
 17 A"   18 A"   19 A"   49 A'   50 A'   51 A'   52 A'   20 A"                 
  6.246   6.268   6.935  13.737  13.832  13.874  35.267  66.720
 53 A'   54 A'   55 A'   21 A"   56 A'   57 A'   58 A'   59 A'                 
163.011
 60 A'                                                                         
 --------------------------------------------------------------

          Ground-State Mulliken Net Atomic Charges

     Atom                 Charge (a.u.)
  ----------------------------------------
      1 P                     0.389495
      2 N                    -0.472272
      3 H                     0.224522
      4 F                    -0.141745
  ----------------------------------------
  Sum of atomic charges =    -0.000000

 -----------------------------------------------------------------
                    Cartesian Multipole Moments
 -----------------------------------------------------------------
    Charge (ESU x 10^10)
                -0.0000
    Dipole Moment (Debye)
         X       0.8866      Y       0.5766      Z       0.0000
       Tot       1.0576
    Quadrupole Moments (Debye-Ang)
        XX     -29.2452     XY      -3.3750     YY     -22.3204
        XZ      -0.0000     YZ      -0.0000     ZZ     -23.6950
    Octopole Moments (Debye-Ang^2)
       XXX      25.1377    XXY       3.7732    XYY       0.3615
       YYY       5.9568    XXZ       0.0000    XYZ       0.0000
       YYZ       0.0000    XZZ       7.1828    YZZ       0.4360
       ZZZ       0.0000
    Hexadecapole Moments (Debye-Ang^3)
      XXXX    -195.9150   XXXY     -10.4431   XXYY     -32.6010
      XYYY      -6.5113   YYYY     -60.5868   XXXZ      -0.0000
      XXYZ       0.0000   XYYZ       0.0000   YYYZ      -0.0000
      XXZZ     -35.3156   XYZZ      -0.0479   YYZZ     -15.7883
      XZZZ      -0.0000   YZZZ      -0.0000   ZZZZ     -28.1507
 -----------------------------------------------------------------
 Calculating analytic gradient of the SCF energy
 Gradient of SCF Energy
            1           2           3           4
    1   0.1035033  -0.0751041  -0.0078094  -0.0205897
    2  -0.0019177  -0.0555226   0.0851987  -0.0277583
    3   0.0000000   0.0000000  -0.0000000  -0.0000000
 Max gradient component =       1.035E-01
 RMS gradient           =       4.827E-02
 Gradient time:  CPU 0.97 s  wall 0.33 s
 Geometry Optimization Parameters
   NAtoms,    NIC,     NZ,  NCons,   NDum,   NFix, NCnnct, MaxDiis
        4      14       4       0       0       0       0       0

 Cartesian Hessian Update
 Hessian Updated using BFGS Update


** GEOMETRY OPTIMIZATION IN DELOCALIZED INTERNAL COORDINATES **
   Searching for a Minimum

   Optimization Cycle:   3

                       Coordinates (Angstroms)
     ATOM                X               Y               Z
      1  P        -0.0354004984   -0.4504846128    0.0000000000
      2  N        -1.5875203431    0.2040601883    0.0000000000
      3  H        -1.6631860282    1.4184620245    0.0000000000
      4  F         1.1391024073    0.6005954946    0.0000000000
   Point Group: cs    Number of degrees of freedom:     5


   Energy is   -496.598900835

 Hessian Updated using BFGS Update

  5 Hessian modes will be used to form the next step
  Hessian Eigenvalues:
     0.077228    0.162339    0.215593    0.248369    0.638921

 Minimum Search - Taking Simple RFO Step
 Searching for Lamda that Minimizes Along All modes
 Value Taken    Lamda =  -0.09029896
 Calculated Step too Large.  Step scaled by  0.418602
 Step Taken.  Stepsize is  0.300000

                             Maximum     Tolerance    Cnvgd?
         Gradient           0.083467      0.000300      NO
         Displacement       0.209568      0.001200      NO
         Energy change     -0.043281      0.000001      NO


 New Cartesian Coordinates Obtained by Inverse Iteration

 Displacement from previous Coordinates is:  0.302670
 ----------------------------------------------------------------
             Standard Nuclear Orientation (Angstroms)
    I     Atom           X                Y                Z
 ----------------------------------------------------------------
    1      P      -0.1037230947    -0.4337970811     0.0000000000
    2      N      -1.5427231039     0.2408567776     0.0000000000
    3      H      -1.5848979123     1.3334629706     0.0000000000
    4      F       1.0843396485     0.6321104275     0.0000000000
 ----------------------------------------------------------------
 Molecular Point Group                 Cs    NOp =  2
 Largest Abelian Subgroup              Cs    NOp =  2
 Nuclear Repulsion Energy =   100.8260545430 hartrees
 There are       16 alpha and       16 beta electrons
 Applying Cartesian multipole field
    Component          Value
    ---------          -----
     (2,0,0)        1.00000E-11
     (0,2,0)        2.00000E-11
     (0,0,2)       -3.00000E-11
 Nucleus-field energy     =     0.0000000017 hartrees
 Requested basis set is 6-311++G(d,p)
 There are 30 shells and 81 basis functions
 A cutoff of  1.0D-11 yielded    455 shell pairs
 There are      3383 function pairs (      3646 Cartesian)
 Smallest overlap matrix eigenvalue = 3.18E-03
 Guess MOs from SCF MO coefficient file

 -----------------------------------------------------------------------
  General SCF calculation program by
  Eric Jon Sundstrom, Paul Horn, Yuezhi Mao, Dmitri Zuev, Alec White,
  David Stuck, Shaama M.S., Shane Yost, Joonho Lee, David Small,
  Daniel Levine, Susi Lehtola, Hugh Burton, Evgeny Epifanovsky
 -----------------------------------------------------------------------
 Exchange:     0.2000 Hartree-Fock + 0.0800 Slater + 0.7200 B88
 Correlation:  0.1900 VWN1RPA + 0.8100 LYP
 Using SG-1 standard quadrature grid
 using 4 threads for integral computing
 -------------------------------------------------------
 OpenMP Integral computing Module                
 Release: version 2.0, May 2017, Q-Chem Inc. Pleasanton 
 -------------------------------------------------------
 -------------------------------------------------------
 OpenMP BLAS3 based DFT computing Module                
 Release: version 1.0, May 2013, Q-Chem Inc. Pittsburgh 
 -------------------------------------------------------
 A restricted SCF calculation will be
 performed using DIIS
 SCF converges when DIIS error is below 1.0e-08
 ---------------------------------------
  Cycle       Energy         DIIS error
 ---------------------------------------
    1    -496.6213831429      2.66e-03  
    2    -496.6201189873      3.41e-03  
    3    -496.6258161949      1.87e-03  
    4    -496.6285062342      2.71e-04  
    5    -496.6285636335      5.10e-05  
    6    -496.6285649295      2.39e-05  
    7    -496.6285652080      5.04e-06  
    8    -496.6285652230      6.25e-07  
    9    -496.6285652234      1.50e-07  
   10    -496.6285652234      2.53e-08  
   11    -496.6285652234      2.29e-09  Convergence criterion met
 ---------------------------------------
 SCF time:   CPU 3.58s  wall 1.00s 
 SCF   energy in the final basis set =     -496.6285652234
 Total energy in the final basis set =     -496.6285652234

 --------------------------------------------------------------
             Orbital Energies (a.u.) and Symmetries
 --------------------------------------------------------------

 Alpha MOs, Restricted
 -- Occupied --                  
-77.150 -24.714 -14.343  -6.640  -4.803  -4.800  -4.795  -1.246
  1 A'    2 A'    3 A'    4 A'    5 A'    1 A"    6 A'    7 A'                 
 -0.873  -0.622  -0.524  -0.490  -0.488  -0.345  -0.329  -0.326
  8 A'    9 A'   10 A'    2 A"   11 A'   12 A'    3 A"   13 A'                 
 -- Virtual --                   
 -0.100  -0.014  -0.009   0.023   0.040   0.042   0.064   0.118
  4 A"   14 A'   15 A'   16 A'    5 A"   17 A'   18 A'   19 A'                 
  0.133   0.141   0.154   0.176   0.202   0.219   0.229   0.271
 20 A'    6 A"   21 A'   22 A'   23 A'    7 A"   24 A'   25 A'                 
  0.274   0.291   0.330   0.402   0.488   0.590   0.631   0.653
  8 A"   26 A'   27 A'   28 A'   29 A'   30 A'    9 A"   10 A"                 
  0.658   0.751   0.821   0.860   0.932   1.018   1.087   1.261
 31 A'   32 A'   11 A"   33 A'   34 A'   35 A'   36 A'   12 A"                 
  1.286   1.316   1.334   1.470   1.494   1.572   1.643   1.810
 37 A'   13 A"   38 A'   39 A'   14 A"   40 A'   41 A'   42 A'                 
  1.923   2.091   2.267   2.269   2.540   2.634   2.896   3.734
 43 A'   15 A"   44 A'   16 A"   45 A'   46 A'   47 A'   48 A'                 
  3.736   3.768   3.783   3.788   3.914   4.096   4.335   6.235
 17 A"   18 A"   19 A"   49 A'   50 A'   51 A'   52 A'   20 A"                 
  6.259   6.289   6.982  13.745  13.844  13.932  35.328  66.732
 53 A'   54 A'   55 A'   21 A"   56 A'   57 A'   58 A'   59 A'                 
163.074
 60 A'                                                                         

 Beta MOs, Restricted
 -- Occupied --                  
-77.150 -24.714 -14.343  -6.640  -4.803  -4.800  -4.795  -1.246
  1 A'    2 A'    3 A'    4 A'    5 A'    1 A"    6 A'    7 A'                 
 -0.873  -0.622  -0.524  -0.490  -0.488  -0.345  -0.329  -0.326
  8 A'    9 A'   10 A'    2 A"   11 A'   12 A'    3 A"   13 A'                 
 -- Virtual --                   
 -0.100  -0.014  -0.009   0.023   0.040   0.042   0.064   0.118
  4 A"   14 A'   15 A'   16 A'    5 A"   17 A'   18 A'   19 A'                 
  0.133   0.141   0.154   0.176   0.202   0.219   0.229   0.271
 20 A'    6 A"   21 A'   22 A'   23 A'    7 A"   24 A'   25 A'                 
  0.274   0.291   0.330   0.402   0.488   0.590   0.631   0.653
  8 A"   26 A'   27 A'   28 A'   29 A'   30 A'    9 A"   10 A"                 
  0.658   0.751   0.821   0.860   0.932   1.018   1.087   1.261
 31 A'   32 A'   11 A"   33 A'   34 A'   35 A'   36 A'   12 A"                 
  1.286   1.316   1.334   1.470   1.494   1.572   1.643   1.810
 37 A'   13 A"   38 A'   39 A'   14 A"   40 A'   41 A'   42 A'                 
  1.923   2.091   2.267   2.269   2.540   2.634   2.896   3.734
 43 A'   15 A"   44 A'   16 A"   45 A'   46 A'   47 A'   48 A'                 
  3.736   3.768   3.783   3.788   3.914   4.096   4.335   6.235
 17 A"   18 A"   19 A"   49 A'   50 A'   51 A'   52 A'   20 A"                 
  6.259   6.289   6.982  13.745  13.844  13.932  35.328  66.732
 53 A'   54 A'   55 A'   21 A"   56 A'   57 A'   58 A'   59 A'                 
163.074
 60 A'                                                                         
 --------------------------------------------------------------

          Ground-State Mulliken Net Atomic Charges

     Atom                 Charge (a.u.)
  ----------------------------------------
      1 P                     0.406342
      2 N                    -0.477524
      3 H                     0.248556
      4 F                    -0.177375
  ----------------------------------------
  Sum of atomic charges =    -0.000000

 -----------------------------------------------------------------
                    Cartesian Multipole Moments
 -----------------------------------------------------------------
    Charge (ESU x 10^10)
                -0.0000
    Dipole Moment (Debye)
         X       0.5605      Y       0.4604      Z      -0.0000
       Tot       0.7253
    Quadrupole Moments (Debye-Ang)
        XX     -29.0302     XY      -3.1987     YY     -22.2601
        XZ       0.0000     YZ       0.0000     ZZ     -23.2374
    Octopole Moments (Debye-Ang^2)
       XXX      26.2170    XXY       2.6211    XYY       0.9631
       YYY       4.3185    XXZ      -0.0000    XYZ       0.0000
       YYZ      -0.0000    XZZ       7.2827    YZZ      -0.0357
       ZZZ      -0.0000
    Hexadecapole Moments (Debye-Ang^3)
      XXXX    -184.1183   XXXY     -10.1404   XXYY     -31.2194
      XYYY      -7.2485   YYYY     -59.5985   XXXZ       0.0000
      XXYZ       0.0000   XYYZ       0.0000   YYYZ       0.0000
      XXZZ     -32.9944   XYZZ      -0.5677   YYZZ     -15.1731
      XZZZ       0.0000   YZZZ       0.0000   ZZZZ     -26.8516
 -----------------------------------------------------------------
 Calculating analytic gradient of the SCF energy
 Gradient of SCF Energy
            1           2           3           4
    1   0.0524426  -0.0372239   0.0010816  -0.0163004
    2   0.0102352  -0.0362555   0.0462436  -0.0202233
    3   0.0000000   0.0000000  -0.0000000  -0.0000000
 Max gradient component =       5.244E-02
 RMS gradient           =       2.641E-02
 Gradient time:  CPU 0.99 s  wall 0.34 s
 Geometry Optimization Parameters
   NAtoms,    NIC,     NZ,  NCons,   NDum,   NFix, NCnnct, MaxDiis
        4      14       4       0       0       0       0       0

 Cartesian Hessian Update
 Hessian Updated using BFGS Update


** GEOMETRY OPTIMIZATION IN DELOCALIZED INTERNAL COORDINATES **
   Searching for a Minimum

   Optimization Cycle:   4

                       Coordinates (Angstroms)
     ATOM                X               Y               Z
      1  P        -0.1037230947   -0.4337970811    0.0000000000
      2  N        -1.5427231039    0.2408567776    0.0000000000
      3  H        -1.5848979123    1.3334629706    0.0000000000
      4  F         1.0843396485    0.6321104275    0.0000000000
   Point Group: cs    Number of degrees of freedom:     5


   Energy is   -496.628565223

 Hessian Updated using BFGS Update

  5 Hessian modes will be used to form the next step
  Hessian Eigenvalues:
     0.140538    0.163965    0.247645    0.291344    0.630240

 Minimum Search - Taking Simple RFO Step
 Searching for Lamda that Minimizes Along All modes
 Value Taken    Lamda =  -0.02018025
 Calculated Step too Large.  Step scaled by  0.925837
 Step Taken.  Stepsize is  0.300000

                             Maximum     Tolerance    Cnvgd?
         Gradient           0.052396      0.000300      NO
         Displacement       0.239939      0.001200      NO
         Energy change     -0.029664      0.000001      NO


 New Cartesian Coordinates Obtained by Inverse Iteration

 Displacement from previous Coordinates is:  0.234962
 ----------------------------------------------------------------
             Standard Nuclear Orientation (Angstroms)
    I     Atom           X                Y                Z
 ----------------------------------------------------------------
    1      P      -0.1551389162    -0.4312095241     0.0000000000
    2      N      -1.4962589412     0.2967049030     0.0000000000
    3      H      -1.5574668377     1.2564635594     0.0000000000
    4      F       1.0618602326     0.6506741563     0.0000000000
 ----------------------------------------------------------------
 Molecular Point Group                 Cs    NOp =  2
 Largest Abelian Subgroup              Cs    NOp =  2
 Nuclear Repulsion Energy =   102.4346104424 hartrees
 There are       16 alpha and       16 beta electrons
 Applying Cartesian multipole field
    Component          Value
    ---------          -----
     (2,0,0)        1.00000E-11
     (0,2,0)        2.00000E-11
     (0,0,2)       -3.00000E-11
 Nucleus-field energy     =     0.0000000016 hartrees
 Requested basis set is 6-311++G(d,p)
 There are 30 shells and 81 basis functions
 A cutoff of  1.0D-11 yielded    456 shell pairs
 There are      3385 function pairs (      3649 Cartesian)
 Smallest overlap matrix eigenvalue = 2.83E-03
 Guess MOs from SCF MO coefficient file

 -----------------------------------------------------------------------
  General SCF calculation program by
  Eric Jon Sundstrom, Paul Horn, Yuezhi Mao, Dmitri Zuev, Alec White,
  David Stuck, Shaama M.S., Shane Yost, Joonho Lee, David Small,
  Daniel Levine, Susi Lehtola, Hugh Burton, Evgeny Epifanovsky
 -----------------------------------------------------------------------
 Exchange:     0.2000 Hartree-Fock + 0.0800 Slater + 0.7200 B88
 Correlation:  0.1900 VWN1RPA + 0.8100 LYP
 Using SG-1 standard quadrature grid
 using 4 threads for integral computing
 -------------------------------------------------------
 OpenMP Integral computing Module                
 Release: version 2.0, May 2017, Q-Chem Inc. Pleasanton 
 -------------------------------------------------------
 -------------------------------------------------------
 OpenMP BLAS3 based DFT computing Module                
 Release: version 1.0, May 2013, Q-Chem Inc. Pittsburgh 
 -------------------------------------------------------
 A restricted SCF calculation will be
 performed using DIIS
 SCF converges when DIIS error is below 1.0e-08
 ---------------------------------------
  Cycle       Energy         DIIS error
 ---------------------------------------
    1    -496.6245936151      2.96e-03  
    2    -496.6262860203      3.04e-03  
    3    -496.6292596495      2.18e-03  
    4    -496.6327860913      2.32e-04  
    5    -496.6328256969      4.77e-05  
    6    -496.6328267504      2.24e-05  
    7    -496.6328269974      4.71e-06  
    8    -496.6328270101      6.27e-07  
    9    -496.6328270105      1.40e-07  
   10    -496.6328270105      3.11e-08  
   11    -496.6328270105      2.29e-09  Convergence criterion met
 ---------------------------------------
 SCF time:   CPU 3.59s  wall 2.00s 
 SCF   energy in the final basis set =     -496.6328270105
 Total energy in the final basis set =     -496.6328270105

 --------------------------------------------------------------
             Orbital Energies (a.u.) and Symmetries
 --------------------------------------------------------------

 Alpha MOs, Restricted
 -- Occupied --                  
-77.144 -24.700 -14.327  -6.636  -4.799  -4.796  -4.791  -1.225
  1 A'    2 A'    3 A'    4 A'    5 A'    1 A"    6 A'    7 A'                 
 -0.902  -0.627  -0.540  -0.475  -0.473  -0.345  -0.342  -0.331
  8 A'    9 A'   10 A'    2 A"   11 A'   12 A'    3 A"   13 A'                 
 -- Virtual --                   
 -0.096  -0.010  -0.002   0.023   0.040   0.046   0.063   0.129
  4 A"   14 A'   15 A'   16 A'    5 A"   17 A'   18 A'   19 A'                 
  0.137   0.141   0.168   0.194   0.200   0.220   0.230   0.274
 20 A'    6 A"   21 A'   22 A'   23 A'    7 A"   24 A'    8 A"                 
  0.278   0.291   0.338   0.405   0.521   0.598   0.642   0.652
 25 A'   26 A'   27 A'   28 A'   29 A'   30 A'    9 A"   10 A"                 
  0.701   0.749   0.815   0.852   0.921   1.049   1.090   1.275
 31 A'   32 A'   11 A"   33 A'   34 A'   35 A'   36 A'   12 A"                 
  1.306   1.340   1.352   1.498   1.507   1.567   1.654   1.925
 37 A'   13 A"   38 A'   14 A"   39 A'   40 A'   41 A'   42 A'                 
  1.985   2.101   2.272   2.381   2.544   2.712   3.040   3.751
 43 A'   15 A"   44 A'   16 A"   45 A'   46 A'   47 A'   17 A"                 
  3.752   3.779   3.790   3.794   3.962   4.085   4.570   6.248
 48 A'   18 A"   19 A"   49 A'   50 A'   51 A'   52 A'   20 A"                 
  6.275   6.313   7.000  13.749  13.847  13.994  35.464  66.745
 53 A'   54 A'   55 A'   21 A"   56 A'   57 A'   58 A'   59 A'                 
163.111
 60 A'                                                                         

 Beta MOs, Restricted
 -- Occupied --                  
-77.144 -24.700 -14.327  -6.636  -4.799  -4.796  -4.791  -1.225
  1 A'    2 A'    3 A'    4 A'    5 A'    1 A"    6 A'    7 A'                 
 -0.902  -0.627  -0.540  -0.475  -0.473  -0.345  -0.342  -0.331
  8 A'    9 A'   10 A'    2 A"   11 A'   12 A'    3 A"   13 A'                 
 -- Virtual --                   
 -0.096  -0.010  -0.002   0.023   0.040   0.046   0.063   0.129
  4 A"   14 A'   15 A'   16 A'    5 A"   17 A'   18 A'   19 A'                 
  0.137   0.141   0.168   0.194   0.200   0.220   0.230   0.274
 20 A'    6 A"   21 A'   22 A'   23 A'    7 A"   24 A'    8 A"                 
  0.278   0.291   0.338   0.405   0.521   0.598   0.642   0.652
 25 A'   26 A'   27 A'   28 A'   29 A'   30 A'    9 A"   10 A"                 
  0.701   0.749   0.815   0.852   0.921   1.049   1.090   1.275
 31 A'   32 A'   11 A"   33 A'   34 A'   35 A'   36 A'   12 A"                 
  1.306   1.340   1.352   1.498   1.507   1.567   1.654   1.925
 37 A'   13 A"   38 A'   14 A"   39 A'   40 A'   41 A'   42 A'                 
  1.985   2.101   2.272   2.381   2.544   2.712   3.040   3.751
 43 A'   15 A"   44 A'   16 A"   45 A'   46 A'   47 A'   17 A"                 
  3.752   3.779   3.790   3.794   3.962   4.085   4.570   6.248
 48 A'   18 A"   19 A"   49 A'   50 A'   51 A'   52 A'   20 A"                 
  6.275   6.313   7.000  13.749  13.847  13.994  35.464  66.745
 53 A'   54 A'   55 A'   21 A"   56 A'   57 A'   58 A'   59 A'                 
163.111
 60 A'                                                                         
 --------------------------------------------------------------

          Ground-State Mulliken Net Atomic Charges

     Atom                 Charge (a.u.)
  ----------------------------------------
      1 P                     0.434617
      2 N                    -0.486319
      3 H                     0.274073
      4 F                    -0.222372
  ----------------------------------------
  Sum of atomic charges =    -0.000000

 -----------------------------------------------------------------
                    Cartesian Multipole Moments
 -----------------------------------------------------------------
    Charge (ESU x 10^10)
                -0.0000
    Dipole Moment (Debye)
         X       0.1563      Y       0.1722      Z      -0.0000
       Tot       0.2325
    Quadrupole Moments (Debye-Ang)
        XX     -28.5951     XY      -3.0972     YY     -22.2135
        XZ       0.0000     YZ       0.0000     ZZ     -22.8317
    Octopole Moments (Debye-Ang^2)
       XXX      25.3279    XXY       1.7357    XYY       1.2116
       YYY       2.8472    XXZ      -0.0000    XYZ       0.0000
       YYZ      -0.0000    XZZ       7.0765    YZZ      -0.4568
       ZZZ      -0.0000
    Hexadecapole Moments (Debye-Ang^3)
      XXXX    -174.0015   XXXY      -9.9677   XXYY     -30.1607
      XYYY      -7.4511   YYYY     -59.7805   XXXZ       0.0000
      XXYZ       0.0000   XYYZ      -0.0000   YYYZ       0.0000
      XXZZ     -31.2275   XYZZ      -0.8188   YYZZ     -14.8114
      XZZZ       0.0000   YZZZ       0.0000   ZZZZ     -25.7655
 -----------------------------------------------------------------
 Calculating analytic gradient of the SCF energy
 Gradient of SCF Energy
            1           2           3           4
    1  -0.0009821   0.0007275   0.0100259  -0.0097713
    2   0.0172387   0.0467807  -0.0564411  -0.0075783
    3  -0.0000000  -0.0000000   0.0000000   0.0000000
 Max gradient component =       5.644E-02
 RMS gradient           =       2.222E-02
 Gradient time:  CPU 0.99 s  wall 0.34 s
 Geometry Optimization Parameters
   NAtoms,    NIC,     NZ,  NCons,   NDum,   NFix, NCnnct, MaxDiis
        4      14       4       0       0       0       0       0

 Cartesian Hessian Update
 Hessian Updated using BFGS Update


** GEOMETRY OPTIMIZATION IN DELOCALIZED INTERNAL COORDINATES **
   Searching for a Minimum

   Optimization Cycle:   5

                       Coordinates (Angstroms)
     ATOM                X               Y               Z
      1  P        -0.1551389162   -0.4312095241    0.0000000000
      2  N        -1.4962589412    0.2967049030    0.0000000000
      3  H        -1.5574668377    1.2564635594    0.0000000000
      4  F         1.0618602326    0.6506741563    0.0000000000
   Point Group: cs    Number of degrees of freedom:     5


   Energy is   -496.632827010

 Hessian Updated using BFGS Update

  5 Hessian modes will be used to form the next step
  Hessian Eigenvalues:
     0.144616    0.221032    0.246894    0.448531    0.629421

 Minimum Search - Taking Simple RFO Step
 Searching for Lamda that Minimizes Along All modes
 Value Taken    Lamda =  -0.00854303
 Step Taken.  Stepsize is  0.151027

                             Maximum     Tolerance    Cnvgd?
         Gradient           0.041562      0.000300      NO
         Displacement       0.092704      0.001200      NO
         Energy change     -0.004262      0.000001      NO


 New Cartesian Coordinates Obtained by Inverse Iteration

 Displacement from previous Coordinates is:  0.124165
 ----------------------------------------------------------------
             Standard Nuclear Orientation (Angstroms)
    I     Atom           X                Y                Z
 ----------------------------------------------------------------
    1      P      -0.1464711276    -0.4478593351     0.0000000000
    2      N      -1.4815606404     0.2695069465     0.0000000000
    3      H      -1.5859817417     1.3029653718     0.0000000000
    4      F       1.0670090472     0.6480201116     0.0000000000
 ----------------------------------------------------------------
 Molecular Point Group                 Cs    NOp =  2
 Largest Abelian Subgroup              Cs    NOp =  2
 Nuclear Repulsion Energy =   102.1024362208 hartrees
 There are       16 alpha and       16 beta electrons
 Applying Cartesian multipole field
    Component          Value
    ---------          -----
     (2,0,0)        1.00000E-11
     (0,2,0)        2.00000E-11
     (0,0,2)       -3.00000E-11
 Nucleus-field energy     =     0.0000000017 hartrees
 Requested basis set is 6-311++G(d,p)
 There are 30 shells and 81 basis functions
 A cutoff of  1.0D-11 yielded    455 shell pairs
 There are      3384 function pairs (      3648 Cartesian)
 Smallest overlap matrix eigenvalue = 2.99E-03
 Guess MOs from SCF MO coefficient file

 -----------------------------------------------------------------------
  General SCF calculation program by
  Eric Jon Sundstrom, Paul Horn, Yuezhi Mao, Dmitri Zuev, Alec White,
  David Stuck, Shaama M.S., Shane Yost, Joonho Lee, David Small,
  Daniel Levine, Susi Lehtola, Hugh Burton, Evgeny Epifanovsky
 -----------------------------------------------------------------------
 Exchange:     0.2000 Hartree-Fock + 0.0800 Slater + 0.7200 B88
 Correlation:  0.1900 VWN1RPA + 0.8100 LYP
 Using SG-1 standard quadrature grid
 using 4 threads for integral computing
 -------------------------------------------------------
 OpenMP Integral computing Module                
 Release: version 2.0, May 2017, Q-Chem Inc. Pleasanton 
 -------------------------------------------------------
 -------------------------------------------------------
 OpenMP BLAS3 based DFT computing Module                
 Release: version 1.0, May 2013, Q-Chem Inc. Pittsburgh 
 -------------------------------------------------------
 A restricted SCF calculation will be
 performed using DIIS
 SCF converges when DIIS error is below 1.0e-08
 ---------------------------------------
  Cycle       Energy         DIIS error
 ---------------------------------------
    1    -496.6338086745      1.45e-03  
    2    -496.6349910055      6.83e-04  
    3    -496.6344623051      1.08e-03  
    4    -496.6353381623      1.23e-04  
    5    -496.6353442554      6.81e-05  
    6    -496.6353465919      5.10e-06  
    7    -496.6353466111      1.55e-06  
    8    -496.6353466131      3.18e-07  
    9    -496.6353466131      6.01e-08  
   10    -496.6353466131      9.14e-09  Convergence criterion met
 ---------------------------------------
 SCF time:   CPU 3.26s  wall 1.00s 
 SCF   energy in the final basis set =     -496.6353466131
 Total energy in the final basis set =     -496.6353466131

 --------------------------------------------------------------
             Orbital Energies (a.u.) and Symmetries
 --------------------------------------------------------------

 Alpha MOs, Restricted
 -- Occupied --                  
-77.142 -24.696 -14.333  -6.634  -4.797  -4.795  -4.789  -1.220
  1 A'    2 A'    3 A'    4 A'    5 A'    1 A"    6 A'    7 A'                 
 -0.894  -0.617  -0.533  -0.471  -0.469  -0.345  -0.342  -0.330
  8 A'    9 A'   10 A'    2 A"   11 A'   12 A'    3 A"   13 A'                 
 -- Virtual --                   
 -0.094  -0.011  -0.005   0.022   0.040   0.045   0.063   0.130
  4 A"   14 A'   15 A'   16 A'    5 A"   17 A'   18 A'   19 A'                 
  0.137   0.141   0.161   0.185   0.199   0.221   0.228   0.275
 20 A'    6 A"   21 A'   22 A'   23 A'    7 A"   24 A'    8 A"                 
  0.280   0.291   0.340   0.403   0.506   0.598   0.647   0.653
 25 A'   26 A'   27 A'   28 A'   29 A'   30 A'    9 A"   10 A"                 
  0.686   0.732   0.811   0.857   0.923   1.056   1.104   1.274
 31 A'   32 A'   11 A"   33 A'   34 A'   35 A'   36 A'   12 A"                 
  1.306   1.331   1.356   1.500   1.503   1.565   1.648   1.885
 37 A'   13 A"   38 A'   14 A"   39 A'   40 A'   41 A'   42 A'                 
  1.936   2.097   2.247   2.321   2.584   2.699   2.933   3.755
 43 A'   15 A"   44 A'   16 A"   45 A'   46 A'   47 A'   17 A"                 
  3.755   3.779   3.787   3.795   3.957   4.074   4.468   6.252
 48 A'   18 A"   19 A"   49 A'   50 A'   51 A'   52 A'   20 A"                 
  6.279   6.319   7.001  13.751  13.848  14.005  35.382  66.749
 53 A'   54 A'   55 A'   21 A"   56 A'   57 A'   58 A'   59 A'                 
163.116
 60 A'                                                                         

 Beta MOs, Restricted
 -- Occupied --                  
-77.142 -24.696 -14.333  -6.634  -4.797  -4.795  -4.789  -1.220
  1 A'    2 A'    3 A'    4 A'    5 A'    1 A"    6 A'    7 A'                 
 -0.894  -0.617  -0.533  -0.471  -0.469  -0.345  -0.342  -0.330
  8 A'    9 A'   10 A'    2 A"   11 A'   12 A'    3 A"   13 A'                 
 -- Virtual --                   
 -0.094  -0.011  -0.005   0.022   0.040   0.045   0.063   0.130
  4 A"   14 A'   15 A'   16 A'    5 A"   17 A'   18 A'   19 A'                 
  0.137   0.141   0.161   0.185   0.199   0.221   0.228   0.275
 20 A'    6 A"   21 A'   22 A'   23 A'    7 A"   24 A'    8 A"                 
  0.280   0.291   0.340   0.403   0.506   0.598   0.647   0.653
 25 A'   26 A'   27 A'   28 A'   29 A'   30 A'    9 A"   10 A"                 
  0.686   0.732   0.811   0.857   0.923   1.056   1.104   1.274
 31 A'   32 A'   11 A"   33 A'   34 A'   35 A'   36 A'   12 A"                 
  1.306   1.331   1.356   1.500   1.503   1.565   1.648   1.885
 37 A'   13 A"   38 A'   14 A"   39 A'   40 A'   41 A'   42 A'                 
  1.936   2.097   2.247   2.321   2.584   2.699   2.933   3.755
 43 A'   15 A"   44 A'   16 A"   45 A'   46 A'   47 A'   17 A"                 
  3.755   3.779   3.787   3.795   3.957   4.074   4.468   6.252
 48 A'   18 A"   19 A"   49 A'   50 A'   51 A'   52 A'   20 A"                 
  6.279   6.319   7.001  13.751  13.848  14.005  35.382  66.749
 53 A'   54 A'   55 A'   21 A"   56 A'   57 A'   58 A'   59 A'                 
163.116
 60 A'                                                                         
 --------------------------------------------------------------

          Ground-State Mulliken Net Atomic Charges

     Atom                 Charge (a.u.)
  ----------------------------------------
      1 P                     0.440329
      2 N                    -0.485294
      3 H                     0.274395
      4 F                    -0.229430
  ----------------------------------------
  Sum of atomic charges =    -0.000000

 -----------------------------------------------------------------
                    Cartesian Multipole Moments
 -----------------------------------------------------------------
    Charge (ESU x 10^10)
                -0.0000
    Dipole Moment (Debye)
         X       0.0198      Y       0.2116      Z      -0.0000
       Tot       0.2126
    Quadrupole Moments (Debye-Ang)
        XX     -28.3891     XY      -3.3973     YY     -22.0911
        XZ       0.0000     YZ       0.0000     ZZ     -22.9009
    Octopole Moments (Debye-Ang^2)
       XXX      24.0764    XXY       2.5554    XYY       0.6789
       YYY       3.9845    XXZ      -0.0000    XYZ       0.0000
       YYZ      -0.0000    XZZ       6.9393    YZZ      -0.2290
       ZZZ      -0.0000
    Hexadecapole Moments (Debye-Ang^3)
      XXXX    -172.1937   XXXY     -11.4907   XXYY     -29.6419
      XYYY      -8.4978   YYYY     -60.5314   XXXZ       0.0000
      XXYZ       0.0000   XYYZ      -0.0000   YYYZ       0.0000
      XXZZ     -31.1895   XYZZ      -0.9279   YYZZ     -15.0834
      XZZZ       0.0000   YZZZ       0.0000   ZZZZ     -25.8395
 -----------------------------------------------------------------
 Calculating analytic gradient of the SCF energy
 Gradient of SCF Energy
            1           2           3           4
    1  -0.0127251   0.0196579   0.0017423  -0.0086751
    2   0.0172103  -0.0293330   0.0173174  -0.0051947
    3  -0.0000000  -0.0000000   0.0000000   0.0000000
 Max gradient component =       2.933E-02
 RMS gradient           =       1.326E-02
 Gradient time:  CPU 0.99 s  wall 0.34 s
 Geometry Optimization Parameters
   NAtoms,    NIC,     NZ,  NCons,   NDum,   NFix, NCnnct, MaxDiis
        4      14       4       0       0       0       0       0

 Cartesian Hessian Update
 Hessian Updated using BFGS Update


** GEOMETRY OPTIMIZATION IN DELOCALIZED INTERNAL COORDINATES **
   Searching for a Minimum

   Optimization Cycle:   6

                       Coordinates (Angstroms)
     ATOM                X               Y               Z
      1  P        -0.1464711276   -0.4478593351    0.0000000000
      2  N        -1.4815606404    0.2695069465    0.0000000000
      3  H        -1.5859817417    1.3029653718    0.0000000000
      4  F         1.0670090472    0.6480201116    0.0000000000
   Point Group: cs    Number of degrees of freedom:     5


   Energy is   -496.635346613

 Hessian Updated using BFGS Update

  5 Hessian modes will be used to form the next step
  Hessian Eigenvalues:
     0.151404    0.246012    0.266133    0.506393    0.594292

 Minimum Search - Taking Simple RFO Step
 Searching for Lamda that Minimizes Along All modes
 Value Taken    Lamda =  -0.00287732
 Step Taken.  Stepsize is  0.093894

                             Maximum     Tolerance    Cnvgd?
         Gradient           0.019863      0.000300      NO
         Displacement       0.063867      0.001200      NO
         Energy change     -0.002520      0.000001      NO


 New Cartesian Coordinates Obtained by Inverse Iteration

 Displacement from previous Coordinates is:  0.137096
 ----------------------------------------------------------------
             Standard Nuclear Orientation (Angstroms)
    I     Atom           X                Y                Z
 ----------------------------------------------------------------
    1      P      -0.1254414601    -0.4482712084     0.0000000000
    2      N      -1.5029555556     0.2857447211     0.0000000000
    3      H      -1.6294820501     1.3039318808     0.0000000000
    4      F       1.1108746034     0.6312277012     0.0000000000
 ----------------------------------------------------------------
 Molecular Point Group                 Cs    NOp =  2
 Largest Abelian Subgroup              Cs    NOp =  2
 Nuclear Repulsion Energy =   100.5042783163 hartrees
 There are       16 alpha and       16 beta electrons
 Applying Cartesian multipole field
    Component          Value
    ---------          -----
     (2,0,0)        1.00000E-11
     (0,2,0)        2.00000E-11
     (0,0,2)       -3.00000E-11
 Nucleus-field energy     =     0.0000000017 hartrees
 Requested basis set is 6-311++G(d,p)
 There are 30 shells and 81 basis functions
 A cutoff of  1.0D-11 yielded    454 shell pairs
 There are      3379 function pairs (      3642 Cartesian)
 Smallest overlap matrix eigenvalue = 3.16E-03
 Guess MOs from SCF MO coefficient file

 -----------------------------------------------------------------------
  General SCF calculation program by
  Eric Jon Sundstrom, Paul Horn, Yuezhi Mao, Dmitri Zuev, Alec White,
  David Stuck, Shaama M.S., Shane Yost, Joonho Lee, David Small,
  Daniel Levine, Susi Lehtola, Hugh Burton, Evgeny Epifanovsky
 -----------------------------------------------------------------------
 Exchange:     0.2000 Hartree-Fock + 0.0800 Slater + 0.7200 B88
 Correlation:  0.1900 VWN1RPA + 0.8100 LYP
 Using SG-1 standard quadrature grid
 using 4 threads for integral computing
 -------------------------------------------------------
 OpenMP Integral computing Module                
 Release: version 2.0, May 2017, Q-Chem Inc. Pleasanton 
 -------------------------------------------------------
 -------------------------------------------------------
 OpenMP BLAS3 based DFT computing Module                
 Release: version 1.0, May 2013, Q-Chem Inc. Pittsburgh 
 -------------------------------------------------------
 A restricted SCF calculation will be
 performed using DIIS
 SCF converges when DIIS error is below 1.0e-08
 ---------------------------------------
  Cycle       Energy         DIIS error
 ---------------------------------------
    1    -496.6348436917      9.99e-04  
    2    -496.6351628858      9.32e-04  
    3    -496.6352842338      8.09e-04  
    4    -496.6357767177      1.38e-04  
    5    -496.6357889755      4.12e-05  
    6    -496.6357897925      1.18e-05  
    7    -496.6357898761      1.20e-06  
    8    -496.6357898767      1.67e-07  
    9    -496.6357898767      3.64e-08  
   10    -496.6357898767      4.32e-09  Convergence criterion met
 ---------------------------------------
 SCF time:   CPU 3.24s  wall 1.00s 
 SCF   energy in the final basis set =     -496.6357898767
 Total energy in the final basis set =     -496.6357898767

 --------------------------------------------------------------
             Orbital Energies (a.u.) and Symmetries
 --------------------------------------------------------------

 Alpha MOs, Restricted
 -- Occupied --                  
-77.150 -24.698 -14.337  -6.640  -4.803  -4.801  -4.795  -1.220
  1 A'    2 A'    3 A'    4 A'    5 A'    1 A"    6 A'    7 A'                 
 -0.884  -0.621  -0.531  -0.471  -0.469  -0.347  -0.336  -0.327
  8 A'    9 A'   10 A'    2 A"   11 A'   12 A'    3 A"   13 A'                 
 -- Virtual --                   
 -0.101  -0.014  -0.006   0.022   0.040   0.044   0.062   0.120
  4 A"   14 A'   15 A'   16 A'    5 A"   17 A'   18 A'   19 A'                 
  0.137   0.140   0.163   0.188   0.200   0.221   0.226   0.275
 20 A'    6 A"   21 A'   22 A'   23 A'    7 A"   24 A'    8 A"                 
  0.278   0.289   0.329   0.401   0.509   0.585   0.634   0.651
 25 A'   26 A'   27 A'   28 A'   29 A'   30 A'    9 A"   10 A"                 
  0.683   0.740   0.816   0.856   0.921   1.036   1.070   1.276
 31 A'   32 A'   11 A"   33 A'   34 A'   35 A'   36 A'   12 A"                 
  1.304   1.328   1.354   1.497   1.504   1.568   1.649   1.890
 37 A'   13 A"   38 A'   14 A"   39 A'   40 A'   41 A'   42 A'                 
  1.936   2.078   2.230   2.329   2.574   2.670   2.948   3.753
 43 A'   15 A"   44 A'   16 A"   45 A'   46 A'   47 A'   48 A'                 
  3.754   3.776   3.785   3.793   3.921   4.066   4.450   6.250
 17 A"   18 A"   19 A"   49 A'   50 A'   51 A'   52 A'   20 A"                 
  6.277   6.314   6.971  13.745  13.838  13.955  35.385  66.745
 53 A'   54 A'   55 A'   21 A"   56 A'   57 A'   58 A'   59 A'                 
163.073
 60 A'                                                                         

 Beta MOs, Restricted
 -- Occupied --                  
-77.150 -24.698 -14.337  -6.640  -4.803  -4.801  -4.795  -1.220
  1 A'    2 A'    3 A'    4 A'    5 A'    1 A"    6 A'    7 A'                 
 -0.884  -0.621  -0.531  -0.471  -0.469  -0.347  -0.336  -0.327
  8 A'    9 A'   10 A'    2 A"   11 A'   12 A'    3 A"   13 A'                 
 -- Virtual --                   
 -0.101  -0.014  -0.006   0.022   0.040   0.044   0.062   0.120
  4 A"   14 A'   15 A'   16 A'    5 A"   17 A'   18 A'   19 A'                 
  0.137   0.140   0.163   0.188   0.200   0.221   0.226   0.275
 20 A'    6 A"   21 A'   22 A'   23 A'    7 A"   24 A'    8 A"                 
  0.278   0.289   0.329   0.401   0.509   0.585   0.634   0.651
 25 A'   26 A'   27 A'   28 A'   29 A'   30 A'    9 A"   10 A"                 
  0.683   0.740   0.816   0.856   0.921   1.036   1.070   1.276
 31 A'   32 A'   11 A"   33 A'   34 A'   35 A'   36 A'   12 A"                 
  1.304   1.328   1.354   1.497   1.504   1.568   1.649   1.890
 37 A'   13 A"   38 A'   14 A"   39 A'   40 A'   41 A'   42 A'                 
  1.936   2.078   2.230   2.329   2.574   2.670   2.948   3.753
 43 A'   15 A"   44 A'   16 A"   45 A'   46 A'   47 A'   48 A'                 
  3.754   3.776   3.785   3.793   3.921   4.066   4.450   6.250
 17 A"   18 A"   19 A"   49 A'   50 A'   51 A'   52 A'   20 A"                 
  6.277   6.314   6.971  13.745  13.838  13.955  35.385  66.745
 53 A'   54 A'   55 A'   21 A"   56 A'   57 A'   58 A'   59 A'                 
163.073
 60 A'                                                                         
 --------------------------------------------------------------

          Ground-State Mulliken Net Atomic Charges

     Atom                 Charge (a.u.)
  ----------------------------------------
      1 P                     0.446016
      2 N                    -0.495705
      3 H                     0.274752
      4 F                    -0.225063
  ----------------------------------------
  Sum of atomic charges =    -0.000000

 -----------------------------------------------------------------
                    Cartesian Multipole Moments
 -----------------------------------------------------------------
    Charge (ESU x 10^10)
                 0.0000
    Dipole Moment (Debye)
         X       0.0726      Y       0.1953      Z       0.0000
       Tot       0.2084
    Quadrupole Moments (Debye-Ang)
        XX     -28.5255     XY      -3.4982     YY     -22.1054
        XZ      -0.0000     YZ      -0.0000     ZZ     -23.0468
    Octopole Moments (Debye-Ang^2)
       XXX      23.0606    XXY       2.8013    XYY       0.4275
       YYY       3.9041    XXZ       0.0000    XYZ       0.0000
       YYZ       0.0000    XZZ       6.7970    YZZ      -0.2264
       ZZZ       0.0000
    Hexadecapole Moments (Debye-Ang^3)
      XXXX    -177.9976   XXXY     -11.6686   XXYY     -30.1877
      XYYY      -7.8848   YYYY     -60.1568   XXXZ      -0.0000
      XXYZ      -0.0000   XYYZ      -0.0000   YYYZ      -0.0000
      XXZZ     -32.2912   XYZZ      -0.6830   YYZZ     -15.0993
      XZZZ      -0.0000   YZZZ      -0.0000   ZZZZ     -26.2726
 -----------------------------------------------------------------
 Calculating analytic gradient of the SCF energy
 Gradient of SCF Energy
            1           2           3           4
    1   0.0251452  -0.0214798  -0.0001109  -0.0035545
    2  -0.0077378   0.0038291   0.0069451  -0.0030364
    3  -0.0000000  -0.0000000   0.0000000   0.0000000
 Max gradient component =       2.515E-02
 RMS gradient           =       1.016E-02
 Gradient time:  CPU 0.99 s  wall 0.37 s
 Geometry Optimization Parameters
   NAtoms,    NIC,     NZ,  NCons,   NDum,   NFix, NCnnct, MaxDiis
        4      14       4       0       0       0       0       0

 Cartesian Hessian Update
 Hessian Updated using BFGS Update


** GEOMETRY OPTIMIZATION IN DELOCALIZED INTERNAL COORDINATES **
   Searching for a Minimum

   Optimization Cycle:   7

                       Coordinates (Angstroms)
     ATOM                X               Y               Z
      1  P        -0.1254414601   -0.4482712084    0.0000000000
      2  N        -1.5029555556    0.2857447211    0.0000000000
      3  H        -1.6294820501    1.3039318808    0.0000000000
      4  F         1.1108746034    0.6312277012    0.0000000000
   Point Group: cs    Number of degrees of freedom:     5


   Energy is   -496.635789877

 Hessian Updated using BFGS Update

  5 Hessian modes will be used to form the next step
  Hessian Eigenvalues:
     0.152407    0.241843    0.422831    0.558011    0.564176

 Minimum Search - Taking Simple RFO Step
 Searching for Lamda that Minimizes Along All modes
 Value Taken    Lamda =  -0.00136862
 Step Taken.  Stepsize is  0.059675

                             Maximum     Tolerance    Cnvgd?
         Gradient           0.016836      0.000300      NO
         Displacement       0.038581      0.001200      NO
         Energy change     -0.000443      0.000001      NO


 New Cartesian Coordinates Obtained by Inverse Iteration

 Displacement from previous Coordinates is:  0.043844
 ----------------------------------------------------------------
             Standard Nuclear Orientation (Angstroms)
    I     Atom           X                Y                Z
 ----------------------------------------------------------------
    1      P      -0.1381439809    -0.4427578398     0.0000000000
    2      N      -1.4883134442     0.2904173012     0.0000000000
    3      H      -1.6340927201     1.2949621993     0.0000000000
    4      F       1.1135456828     0.6300114340     0.0000000000
 ----------------------------------------------------------------
 Molecular Point Group                 Cs    NOp =  2
 Largest Abelian Subgroup              Cs    NOp =  2
 Nuclear Repulsion Energy =   101.0018182510 hartrees
 There are       16 alpha and       16 beta electrons
 Applying Cartesian multipole field
    Component          Value
    ---------          -----
     (2,0,0)        1.00000E-11
     (0,2,0)        2.00000E-11
     (0,0,2)       -3.00000E-11
 Nucleus-field energy     =     0.0000000017 hartrees
 Requested basis set is 6-311++G(d,p)
 There are 30 shells and 81 basis functions
 A cutoff of  1.0D-11 yielded    454 shell pairs
 There are      3379 function pairs (      3642 Cartesian)
 Smallest overlap matrix eigenvalue = 3.08E-03
 Guess MOs from SCF MO coefficient file

 -----------------------------------------------------------------------
  General SCF calculation program by
  Eric Jon Sundstrom, Paul Horn, Yuezhi Mao, Dmitri Zuev, Alec White,
  David Stuck, Shaama M.S., Shane Yost, Joonho Lee, David Small,
  Daniel Levine, Susi Lehtola, Hugh Burton, Evgeny Epifanovsky
 -----------------------------------------------------------------------
 Exchange:     0.2000 Hartree-Fock + 0.0800 Slater + 0.7200 B88
 Correlation:  0.1900 VWN1RPA + 0.8100 LYP
 Using SG-1 standard quadrature grid
 using 4 threads for integral computing
 -------------------------------------------------------
 OpenMP Integral computing Module                
 Release: version 2.0, May 2017, Q-Chem Inc. Pleasanton 
 -------------------------------------------------------
 -------------------------------------------------------
 OpenMP BLAS3 based DFT computing Module                
 Release: version 1.0, May 2013, Q-Chem Inc. Pittsburgh 
 -------------------------------------------------------
 A restricted SCF calculation will be
 performed using DIIS
 SCF converges when DIIS error is below 1.0e-08
 ---------------------------------------
  Cycle       Energy         DIIS error
 ---------------------------------------
    1    -496.6361666591      6.44e-04  
    2    -496.6361585625      7.94e-04  
    3    -496.6364654648      4.22e-04  
    4    -496.6365985073      7.25e-05  
    5    -496.6366025726      1.50e-05  
    6    -496.6366026760      7.12e-06  
    7    -496.6366027040      1.11e-06  
    8    -496.6366027047      1.02e-07  
    9    -496.6366027048      3.96e-08  
   10    -496.6366027048      7.25e-09  Convergence criterion met
 ---------------------------------------
 SCF time:   CPU 3.25s  wall 1.00s 
 SCF   energy in the final basis set =     -496.6366027048
 Total energy in the final basis set =     -496.6366027048

 --------------------------------------------------------------
             Orbital Energies (a.u.) and Symmetries
 --------------------------------------------------------------

 Alpha MOs, Restricted
 -- Occupied --                  
-77.147 -24.694 -14.335  -6.637  -4.801  -4.798  -4.792  -1.215
  1 A'    2 A'    3 A'    4 A'    5 A'    1 A"    6 A'    7 A'                 
 -0.891  -0.622  -0.533  -0.467  -0.465  -0.346  -0.340  -0.329
  8 A'    9 A'   10 A'    2 A"   11 A'   12 A'    3 A"   13 A'                 
 -- Virtual --                   
 -0.098  -0.012  -0.006   0.022   0.040   0.045   0.062   0.124
  4 A"   14 A'   15 A'   16 A'    5 A"   17 A'   18 A'   19 A'                 
  0.138   0.140   0.163   0.189   0.202   0.222   0.226   0.275
 20 A'    6 A"   21 A'   22 A'   23 A'    7 A"   24 A'    8 A"                 
  0.280   0.290   0.333   0.402   0.513   0.590   0.640   0.652
 25 A'   26 A'   27 A'   28 A'   29 A'   30 A'    9 A"   10 A"                 
  0.691   0.735   0.813   0.854   0.922   1.045   1.080   1.278
 31 A'   32 A'   11 A"   33 A'   34 A'   35 A'   36 A'   12 A"                 
  1.308   1.333   1.358   1.500   1.510   1.568   1.650   1.901
 37 A'   13 A"   38 A'   14 A"   39 A'   40 A'   41 A'   42 A'                 
  1.944   2.080   2.225   2.341   2.574   2.694   2.965   3.757
 43 A'   15 A"   44 A'   16 A"   45 A'   46 A'   47 A'   48 A'                 
  3.758   3.777   3.787   3.796   3.931   4.065   4.485   6.254
 17 A"   18 A"   19 A"   49 A'   50 A'   51 A'   52 A'   20 A"                 
  6.281   6.321   6.982  13.748  13.840  13.982  35.399  66.749
 53 A'   54 A'   55 A'   21 A"   56 A'   57 A'   58 A'   59 A'                 
163.091
 60 A'                                                                         

 Beta MOs, Restricted
 -- Occupied --                  
-77.147 -24.694 -14.335  -6.637  -4.801  -4.798  -4.792  -1.215
  1 A'    2 A'    3 A'    4 A'    5 A'    1 A"    6 A'    7 A'                 
 -0.891  -0.622  -0.533  -0.467  -0.465  -0.346  -0.340  -0.329
  8 A'    9 A'   10 A'    2 A"   11 A'   12 A'    3 A"   13 A'                 
 -- Virtual --                   
 -0.098  -0.012  -0.006   0.022   0.040   0.045   0.062   0.124
  4 A"   14 A'   15 A'   16 A'    5 A"   17 A'   18 A'   19 A'                 
  0.138   0.140   0.163   0.189   0.202   0.222   0.226   0.275
 20 A'    6 A"   21 A'   22 A'   23 A'    7 A"   24 A'    8 A"                 
  0.280   0.290   0.333   0.402   0.513   0.590   0.640   0.652
 25 A'   26 A'   27 A'   28 A'   29 A'   30 A'    9 A"   10 A"                 
  0.691   0.735   0.813   0.854   0.922   1.045   1.080   1.278
 31 A'   32 A'   11 A"   33 A'   34 A'   35 A'   36 A'   12 A"                 
  1.308   1.333   1.358   1.500   1.510   1.568   1.650   1.901
 37 A'   13 A"   38 A'   14 A"   39 A'   40 A'   41 A'   42 A'                 
  1.944   2.080   2.225   2.341   2.574   2.694   2.965   3.757
 43 A'   15 A"   44 A'   16 A"   45 A'   46 A'   47 A'   48 A'                 
  3.758   3.777   3.787   3.796   3.931   4.065   4.485   6.254
 17 A"   18 A"   19 A"   49 A'   50 A'   51 A'   52 A'   20 A"                 
  6.281   6.321   6.982  13.748  13.840  13.982  35.399  66.749
 53 A'   54 A'   55 A'   21 A"   56 A'   57 A'   58 A'   59 A'                 
163.091
 60 A'                                                                         
 --------------------------------------------------------------

          Ground-State Mulliken Net Atomic Charges

     Atom                 Charge (a.u.)
  ----------------------------------------
      1 P                     0.446195
      2 N                    -0.492691
      3 H                     0.279480
      4 F                    -0.232984
  ----------------------------------------
  Sum of atomic charges =    -0.000000

 -----------------------------------------------------------------
                    Cartesian Multipole Moments
 -----------------------------------------------------------------
    Charge (ESU x 10^10)
                -0.0000
    Dipole Moment (Debye)
         X      -0.0983      Y       0.1921      Z      -0.0000
       Tot       0.2157
    Quadrupole Moments (Debye-Ang)
        XX     -28.3114     XY      -3.5362     YY     -22.1006
        XZ       0.0000     YZ       0.0000     ZZ     -22.9498
    Octopole Moments (Debye-Ang^2)
       XXX      22.2551    XXY       2.7429    XYY       0.3731
       YYY       3.6762    XXZ      -0.0000    XYZ      -0.0000
       YYZ      -0.0000    XZZ       6.6861    YZZ      -0.3172
       ZZZ      -0.0000
    Hexadecapole Moments (Debye-Ang^3)
      XXXX    -175.1094   XXXY     -12.0507   XXYY     -29.7984
      XYYY      -8.1936   YYYY     -59.7329   XXXZ       0.0000
      XXYZ       0.0000   XYYZ      -0.0000   YYYZ       0.0000
      XXZZ     -31.9143   XYZZ      -0.7710   YYZZ     -14.9585
      XZZZ       0.0000   YZZZ       0.0000   ZZZZ     -25.9914
 -----------------------------------------------------------------
 Calculating analytic gradient of the SCF energy
 Gradient of SCF Energy
            1           2           3           4
    1   0.0049195  -0.0046480   0.0017824  -0.0020540
    2   0.0013683   0.0010067  -0.0008125  -0.0015625
    3  -0.0000000  -0.0000000   0.0000000   0.0000000
 Max gradient component =       4.920E-03
 RMS gradient           =       2.221E-03
 Gradient time:  CPU 0.99 s  wall 0.34 s
 Geometry Optimization Parameters
   NAtoms,    NIC,     NZ,  NCons,   NDum,   NFix, NCnnct, MaxDiis
        4      14       4       0       0       0       0       0

 Cartesian Hessian Update
 Hessian Updated using BFGS Update


** GEOMETRY OPTIMIZATION IN DELOCALIZED INTERNAL COORDINATES **
   Searching for a Minimum

   Optimization Cycle:   8

                       Coordinates (Angstroms)
     ATOM                X               Y               Z
      1  P        -0.1381439809   -0.4427578398    0.0000000000
      2  N        -1.4883134442    0.2904173012    0.0000000000
      3  H        -1.6340927201    1.2949621993    0.0000000000
      4  F         1.1135456828    0.6300114340    0.0000000000
   Point Group: cs    Number of degrees of freedom:     5


   Energy is   -496.636602705

 Hessian Updated using BFGS Update

  5 Hessian modes will be used to form the next step
  Hessian Eigenvalues:
     0.122097    0.241560    0.439864    0.525602    0.600515

 Minimum Search - Taking Simple RFO Step
 Searching for Lamda that Minimizes Along All modes
 Value Taken    Lamda =  -0.00015534
 Step Taken.  Stepsize is  0.034041

                             Maximum     Tolerance    Cnvgd?
         Gradient           0.003983      0.000300      NO
         Displacement       0.018225      0.001200      NO
         Energy change     -0.000813      0.000001      NO


 New Cartesian Coordinates Obtained by Inverse Iteration

 Displacement from previous Coordinates is:  0.041386
 ----------------------------------------------------------------
             Standard Nuclear Orientation (Angstroms)
    I     Atom           X                Y                Z
 ----------------------------------------------------------------
    1      P      -0.1395486953    -0.4426759239     0.0000000000
    2      N      -1.4802172131     0.2951417561     0.0000000000
    3      H      -1.6505713196     1.2948926216     0.0000000000
    4      F       1.1233327657     0.6252746409     0.0000000000
 ----------------------------------------------------------------
 Molecular Point Group                 Cs    NOp =  2
 Largest Abelian Subgroup              Cs    NOp =  2
 Nuclear Repulsion Energy =   100.9753753257 hartrees
 There are       16 alpha and       16 beta electrons
 Applying Cartesian multipole field
    Component          Value
    ---------          -----
     (2,0,0)        1.00000E-11
     (0,2,0)        2.00000E-11
     (0,0,2)       -3.00000E-11
 Nucleus-field energy     =     0.0000000017 hartrees
 Requested basis set is 6-311++G(d,p)
 There are 30 shells and 81 basis functions
 A cutoff of  1.0D-11 yielded    454 shell pairs
 There are      3379 function pairs (      3642 Cartesian)
 Smallest overlap matrix eigenvalue = 3.09E-03
 Guess MOs from SCF MO coefficient file

 -----------------------------------------------------------------------
  General SCF calculation program by
  Eric Jon Sundstrom, Paul Horn, Yuezhi Mao, Dmitri Zuev, Alec White,
  David Stuck, Shaama M.S., Shane Yost, Joonho Lee, David Small,
  Daniel Levine, Susi Lehtola, Hugh Burton, Evgeny Epifanovsky
 -----------------------------------------------------------------------
 Exchange:     0.2000 Hartree-Fock + 0.0800 Slater + 0.7200 B88
 Correlation:  0.1900 VWN1RPA + 0.8100 LYP
 Using SG-1 standard quadrature grid
 using 4 threads for integral computing
 -------------------------------------------------------
 OpenMP Integral computing Module                
 Release: version 2.0, May 2017, Q-Chem Inc. Pleasanton 
 -------------------------------------------------------
 -------------------------------------------------------
 OpenMP BLAS3 based DFT computing Module                
 Release: version 1.0, May 2013, Q-Chem Inc. Pittsburgh 
 -------------------------------------------------------
 A restricted SCF calculation will be
 performed using DIIS
 SCF converges when DIIS error is below 1.0e-08
 ---------------------------------------
  Cycle       Energy         DIIS error
 ---------------------------------------
    1    -496.6365822091      3.25e-04  
    2    -496.6366766521      2.20e-04  
    3    -496.6366544045      2.76e-04  
    4    -496.6367080194      3.20e-05  
    5    -496.6367088311      1.21e-05  
    6    -496.6367089087      2.76e-06  
    7    -496.6367089134      4.12e-07  
    8    -496.6367089136      7.00e-08  
    9    -496.6367089136      1.98e-08  
   10    -496.6367089136      2.07e-09  Convergence criterion met
 ---------------------------------------
 SCF time:   CPU 3.23s  wall 1.00s 
 SCF   energy in the final basis set =     -496.6367089136
 Total energy in the final basis set =     -496.6367089136

 --------------------------------------------------------------
             Orbital Energies (a.u.) and Symmetries
 --------------------------------------------------------------

 Alpha MOs, Restricted
 -- Occupied --                  
-77.147 -24.692 -14.335  -6.637  -4.800  -4.798  -4.792  -1.211
  1 A'    2 A'    3 A'    4 A'    5 A'    1 A"    6 A'    7 A'                 
 -0.892  -0.622  -0.533  -0.464  -0.463  -0.346  -0.341  -0.328
  8 A'    9 A'   10 A'    2 A"   11 A'   12 A'    3 A"   13 A'                 
 -- Virtual --                   
 -0.097  -0.011  -0.006   0.022   0.040   0.045   0.062   0.124
  4 A"   14 A'   15 A'   16 A'    5 A"   17 A'   18 A'   19 A'                 
  0.138   0.140   0.162   0.190   0.204   0.223   0.226   0.276
 20 A'    6 A"   21 A'   22 A'   23 A'    7 A"   24 A'    8 A"                 
  0.280   0.291   0.334   0.402   0.514   0.591   0.641   0.652
 25 A'   26 A'   27 A'   28 A'   29 A'   30 A'    9 A"   10 A"                 
  0.694   0.732   0.812   0.854   0.922   1.043   1.086   1.281
 31 A'   32 A'   11 A"   33 A'   34 A'   35 A'   36 A'   12 A"                 
  1.310   1.334   1.361   1.501   1.510   1.572   1.651   1.902
 37 A'   13 A"   38 A'   14 A"   39 A'   40 A'   41 A'   42 A'                 
  1.946   2.075   2.213   2.344   2.575   2.700   2.973   3.760
 43 A'   15 A"   44 A'   16 A"   45 A'   46 A'   47 A'   48 A'                 
  3.760   3.778   3.788   3.797   3.930   4.061   4.493   6.256
 17 A"   18 A"   19 A"   49 A'   50 A'   51 A'   52 A'   20 A"                 
  6.284   6.324   6.982  13.748  13.841  13.989  35.402  66.751
 53 A'   54 A'   55 A'   21 A"   56 A'   57 A'   58 A'   59 A'                 
163.094
 60 A'                                                                         

 Beta MOs, Restricted
 -- Occupied --                  
-77.147 -24.692 -14.335  -6.637  -4.800  -4.798  -4.792  -1.211
  1 A'    2 A'    3 A'    4 A'    5 A'    1 A"    6 A'    7 A'                 
 -0.892  -0.622  -0.533  -0.464  -0.463  -0.346  -0.341  -0.328
  8 A'    9 A'   10 A'    2 A"   11 A'   12 A'    3 A"   13 A'                 
 -- Virtual --                   
 -0.097  -0.011  -0.006   0.022   0.040   0.045   0.062   0.124
  4 A"   14 A'   15 A'   16 A'    5 A"   17 A'   18 A'   19 A'                 
  0.138   0.140   0.162   0.190   0.204   0.223   0.226   0.276
 20 A'    6 A"   21 A'   22 A'   23 A'    7 A"   24 A'    8 A"                 
  0.280   0.291   0.334   0.402   0.514   0.591   0.641   0.652
 25 A'   26 A'   27 A'   28 A'   29 A'   30 A'    9 A"   10 A"                 
  0.694   0.732   0.812   0.854   0.922   1.043   1.086   1.281
 31 A'   32 A'   11 A"   33 A'   34 A'   35 A'   36 A'   12 A"                 
  1.310   1.334   1.361   1.501   1.510   1.572   1.651   1.902
 37 A'   13 A"   38 A'   14 A"   39 A'   40 A'   41 A'   42 A'                 
  1.946   2.075   2.213   2.344   2.575   2.700   2.973   3.760
 43 A'   15 A"   44 A'   16 A"   45 A'   46 A'   47 A'   48 A'                 
  3.760   3.778   3.788   3.797   3.930   4.061   4.493   6.256
 17 A"   18 A"   19 A"   49 A'   50 A'   51 A'   52 A'   20 A"                 
  6.284   6.324   6.982  13.748  13.841  13.989  35.402  66.751
 53 A'   54 A'   55 A'   21 A"   56 A'   57 A'   58 A'   59 A'                 
163.094
 60 A'                                                                         
 --------------------------------------------------------------

          Ground-State Mulliken Net Atomic Charges

     Atom                 Charge (a.u.)
  ----------------------------------------
      1 P                     0.448586
      2 N                    -0.494149
      3 H                     0.282851
      4 F                    -0.237288
  ----------------------------------------
  Sum of atomic charges =    -0.000000

 -----------------------------------------------------------------
                    Cartesian Multipole Moments
 -----------------------------------------------------------------
    Charge (ESU x 10^10)
                 0.0000
    Dipole Moment (Debye)
         X      -0.2040      Y       0.1820      Z       0.0000
       Tot       0.2733
    Quadrupole Moments (Debye-Ang)
        XX     -28.1593     XY      -3.6138     YY     -22.0834
        XZ      -0.0000     YZ      -0.0000     ZZ     -22.9289
    Octopole Moments (Debye-Ang^2)
       XXX      21.3223    XXY       2.8781    XYY       0.2129
       YYY       3.6656    XXZ       0.0000    XYZ      -0.0000
       YYZ       0.0000    XZZ       6.5633    YZZ      -0.3418
       ZZZ       0.0000
    Hexadecapole Moments (Debye-Ang^3)
      XXXX    -173.9245   XXXY     -12.4761   XXYY     -29.5531
      XYYY      -8.3106   YYYY     -59.5857   XXXZ      -0.0000
      XXYZ      -0.0000   XYYZ       0.0000   YYYZ      -0.0000
      XXZZ     -31.8613   XYZZ      -0.7626   YYZZ     -14.9249
      XZZZ      -0.0000   YZZZ      -0.0000   ZZZZ     -25.9227
 -----------------------------------------------------------------
 Calculating analytic gradient of the SCF energy
 Gradient of SCF Energy
            1           2           3           4
    1  -0.0004119  -0.0001657   0.0012923  -0.0007148
    2   0.0015864  -0.0005833  -0.0008315  -0.0001716
    3   0.0000000  -0.0000000  -0.0000000  -0.0000000
 Max gradient component =       1.586E-03
 RMS gradient           =       7.045E-04
 Gradient time:  CPU 0.99 s  wall 0.34 s
 Geometry Optimization Parameters
   NAtoms,    NIC,     NZ,  NCons,   NDum,   NFix, NCnnct, MaxDiis
        4      14       4       0       0       0       0       0

 Cartesian Hessian Update
 Hessian Updated using BFGS Update


** GEOMETRY OPTIMIZATION IN DELOCALIZED INTERNAL COORDINATES **
   Searching for a Minimum

   Optimization Cycle:   9

                       Coordinates (Angstroms)
     ATOM                X               Y               Z
      1  P        -0.1395486953   -0.4426759239    0.0000000000
      2  N        -1.4802172131    0.2951417561    0.0000000000
      3  H        -1.6505713196    1.2948926216    0.0000000000
      4  F         1.1233327657    0.6252746409    0.0000000000
   Point Group: cs    Number of degrees of freedom:     5


   Energy is   -496.636708914

 Hessian Updated using BFGS Update

  5 Hessian modes will be used to form the next step
  Hessian Eigenvalues:
     0.062531    0.242693    0.431037    0.557813    0.707395

 Minimum Search - Taking Simple RFO Step
 Searching for Lamda that Minimizes Along All modes
 Value Taken    Lamda =  -0.00007669
 Step Taken.  Stepsize is  0.033040

                             Maximum     Tolerance    Cnvgd?
         Gradient           0.002575      0.000300      NO
         Displacement       0.023737      0.001200      NO
         Energy change     -0.000106      0.000001      NO


 New Cartesian Coordinates Obtained by Inverse Iteration

 Displacement from previous Coordinates is:  0.052772
 ----------------------------------------------------------------
             Standard Nuclear Orientation (Angstroms)
    I     Atom           X                Y                Z
 ----------------------------------------------------------------
    1      P      -0.1381278472    -0.4416090259     0.0000000000
    2      N      -1.4742546929     0.3008493576     0.0000000000
    3      H      -1.6719670753     1.2954733054     0.0000000000
    4      F       1.1373451530     0.6179194576     0.0000000000
 ----------------------------------------------------------------
 Molecular Point Group                 Cs    NOp =  2
 Largest Abelian Subgroup              Cs    NOp =  2
 Nuclear Repulsion Energy =   100.8326701912 hartrees
 There are       16 alpha and       16 beta electrons
 Applying Cartesian multipole field
    Component          Value
    ---------          -----
     (2,0,0)        1.00000E-11
     (0,2,0)        2.00000E-11
     (0,0,2)       -3.00000E-11
 Nucleus-field energy     =     0.0000000017 hartrees
 Requested basis set is 6-311++G(d,p)
 There are 30 shells and 81 basis functions
 A cutoff of  1.0D-11 yielded    454 shell pairs
 There are      3379 function pairs (      3642 Cartesian)
 Smallest overlap matrix eigenvalue = 3.12E-03
 Guess MOs from SCF MO coefficient file

 -----------------------------------------------------------------------
  General SCF calculation program by
  Eric Jon Sundstrom, Paul Horn, Yuezhi Mao, Dmitri Zuev, Alec White,
  David Stuck, Shaama M.S., Shane Yost, Joonho Lee, David Small,
  Daniel Levine, Susi Lehtola, Hugh Burton, Evgeny Epifanovsky
 -----------------------------------------------------------------------
 Exchange:     0.2000 Hartree-Fock + 0.0800 Slater + 0.7200 B88
 Correlation:  0.1900 VWN1RPA + 0.8100 LYP
 Using SG-1 standard quadrature grid
 using 4 threads for integral computing
 -------------------------------------------------------
 OpenMP Integral computing Module                
 Release: version 2.0, May 2017, Q-Chem Inc. Pleasanton 
 -------------------------------------------------------
 -------------------------------------------------------
 OpenMP BLAS3 based DFT computing Module                
 Release: version 1.0, May 2013, Q-Chem Inc. Pittsburgh 
 -------------------------------------------------------
 A restricted SCF calculation will be
 performed using DIIS
 SCF converges when DIIS error is below 1.0e-08
 ---------------------------------------
  Cycle       Energy         DIIS error
 ---------------------------------------
    1    -496.6366331350      3.15e-04  
    2    -496.6367482294      1.09e-04  
    3    -496.6367270145      2.09e-04  
    4    -496.6367555559      2.50e-05  
    5    -496.6367559942      1.15e-05  
    6    -496.6367560699      1.52e-06  
    7    -496.6367560716      4.18e-07  
    8    -496.6367560717      5.67e-08  
    9    -496.6367560717      1.95e-08  
   10    -496.6367560717      2.26e-09  Convergence criterion met
 ---------------------------------------
 SCF time:   CPU 3.24s  wall 1.00s 
 SCF   energy in the final basis set =     -496.6367560717
 Total energy in the final basis set =     -496.6367560717

 --------------------------------------------------------------
             Orbital Energies (a.u.) and Symmetries
 --------------------------------------------------------------

 Alpha MOs, Restricted
 -- Occupied --                  
-77.147 -24.690 -14.335  -6.637  -4.800  -4.798  -4.792  -1.209
  1 A'    2 A'    3 A'    4 A'    5 A'    1 A"    6 A'    7 A'                 
 -0.892  -0.623  -0.533  -0.462  -0.461  -0.346  -0.342  -0.328
  8 A'    9 A'   10 A'    2 A"   11 A'   12 A'    3 A"   13 A'                 
 -- Virtual --                   
 -0.097  -0.011  -0.006   0.022   0.040   0.045   0.061   0.123
  4 A"   14 A'   15 A'   16 A'    5 A"   17 A'   18 A'   19 A'                 
  0.139   0.139   0.162   0.190   0.207   0.224   0.226   0.276
 20 A'    6 A"   21 A'   22 A'   23 A'    7 A"   24 A'    8 A"                 
  0.280   0.292   0.333   0.403   0.515   0.592   0.641   0.652
 25 A'   26 A'   27 A'   28 A'   29 A'   30 A'    9 A"   10 A"                 
  0.695   0.731   0.811   0.853   0.923   1.041   1.087   1.283
 31 A'   32 A'   11 A"   33 A'   34 A'   35 A'   36 A'   12 A"                 
  1.313   1.336   1.363   1.502   1.507   1.578   1.652   1.902
 37 A'   13 A"   38 A'   14 A"   39 A'   40 A'   41 A'   42 A'                 
  1.948   2.069   2.200   2.347   2.574   2.702   2.981   3.761
 43 A'   15 A"   44 A'   16 A"   45 A'   46 A'   47 A'   48 A'                 
  3.762   3.778   3.789   3.799   3.924   4.058   4.496   6.258
 17 A"   18 A"   19 A"   49 A'   50 A'   51 A'   52 A'   20 A"                 
  6.285   6.326   6.981  13.748  13.840  13.992  35.402  66.752
 53 A'   54 A'   55 A'   21 A"   56 A'   57 A'   58 A'   59 A'                 
163.093
 60 A'                                                                         

 Beta MOs, Restricted
 -- Occupied --                  
-77.147 -24.690 -14.335  -6.637  -4.800  -4.798  -4.792  -1.209
  1 A'    2 A'    3 A'    4 A'    5 A'    1 A"    6 A'    7 A'                 
 -0.892  -0.623  -0.533  -0.462  -0.461  -0.346  -0.342  -0.328
  8 A'    9 A'   10 A'    2 A"   11 A'   12 A'    3 A"   13 A'                 
 -- Virtual --                   
 -0.097  -0.011  -0.006   0.022   0.040   0.045   0.061   0.123
  4 A"   14 A'   15 A'   16 A'    5 A"   17 A'   18 A'   19 A'                 
  0.139   0.139   0.162   0.190   0.207   0.224   0.226   0.276
 20 A'    6 A"   21 A'   22 A'   23 A'    7 A"   24 A'    8 A"                 
  0.280   0.292   0.333   0.403   0.515   0.592   0.641   0.652
 25 A'   26 A'   27 A'   28 A'   29 A'   30 A'    9 A"   10 A"                 
  0.695   0.731   0.811   0.853   0.923   1.041   1.087   1.283
 31 A'   32 A'   11 A"   33 A'   34 A'   35 A'   36 A'   12 A"                 
  1.313   1.336   1.363   1.502   1.507   1.578   1.652   1.902
 37 A'   13 A"   38 A'   14 A"   39 A'   40 A'   41 A'   42 A'                 
  1.948   2.069   2.200   2.347   2.574   2.702   2.981   3.761
 43 A'   15 A"   44 A'   16 A"   45 A'   46 A'   47 A'   48 A'                 
  3.762   3.778   3.789   3.799   3.924   4.058   4.496   6.258
 17 A"   18 A"   19 A"   49 A'   50 A'   51 A'   52 A'   20 A"                 
  6.285   6.326   6.981  13.748  13.840  13.992  35.402  66.752
 53 A'   54 A'   55 A'   21 A"   56 A'   57 A'   58 A'   59 A'                 
163.093
 60 A'                                                                         
 --------------------------------------------------------------

          Ground-State Mulliken Net Atomic Charges

     Atom                 Charge (a.u.)
  ----------------------------------------
      1 P                     0.449986
      2 N                    -0.496487
      3 H                     0.285825
      4 F                    -0.239323
  ----------------------------------------
  Sum of atomic charges =     0.000000

 -----------------------------------------------------------------
                    Cartesian Multipole Moments
 -----------------------------------------------------------------
    Charge (ESU x 10^10)
                 0.0000
    Dipole Moment (Debye)
         X      -0.2970      Y       0.1815      Z       0.0000
       Tot       0.3481
    Quadrupole Moments (Debye-Ang)
        XX     -28.0129     XY      -3.6961     YY     -22.0730
        XZ      -0.0000     YZ      -0.0000     ZZ     -22.9254
    Octopole Moments (Debye-Ang^2)
       XXX      20.2664    XXY       3.0487    XYY       0.0306
       YYY       3.6445    XXZ       0.0000    XYZ       0.0000
       YYZ       0.0000    XZZ       6.4280    YZZ      -0.3662
       ZZZ       0.0000
    Hexadecapole Moments (Debye-Ang^3)
      XXXX    -173.2648   XXXY     -12.8984   XXYY     -29.3460
      XYYY      -8.3220   YYYY     -59.3303   XXXZ      -0.0000
      XXYZ      -0.0000   XYYZ       0.0000   YYYZ      -0.0000
      XXZZ     -31.9242   XYZZ      -0.7140   YYZZ     -14.8847
      XZZZ       0.0000   YZZZ      -0.0000   ZZZZ     -25.9072
 -----------------------------------------------------------------
 Calculating analytic gradient of the SCF energy
 Gradient of SCF Energy
            1           2           3           4
    1  -0.0015863   0.0005275   0.0004556   0.0006032
    2   0.0002168  -0.0006565  -0.0003200   0.0007597
    3   0.0000000   0.0000000  -0.0000000  -0.0000000
 Max gradient component =       1.586E-03
 RMS gradient           =       6.140E-04
 Gradient time:  CPU 0.99 s  wall 0.34 s
 Geometry Optimization Parameters
   NAtoms,    NIC,     NZ,  NCons,   NDum,   NFix, NCnnct, MaxDiis
        4      14       4       0       0       0       0       0

 Cartesian Hessian Update
 Hessian Updated using BFGS Update


** GEOMETRY OPTIMIZATION IN DELOCALIZED INTERNAL COORDINATES **
   Searching for a Minimum

   Optimization Cycle:  10

                       Coordinates (Angstroms)
     ATOM                X               Y               Z
      1  P        -0.1381278472   -0.4416090259    0.0000000000
      2  N        -1.4742546929    0.3008493576    0.0000000000
      3  H        -1.6719670753    1.2954733054    0.0000000000
      4  F         1.1373451530    0.6179194576    0.0000000000
   Point Group: cs    Number of degrees of freedom:     5


   Energy is   -496.636756072

 Hessian Updated using BFGS Update

  5 Hessian modes will be used to form the next step
  Hessian Eigenvalues:
     0.049642    0.241845    0.426062    0.588081    0.655377

 Minimum Search - Taking Simple RFO Step
 Searching for Lamda that Minimizes Along All modes
 Value Taken    Lamda =  -0.00001153
 Step Taken.  Stepsize is  0.011733

                             Maximum     Tolerance    Cnvgd?
         Gradient           0.001099      0.000300      NO
         Displacement       0.009165      0.001200      NO
         Energy change     -0.000047      0.000001      NO


 New Cartesian Coordinates Obtained by Inverse Iteration

 Displacement from previous Coordinates is:  0.020359
 ----------------------------------------------------------------
             Standard Nuclear Orientation (Angstroms)
    I     Atom           X                Y                Z
 ----------------------------------------------------------------
    1      P      -0.1366778849    -0.4410061673     0.0000000000
    2      N      -1.4722433815     0.3031633837     0.0000000000
    3      H      -1.6803062097     1.2958336326     0.0000000000
    4      F       1.1422230137     0.6146422457     0.0000000000
 ----------------------------------------------------------------
 Molecular Point Group                 Cs    NOp =  2
 Largest Abelian Subgroup              Cs    NOp =  2
 Nuclear Repulsion Energy =   100.7921233734 hartrees
 There are       16 alpha and       16 beta electrons
 Applying Cartesian multipole field
    Component          Value
    ---------          -----
     (2,0,0)        1.00000E-11
     (0,2,0)        2.00000E-11
     (0,0,2)       -3.00000E-11
 Nucleus-field energy     =     0.0000000017 hartrees
 Requested basis set is 6-311++G(d,p)
 There are 30 shells and 81 basis functions
 A cutoff of  1.0D-11 yielded    454 shell pairs
 There are      3379 function pairs (      3642 Cartesian)
 Smallest overlap matrix eigenvalue = 3.13E-03
 Guess MOs from SCF MO coefficient file

 -----------------------------------------------------------------------
  General SCF calculation program by
  Eric Jon Sundstrom, Paul Horn, Yuezhi Mao, Dmitri Zuev, Alec White,
  David Stuck, Shaama M.S., Shane Yost, Joonho Lee, David Small,
  Daniel Levine, Susi Lehtola, Hugh Burton, Evgeny Epifanovsky
 -----------------------------------------------------------------------
 Exchange:     0.2000 Hartree-Fock + 0.0800 Slater + 0.7200 B88
 Correlation:  0.1900 VWN1RPA + 0.8100 LYP
 Using SG-1 standard quadrature grid
 using 4 threads for integral computing
 -------------------------------------------------------
 OpenMP Integral computing Module                
 Release: version 2.0, May 2017, Q-Chem Inc. Pleasanton 
 -------------------------------------------------------
 -------------------------------------------------------
 OpenMP BLAS3 based DFT computing Module                
 Release: version 1.0, May 2013, Q-Chem Inc. Pittsburgh 
 -------------------------------------------------------
 A restricted SCF calculation will be
 performed using DIIS
 SCF converges when DIIS error is below 1.0e-08
 ---------------------------------------
  Cycle       Energy         DIIS error
 ---------------------------------------
    1    -496.6367483168      1.11e-04  
    2    -496.6367631300      1.21e-05  
    3    -496.6367632051      1.24e-05  
    4    -496.6367632892      6.42e-06  
    5    -496.6367633177      2.22e-06  
    6    -496.6367633204      6.80e-07  
    7    -496.6367633206      6.48e-08  
    8    -496.6367633206      2.23e-08  
    9    -496.6367633206      4.32e-09  Convergence criterion met
 ---------------------------------------
 SCF time:   CPU 2.91s  wall 0.00s 
 SCF   energy in the final basis set =     -496.6367633206
 Total energy in the final basis set =     -496.6367633206

 --------------------------------------------------------------
             Orbital Energies (a.u.) and Symmetries
 --------------------------------------------------------------

 Alpha MOs, Restricted
 -- Occupied --                  
-77.147 -24.690 -14.335  -6.637  -4.800  -4.798  -4.792  -1.209
  1 A'    2 A'    3 A'    4 A'    5 A'    1 A"    6 A'    7 A'                 
 -0.892  -0.623  -0.533  -0.462  -0.461  -0.346  -0.342  -0.327
  8 A'    9 A'   10 A'    2 A"   11 A'   12 A'    3 A"   13 A'                 
 -- Virtual --                   
 -0.097  -0.011  -0.006   0.022   0.040   0.045   0.061   0.123
  4 A"   14 A'   15 A'   16 A'    5 A"   17 A'   18 A'   19 A'                 
  0.139   0.139   0.162   0.190   0.208   0.224   0.226   0.276
 20 A'    6 A"   21 A'   22 A'   23 A'    7 A"   24 A'    8 A"                 
  0.280   0.293   0.333   0.403   0.515   0.592   0.641   0.652
 25 A'   26 A'   27 A'   28 A'   29 A'   30 A'    9 A"   10 A"                 
  0.696   0.731   0.811   0.853   0.923   1.040   1.087   1.284
 31 A'   32 A'   11 A"   33 A'   34 A'   35 A'   36 A'   12 A"                 
  1.314   1.336   1.363   1.502   1.505   1.580   1.653   1.902
 37 A'   13 A"   38 A'   14 A"   39 A'   40 A'   41 A'   42 A'                 
  1.948   2.066   2.195   2.348   2.574   2.701   2.984   3.761
 43 A'   15 A"   44 A'   16 A"   45 A'   46 A'   47 A'   48 A'                 
  3.762   3.778   3.789   3.799   3.922   4.058   4.496   6.258
 17 A"   18 A"   19 A"   49 A'   50 A'   51 A'   52 A'   20 A"                 
  6.286   6.326   6.980  13.748  13.840  13.992  35.402  66.753
 53 A'   54 A'   55 A'   21 A"   56 A'   57 A'   58 A'   59 A'                 
163.093
 60 A'                                                                         

 Beta MOs, Restricted
 -- Occupied --                  
-77.147 -24.690 -14.335  -6.637  -4.800  -4.798  -4.792  -1.209
  1 A'    2 A'    3 A'    4 A'    5 A'    1 A"    6 A'    7 A'                 
 -0.892  -0.623  -0.533  -0.462  -0.461  -0.346  -0.342  -0.327
  8 A'    9 A'   10 A'    2 A"   11 A'   12 A'    3 A"   13 A'                 
 -- Virtual --                   
 -0.097  -0.011  -0.006   0.022   0.040   0.045   0.061   0.123
  4 A"   14 A'   15 A'   16 A'    5 A"   17 A'   18 A'   19 A'                 
  0.139   0.139   0.162   0.190   0.208   0.224   0.226   0.276
 20 A'    6 A"   21 A'   22 A'   23 A'    7 A"   24 A'    8 A"                 
  0.280   0.293   0.333   0.403   0.515   0.592   0.641   0.652
 25 A'   26 A'   27 A'   28 A'   29 A'   30 A'    9 A"   10 A"                 
  0.696   0.731   0.811   0.853   0.923   1.040   1.087   1.284
 31 A'   32 A'   11 A"   33 A'   34 A'   35 A'   36 A'   12 A"                 
  1.314   1.336   1.363   1.502   1.505   1.580   1.653   1.902
 37 A'   13 A"   38 A'   14 A"   39 A'   40 A'   41 A'   42 A'                 
  1.948   2.066   2.195   2.348   2.574   2.701   2.984   3.761
 43 A'   15 A"   44 A'   16 A"   45 A'   46 A'   47 A'   48 A'                 
  3.762   3.778   3.789   3.799   3.922   4.058   4.496   6.258
 17 A"   18 A"   19 A"   49 A'   50 A'   51 A'   52 A'   20 A"                 
  6.286   6.326   6.980  13.748  13.840  13.992  35.402  66.753
 53 A'   54 A'   55 A'   21 A"   56 A'   57 A'   58 A'   59 A'                 
163.093
 60 A'                                                                         
 --------------------------------------------------------------

          Ground-State Mulliken Net Atomic Charges

     Atom                 Charge (a.u.)
  ----------------------------------------
      1 P                     0.449842
      2 N                    -0.497851
      3 H                     0.286727
      4 F                    -0.238718
  ----------------------------------------
  Sum of atomic charges =     0.000000

 -----------------------------------------------------------------
                    Cartesian Multipole Moments
 -----------------------------------------------------------------
    Charge (ESU x 10^10)
                 0.0000
    Dipole Moment (Debye)
         X      -0.3197      Y       0.1856      Z       0.0000
       Tot       0.3697
    Quadrupole Moments (Debye-Ang)
        XX     -27.9583     XY      -3.7219     YY     -22.0716
        XZ       0.0000     YZ      -0.0000     ZZ     -22.9279
    Octopole Moments (Debye-Ang^2)
       XXX      19.8867    XXY       3.1195    XYY      -0.0339
       YYY       3.6399    XXZ       0.0000    XYZ       0.0000
       YYZ       0.0000    XZZ       6.3804    YZZ      -0.3730
       ZZZ       0.0000
    Hexadecapole Moments (Debye-Ang^3)
      XXXX    -173.0210   XXXY     -13.0169   XXYY     -29.2625
      XYYY      -8.2768   YYYY     -59.2193   XXXZ      -0.0000
      XXYZ       0.0000   XYYZ      -0.0000   YYYZ      -0.0000
      XXZZ     -31.9518   XYZZ      -0.6807   YYZZ     -14.8698
      XZZZ      -0.0000   YZZZ      -0.0000   ZZZZ     -25.9153
 -----------------------------------------------------------------
 Calculating analytic gradient of the SCF energy
 Gradient of SCF Energy
            1           2           3           4
    1  -0.0007615   0.0000292   0.0000561   0.0006762
    2  -0.0004307  -0.0002854  -0.0000245   0.0007406
    3   0.0000000  -0.0000000  -0.0000000  -0.0000000
 Max gradient component =       7.615E-04
 RMS gradient           =       3.934E-04
 Gradient time:  CPU 0.99 s  wall 0.37 s
 Geometry Optimization Parameters
   NAtoms,    NIC,     NZ,  NCons,   NDum,   NFix, NCnnct, MaxDiis
        4      14       4       0       0       0       0       0

 Cartesian Hessian Update
 Hessian Updated using BFGS Update


** GEOMETRY OPTIMIZATION IN DELOCALIZED INTERNAL COORDINATES **
   Searching for a Minimum

   Optimization Cycle:  11

                       Coordinates (Angstroms)
     ATOM                X               Y               Z
      1  P        -0.1366778849   -0.4410061673    0.0000000000
      2  N        -1.4722433815    0.3031633837    0.0000000000
      3  H        -1.6803062097    1.2958336326    0.0000000000
      4  F         1.1422230137    0.6146422457    0.0000000000
   Point Group: cs    Number of degrees of freedom:     5


   Energy is   -496.636763321

 Hessian Updated using BFGS Update

  5 Hessian modes will be used to form the next step
  Hessian Eigenvalues:
     0.045004    0.239786    0.400455    0.473226    0.714412

 Minimum Search - Taking Simple RFO Step
 Searching for Lamda that Minimizes Along All modes
 Value Taken    Lamda =  -0.00000281
 Step Taken.  Stepsize is  0.004602

                             Maximum     Tolerance    Cnvgd?
         Gradient           0.000573      0.000300      NO
         Displacement       0.003304      0.001200      NO
         Energy change     -0.000007      0.000001      NO


 New Cartesian Coordinates Obtained by Inverse Iteration

 Displacement from previous Coordinates is:  0.007490
 ----------------------------------------------------------------
             Standard Nuclear Orientation (Angstroms)
    I     Atom           X                Y                Z
 ----------------------------------------------------------------
    1      P      -0.1358529865    -0.4404536266     0.0000000000
    2      N      -1.4713673171     0.3040616154     0.0000000000
    3      H      -1.6833294563     1.2958860899     0.0000000000
    4      F       1.1435452974     0.6131390160     0.0000000000
 ----------------------------------------------------------------
 Molecular Point Group                 Cs    NOp =  2
 Largest Abelian Subgroup              Cs    NOp =  2
 Nuclear Repulsion Energy =   100.8067072031 hartrees
 There are       16 alpha and       16 beta electrons
 Applying Cartesian multipole field
    Component          Value
    ---------          -----
     (2,0,0)        1.00000E-11
     (0,2,0)        2.00000E-11
     (0,0,2)       -3.00000E-11
 Nucleus-field energy     =     0.0000000017 hartrees
 Requested basis set is 6-311++G(d,p)
 There are 30 shells and 81 basis functions
 A cutoff of  1.0D-11 yielded    454 shell pairs
 There are      3379 function pairs (      3642 Cartesian)
 Smallest overlap matrix eigenvalue = 3.14E-03
 Guess MOs from SCF MO coefficient file

 -----------------------------------------------------------------------
  General SCF calculation program by
  Eric Jon Sundstrom, Paul Horn, Yuezhi Mao, Dmitri Zuev, Alec White,
  David Stuck, Shaama M.S., Shane Yost, Joonho Lee, David Small,
  Daniel Levine, Susi Lehtola, Hugh Burton, Evgeny Epifanovsky
 -----------------------------------------------------------------------
 Exchange:     0.2000 Hartree-Fock + 0.0800 Slater + 0.7200 B88
 Correlation:  0.1900 VWN1RPA + 0.8100 LYP
 Using SG-1 standard quadrature grid
 using 4 threads for integral computing
 -------------------------------------------------------
 OpenMP Integral computing Module                
 Release: version 2.0, May 2017, Q-Chem Inc. Pleasanton 
 -------------------------------------------------------
 -------------------------------------------------------
 OpenMP BLAS3 based DFT computing Module                
 Release: version 1.0, May 2013, Q-Chem Inc. Pittsburgh 
 -------------------------------------------------------
 A restricted SCF calculation will be
 performed using DIIS
 SCF converges when DIIS error is below 1.0e-08
 ---------------------------------------
  Cycle       Energy         DIIS error
 ---------------------------------------
    1    -496.6367628631      4.54e-05  
    2    -496.6367651271      1.34e-05  
    3    -496.6367649591      2.22e-05  
    4    -496.6367652104      4.10e-06  
    5    -496.6367652215      1.68e-06  
    6    -496.6367652234      1.68e-07  
    7    -496.6367652234      4.68e-08  
    8    -496.6367652234      9.22e-09  Convergence criterion met
 ---------------------------------------
 SCF time:   CPU 2.59s  wall 1.00s 
 SCF   energy in the final basis set =     -496.6367652234
 Total energy in the final basis set =     -496.6367652234

 --------------------------------------------------------------
             Orbital Energies (a.u.) and Symmetries
 --------------------------------------------------------------

 Alpha MOs, Restricted
 -- Occupied --                  
-77.147 -24.690 -14.335  -6.637  -4.800  -4.798  -4.792  -1.209
  1 A'    2 A'    3 A'    4 A'    5 A'    1 A"    6 A'    7 A'                 
 -0.891  -0.623  -0.533  -0.462  -0.461  -0.346  -0.342  -0.327
  8 A'    9 A'   10 A'    2 A"   11 A'   12 A'    3 A"   13 A'                 
 -- Virtual --                   
 -0.097  -0.010  -0.006   0.022   0.040   0.045   0.061   0.123
  4 A"   14 A'   15 A'   16 A'    5 A"   17 A'   18 A'   19 A'                 
  0.139   0.139   0.162   0.190   0.208   0.224   0.226   0.276
 20 A'    6 A"   21 A'   22 A'   23 A'    7 A"   24 A'    8 A"                 
  0.280   0.293   0.333   0.403   0.515   0.592   0.641   0.652
 25 A'   26 A'   27 A'   28 A'   29 A'   30 A'    9 A"   10 A"                 
  0.696   0.732   0.811   0.853   0.924   1.040   1.087   1.284
 31 A'   32 A'   11 A"   33 A'   34 A'   35 A'   36 A'   12 A"                 
  1.314   1.336   1.363   1.502   1.505   1.581   1.653   1.902
 37 A'   13 A"   38 A'   14 A"   39 A'   40 A'   41 A'   42 A'                 
  1.949   2.065   2.193   2.349   2.574   2.701   2.986   3.761
 43 A'   15 A"   44 A'   16 A"   45 A'   46 A'   47 A'   48 A'                 
  3.762   3.778   3.789   3.799   3.921   4.058   4.496   6.258
 17 A"   18 A"   19 A"   49 A'   50 A'   51 A'   52 A'   20 A"                 
  6.285   6.326   6.981  13.748  13.841  13.992  35.402  66.753
 53 A'   54 A'   55 A'   21 A"   56 A'   57 A'   58 A'   59 A'                 
163.093
 60 A'                                                                         

 Beta MOs, Restricted
 -- Occupied --                  
-77.147 -24.690 -14.335  -6.637  -4.800  -4.798  -4.792  -1.209
  1 A'    2 A'    3 A'    4 A'    5 A'    1 A"    6 A'    7 A'                 
 -0.891  -0.623  -0.533  -0.462  -0.461  -0.346  -0.342  -0.327
  8 A'    9 A'   10 A'    2 A"   11 A'   12 A'    3 A"   13 A'                 
 -- Virtual --                   
 -0.097  -0.010  -0.006   0.022   0.040   0.045   0.061   0.123
  4 A"   14 A'   15 A'   16 A'    5 A"   17 A'   18 A'   19 A'                 
  0.139   0.139   0.162   0.190   0.208   0.224   0.226   0.276
 20 A'    6 A"   21 A'   22 A'   23 A'    7 A"   24 A'    8 A"                 
  0.280   0.293   0.333   0.403   0.515   0.592   0.641   0.652
 25 A'   26 A'   27 A'   28 A'   29 A'   30 A'    9 A"   10 A"                 
  0.696   0.732   0.811   0.853   0.924   1.040   1.087   1.284
 31 A'   32 A'   11 A"   33 A'   34 A'   35 A'   36 A'   12 A"                 
  1.314   1.336   1.363   1.502   1.505   1.581   1.653   1.902
 37 A'   13 A"   38 A'   14 A"   39 A'   40 A'   41 A'   42 A'                 
  1.949   2.065   2.193   2.349   2.574   2.701   2.986   3.761
 43 A'   15 A"   44 A'   16 A"   45 A'   46 A'   47 A'   48 A'                 
  3.762   3.778   3.789   3.799   3.921   4.058   4.496   6.258
 17 A"   18 A"   19 A"   49 A'   50 A'   51 A'   52 A'   20 A"                 
  6.285   6.326   6.981  13.748  13.841  13.992  35.402  66.753
 53 A'   54 A'   55 A'   21 A"   56 A'   57 A'   58 A'   59 A'                 
163.093
 60 A'                                                                         
 --------------------------------------------------------------

          Ground-State Mulliken Net Atomic Charges

     Atom                 Charge (a.u.)
  ----------------------------------------
      1 P                     0.449190
      2 N                    -0.498542
      3 H                     0.286958
      4 F                    -0.237606
  ----------------------------------------
  Sum of atomic charges =    -0.000000

 -----------------------------------------------------------------
                    Cartesian Multipole Moments
 -----------------------------------------------------------------
    Charge (ESU x 10^10)
                 0.0000
    Dipole Moment (Debye)
         X      -0.3220      Y       0.1910      Z       0.0000
       Tot       0.3744
    Quadrupole Moments (Debye-Ang)
        XX     -27.9349     XY      -3.7276     YY     -22.0729
        XZ       0.0000     YZ      -0.0000     ZZ     -22.9288
    Octopole Moments (Debye-Ang^2)
       XXX      19.7584    XXY       3.1462    XYY      -0.0533
       YYY       3.6369    XXZ       0.0000    XYZ      -0.0000
       YYZ       0.0000    XZZ       6.3646    YZZ      -0.3753
       ZZZ       0.0000
    Hexadecapole Moments (Debye-Ang^3)
      XXXX    -172.8646   XXXY     -13.0343   XXYY     -29.2196
      XYYY      -8.2350   YYYY     -59.1549   XXXZ       0.0000
      XXYZ       0.0000   XYYZ       0.0000   YYYZ      -0.0000
      XXZZ     -31.9523   XYZZ      -0.6614   YYZZ     -14.8604
      XZZZ       0.0000   YZZZ      -0.0000   ZZZZ     -25.9207
 -----------------------------------------------------------------
 Calculating analytic gradient of the SCF energy
 Gradient of SCF Energy
            1           2           3           4
    1  -0.0001877  -0.0001313  -0.0000752   0.0003942
    2  -0.0003660  -0.0001144   0.0000138   0.0004666
    3   0.0000000   0.0000000  -0.0000000  -0.0000000
 Max gradient component =       4.666E-04
 RMS gradient           =       2.195E-04
 Gradient time:  CPU 0.98 s  wall 0.34 s
 Geometry Optimization Parameters
   NAtoms,    NIC,     NZ,  NCons,   NDum,   NFix, NCnnct, MaxDiis
        4      14       4       0       0       0       0       0

 Cartesian Hessian Update
 Hessian Updated using BFGS Update


** GEOMETRY OPTIMIZATION IN DELOCALIZED INTERNAL COORDINATES **
   Searching for a Minimum

   Optimization Cycle:  12

                       Coordinates (Angstroms)
     ATOM                X               Y               Z
      1  P        -0.1358529865   -0.4404536266    0.0000000000
      2  N        -1.4713673171    0.3040616154    0.0000000000
      3  H        -1.6833294563    1.2958860899    0.0000000000
      4  F         1.1435452974    0.6131390160    0.0000000000
   Point Group: cs    Number of degrees of freedom:     5


   Energy is   -496.636765223

 Hessian Updated using BFGS Update

  5 Hessian modes will be used to form the next step
  Hessian Eigenvalues:
     0.046597    0.230985    0.271696    0.435075    0.740094

 Minimum Search - Taking Simple RFO Step
 Searching for Lamda that Minimizes Along All modes
 Value Taken    Lamda =  -0.00000106
 Step Taken.  Stepsize is  0.002288

                             Maximum     Tolerance    Cnvgd?
         Gradient           0.000435      0.000300      NO
         Displacement       0.001428      0.001200      NO
         Energy change     -0.000002      0.000001      NO


 New Cartesian Coordinates Obtained by Inverse Iteration

 Displacement from previous Coordinates is:  0.002400
 ----------------------------------------------------------------
             Standard Nuclear Orientation (Angstroms)
    I     Atom           X                Y                Z
 ----------------------------------------------------------------
    1      P      -0.1354437742    -0.4400954002     0.0000000000
    2      N      -1.4709106109     0.3043725141     0.0000000000
    3      H      -1.6841213336     1.2958300796     0.0000000000
    4      F       1.1434712563     0.6125259012     0.0000000000
 ----------------------------------------------------------------
 Molecular Point Group                 Cs    NOp =  2
 Largest Abelian Subgroup              Cs    NOp =  2
 Nuclear Repulsion Energy =   100.8362350357 hartrees
 There are       16 alpha and       16 beta electrons
 Applying Cartesian multipole field
    Component          Value
    ---------          -----
     (2,0,0)        1.00000E-11
     (0,2,0)        2.00000E-11
     (0,0,2)       -3.00000E-11
 Nucleus-field energy     =     0.0000000017 hartrees
 Requested basis set is 6-311++G(d,p)
 There are 30 shells and 81 basis functions
 A cutoff of  1.0D-11 yielded    454 shell pairs
 There are      3379 function pairs (      3642 Cartesian)
 Smallest overlap matrix eigenvalue = 3.14E-03
 Guess MOs from SCF MO coefficient file

 -----------------------------------------------------------------------
  General SCF calculation program by
  Eric Jon Sundstrom, Paul Horn, Yuezhi Mao, Dmitri Zuev, Alec White,
  David Stuck, Shaama M.S., Shane Yost, Joonho Lee, David Small,
  Daniel Levine, Susi Lehtola, Hugh Burton, Evgeny Epifanovsky
 -----------------------------------------------------------------------
 Exchange:     0.2000 Hartree-Fock + 0.0800 Slater + 0.7200 B88
 Correlation:  0.1900 VWN1RPA + 0.8100 LYP
 Using SG-1 standard quadrature grid
 using 4 threads for integral computing
 -------------------------------------------------------
 OpenMP Integral computing Module                
 Release: version 2.0, May 2017, Q-Chem Inc. Pleasanton 
 -------------------------------------------------------
 -------------------------------------------------------
 OpenMP BLAS3 based DFT computing Module                
 Release: version 1.0, May 2013, Q-Chem Inc. Pittsburgh 
 -------------------------------------------------------
 A restricted SCF calculation will be
 performed using DIIS
 SCF converges when DIIS error is below 1.0e-08
 ---------------------------------------
  Cycle       Energy         DIIS error
 ---------------------------------------
    1    -496.6367653075      2.37e-05  
    2    -496.6367657657      1.27e-05  
    3    -496.6367657544      1.29e-05  
    4    -496.6367658335      2.37e-06  
    5    -496.6367658363      1.35e-06  
    6    -496.6367658376      9.04e-08  
    7    -496.6367658376      3.00e-08  
    8    -496.6367658376      2.99e-09  Convergence criterion met
 ---------------------------------------
 SCF time:   CPU 2.59s  wall 1.00s 
 SCF   energy in the final basis set =     -496.6367658376
 Total energy in the final basis set =     -496.6367658376

 --------------------------------------------------------------
             Orbital Energies (a.u.) and Symmetries
 --------------------------------------------------------------

 Alpha MOs, Restricted
 -- Occupied --                  
-77.147 -24.691 -14.335  -6.637  -4.800  -4.798  -4.792  -1.209
  1 A'    2 A'    3 A'    4 A'    5 A'    1 A"    6 A'    7 A'                 
 -0.891  -0.623  -0.533  -0.463  -0.461  -0.346  -0.342  -0.327
  8 A'    9 A'   10 A'    2 A"   11 A'   12 A'    3 A"   13 A'                 
 -- Virtual --                   
 -0.097  -0.010  -0.006   0.022   0.041   0.045   0.061   0.123
  4 A"   14 A'   15 A'   16 A'    5 A"   17 A'   18 A'   19 A'                 
  0.139   0.139   0.162   0.190   0.208   0.224   0.226   0.276
 20 A'    6 A"   21 A'   22 A'   23 A'    7 A"   24 A'    8 A"                 
  0.280   0.293   0.333   0.403   0.515   0.592   0.641   0.652
 25 A'   26 A'   27 A'   28 A'   29 A'   30 A'    9 A"   10 A"                 
  0.696   0.732   0.811   0.854   0.924   1.040   1.087   1.284
 31 A'   32 A'   11 A"   33 A'   34 A'   35 A'   36 A'   12 A"                 
  1.314   1.336   1.362   1.503   1.505   1.581   1.653   1.902
 37 A'   13 A"   38 A'   14 A"   39 A'   40 A'   41 A'   42 A'                 
  1.949   2.065   2.193   2.349   2.574   2.701   2.986   3.761
 43 A'   15 A"   44 A'   16 A"   45 A'   46 A'   47 A'   48 A'                 
  3.762   3.778   3.789   3.799   3.921   4.059   4.496   6.257
 17 A"   18 A"   19 A"   49 A'   50 A'   51 A'   52 A'   20 A"                 
  6.285   6.325   6.981  13.748  13.841  13.992  35.403  66.753
 53 A'   54 A'   55 A'   21 A"   56 A'   57 A'   58 A'   59 A'                 
163.093
 60 A'                                                                         

 Beta MOs, Restricted
 -- Occupied --                  
-77.147 -24.691 -14.335  -6.637  -4.800  -4.798  -4.792  -1.209
  1 A'    2 A'    3 A'    4 A'    5 A'    1 A"    6 A'    7 A'                 
 -0.891  -0.623  -0.533  -0.463  -0.461  -0.346  -0.342  -0.327
  8 A'    9 A'   10 A'    2 A"   11 A'   12 A'    3 A"   13 A'                 
 -- Virtual --                   
 -0.097  -0.010  -0.006   0.022   0.041   0.045   0.061   0.123
  4 A"   14 A'   15 A'   16 A'    5 A"   17 A'   18 A'   19 A'                 
  0.139   0.139   0.162   0.190   0.208   0.224   0.226   0.276
 20 A'    6 A"   21 A'   22 A'   23 A'    7 A"   24 A'    8 A"                 
  0.280   0.293   0.333   0.403   0.515   0.592   0.641   0.652
 25 A'   26 A'   27 A'   28 A'   29 A'   30 A'    9 A"   10 A"                 
  0.696   0.732   0.811   0.854   0.924   1.040   1.087   1.284
 31 A'   32 A'   11 A"   33 A'   34 A'   35 A'   36 A'   12 A"                 
  1.314   1.336   1.362   1.503   1.505   1.581   1.653   1.902
 37 A'   13 A"   38 A'   14 A"   39 A'   40 A'   41 A'   42 A'                 
  1.949   2.065   2.193   2.349   2.574   2.701   2.986   3.761
 43 A'   15 A"   44 A'   16 A"   45 A'   46 A'   47 A'   48 A'                 
  3.762   3.778   3.789   3.799   3.921   4.059   4.496   6.257
 17 A"   18 A"   19 A"   49 A'   50 A'   51 A'   52 A'   20 A"                 
  6.285   6.325   6.981  13.748  13.841  13.992  35.403  66.753
 53 A'   54 A'   55 A'   21 A"   56 A'   57 A'   58 A'   59 A'                 
163.093
 60 A'                                                                         
 --------------------------------------------------------------

          Ground-State Mulliken Net Atomic Charges

     Atom                 Charge (a.u.)
  ----------------------------------------
      1 P                     0.448588
      2 N                    -0.498896
      3 H                     0.286974
      4 F                    -0.236666
  ----------------------------------------
  Sum of atomic charges =    -0.000000

 -----------------------------------------------------------------
                    Cartesian Multipole Moments
 -----------------------------------------------------------------
    Charge (ESU x 10^10)
                 0.0000
    Dipole Moment (Debye)
         X      -0.3186      Y       0.1951      Z       0.0000
       Tot       0.3736
    Quadrupole Moments (Debye-Ang)
        XX     -27.9247     XY      -3.7264     YY     -22.0743
        XZ      -0.0000     YZ      -0.0000     ZZ     -22.9287
    Octopole Moments (Debye-Ang^2)
       XXX      19.7294    XXY       3.1545    XYY      -0.0557
       YYY       3.6360    XXZ       0.0000    XYZ       0.0000
       YYZ       0.0000    XZZ       6.3612    YZZ      -0.3758
       ZZZ       0.0000
    Hexadecapole Moments (Debye-Ang^3)
      XXXX    -172.7472   XXXY     -13.0204   XXYY     -29.1954
      XYYY      -8.2058   YYYY     -59.1225   XXXZ      -0.0000
      XXYZ      -0.0000   XYYZ       0.0000   YYYZ      -0.0000
      XXZZ     -31.9415   XYZZ      -0.6511   YYZZ     -14.8553
      XZZZ      -0.0000   YZZZ      -0.0000   ZZZZ     -25.9228
 -----------------------------------------------------------------
 Calculating analytic gradient of the SCF energy
 Gradient of SCF Energy
            1           2           3           4
    1   0.0001020  -0.0000751  -0.0000960   0.0000691
    2  -0.0000957  -0.0000526  -0.0000477   0.0001961
    3   0.0000000  -0.0000000  -0.0000000   0.0000000
 Max gradient component =       1.961E-04
 RMS gradient           =       8.301E-05
 Gradient time:  CPU 0.98 s  wall 0.34 s
 Geometry Optimization Parameters
   NAtoms,    NIC,     NZ,  NCons,   NDum,   NFix, NCnnct, MaxDiis
        4      14       4       0       0       0       0       0

 Cartesian Hessian Update
 Hessian Updated using BFGS Update


** GEOMETRY OPTIMIZATION IN DELOCALIZED INTERNAL COORDINATES **
   Searching for a Minimum

   Optimization Cycle:  13

                       Coordinates (Angstroms)
     ATOM                X               Y               Z
      1  P        -0.1354437742   -0.4400954002    0.0000000000
      2  N        -1.4709106109    0.3043725141    0.0000000000
      3  H        -1.6841213336    1.2958300796    0.0000000000
      4  F         1.1434712563    0.6125259012    0.0000000000
   Point Group: cs    Number of degrees of freedom:     5


   Energy is   -496.636765838

 Hessian Updated using BFGS Update

  5 Hessian modes will be used to form the next step
  Hessian Eigenvalues:
     0.049127    0.215879    0.250001    0.430728    0.692071

 Minimum Search - Taking Simple RFO Step
 Searching for Lamda that Minimizes Along All modes
 Value Taken    Lamda =   0.00000000
 Step Taken.  Stepsize is  0.000558

                             Maximum     Tolerance    Cnvgd?
         Gradient           0.000154      0.000300     YES
         Displacement       0.000322      0.001200     YES
         Energy change     -0.000001      0.000001     YES


                       Distance Matrix (Angstroms)
             P (  1)   N (  2)   H (  3)
   N (  2)  1.528955
   H (  3)  2.326336  1.014124
   F (  4)  1.656392  2.632480  2.908983

 Final energy is   -496.63676583760821     


 ******************************
 **  OPTIMIZATION CONVERGED  **
 ******************************

                       Coordinates (Angstroms)
     ATOM                X               Y               Z
      1  P        -0.1354437742   -0.4400954002    0.0000000000
      2  N        -1.4709106109    0.3043725141    0.0000000000
      3  H        -1.6841213336    1.2958300796    0.0000000000
      4  F         1.1434712563    0.6125259012    0.0000000000

Z-matrix Print:
$molecule
0 1
P 
N  1 1.528955
H  2 1.014124 1 131.274367
F  1 1.656392 2 111.405765 3 -0.000000 0
$end


 --------------------------------------------------------------
             Orbital Energies (a.u.) and Symmetries
 --------------------------------------------------------------

 Alpha MOs, Restricted
 -- Occupied --                  
-77.147 -24.691 -14.335  -6.637  -4.800  -4.798  -4.792  -1.209
  1 A'    2 A'    3 A'    4 A'    5 A'    1 A"    6 A'    7 A'                 
 -0.891  -0.623  -0.533  -0.463  -0.461  -0.346  -0.342  -0.327
  8 A'    9 A'   10 A'    2 A"   11 A'   12 A'    3 A"   13 A'                 
 -- Virtual --                   
 -0.097  -0.010  -0.006   0.022   0.041   0.045   0.061   0.123
  4 A"   14 A'   15 A'   16 A'    5 A"   17 A'   18 A'   19 A'                 
  0.139   0.139   0.162   0.190   0.208   0.224   0.226   0.276
 20 A'    6 A"   21 A'   22 A'   23 A'    7 A"   24 A'    8 A"                 
  0.280   0.293   0.333   0.403   0.515   0.592   0.641   0.652
 25 A'   26 A'   27 A'   28 A'   29 A'   30 A'    9 A"   10 A"                 
  0.696   0.732   0.811   0.854   0.924   1.040   1.087   1.284
 31 A'   32 A'   11 A"   33 A'   34 A'   35 A'   36 A'   12 A"                 
  1.314   1.336   1.362   1.503   1.505   1.581   1.653   1.902
 37 A'   13 A"   38 A'   14 A"   39 A'   40 A'   41 A'   42 A'                 
  1.949   2.065   2.193   2.349   2.574   2.701   2.986   3.761
 43 A'   15 A"   44 A'   16 A"   45 A'   46 A'   47 A'   48 A'                 
  3.762   3.778   3.789   3.799   3.921   4.059   4.496   6.257
 17 A"   18 A"   19 A"   49 A'   50 A'   51 A'   52 A'   20 A"                 
  6.285   6.325   6.981  13.748  13.841  13.992  35.403  66.753
 53 A'   54 A'   55 A'   21 A"   56 A'   57 A'   58 A'   59 A'                 
163.093
 60 A'                                                                         

 Beta MOs, Restricted
 -- Occupied --                  
-77.147 -24.691 -14.335  -6.637  -4.800  -4.798  -4.792  -1.209
  1 A'    2 A'    3 A'    4 A'    5 A'    1 A"    6 A'    7 A'                 
 -0.891  -0.623  -0.533  -0.463  -0.461  -0.346  -0.342  -0.327
  8 A'    9 A'   10 A'    2 A"   11 A'   12 A'    3 A"   13 A'                 
 -- Virtual --                   
 -0.097  -0.010  -0.006   0.022   0.041   0.045   0.061   0.123
  4 A"   14 A'   15 A'   16 A'    5 A"   17 A'   18 A'   19 A'                 
  0.139   0.139   0.162   0.190   0.208   0.224   0.226   0.276
 20 A'    6 A"   21 A'   22 A'   23 A'    7 A"   24 A'    8 A"                 
  0.280   0.293   0.333   0.403   0.515   0.592   0.641   0.652
 25 A'   26 A'   27 A'   28 A'   29 A'   30 A'    9 A"   10 A"                 
  0.696   0.732   0.811   0.854   0.924   1.040   1.087   1.284
 31 A'   32 A'   11 A"   33 A'   34 A'   35 A'   36 A'   12 A"                 
  1.314   1.336   1.362   1.503   1.505   1.581   1.653   1.902
 37 A'   13 A"   38 A'   14 A"   39 A'   40 A'   41 A'   42 A'                 
  1.949   2.065   2.193   2.349   2.574   2.701   2.986   3.761
 43 A'   15 A"   44 A'   16 A"   45 A'   46 A'   47 A'   48 A'                 
  3.762   3.778   3.789   3.799   3.921   4.059   4.496   6.257
 17 A"   18 A"   19 A"   49 A'   50 A'   51 A'   52 A'   20 A"                 
  6.285   6.325   6.981  13.748  13.841  13.992  35.403  66.753
 53 A'   54 A'   55 A'   21 A"   56 A'   57 A'   58 A'   59 A'                 
163.093
 60 A'                                                                         
 --------------------------------------------------------------

          Ground-State Mulliken Net Atomic Charges

     Atom                 Charge (a.u.)
  ----------------------------------------
      1 P                     0.448588
      2 N                    -0.498896
      3 H                     0.286974
      4 F                    -0.236666
  ----------------------------------------
  Sum of atomic charges =    -0.000000

 -----------------------------------------------------------------
                    Cartesian Multipole Moments
 -----------------------------------------------------------------
    Charge (ESU x 10^10)
                 0.0000
    Dipole Moment (Debye)
         X      -0.3186      Y       0.1951      Z       0.0000
       Tot       0.3736
    Quadrupole Moments (Debye-Ang)
        XX     -27.9247     XY      -3.7264     YY     -22.0743
        XZ      -0.0000     YZ      -0.0000     ZZ     -22.9287
    Octopole Moments (Debye-Ang^2)
       XXX      19.7294    XXY       3.1545    XYY      -0.0557
       YYY       3.6360    XXZ       0.0000    XYZ       0.0000
       YYZ       0.0000    XZZ       6.3612    YZZ      -0.3758
       ZZZ       0.0000
    Hexadecapole Moments (Debye-Ang^3)
      XXXX    -172.7472   XXXY     -13.0204   XXYY     -29.1954
      XYYY      -8.2058   YYYY     -59.1225   XXXZ      -0.0000
      XXYZ      -0.0000   XYYZ       0.0000   YYYZ      -0.0000
      XXZZ     -31.9415   XYZZ      -0.6511   YYZZ     -14.8553
      XZZZ      -0.0000   YZZZ      -0.0000   ZZZZ     -25.9228
 -----------------------------------------------------------------
Archival summary:
1\1\TWL01\OPT\ProcedureUnspecified\BasisUnspecified\1111\taweetha\SunNov2517:29:562018SunNov2517:29:562018\0\\#,OPT,ProcedureUnspecified,BasisUnspecified,\\0,1\P\N,1,1.52896\H,2,1.01412,1,131.274\F,1,1.65639,2,111.406,3,-0,0\\\@

 Total job time:  17.58s(wall), 56.23s(cpu) 
 Sun Nov 25 17:29:56 2018

        *************************************************************
        *                                                           *
        *  Thank you very much for using Q-Chem.  Have a nice day.  *
        *                                                           *
        *************************************************************


 
User input: 2 of 2 
 
Q-Chem Developer Version!
                  Welcome to Q-Chem
     A Quantum Leap Into The Future Of Chemistry


 Q-Chem 5.1, Q-Chem, Inc., Pleasanton, CA (2018)

 Yihan Shao,  Zhengting Gan,  E. Epifanovsky,  A. T. B. Gilbert,  M. Wormit,  
 J. Kussmann,  A. W. Lange,  A. Behn,  Jia Deng,  Xintian Feng,  D. Ghosh,  
 M. Goldey,  P. R. Horn,  L. D. Jacobson,  I. Kaliman,  T. Kus,  A. Landau,  
 Jie Liu,  E. I. Proynov,  R. M. Richard,  R. P. Steele,  E. J. Sundstrom,  
 H. L. Woodcock III,  P. M. Zimmerman,  D. Zuev,  B. Albrecht,  E. Alguire,  
 S. A. Baeppler,  D. Barton,  Z. Benda,  Y. A. Bernard,  E. J. Berquist,  
 K. B. Bravaya,  H. Burton,  D. Casanova,  Chun-Min Chang,  Yunqing Chen,  
 A. Chien,  K. D. Closser,  M. P. Coons,  S. Coriani,  S. Dasgupta,  
 A. L. Dempwolff,  M. Diedenhofen,  Hainam Do,  R. G. Edgar,  Po-Tung Fang,  
 S. Faraji,  S. Fatehi,  Qingguo Feng,  K. D. Fenk,  J. Fosso-Tande,  
 Qinghui Ge,  A. Ghysels,  G. Gidofalvi,  J. Gomes,  J. Gonthier,  A. Gunina,  
 D. Hait,  M. W. D. Hanson-Heine,  P. H. P. Harbach,  A. W. Hauser,  
 J. E. Herr,  E. G. Hohenstein,  Z. C. Holden,  Kerwin Hui,  B. C. Huynh,  
 T.-C. Jagau,  Hyunjun Ji,  B. Kaduk,  K. Khistyaev,  Jaehoon Kim,  
 P. Klunzinger,  K. Koh,  D. Kosenkov,  L. Koulias,  T. Kowalczyk,  
 C. M. Krauter,  A. Kunitsa,  Ka Un Lao,  A. Laurent,  K. V. Lawler,  
 Joonho Lee,  D. Lefrancois,  S. Lehtola,  D. S. Levine,  Yi-Pei Li,  
 You-Sheng Lin,  Fenglai Liu,  E. Livshits,  A. Luenser,  P. Manohar,  
 E. Mansoor,  S. F. Manzer,  Shan-Ping Mao,  Yuezhi Mao,  N. Mardirossian,  
 A. V. Marenich,  T. Markovich,  L. A. Martinez-Martinez,  S. A. Maurer,  
 N. J. Mayhall,  S. C. McKenzie,  J.-M. Mewes,  A. F. Morrison,  
 J. W. Mullinax,  K. Nanda,  T. S. Nguyen-Beck,  R. Olivares-Amaya,  
 J. A. Parkhill,  T. M. Perrine,  F. Plasser,  P. Pokhilko,  S. Prager,  
 A. Prociuk,  E. Ramos,  D. R. Rehn,  F. Rob,  M. Schneider,  N. Sergueev,  
 S. M. Sharada,  S. Sharma,  D. W. Small,  T. Stauch,  T. Stein,  
 Yu-Chuan Su,  A. J. W. Thom,  A. Tkatchenko,  T. Tsuchimochi,  N. M. Tubman,  
 L. Vogt,  M. L. Vidal,  O. Vydrov,  M. A. Watson,  J. Wenzel,  
 M. de Wergifosse,  T. A. Wesolowski,  A. White,  J. Witte,  A. Yamada,  
 Jun Yang,  K. Yao,  S. Yeganeh,  S. R. Yost,  Zhi-Qiang You,  A. Zech,  
 Igor Ying Zhang,  Xing Zhang,  Yan Zhao,  Ying Zhu,  B. R. Brooks,  
 G. K. L. Chan,  C. J. Cramer,  M. S. Gordon,  W. J. Hehre,  A. Klamt,  
 M. W. Schmidt,  C. D. Sherrill,  D. G. Truhlar,  A. Aspuru-Guzik,  R. Baer,  
 A. T. Bell,  N. A. Besley,  Jeng-Da Chai,  A. E. DePrince, III,  
 R. A. DiStasio Jr.,  A. Dreuw,  B. D. Dunietz,  T. R. Furlani,  
 Chao-Ping Hsu,  Yousung Jung,  Jing Kong,  D. S. Lambrecht,  WanZhen Liang,  
 C. Ochsenfeld,  V. A. Rassolov,  L. V. Slipchenko,  J. E. Subotnik,  
 T. Van Voorhis,  J. M. Herbert,  A. I. Krylov,  P. M. W. Gill,  M. Head-Gordon

 Contributors to earlier versions of Q-Chem not listed above: 
 R. D. Adamson,  B. Austin,  J. Baker,  G. J. O. Beran,  K. Brandhorst,  
 S. T. Brown,  E. F. C. Byrd,  A. K. Chakraborty,  C.-L. Cheng,  
 Siu Hung Chien,  D. M. Chipman,  D. L. Crittenden,  H. Dachsel,  
 R. J. Doerksen,  A. D. Dutoi,  L. Fusti-Molnar,  W. A. Goddard III,  
 A. Golubeva-Zadorozhnaya,  S. R. Gwaltney,  G. Hawkins,  A. Heyden,  
 S. Hirata,  G. Kedziora,  F. J. Keil,  C. Kelley,  Jihan Kim,  R. A. King,  
 R. Z. Khaliullin,  P. P. Korambath,  W. Kurlancheek,  A. M. Lee,  M. S. Lee,  
 S. V. Levchenko,  Ching Yeh Lin,  D. Liotard,  R. C. Lochan,  I. Lotan,  
 P. E. Maslen,  N. Nair,  D. P. O'Neill,  D. Neuhauser,  E. Neuscamman,  
 C. M. Oana,  R. Olson,  B. Peters,  R. Peverati,  P. A. Pieniazek,  
 Y. M. Rhee,  J. Ritchie,  M. A. Rohrdanz,  E. Rosta,  N. J. Russ,  
 H. F. Schaefer III,  N. E. Schultz,  N. Shenvi,  A. C. Simmonett,  A. Sodt,  
 D. Stuck,  K. S. Thanthiriwatte,  V. Vanovschi,  Tao Wang,  A. Warshel,  
 C. F. Williams,  Q. Wu,  X. Xu,  W. Zhang

 Please cite Q-Chem as follows:
 Y. Shao et al., Mol. Phys. 113, 184-215 (2015)
 DOI: 10.1080/00268976.2014.952696

 Q-Chem 5.1.2 for Intel X86 EM64T Linux

 Parts of Q-Chem use Armadillo 8.300.2 (Tropical Shenanigans).
 http://arma.sourceforge.net/

 Q-Chem begins on Sun Nov 25 17:29:56 2018  

Host: 
0

     Scratch files written to /scratch/taweetham/qchem46547//
The previous job contains 0 fragments, simply inherited here
Input Ideriv = 2
Curr. Ideriv = -1
Max.  Ideriv = 2

Checking the input file for inconsistencies... 	...done.

--------------------------------------------------------------
User input:
--------------------------------------------------------------

$molecule
read
$end

$rem
   job_type 	frequency
   basis 	6-311++g**
   method	b3lyp	
$end


--------------------------------------------------------------
 ----------------------------------------------------------------
             Standard Nuclear Orientation (Angstroms)
    I     Atom           X                Y                Z
 ----------------------------------------------------------------
    1      P      -0.0705161536    -0.5086427686    -0.0000000000
    2      N      -1.3246152705     0.3659654593    -0.0000000000
    3      H      -1.4373500915     1.3738036292    -0.0000000000
    4      F       1.3074888099     0.4104532982     0.0000000000
 ----------------------------------------------------------------
 Molecular Point Group                 Cs    NOp =  2
 Largest Abelian Subgroup              Cs    NOp =  2
 Nuclear Repulsion Energy =   100.8362350357 hartrees
 There are       16 alpha and       16 beta electrons
 Requested basis set is 6-311++G(d,p)
 There are 30 shells and 81 basis functions

 Total QAlloc Memory Limit   2000 MB
 Mega-Array Size       188 MB
 MEM_STATIC part       192 MB

                       Distance Matrix (Angstroms)
             P (  1)   N (  2)   H (  3)
   N (  2)  1.528955
   H (  3)  2.326336  1.014124
   F (  4)  1.656392  2.632480  2.908983

 A cutoff of  1.0D-11 yielded    454 shell pairs
 There are      3379 function pairs (      3642 Cartesian)

 -------------------------------------------------------
 OpenMP Integral Computing Module                       
 Release: version 1.0, May 2013, Q-Chem Inc. Pittsburgh 
 -------------------------------------------------------
 Integral Job Info:
 Integral job number is                      11
 Integral operator is                         1
 short-range coefficients                     0
 long-range coefficients              100000000
 Omega coefficients                           0
 if combine SR and LR in K                    0
 Integral screening is                        0
 Integral computing path is                   2
 max size of driver memory is            800000
 size of driver memory is                593474
 size of scratch memory is              4204008
 max col of scratch BK array               1296
 max len of scratch array in speh3          155
 max len of scratch index in speh4           18
 max int batch size is                      520
 min int batch size is                       52
 fixed nKL is                                52
 max L of basis functions is                  2
 order of int derivative is                   0
 number of shells is                         30
 number of basis is                          84
 number of cartesian basis is                84
 number of contracted shell pairs           454
 number of primitive shell pairs           1320
 maxK2 (contraction) of shell pair           36
 max number of K2 of shell pair               1
 max number of CS2 of shell pair             52
 max number of PS2 of shell pair            126
 mem total for path MDJ                  510890
 -------------------------------------------------------
 Smallest overlap matrix eigenvalue = 3.14E-03
 Guess from superposition of atomic densities
 Warning:  Energy on first SCF cycle will be non-variational
 SAD guess density has 32.000000 electrons

 -----------------------------------------------------------------------
  General SCF calculation program by
  Eric Jon Sundstrom, Paul Horn, Yuezhi Mao, Dmitri Zuev, Alec White,
  David Stuck, Shaama M.S., Shane Yost, Joonho Lee, David Small,
  Daniel Levine, Susi Lehtola, Hugh Burton, Evgeny Epifanovsky
 -----------------------------------------------------------------------
 Exchange:     0.2000 Hartree-Fock + 0.0800 Slater + 0.7200 B88
 Correlation:  0.1900 VWN1RPA + 0.8100 LYP
 Using SG-1 standard quadrature grid
 using 4 threads for integral computing
 -------------------------------------------------------
 OpenMP Integral computing Module                
 Release: version 2.0, May 2017, Q-Chem Inc. Pleasanton 
 -------------------------------------------------------
 -------------------------------------------------------
 OpenMP BLAS3 based DFT computing Module                
 Release: version 1.0, May 2013, Q-Chem Inc. Pittsburgh 
 -------------------------------------------------------
 A restricted SCF calculation will be
 performed using DIIS
 SCF converges when DIIS error is below 1.0e-08
 ---------------------------------------
  Cycle       Energy         DIIS error
 ---------------------------------------
    1    -496.8874977823      5.92e-02  
    2    -496.4942162397      1.44e-02  
    3    -495.9016163091      2.94e-02  
    4    -496.6107805877      6.24e-03  
    5    -496.6351135553      1.86e-03  
    6    -496.6367232247      3.80e-04  
    7    -496.6368442878      1.15e-04  
    8    -496.6368545491      1.56e-05  
    9    -496.6368547504      3.15e-06  
   10    -496.6368547575      6.78e-07  
   11    -496.6368547579      1.19e-07  
   12    -496.6368547579      1.59e-08  
   13    -496.6368547579      1.82e-09  Convergence criterion met
 ---------------------------------------
 SCF time:   CPU 4.25s  wall 1.00s 
 SCF   energy in the final basis set =     -496.6368547579
 Total energy in the final basis set =     -496.6368547579

 --------------------------------------------------------------
             Orbital Energies (a.u.) and Symmetries
 --------------------------------------------------------------

 Alpha MOs, Restricted
 -- Occupied --                  
-77.147 -24.691 -14.335  -6.637  -4.800  -4.798  -4.792  -1.209
  1 A'    2 A'    3 A'    4 A'    5 A'    1 A"    6 A'    7 A'                 
 -0.891  -0.623  -0.533  -0.463  -0.461  -0.346  -0.342  -0.327
  8 A'    9 A'   10 A'    2 A"   11 A'   12 A'    3 A"   13 A'                 
 -- Virtual --                   
 -0.097  -0.010  -0.006   0.022   0.041   0.045   0.061   0.123
  4 A"   14 A'   15 A'   16 A'    5 A"   17 A'   18 A'   19 A'                 
  0.139   0.139   0.162   0.190   0.208   0.224   0.226   0.276
 20 A'    6 A"   21 A'   22 A'   23 A'    7 A"   24 A'    8 A"                 
  0.280   0.293   0.332   0.403   0.515   0.592   0.641   0.652
 25 A'   26 A'   27 A'   28 A'   29 A'   30 A'    9 A"   10 A"                 
  0.696   0.732   0.811   0.854   0.924   1.040   1.087   1.284
 31 A'   32 A'   11 A"   33 A'   34 A'   35 A'   36 A'   12 A"                 
  1.314   1.336   1.362   1.503   1.505   1.581   1.654   1.902
 37 A'   13 A"   38 A'   14 A"   39 A'   40 A'   41 A'   42 A'                 
  1.949   2.065   2.193   2.349   2.574   2.701   2.986   3.761
 43 A'   15 A"   44 A'   16 A"   45 A'   46 A'   47 A'   48 A'                 
  3.762   3.778   3.789   3.799   3.921   4.059   4.496   6.257
 17 A"   18 A"   19 A"   49 A'   50 A'   51 A'   52 A'   20 A"                 
  6.285   6.325   6.981  13.748  13.841  13.992  35.403  66.753
 53 A'   54 A'   55 A'   21 A"   56 A'   57 A'   58 A'   59 A'                 
163.093
 60 A'                                                                         

 Beta MOs, Restricted
 -- Occupied --                  
-77.147 -24.691 -14.335  -6.637  -4.800  -4.798  -4.792  -1.209
  1 A'    2 A'    3 A'    4 A'    5 A'    1 A"    6 A'    7 A'                 
 -0.891  -0.623  -0.533  -0.463  -0.461  -0.346  -0.342  -0.327
  8 A'    9 A'   10 A'    2 A"   11 A'   12 A'    3 A"   13 A'                 
 -- Virtual --                   
 -0.097  -0.010  -0.006   0.022   0.041   0.045   0.061   0.123
  4 A"   14 A'   15 A'   16 A'    5 A"   17 A'   18 A'   19 A'                 
  0.139   0.139   0.162   0.190   0.208   0.224   0.226   0.276
 20 A'    6 A"   21 A'   22 A'   23 A'    7 A"   24 A'    8 A"                 
  0.280   0.293   0.332   0.403   0.515   0.592   0.641   0.652
 25 A'   26 A'   27 A'   28 A'   29 A'   30 A'    9 A"   10 A"                 
  0.696   0.732   0.811   0.854   0.924   1.040   1.087   1.284
 31 A'   32 A'   11 A"   33 A'   34 A'   35 A'   36 A'   12 A"                 
  1.314   1.336   1.362   1.503   1.505   1.581   1.654   1.902
 37 A'   13 A"   38 A'   14 A"   39 A'   40 A'   41 A'   42 A'                 
  1.949   2.065   2.193   2.349   2.574   2.701   2.986   3.761
 43 A'   15 A"   44 A'   16 A"   45 A'   46 A'   47 A'   48 A'                 
  3.762   3.778   3.789   3.799   3.921   4.059   4.496   6.257
 17 A"   18 A"   19 A"   49 A'   50 A'   51 A'   52 A'   20 A"                 
  6.285   6.325   6.981  13.748  13.841  13.992  35.403  66.753
 53 A'   54 A'   55 A'   21 A"   56 A'   57 A'   58 A'   59 A'                 
163.093
 60 A'                                                                         
 --------------------------------------------------------------

          Ground-State Mulliken Net Atomic Charges

     Atom                 Charge (a.u.)
  ----------------------------------------
      1 P                     0.448965
      2 N                    -0.499114
      3 H                     0.286927
      4 F                    -0.236778
  ----------------------------------------
  Sum of atomic charges =    -0.000000

 -----------------------------------------------------------------
                    Cartesian Multipole Moments
 -----------------------------------------------------------------
    Charge (ESU x 10^10)
                 0.0000
    Dipole Moment (Debye)
         X      -0.2976      Y       0.2261      Z       0.0000
       Tot       0.3737
    Quadrupole Moments (Debye-Ang)
        XX     -28.6739     XY      -3.0181     YY     -21.4271
        XZ       0.0000     YZ      -0.0000     ZZ     -22.9281
    Octopole Moments (Debye-Ang^2)
       XXX      11.0624    XXY       2.8673    XYY      -1.9252
       YYY       9.0896    XXZ       0.0000    XYZ      -0.0000
       YYZ      -0.0000    XZZ       3.8070    YZZ       0.9218
       ZZZ       0.0000
    Hexadecapole Moments (Debye-Ang^3)
      XXXX    -169.4010   XXXY      -4.8566   XXYY     -29.3740
      XYYY      -4.3382   YYYY     -58.5554   XXXZ       0.0000
      XXYZ      -0.0000   XYYZ      -0.0000   YYYZ      -0.0000
      XXZZ     -30.8052   XYZZ       0.6356   YYZZ     -14.8886
      XZZZ      -0.0000   YZZZ      -0.0000   ZZZZ     -25.9211
 -----------------------------------------------------------------
 Calculating MO derivatives via CPSCF
 D1JvT checksum  = 49248 4732.0305628420
 D1KAT checksum  = 95472 456.9180050155
   1         3          12      0.198650    0.078330
   2         3          12      0.023216    0.008967
   3         3          12      0.001974    0.000860
   4         3          12      0.000142    0.000052
   5        13           2      0.000006    0.000003
   6        15           0      0.000000    0.000000    Roots Converged
 Time for AOints: 0.6 s (CPU) 0.2 s (wall)
 ------------------------------------------------------------------------------
                     AOints        : Timing summary (seconds)
 ------------------------------------------------------------------------------
     job step          cpu (% of tot)      sys (% of tot)     wall (% of tot)
 ------------------------------------------------------------------------------
  cpscf_lag         0.4505E+01 (31.0)   0.3000E-05 (50.0)   0.1247E+01 (31.6)
  iterzp            0.9399E+01 (64.7)   0.3000E-05 (50.0)   0.2521E+01 (63.9)
  make_fx           0.0000E+00 ( 0.0)   0.0000E+00 ( 0.0)   0.0000E+00 ( 0.0)
  AOints            0.6074E+00 ( 4.2)   0.0000E+00 ( 0.0)   0.1631E+00 ( 4.1)
 ------------------------------------------------------------------------------
   Grand Totals     0.1453E+02          0.6000E-05          0.3946E+01
 ------------------------------------------------------------------------------
 Calculating analytic Hessian of the SCF energy
 Polarizability Matrix (a.u.)
            1           2           3
    1 -37.6959610   4.8785515  -0.0000000
    2   4.8785515 -28.9934256  -0.0000000
    3  -0.0000000  -0.0000000 -22.0250404

 Direct stationary perturbation theory relativistic correction:

 rels  =       0.519168317452
 relv  =      -1.910708112475
 rel2e =       0.469895862933
 E_rel =      -0.921643932090

 Hessian of the SCF Energy
            1           2           3           4           5           6
    1   0.4891479  -0.1732863  -0.0000000  -0.3271645   0.2780944  -0.0000000
    2  -0.1732863   0.3747709   0.0000000   0.2178457  -0.2627426  -0.0000000
    3  -0.0000000   0.0000000   0.0229843   0.0000000  -0.0000000  -0.0318035
    4  -0.3271645   0.2178457   0.0000000   0.3694293  -0.2984231  -0.0000000
    5   0.2780944  -0.2627426  -0.0000000  -0.2984231   0.6849899   0.0000000
    6  -0.0000000  -0.0000000  -0.0318035  -0.0000000   0.0000000   0.0458768
    7  -0.0226109   0.0334519  -0.0000000  -0.0062685   0.0282391   0.0000000
    8  -0.0143651  -0.0022431  -0.0000000   0.0757626  -0.4463824  -0.0000000
    9  -0.0000000   0.0000000   0.0188750  -0.0000000  -0.0000000  -0.0275206
   10  -0.1393725  -0.0780113   0.0000000  -0.0359964  -0.0079104   0.0000000
   11  -0.0904430  -0.1097852  -0.0000000   0.0048149   0.0241351   0.0000000
   12   0.0000000   0.0000000  -0.0100557   0.0000000  -0.0000000   0.0134473
            7           8           9          10          11          12
    1  -0.0226109  -0.0143651  -0.0000000  -0.1393725  -0.0904430   0.0000000
    2   0.0334519  -0.0022431   0.0000000  -0.0780113  -0.1097852   0.0000000
    3  -0.0000000  -0.0000000   0.0188750   0.0000000  -0.0000000  -0.0100557
    4  -0.0062685   0.0757626  -0.0000000  -0.0359964   0.0048149   0.0000000
    5   0.0282391  -0.4463824  -0.0000000  -0.0079104   0.0241351  -0.0000000
    6   0.0000000  -0.0000000  -0.0275206   0.0000000   0.0000000   0.0134473
    7   0.0231222  -0.0597640   0.0000000   0.0057572  -0.0019270  -0.0000000
    8  -0.0597640   0.4466588   0.0000000  -0.0016335   0.0019667  -0.0000000
    9   0.0000000   0.0000000   0.0169467  -0.0000000  -0.0000000  -0.0083010
   10   0.0057572  -0.0016335  -0.0000000   0.1696117   0.0875551  -0.0000000
   11  -0.0019270   0.0019667  -0.0000000   0.0875551   0.0836835   0.0000000
   12  -0.0000000  -0.0000000  -0.0083010  -0.0000000   0.0000000   0.0049095
 Gradient time:  CPU 21.47 s  wall 5.94 s
 **********************************************************************
 **                                                                  **
 **                       VIBRATIONAL ANALYSIS                       **
 **                       --------------------                       **
 **                                                                  **
 **        VIBRATIONAL FREQUENCIES (CM**-1) AND NORMAL MODES         **
 **     FORCE CONSTANTS (mDYN/ANGSTROM) AND REDUCED MASSES (AMU)     **
 **                  INFRARED INTENSITIES (KM/MOL)                   **
 **                                                                  **
 **********************************************************************


 Mode:                 1                      2                      3
 Frequency:       336.50                 672.84                 709.03
 Force Cnst:      0.2128                 0.4529                 2.7966
 Red. Mass:       3.1901                 1.6978                 9.4417
 IR Active:          YES                    YES                    YES
 IR Intens:       56.973                 55.760                302.053
 Raman Active:       YES                    YES                    YES
               X      Y      Z        X      Y      Z        X      Y      Z
 P          0.011 -0.140 -0.000   -0.020  0.004 -0.000   -0.255 -0.243  0.000
 N          0.177  0.133  0.000   -0.175 -0.057  0.000    0.104  0.108 -0.000
 H          0.910  0.225 -0.000    0.970  0.106 -0.000   -0.779 -0.025  0.000
 F         -0.197  0.119  0.000    0.111  0.029  0.000    0.381  0.317 -0.000
 TransDip   0.199 -0.138 -0.000    0.238 -0.022 -0.000   -0.506 -0.231  0.000

 Mode:                 4                      5                      6
 Frequency:       743.58                1225.55                3581.06
 Force Cnst:      0.4028                 6.7671                 8.1737
 Red. Mass:       1.2364                 7.6470                 1.0818
 IR Active:          YES                    YES                    YES
 IR Intens:      183.940                 76.135                 56.979
 Raman Active:       YES                    YES                    YES
               X      Y      Z        X      Y      Z        X      Y      Z
 P          0.000  0.000  0.036   -0.223  0.181  0.000   -0.003  0.001  0.000
 N         -0.000 -0.000 -0.117    0.435 -0.362 -0.000    0.015 -0.074 -0.000
 H          0.000  0.000  0.992    0.658 -0.406  0.000   -0.131  0.988  0.000
 F         -0.000 -0.000 -0.026    0.009 -0.007 -0.000   -0.000  0.000 -0.000
 TransDip   0.000  0.000  0.434   -0.251  0.122  0.000   -0.095  0.222  0.000

 STANDARD THERMODYNAMIC QUANTITIES AT   298.15 K  AND     1.00 ATM

   This Molecule has  0 Imaginary Frequencies
   Zero point vibrational energy:       10.391 kcal/mol

   Atom    1 Element P  Has Mass   30.97376
   Atom    2 Element N  Has Mass   14.00307
   Atom    3 Element H  Has Mass    1.00783
   Atom    4 Element F  Has Mass   18.99840
   Molecular Mass:    64.983060 amu
   Principal axes and moments of inertia in amu*Bohr^2:
                             1           2           3
    Eigenvalues --       52.88227   211.85860   264.74087
          X               0.99830    -0.05822    -0.00000
          Y               0.05822     0.99830    -0.00000
          Z               0.00000     0.00000     1.00000
   Rotational Symmetry Number is   1
   The Molecule is an Asymmetric Top
   Translational Enthalpy:        0.889 kcal/mol
   Rotational Enthalpy:           0.889 kcal/mol
   Vibrational Enthalpy:         10.843 kcal/mol
   gas constant (RT):             0.592 kcal/mol
   Translational Entropy:        38.433  cal/mol.K
   Rotational Entropy:           22.610  cal/mol.K
   Vibrational Entropy:           2.160  cal/mol.K

   Total Enthalpy:               13.213 kcal/mol
   Total Entropy:                63.203  cal/mol.K
Archival summary:
1\1\TWL01\FREQ\ProcedureUnspecified\BasisUnspecified\1111\taweetha\SunNov2517:30:032018SunNov2517:30:032018\0\\#,FREQ,ProcedureUnspecified,BasisUnspecified,\\0,1\P\N,1,1.52896\H,2,1.01412,1,131.274\F,1,1.65639,2,111.406,3,-0,0\\\@

 Total job time:  7.25s(wall), 25.79s(cpu) 
 Sun Nov 25 17:30:03 2018

        *************************************************************
        *                                                           *
        *  Thank you very much for using Q-Chem.  Have a nice day.  *
        *                                                           *
        *************************************************************
