# Supplementary material for: Geometric and energetic data from ab initio calculations of haloethene, haloimine, halomethylenephosphine, haloiminophosphine, halodiazene, halodiphosphene and halocyclopropane
Source: Data Brief. 2019 Nov 2;27:104738. doi: 10.1016/j.dib.2019.104738 (PMC6861602; doi:10.1016/j.dib.2019.104738)
Supplement: Multimedia component 7 [file mmc7.zip › NP/B3LYP/HENPHE.out]

Q-Chem Developer Version!
                  Welcome to Q-Chem
     A Quantum Leap Into The Future Of Chemistry


 Q-Chem 5.1, Q-Chem, Inc., Pleasanton, CA (2018)

 Yihan Shao,  Zhengting Gan,  E. Epifanovsky,  A. T. B. Gilbert,  M. Wormit,  
 J. Kussmann,  A. W. Lange,  A. Behn,  Jia Deng,  Xintian Feng,  D. Ghosh,  
 M. Goldey,  P. R. Horn,  L. D. Jacobson,  I. Kaliman,  T. Kus,  A. Landau,  
 Jie Liu,  E. I. Proynov,  R. M. Richard,  R. P. Steele,  E. J. Sundstrom,  
 H. L. Woodcock III,  P. M. Zimmerman,  D. Zuev,  B. Albrecht,  E. Alguire,  
 S. A. Baeppler,  D. Barton,  Z. Benda,  Y. A. Bernard,  E. J. Berquist,  
 K. B. Bravaya,  H. Burton,  D. Casanova,  Chun-Min Chang,  Yunqing Chen,  
 A. Chien,  K. D. Closser,  M. P. Coons,  S. Coriani,  S. Dasgupta,  
 A. L. Dempwolff,  M. Diedenhofen,  Hainam Do,  R. G. Edgar,  Po-Tung Fang,  
 S. Faraji,  S. Fatehi,  Qingguo Feng,  K. D. Fenk,  J. Fosso-Tande,  
 Qinghui Ge,  A. Ghysels,  G. Gidofalvi,  J. Gomes,  J. Gonthier,  A. Gunina,  
 D. Hait,  M. W. D. Hanson-Heine,  P. H. P. Harbach,  A. W. Hauser,  
 J. E. Herr,  E. G. Hohenstein,  Z. C. Holden,  Kerwin Hui,  B. C. Huynh,  
 T.-C. Jagau,  Hyunjun Ji,  B. Kaduk,  K. Khistyaev,  Jaehoon Kim,  
 P. Klunzinger,  K. Koh,  D. Kosenkov,  L. Koulias,  T. Kowalczyk,  
 C. M. Krauter,  A. Kunitsa,  Ka Un Lao,  A. Laurent,  K. V. Lawler,  
 Joonho Lee,  D. Lefrancois,  S. Lehtola,  D. S. Levine,  Yi-Pei Li,  
 You-Sheng Lin,  Fenglai Liu,  E. Livshits,  A. Luenser,  P. Manohar,  
 E. Mansoor,  S. F. Manzer,  Shan-Ping Mao,  Yuezhi Mao,  N. Mardirossian,  
 A. V. Marenich,  T. Markovich,  L. A. Martinez-Martinez,  S. A. Maurer,  
 N. J. Mayhall,  S. C. McKenzie,  J.-M. Mewes,  A. F. Morrison,  
 J. W. Mullinax,  K. Nanda,  T. S. Nguyen-Beck,  R. Olivares-Amaya,  
 J. A. Parkhill,  T. M. Perrine,  F. Plasser,  P. Pokhilko,  S. Prager,  
 A. Prociuk,  E. Ramos,  D. R. Rehn,  F. Rob,  M. Schneider,  N. Sergueev,  
 S. M. Sharada,  S. Sharma,  D. W. Small,  T. Stauch,  T. Stein,  
 Yu-Chuan Su,  A. J. W. Thom,  A. Tkatchenko,  T. Tsuchimochi,  N. M. Tubman,  
 L. Vogt,  M. L. Vidal,  O. Vydrov,  M. A. Watson,  J. Wenzel,  
 M. de Wergifosse,  T. A. Wesolowski,  A. White,  J. Witte,  A. Yamada,  
 Jun Yang,  K. Yao,  S. Yeganeh,  S. R. Yost,  Zhi-Qiang You,  A. Zech,  
 Igor Ying Zhang,  Xing Zhang,  Yan Zhao,  Ying Zhu,  B. R. Brooks,  
 G. K. L. Chan,  C. J. Cramer,  M. S. Gordon,  W. J. Hehre,  A. Klamt,  
 M. W. Schmidt,  C. D. Sherrill,  D. G. Truhlar,  A. Aspuru-Guzik,  R. Baer,  
 A. T. Bell,  N. A. Besley,  Jeng-Da Chai,  A. E. DePrince, III,  
 R. A. DiStasio Jr.,  A. Dreuw,  B. D. Dunietz,  T. R. Furlani,  
 Chao-Ping Hsu,  Yousung Jung,  Jing Kong,  D. S. Lambrecht,  WanZhen Liang,  
 C. Ochsenfeld,  V. A. Rassolov,  L. V. Slipchenko,  J. E. Subotnik,  
 T. Van Voorhis,  J. M. Herbert,  A. I. Krylov,  P. M. W. Gill,  M. Head-Gordon

 Contributors to earlier versions of Q-Chem not listed above: 
 R. D. Adamson,  B. Austin,  J. Baker,  G. J. O. Beran,  K. Brandhorst,  
 S. T. Brown,  E. F. C. Byrd,  A. K. Chakraborty,  C.-L. Cheng,  
 Siu Hung Chien,  D. M. Chipman,  D. L. Crittenden,  H. Dachsel,  
 R. J. Doerksen,  A. D. Dutoi,  L. Fusti-Molnar,  W. A. Goddard III,  
 A. Golubeva-Zadorozhnaya,  S. R. Gwaltney,  G. Hawkins,  A. Heyden,  
 S. Hirata,  G. Kedziora,  F. J. Keil,  C. Kelley,  Jihan Kim,  R. A. King,  
 R. Z. Khaliullin,  P. P. Korambath,  W. Kurlancheek,  A. M. Lee,  M. S. Lee,  
 S. V. Levchenko,  Ching Yeh Lin,  D. Liotard,  R. C. Lochan,  I. Lotan,  
 P. E. Maslen,  N. Nair,  D. P. O'Neill,  D. Neuhauser,  E. Neuscamman,  
 C. M. Oana,  R. Olson,  B. Peters,  R. Peverati,  P. A. Pieniazek,  
 Y. M. Rhee,  J. Ritchie,  M. A. Rohrdanz,  E. Rosta,  N. J. Russ,  
 H. F. Schaefer III,  N. E. Schultz,  N. Shenvi,  A. C. Simmonett,  A. Sodt,  
 D. Stuck,  K. S. Thanthiriwatte,  V. Vanovschi,  Tao Wang,  A. Warshel,  
 C. F. Williams,  Q. Wu,  X. Xu,  W. Zhang

 Please cite Q-Chem as follows:
 Y. Shao et al., Mol. Phys. 113, 184-215 (2015)
 DOI: 10.1080/00268976.2014.952696

 Q-Chem 5.1.2 for Intel X86 EM64T Linux

 Parts of Q-Chem use Armadillo 8.300.2 (Tropical Shenanigans).
 http://arma.sourceforge.net/

 Q-Chem begins on Sun Nov 25 17:30:17 2018  

Host: 
0

     Scratch files written to /scratch/taweetham/qchem46653//
Input Ideriv = 2
Curr. Ideriv = -1
Max.  Ideriv = 2

Checking the input file for inconsistencies... 	...done.

--------------------------------------------------------------
User input:
--------------------------------------------------------------
$molecule
0 1
P 
N 1 PP 
H 2 PH 1 ANG 
H 1 PH 2 ANG  3 DHA

PP=1.9
PH=1.44
PF=1.54
PCl=2.03
PBr=2.5
PI=2.6
ANG=120.0
DHA=0.0
$end

$rem
   job_type	optimization
   basis	6-311++g**
   method	b3lyp
$end

--------------------------------------------------------------
 ----------------------------------------------------------------
             Standard Nuclear Orientation (Angstroms)
    I     Atom           X                Y                Z
 ----------------------------------------------------------------
    1      P       0.6369091470     0.0791065713    -0.0000000000
    2      N      -1.2616409971     0.1533180973     0.0000000000
    3      H      -2.0298007654    -1.0646845998     0.0000000000
    4      H       1.3076505404    -1.1951406509    -0.0000000000
 ----------------------------------------------------------------
 Molecular Point Group                 Cs    NOp =  2
 Largest Abelian Subgroup              Cs    NOp =  2
 Nuclear Repulsion Energy =    41.4992504003 hartrees
 There are       12 alpha and       12 beta electrons
 Requested basis set is 6-311++G(d,p)
 There are 29 shells and 66 basis functions

 Total QAlloc Memory Limit   2000 MB
 Mega-Array Size       188 MB
 MEM_STATIC part       192 MB
 A cutoff of  1.0D-11 yielded    427 shell pairs
 There are      2270 function pairs (      2415 Cartesian)

 -------------------------------------------------------
 OpenMP Integral Computing Module                       
 Release: version 1.0, May 2013, Q-Chem Inc. Pittsburgh 
 -------------------------------------------------------
 Integral Job Info:
 Integral job number is                      11
 Integral operator is                         1
 short-range coefficients                     0
 long-range coefficients              100000000
 Omega coefficients                           0
 if combine SR and LR in K                    0
 Integral screening is                        0
 Integral computing path is                   2
 max size of driver memory is            800000
 size of driver memory is                593474
 size of scratch memory is              4204008
 max col of scratch BK array               1296
 max len of scratch array in speh3          155
 max len of scratch index in speh4           18
 max int batch size is                      520
 min int batch size is                       52
 fixed nKL is                                52
 max L of basis functions is                  2
 order of int derivative is                   0
 number of shells is                         29
 number of basis is                          68
 number of cartesian basis is                68
 number of contracted shell pairs           427
 number of primitive shell pairs           1129
 maxK2 (contraction) of shell pair           36
 max number of K2 of shell pair               1
 max number of CS2 of shell pair             58
 max number of PS2 of shell pair            120
 mem total for path MDJ                  508952
 -------------------------------------------------------
 Smallest overlap matrix eigenvalue = 2.50E-03

 Scale SEOQF with 1.000000e-01/1.000000e-01/1.000000e-01

 Standard Electronic Orientation quadrupole field applied
 Nucleus-field energy     =     0.0000000010 hartrees
 Guess from superposition of atomic densities
 Warning:  Energy on first SCF cycle will be non-variational
 SAD guess density has 24.000000 electrons

 -----------------------------------------------------------------------
  General SCF calculation program by
  Eric Jon Sundstrom, Paul Horn, Yuezhi Mao, Dmitri Zuev, Alec White,
  David Stuck, Shaama M.S., Shane Yost, Joonho Lee, David Small,
  Daniel Levine, Susi Lehtola, Hugh Burton, Evgeny Epifanovsky
 -----------------------------------------------------------------------
 Exchange:     0.2000 Hartree-Fock + 0.0800 Slater + 0.7200 B88
 Correlation:  0.1900 VWN1RPA + 0.8100 LYP
 Using SG-1 standard quadrature grid
 using 4 threads for integral computing
 -------------------------------------------------------
 OpenMP Integral computing Module                
 Release: version 2.0, May 2017, Q-Chem Inc. Pleasanton 
 -------------------------------------------------------
 -------------------------------------------------------
 OpenMP BLAS3 based DFT computing Module                
 Release: version 1.0, May 2013, Q-Chem Inc. Pittsburgh 
 -------------------------------------------------------
 A restricted SCF calculation will be
 performed using DIIS
 SCF converges when DIIS error is below 1.0e-08
 ---------------------------------------
  Cycle       Energy         DIIS error
 ---------------------------------------
    1    -396.9789132952      3.74e-02  
    2    -397.1151757008      1.12e-02  
    3    -396.2479901099      3.51e-02  
    4    -397.1858902901      3.07e-03  
    5    -397.1918702762      9.07e-04  
    6    -397.1924522969      3.73e-04  
    7    -397.1925510201      7.42e-05  
    8    -397.1925550478      1.47e-05  
    9    -397.1925551968      7.00e-06  
   10    -397.1925552193      3.15e-06  
   11    -397.1925552249      9.70e-07  
   12    -397.1925552254      3.08e-08  
   13    -397.1925552254      1.15e-08  
   14    -397.1925552254      8.17e-10  Convergence criterion met
 ---------------------------------------
 SCF time:   CPU 3.22s  wall 0.00s 
 SCF   energy in the final basis set =     -397.1925552254
 Total energy in the final basis set =     -397.1925552254

 --------------------------------------------------------------
             Orbital Energies (a.u.) and Symmetries
 --------------------------------------------------------------

 Alpha MOs, Restricted
 -- Occupied --                  
-77.118 -14.395  -6.608  -4.770  -4.769  -4.765  -0.781  -0.602
  1 A'    2 A'    3 A'    1 A"    4 A'    5 A'    6 A'    7 A'                 
 -0.423  -0.307  -0.299  -0.293
  8 A'    9 A'   10 A'    2 A"                                                 
 -- Virtual --                   
 -0.142  -0.066  -0.029   0.013   0.038   0.043   0.050   0.068
  3 A"   11 A'   12 A'   13 A'   14 A'    4 A"   15 A'   16 A'                 
  0.078   0.112   0.139   0.141   0.203   0.211   0.271   0.288
 17 A'   18 A'    5 A"   19 A'   20 A'   21 A'   22 A'    6 A"                 
  0.293   0.389   0.431   0.557   0.590   0.626   0.629   0.784
 23 A'   24 A'   25 A'   26 A'    7 A"   27 A'    8 A"   28 A'                 
  0.807   0.818   0.836   0.922   1.158   1.303   1.387   1.391
 29 A'   30 A'    9 A"   31 A'   32 A'   10 A"   11 A"   33 A'                 
  1.414   1.463   1.521   1.559   1.657   1.982   2.004   2.059
 34 A'   35 A'   12 A"   36 A'   37 A'   38 A'   13 A"   14 A"                 
  2.062   2.316   2.391   2.540   2.806   3.766   3.809   3.920
 39 A'   40 A'   41 A'   42 A'   43 A'   15 A"   44 A'   45 A'                 
  6.806  13.771  13.812  13.874  35.223 162.920
 46 A'   16 A"   47 A'   48 A'   49 A'   50 A'                                 

 Beta MOs, Restricted
 -- Occupied --                  
-77.118 -14.395  -6.608  -4.770  -4.769  -4.765  -0.781  -0.602
  1 A'    2 A'    3 A'    1 A"    4 A'    5 A'    6 A'    7 A'                 
 -0.423  -0.307  -0.299  -0.293
  8 A'    9 A'   10 A'    2 A"                                                 
 -- Virtual --                   
 -0.142  -0.066  -0.029   0.013   0.038   0.043   0.050   0.068
  3 A"   11 A'   12 A'   13 A'   14 A'    4 A"   15 A'   16 A'                 
  0.078   0.112   0.139   0.141   0.203   0.211   0.271   0.288
 17 A'   18 A'    5 A"   19 A'   20 A'   21 A'   22 A'    6 A"                 
  0.293   0.389   0.431   0.557   0.590   0.626   0.629   0.784
 23 A'   24 A'   25 A'   26 A'    7 A"   27 A'    8 A"   28 A'                 
  0.807   0.818   0.836   0.922   1.158   1.303   1.387   1.391
 29 A'   30 A'    9 A"   31 A'   32 A'   10 A"   11 A"   33 A'                 
  1.414   1.463   1.521   1.559   1.657   1.982   2.004   2.059
 34 A'   35 A'   12 A"   36 A'   37 A'   38 A'   13 A"   14 A"                 
  2.062   2.316   2.391   2.540   2.806   3.766   3.809   3.920
 39 A'   40 A'   41 A'   42 A'   43 A'   15 A"   44 A'   45 A'                 
  6.806  13.771  13.812  13.874  35.223 162.920
 46 A'   16 A"   47 A'   48 A'   49 A'   50 A'                                 
 --------------------------------------------------------------

          Ground-State Mulliken Net Atomic Charges

     Atom                 Charge (a.u.)
  ----------------------------------------
      1 P                     0.292010
      2 N                    -0.390261
      3 H                     0.161819
      4 H                    -0.063567
  ----------------------------------------
  Sum of atomic charges =    -0.000000

 -----------------------------------------------------------------
                    Cartesian Multipole Moments
 -----------------------------------------------------------------
    Charge (ESU x 10^10)
                -0.0000
    Dipole Moment (Debye)
         X       1.4043      Y      -2.1393      Z       0.0000
       Tot       2.5591
    Quadrupole Moments (Debye-Ang)
        XX     -20.0214     XY       1.8512     YY     -20.9568
        XZ      -0.0000     YZ       0.0000     ZZ     -20.8327
    Octopole Moments (Debye-Ang^2)
       XXX       0.3710    XXY      -7.3324    XYY      -1.6789
       YYY      -1.9884    XXZ       0.0000    XYZ       0.0000
       YYZ      -0.0000    XZZ       1.6537    YZZ      -0.5303
       ZZZ       0.0000
    Hexadecapole Moments (Debye-Ang^3)
      XXXX    -139.2583   XXXY       9.7341   XXYY     -30.6148
      XYYY       2.2271   YYYY     -46.1044   XXXZ      -0.0000
      XXYZ       0.0000   XYYZ      -0.0000   YYYZ       0.0000
      XXZZ     -30.3683   XYZZ      -0.4810   YYZZ     -12.8824
      XZZZ      -0.0000   YZZZ       0.0000   ZZZZ     -29.1809
 -----------------------------------------------------------------
 Calculating analytic gradient of the SCF energy
 Gradient of SCF Energy
            1           2           3           4
    1   0.0982147  -0.0536538  -0.0591988   0.0146379
    2  -0.0226890   0.0864450  -0.0753989   0.0116429
    3  -0.0000000   0.0000000   0.0000000  -0.0000000
 Max gradient component =       9.821E-02
 RMS gradient           =       5.004E-02
 Gradient time:  CPU 0.64 s  wall 0.25 s
 Geometry Optimization Parameters
   NAtoms,    NIC,     NZ,  NCons,   NDum,   NFix, NCnnct, MaxDiis
        4      14       4       0       0       0       0       0


** GEOMETRY OPTIMIZATION IN DELOCALIZED INTERNAL COORDINATES **
   Searching for a Minimum

   Optimization Cycle:   1

                       Coordinates (Angstroms)
     ATOM                X               Y               Z
      1  P         0.6369091470    0.0791065713    0.0000000000
      2  N        -1.2616409971    0.1533180973    0.0000000000
      3  H        -2.0298007654   -1.0646845998    0.0000000000
      4  H         1.3076505404   -1.1951406509    0.0000000000
   Point Group: cs    Number of degrees of freedom:     5


   Energy is   -397.192555225


 Attempting to Generate Delocalized Internal Coordinates

  5 Hessian modes will be used to form the next step
  Hessian Eigenvalues:
     0.130389    0.160000    0.160000    0.195927    0.198009

 Minimum Search - Taking Simple RFO Step
 Searching for Lamda that Minimizes Along All modes
 Value Taken    Lamda =  -0.09653265
 Calculated Step too Large.  Step scaled by  0.489446
 Step Taken.  Stepsize is  0.300000

                             Maximum     Tolerance    Cnvgd?
         Gradient           0.105247      0.000300      NO
         Displacement       0.196513      0.001200      NO
         Energy change     *********      0.000001      NO


 New Cartesian Coordinates Obtained by Inverse Iteration

 Displacement from previous Coordinates is:  0.476934
 ----------------------------------------------------------------
             Standard Nuclear Orientation (Angstroms)
    I     Atom           X                Y                Z
 ----------------------------------------------------------------
    1      P       0.5728669519     0.1060904449     0.0000000000
    2      N      -1.2267371650     0.1291176719     0.0000000000
    3      H      -1.8479078975    -1.0481767246     0.0000000000
    4      H       1.1548960355    -1.2144319742     0.0000000000
 ----------------------------------------------------------------
 Molecular Point Group                 Cs    NOp =  2
 Largest Abelian Subgroup              Cs    NOp =  2
 Nuclear Repulsion Energy =    43.6465024845 hartrees
 There are       12 alpha and       12 beta electrons
 Applying Cartesian multipole field
    Component          Value
    ---------          -----
     (2,0,0)        1.00000E-11
     (0,2,0)        2.00000E-11
     (0,0,2)       -3.00000E-11
 Nucleus-field energy     =     0.0000000009 hartrees
 Requested basis set is 6-311++G(d,p)
 There are 29 shells and 66 basis functions
 A cutoff of  1.0D-11 yielded    431 shell pairs
 There are      2278 function pairs (      2423 Cartesian)
 Smallest overlap matrix eigenvalue = 2.19E-03
 Guess MOs from SCF MO coefficient file

 -----------------------------------------------------------------------
  General SCF calculation program by
  Eric Jon Sundstrom, Paul Horn, Yuezhi Mao, Dmitri Zuev, Alec White,
  David Stuck, Shaama M.S., Shane Yost, Joonho Lee, David Small,
  Daniel Levine, Susi Lehtola, Hugh Burton, Evgeny Epifanovsky
 -----------------------------------------------------------------------
 Exchange:     0.2000 Hartree-Fock + 0.0800 Slater + 0.7200 B88
 Correlation:  0.1900 VWN1RPA + 0.8100 LYP
 Using SG-1 standard quadrature grid
 using 4 threads for integral computing
 -------------------------------------------------------
 OpenMP Integral computing Module                
 Release: version 2.0, May 2017, Q-Chem Inc. Pleasanton 
 -------------------------------------------------------
 -------------------------------------------------------
 OpenMP BLAS3 based DFT computing Module                
 Release: version 1.0, May 2013, Q-Chem Inc. Pittsburgh 
 -------------------------------------------------------
 A restricted SCF calculation will be
 performed using DIIS
 SCF converges when DIIS error is below 1.0e-08
 ---------------------------------------
  Cycle       Energy         DIIS error
 ---------------------------------------
    1    -397.2337605833      2.25e-03  
    2    -397.2318836237      3.43e-03  
    3    -397.2350581181      2.32e-03  
    4    -397.2381105483      3.52e-04  
    5    -397.2381954054      4.29e-05  
    6    -397.2381965824      1.18e-05  
    7    -397.2381966792      2.04e-06  
    8    -397.2381966822      4.99e-07  
    9    -397.2381966824      9.87e-08  
   10    -397.2381966824      4.71e-08  
   11    -397.2381966824      3.82e-09  Convergence criterion met
 ---------------------------------------
 SCF time:   CPU 2.55s  wall 1.00s 
 SCF   energy in the final basis set =     -397.2381966824
 Total energy in the final basis set =     -397.2381966824

 --------------------------------------------------------------
             Orbital Energies (a.u.) and Symmetries
 --------------------------------------------------------------

 Alpha MOs, Restricted
 -- Occupied --                  
-77.112 -14.379  -6.602  -4.765  -4.763  -4.759  -0.803  -0.594
  1 A'    2 A'    3 A'    1 A"    4 A'    5 A'    6 A'    7 A'                 
 -0.437  -0.312  -0.302  -0.296
  8 A'    9 A'    2 A"   10 A'                                                 
 -- Virtual --                   
 -0.131  -0.048  -0.014   0.025   0.038   0.043   0.051   0.078
  3 A"   11 A'   12 A'   13 A'   14 A'    4 A"   15 A'   16 A'                 
  0.086   0.118   0.140   0.142   0.200   0.214   0.276   0.287
 17 A'   18 A'   19 A'    5 A"   20 A'   21 A'   22 A'    6 A"                 
  0.302   0.395   0.446   0.572   0.596   0.624   0.632   0.790
 23 A'   24 A'   25 A'   26 A'    7 A"   27 A'    8 A"   28 A'                 
  0.816   0.838   0.850   0.923   1.145   1.293   1.391   1.394
 29 A'    9 A"   30 A'   31 A'   32 A'   10 A"   11 A"   33 A'                 
  1.425   1.524   1.526   1.582   1.674   1.988   2.031   2.113
 34 A'   35 A'   12 A"   36 A'   37 A'   38 A'   13 A"   14 A"                 
  2.132   2.379   2.470   2.559   2.860   3.770   3.831   4.012
 39 A'   40 A'   41 A'   42 A'   43 A'   15 A"   44 A'   45 A'                 
  6.851  13.777  13.825  13.878  35.239 162.965
 46 A'   16 A"   47 A'   48 A'   49 A'   50 A'                                 

 Beta MOs, Restricted
 -- Occupied --                  
-77.112 -14.379  -6.602  -4.765  -4.763  -4.759  -0.803  -0.594
  1 A'    2 A'    3 A'    1 A"    4 A'    5 A'    6 A'    7 A'                 
 -0.437  -0.312  -0.302  -0.296
  8 A'    9 A'    2 A"   10 A'                                                 
 -- Virtual --                   
 -0.131  -0.048  -0.014   0.025   0.038   0.043   0.051   0.078
  3 A"   11 A'   12 A'   13 A'   14 A'    4 A"   15 A'   16 A'                 
  0.086   0.118   0.140   0.142   0.200   0.214   0.276   0.287
 17 A'   18 A'   19 A'    5 A"   20 A'   21 A'   22 A'    6 A"                 
  0.302   0.395   0.446   0.572   0.596   0.624   0.632   0.790
 23 A'   24 A'   25 A'   26 A'    7 A"   27 A'    8 A"   28 A'                 
  0.816   0.838   0.850   0.923   1.145   1.293   1.391   1.394
 29 A'    9 A"   30 A'   31 A'   32 A'   10 A"   11 A"   33 A'                 
  1.425   1.524   1.526   1.582   1.674   1.988   2.031   2.113
 34 A'   35 A'   12 A"   36 A'   37 A'   38 A'   13 A"   14 A"                 
  2.132   2.379   2.470   2.559   2.860   3.770   3.831   4.012
 39 A'   40 A'   41 A'   42 A'   43 A'   15 A"   44 A'   45 A'                 
  6.851  13.777  13.825  13.878  35.239 162.965
 46 A'   16 A"   47 A'   48 A'   49 A'   50 A'                                 
 --------------------------------------------------------------

          Ground-State Mulliken Net Atomic Charges

     Atom                 Charge (a.u.)
  ----------------------------------------
      1 P                     0.287504
      2 N                    -0.407620
      3 H                     0.183199
      4 H                    -0.063083
  ----------------------------------------
  Sum of atomic charges =    -0.000000

 -----------------------------------------------------------------
                    Cartesian Multipole Moments
 -----------------------------------------------------------------
    Charge (ESU x 10^10)
                -0.0000
    Dipole Moment (Debye)
         X       1.3538      Y      -2.1833      Z       0.0000
       Tot       2.5690
    Quadrupole Moments (Debye-Ang)
        XX     -20.6571     XY       2.1173     YY     -20.5789
        XZ      -0.0000     YZ       0.0000     ZZ     -20.4711
    Octopole Moments (Debye-Ang^2)
       XXX       2.7971    XXY      -7.2959    XYY      -1.4656
       YYY      -2.8773    XXZ       0.0000    XYZ       0.0000
       YYZ      -0.0000    XZZ       1.9128    YZZ      -0.8062
       ZZZ       0.0000
    Hexadecapole Moments (Debye-Ang^3)
      XXXX    -128.1353   XXXY       8.7355   XXYY     -28.1854
      XYYY       2.2266   YYYY     -44.7400   XXXZ      -0.0000
      XXYZ       0.0000   XYYZ      -0.0000   YYYZ       0.0000
      XXZZ     -27.3281   XYZZ      -0.3963   YYZZ     -12.4957
      XZZZ      -0.0000   YZZZ       0.0000   ZZZZ     -28.0811
 -----------------------------------------------------------------
 Calculating analytic gradient of the SCF energy
 Gradient of SCF Energy
            1           2           3           4
    1   0.0892006  -0.0495982  -0.0512386   0.0116362
    2  -0.0139161   0.0872445  -0.0805800   0.0072516
    3  -0.0000000   0.0000000   0.0000000  -0.0000000
 Max gradient component =       8.920E-02
 RMS gradient           =       4.790E-02
 Gradient time:  CPU 0.64 s  wall 0.25 s
 Geometry Optimization Parameters
   NAtoms,    NIC,     NZ,  NCons,   NDum,   NFix, NCnnct, MaxDiis
        4      14       4       0       0       0       0       0

 Cartesian Hessian Update
 Hessian Updated using BFGS Update


** GEOMETRY OPTIMIZATION IN DELOCALIZED INTERNAL COORDINATES **
   Searching for a Minimum

   Optimization Cycle:   2

                       Coordinates (Angstroms)
     ATOM                X               Y               Z
      1  P         0.5728669519    0.1060904449    0.0000000000
      2  N        -1.2267371650    0.1291176719    0.0000000000
      3  H        -1.8479078975   -1.0481767246    0.0000000000
      4  H         1.1548960355   -1.2144319742    0.0000000000
   Point Group: cs    Number of degrees of freedom:     5


   Energy is   -397.238196682

 Hessian Updated using BFGS Update

  5 Hessian modes will be used to form the next step
  Hessian Eigenvalues:
     0.031079    0.159986    0.171494    0.196725    0.213210

 Minimum Search - Taking Simple RFO Step
 Searching for Lamda that Minimizes Along All modes
 Value Taken    Lamda =  -0.12739019
 Calculated Step too Large.  Step scaled by  0.337904
 Step Taken.  Stepsize is  0.300000

                             Maximum     Tolerance    Cnvgd?
         Gradient           0.101848      0.000300      NO
         Displacement       0.217815      0.001200      NO
         Energy change     -0.045641      0.000001      NO


 New Cartesian Coordinates Obtained by Inverse Iteration

 Displacement from previous Coordinates is:  0.388441
 ----------------------------------------------------------------
             Standard Nuclear Orientation (Angstroms)
    I     Atom           X                Y                Z
 ----------------------------------------------------------------
    1      P       0.5044304212     0.1158016678     0.0000000000
    2      N      -1.1965975348     0.0907161072     0.0000000000
    3      H      -1.7004834753    -1.0110578283     0.0000000000
    4      H       1.0457685137    -1.2228605288     0.0000000000
 ----------------------------------------------------------------
 Molecular Point Group                 Cs    NOp =  2
 Largest Abelian Subgroup              Cs    NOp =  2
 Nuclear Repulsion Energy =    46.0388506035 hartrees
 There are       12 alpha and       12 beta electrons
 Applying Cartesian multipole field
    Component          Value
    ---------          -----
     (2,0,0)        1.00000E-11
     (0,2,0)        2.00000E-11
     (0,0,2)       -3.00000E-11
 Nucleus-field energy     =     0.0000000008 hartrees
 Requested basis set is 6-311++G(d,p)
 There are 29 shells and 66 basis functions
 A cutoff of  1.0D-11 yielded    434 shell pairs
 There are      2281 function pairs (      2426 Cartesian)
 Smallest overlap matrix eigenvalue = 1.88E-03
 Guess MOs from SCF MO coefficient file

 -----------------------------------------------------------------------
  General SCF calculation program by
  Eric Jon Sundstrom, Paul Horn, Yuezhi Mao, Dmitri Zuev, Alec White,
  David Stuck, Shaama M.S., Shane Yost, Joonho Lee, David Small,
  Daniel Levine, Susi Lehtola, Hugh Burton, Evgeny Epifanovsky
 -----------------------------------------------------------------------
 Exchange:     0.2000 Hartree-Fock + 0.0800 Slater + 0.7200 B88
 Correlation:  0.1900 VWN1RPA + 0.8100 LYP
 Using SG-1 standard quadrature grid
 using 4 threads for integral computing
 -------------------------------------------------------
 OpenMP Integral computing Module                
 Release: version 2.0, May 2017, Q-Chem Inc. Pleasanton 
 -------------------------------------------------------
 -------------------------------------------------------
 OpenMP BLAS3 based DFT computing Module                
 Release: version 1.0, May 2013, Q-Chem Inc. Pittsburgh 
 -------------------------------------------------------
 A restricted SCF calculation will be
 performed using DIIS
 SCF converges when DIIS error is below 1.0e-08
 ---------------------------------------
  Cycle       Energy         DIIS error
 ---------------------------------------
    1    -397.2723123566      2.58e-03  
    2    -397.2708107970      3.56e-03  
    3    -397.2746096812      2.23e-03  
    4    -397.2773606192      3.08e-04  
    5    -397.2774201165      4.80e-05  
    6    -397.2774213732      8.51e-06  
    7    -397.2774214254      1.62e-06  
    8    -397.2774214276      2.69e-07  
    9    -397.2774214277      7.81e-08  
   10    -397.2774214277      2.53e-08  
   11    -397.2774214277      2.66e-09  Convergence criterion met
 ---------------------------------------
 SCF time:   CPU 2.58s  wall 1.00s 
 SCF   energy in the final basis set =     -397.2774214277
 Total energy in the final basis set =     -397.2774214277

 --------------------------------------------------------------
             Orbital Energies (a.u.) and Symmetries
 --------------------------------------------------------------

 Alpha MOs, Restricted
 -- Occupied --                  
-77.103 -14.360  -6.596  -4.758  -4.757  -4.752  -0.830  -0.590
  1 A'    2 A'    3 A'    1 A"    4 A'    5 A'    6 A'    7 A'                 
 -0.455  -0.319  -0.313  -0.289
  8 A'    9 A'    2 A"   10 A'                                                 
 -- Virtual --                   
 -0.119  -0.033  -0.004   0.033   0.040   0.043   0.055   0.087
  3 A"   11 A'   12 A'   13 A'   14 A'    4 A"   15 A'   16 A'                 
  0.101   0.133   0.142   0.144   0.197   0.215   0.278   0.286
 17 A'   18 A'   19 A'    5 A"   20 A'   21 A'   22 A'    6 A"                 
  0.318   0.403   0.467   0.592   0.601   0.631   0.640   0.772
 23 A'   24 A'   25 A'   26 A'    7 A"   27 A'    8 A"   28 A'                 
  0.824   0.837   0.902   0.942   1.124   1.288   1.386   1.396
 29 A'    9 A"   30 A'   31 A'   32 A'   10 A"   33 A'   11 A"                 
  1.427   1.532   1.564   1.663   1.689   2.001   2.064   2.187
 34 A'   12 A"   35 A'   36 A'   37 A'   38 A'   13 A"   14 A"                 
  2.216   2.454   2.539   2.599   2.892   3.776   3.871   4.144
 39 A'   40 A'   41 A'   42 A'   43 A'   15 A"   44 A'   45 A'                 
  6.912  13.783  13.836  13.904  35.268 163.029
 46 A'   16 A"   47 A'   48 A'   49 A'   50 A'                                 

 Beta MOs, Restricted
 -- Occupied --                  
-77.103 -14.360  -6.596  -4.758  -4.757  -4.752  -0.830  -0.590
  1 A'    2 A'    3 A'    1 A"    4 A'    5 A'    6 A'    7 A'                 
 -0.455  -0.319  -0.313  -0.289
  8 A'    9 A'    2 A"   10 A'                                                 
 -- Virtual --                   
 -0.119  -0.033  -0.004   0.033   0.040   0.043   0.055   0.087
  3 A"   11 A'   12 A'   13 A'   14 A'    4 A"   15 A'   16 A'                 
  0.101   0.133   0.142   0.144   0.197   0.215   0.278   0.286
 17 A'   18 A'   19 A'    5 A"   20 A'   21 A'   22 A'    6 A"                 
  0.318   0.403   0.467   0.592   0.601   0.631   0.640   0.772
 23 A'   24 A'   25 A'   26 A'    7 A"   27 A'    8 A"   28 A'                 
  0.824   0.837   0.902   0.942   1.124   1.288   1.386   1.396
 29 A'    9 A"   30 A'   31 A'   32 A'   10 A"   33 A'   11 A"                 
  1.427   1.532   1.564   1.663   1.689   2.001   2.064   2.187
 34 A'   12 A"   35 A'   36 A'   37 A'   38 A'   13 A"   14 A"                 
  2.216   2.454   2.539   2.599   2.892   3.776   3.871   4.144
 39 A'   40 A'   41 A'   42 A'   43 A'   15 A"   44 A'   45 A'                 
  6.912  13.783  13.836  13.904  35.268 163.029
 46 A'   16 A"   47 A'   48 A'   49 A'   50 A'                                 
 --------------------------------------------------------------

          Ground-State Mulliken Net Atomic Charges

     Atom                 Charge (a.u.)
  ----------------------------------------
      1 P                     0.284692
      2 N                    -0.420122
      3 H                     0.205568
      4 H                    -0.070138
  ----------------------------------------
  Sum of atomic charges =    -0.000000

 -----------------------------------------------------------------
                    Cartesian Multipole Moments
 -----------------------------------------------------------------
    Charge (ESU x 10^10)
                -0.0000
    Dipole Moment (Debye)
         X       1.2687      Y      -2.1876      Z      -0.0000
       Tot       2.5289
    Quadrupole Moments (Debye-Ang)
        XX     -21.1181     XY       2.2782     YY     -20.2775
        XZ      -0.0000     YZ      -0.0000     ZZ     -20.0464
    Octopole Moments (Debye-Ang^2)
       XXX       5.0611    XXY      -6.8546    XYY      -1.2501
       YYY      -2.7571    XXZ      -0.0000    XYZ       0.0000
       YYZ      -0.0000    XZZ       2.2443    YZZ      -0.8118
       ZZZ      -0.0000
    Hexadecapole Moments (Debye-Ang^3)
      XXXX    -118.0122   XXXY       8.0760   XXYY     -26.0926
      XYYY       2.3451   YYYY     -43.2624   XXXZ      -0.0000
      XXYZ      -0.0000   XYYZ      -0.0000   YYYZ      -0.0000
      XXZZ     -24.7453   XYZZ      -0.2577   YYZZ     -11.9935
      XZZZ      -0.0000   YZZZ      -0.0000   ZZZZ     -26.8364
 -----------------------------------------------------------------
 Calculating analytic gradient of the SCF energy
 Gradient of SCF Energy
            1           2           3           4
    1   0.0645230  -0.0345470  -0.0380584   0.0080823
    2  -0.0104949   0.0780806  -0.0736062   0.0060205
    3  -0.0000000   0.0000000   0.0000000   0.0000000
 Max gradient component =       7.808E-02
 RMS gradient           =       3.930E-02
 Gradient time:  CPU 0.66 s  wall 0.26 s
 Geometry Optimization Parameters
   NAtoms,    NIC,     NZ,  NCons,   NDum,   NFix, NCnnct, MaxDiis
        4      14       4       0       0       0       0       0

 Cartesian Hessian Update
 Hessian Updated using BFGS Update


** GEOMETRY OPTIMIZATION IN DELOCALIZED INTERNAL COORDINATES **
   Searching for a Minimum

   Optimization Cycle:   3

                       Coordinates (Angstroms)
     ATOM                X               Y               Z
      1  P         0.5044304212    0.1158016678    0.0000000000
      2  N        -1.1965975348    0.0907161072    0.0000000000
      3  H        -1.7004834753   -1.0110578283    0.0000000000
      4  H         1.0457685137   -1.2228605288    0.0000000000
   Point Group: cs    Number of degrees of freedom:     5


   Energy is   -397.277421428

 Hessian Updated using BFGS Update

  5 Hessian modes will be used to form the next step
  Hessian Eigenvalues:
     0.077373    0.160402    0.176560    0.198799    0.239920

 Minimum Search - Taking Simple RFO Step
 Searching for Lamda that Minimizes Along All modes
 Value Taken    Lamda =  -0.07679457
 Calculated Step too Large.  Step scaled by  0.435013
 Step Taken.  Stepsize is  0.300000

                             Maximum     Tolerance    Cnvgd?
         Gradient           0.080852      0.000300      NO
         Displacement       0.213295      0.001200      NO
         Energy change     -0.039225      0.000001      NO


 New Cartesian Coordinates Obtained by Inverse Iteration

 Displacement from previous Coordinates is:  0.322922
 ----------------------------------------------------------------
             Standard Nuclear Orientation (Angstroms)
    I     Atom           X                Y                Z
 ----------------------------------------------------------------
    1      P       0.4444134370     0.1222832609     0.0000000000
    2      N      -1.1740871658     0.0372087595     0.0000000000
    3      H      -1.5849145462    -0.9589828059     0.0000000000
    4      H       0.9677061998    -1.2279097965     0.0000000000
 ----------------------------------------------------------------
 Molecular Point Group                 Cs    NOp =  2
 Largest Abelian Subgroup              Cs    NOp =  2
 Nuclear Repulsion Energy =    48.3494600723 hartrees
 There are       12 alpha and       12 beta electrons
 Applying Cartesian multipole field
    Component          Value
    ---------          -----
     (2,0,0)        1.00000E-11
     (0,2,0)        2.00000E-11
     (0,0,2)       -3.00000E-11
 Nucleus-field energy     =     0.0000000008 hartrees
 Requested basis set is 6-311++G(d,p)
 There are 29 shells and 66 basis functions
 A cutoff of  1.0D-11 yielded    435 shell pairs
 There are      2282 function pairs (      2427 Cartesian)
 Smallest overlap matrix eigenvalue = 1.63E-03
 Guess MOs from SCF MO coefficient file

 -----------------------------------------------------------------------
  General SCF calculation program by
  Eric Jon Sundstrom, Paul Horn, Yuezhi Mao, Dmitri Zuev, Alec White,
  David Stuck, Shaama M.S., Shane Yost, Joonho Lee, David Small,
  Daniel Levine, Susi Lehtola, Hugh Burton, Evgeny Epifanovsky
 -----------------------------------------------------------------------
 Exchange:     0.2000 Hartree-Fock + 0.0800 Slater + 0.7200 B88
 Correlation:  0.1900 VWN1RPA + 0.8100 LYP
 Using SG-1 standard quadrature grid
 using 4 threads for integral computing
 -------------------------------------------------------
 OpenMP Integral computing Module                
 Release: version 2.0, May 2017, Q-Chem Inc. Pleasanton 
 -------------------------------------------------------
 -------------------------------------------------------
 OpenMP BLAS3 based DFT computing Module                
 Release: version 1.0, May 2013, Q-Chem Inc. Pittsburgh 
 -------------------------------------------------------
 A restricted SCF calculation will be
 performed using DIIS
 SCF converges when DIIS error is below 1.0e-08
 ---------------------------------------
  Cycle       Energy         DIIS error
 ---------------------------------------
    1    -397.2969579156      2.95e-03  
    2    -397.2971135743      3.37e-03  
    3    -397.2997668659      2.39e-03  
    4    -397.3028672681      2.65e-04  
    5    -397.3029078385      4.90e-05  
    6    -397.3029089782      7.92e-06  
    7    -397.3029090181      1.59e-06  
    8    -397.3029090203      2.23e-07  
    9    -397.3029090203      7.58e-08  
   10    -397.3029090203      1.31e-08  
   11    -397.3029090203      1.26e-09  Convergence criterion met
 ---------------------------------------
 SCF time:   CPU 2.60s  wall 1.00s 
 SCF   energy in the final basis set =     -397.3029090203
 Total energy in the final basis set =     -397.3029090203

 --------------------------------------------------------------
             Orbital Energies (a.u.) and Symmetries
 --------------------------------------------------------------

 Alpha MOs, Restricted
 -- Occupied --                  
-77.096 -14.339  -6.590  -4.753  -4.751  -4.746  -0.860  -0.592
  1 A'    2 A'    3 A'    1 A"    4 A'    5 A'    6 A'    7 A'                 
 -0.473  -0.324  -0.324  -0.282
  8 A'    9 A'    2 A"   10 A'                                                 
 -- Virtual --                   
 -0.110  -0.023   0.003   0.035   0.041   0.043   0.058   0.093
  3 A"   11 A'   12 A'   13 A'   14 A'    4 A"   15 A'   16 A'                 
  0.115   0.145   0.146   0.161   0.196   0.215   0.278   0.285
 17 A'   18 A'    5 A"   19 A'   20 A'   21 A'   22 A'    6 A"                 
  0.337   0.410   0.500   0.604   0.612   0.651   0.655   0.764
 23 A'   24 A'   25 A'    7 A"   26 A'    8 A"   27 A'   28 A'                 
  0.827   0.834   0.904   1.004   1.097   1.295   1.380   1.400
 29 A'    9 A"   30 A'   31 A'   32 A'   10 A"   33 A'   11 A"                 
  1.427   1.537   1.600   1.655   1.842   2.010   2.094   2.289
 34 A'   12 A"   35 A'   36 A'   37 A'   38 A'   13 A"   14 A"                 
  2.294   2.537   2.563   2.663   2.928   3.784   3.925   4.328
 39 A'   40 A'   41 A'   42 A'   43 A'   15 A"   44 A'   45 A'                 
  6.969  13.789  13.843  13.951  35.339 163.093
 46 A'   16 A"   47 A'   48 A'   49 A'   50 A'                                 

 Beta MOs, Restricted
 -- Occupied --                  
-77.096 -14.339  -6.590  -4.753  -4.751  -4.746  -0.860  -0.592
  1 A'    2 A'    3 A'    1 A"    4 A'    5 A'    6 A'    7 A'                 
 -0.473  -0.324  -0.324  -0.282
  8 A'    9 A'    2 A"   10 A'                                                 
 -- Virtual --                   
 -0.110  -0.023   0.003   0.035   0.041   0.043   0.058   0.093
  3 A"   11 A'   12 A'   13 A'   14 A'    4 A"   15 A'   16 A'                 
  0.115   0.145   0.146   0.161   0.196   0.215   0.278   0.285
 17 A'   18 A'    5 A"   19 A'   20 A'   21 A'   22 A'    6 A"                 
  0.337   0.410   0.500   0.604   0.612   0.651   0.655   0.764
 23 A'   24 A'   25 A'    7 A"   26 A'    8 A"   27 A'   28 A'                 
  0.827   0.834   0.904   1.004   1.097   1.295   1.380   1.400
 29 A'    9 A"   30 A'   31 A'   32 A'   10 A"   33 A'   11 A"                 
  1.427   1.537   1.600   1.655   1.842   2.010   2.094   2.289
 34 A'   12 A"   35 A'   36 A'   37 A'   38 A'   13 A"   14 A"                 
  2.294   2.537   2.563   2.663   2.928   3.784   3.925   4.328
 39 A'   40 A'   41 A'   42 A'   43 A'   15 A"   44 A'   45 A'                 
  6.969  13.789  13.843  13.951  35.339 163.093
 46 A'   16 A"   47 A'   48 A'   49 A'   50 A'                                 
 --------------------------------------------------------------

          Ground-State Mulliken Net Atomic Charges

     Atom                 Charge (a.u.)
  ----------------------------------------
      1 P                     0.283616
      2 N                    -0.428716
      3 H                     0.228608
      4 H                    -0.083508
  ----------------------------------------
  Sum of atomic charges =     0.000000

 -----------------------------------------------------------------
                    Cartesian Multipole Moments
 -----------------------------------------------------------------
    Charge (ESU x 10^10)
                 0.0000
    Dipole Moment (Debye)
         X       1.1949      Y      -2.0929      Z      -0.0000
       Tot       2.4100
    Quadrupole Moments (Debye-Ang)
        XX     -21.4066     XY       2.3515     YY     -20.0542
        XZ      -0.0000     YZ      -0.0000     ZZ     -19.6244
    Octopole Moments (Debye-Ang^2)
       XXX       6.8975    XXY      -6.1917    XYY      -1.0976
       YYY      -2.1119    XXZ      -0.0000    XYZ       0.0000
       YYZ      -0.0000    XZZ       2.5133    YZZ      -0.6708
       ZZZ      -0.0000
    Hexadecapole Moments (Debye-Ang^3)
      XXXX    -109.9579   XXXY       7.3708   XXYY     -24.4430
      XYYY       2.1329   YYYY     -42.1109   XXXZ      -0.0000
      XXYZ      -0.0000   XYYZ      -0.0000   YYYZ       0.0000
      XXZZ     -22.7363   XYZZ      -0.1985   YYZZ     -11.5227
      XZZZ      -0.0000   YZZZ      -0.0000   ZZZZ     -25.6838
 -----------------------------------------------------------------
 Calculating analytic gradient of the SCF energy
 Gradient of SCF Energy
            1           2           3           4
    1   0.0273284  -0.0175076  -0.0138889   0.0040681
    2  -0.0081211   0.0379572  -0.0344995   0.0046634
    3  -0.0000000   0.0000000   0.0000000  -0.0000000
 Max gradient component =       3.796E-02
 RMS gradient           =       1.822E-02
 Gradient time:  CPU 0.67 s  wall 0.26 s
 Geometry Optimization Parameters
   NAtoms,    NIC,     NZ,  NCons,   NDum,   NFix, NCnnct, MaxDiis
        4      14       4       0       0       0       0       0

 Cartesian Hessian Update
 Hessian Updated using BFGS Update


** GEOMETRY OPTIMIZATION IN DELOCALIZED INTERNAL COORDINATES **
   Searching for a Minimum

   Optimization Cycle:   4

                       Coordinates (Angstroms)
     ATOM                X               Y               Z
      1  P         0.4444134370    0.1222832609    0.0000000000
      2  N        -1.1740871658    0.0372087595    0.0000000000
      3  H        -1.5849145462   -0.9589828059    0.0000000000
      4  H         0.9677061998   -1.2279097965    0.0000000000
   Point Group: cs    Number of degrees of freedom:     5


   Energy is   -397.302909020

 Hessian Updated using BFGS Update

  5 Hessian modes will be used to form the next step
  Hessian Eigenvalues:
     0.151036    0.165852    0.187064    0.200890    0.268736

 Minimum Search - Taking Simple RFO Step
 Searching for Lamda that Minimizes Along All modes
 Value Taken    Lamda =  -0.01206540
 Step Taken.  Stepsize is  0.244662

                             Maximum     Tolerance    Cnvgd?
         Gradient           0.034850      0.000300      NO
         Displacement       0.173765      0.001200      NO
         Energy change     -0.025488      0.000001      NO


 New Cartesian Coordinates Obtained by Inverse Iteration

 Displacement from previous Coordinates is:  0.244460
 ----------------------------------------------------------------
             Standard Nuclear Orientation (Angstroms)
    I     Atom           X                Y                Z
 ----------------------------------------------------------------
    1      P       0.4080374542     0.1411432313     0.0000000000
    2      N      -1.1451928597    -0.0183124244     0.0000000000
    3      H      -1.5122575625    -0.9189787067     0.0000000000
    4      H       0.9025308928    -1.2312526822     0.0000000000
 ----------------------------------------------------------------
 Molecular Point Group                 Cs    NOp =  2
 Largest Abelian Subgroup              Cs    NOp =  2
 Nuclear Repulsion Energy =    50.2283560893 hartrees
 There are       12 alpha and       12 beta electrons
 Applying Cartesian multipole field
    Component          Value
    ---------          -----
     (2,0,0)        1.00000E-11
     (0,2,0)        2.00000E-11
     (0,0,2)       -3.00000E-11
 Nucleus-field energy     =     0.0000000007 hartrees
 Requested basis set is 6-311++G(d,p)
 There are 29 shells and 66 basis functions
 A cutoff of  1.0D-11 yielded    435 shell pairs
 There are      2282 function pairs (      2427 Cartesian)
 Smallest overlap matrix eigenvalue = 1.50E-03
 Guess MOs from SCF MO coefficient file

 -----------------------------------------------------------------------
  General SCF calculation program by
  Eric Jon Sundstrom, Paul Horn, Yuezhi Mao, Dmitri Zuev, Alec White,
  David Stuck, Shaama M.S., Shane Yost, Joonho Lee, David Small,
  Daniel Levine, Susi Lehtola, Hugh Burton, Evgeny Epifanovsky
 -----------------------------------------------------------------------
 Exchange:     0.2000 Hartree-Fock + 0.0800 Slater + 0.7200 B88
 Correlation:  0.1900 VWN1RPA + 0.8100 LYP
 Using SG-1 standard quadrature grid
 using 4 threads for integral computing
 -------------------------------------------------------
 OpenMP Integral computing Module                
 Release: version 2.0, May 2017, Q-Chem Inc. Pleasanton 
 -------------------------------------------------------
 -------------------------------------------------------
 OpenMP BLAS3 based DFT computing Module                
 Release: version 1.0, May 2013, Q-Chem Inc. Pittsburgh 
 -------------------------------------------------------
 A restricted SCF calculation will be
 performed using DIIS
 SCF converges when DIIS error is below 1.0e-08
 ---------------------------------------
  Cycle       Energy         DIIS error
 ---------------------------------------
    1    -397.2999853287      2.75e-03  
    2    -397.3014043309      2.61e-03  
    3    -397.3023439357      2.15e-03  
    4    -397.3047887715      2.03e-04  
    5    -397.3048112641      4.19e-05  
    6    -397.3048120602      6.10e-06  
    7    -397.3048120815      1.22e-06  
    8    -397.3048120828      1.85e-07  
    9    -397.3048120828      5.91e-08  
   10    -397.3048120828      6.44e-09  Convergence criterion met
 ---------------------------------------
 SCF time:   CPU 2.37s  wall 1.00s 
 SCF   energy in the final basis set =     -397.3048120828
 Total energy in the final basis set =     -397.3048120828

 --------------------------------------------------------------
             Orbital Energies (a.u.) and Symmetries
 --------------------------------------------------------------

 Alpha MOs, Restricted
 -- Occupied --                  
-77.091 -14.320  -6.587  -4.749  -4.748  -4.743  -0.884  -0.602
  1 A'    2 A'    3 A'    1 A"    4 A'    5 A'    6 A'    7 A'                 
 -0.482  -0.334  -0.331  -0.275
  8 A'    2 A"    9 A'   10 A'                                                 
 -- Virtual --                   
 -0.103  -0.018   0.008   0.036   0.040   0.043   0.059   0.094
  3 A"   11 A'   12 A'   13 A'   14 A'    4 A"   15 A'   16 A'                 
  0.127   0.146   0.147   0.177   0.207   0.215   0.277   0.285
 17 A'   18 A'    5 A"   19 A'   20 A'   21 A'   22 A'    6 A"                 
  0.353   0.417   0.520   0.605   0.625   0.662   0.696   0.764
 23 A'   24 A'   25 A'    7 A"   26 A'    8 A"   27 A'   28 A'                 
  0.828   0.831   0.900   1.058   1.081   1.319   1.382   1.402
 29 A'    9 A"   30 A'   31 A'   32 A'   10 A"   33 A'   11 A"                 
  1.443   1.541   1.628   1.645   1.981   2.008   2.114   2.316
 34 A'   12 A"   35 A'   36 A'   37 A'   38 A'   13 A"   39 A'                 
  2.380   2.559   2.572   2.713   3.040   3.796   3.973   4.521
 14 A"   40 A'   41 A'   42 A'   43 A'   15 A"   44 A'   45 A'                 
  7.007  13.792  13.849  14.003  35.453 163.140
 46 A'   16 A"   47 A'   48 A'   49 A'   50 A'                                 

 Beta MOs, Restricted
 -- Occupied --                  
-77.091 -14.320  -6.587  -4.749  -4.748  -4.743  -0.884  -0.602
  1 A'    2 A'    3 A'    1 A"    4 A'    5 A'    6 A'    7 A'                 
 -0.482  -0.334  -0.331  -0.275
  8 A'    2 A"    9 A'   10 A'                                                 
 -- Virtual --                   
 -0.103  -0.018   0.008   0.036   0.040   0.043   0.059   0.094
  3 A"   11 A'   12 A'   13 A'   14 A'    4 A"   15 A'   16 A'                 
  0.127   0.146   0.147   0.177   0.207   0.215   0.277   0.285
 17 A'   18 A'    5 A"   19 A'   20 A'   21 A'   22 A'    6 A"                 
  0.353   0.417   0.520   0.605   0.625   0.662   0.696   0.764
 23 A'   24 A'   25 A'    7 A"   26 A'    8 A"   27 A'   28 A'                 
  0.828   0.831   0.900   1.058   1.081   1.319   1.382   1.402
 29 A'    9 A"   30 A'   31 A'   32 A'   10 A"   33 A'   11 A"                 
  1.443   1.541   1.628   1.645   1.981   2.008   2.114   2.316
 34 A'   12 A"   35 A'   36 A'   37 A'   38 A'   13 A"   39 A'                 
  2.380   2.559   2.572   2.713   3.040   3.796   3.973   4.521
 14 A"   40 A'   41 A'   42 A'   43 A'   15 A"   44 A'   45 A'                 
  7.007  13.792  13.849  14.003  35.453 163.140
 46 A'   16 A"   47 A'   48 A'   49 A'   50 A'                                 
 --------------------------------------------------------------

          Ground-State Mulliken Net Atomic Charges

     Atom                 Charge (a.u.)
  ----------------------------------------
      1 P                     0.283130
      2 N                    -0.429742
      3 H                     0.245927
      4 H                    -0.099316
  ----------------------------------------
  Sum of atomic charges =     0.000000

 -----------------------------------------------------------------
                    Cartesian Multipole Moments
 -----------------------------------------------------------------
    Charge (ESU x 10^10)
                 0.0000
    Dipole Moment (Debye)
         X       1.1548      Y      -1.8711      Z       0.0000
       Tot       2.1987
    Quadrupole Moments (Debye-Ang)
        XX     -21.4972     XY       2.4100     YY     -19.9041
        XZ       0.0000     YZ      -0.0000     ZZ     -19.2936
    Octopole Moments (Debye-Ang^2)
       XXX       7.6361    XXY      -5.5973    XYY      -1.1827
       YYY      -1.7267    XXZ       0.0000    XYZ       0.0000
       YYZ       0.0000    XZZ       2.5571    YZZ      -0.5592
       ZZZ       0.0000
    Hexadecapole Moments (Debye-Ang^3)
      XXXX    -103.6034   XXXY       6.4351   XXYY     -23.2835
      XYYY       1.4018   YYYY     -41.9282   XXXZ      -0.0000
      XXYZ      -0.0000   XYYZ       0.0000   YYYZ      -0.0000
      XXZZ     -21.2648   XYZZ      -0.3254   YYZZ     -11.2895
      XZZZ      -0.0000   YZZZ       0.0000   ZZZZ     -24.8200
 -----------------------------------------------------------------
 Calculating analytic gradient of the SCF energy
 Gradient of SCF Energy
            1           2           3           4
    1  -0.0121190  -0.0046715   0.0187206  -0.0019302
    2  -0.0017533  -0.0387072   0.0399448   0.0005157
    3  -0.0000000   0.0000000  -0.0000000  -0.0000000
 Max gradient component =       3.994E-02
 RMS gradient           =       1.737E-02
 Gradient time:  CPU 0.67 s  wall 0.26 s
 Geometry Optimization Parameters
   NAtoms,    NIC,     NZ,  NCons,   NDum,   NFix, NCnnct, MaxDiis
        4      14       4       0       0       0       0       0

 Cartesian Hessian Update
 Hessian Updated using BFGS Update


** GEOMETRY OPTIMIZATION IN DELOCALIZED INTERNAL COORDINATES **
   Searching for a Minimum

   Optimization Cycle:   5

                       Coordinates (Angstroms)
     ATOM                X               Y               Z
      1  P         0.4080374542    0.1411432313    0.0000000000
      2  N        -1.1451928597   -0.0183124244    0.0000000000
      3  H        -1.5122575625   -0.9189787067    0.0000000000
      4  H         0.9025308928   -1.2312526822    0.0000000000
   Point Group: cs    Number of degrees of freedom:     5


   Energy is   -397.304812083

 Hessian Updated using BFGS Update

  5 Hessian modes will be used to form the next step
  Hessian Eigenvalues:
     0.151182    0.177557    0.198142    0.224118    0.421323

 Minimum Search - Taking Simple RFO Step
 Searching for Lamda that Minimizes Along All modes
 Value Taken    Lamda =  -0.00541846
 Step Taken.  Stepsize is  0.118780

                             Maximum     Tolerance    Cnvgd?
         Gradient           0.030585      0.000300      NO
         Displacement       0.079501      0.001200      NO
         Energy change     -0.001903      0.000001      NO


 New Cartesian Coordinates Obtained by Inverse Iteration

 Displacement from previous Coordinates is:  0.098709
 ----------------------------------------------------------------
             Standard Nuclear Orientation (Angstroms)
    I     Atom           X                Y                Z
 ----------------------------------------------------------------
    1      P       0.4231277709     0.1448588257     0.0000000000
    2      N      -1.1386061108     0.0049630311     0.0000000000
    3      H      -1.5438811407    -0.9472822982     0.0000000000
    4      H       0.9124774054    -1.2299401406     0.0000000000
 ----------------------------------------------------------------
 Molecular Point Group                 Cs    NOp =  2
 Largest Abelian Subgroup              Cs    NOp =  2
 Nuclear Repulsion Energy =    49.7442589767 hartrees
 There are       12 alpha and       12 beta electrons
 Applying Cartesian multipole field
    Component          Value
    ---------          -----
     (2,0,0)        1.00000E-11
     (0,2,0)        2.00000E-11
     (0,0,2)       -3.00000E-11
 Nucleus-field energy     =     0.0000000007 hartrees
 Requested basis set is 6-311++G(d,p)
 There are 29 shells and 66 basis functions
 A cutoff of  1.0D-11 yielded    435 shell pairs
 There are      2282 function pairs (      2427 Cartesian)
 Smallest overlap matrix eigenvalue = 1.58E-03
 Guess MOs from SCF MO coefficient file

 -----------------------------------------------------------------------
  General SCF calculation program by
  Eric Jon Sundstrom, Paul Horn, Yuezhi Mao, Dmitri Zuev, Alec White,
  David Stuck, Shaama M.S., Shane Yost, Joonho Lee, David Small,
  Daniel Levine, Susi Lehtola, Hugh Burton, Evgeny Epifanovsky
 -----------------------------------------------------------------------
 Exchange:     0.2000 Hartree-Fock + 0.0800 Slater + 0.7200 B88
 Correlation:  0.1900 VWN1RPA + 0.8100 LYP
 Using SG-1 standard quadrature grid
 using 4 threads for integral computing
 -------------------------------------------------------
 OpenMP Integral computing Module                
 Release: version 2.0, May 2017, Q-Chem Inc. Pleasanton 
 -------------------------------------------------------
 -------------------------------------------------------
 OpenMP BLAS3 based DFT computing Module                
 Release: version 1.0, May 2013, Q-Chem Inc. Pittsburgh 
 -------------------------------------------------------
 A restricted SCF calculation will be
 performed using DIIS
 SCF converges when DIIS error is below 1.0e-08
 ---------------------------------------
  Cycle       Energy         DIIS error
 ---------------------------------------
    1    -397.3056199367      1.41e-03  
    2    -397.3061018751      1.03e-03  
    3    -397.3058435915      1.23e-03  
    4    -397.3066370749      6.60e-05  
    5    -397.3066392072      1.08e-05  
    6    -397.3066392481      2.53e-06  
    7    -397.3066392515      6.73e-07  
    8    -397.3066392518      9.15e-08  
    9    -397.3066392518      3.57e-08  
   10    -397.3066392518      2.41e-09  Convergence criterion met
 ---------------------------------------
 SCF time:   CPU 2.37s  wall 1.00s 
 SCF   energy in the final basis set =     -397.3066392518
 Total energy in the final basis set =     -397.3066392518

 --------------------------------------------------------------
             Orbital Energies (a.u.) and Symmetries
 --------------------------------------------------------------

 Alpha MOs, Restricted
 -- Occupied --                  
-77.091 -14.327  -6.587  -4.749  -4.748  -4.743  -0.874  -0.593
  1 A'    2 A'    3 A'    1 A"    4 A'    5 A'    6 A'    7 A'                 
 -0.478  -0.332  -0.330  -0.275
  8 A'    2 A"    9 A'   10 A'                                                 
 -- Virtual --                   
 -0.103  -0.021   0.007   0.036   0.039   0.043   0.059   0.093
  3 A"   11 A'   12 A'   13 A'   14 A'    4 A"   15 A'   16 A'                 
  0.126   0.146   0.147   0.170   0.197   0.215   0.277   0.285
 17 A'   18 A'    5 A"   19 A'   20 A'   21 A'   22 A'    6 A"                 
  0.352   0.415   0.508   0.606   0.624   0.661   0.674   0.755
 23 A'   24 A'   25 A'    7 A"   26 A'    8 A"   27 A'   28 A'                 
  0.829   0.830   0.906   1.055   1.088   1.308   1.380   1.401
 29 A'    9 A"   30 A'   31 A'   32 A'   10 A"   33 A'   11 A"                 
  1.440   1.541   1.614   1.647   1.903   2.005   2.111   2.304
 34 A'   12 A"   35 A'   36 A'   37 A'   38 A'   13 A"   39 A'                 
  2.327   2.565   2.581   2.698   2.958   3.790   3.959   4.421
 14 A"   40 A'   41 A'   42 A'   43 A'   15 A"   44 A'   45 A'                 
  7.002  13.792  13.848  13.996  35.385 163.133
 46 A'   16 A"   47 A'   48 A'   49 A'   50 A'                                 

 Beta MOs, Restricted
 -- Occupied --                  
-77.091 -14.327  -6.587  -4.749  -4.748  -4.743  -0.874  -0.593
  1 A'    2 A'    3 A'    1 A"    4 A'    5 A'    6 A'    7 A'                 
 -0.478  -0.332  -0.330  -0.275
  8 A'    2 A"    9 A'   10 A'                                                 
 -- Virtual --                   
 -0.103  -0.021   0.007   0.036   0.039   0.043   0.059   0.093
  3 A"   11 A'   12 A'   13 A'   14 A'    4 A"   15 A'   16 A'                 
  0.126   0.146   0.147   0.170   0.197   0.215   0.277   0.285
 17 A'   18 A'    5 A"   19 A'   20 A'   21 A'   22 A'    6 A"                 
  0.352   0.415   0.508   0.606   0.624   0.661   0.674   0.755
 23 A'   24 A'   25 A'    7 A"   26 A'    8 A"   27 A'   28 A'                 
  0.829   0.830   0.906   1.055   1.088   1.308   1.380   1.401
 29 A'    9 A"   30 A'   31 A'   32 A'   10 A"   33 A'   11 A"                 
  1.440   1.541   1.614   1.647   1.903   2.005   2.111   2.304
 34 A'   12 A"   35 A'   36 A'   37 A'   38 A'   13 A"   39 A'                 
  2.327   2.565   2.581   2.698   2.958   3.790   3.959   4.421
 14 A"   40 A'   41 A'   42 A'   43 A'   15 A"   44 A'   45 A'                 
  7.002  13.792  13.848  13.996  35.385 163.133
 46 A'   16 A"   47 A'   48 A'   49 A'   50 A'                                 
 --------------------------------------------------------------

          Ground-State Mulliken Net Atomic Charges

     Atom                 Charge (a.u.)
  ----------------------------------------
      1 P                     0.284037
      2 N                    -0.429474
      3 H                     0.241552
      4 H                    -0.096115
  ----------------------------------------
  Sum of atomic charges =    -0.000000

 -----------------------------------------------------------------
                    Cartesian Multipole Moments
 -----------------------------------------------------------------
    Charge (ESU x 10^10)
                 0.0000
    Dipole Moment (Debye)
         X       1.1282      Y      -1.9204      Z      -0.0000
       Tot       2.2272
    Quadrupole Moments (Debye-Ang)
        XX     -21.3926     XY       2.4816     YY     -19.9508
        XZ      -0.0000     YZ      -0.0000     ZZ     -19.3990
    Octopole Moments (Debye-Ang^2)
       XXX       6.8485    XXY      -5.9453    XYY      -1.3451
       YYY      -2.2360    XXZ      -0.0000    XYZ      -0.0000
       YYZ      -0.0000    XZZ       2.4435    YZZ      -0.6838
       ZZZ      -0.0000
    Hexadecapole Moments (Debye-Ang^3)
      XXXX    -104.3250   XXXY       6.7456   XXYY     -23.5367
      XYYY       1.5870   YYYY     -42.3697   XXXZ       0.0000
      XXYZ       0.0000   XYYZ      -0.0000   YYYZ       0.0000
      XXZZ     -21.5702   XYZZ      -0.3451   YYZZ     -11.4433
      XZZZ      -0.0000   YZZZ      -0.0000   ZZZZ     -25.0387
 -----------------------------------------------------------------
 Calculating analytic gradient of the SCF energy
 Gradient of SCF Energy
            1           2           3           4
    1  -0.0074527   0.0130273  -0.0041794  -0.0013953
    2  -0.0001435   0.0116979  -0.0116957   0.0001413
    3   0.0000000  -0.0000000  -0.0000000   0.0000000
 Max gradient component =       1.303E-02
 RMS gradient           =       6.572E-03
 Gradient time:  CPU 0.68 s  wall 0.26 s
 Geometry Optimization Parameters
   NAtoms,    NIC,     NZ,  NCons,   NDum,   NFix, NCnnct, MaxDiis
        4      14       4       0       0       0       0       0

 Cartesian Hessian Update
 Hessian Updated using BFGS Update


** GEOMETRY OPTIMIZATION IN DELOCALIZED INTERNAL COORDINATES **
   Searching for a Minimum

   Optimization Cycle:   6

                       Coordinates (Angstroms)
     ATOM                X               Y               Z
      1  P         0.4231277709    0.1448588257    0.0000000000
      2  N        -1.1386061108    0.0049630311    0.0000000000
      3  H        -1.5438811407   -0.9472822982    0.0000000000
      4  H         0.9124774054   -1.2299401406    0.0000000000
   Point Group: cs    Number of degrees of freedom:     5


   Energy is   -397.306639252

 Hessian Updated using BFGS Update

  5 Hessian modes will be used to form the next step
  Hessian Eigenvalues:
     0.150730    0.180224    0.198473    0.244372    0.480167

 Minimum Search - Taking Simple RFO Step
 Searching for Lamda that Minimizes Along All modes
 Value Taken    Lamda =  -0.00077131
 Step Taken.  Stepsize is  0.053044

                             Maximum     Tolerance    Cnvgd?
         Gradient           0.011576      0.000300      NO
         Displacement       0.041610      0.001200      NO
         Energy change     -0.001827      0.000001      NO


 New Cartesian Coordinates Obtained by Inverse Iteration

 Displacement from previous Coordinates is:  0.065518
 ----------------------------------------------------------------
             Standard Nuclear Orientation (Angstroms)
    I     Atom           X                Y                Z
 ----------------------------------------------------------------
    1      P       0.4294107065     0.1389210390     0.0000000000
    2      N      -1.1552545322     0.0012862183     0.0000000000
    3      H      -1.5569910043    -0.9366672370     0.0000000000
    4      H       0.9359527549    -1.2309406024     0.0000000000
 ----------------------------------------------------------------
 Molecular Point Group                 Cs    NOp =  2
 Largest Abelian Subgroup              Cs    NOp =  2
 Nuclear Repulsion Energy =    49.2477790548 hartrees
 There are       12 alpha and       12 beta electrons
 Applying Cartesian multipole field
    Component          Value
    ---------          -----
     (2,0,0)        1.00000E-11
     (0,2,0)        2.00000E-11
     (0,0,2)       -3.00000E-11
 Nucleus-field energy     =     0.0000000007 hartrees
 Requested basis set is 6-311++G(d,p)
 There are 29 shells and 66 basis functions
 A cutoff of  1.0D-11 yielded    435 shell pairs
 There are      2282 function pairs (      2427 Cartesian)
 Smallest overlap matrix eigenvalue = 1.60E-03
 Guess MOs from SCF MO coefficient file

 -----------------------------------------------------------------------
  General SCF calculation program by
  Eric Jon Sundstrom, Paul Horn, Yuezhi Mao, Dmitri Zuev, Alec White,
  David Stuck, Shaama M.S., Shane Yost, Joonho Lee, David Small,
  Daniel Levine, Susi Lehtola, Hugh Burton, Evgeny Epifanovsky
 -----------------------------------------------------------------------
 Exchange:     0.2000 Hartree-Fock + 0.0800 Slater + 0.7200 B88
 Correlation:  0.1900 VWN1RPA + 0.8100 LYP
 Using SG-1 standard quadrature grid
 using 4 threads for integral computing
 -------------------------------------------------------
 OpenMP Integral computing Module                
 Release: version 2.0, May 2017, Q-Chem Inc. Pleasanton 
 -------------------------------------------------------
 -------------------------------------------------------
 OpenMP BLAS3 based DFT computing Module                
 Release: version 1.0, May 2013, Q-Chem Inc. Pittsburgh 
 -------------------------------------------------------
 A restricted SCF calculation will be
 performed using DIIS
 SCF converges when DIIS error is below 1.0e-08
 ---------------------------------------
  Cycle       Energy         DIIS error
 ---------------------------------------
    1    -397.3065318680      5.96e-04  
    2    -397.3066962044      3.60e-04  
    3    -397.3066289849      4.97e-04  
    4    -397.3067567743      6.17e-05  
    5    -397.3067589904      1.01e-05  
    6    -397.3067590472      1.57e-06  
    7    -397.3067590484      3.04e-07  
    8    -397.3067590485      5.93e-08  
    9    -397.3067590485      6.70e-09  Convergence criterion met
 ---------------------------------------
 SCF time:   CPU 2.13s  wall 1.00s 
 SCF   energy in the final basis set =     -397.3067590485
 Total energy in the final basis set =     -397.3067590485

 --------------------------------------------------------------
             Orbital Energies (a.u.) and Symmetries
 --------------------------------------------------------------

 Alpha MOs, Restricted
 -- Occupied --                  
-77.094 -14.329  -6.589  -4.752  -4.750  -4.745  -0.871  -0.597
  1 A'    2 A'    3 A'    1 A"    4 A'    5 A'    6 A'    7 A'                 
 -0.477  -0.329  -0.328  -0.277
  8 A'    2 A"    9 A'   10 A'                                                 
 -- Virtual --                   
 -0.106  -0.020   0.006   0.036   0.039   0.043   0.059   0.093
  3 A"   11 A'   12 A'   13 A'   14 A'    4 A"   15 A'   16 A'                 
  0.122   0.145   0.147   0.172   0.199   0.215   0.278   0.285
 17 A'   18 A'    5 A"   19 A'   20 A'   21 A'   22 A'    6 A"                 
  0.345   0.413   0.513   0.605   0.617   0.656   0.676   0.761
 23 A'   24 A'   25 A'    7 A"   26 A'    8 A"   27 A'   28 A'                 
  0.828   0.833   0.903   1.033   1.085   1.309   1.382   1.400
 29 A'    9 A"   30 A'   31 A'   32 A'   10 A"   33 A'   11 A"                 
  1.440   1.539   1.610   1.651   1.919   2.002   2.101   2.299
 34 A'   12 A"   35 A'   36 A'   37 A'   38 A'   13 A"   39 A'                 
  2.338   2.562   2.573   2.684   2.974   3.790   3.945   4.429
 14 A"   40 A'   41 A'   42 A'   43 A'   15 A"   44 A'   45 A'                 
  6.986  13.790  13.845  13.975  35.394 163.112
 46 A'   16 A"   47 A'   48 A'   49 A'   50 A'                                 

 Beta MOs, Restricted
 -- Occupied --                  
-77.094 -14.329  -6.589  -4.752  -4.750  -4.745  -0.871  -0.597
  1 A'    2 A'    3 A'    1 A"    4 A'    5 A'    6 A'    7 A'                 
 -0.477  -0.329  -0.328  -0.277
  8 A'    2 A"    9 A'   10 A'                                                 
 -- Virtual --                   
 -0.106  -0.020   0.006   0.036   0.039   0.043   0.059   0.093
  3 A"   11 A'   12 A'   13 A'   14 A'    4 A"   15 A'   16 A'                 
  0.122   0.145   0.147   0.172   0.199   0.215   0.278   0.285
 17 A'   18 A'    5 A"   19 A'   20 A'   21 A'   22 A'    6 A"                 
  0.345   0.413   0.513   0.605   0.617   0.656   0.676   0.761
 23 A'   24 A'   25 A'    7 A"   26 A'    8 A"   27 A'   28 A'                 
  0.828   0.833   0.903   1.033   1.085   1.309   1.382   1.400
 29 A'    9 A"   30 A'   31 A'   32 A'   10 A"   33 A'   11 A"                 
  1.440   1.539   1.610   1.651   1.919   2.002   2.101   2.299
 34 A'   12 A"   35 A'   36 A'   37 A'   38 A'   13 A"   39 A'                 
  2.338   2.562   2.573   2.684   2.974   3.790   3.945   4.429
 14 A"   40 A'   41 A'   42 A'   43 A'   15 A"   44 A'   45 A'                 
  6.986  13.790  13.845  13.975  35.394 163.112
 46 A'   16 A"   47 A'   48 A'   49 A'   50 A'                                 
 --------------------------------------------------------------

          Ground-State Mulliken Net Atomic Charges

     Atom                 Charge (a.u.)
  ----------------------------------------
      1 P                     0.286560
      2 N                    -0.435089
      3 H                     0.241483
      4 H                    -0.092954
  ----------------------------------------
  Sum of atomic charges =    -0.000000

 -----------------------------------------------------------------
                    Cartesian Multipole Moments
 -----------------------------------------------------------------
    Charge (ESU x 10^10)
                -0.0000
    Dipole Moment (Debye)
         X       1.1681      Y      -1.9424      Z       0.0000
       Tot       2.2665
    Quadrupole Moments (Debye-Ang)
        XX     -21.3675     XY       2.4566     YY     -19.9907
        XZ       0.0000     YZ       0.0000     ZZ     -19.4630
    Octopole Moments (Debye-Ang^2)
       XXX       6.9067    XXY      -5.9462    XYY      -1.2373
       YYY      -2.0028    XXZ       0.0000    XYZ       0.0000
       YYZ       0.0000    XZZ       2.4701    YZZ      -0.6250
       ZZZ       0.0000
    Hexadecapole Moments (Debye-Ang^3)
      XXXX    -106.1968   XXXY       6.9785   XXYY     -23.8312
      XYYY       1.5932   YYYY     -42.1839   XXXZ       0.0000
      XXYZ       0.0000   XYYZ       0.0000   YYYZ       0.0000
      XXZZ     -21.9531   XYZZ      -0.3113   YYZZ     -11.4405
      XZZZ       0.0000   YZZZ       0.0000   ZZZZ     -25.2619
 -----------------------------------------------------------------
 Calculating analytic gradient of the SCF energy
 Gradient of SCF Energy
            1           2           3           4
    1   0.0109312  -0.0112867  -0.0003984   0.0007539
    2   0.0006169  -0.0002805  -0.0003124  -0.0000241
    3  -0.0000000   0.0000000  -0.0000000  -0.0000000
 Max gradient component =       1.129E-02
 RMS gradient           =       4.548E-03
 Gradient time:  CPU 0.67 s  wall 0.26 s
 Geometry Optimization Parameters
   NAtoms,    NIC,     NZ,  NCons,   NDum,   NFix, NCnnct, MaxDiis
        4      14       4       0       0       0       0       0

 Cartesian Hessian Update
 Hessian Updated using BFGS Update


** GEOMETRY OPTIMIZATION IN DELOCALIZED INTERNAL COORDINATES **
   Searching for a Minimum

   Optimization Cycle:   7

                       Coordinates (Angstroms)
     ATOM                X               Y               Z
      1  P         0.4294107065    0.1389210390    0.0000000000
      2  N        -1.1552545322    0.0012862183    0.0000000000
      3  H        -1.5569910043   -0.9366672370    0.0000000000
      4  H         0.9359527549   -1.2309406024    0.0000000000
   Point Group: cs    Number of degrees of freedom:     5


   Energy is   -397.306759049

 Hessian Updated using BFGS Update

  5 Hessian modes will be used to form the next step
  Hessian Eigenvalues:
     0.157587    0.185784    0.199126    0.385614    0.471323

 Minimum Search - Taking Simple RFO Step
 Searching for Lamda that Minimizes Along All modes
 Value Taken    Lamda =  -0.00031933
 Step Taken.  Stepsize is  0.027853

                             Maximum     Tolerance    Cnvgd?
         Gradient           0.007857      0.000300      NO
         Displacement       0.019449      0.001200      NO
         Energy change     -0.000120      0.000001      NO


 New Cartesian Coordinates Obtained by Inverse Iteration

 Displacement from previous Coordinates is:  0.025766
 ----------------------------------------------------------------
             Standard Nuclear Orientation (Angstroms)
    I     Atom           X                Y                Z
 ----------------------------------------------------------------
    1      P       0.4224875205     0.1394351329     0.0000000000
    2      N      -1.1475766984    -0.0006396925     0.0000000000
    3      H      -1.5512965690    -0.9358190648     0.0000000000
    4      H       0.9295036717    -1.2303769577     0.0000000000
 ----------------------------------------------------------------
 Molecular Point Group                 Cs    NOp =  2
 Largest Abelian Subgroup              Cs    NOp =  2
 Nuclear Repulsion Energy =    49.5982988372 hartrees
 There are       12 alpha and       12 beta electrons
 Applying Cartesian multipole field
    Component          Value
    ---------          -----
     (2,0,0)        1.00000E-11
     (0,2,0)        2.00000E-11
     (0,0,2)       -3.00000E-11
 Nucleus-field energy     =     0.0000000007 hartrees
 Requested basis set is 6-311++G(d,p)
 There are 29 shells and 66 basis functions
 A cutoff of  1.0D-11 yielded    435 shell pairs
 There are      2282 function pairs (      2427 Cartesian)
 Smallest overlap matrix eigenvalue = 1.58E-03
 Guess MOs from SCF MO coefficient file

 -----------------------------------------------------------------------
  General SCF calculation program by
  Eric Jon Sundstrom, Paul Horn, Yuezhi Mao, Dmitri Zuev, Alec White,
  David Stuck, Shaama M.S., Shane Yost, Joonho Lee, David Small,
  Daniel Levine, Susi Lehtola, Hugh Burton, Evgeny Epifanovsky
 -----------------------------------------------------------------------
 Exchange:     0.2000 Hartree-Fock + 0.0800 Slater + 0.7200 B88
 Correlation:  0.1900 VWN1RPA + 0.8100 LYP
 Using SG-1 standard quadrature grid
 using 4 threads for integral computing
 -------------------------------------------------------
 OpenMP Integral computing Module                
 Release: version 2.0, May 2017, Q-Chem Inc. Pleasanton 
 -------------------------------------------------------
 -------------------------------------------------------
 OpenMP BLAS3 based DFT computing Module                
 Release: version 1.0, May 2013, Q-Chem Inc. Pittsburgh 
 -------------------------------------------------------
 A restricted SCF calculation will be
 performed using DIIS
 SCF converges when DIIS error is below 1.0e-08
 ---------------------------------------
  Cycle       Energy         DIIS error
 ---------------------------------------
    1    -397.3068401885      3.35e-04  
    2    -397.3068420946      3.97e-04  
    3    -397.3068917057      2.27e-04  
    4    -397.3069191950      3.59e-05  
    5    -397.3069199527      6.20e-06  
    6    -397.3069199720      8.94e-07  
    7    -397.3069199724      1.57e-07  
    8    -397.3069199724      3.88e-08  
    9    -397.3069199724      5.14e-09  Convergence criterion met
 ---------------------------------------
 SCF time:   CPU 2.14s  wall 1.00s 
 SCF   energy in the final basis set =     -397.3069199724
 Total energy in the final basis set =     -397.3069199724

 --------------------------------------------------------------
             Orbital Energies (a.u.) and Symmetries
 --------------------------------------------------------------

 Alpha MOs, Restricted
 -- Occupied --                  
-77.093 -14.327  -6.588  -4.750  -4.749  -4.744  -0.874  -0.596
  1 A'    2 A'    3 A'    1 A"    4 A'    5 A'    6 A'    7 A'                 
 -0.479  -0.331  -0.329  -0.275
  8 A'    2 A"    9 A'   10 A'                                                 
 -- Virtual --                   
 -0.104  -0.020   0.007   0.036   0.040   0.043   0.059   0.093
  3 A"   11 A'   12 A'   13 A'   14 A'    4 A"   15 A'   16 A'                 
  0.124   0.146   0.147   0.172   0.199   0.214   0.278   0.285
 17 A'   18 A'    5 A"   19 A'   20 A'   21 A'   22 A'    6 A"                 
  0.349   0.414   0.513   0.606   0.621   0.659   0.679   0.758
 23 A'   24 A'   25 A'    7 A"   26 A'    8 A"   27 A'   28 A'                 
  0.828   0.831   0.904   1.047   1.084   1.310   1.382   1.400
 29 A'    9 A"   30 A'   31 A'   32 A'   10 A"   33 A'   11 A"                 
  1.442   1.540   1.613   1.649   1.923   2.004   2.106   2.301
 34 A'   12 A"   35 A'   36 A'   37 A'   38 A'   13 A"   39 A'                 
  2.340   2.565   2.577   2.694   2.975   3.791   3.954   4.440
 14 A"   40 A'   41 A'   42 A'   43 A'   15 A"   44 A'   45 A'                 
  6.995  13.791  13.846  13.988  35.398 163.124
 46 A'   16 A"   47 A'   48 A'   49 A'   50 A'                                 

 Beta MOs, Restricted
 -- Occupied --                  
-77.093 -14.327  -6.588  -4.750  -4.749  -4.744  -0.874  -0.596
  1 A'    2 A'    3 A'    1 A"    4 A'    5 A'    6 A'    7 A'                 
 -0.479  -0.331  -0.329  -0.275
  8 A'    2 A"    9 A'   10 A'                                                 
 -- Virtual --                   
 -0.104  -0.020   0.007   0.036   0.040   0.043   0.059   0.093
  3 A"   11 A'   12 A'   13 A'   14 A'    4 A"   15 A'   16 A'                 
  0.124   0.146   0.147   0.172   0.199   0.214   0.278   0.285
 17 A'   18 A'    5 A"   19 A'   20 A'   21 A'   22 A'    6 A"                 
  0.349   0.414   0.513   0.606   0.621   0.659   0.679   0.758
 23 A'   24 A'   25 A'    7 A"   26 A'    8 A"   27 A'   28 A'                 
  0.828   0.831   0.904   1.047   1.084   1.310   1.382   1.400
 29 A'    9 A"   30 A'   31 A'   32 A'   10 A"   33 A'   11 A"                 
  1.442   1.540   1.613   1.649   1.923   2.004   2.106   2.301
 34 A'   12 A"   35 A'   36 A'   37 A'   38 A'   13 A"   39 A'                 
  2.340   2.565   2.577   2.694   2.975   3.791   3.954   4.440
 14 A"   40 A'   41 A'   42 A'   43 A'   15 A"   44 A'   45 A'                 
  6.995  13.791  13.846  13.988  35.398 163.124
 46 A'   16 A"   47 A'   48 A'   49 A'   50 A'                                 
 --------------------------------------------------------------

          Ground-State Mulliken Net Atomic Charges

     Atom                 Charge (a.u.)
  ----------------------------------------
      1 P                     0.285102
      2 N                    -0.432568
      3 H                     0.242711
      4 H                    -0.095245
  ----------------------------------------
  Sum of atomic charges =     0.000000

 -----------------------------------------------------------------
                    Cartesian Multipole Moments
 -----------------------------------------------------------------
    Charge (ESU x 10^10)
                 0.0000
    Dipole Moment (Debye)
         X       1.1324      Y      -1.9278      Z       0.0000
       Tot       2.2358
    Quadrupole Moments (Debye-Ang)
        XX     -21.3559     XY       2.4640     YY     -19.9855
        XZ       0.0000     YZ      -0.0000     ZZ     -19.4079
    Octopole Moments (Debye-Ang^2)
       XXX       6.9163    XXY      -5.8816    XYY      -1.2684
       YYY      -1.9580    XXZ       0.0000    XYZ      -0.0000
       YYZ       0.0000    XZZ       2.4824    YZZ      -0.6145
       ZZZ       0.0000
    Hexadecapole Moments (Debye-Ang^3)
      XXXX    -104.9149   XXXY       6.9261   XXYY     -23.6344
      XYYY       1.6328   YYYY     -42.2415   XXXZ       0.0000
      XXYZ       0.0000   XYYZ       0.0000   YYYZ      -0.0000
      XXZZ     -21.7041   XYZZ      -0.3087   YYZZ     -11.4128
      XZZZ       0.0000   YZZZ      -0.0000   ZZZZ     -25.0906
 -----------------------------------------------------------------
 Calculating analytic gradient of the SCF energy
 Gradient of SCF Energy
            1           2           3           4
    1  -0.0002309  -0.0004280   0.0005423   0.0001166
    2  -0.0005423  -0.0000382   0.0003831   0.0001974
    3   0.0000000  -0.0000000  -0.0000000   0.0000000
 Max gradient component =       5.423E-04
 RMS gradient           =       2.923E-04
 Gradient time:  CPU 0.67 s  wall 0.26 s
 Geometry Optimization Parameters
   NAtoms,    NIC,     NZ,  NCons,   NDum,   NFix, NCnnct, MaxDiis
        4      14       4       0       0       0       0       0

 Cartesian Hessian Update
 Hessian Updated using BFGS Update


** GEOMETRY OPTIMIZATION IN DELOCALIZED INTERNAL COORDINATES **
   Searching for a Minimum

   Optimization Cycle:   8

                       Coordinates (Angstroms)
     ATOM                X               Y               Z
      1  P         0.4224875205    0.1394351329    0.0000000000
      2  N        -1.1475766984   -0.0006396925    0.0000000000
      3  H        -1.5512965690   -0.9358190648    0.0000000000
      4  H         0.9295036717   -1.2303769577    0.0000000000
   Point Group: cs    Number of degrees of freedom:     5


   Energy is   -397.306919972

 Hessian Updated using BFGS Update

  5 Hessian modes will be used to form the next step
  Hessian Eigenvalues:
     0.152050    0.186700    0.199440    0.394919    0.476775

 Minimum Search - Taking Simple RFO Step
 Searching for Lamda that Minimizes Along All modes
 Value Taken    Lamda =  -0.00000458
 Step Taken.  Stepsize is  0.005030

                             Maximum     Tolerance    Cnvgd?
         Gradient           0.000829      0.000300      NO
         Displacement       0.004667      0.001200      NO
         Energy change     -0.000161      0.000001      NO


 New Cartesian Coordinates Obtained by Inverse Iteration

 Displacement from previous Coordinates is:  0.005360
 ----------------------------------------------------------------
             Standard Nuclear Orientation (Angstroms)
    I     Atom           X                Y                Z
 ----------------------------------------------------------------
    1      P       0.4235310241     0.1407149625     0.0000000000
    2      N      -1.1463381722    -0.0015435172     0.0000000000
    3      H      -1.5525852452    -0.9363610096     0.0000000000
    4      H       0.9285103181    -1.2302110177     0.0000000000
 ----------------------------------------------------------------
 Molecular Point Group                 Cs    NOp =  2
 Largest Abelian Subgroup              Cs    NOp =  2
 Nuclear Repulsion Energy =    49.5915779325 hartrees
 There are       12 alpha and       12 beta electrons
 Applying Cartesian multipole field
    Component          Value
    ---------          -----
     (2,0,0)        1.00000E-11
     (0,2,0)        2.00000E-11
     (0,0,2)       -3.00000E-11
 Nucleus-field energy     =     0.0000000007 hartrees
 Requested basis set is 6-311++G(d,p)
 There are 29 shells and 66 basis functions
 A cutoff of  1.0D-11 yielded    435 shell pairs
 There are      2282 function pairs (      2427 Cartesian)
 Smallest overlap matrix eigenvalue = 1.58E-03
 Guess MOs from SCF MO coefficient file

 -----------------------------------------------------------------------
  General SCF calculation program by
  Eric Jon Sundstrom, Paul Horn, Yuezhi Mao, Dmitri Zuev, Alec White,
  David Stuck, Shaama M.S., Shane Yost, Joonho Lee, David Small,
  Daniel Levine, Susi Lehtola, Hugh Burton, Evgeny Epifanovsky
 -----------------------------------------------------------------------
 Exchange:     0.2000 Hartree-Fock + 0.0800 Slater + 0.7200 B88
 Correlation:  0.1900 VWN1RPA + 0.8100 LYP
 Using SG-1 standard quadrature grid
 using 4 threads for integral computing
 -------------------------------------------------------
 OpenMP Integral computing Module                
 Release: version 2.0, May 2017, Q-Chem Inc. Pleasanton 
 -------------------------------------------------------
 -------------------------------------------------------
 OpenMP BLAS3 based DFT computing Module                
 Release: version 1.0, May 2013, Q-Chem Inc. Pittsburgh 
 -------------------------------------------------------
 A restricted SCF calculation will be
 performed using DIIS
 SCF converges when DIIS error is below 1.0e-08
 ---------------------------------------
  Cycle       Energy         DIIS error
 ---------------------------------------
    1    -397.3069205036      4.34e-05  
    2    -397.3069217591      1.94e-05  
    3    -397.3069212983      3.53e-05  
    4    -397.3069219514      2.63e-06  
    5    -397.3069219554      4.55e-07  
    6    -397.3069219555      1.16e-07  
    7    -397.3069219555      1.46e-08  
    8    -397.3069219556      2.07e-09  Convergence criterion met
 ---------------------------------------
 SCF time:   CPU 1.90s  wall 1.00s 
 SCF   energy in the final basis set =     -397.3069219556
 Total energy in the final basis set =     -397.3069219556

 --------------------------------------------------------------
             Orbital Energies (a.u.) and Symmetries
 --------------------------------------------------------------

 Alpha MOs, Restricted
 -- Occupied --                  
-77.093 -14.327  -6.588  -4.750  -4.749  -4.744  -0.874  -0.596
  1 A'    2 A'    3 A'    1 A"    4 A'    5 A'    6 A'    7 A'                 
 -0.479  -0.331  -0.329  -0.275
  8 A'    2 A"    9 A'   10 A'                                                 
 -- Virtual --                   
 -0.104  -0.020   0.007   0.036   0.040   0.043   0.059   0.093
  3 A"   11 A'   12 A'   13 A'   14 A'    4 A"   15 A'   16 A'                 
  0.124   0.146   0.147   0.172   0.199   0.214   0.278   0.285
 17 A'   18 A'    5 A"   19 A'   20 A'   21 A'   22 A'    6 A"                 
  0.349   0.414   0.513   0.606   0.621   0.659   0.679   0.758
 23 A'   24 A'   25 A'    7 A"   26 A'    8 A"   27 A'   28 A'                 
  0.828   0.831   0.905   1.046   1.084   1.310   1.382   1.400
 29 A'    9 A"   30 A'   31 A'   32 A'   10 A"   33 A'   11 A"                 
  1.443   1.540   1.613   1.649   1.922   2.004   2.106   2.300
 34 A'   12 A"   35 A'   36 A'   37 A'   38 A'   13 A"   39 A'                 
  2.340   2.564   2.578   2.694   2.974   3.791   3.953   4.440
 14 A"   40 A'   41 A'   42 A'   43 A'   15 A"   44 A'   45 A'                 
  6.995  13.791  13.846  13.988  35.398 163.124
 46 A'   16 A"   47 A'   48 A'   49 A'   50 A'                                 

 Beta MOs, Restricted
 -- Occupied --                  
-77.093 -14.327  -6.588  -4.750  -4.749  -4.744  -0.874  -0.596
  1 A'    2 A'    3 A'    1 A"    4 A'    5 A'    6 A'    7 A'                 
 -0.479  -0.331  -0.329  -0.275
  8 A'    2 A"    9 A'   10 A'                                                 
 -- Virtual --                   
 -0.104  -0.020   0.007   0.036   0.040   0.043   0.059   0.093
  3 A"   11 A'   12 A'   13 A'   14 A'    4 A"   15 A'   16 A'                 
  0.124   0.146   0.147   0.172   0.199   0.214   0.278   0.285
 17 A'   18 A'    5 A"   19 A'   20 A'   21 A'   22 A'    6 A"                 
  0.349   0.414   0.513   0.606   0.621   0.659   0.679   0.758
 23 A'   24 A'   25 A'    7 A"   26 A'    8 A"   27 A'   28 A'                 
  0.828   0.831   0.905   1.046   1.084   1.310   1.382   1.400
 29 A'    9 A"   30 A'   31 A'   32 A'   10 A"   33 A'   11 A"                 
  1.443   1.540   1.613   1.649   1.922   2.004   2.106   2.300
 34 A'   12 A"   35 A'   36 A'   37 A'   38 A'   13 A"   39 A'                 
  2.340   2.564   2.578   2.694   2.974   3.791   3.953   4.440
 14 A"   40 A'   41 A'   42 A'   43 A'   15 A"   44 A'   45 A'                 
  6.995  13.791  13.846  13.988  35.398 163.124
 46 A'   16 A"   47 A'   48 A'   49 A'   50 A'                                 
 --------------------------------------------------------------

          Ground-State Mulliken Net Atomic Charges

     Atom                 Charge (a.u.)
  ----------------------------------------
      1 P                     0.285509
      2 N                    -0.433123
      3 H                     0.243039
      4 H                    -0.095425
  ----------------------------------------
  Sum of atomic charges =     0.000000

 -----------------------------------------------------------------
                    Cartesian Multipole Moments
 -----------------------------------------------------------------
    Charge (ESU x 10^10)
                -0.0000
    Dipole Moment (Debye)
         X       1.1325      Y      -1.9215      Z      -0.0000
       Tot       2.2304
    Quadrupole Moments (Debye-Ang)
        XX     -21.3429     XY       2.4733     YY     -19.9846
        XZ       0.0000     YZ       0.0000     ZZ     -19.4097
    Octopole Moments (Debye-Ang^2)
       XXX       6.8417    XXY      -5.8933    XYY      -1.2894
       YYY      -1.9861    XXZ      -0.0000    XYZ       0.0000
       YYZ      -0.0000    XZZ       2.4664    YZZ      -0.6193
       ZZZ      -0.0000
    Hexadecapole Moments (Debye-Ang^3)
      XXXX    -104.8274   XXXY       6.9150   XXYY     -23.6290
      XYYY       1.5935   YYYY     -42.2680   XXXZ       0.0000
      XXYZ       0.0000   XYYZ       0.0000   YYYZ       0.0000
      XXZZ     -21.6982   XYZZ      -0.3218   YYZZ     -11.4203
      XZZZ       0.0000   YZZZ       0.0000   ZZZZ     -25.0959
 -----------------------------------------------------------------
 Calculating analytic gradient of the SCF energy
 Gradient of SCF Energy
            1           2           3           4
    1   0.0001086  -0.0000388   0.0000533  -0.0001231
    2   0.0001185   0.0000108  -0.0001169  -0.0000124
    3  -0.0000000   0.0000000  -0.0000000   0.0000000
 Max gradient component =       1.231E-04
 RMS gradient           =       7.029E-05
 Gradient time:  CPU 0.68 s  wall 0.28 s
 Geometry Optimization Parameters
   NAtoms,    NIC,     NZ,  NCons,   NDum,   NFix, NCnnct, MaxDiis
        4      14       4       0       0       0       0       0

 Cartesian Hessian Update
 Hessian Updated using BFGS Update


** GEOMETRY OPTIMIZATION IN DELOCALIZED INTERNAL COORDINATES **
   Searching for a Minimum

   Optimization Cycle:   9

                       Coordinates (Angstroms)
     ATOM                X               Y               Z
      1  P         0.4235310241    0.1407149625    0.0000000000
      2  N        -1.1463381722   -0.0015435172    0.0000000000
      3  H        -1.5525852452   -0.9363610096    0.0000000000
      4  H         0.9285103181   -1.2302110177    0.0000000000
   Point Group: cs    Number of degrees of freedom:     5


   Energy is   -397.306921956

 Hessian Updated using BFGS Update

  5 Hessian modes will be used to form the next step
  Hessian Eigenvalues:
     0.123757    0.197039    0.255424    0.409743    0.473228

 Minimum Search - Taking Simple RFO Step
 Searching for Lamda that Minimizes Along All modes
 Value Taken    Lamda =   0.00000000
 Step Taken.  Stepsize is  0.001793

                             Maximum     Tolerance    Cnvgd?
         Gradient           0.000362      0.000300      NO
         Displacement       0.001622      0.001200      NO
         Energy change     -0.000002      0.000001      NO


 New Cartesian Coordinates Obtained by Inverse Iteration

 Displacement from previous Coordinates is:  0.003879
 ----------------------------------------------------------------
             Standard Nuclear Orientation (Angstroms)
    I     Atom           X                Y                Z
 ----------------------------------------------------------------
    1      P       0.4233717385     0.1402995096     0.0000000000
    2      N      -1.1463868506    -0.0016536310     0.0000000000
    3      H      -1.5538556749    -0.9359217847     0.0000000000
    4      H       0.9299887119    -1.2301246759     0.0000000000
 ----------------------------------------------------------------
 Molecular Point Group                 Cs    NOp =  2
 Largest Abelian Subgroup              Cs    NOp =  2
 Nuclear Repulsion Energy =    49.5924604503 hartrees
 There are       12 alpha and       12 beta electrons
 Applying Cartesian multipole field
    Component          Value
    ---------          -----
     (2,0,0)        1.00000E-11
     (0,2,0)        2.00000E-11
     (0,0,2)       -3.00000E-11
 Nucleus-field energy     =     0.0000000007 hartrees
 Requested basis set is 6-311++G(d,p)
 There are 29 shells and 66 basis functions
 A cutoff of  1.0D-11 yielded    435 shell pairs
 There are      2282 function pairs (      2427 Cartesian)
 Smallest overlap matrix eigenvalue = 1.58E-03
 Guess MOs from SCF MO coefficient file

 -----------------------------------------------------------------------
  General SCF calculation program by
  Eric Jon Sundstrom, Paul Horn, Yuezhi Mao, Dmitri Zuev, Alec White,
  David Stuck, Shaama M.S., Shane Yost, Joonho Lee, David Small,
  Daniel Levine, Susi Lehtola, Hugh Burton, Evgeny Epifanovsky
 -----------------------------------------------------------------------
 Exchange:     0.2000 Hartree-Fock + 0.0800 Slater + 0.7200 B88
 Correlation:  0.1900 VWN1RPA + 0.8100 LYP
 Using SG-1 standard quadrature grid
 using 4 threads for integral computing
 -------------------------------------------------------
 OpenMP Integral computing Module                
 Release: version 2.0, May 2017, Q-Chem Inc. Pleasanton 
 -------------------------------------------------------
 -------------------------------------------------------
 OpenMP BLAS3 based DFT computing Module                
 Release: version 1.0, May 2013, Q-Chem Inc. Pittsburgh 
 -------------------------------------------------------
 A restricted SCF calculation will be
 performed using DIIS
 SCF converges when DIIS error is below 1.0e-08
 ---------------------------------------
  Cycle       Energy         DIIS error
 ---------------------------------------
    1    -397.3069221003      1.86e-05  
    2    -397.3069223493      1.04e-05  
    3    -397.3069222524      1.70e-05  
    4    -397.3069224046      9.13e-07  
    5    -397.3069224050      1.71e-07  
    6    -397.3069224050      5.69e-08  
    7    -397.3069224050      3.54e-09  Convergence criterion met
 ---------------------------------------
 SCF time:   CPU 1.66s  wall 0.00s 
 SCF   energy in the final basis set =     -397.3069224050
 Total energy in the final basis set =     -397.3069224050

 --------------------------------------------------------------
             Orbital Energies (a.u.) and Symmetries
 --------------------------------------------------------------

 Alpha MOs, Restricted
 -- Occupied --                  
-77.093 -14.327  -6.588  -4.750  -4.749  -4.744  -0.874  -0.596
  1 A'    2 A'    3 A'    1 A"    4 A'    5 A'    6 A'    7 A'                 
 -0.479  -0.331  -0.329  -0.275
  8 A'    2 A"    9 A'   10 A'                                                 
 -- Virtual --                   
 -0.104  -0.020   0.007   0.036   0.040   0.043   0.059   0.093
  3 A"   11 A'   12 A'   13 A'   14 A'    4 A"   15 A'   16 A'                 
  0.124   0.146   0.147   0.172   0.199   0.214   0.278   0.285
 17 A'   18 A'    5 A"   19 A'   20 A'   21 A'   22 A'    6 A"                 
  0.349   0.414   0.513   0.606   0.621   0.659   0.679   0.758
 23 A'   24 A'   25 A'    7 A"   26 A'    8 A"   27 A'   28 A'                 
  0.828   0.831   0.905   1.047   1.084   1.310   1.383   1.400
 29 A'    9 A"   30 A'   31 A'   32 A'   10 A"   33 A'   11 A"                 
  1.443   1.540   1.612   1.649   1.922   2.004   2.106   2.299
 34 A'   12 A"   35 A'   36 A'   37 A'   38 A'   13 A"   39 A'                 
  2.340   2.564   2.579   2.694   2.974   3.791   3.953   4.440
 14 A"   40 A'   41 A'   42 A'   43 A'   15 A"   44 A'   45 A'                 
  6.995  13.791  13.846  13.988  35.398 163.124
 46 A'   16 A"   47 A'   48 A'   49 A'   50 A'                                 

 Beta MOs, Restricted
 -- Occupied --                  
-77.093 -14.327  -6.588  -4.750  -4.749  -4.744  -0.874  -0.596
  1 A'    2 A'    3 A'    1 A"    4 A'    5 A'    6 A'    7 A'                 
 -0.479  -0.331  -0.329  -0.275
  8 A'    2 A"    9 A'   10 A'                                                 
 -- Virtual --                   
 -0.104  -0.020   0.007   0.036   0.040   0.043   0.059   0.093
  3 A"   11 A'   12 A'   13 A'   14 A'    4 A"   15 A'   16 A'                 
  0.124   0.146   0.147   0.172   0.199   0.214   0.278   0.285
 17 A'   18 A'    5 A"   19 A'   20 A'   21 A'   22 A'    6 A"                 
  0.349   0.414   0.513   0.606   0.621   0.659   0.679   0.758
 23 A'   24 A'   25 A'    7 A"   26 A'    8 A"   27 A'   28 A'                 
  0.828   0.831   0.905   1.047   1.084   1.310   1.383   1.400
 29 A'    9 A"   30 A'   31 A'   32 A'   10 A"   33 A'   11 A"                 
  1.443   1.540   1.612   1.649   1.922   2.004   2.106   2.299
 34 A'   12 A"   35 A'   36 A'   37 A'   38 A'   13 A"   39 A'                 
  2.340   2.564   2.579   2.694   2.974   3.791   3.953   4.440
 14 A"   40 A'   41 A'   42 A'   43 A'   15 A"   44 A'   45 A'                 
  6.995  13.791  13.846  13.988  35.398 163.124
 46 A'   16 A"   47 A'   48 A'   49 A'   50 A'                                 
 --------------------------------------------------------------

          Ground-State Mulliken Net Atomic Charges

     Atom                 Charge (a.u.)
  ----------------------------------------
      1 P                     0.285537
      2 N                    -0.433231
      3 H                     0.243132
      4 H                    -0.095438
  ----------------------------------------
  Sum of atomic charges =    -0.000000

 -----------------------------------------------------------------
                    Cartesian Multipole Moments
 -----------------------------------------------------------------
    Charge (ESU x 10^10)
                 0.0000
    Dipole Moment (Debye)
         X       1.1292      Y      -1.9223      Z      -0.0000
       Tot       2.2295
    Quadrupole Moments (Debye-Ang)
        XX     -21.3344     XY       2.4740     YY     -19.9890
        XZ      -0.0000     YZ       0.0000     ZZ     -19.4090
    Octopole Moments (Debye-Ang^2)
       XXX       6.8235    XXY      -5.8911    XYY      -1.2894
       YYY      -1.9677    XXZ      -0.0000    XYZ       0.0000
       YYZ      -0.0000    XZZ       2.4675    YZZ      -0.6146
       ZZZ      -0.0000
    Hexadecapole Moments (Debye-Ang^3)
      XXXX    -104.7997   XXXY       6.9366   XXYY     -23.6297
      XYYY       1.6049   YYYY     -42.2716   XXXZ       0.0000
      XXYZ       0.0000   XYYZ      -0.0000   YYYZ       0.0000
      XXZZ     -21.7003   XYZZ      -0.3191   YYZZ     -11.4192
      XZZZ      -0.0000   YZZZ      -0.0000   ZZZZ     -25.0934
 -----------------------------------------------------------------
 Calculating analytic gradient of the SCF energy
 Gradient of SCF Energy
            1           2           3           4
    1   0.0000116  -0.0000107   0.0000206  -0.0000215
    2   0.0000079   0.0000633  -0.0000913   0.0000201
    3  -0.0000000  -0.0000000  -0.0000000   0.0000000
 Max gradient component =       9.133E-05
 RMS gradient           =       3.409E-05
 Gradient time:  CPU 0.67 s  wall 0.26 s
 Geometry Optimization Parameters
   NAtoms,    NIC,     NZ,  NCons,   NDum,   NFix, NCnnct, MaxDiis
        4      14       4       0       0       0       0       0

 Cartesian Hessian Update
 Hessian Updated using BFGS Update


** GEOMETRY OPTIMIZATION IN DELOCALIZED INTERNAL COORDINATES **
   Searching for a Minimum

   Optimization Cycle:  10

                       Coordinates (Angstroms)
     ATOM                X               Y               Z
      1  P         0.4233717385    0.1402995096    0.0000000000
      2  N        -1.1463868506   -0.0016536310    0.0000000000
      3  H        -1.5538556749   -0.9359217847    0.0000000000
      4  H         0.9299887119   -1.2301246759    0.0000000000
   Point Group: cs    Number of degrees of freedom:     5


   Energy is   -397.306922405

 Hessian Updated using BFGS Update

  5 Hessian modes will be used to form the next step
  Hessian Eigenvalues:
     0.093680    0.196796    0.252843    0.395622    0.462887

 Minimum Search - Taking Simple RFO Step
 Searching for Lamda that Minimizes Along All modes
 Value Taken    Lamda =   0.00000000
 Step Taken.  Stepsize is  0.001071

                             Maximum     Tolerance    Cnvgd?
         Gradient           0.000110      0.000300     YES
         Displacement       0.000889      0.001200     YES
         Energy change     -0.000000      0.000001     YES


                       Distance Matrix (Angstroms)
             P (  1)   N (  2)   H (  3)
   N (  2)  1.576164
   H (  3)  2.251151  1.019258
   H (  4)  1.461069  2.412566  2.501207

 Final energy is   -397.30692240503470     


 ******************************
 **  OPTIMIZATION CONVERGED  **
 ******************************

                       Coordinates (Angstroms)
     ATOM                X               Y               Z
      1  P         0.4233717385    0.1402995096    0.0000000000
      2  N        -1.1463868506   -0.0016536310    0.0000000000
      3  H        -1.5538556749   -0.9359217847    0.0000000000
      4  H         0.9299887119   -1.2301246759    0.0000000000

Z-matrix Print:
$molecule
0 1
P 
H  1 1.461069
N  1 1.576164 2 105.121094
H  3 1.019258 1 118.730991 2 -0.000000 0
$end


 --------------------------------------------------------------
             Orbital Energies (a.u.) and Symmetries
 --------------------------------------------------------------

 Alpha MOs, Restricted
 -- Occupied --                  
-77.093 -14.327  -6.588  -4.750  -4.749  -4.744  -0.874  -0.596
  1 A'    2 A'    3 A'    1 A"    4 A'    5 A'    6 A'    7 A'                 
 -0.479  -0.331  -0.329  -0.275
  8 A'    2 A"    9 A'   10 A'                                                 
 -- Virtual --                   
 -0.104  -0.020   0.007   0.036   0.040   0.043   0.059   0.093
  3 A"   11 A'   12 A'   13 A'   14 A'    4 A"   15 A'   16 A'                 
  0.124   0.146   0.147   0.172   0.199   0.214   0.278   0.285
 17 A'   18 A'    5 A"   19 A'   20 A'   21 A'   22 A'    6 A"                 
  0.349   0.414   0.513   0.606   0.621   0.659   0.679   0.758
 23 A'   24 A'   25 A'    7 A"   26 A'    8 A"   27 A'   28 A'                 
  0.828   0.831   0.905   1.047   1.084   1.310   1.383   1.400
 29 A'    9 A"   30 A'   31 A'   32 A'   10 A"   33 A'   11 A"                 
  1.443   1.540   1.612   1.649   1.922   2.004   2.106   2.299
 34 A'   12 A"   35 A'   36 A'   37 A'   38 A'   13 A"   39 A'                 
  2.340   2.564   2.579   2.694   2.974   3.791   3.953   4.440
 14 A"   40 A'   41 A'   42 A'   43 A'   15 A"   44 A'   45 A'                 
  6.995  13.791  13.846  13.988  35.398 163.124
 46 A'   16 A"   47 A'   48 A'   49 A'   50 A'                                 

 Beta MOs, Restricted
 -- Occupied --                  
-77.093 -14.327  -6.588  -4.750  -4.749  -4.744  -0.874  -0.596
  1 A'    2 A'    3 A'    1 A"    4 A'    5 A'    6 A'    7 A'                 
 -0.479  -0.331  -0.329  -0.275
  8 A'    2 A"    9 A'   10 A'                                                 
 -- Virtual --                   
 -0.104  -0.020   0.007   0.036   0.040   0.043   0.059   0.093
  3 A"   11 A'   12 A'   13 A'   14 A'    4 A"   15 A'   16 A'                 
  0.124   0.146   0.147   0.172   0.199   0.214   0.278   0.285
 17 A'   18 A'    5 A"   19 A'   20 A'   21 A'   22 A'    6 A"                 
  0.349   0.414   0.513   0.606   0.621   0.659   0.679   0.758
 23 A'   24 A'   25 A'    7 A"   26 A'    8 A"   27 A'   28 A'                 
  0.828   0.831   0.905   1.047   1.084   1.310   1.383   1.400
 29 A'    9 A"   30 A'   31 A'   32 A'   10 A"   33 A'   11 A"                 
  1.443   1.540   1.612   1.649   1.922   2.004   2.106   2.299
 34 A'   12 A"   35 A'   36 A'   37 A'   38 A'   13 A"   39 A'                 
  2.340   2.564   2.579   2.694   2.974   3.791   3.953   4.440
 14 A"   40 A'   41 A'   42 A'   43 A'   15 A"   44 A'   45 A'                 
  6.995  13.791  13.846  13.988  35.398 163.124
 46 A'   16 A"   47 A'   48 A'   49 A'   50 A'                                 
 --------------------------------------------------------------

          Ground-State Mulliken Net Atomic Charges

     Atom                 Charge (a.u.)
  ----------------------------------------
      1 P                     0.285537
      2 N                    -0.433231
      3 H                     0.243132
      4 H                    -0.095438
  ----------------------------------------
  Sum of atomic charges =    -0.000000

 -----------------------------------------------------------------
                    Cartesian Multipole Moments
 -----------------------------------------------------------------
    Charge (ESU x 10^10)
                 0.0000
    Dipole Moment (Debye)
         X       1.1292      Y      -1.9223      Z      -0.0000
       Tot       2.2295
    Quadrupole Moments (Debye-Ang)
        XX     -21.3344     XY       2.4740     YY     -19.9890
        XZ      -0.0000     YZ       0.0000     ZZ     -19.4090
    Octopole Moments (Debye-Ang^2)
       XXX       6.8235    XXY      -5.8911    XYY      -1.2894
       YYY      -1.9677    XXZ      -0.0000    XYZ       0.0000
       YYZ      -0.0000    XZZ       2.4675    YZZ      -0.6146
       ZZZ      -0.0000
    Hexadecapole Moments (Debye-Ang^3)
      XXXX    -104.7997   XXXY       6.9366   XXYY     -23.6297
      XYYY       1.6049   YYYY     -42.2716   XXXZ       0.0000
      XXYZ       0.0000   XYYZ      -0.0000   YYYZ       0.0000
      XXZZ     -21.7003   XYZZ      -0.3191   YYZZ     -11.4192
      XZZZ      -0.0000   YZZZ      -0.0000   ZZZZ     -25.0934
 -----------------------------------------------------------------
Archival summary:
1\1\TWL01\OPT\ProcedureUnspecified\BasisUnspecified\112\taweetha\SunNov2517:30:282018SunNov2517:30:282018\0\\#,OPT,ProcedureUnspecified,BasisUnspecified,\\0,1\P\H,1,1.46107\N,1,1.57616,2,105.121\H,3,1.01926,1,118.731,2,-0,0\\\@

 Total job time:  10.19s(wall), 30.68s(cpu) 
 Sun Nov 25 17:30:28 2018

        *************************************************************
        *                                                           *
        *  Thank you very much for using Q-Chem.  Have a nice day.  *
        *                                                           *
        *************************************************************


 
User input: 2 of 2 
 
Q-Chem Developer Version!
                  Welcome to Q-Chem
     A Quantum Leap Into The Future Of Chemistry


 Q-Chem 5.1, Q-Chem, Inc., Pleasanton, CA (2018)

 Yihan Shao,  Zhengting Gan,  E. Epifanovsky,  A. T. B. Gilbert,  M. Wormit,  
 J. Kussmann,  A. W. Lange,  A. Behn,  Jia Deng,  Xintian Feng,  D. Ghosh,  
 M. Goldey,  P. R. Horn,  L. D. Jacobson,  I. Kaliman,  T. Kus,  A. Landau,  
 Jie Liu,  E. I. Proynov,  R. M. Richard,  R. P. Steele,  E. J. Sundstrom,  
 H. L. Woodcock III,  P. M. Zimmerman,  D. Zuev,  B. Albrecht,  E. Alguire,  
 S. A. Baeppler,  D. Barton,  Z. Benda,  Y. A. Bernard,  E. J. Berquist,  
 K. B. Bravaya,  H. Burton,  D. Casanova,  Chun-Min Chang,  Yunqing Chen,  
 A. Chien,  K. D. Closser,  M. P. Coons,  S. Coriani,  S. Dasgupta,  
 A. L. Dempwolff,  M. Diedenhofen,  Hainam Do,  R. G. Edgar,  Po-Tung Fang,  
 S. Faraji,  S. Fatehi,  Qingguo Feng,  K. D. Fenk,  J. Fosso-Tande,  
 Qinghui Ge,  A. Ghysels,  G. Gidofalvi,  J. Gomes,  J. Gonthier,  A. Gunina,  
 D. Hait,  M. W. D. Hanson-Heine,  P. H. P. Harbach,  A. W. Hauser,  
 J. E. Herr,  E. G. Hohenstein,  Z. C. Holden,  Kerwin Hui,  B. C. Huynh,  
 T.-C. Jagau,  Hyunjun Ji,  B. Kaduk,  K. Khistyaev,  Jaehoon Kim,  
 P. Klunzinger,  K. Koh,  D. Kosenkov,  L. Koulias,  T. Kowalczyk,  
 C. M. Krauter,  A. Kunitsa,  Ka Un Lao,  A. Laurent,  K. V. Lawler,  
 Joonho Lee,  D. Lefrancois,  S. Lehtola,  D. S. Levine,  Yi-Pei Li,  
 You-Sheng Lin,  Fenglai Liu,  E. Livshits,  A. Luenser,  P. Manohar,  
 E. Mansoor,  S. F. Manzer,  Shan-Ping Mao,  Yuezhi Mao,  N. Mardirossian,  
 A. V. Marenich,  T. Markovich,  L. A. Martinez-Martinez,  S. A. Maurer,  
 N. J. Mayhall,  S. C. McKenzie,  J.-M. Mewes,  A. F. Morrison,  
 J. W. Mullinax,  K. Nanda,  T. S. Nguyen-Beck,  R. Olivares-Amaya,  
 J. A. Parkhill,  T. M. Perrine,  F. Plasser,  P. Pokhilko,  S. Prager,  
 A. Prociuk,  E. Ramos,  D. R. Rehn,  F. Rob,  M. Schneider,  N. Sergueev,  
 S. M. Sharada,  S. Sharma,  D. W. Small,  T. Stauch,  T. Stein,  
 Yu-Chuan Su,  A. J. W. Thom,  A. Tkatchenko,  T. Tsuchimochi,  N. M. Tubman,  
 L. Vogt,  M. L. Vidal,  O. Vydrov,  M. A. Watson,  J. Wenzel,  
 M. de Wergifosse,  T. A. Wesolowski,  A. White,  J. Witte,  A. Yamada,  
 Jun Yang,  K. Yao,  S. Yeganeh,  S. R. Yost,  Zhi-Qiang You,  A. Zech,  
 Igor Ying Zhang,  Xing Zhang,  Yan Zhao,  Ying Zhu,  B. R. Brooks,  
 G. K. L. Chan,  C. J. Cramer,  M. S. Gordon,  W. J. Hehre,  A. Klamt,  
 M. W. Schmidt,  C. D. Sherrill,  D. G. Truhlar,  A. Aspuru-Guzik,  R. Baer,  
 A. T. Bell,  N. A. Besley,  Jeng-Da Chai,  A. E. DePrince, III,  
 R. A. DiStasio Jr.,  A. Dreuw,  B. D. Dunietz,  T. R. Furlani,  
 Chao-Ping Hsu,  Yousung Jung,  Jing Kong,  D. S. Lambrecht,  WanZhen Liang,  
 C. Ochsenfeld,  V. A. Rassolov,  L. V. Slipchenko,  J. E. Subotnik,  
 T. Van Voorhis,  J. M. Herbert,  A. I. Krylov,  P. M. W. Gill,  M. Head-Gordon

 Contributors to earlier versions of Q-Chem not listed above: 
 R. D. Adamson,  B. Austin,  J. Baker,  G. J. O. Beran,  K. Brandhorst,  
 S. T. Brown,  E. F. C. Byrd,  A. K. Chakraborty,  C.-L. Cheng,  
 Siu Hung Chien,  D. M. Chipman,  D. L. Crittenden,  H. Dachsel,  
 R. J. Doerksen,  A. D. Dutoi,  L. Fusti-Molnar,  W. A. Goddard III,  
 A. Golubeva-Zadorozhnaya,  S. R. Gwaltney,  G. Hawkins,  A. Heyden,  
 S. Hirata,  G. Kedziora,  F. J. Keil,  C. Kelley,  Jihan Kim,  R. A. King,  
 R. Z. Khaliullin,  P. P. Korambath,  W. Kurlancheek,  A. M. Lee,  M. S. Lee,  
 S. V. Levchenko,  Ching Yeh Lin,  D. Liotard,  R. C. Lochan,  I. Lotan,  
 P. E. Maslen,  N. Nair,  D. P. O'Neill,  D. Neuhauser,  E. Neuscamman,  
 C. M. Oana,  R. Olson,  B. Peters,  R. Peverati,  P. A. Pieniazek,  
 Y. M. Rhee,  J. Ritchie,  M. A. Rohrdanz,  E. Rosta,  N. J. Russ,  
 H. F. Schaefer III,  N. E. Schultz,  N. Shenvi,  A. C. Simmonett,  A. Sodt,  
 D. Stuck,  K. S. Thanthiriwatte,  V. Vanovschi,  Tao Wang,  A. Warshel,  
 C. F. Williams,  Q. Wu,  X. Xu,  W. Zhang

 Please cite Q-Chem as follows:
 Y. Shao et al., Mol. Phys. 113, 184-215 (2015)
 DOI: 10.1080/00268976.2014.952696

 Q-Chem 5.1.2 for Intel X86 EM64T Linux

 Parts of Q-Chem use Armadillo 8.300.2 (Tropical Shenanigans).
 http://arma.sourceforge.net/

 Q-Chem begins on Sun Nov 25 17:30:28 2018  

Host: 
0

     Scratch files written to /scratch/taweetham/qchem46653//
The previous job contains 0 fragments, simply inherited here
Input Ideriv = 2
Curr. Ideriv = -1
Max.  Ideriv = 2

Checking the input file for inconsistencies... 	...done.

--------------------------------------------------------------
User input:
--------------------------------------------------------------

$molecule
read
$end

$rem
   job_type 	frequency
   basis 	6-311++g**
   method	b3lyp	
$end


--------------------------------------------------------------
 ----------------------------------------------------------------
             Standard Nuclear Orientation (Angstroms)
    I     Atom           X                Y                Z
 ----------------------------------------------------------------
    1      P       0.5305849266     0.0922778490    -0.0000000000
    2      N      -1.0455399451     0.1033733925    -0.0000000000
    3      H      -1.5417749770    -0.7869291510     0.0000000000
    4      H       0.9017806938    -1.3208523319     0.0000000000
 ----------------------------------------------------------------
 Molecular Point Group                 Cs    NOp =  2
 Largest Abelian Subgroup              Cs    NOp =  2
 Nuclear Repulsion Energy =    49.5924604503 hartrees
 There are       12 alpha and       12 beta electrons
 Requested basis set is 6-311++G(d,p)
 There are 29 shells and 66 basis functions

 Total QAlloc Memory Limit   2000 MB
 Mega-Array Size       188 MB
 MEM_STATIC part       192 MB

                       Distance Matrix (Angstroms)
             P (  1)   N (  2)   H (  3)
   N (  2)  1.576164
   H (  3)  2.251151  1.019258
   H (  4)  1.461069  2.412566  2.501207

 A cutoff of  1.0D-11 yielded    435 shell pairs
 There are      2282 function pairs (      2427 Cartesian)

 -------------------------------------------------------
 OpenMP Integral Computing Module                       
 Release: version 1.0, May 2013, Q-Chem Inc. Pittsburgh 
 -------------------------------------------------------
 Integral Job Info:
 Integral job number is                      11
 Integral operator is                         1
 short-range coefficients                     0
 long-range coefficients              100000000
 Omega coefficients                           0
 if combine SR and LR in K                    0
 Integral screening is                        0
 Integral computing path is                   2
 max size of driver memory is            800000
 size of driver memory is                593474
 size of scratch memory is              4204008
 max col of scratch BK array               1296
 max len of scratch array in speh3          155
 max len of scratch index in speh4           18
 max int batch size is                      520
 min int batch size is                       52
 fixed nKL is                                52
 max L of basis functions is                  2
 order of int derivative is                   0
 number of shells is                         29
 number of basis is                          68
 number of cartesian basis is                68
 number of contracted shell pairs           435
 number of primitive shell pairs           1183
 maxK2 (contraction) of shell pair           36
 max number of K2 of shell pair               1
 max number of CS2 of shell pair             57
 max number of PS2 of shell pair            138
 mem total for path MDJ                  508952
 -------------------------------------------------------
 Smallest overlap matrix eigenvalue = 1.58E-03
 Guess from superposition of atomic densities
 Warning:  Energy on first SCF cycle will be non-variational
 SAD guess density has 24.000000 electrons

 -----------------------------------------------------------------------
  General SCF calculation program by
  Eric Jon Sundstrom, Paul Horn, Yuezhi Mao, Dmitri Zuev, Alec White,
  David Stuck, Shaama M.S., Shane Yost, Joonho Lee, David Small,
  Daniel Levine, Susi Lehtola, Hugh Burton, Evgeny Epifanovsky
 -----------------------------------------------------------------------
 Exchange:     0.2000 Hartree-Fock + 0.0800 Slater + 0.7200 B88
 Correlation:  0.1900 VWN1RPA + 0.8100 LYP
 Using SG-1 standard quadrature grid
 using 4 threads for integral computing
 -------------------------------------------------------
 OpenMP Integral computing Module                
 Release: version 2.0, May 2017, Q-Chem Inc. Pleasanton 
 -------------------------------------------------------
 -------------------------------------------------------
 OpenMP BLAS3 based DFT computing Module                
 Release: version 1.0, May 2013, Q-Chem Inc. Pittsburgh 
 -------------------------------------------------------
 A restricted SCF calculation will be
 performed using DIIS
 SCF converges when DIIS error is below 1.0e-08
 ---------------------------------------
  Cycle       Energy         DIIS error
 ---------------------------------------
    1    -397.4365487250      6.26e-02  
    2    -397.1926159401      1.48e-02  
    3    -396.6328478823      3.30e-02  
    4    -397.3039226738      1.95e-03  
    5    -397.3064908194      8.67e-04  
    6    -397.3069388086      2.07e-04  
    7    -397.3069644970      4.83e-05  
    8    -397.3069656888      1.07e-05  
    9    -397.3069657498      2.96e-06  
   10    -397.3069657545      3.51e-07  
   11    -397.3069657545      1.08e-08  
   12    -397.3069657545      3.43e-09  Convergence criterion met
 ---------------------------------------
 SCF time:   CPU 2.84s  wall 1.00s 
 SCF   energy in the final basis set =     -397.3069657545
 Total energy in the final basis set =     -397.3069657545

 --------------------------------------------------------------
             Orbital Energies (a.u.) and Symmetries
 --------------------------------------------------------------

 Alpha MOs, Restricted
 -- Occupied --                  
-77.093 -14.327  -6.588  -4.750  -4.749  -4.744  -0.874  -0.596
  1 A'    2 A'    3 A'    1 A"    4 A'    5 A'    6 A'    7 A'                 
 -0.479  -0.331  -0.329  -0.275
  8 A'    2 A"    9 A'   10 A'                                                 
 -- Virtual --                   
 -0.104  -0.020   0.007   0.036   0.040   0.043   0.059   0.093
  3 A"   11 A'   12 A'   13 A'   14 A'    4 A"   15 A'   16 A'                 
  0.124   0.146   0.147   0.172   0.199   0.214   0.278   0.285
 17 A'   18 A'    5 A"   19 A'   20 A'   21 A'   22 A'    6 A"                 
  0.349   0.414   0.513   0.606   0.621   0.659   0.679   0.758
 23 A'   24 A'   25 A'    7 A"   26 A'    8 A"   27 A'   28 A'                 
  0.828   0.831   0.905   1.047   1.084   1.310   1.383   1.400
 29 A'    9 A"   30 A'   31 A'   32 A'   10 A"   33 A'   11 A"                 
  1.443   1.540   1.612   1.649   1.922   2.004   2.106   2.299
 34 A'   12 A"   35 A'   36 A'   37 A'   38 A'   13 A"   39 A'                 
  2.340   2.564   2.579   2.694   2.974   3.791   3.953   4.440
 14 A"   40 A'   41 A'   42 A'   43 A'   15 A"   44 A'   45 A'                 
  6.995  13.791  13.846  13.988  35.398 163.124
 46 A'   16 A"   47 A'   48 A'   49 A'   50 A'                                 

 Beta MOs, Restricted
 -- Occupied --                  
-77.093 -14.327  -6.588  -4.750  -4.749  -4.744  -0.874  -0.596
  1 A'    2 A'    3 A'    1 A"    4 A'    5 A'    6 A'    7 A'                 
 -0.479  -0.331  -0.329  -0.275
  8 A'    2 A"    9 A'   10 A'                                                 
 -- Virtual --                   
 -0.104  -0.020   0.007   0.036   0.040   0.043   0.059   0.093
  3 A"   11 A'   12 A'   13 A'   14 A'    4 A"   15 A'   16 A'                 
  0.124   0.146   0.147   0.172   0.199   0.214   0.278   0.285
 17 A'   18 A'    5 A"   19 A'   20 A'   21 A'   22 A'    6 A"                 
  0.349   0.414   0.513   0.606   0.621   0.659   0.679   0.758
 23 A'   24 A'   25 A'    7 A"   26 A'    8 A"   27 A'   28 A'                 
  0.828   0.831   0.905   1.047   1.084   1.310   1.383   1.400
 29 A'    9 A"   30 A'   31 A'   32 A'   10 A"   33 A'   11 A"                 
  1.443   1.540   1.612   1.649   1.922   2.004   2.106   2.299
 34 A'   12 A"   35 A'   36 A'   37 A'   38 A'   13 A"   39 A'                 
  2.340   2.564   2.579   2.694   2.974   3.791   3.953   4.440
 14 A"   40 A'   41 A'   42 A'   43 A'   15 A"   44 A'   45 A'                 
  6.995  13.791  13.846  13.988  35.398 163.124
 46 A'   16 A"   47 A'   48 A'   49 A'   50 A'                                 
 --------------------------------------------------------------

          Ground-State Mulliken Net Atomic Charges

     Atom                 Charge (a.u.)
  ----------------------------------------
      1 P                     0.285546
      2 N                    -0.433185
      3 H                     0.243128
      4 H                    -0.095489
  ----------------------------------------
  Sum of atomic charges =    -0.000000

 -----------------------------------------------------------------
                    Cartesian Multipole Moments
 -----------------------------------------------------------------
    Charge (ESU x 10^10)
                -0.0000
    Dipole Moment (Debye)
         X       0.9372      Y      -2.0230      Z       0.0000
       Tot       2.2295
    Quadrupole Moments (Debye-Ang)
        XX     -20.6647     XY       2.3579     YY     -20.4544
        XZ       0.0000     YZ       0.0000     ZZ     -19.4090
    Octopole Moments (Debye-Ang^2)
       XXX      -0.9625    XXY      -6.0191    XYY      -2.2323
       YYY      -1.3555    XXZ       0.0000    XYZ       0.0000
       YYZ       0.0000    XZZ       0.5405    YZZ      -0.7298
       ZZZ       0.0000
    Hexadecapole Moments (Debye-Ang^3)
      XXXX    -100.7325   XXXY       8.1041   XXYY     -24.8479
      XYYY       4.3682   YYYY     -43.4119   XXXZ       0.0000
      XXYZ       0.0000   XYYZ       0.0000   YYYZ       0.0000
      XXZZ     -21.3842   XYZZ       0.5953   YYZZ     -11.4442
      XZZZ       0.0000   YZZZ       0.0000   ZZZZ     -25.0924
 -----------------------------------------------------------------
 Calculating MO derivatives via CPSCF
 D1JvT checksum  = 36768 2766.4867878650
 D1KAT checksum  = 69984 310.2962280169
   1         3          12      0.245063    0.112137
   2         3          12      0.026250    0.014520
   3         3          12      0.002055    0.001080
   4         3          12      0.000147    0.000071
   5        13           2      0.000003    0.000002
   6        15           0      0.000000    0.000000    Roots Converged
 Time for AOints: 0.3 s (CPU) 0.1 s (wall)
 ------------------------------------------------------------------------------
                     AOints        : Timing summary (seconds)
 ------------------------------------------------------------------------------
     job step          cpu (% of tot)      sys (% of tot)     wall (% of tot)
 ------------------------------------------------------------------------------
  cpscf_lag         0.2939E+01 (30.9)   0.2000E-05 (50.0)   0.8437E+00 (32.1)
  iterzp            0.6246E+01 (65.7)   0.2000E-05 (50.0)   0.1683E+01 (64.1)
  make_fx           0.0000E+00 ( 0.0)   0.0000E+00 ( 0.0)   0.0000E+00 ( 0.0)
  AOints            0.3171E+00 ( 3.3)   0.0000E+00 ( 0.0)   0.9099E-01 ( 3.5)
 ------------------------------------------------------------------------------
   Grand Totals     0.9511E+01          0.4000E-05          0.2627E+01
 ------------------------------------------------------------------------------
 Calculating analytic Hessian of the SCF energy
 Polarizability Matrix (a.u.)
            1           2           3
    1 -41.0260604   2.7176805  -0.0000000
    2   2.7176805 -31.4021505  -0.0000000
    3  -0.0000000  -0.0000000 -21.2124781

 Direct stationary perturbation theory relativistic correction:

 rels  =       0.469325292967
 relv  =      -1.687238414983
 rel2e =       0.381831438083
 E_rel =      -0.836081683933

 Hessian of the SCF Energy
            1           2           3           4           5           6
    1   0.4760715   0.0226503  -0.0000000  -0.4227241  -0.0631721   0.0000000
    2   0.0226503   0.2221425  -0.0000000   0.0032560  -0.0523188  -0.0000000
    3  -0.0000000  -0.0000000   0.0249040   0.0000000  -0.0000000  -0.0335876
    4  -0.4227241   0.0032560   0.0000000   0.5523471   0.1859950  -0.0000000
    5  -0.0631721  -0.0523188  -0.0000000   0.1859950   0.3789915  -0.0000000
    6   0.0000000  -0.0000000  -0.0335876  -0.0000000  -0.0000000   0.0446109
    7  -0.0287599  -0.0237317   0.0000000  -0.1081303  -0.1526831   0.0000000
    8   0.0245588  -0.0020625   0.0000000  -0.2026249  -0.3323514   0.0000000
    9   0.0000000   0.0000000   0.0227785   0.0000000   0.0000000  -0.0302840
   10  -0.0245875  -0.0021746   0.0000000  -0.0214926   0.0298602   0.0000000
   11   0.0159630  -0.1677612   0.0000000   0.0133738   0.0056787   0.0000000
   12   0.0000000   0.0000000  -0.0140950  -0.0000000   0.0000000   0.0192607
            7           8           9          10          11          12
    1  -0.0287599   0.0245588   0.0000000  -0.0245875   0.0159630   0.0000000
    2  -0.0237317  -0.0020625   0.0000000  -0.0021746  -0.1677612   0.0000000
    3   0.0000000   0.0000000   0.0227785   0.0000000   0.0000000  -0.0140950
    4  -0.1081303  -0.2026249   0.0000000  -0.0214926   0.0133738  -0.0000000
    5  -0.1526831  -0.3323514   0.0000000   0.0298602   0.0056787   0.0000000
    6   0.0000000   0.0000000  -0.0302840   0.0000000   0.0000000   0.0192607
    7   0.1311321   0.1763958  -0.0000000   0.0057581   0.0000190  -0.0000000
    8   0.1763958   0.3305178  -0.0000000   0.0016703   0.0038961  -0.0000000
    9  -0.0000000  -0.0000000   0.0206658  -0.0000000  -0.0000000  -0.0131603
   10   0.0057581   0.0016703  -0.0000000   0.0403220  -0.0293559  -0.0000000
   11   0.0000190   0.0038961  -0.0000000  -0.0293559   0.1581865  -0.0000000
   12  -0.0000000  -0.0000000  -0.0131603  -0.0000000  -0.0000000   0.0079946
 Gradient time:  CPU 13.24 s  wall 3.79 s
 **********************************************************************
 **                                                                  **
 **                       VIBRATIONAL ANALYSIS                       **
 **                       --------------------                       **
 **                                                                  **
 **        VIBRATIONAL FREQUENCIES (CM**-1) AND NORMAL MODES         **
 **     FORCE CONSTANTS (mDYN/ANGSTROM) AND REDUCED MASSES (AMU)     **
 **                  INFRARED INTENSITIES (KM/MOL)                   **
 **                                                                  **
 **********************************************************************


 Mode:                 1                      2                      3
 Frequency:       813.46                 929.46                1049.81
 Force Cnst:      0.4286                 0.5787                 0.9507
 Red. Mass:       1.0993                 1.1369                 1.4641
 IR Active:          YES                    YES                    YES
 IR Intens:      102.269                113.663                 39.240
 Raman Active:       YES                    YES                    YES
               X      Y      Z        X      Y      Z        X      Y      Z
 P          0.025  0.003  0.000   -0.000 -0.000  0.030    0.026 -0.042 -0.000
 N         -0.068  0.032 -0.000    0.000 -0.000 -0.089   -0.144  0.093  0.000
 H          0.713 -0.420  0.000   -0.000  0.000  0.841    0.319 -0.200 -0.000
 H         -0.546 -0.103 -0.000    0.000  0.000 -0.533    0.891  0.180  0.000
 TransDip   0.319 -0.057  0.000   -0.000 -0.000  0.341    0.060 -0.191 -0.000

 Mode:                 4                      5                      6
 Frequency:      1107.41                2115.25                3492.29
 Force Cnst:      2.5424                 2.7434                 7.7451
 Red. Mass:       3.5186                 1.0407                 1.0778
 IR Active:          YES                    YES                    YES
 IR Intens:       17.781                269.984                  9.721
 Raman Active:       YES                    YES                    YES
               X      Y      Z        X      Y      Z        X      Y      Z
 P         -0.187 -0.030 -0.000    0.004 -0.032  0.000    0.002 -0.001 -0.000
 N          0.325  0.074  0.000    0.009  0.001 -0.000   -0.041 -0.061  0.000
 H          0.808 -0.171 -0.000   -0.014  0.007  0.000    0.498  0.864 -0.000
 H          0.411  0.054  0.000   -0.221  0.974 -0.000    0.007  0.008  0.000
 TransDip  -0.133 -0.021 -0.000    0.163 -0.500  0.000    0.068  0.073  0.000

 STANDARD THERMODYNAMIC QUANTITIES AT   298.15 K  AND     1.00 ATM

   This Molecule has  0 Imaginary Frequencies
   Zero point vibrational energy:       13.592 kcal/mol

   Atom    1 Element P  Has Mass   30.97376
   Atom    2 Element N  Has Mass   14.00307
   Atom    3 Element H  Has Mass    1.00783
   Atom    4 Element H  Has Mass    1.00783
   Molecular Mass:    46.992490 amu
   Principal axes and moments of inertia in amu*Bohr^2:
                             1           2           3
    Eigenvalues --        9.62225    97.18466   106.80692
          X               1.00000     0.00114     0.00000
          Y              -0.00114     1.00000     0.00000
          Z               0.00000    -0.00000     1.00000
   Rotational Symmetry Number is   1
   The Molecule is an Asymmetric Top
   Translational Enthalpy:        0.889 kcal/mol
   Rotational Enthalpy:           0.889 kcal/mol
   Vibrational Enthalpy:         13.703 kcal/mol
   gas constant (RT):             0.592 kcal/mol
   Translational Entropy:        37.467  cal/mol.K
   Rotational Entropy:           19.241  cal/mol.K
   Vibrational Entropy:           0.459  cal/mol.K

   Total Enthalpy:               16.073 kcal/mol
   Total Entropy:                57.166  cal/mol.K
Archival summary:
1\1\TWL01\FREQ\ProcedureUnspecified\BasisUnspecified\112\taweetha\SunNov2517:30:322018SunNov2517:30:322018\0\\#,FREQ,ProcedureUnspecified,BasisUnspecified,\\0,1\P\H,1,1.46107\N,1,1.57616,2,105.121\H,3,1.01926,1,118.731,2,-0,0\\\@

 Total job time:  4.70s(wall), 16.15s(cpu) 
 Sun Nov 25 17:30:32 2018

        *************************************************************
        *                                                           *
        *  Thank you very much for using Q-Chem.  Have a nice day.  *
        *                                                           *
        *************************************************************
