# Supplementary material for: Geometric and energetic data from ab initio calculations of haloethene, haloimine, halomethylenephosphine, haloiminophosphine, halodiazene, halodiphosphene and halocyclopropane
Source: Data Brief. 2019 Nov 2;27:104738. doi: 10.1016/j.dib.2019.104738 (PMC6861602; doi:10.1016/j.dib.2019.104738)
Supplement: Multimedia component 7 [file mmc7.zip › NP/B3LYP/HENPIE.out]

Q-Chem Developer Version!
                  Welcome to Q-Chem
     A Quantum Leap Into The Future Of Chemistry


 Q-Chem 5.1, Q-Chem, Inc., Pleasanton, CA (2018)

 Yihan Shao,  Zhengting Gan,  E. Epifanovsky,  A. T. B. Gilbert,  M. Wormit,  
 J. Kussmann,  A. W. Lange,  A. Behn,  Jia Deng,  Xintian Feng,  D. Ghosh,  
 M. Goldey,  P. R. Horn,  L. D. Jacobson,  I. Kaliman,  T. Kus,  A. Landau,  
 Jie Liu,  E. I. Proynov,  R. M. Richard,  R. P. Steele,  E. J. Sundstrom,  
 H. L. Woodcock III,  P. M. Zimmerman,  D. Zuev,  B. Albrecht,  E. Alguire,  
 S. A. Baeppler,  D. Barton,  Z. Benda,  Y. A. Bernard,  E. J. Berquist,  
 K. B. Bravaya,  H. Burton,  D. Casanova,  Chun-Min Chang,  Yunqing Chen,  
 A. Chien,  K. D. Closser,  M. P. Coons,  S. Coriani,  S. Dasgupta,  
 A. L. Dempwolff,  M. Diedenhofen,  Hainam Do,  R. G. Edgar,  Po-Tung Fang,  
 S. Faraji,  S. Fatehi,  Qingguo Feng,  K. D. Fenk,  J. Fosso-Tande,  
 Qinghui Ge,  A. Ghysels,  G. Gidofalvi,  J. Gomes,  J. Gonthier,  A. Gunina,  
 D. Hait,  M. W. D. Hanson-Heine,  P. H. P. Harbach,  A. W. Hauser,  
 J. E. Herr,  E. G. Hohenstein,  Z. C. Holden,  Kerwin Hui,  B. C. Huynh,  
 T.-C. Jagau,  Hyunjun Ji,  B. Kaduk,  K. Khistyaev,  Jaehoon Kim,  
 P. Klunzinger,  K. Koh,  D. Kosenkov,  L. Koulias,  T. Kowalczyk,  
 C. M. Krauter,  A. Kunitsa,  Ka Un Lao,  A. Laurent,  K. V. Lawler,  
 Joonho Lee,  D. Lefrancois,  S. Lehtola,  D. S. Levine,  Yi-Pei Li,  
 You-Sheng Lin,  Fenglai Liu,  E. Livshits,  A. Luenser,  P. Manohar,  
 E. Mansoor,  S. F. Manzer,  Shan-Ping Mao,  Yuezhi Mao,  N. Mardirossian,  
 A. V. Marenich,  T. Markovich,  L. A. Martinez-Martinez,  S. A. Maurer,  
 N. J. Mayhall,  S. C. McKenzie,  J.-M. Mewes,  A. F. Morrison,  
 J. W. Mullinax,  K. Nanda,  T. S. Nguyen-Beck,  R. Olivares-Amaya,  
 J. A. Parkhill,  T. M. Perrine,  F. Plasser,  P. Pokhilko,  S. Prager,  
 A. Prociuk,  E. Ramos,  D. R. Rehn,  F. Rob,  M. Schneider,  N. Sergueev,  
 S. M. Sharada,  S. Sharma,  D. W. Small,  T. Stauch,  T. Stein,  
 Yu-Chuan Su,  A. J. W. Thom,  A. Tkatchenko,  T. Tsuchimochi,  N. M. Tubman,  
 L. Vogt,  M. L. Vidal,  O. Vydrov,  M. A. Watson,  J. Wenzel,  
 M. de Wergifosse,  T. A. Wesolowski,  A. White,  J. Witte,  A. Yamada,  
 Jun Yang,  K. Yao,  S. Yeganeh,  S. R. Yost,  Zhi-Qiang You,  A. Zech,  
 Igor Ying Zhang,  Xing Zhang,  Yan Zhao,  Ying Zhu,  B. R. Brooks,  
 G. K. L. Chan,  C. J. Cramer,  M. S. Gordon,  W. J. Hehre,  A. Klamt,  
 M. W. Schmidt,  C. D. Sherrill,  D. G. Truhlar,  A. Aspuru-Guzik,  R. Baer,  
 A. T. Bell,  N. A. Besley,  Jeng-Da Chai,  A. E. DePrince, III,  
 R. A. DiStasio Jr.,  A. Dreuw,  B. D. Dunietz,  T. R. Furlani,  
 Chao-Ping Hsu,  Yousung Jung,  Jing Kong,  D. S. Lambrecht,  WanZhen Liang,  
 C. Ochsenfeld,  V. A. Rassolov,  L. V. Slipchenko,  J. E. Subotnik,  
 T. Van Voorhis,  J. M. Herbert,  A. I. Krylov,  P. M. W. Gill,  M. Head-Gordon

 Contributors to earlier versions of Q-Chem not listed above: 
 R. D. Adamson,  B. Austin,  J. Baker,  G. J. O. Beran,  K. Brandhorst,  
 S. T. Brown,  E. F. C. Byrd,  A. K. Chakraborty,  C.-L. Cheng,  
 Siu Hung Chien,  D. M. Chipman,  D. L. Crittenden,  H. Dachsel,  
 R. J. Doerksen,  A. D. Dutoi,  L. Fusti-Molnar,  W. A. Goddard III,  
 A. Golubeva-Zadorozhnaya,  S. R. Gwaltney,  G. Hawkins,  A. Heyden,  
 S. Hirata,  G. Kedziora,  F. J. Keil,  C. Kelley,  Jihan Kim,  R. A. King,  
 R. Z. Khaliullin,  P. P. Korambath,  W. Kurlancheek,  A. M. Lee,  M. S. Lee,  
 S. V. Levchenko,  Ching Yeh Lin,  D. Liotard,  R. C. Lochan,  I. Lotan,  
 P. E. Maslen,  N. Nair,  D. P. O'Neill,  D. Neuhauser,  E. Neuscamman,  
 C. M. Oana,  R. Olson,  B. Peters,  R. Peverati,  P. A. Pieniazek,  
 Y. M. Rhee,  J. Ritchie,  M. A. Rohrdanz,  E. Rosta,  N. J. Russ,  
 H. F. Schaefer III,  N. E. Schultz,  N. Shenvi,  A. C. Simmonett,  A. Sodt,  
 D. Stuck,  K. S. Thanthiriwatte,  V. Vanovschi,  Tao Wang,  A. Warshel,  
 C. F. Williams,  Q. Wu,  X. Xu,  W. Zhang

 Please cite Q-Chem as follows:
 Y. Shao et al., Mol. Phys. 113, 184-215 (2015)
 DOI: 10.1080/00268976.2014.952696

 Q-Chem 5.1.2 for Intel X86 EM64T Linux

 Parts of Q-Chem use Armadillo 8.300.2 (Tropical Shenanigans).
 http://arma.sourceforge.net/

 Q-Chem begins on Sun Nov 25 17:31:26 2018  

Host: 
0

     Scratch files written to /scratch/taweetham/qchem46759//
Input Ideriv = 2
Curr. Ideriv = -1
Max.  Ideriv = 2

Checking the input file for inconsistencies... 	...done.

--------------------------------------------------------------
User input:
--------------------------------------------------------------
$molecule
0 1
P 
N 1 PP 
H 2 PH 1 ANG 
I 1 PI 2 ANG  3 DHA

PP=1.9
PH=1.44
PF=1.54
PCl=2.03
PBr=2.5
PI=2.6
ANG=120.0
DHA=0.0
$end

$rem
   job_type	optimization
   basis	6-311++g**
   method	b3lyp
$end

--------------------------------------------------------------
 ----------------------------------------------------------------
             Standard Nuclear Orientation (Angstroms)
    I     Atom           X                Y                Z
 ----------------------------------------------------------------
    1      P       1.6009679883    -0.6635619940    -0.0000000000
    2      N       2.9730333379     0.6507578591     0.0000000000
    3      H       2.6303120444     2.0493793644     0.0000000000
    4      I      -0.8953974572     0.0631838780    -0.0000000000
 ----------------------------------------------------------------
 Molecular Point Group                 Cs    NOp =  2
 Largest Abelian Subgroup              Cs    NOp =  2
 Nuclear Repulsion Energy =   253.4637925195 hartrees
 There are       38 alpha and       38 beta electrons
 Requested basis set is 6-311++G(d,p)
 There are 48 shells and 121 basis functions

 Total QAlloc Memory Limit   2000 MB
 Mega-Array Size       188 MB
 MEM_STATIC part       192 MB
 A cutoff of  1.0D-11 yielded    972 shell pairs
 There are      6349 function pairs (      7111 Cartesian)

 -------------------------------------------------------
 OpenMP Integral Computing Module                       
 Release: version 1.0, May 2013, Q-Chem Inc. Pittsburgh 
 -------------------------------------------------------
 Integral Job Info:
 Integral job number is                      11
 Integral operator is                         1
 short-range coefficients                     0
 long-range coefficients              100000000
 Omega coefficients                           0
 if combine SR and LR in K                    0
 Integral screening is                        0
 Integral computing path is                   2
 max size of driver memory is            800000
 size of driver memory is                593474
 size of scratch memory is             11861008
 max col of scratch BK array               1296
 max len of scratch array in speh3          155
 max len of scratch index in speh4           18
 max int batch size is                      520
 min int batch size is                       52
 fixed nKL is                                52
 max L of basis functions is                  2
 order of int derivative is                   0
 number of shells is                         48
 number of basis is                         128
 number of cartesian basis is               128
 number of contracted shell pairs           972
 number of primitive shell pairs           2095
 maxK2 (contraction) of shell pair           36
 max number of K2 of shell pair               1
 max number of CS2 of shell pair            170
 max number of PS2 of shell pair            170
 mem total for path MDJ                  518044
 -------------------------------------------------------
 Smallest overlap matrix eigenvalue = 2.49E-03

 Scale SEOQF with 1.000000e-01/1.000000e-01/1.000000e-01

 Standard Electronic Orientation quadrupole field applied
 Nucleus-field energy     =     0.0000000063 hartrees
 Guess from superposition of atomic densities
 Warning:  Energy on first SCF cycle will be non-variational
 SAD guess density has 76.000000 electrons

 -----------------------------------------------------------------------
  General SCF calculation program by
  Eric Jon Sundstrom, Paul Horn, Yuezhi Mao, Dmitri Zuev, Alec White,
  David Stuck, Shaama M.S., Shane Yost, Joonho Lee, David Small,
  Daniel Levine, Susi Lehtola, Hugh Burton, Evgeny Epifanovsky
 -----------------------------------------------------------------------
 Exchange:     0.2000 Hartree-Fock + 0.0800 Slater + 0.7200 B88
 Correlation:  0.1900 VWN1RPA + 0.8100 LYP
 Using SG-1 standard quadrature grid
 using 4 threads for integral computing
 -------------------------------------------------------
 OpenMP Integral computing Module                
 Release: version 2.0, May 2017, Q-Chem Inc. Pleasanton 
 -------------------------------------------------------
 -------------------------------------------------------
 OpenMP BLAS3 based DFT computing Module                
 Release: version 1.0, May 2013, Q-Chem Inc. Pittsburgh 
 -------------------------------------------------------
 A restricted SCF calculation will be
 performed using DIIS
 SCF converges when DIIS error is below 1.0e-08
 ---------------------------------------
  Cycle       Energy         DIIS error
 ---------------------------------------
    1   -7315.9265167037      3.33e-02  
    2   -7316.0358281248      7.59e-03  
    3   -7314.3243302976      2.61e-02  
    4   -7316.1211781522      3.29e-03  
    5   -7316.1356595086      2.88e-03  
    6   -7316.1548723091      7.02e-04  
    7   -7316.1561216830      2.38e-04  
    8   -7316.1562012783      1.23e-04  
    9   -7316.1562271081      5.32e-05  
   10   -7316.1562322884      1.17e-05  
   11   -7316.1562325702      3.12e-06  
   12   -7316.1562325906      1.72e-07  
   13   -7316.1562325906      9.18e-08  
   14   -7316.1562325907      2.31e-08  
   15   -7316.1562325907      2.29e-09  Convergence criterion met
 ---------------------------------------
 SCF time:   CPU 11.38s  wall 4.00s 
 SCF   energy in the final basis set =    -7316.1562325907
 Total energy in the final basis set =    -7316.1562325907

 --------------------------------------------------------------
             Orbital Energies (a.u.) and Symmetries
 --------------------------------------------------------------

 Alpha MOs, Restricted
 -- Occupied --                  
******* -176.32 -165.72 -165.72 -165.72  -77.16  -35.81  -31.31
  1 A'    2 A'    3 A'    1 A"    4 A'    5 A'    6 A'    7 A'                 
-31.302 -31.302 -22.957 -22.956 -22.956 -22.953 -22.953 -14.402
  2 A"    8 A'    9 A'    3 A"   10 A'    4 A"   11 A'   12 A'                 
 -6.646  -6.363  -4.808  -4.807  -4.804  -4.773  -4.763  -4.761
 13 A'   14 A'   15 A'    5 A"   16 A'   17 A'    6 A"   18 A'                 
 -2.039  -2.036  -2.035  -2.026  -2.026  -0.793  -0.676  -0.565
 19 A'    7 A"   20 A'    8 A"   21 A'   22 A'   23 A'   24 A'                 
 -0.412  -0.332  -0.322  -0.312  -0.283  -0.281
 25 A'   26 A'    9 A"   27 A'   28 A'   10 A"                                 
 -- Virtual --                   
 -0.151  -0.113  -0.070  -0.001   0.010   0.043   0.043   0.063
 11 A"   29 A'   30 A'   31 A'   32 A'   33 A'   12 A"   34 A'                 
  0.077   0.129   0.136   0.153   0.199   0.205   0.208   0.213
 35 A'   36 A'   13 A"   37 A'   38 A'   39 A'   14 A"   40 A'                 
  0.272   0.274   0.286   0.355   0.376   0.388   0.394   0.410
 41 A'   15 A"   42 A'   43 A'   16 A"   17 A"   44 A'   45 A'                 
  0.421   0.466   0.538   0.601   0.626   0.654   0.771   0.817
 46 A'   47 A'   48 A'   18 A"   49 A'   19 A"   50 A'   51 A'                 
  0.829   0.840   0.915   1.146   1.275   1.292   1.295   1.336
 20 A"   52 A'   53 A'   54 A'   21 A"   22 A"   55 A'   56 A'                 
  1.381   1.452   1.476   1.572   1.637   1.994   2.047   2.049
 57 A'   58 A'   23 A"   59 A'   60 A'   24 A"   61 A'   25 A"                 
  2.300   2.358   2.783   3.758   3.788   3.906   3.947   3.951
 62 A'   63 A'   64 A'   26 A"   65 A'   66 A'   27 A"   67 A'                 
  3.957   3.977   4.084   4.250   5.969   5.979   6.005   6.698
 28 A"   68 A'   69 A'   70 A'   29 A"   71 A'   72 A'   73 A'                 
 13.733  13.780  13.846  27.714  28.317  28.324  28.347  28.523
 30 A"   74 A'   75 A'   76 A'   31 A"   77 A'   78 A'   32 A"                 
 28.525  28.527  28.535  28.595  35.217 127.865 127.870 127.892
 79 A'   33 A"   80 A'   81 A'   82 A'   34 A"   83 A'   84 A'                 
151.533 162.7971901.691
 85 A'   86 A'   87 A'                                                         

 Beta MOs, Restricted
 -- Occupied --                  
******* -176.32 -165.72 -165.72 -165.72  -77.16  -35.81  -31.31
  1 A'    2 A'    3 A'    1 A"    4 A'    5 A'    6 A'    7 A'                 
-31.302 -31.302 -22.957 -22.956 -22.956 -22.953 -22.953 -14.402
  2 A"    8 A'    9 A'    3 A"   10 A'    4 A"   11 A'   12 A'                 
 -6.646  -6.363  -4.808  -4.807  -4.804  -4.773  -4.763  -4.761
 13 A'   14 A'   15 A'    5 A"   16 A'   17 A'    6 A"   18 A'                 
 -2.039  -2.036  -2.035  -2.026  -2.026  -0.793  -0.676  -0.565
 19 A'    7 A"   20 A'    8 A"   21 A'   22 A'   23 A'   24 A'                 
 -0.412  -0.332  -0.322  -0.312  -0.283  -0.281
 25 A'   26 A'    9 A"   27 A'   28 A'   10 A"                                 
 -- Virtual --                   
 -0.151  -0.113  -0.070  -0.001   0.010   0.043   0.043   0.063
 11 A"   29 A'   30 A'   31 A'   32 A'   33 A'   12 A"   34 A'                 
  0.077   0.129   0.136   0.153   0.199   0.205   0.208   0.213
 35 A'   36 A'   13 A"   37 A'   38 A'   39 A'   14 A"   40 A'                 
  0.272   0.274   0.286   0.355   0.376   0.388   0.394   0.410
 41 A'   15 A"   42 A'   43 A'   16 A"   17 A"   44 A'   45 A'                 
  0.421   0.466   0.538   0.601   0.626   0.654   0.771   0.817
 46 A'   47 A'   48 A'   18 A"   49 A'   19 A"   50 A'   51 A'                 
  0.829   0.840   0.915   1.146   1.275   1.292   1.295   1.336
 20 A"   52 A'   53 A'   54 A'   21 A"   22 A"   55 A'   56 A'                 
  1.381   1.452   1.476   1.572   1.637   1.994   2.047   2.049
 57 A'   58 A'   23 A"   59 A'   60 A'   24 A"   61 A'   25 A"                 
  2.300   2.358   2.783   3.758   3.788   3.906   3.947   3.951
 62 A'   63 A'   64 A'   26 A"   65 A'   66 A'   27 A"   67 A'                 
  3.957   3.977   4.084   4.250   5.969   5.979   6.005   6.698
 28 A"   68 A'   69 A'   70 A'   29 A"   71 A'   72 A'   73 A'                 
 13.733  13.780  13.846  27.714  28.317  28.324  28.347  28.523
 30 A"   74 A'   75 A'   76 A'   31 A"   77 A'   78 A'   32 A"                 
 28.525  28.527  28.535  28.595  35.217 127.865 127.870 127.892
 79 A'   33 A"   80 A'   81 A'   82 A'   34 A"   83 A'   84 A'                 
151.533 162.7971901.691
 85 A'   86 A'   87 A'                                                         
 --------------------------------------------------------------

          Ground-State Mulliken Net Atomic Charges

     Atom                 Charge (a.u.)
  ----------------------------------------
      1 P                     0.310140
      2 N                    -0.361108
      3 H                     0.198934
      4 I                    -0.147965
  ----------------------------------------
  Sum of atomic charges =     0.000000

 -----------------------------------------------------------------
                    Cartesian Multipole Moments
 -----------------------------------------------------------------
    Charge (ESU x 10^10)
                 0.0000
    Dipole Moment (Debye)
         X      -0.9646      Y       0.1885      Z      -0.0000
       Tot       0.9828
    Quadrupole Moments (Debye-Ang)
        XX     -55.2358     XY       0.3036     YY     -45.0511
        XZ       0.0000     YZ       0.0000     ZZ     -49.0658
    Octopole Moments (Debye-Ang^2)
       XXX     -88.9210    XXY       3.0286    XYY      -5.0806
       YYY      11.7845    XXZ      -0.0000    XYZ       0.0000
       YYZ      -0.0000    XZZ     -16.1716    YZZ       0.0285
       ZZZ      -0.0000
    Hexadecapole Moments (Debye-Ang^3)
      XXXX    -900.9900   XXXY     -10.6878   XXYY    -125.9808
      XYYY      20.5478   YYYY    -120.3975   XXXZ       0.0000
      XXYZ       0.0000   XYYZ       0.0000   YYYZ       0.0000
      XXZZ    -143.9649   XYZZ      -3.2711   YYZZ     -35.4485
      XZZZ       0.0000   YZZZ       0.0000   ZZZZ     -70.1714
 -----------------------------------------------------------------
 Calculating analytic gradient of the SCF energy
 Gradient of SCF Energy
            1           2           3           4
    1  -0.0681735   0.1018312  -0.0148177  -0.0188400
    2  -0.0855867  -0.0129047   0.0972393   0.0012520
    3  -0.0000000  -0.0000000  -0.0000000   0.0000000
 Max gradient component =       1.018E-01
 RMS gradient           =       5.207E-02
 Gradient time:  CPU 2.58 s  wall 0.74 s
 Geometry Optimization Parameters
   NAtoms,    NIC,     NZ,  NCons,   NDum,   NFix, NCnnct, MaxDiis
        4      14       4       0       0       0       0       0


** GEOMETRY OPTIMIZATION IN DELOCALIZED INTERNAL COORDINATES **
   Searching for a Minimum

   Optimization Cycle:   1

                       Coordinates (Angstroms)
     ATOM                X               Y               Z
      1  P         1.6009679883   -0.6635619940    0.0000000000
      2  N         2.9730333379    0.6507578591    0.0000000000
      3  H         2.6303120444    2.0493793644    0.0000000000
      4  I        -0.8953974572    0.0631838780    0.0000000000
   Point Group: cs    Number of degrees of freedom:     5


   Energy is  -7316.156232591


 Attempting to Generate Delocalized Internal Coordinates

  5 Hessian modes will be used to form the next step
  Hessian Eigenvalues:
     0.075278    0.130389    0.160000    0.195927    0.250000

 Minimum Search - Taking Simple RFO Step
 Searching for Lamda that Minimizes Along All modes
 Value Taken    Lamda =  -0.09756061
 Calculated Step too Large.  Step scaled by  0.487458
 Step Taken.  Stepsize is  0.300000

                             Maximum     Tolerance    Cnvgd?
         Gradient           0.128683      0.000300      NO
         Displacement       0.246472      0.001200      NO
         Energy change     *********      0.000001      NO


 New Cartesian Coordinates Obtained by Inverse Iteration

 Displacement from previous Coordinates is:  0.408749
 ----------------------------------------------------------------
             Standard Nuclear Orientation (Angstroms)
    I     Atom           X                Y                Z
 ----------------------------------------------------------------
    1      P       1.6597309329    -0.6101975629     0.0000000000
    2      N       2.9277382131     0.6581516546     0.0000000000
    3      H       2.5265131446     1.9251940392     0.0000000000
    4      I      -0.8050663773     0.1266109764     0.0000000000
 ----------------------------------------------------------------
 Molecular Point Group                 Cs    NOp =  2
 Largest Abelian Subgroup              Cs    NOp =  2
 Nuclear Repulsion Energy =   259.7388943049 hartrees
 There are       38 alpha and       38 beta electrons
 Applying Cartesian multipole field
    Component          Value
    ---------          -----
     (2,0,0)        1.00000E-11
     (0,2,0)        2.00000E-11
     (0,0,2)       -3.00000E-11
 Nucleus-field energy     =     0.0000000060 hartrees
 Requested basis set is 6-311++G(d,p)
 There are 48 shells and 121 basis functions
 A cutoff of  1.0D-11 yielded    983 shell pairs
 There are      6440 function pairs (      7220 Cartesian)
 Smallest overlap matrix eigenvalue = 2.48E-03
 Guess MOs from SCF MO coefficient file

 -----------------------------------------------------------------------
  General SCF calculation program by
  Eric Jon Sundstrom, Paul Horn, Yuezhi Mao, Dmitri Zuev, Alec White,
  David Stuck, Shaama M.S., Shane Yost, Joonho Lee, David Small,
  Daniel Levine, Susi Lehtola, Hugh Burton, Evgeny Epifanovsky
 -----------------------------------------------------------------------
 Exchange:     0.2000 Hartree-Fock + 0.0800 Slater + 0.7200 B88
 Correlation:  0.1900 VWN1RPA + 0.8100 LYP
 Using SG-1 standard quadrature grid
 using 4 threads for integral computing
 -------------------------------------------------------
 OpenMP Integral computing Module                
 Release: version 2.0, May 2017, Q-Chem Inc. Pleasanton 
 -------------------------------------------------------
 -------------------------------------------------------
 OpenMP BLAS3 based DFT computing Module                
 Release: version 1.0, May 2013, Q-Chem Inc. Pittsburgh 
 -------------------------------------------------------
 A restricted SCF calculation will be
 performed using DIIS
 SCF converges when DIIS error is below 1.0e-08
 ---------------------------------------
  Cycle       Energy         DIIS error
 ---------------------------------------
    1   -7316.1980859069      1.28e-03  
    2   -7316.1936099603      2.24e-03  
    3   -7316.1995278341      1.25e-03  
    4   -7316.2025135703      2.23e-04  
    5   -7316.2026168812      5.77e-05  
    6   -7316.2026247749      2.73e-05  
    7   -7316.2026262881      3.79e-06  
    8   -7316.2026263114      7.10e-07  
    9   -7316.2026263130      1.18e-07  
   10   -7316.2026263130      4.43e-08  
   11   -7316.2026263130      7.31e-09  Convergence criterion met
 ---------------------------------------
 SCF time:   CPU 8.37s  wall 3.00s 
 SCF   energy in the final basis set =    -7316.2026263130
 Total energy in the final basis set =    -7316.2026263130

 --------------------------------------------------------------
             Orbital Energies (a.u.) and Symmetries
 --------------------------------------------------------------

 Alpha MOs, Restricted
 -- Occupied --                  
******* -176.32 -165.72 -165.72 -165.72  -77.15  -35.81  -31.30
  1 A'    2 A'    3 A'    1 A"    4 A'    5 A'    6 A'    7 A'                 
-31.300 -31.299 -22.954 -22.954 -22.953 -22.950 -22.950 -14.390
  2 A"    8 A'    9 A'    3 A"   10 A'    4 A"   11 A'   12 A'                 
 -6.641  -6.361  -4.804  -4.802  -4.799  -4.770  -4.760  -4.759
 13 A'   14 A'   15 A'    5 A"   16 A'   17 A'    6 A"   18 A'                 
 -2.036  -2.033  -2.032  -2.024  -2.023  -0.819  -0.676  -0.563
 19 A'    7 A"   20 A'    8 A"   21 A'   22 A'   23 A'   24 A'                 
 -0.428  -0.339  -0.330  -0.309  -0.284  -0.283
 25 A'   26 A'    9 A"   27 A'   10 A"   28 A'                                 
 -- Virtual --                   
 -0.141  -0.103  -0.048   0.008   0.015   0.042   0.044   0.070
 11 A"   29 A'   30 A'   31 A'   32 A'   12 A"   33 A'   34 A'                 
  0.089   0.132   0.136   0.152   0.198   0.204   0.208   0.219
 35 A'   36 A'   13 A"   37 A'   38 A'   39 A'   14 A"   40 A'                 
  0.273   0.274   0.295   0.348   0.375   0.390   0.397   0.409
 15 A"   41 A'   42 A'   43 A'   16 A"   17 A"   44 A'   45 A'                 
  0.444   0.474   0.557   0.606   0.630   0.659   0.777   0.828
 46 A'   47 A'   48 A'   18 A"   49 A'   19 A"   50 A'   20 A"                 
  0.837   0.860   0.918   1.133   1.272   1.287   1.295   1.342
 51 A'   52 A'   53 A'   54 A'   21 A"   22 A"   55 A'   56 A'                 
  1.397   1.480   1.522   1.581   1.652   2.017   2.101   2.109
 57 A'   23 A"   58 A'   59 A'   60 A'   24 A"   25 A"   61 A'                 
  2.364   2.443   2.836   3.760   3.808   3.949   3.953   3.961
 62 A'   63 A'   64 A'   26 A"   65 A'   27 A"   66 A'   28 A"                 
  3.977   3.998   4.097   4.257   5.971   5.982   6.010   6.757
 67 A'   68 A'   69 A'   70 A'   29 A"   71 A'   72 A'   73 A'                 
 13.738  13.794  13.852  27.721  28.319  28.328  28.351  28.526
 30 A"   74 A'   75 A'   76 A'   31 A"   77 A'   78 A'   32 A"                 
 28.528  28.530  28.539  28.603  35.228 127.868 127.873 127.897
 79 A'   33 A"   80 A'   81 A'   82 A'   34 A"   83 A'   84 A'                 
151.539 162.8571901.697
 85 A'   86 A'   87 A'                                                         

 Beta MOs, Restricted
 -- Occupied --                  
******* -176.32 -165.72 -165.72 -165.72  -77.15  -35.81  -31.30
  1 A'    2 A'    3 A'    1 A"    4 A'    5 A'    6 A'    7 A'                 
-31.300 -31.299 -22.954 -22.954 -22.953 -22.950 -22.950 -14.390
  2 A"    8 A'    9 A'    3 A"   10 A'    4 A"   11 A'   12 A'                 
 -6.641  -6.361  -4.804  -4.802  -4.799  -4.770  -4.760  -4.759
 13 A'   14 A'   15 A'    5 A"   16 A'   17 A'    6 A"   18 A'                 
 -2.036  -2.033  -2.032  -2.024  -2.023  -0.819  -0.676  -0.563
 19 A'    7 A"   20 A'    8 A"   21 A'   22 A'   23 A'   24 A'                 
 -0.428  -0.339  -0.330  -0.309  -0.284  -0.283
 25 A'   26 A'    9 A"   27 A'   10 A"   28 A'                                 
 -- Virtual --                   
 -0.141  -0.103  -0.048   0.008   0.015   0.042   0.044   0.070
 11 A"   29 A'   30 A'   31 A'   32 A'   12 A"   33 A'   34 A'                 
  0.089   0.132   0.136   0.152   0.198   0.204   0.208   0.219
 35 A'   36 A'   13 A"   37 A'   38 A'   39 A'   14 A"   40 A'                 
  0.273   0.274   0.295   0.348   0.375   0.390   0.397   0.409
 15 A"   41 A'   42 A'   43 A'   16 A"   17 A"   44 A'   45 A'                 
  0.444   0.474   0.557   0.606   0.630   0.659   0.777   0.828
 46 A'   47 A'   48 A'   18 A"   49 A'   19 A"   50 A'   20 A"                 
  0.837   0.860   0.918   1.133   1.272   1.287   1.295   1.342
 51 A'   52 A'   53 A'   54 A'   21 A"   22 A"   55 A'   56 A'                 
  1.397   1.480   1.522   1.581   1.652   2.017   2.101   2.109
 57 A'   23 A"   58 A'   59 A'   60 A'   24 A"   25 A"   61 A'                 
  2.364   2.443   2.836   3.760   3.808   3.949   3.953   3.961
 62 A'   63 A'   64 A'   26 A"   65 A'   27 A"   66 A'   28 A"                 
  3.977   3.998   4.097   4.257   5.971   5.982   6.010   6.757
 67 A'   68 A'   69 A'   70 A'   29 A"   71 A'   72 A'   73 A'                 
 13.738  13.794  13.852  27.721  28.319  28.328  28.351  28.526
 30 A"   74 A'   75 A'   76 A'   31 A"   77 A'   78 A'   32 A"                 
 28.528  28.530  28.539  28.603  35.228 127.868 127.873 127.897
 79 A'   33 A"   80 A'   81 A'   82 A'   34 A"   83 A'   84 A'                 
151.539 162.8571901.697
 85 A'   86 A'   87 A'                                                         
 --------------------------------------------------------------

          Ground-State Mulliken Net Atomic Charges

     Atom                 Charge (a.u.)
  ----------------------------------------
      1 P                     0.311852
      2 N                    -0.363408
      3 H                     0.217898
      4 I                    -0.166343
  ----------------------------------------
  Sum of atomic charges =     0.000000

 -----------------------------------------------------------------
                    Cartesian Multipole Moments
 -----------------------------------------------------------------
    Charge (ESU x 10^10)
                 0.0000
    Dipole Moment (Debye)
         X      -0.8500      Y       0.2584      Z      -0.0000
       Tot       0.8884
    Quadrupole Moments (Debye-Ang)
        XX     -55.3111     XY       0.1798     YY     -45.1694
        XZ      -0.0000     YZ      -0.0000     ZZ     -48.6777
    Octopole Moments (Debye-Ang^2)
       XXX     -96.8375    XXY      -0.6338    XYY      -8.8523
       YYY       4.2119    XXZ      -0.0000    XYZ       0.0000
       YYZ      -0.0000    XZZ     -18.1638    YZZ      -2.2595
       ZZZ      -0.0000
    Hexadecapole Moments (Debye-Ang^3)
      XXXX    -877.2344   XXXY     -12.2221   XXYY    -123.8447
      XYYY      22.4804   YYYY    -116.3408   XXXZ      -0.0000
      XXYZ       0.0000   XYYZ      -0.0000   YYYZ      -0.0000
      XXZZ    -137.4966   XYZZ      -1.5828   YYZZ     -33.8958
      XZZZ      -0.0000   YZZZ      -0.0000   ZZZZ     -69.0037
 -----------------------------------------------------------------
 Calculating analytic gradient of the SCF energy
 Gradient of SCF Energy
            1           2           3           4
    1  -0.0659173   0.1030386  -0.0240977  -0.0130236
    2  -0.0764122  -0.0179327   0.0947518  -0.0004068
    3  -0.0000000   0.0000000   0.0000000   0.0000000
 Max gradient component =       1.030E-01
 RMS gradient           =       5.070E-02
 Gradient time:  CPU 2.62 s  wall 0.75 s
 Geometry Optimization Parameters
   NAtoms,    NIC,     NZ,  NCons,   NDum,   NFix, NCnnct, MaxDiis
        4      14       4       0       0       0       0       0

 Cartesian Hessian Update
 Hessian Updated using BFGS Update


** GEOMETRY OPTIMIZATION IN DELOCALIZED INTERNAL COORDINATES **
   Searching for a Minimum

   Optimization Cycle:   2

                       Coordinates (Angstroms)
     ATOM                X               Y               Z
      1  P         1.6597309329   -0.6101975629    0.0000000000
      2  N         2.9277382131    0.6581516546    0.0000000000
      3  H         2.5265131446    1.9251940392    0.0000000000
      4  I        -0.8050663773    0.1266109764    0.0000000000
   Point Group: cs    Number of degrees of freedom:     5


   Energy is  -7316.202626313

 Hessian Updated using BFGS Update

  5 Hessian modes will be used to form the next step
  Hessian Eigenvalues:
     0.024008    0.082289    0.163825    0.204547    0.249131

 Minimum Search - Taking Simple RFO Step
 Searching for Lamda that Minimizes Along All modes
 Value Taken    Lamda =  -0.13566498
 Calculated Step too Large.  Step scaled by  0.328171
 Step Taken.  Stepsize is  0.300000

                             Maximum     Tolerance    Cnvgd?
         Gradient           0.119864      0.000300      NO
         Displacement       0.235572      0.001200      NO
         Energy change     -0.046394      0.000001      NO


 New Cartesian Coordinates Obtained by Inverse Iteration

 Displacement from previous Coordinates is:  0.352769
 ----------------------------------------------------------------
             Standard Nuclear Orientation (Angstroms)
    I     Atom           X                Y                Z
 ----------------------------------------------------------------
    1      P       1.7195314367    -0.5595801996     0.0000000000
    2      N       2.8730814705     0.6727302582     0.0000000000
    3      H       2.4539840376     1.8101829128     0.0000000000
    4      I      -0.7376810315     0.1764261361     0.0000000000
 ----------------------------------------------------------------
 Molecular Point Group                 Cs    NOp =  2
 Largest Abelian Subgroup              Cs    NOp =  2
 Nuclear Repulsion Energy =   264.8696089213 hartrees
 There are       38 alpha and       38 beta electrons
 Applying Cartesian multipole field
    Component          Value
    ---------          -----
     (2,0,0)        1.00000E-11
     (0,2,0)        2.00000E-11
     (0,0,2)       -3.00000E-11
 Nucleus-field energy     =     0.0000000058 hartrees
 Requested basis set is 6-311++G(d,p)
 There are 48 shells and 121 basis functions
 A cutoff of  1.0D-11 yielded    991 shell pairs
 There are      6515 function pairs (      7307 Cartesian)
 Smallest overlap matrix eigenvalue = 2.48E-03
 Guess MOs from SCF MO coefficient file

 -----------------------------------------------------------------------
  General SCF calculation program by
  Eric Jon Sundstrom, Paul Horn, Yuezhi Mao, Dmitri Zuev, Alec White,
  David Stuck, Shaama M.S., Shane Yost, Joonho Lee, David Small,
  Daniel Levine, Susi Lehtola, Hugh Burton, Evgeny Epifanovsky
 -----------------------------------------------------------------------
 Exchange:     0.2000 Hartree-Fock + 0.0800 Slater + 0.7200 B88
 Correlation:  0.1900 VWN1RPA + 0.8100 LYP
 Using SG-1 standard quadrature grid
 using 4 threads for integral computing
 -------------------------------------------------------
 OpenMP Integral computing Module                
 Release: version 2.0, May 2017, Q-Chem Inc. Pleasanton 
 -------------------------------------------------------
 -------------------------------------------------------
 OpenMP BLAS3 based DFT computing Module                
 Release: version 1.0, May 2013, Q-Chem Inc. Pittsburgh 
 -------------------------------------------------------
 A restricted SCF calculation will be
 performed using DIIS
 SCF converges when DIIS error is below 1.0e-08
 ---------------------------------------
  Cycle       Energy         DIIS error
 ---------------------------------------
    1   -7316.2377694582      1.51e-03  
    2   -7316.2346357234      2.28e-03  
    3   -7316.2402743942      1.34e-03  
    4   -7316.2436264850      2.03e-04  
    5   -7316.2437095393      4.31e-05  
    6   -7316.2437125683      2.17e-05  
    7   -7316.2437138155      5.14e-06  
    8   -7316.2437138374      6.54e-07  
    9   -7316.2437138386      1.26e-07  
   10   -7316.2437138387      5.29e-08  
   11   -7316.2437138387      1.04e-08  
   12   -7316.2437138387      1.65e-09  Convergence criterion met
 ---------------------------------------
 SCF time:   CPU 9.29s  wall 2.00s 
 SCF   energy in the final basis set =    -7316.2437138387
 Total energy in the final basis set =    -7316.2437138387

 --------------------------------------------------------------
             Orbital Energies (a.u.) and Symmetries
 --------------------------------------------------------------

 Alpha MOs, Restricted
 -- Occupied --                  
******* -176.31 -165.71 -165.71 -165.71  -77.15  -35.81  -31.30
  1 A'    2 A'    3 A'    1 A"    4 A'    5 A'    6 A'    7 A'                 
-31.295 -31.294 -22.950 -22.949 -22.948 -22.946 -22.946 -14.376
  2 A"    8 A'    9 A'    3 A"   10 A'    4 A"   11 A'   12 A'                 
 -6.637  -6.356  -4.799  -4.798  -4.794  -4.766  -4.756  -4.754
 13 A'   14 A'   15 A'    5 A"   16 A'   17 A'    6 A"   18 A'                 
 -2.032  -2.029  -2.028  -2.019  -2.019  -0.851  -0.673  -0.567
 19 A'    7 A"   20 A'    8 A"   21 A'   22 A'   23 A'   24 A'                 
 -0.444  -0.348  -0.342  -0.304  -0.285  -0.282
 25 A'   26 A'    9 A"   27 A'   10 A"   28 A'                                 
 -- Virtual --                   
 -0.132  -0.094  -0.029   0.011   0.022   0.041   0.045   0.077
 11 A"   29 A'   30 A'   31 A'   32 A'   12 A"   33 A'   34 A'                 
  0.110   0.136   0.136   0.151   0.198   0.202   0.209   0.225
 35 A'   36 A'   13 A"   37 A'   38 A'   39 A'   14 A"   40 A'                 
  0.271   0.273   0.310   0.342   0.377   0.393   0.400   0.412
 15 A"   41 A'   42 A'   43 A'   16 A"   17 A"   44 A'   45 A'                 
  0.471   0.484   0.580   0.615   0.639   0.661   0.761   0.823
 46 A'   47 A'   48 A'   18 A"   49 A'   19 A"   50 A'   20 A"                 
  0.850   0.909   0.927   1.110   1.268   1.288   1.293   1.346
 51 A'   52 A'   53 A'   54 A'   21 A"   22 A"   55 A'   56 A'                 
  1.412   1.485   1.551   1.645   1.667   2.046   2.171   2.180
 57 A'   23 A"   58 A'   59 A'   60 A'   24 A"   25 A"   61 A'                 
  2.445   2.539   2.862   3.760   3.847   3.954   3.959   3.966
 62 A'   63 A'   64 A'   26 A"   65 A'   27 A"   66 A'   28 A"                 
  3.984   4.095   4.134   4.264   5.976   5.987   6.017   6.832
 67 A'   68 A'   69 A'   70 A'   29 A"   71 A'   72 A'   73 A'                 
 13.743  13.809  13.875  27.728  28.324  28.333  28.357  28.530
 30 A"   74 A'   75 A'   76 A'   31 A"   77 A'   78 A'   32 A"                 
 28.532  28.535  28.544  28.609  35.251 127.872 127.879 127.902
 79 A'   33 A"   80 A'   81 A'   82 A'   34 A"   83 A'   84 A'                 
151.546 162.9351901.704
 85 A'   86 A'   87 A'                                                         

 Beta MOs, Restricted
 -- Occupied --                  
******* -176.31 -165.71 -165.71 -165.71  -77.15  -35.81  -31.30
  1 A'    2 A'    3 A'    1 A"    4 A'    5 A'    6 A'    7 A'                 
-31.295 -31.294 -22.950 -22.949 -22.948 -22.946 -22.946 -14.376
  2 A"    8 A'    9 A'    3 A"   10 A'    4 A"   11 A'   12 A'                 
 -6.637  -6.356  -4.799  -4.798  -4.794  -4.766  -4.756  -4.754
 13 A'   14 A'   15 A'    5 A"   16 A'   17 A'    6 A"   18 A'                 
 -2.032  -2.029  -2.028  -2.019  -2.019  -0.851  -0.673  -0.567
 19 A'    7 A"   20 A'    8 A"   21 A'   22 A'   23 A'   24 A'                 
 -0.444  -0.348  -0.342  -0.304  -0.285  -0.282
 25 A'   26 A'    9 A"   27 A'   10 A"   28 A'                                 
 -- Virtual --                   
 -0.132  -0.094  -0.029   0.011   0.022   0.041   0.045   0.077
 11 A"   29 A'   30 A'   31 A'   32 A'   12 A"   33 A'   34 A'                 
  0.110   0.136   0.136   0.151   0.198   0.202   0.209   0.225
 35 A'   36 A'   13 A"   37 A'   38 A'   39 A'   14 A"   40 A'                 
  0.271   0.273   0.310   0.342   0.377   0.393   0.400   0.412
 15 A"   41 A'   42 A'   43 A'   16 A"   17 A"   44 A'   45 A'                 
  0.471   0.484   0.580   0.615   0.639   0.661   0.761   0.823
 46 A'   47 A'   48 A'   18 A"   49 A'   19 A"   50 A'   20 A"                 
  0.850   0.909   0.927   1.110   1.268   1.288   1.293   1.346
 51 A'   52 A'   53 A'   54 A'   21 A"   22 A"   55 A'   56 A'                 
  1.412   1.485   1.551   1.645   1.667   2.046   2.171   2.180
 57 A'   23 A"   58 A'   59 A'   60 A'   24 A"   25 A"   61 A'                 
  2.445   2.539   2.862   3.760   3.847   3.954   3.959   3.966
 62 A'   63 A'   64 A'   26 A"   65 A'   27 A"   66 A'   28 A"                 
  3.984   4.095   4.134   4.264   5.976   5.987   6.017   6.832
 67 A'   68 A'   69 A'   70 A'   29 A"   71 A'   72 A'   73 A'                 
 13.743  13.809  13.875  27.728  28.324  28.333  28.357  28.530
 30 A"   74 A'   75 A'   76 A'   31 A"   77 A'   78 A'   32 A"                 
 28.532  28.535  28.544  28.609  35.251 127.872 127.879 127.902
 79 A'   33 A"   80 A'   81 A'   82 A'   34 A"   83 A'   84 A'                 
151.546 162.9351901.704
 85 A'   86 A'   87 A'                                                         
 --------------------------------------------------------------

          Ground-State Mulliken Net Atomic Charges

     Atom                 Charge (a.u.)
  ----------------------------------------
      1 P                     0.314127
      2 N                    -0.360289
      3 H                     0.240361
      4 I                    -0.194200
  ----------------------------------------
  Sum of atomic charges =     0.000000

 -----------------------------------------------------------------
                    Cartesian Multipole Moments
 -----------------------------------------------------------------
    Charge (ESU x 10^10)
                 0.0000
    Dipole Moment (Debye)
         X      -0.5328      Y       0.2753      Z       0.0000
       Tot       0.5997
    Quadrupole Moments (Debye-Ang)
        XX     -54.7592     XY       0.0714     YY     -45.2715
        XZ      -0.0000     YZ       0.0000     ZZ     -48.2833
    Octopole Moments (Debye-Ang^2)
       XXX    -100.0268    XXY      -3.5985    XYY     -11.5373
       YYY      -2.2582    XXZ       0.0000    XYZ       0.0000
       YYZ       0.0000    XZZ     -19.2353    YZZ      -4.1742
       ZZZ       0.0000
    Hexadecapole Moments (Debye-Ang^3)
      XXXX    -850.9778   XXXY     -13.7985   XXYY    -122.2109
      XYYY      22.9048   YYYY    -113.8170   XXXZ       0.0000
      XXYZ       0.0000   XYYZ       0.0000   YYYZ       0.0000
      XXZZ    -131.9585   XYZZ      -0.5903   YYZZ     -32.7406
      XZZZ       0.0000   YZZZ       0.0000   ZZZZ     -67.9411
 -----------------------------------------------------------------
 Calculating analytic gradient of the SCF energy
 Gradient of SCF Energy
            1           2           3           4
    1  -0.0520305   0.0886249  -0.0282547  -0.0083397
    2  -0.0576917  -0.0213862   0.0802857  -0.0012078
    3   0.0000000  -0.0000000  -0.0000000  -0.0000000
 Max gradient component =       8.862E-02
 RMS gradient           =       4.249E-02
 Gradient time:  CPU 2.67 s  wall 0.76 s
 Geometry Optimization Parameters
   NAtoms,    NIC,     NZ,  NCons,   NDum,   NFix, NCnnct, MaxDiis
        4      14       4       0       0       0       0       0

 Cartesian Hessian Update
 Hessian Updated using BFGS Update


** GEOMETRY OPTIMIZATION IN DELOCALIZED INTERNAL COORDINATES **
   Searching for a Minimum

   Optimization Cycle:   3

                       Coordinates (Angstroms)
     ATOM                X               Y               Z
      1  P         1.7195314367   -0.5595801996    0.0000000000
      2  N         2.8730814705    0.6727302582    0.0000000000
      3  H         2.4539840376    1.8101829128    0.0000000000
      4  I        -0.7376810315    0.1764261361    0.0000000000
   Point Group: cs    Number of degrees of freedom:     5


   Energy is  -7316.243713839

 Hessian Updated using BFGS Update

  5 Hessian modes will be used to form the next step
  Hessian Eigenvalues:
     0.072928    0.083023    0.161615    0.232775    0.249886

 Minimum Search - Taking Simple RFO Step
 Searching for Lamda that Minimizes Along All modes
 Value Taken    Lamda =  -0.08561179
 Calculated Step too Large.  Step scaled by  0.417295
 Step Taken.  Stepsize is  0.300000

                             Maximum     Tolerance    Cnvgd?
         Gradient           0.096992      0.000300      NO
         Displacement       0.231717      0.001200      NO
         Energy change     -0.041088      0.000001      NO


 New Cartesian Coordinates Obtained by Inverse Iteration

 Displacement from previous Coordinates is:  0.295637
 ----------------------------------------------------------------
             Standard Nuclear Orientation (Angstroms)
    I     Atom           X                Y                Z
 ----------------------------------------------------------------
    1      P       1.7698267006    -0.5114336908     0.0000000000
    2      N       2.8111795942     0.6952671905     0.0000000000
    3      H       2.4171249887     1.7074551082     0.0000000000
    4      I      -0.6892153702     0.2084704996     0.0000000000
 ----------------------------------------------------------------
 Molecular Point Group                 Cs    NOp =  2
 Largest Abelian Subgroup              Cs    NOp =  2
 Nuclear Repulsion Energy =   269.5775168417 hartrees
 There are       38 alpha and       38 beta electrons
 Applying Cartesian multipole field
    Component          Value
    ---------          -----
     (2,0,0)        1.00000E-11
     (0,2,0)        2.00000E-11
     (0,0,2)       -3.00000E-11
 Nucleus-field energy     =     0.0000000057 hartrees
 Requested basis set is 6-311++G(d,p)
 There are 48 shells and 121 basis functions
 A cutoff of  1.0D-11 yielded   1003 shell pairs
 There are      6638 function pairs (      7444 Cartesian)
 Smallest overlap matrix eigenvalue = 2.48E-03
 Guess MOs from SCF MO coefficient file

 -----------------------------------------------------------------------
  General SCF calculation program by
  Eric Jon Sundstrom, Paul Horn, Yuezhi Mao, Dmitri Zuev, Alec White,
  David Stuck, Shaama M.S., Shane Yost, Joonho Lee, David Small,
  Daniel Levine, Susi Lehtola, Hugh Burton, Evgeny Epifanovsky
 -----------------------------------------------------------------------
 Exchange:     0.2000 Hartree-Fock + 0.0800 Slater + 0.7200 B88
 Correlation:  0.1900 VWN1RPA + 0.8100 LYP
 Using SG-1 standard quadrature grid
 using 4 threads for integral computing
 -------------------------------------------------------
 OpenMP Integral computing Module                
 Release: version 2.0, May 2017, Q-Chem Inc. Pleasanton 
 -------------------------------------------------------
 -------------------------------------------------------
 OpenMP BLAS3 based DFT computing Module                
 Release: version 1.0, May 2013, Q-Chem Inc. Pittsburgh 
 -------------------------------------------------------
 A restricted SCF calculation will be
 performed using DIIS
 SCF converges when DIIS error is below 1.0e-08
 ---------------------------------------
  Cycle       Energy         DIIS error
 ---------------------------------------
    1   -7316.2644318984      1.73e-03  
    2   -7316.2630106797      2.22e-03  
    3   -7316.2677688607      1.40e-03  
    4   -7316.2713596466      1.90e-04  
    5   -7316.2714303305      3.86e-05  
    6   -7316.2714318345      7.05e-06  
    7   -7316.2714318916      5.42e-06  
    8   -7316.2714319651      8.90e-07  
    9   -7316.2714319664      1.11e-07  
   10   -7316.2714319664      5.03e-08  
   11   -7316.2714319664      1.11e-08  
   12   -7316.2714319665      1.92e-09  Convergence criterion met
 ---------------------------------------
 SCF time:   CPU 9.42s  wall 3.00s 
 SCF   energy in the final basis set =    -7316.2714319665
 Total energy in the final basis set =    -7316.2714319665

 --------------------------------------------------------------
             Orbital Energies (a.u.) and Symmetries
 --------------------------------------------------------------

 Alpha MOs, Restricted
 -- Occupied --                  
******* -176.31 -165.71 -165.71 -165.71  -77.14  -35.80  -31.29
  1 A'    2 A'    3 A'    1 A"    4 A'    5 A'    6 A'    7 A'                 
-31.290 -31.289 -22.944 -22.943 -22.943 -22.941 -22.941 -14.360
  2 A"    8 A'    9 A'    3 A"   10 A'    4 A"   11 A'   12 A'                 
 -6.632  -6.351  -4.795  -4.794  -4.789  -4.760  -4.751  -4.749
 13 A'   14 A'   15 A'    5 A"   16 A'   17 A'    6 A"   18 A'                 
 -2.026  -2.023  -2.022  -2.014  -2.014  -0.886  -0.670  -0.582
 19 A'    7 A"   20 A'    8 A"   21 A'   22 A'   23 A'   24 A'                 
 -0.456  -0.357  -0.357  -0.298  -0.284  -0.280
 25 A'   26 A'    9 A"   27 A'   10 A"   28 A'                                 
 -- Virtual --                   
 -0.123  -0.084  -0.016   0.014   0.026   0.040   0.046   0.085
 11 A"   29 A'   30 A'   31 A'   32 A'   12 A"   33 A'   34 A'                 
  0.133   0.136   0.146   0.150   0.199   0.201   0.210   0.231
 35 A'   13 A"   36 A'   37 A'   38 A'   39 A'   14 A"   40 A'                 
  0.270   0.272   0.325   0.343   0.379   0.398   0.404   0.417
 15 A"   41 A'   42 A'   43 A'   16 A"   17 A"   44 A'   45 A'                 
  0.483   0.516   0.604   0.628   0.658   0.662   0.748   0.815
 46 A'   47 A'   48 A'   18 A"   49 A'   19 A"   50 A'   20 A"                 
  0.852   0.905   1.005   1.080   1.272   1.295   1.295   1.352
 51 A'   52 A'   53 A'   54 A'   21 A"   22 A"   55 A'   56 A'                 
  1.433   1.490   1.551   1.643   1.808   2.073   2.243   2.262
 57 A'   23 A"   58 A'   59 A'   60 A'   24 A"   61 A'   25 A"                 
  2.537   2.619   2.888   3.764   3.898   3.959   3.965   3.971
 62 A'   63 A'   64 A'   26 A"   65 A'   27 A"   66 A'   28 A"                 
  3.992   4.107   4.269   4.307   5.980   5.992   6.024   6.904
 67 A'   68 A'   69 A'   70 A'   29 A"   71 A'   72 A'   73 A'                 
 13.747  13.824  13.930  27.734  28.329  28.338  28.363  28.536
 30 A"   74 A'   75 A'   76 A'   31 A"   77 A'   78 A'   32 A"                 
 28.538  28.541  28.549  28.616  35.315 127.877 127.884 127.909
 79 A'   33 A"   80 A'   81 A'   82 A'   34 A"   83 A'   84 A'                 
151.552 163.0201901.711
 85 A'   86 A'   87 A'                                                         

 Beta MOs, Restricted
 -- Occupied --                  
******* -176.31 -165.71 -165.71 -165.71  -77.14  -35.80  -31.29
  1 A'    2 A'    3 A'    1 A"    4 A'    5 A'    6 A'    7 A'                 
-31.290 -31.289 -22.944 -22.943 -22.943 -22.941 -22.941 -14.360
  2 A"    8 A'    9 A'    3 A"   10 A'    4 A"   11 A'   12 A'                 
 -6.632  -6.351  -4.795  -4.794  -4.789  -4.760  -4.751  -4.749
 13 A'   14 A'   15 A'    5 A"   16 A'   17 A'    6 A"   18 A'                 
 -2.026  -2.023  -2.022  -2.014  -2.014  -0.886  -0.670  -0.582
 19 A'    7 A"   20 A'    8 A"   21 A'   22 A'   23 A'   24 A'                 
 -0.456  -0.357  -0.357  -0.298  -0.284  -0.280
 25 A'   26 A'    9 A"   27 A'   10 A"   28 A'                                 
 -- Virtual --                   
 -0.123  -0.084  -0.016   0.014   0.026   0.040   0.046   0.085
 11 A"   29 A'   30 A'   31 A'   32 A'   12 A"   33 A'   34 A'                 
  0.133   0.136   0.146   0.150   0.199   0.201   0.210   0.231
 35 A'   13 A"   36 A'   37 A'   38 A'   39 A'   14 A"   40 A'                 
  0.270   0.272   0.325   0.343   0.379   0.398   0.404   0.417
 15 A"   41 A'   42 A'   43 A'   16 A"   17 A"   44 A'   45 A'                 
  0.483   0.516   0.604   0.628   0.658   0.662   0.748   0.815
 46 A'   47 A'   48 A'   18 A"   49 A'   19 A"   50 A'   20 A"                 
  0.852   0.905   1.005   1.080   1.272   1.295   1.295   1.352
 51 A'   52 A'   53 A'   54 A'   21 A"   22 A"   55 A'   56 A'                 
  1.433   1.490   1.551   1.643   1.808   2.073   2.243   2.262
 57 A'   23 A"   58 A'   59 A'   60 A'   24 A"   61 A'   25 A"                 
  2.537   2.619   2.888   3.764   3.898   3.959   3.965   3.971
 62 A'   63 A'   64 A'   26 A"   65 A'   27 A"   66 A'   28 A"                 
  3.992   4.107   4.269   4.307   5.980   5.992   6.024   6.904
 67 A'   68 A'   69 A'   70 A'   29 A"   71 A'   72 A'   73 A'                 
 13.747  13.824  13.930  27.734  28.329  28.338  28.363  28.536
 30 A"   74 A'   75 A'   76 A'   31 A"   77 A'   78 A'   32 A"                 
 28.538  28.541  28.549  28.616  35.315 127.877 127.884 127.909
 79 A'   33 A"   80 A'   81 A'   82 A'   34 A"   83 A'   84 A'                 
151.552 163.0201901.711
 85 A'   86 A'   87 A'                                                         
 --------------------------------------------------------------

          Ground-State Mulliken Net Atomic Charges

     Atom                 Charge (a.u.)
  ----------------------------------------
      1 P                     0.312305
      2 N                    -0.351128
      3 H                     0.262689
      4 I                    -0.223866
  ----------------------------------------
  Sum of atomic charges =     0.000000

 -----------------------------------------------------------------
                    Cartesian Multipole Moments
 -----------------------------------------------------------------
    Charge (ESU x 10^10)
                 0.0000
    Dipole Moment (Debye)
         X      -0.1087      Y       0.2516      Z      -0.0000
       Tot       0.2741
    Quadrupole Moments (Debye-Ang)
        XX     -53.6597     XY       0.0135     YY     -45.4038
        XZ      -0.0000     YZ       0.0000     ZZ     -47.8803
    Octopole Moments (Debye-Ang^2)
       XXX     -98.9014    XXY      -5.6188    XYY     -13.3311
       YYY      -7.2855    XXZ      -0.0000    XYZ      -0.0000
       YYZ      -0.0000    XZZ     -19.5528    YZZ      -5.5810
       ZZZ      -0.0000
    Hexadecapole Moments (Debye-Ang^3)
      XXXX    -818.3697   XXXY     -14.8743   XXYY    -120.4610
      XYYY      21.7096   YYYY    -111.9959   XXXZ      -0.0000
      XXYZ      -0.0000   XYYZ      -0.0000   YYYZ       0.0000
      XXZZ    -126.7865   XYZZ      -0.2497   YYZZ     -31.8146
      XZZZ      -0.0000   YZZZ       0.0000   ZZZZ     -66.9698
 -----------------------------------------------------------------
 Calculating analytic gradient of the SCF energy
 Gradient of SCF Energy
            1           2           3           4
    1  -0.0235293   0.0471732  -0.0198124  -0.0038315
    2  -0.0209690  -0.0164750   0.0388103  -0.0013662
    3   0.0000000  -0.0000000   0.0000000  -0.0000000
 Max gradient component =       4.717E-02
 RMS gradient           =       2.122E-02
 Gradient time:  CPU 2.71 s  wall 0.77 s
 Geometry Optimization Parameters
   NAtoms,    NIC,     NZ,  NCons,   NDum,   NFix, NCnnct, MaxDiis
        4      14       4       0       0       0       0       0

 Cartesian Hessian Update
 Hessian Updated using BFGS Update


** GEOMETRY OPTIMIZATION IN DELOCALIZED INTERNAL COORDINATES **
   Searching for a Minimum

   Optimization Cycle:   4

                       Coordinates (Angstroms)
     ATOM                X               Y               Z
      1  P         1.7698267006   -0.5114336908    0.0000000000
      2  N         2.8111795942    0.6952671905    0.0000000000
      3  H         2.4171249887    1.7074551082    0.0000000000
      4  I        -0.6892153702    0.2084704996    0.0000000000
   Point Group: cs    Number of degrees of freedom:     5


   Energy is  -7316.271431966

 Hessian Updated using BFGS Update

  5 Hessian modes will be used to form the next step
  Hessian Eigenvalues:
     0.081768    0.148549    0.161585    0.246603    0.305200

 Minimum Search - Taking Simple RFO Step
 Searching for Lamda that Minimizes Along All modes
 Value Taken    Lamda =  -0.01645015
 Step Taken.  Stepsize is  0.298349

                             Maximum     Tolerance    Cnvgd?
         Gradient           0.045624      0.000300      NO
         Displacement       0.226024      0.001200      NO
         Energy change     -0.027718      0.000001      NO


 New Cartesian Coordinates Obtained by Inverse Iteration

 Displacement from previous Coordinates is:  0.239344
 ----------------------------------------------------------------
             Standard Nuclear Orientation (Angstroms)
    I     Atom           X                Y                Z
 ----------------------------------------------------------------
    1      P       1.8005247214    -0.4821106871     0.0000000000
    2      N       2.7318869871     0.7264350780     0.0000000000
    3      H       2.4277556752     1.6348025874     0.0000000000
    4      I      -0.6512514704     0.2206321290     0.0000000000
 ----------------------------------------------------------------
 Molecular Point Group                 Cs    NOp =  2
 Largest Abelian Subgroup              Cs    NOp =  2
 Nuclear Repulsion Energy =   274.4949285824 hartrees
 There are       38 alpha and       38 beta electrons
 Applying Cartesian multipole field
    Component          Value
    ---------          -----
     (2,0,0)        1.00000E-11
     (0,2,0)        2.00000E-11
     (0,0,2)       -3.00000E-11
 Nucleus-field energy     =     0.0000000055 hartrees
 Requested basis set is 6-311++G(d,p)
 There are 48 shells and 121 basis functions
 A cutoff of  1.0D-11 yielded   1013 shell pairs
 There are      6694 function pairs (      7500 Cartesian)
 Smallest overlap matrix eigenvalue = 2.47E-03
 Guess MOs from SCF MO coefficient file

 -----------------------------------------------------------------------
  General SCF calculation program by
  Eric Jon Sundstrom, Paul Horn, Yuezhi Mao, Dmitri Zuev, Alec White,
  David Stuck, Shaama M.S., Shane Yost, Joonho Lee, David Small,
  Daniel Levine, Susi Lehtola, Hugh Burton, Evgeny Epifanovsky
 -----------------------------------------------------------------------
 Exchange:     0.2000 Hartree-Fock + 0.0800 Slater + 0.7200 B88
 Correlation:  0.1900 VWN1RPA + 0.8100 LYP
 Using SG-1 standard quadrature grid
 using 4 threads for integral computing
 -------------------------------------------------------
 OpenMP Integral computing Module                
 Release: version 2.0, May 2017, Q-Chem Inc. Pleasanton 
 -------------------------------------------------------
 -------------------------------------------------------
 OpenMP BLAS3 based DFT computing Module                
 Release: version 1.0, May 2013, Q-Chem Inc. Pittsburgh 
 -------------------------------------------------------
 A restricted SCF calculation will be
 performed using DIIS
 SCF converges when DIIS error is below 1.0e-08
 ---------------------------------------
  Cycle       Energy         DIIS error
 ---------------------------------------
    1   -7316.2659404129      1.90e-03  
    2   -7316.2674149085      1.94e-03  
    3   -7316.2693046555      1.57e-03  
    4   -7316.2737139793      1.68e-04  
    5   -7316.2737666678      4.02e-05  
    6   -7316.2737680842      7.70e-06  
    7   -7316.2737681382      2.06e-06  
    8   -7316.2737681431      1.17e-06  
    9   -7316.2737681470      1.97e-07  
   10   -7316.2737681471      4.83e-08  
   11   -7316.2737681471      9.30e-09  Convergence criterion met
 ---------------------------------------
 SCF time:   CPU 8.70s  wall 3.00s 
 SCF   energy in the final basis set =    -7316.2737681471
 Total energy in the final basis set =    -7316.2737681471

 --------------------------------------------------------------
             Orbital Energies (a.u.) and Symmetries
 --------------------------------------------------------------

 Alpha MOs, Restricted
 -- Occupied --                  
******* -176.30 -165.70 -165.70 -165.70  -77.14  -35.80  -31.29
  1 A'    2 A'    3 A'    1 A"    4 A'    5 A'    6 A'    7 A'                 
-31.285 -31.284 -22.939 -22.938 -22.938 -22.935 -22.935 -14.343
  2 A"    8 A'    9 A'    3 A"   10 A'    4 A"   11 A'   12 A'                 
 -6.629  -6.346  -4.791  -4.790  -4.785  -4.754  -4.746  -4.744
 13 A'   14 A'   15 A'    5 A"   16 A'   17 A'    6 A"   18 A'                 
 -2.021  -2.018  -2.017  -2.009  -2.009  -0.916  -0.671  -0.608
 19 A'    7 A"   20 A'    8 A"   21 A'   22 A'   23 A'   24 A'                 
 -0.462  -0.369  -0.366  -0.292  -0.281  -0.277
 25 A'    9 A"   26 A'   27 A'   10 A"   28 A'                                 
 -- Virtual --                   
 -0.117  -0.073  -0.008   0.016   0.028   0.039   0.046   0.091
 11 A"   29 A'   30 A'   31 A'   32 A'   12 A"   33 A'   34 A'                 
  0.135   0.139   0.148   0.175   0.196   0.212   0.212   0.236
 13 A"   35 A'   36 A'   37 A'   38 A'   39 A'   14 A"   40 A'                 
  0.269   0.271   0.332   0.350   0.380   0.402   0.408   0.425
 41 A'   15 A"   42 A'   43 A'   16 A"   17 A"   44 A'   45 A'                 
  0.488   0.549   0.622   0.639   0.664   0.706   0.743   0.808
 46 A'   47 A'   48 A'   18 A"   19 A"   49 A'   50 A'   20 A"                 
  0.852   0.906   1.037   1.086   1.284   1.300   1.320   1.360
 51 A'   52 A'   53 A'   54 A'   21 A"   55 A'   22 A"   56 A'                 
  1.488   1.495   1.544   1.649   1.969   2.081   2.241   2.374
 57 A'   23 A"   58 A'   59 A'   60 A'   24 A"   61 A'   25 A"                 
  2.534   2.708   3.039   3.774   3.927   3.964   3.970   3.977
 62 A'   63 A'   64 A'   26 A"   65 A'   27 A"   66 A'   28 A"                 
  4.009   4.115   4.273   4.546   5.985   5.998   6.030   6.949
 67 A'   68 A'   69 A'   70 A'   29 A"   71 A'   72 A'   73 A'                 
 13.751  13.838  13.997  27.739  28.334  28.344  28.369  28.541
 30 A"   74 A'   75 A'   76 A'   31 A"   77 A'   78 A'   32 A"                 
 28.543  28.546  28.555  28.623  35.454 127.883 127.890 127.915
 79 A'   33 A"   80 A'   81 A'   82 A'   34 A"   83 A'   84 A'                 
151.557 163.0811901.716
 85 A'   86 A'   87 A'                                                         

 Beta MOs, Restricted
 -- Occupied --                  
******* -176.30 -165.70 -165.70 -165.70  -77.14  -35.80  -31.29
  1 A'    2 A'    3 A'    1 A"    4 A'    5 A'    6 A'    7 A'                 
-31.285 -31.284 -22.939 -22.938 -22.938 -22.935 -22.935 -14.343
  2 A"    8 A'    9 A'    3 A"   10 A'    4 A"   11 A'   12 A'                 
 -6.629  -6.346  -4.791  -4.790  -4.785  -4.754  -4.746  -4.744
 13 A'   14 A'   15 A'    5 A"   16 A'   17 A'    6 A"   18 A'                 
 -2.021  -2.018  -2.017  -2.009  -2.009  -0.916  -0.671  -0.608
 19 A'    7 A"   20 A'    8 A"   21 A'   22 A'   23 A'   24 A'                 
 -0.462  -0.369  -0.366  -0.292  -0.281  -0.277
 25 A'    9 A"   26 A'   27 A'   10 A"   28 A'                                 
 -- Virtual --                   
 -0.117  -0.073  -0.008   0.016   0.028   0.039   0.046   0.091
 11 A"   29 A'   30 A'   31 A'   32 A'   12 A"   33 A'   34 A'                 
  0.135   0.139   0.148   0.175   0.196   0.212   0.212   0.236
 13 A"   35 A'   36 A'   37 A'   38 A'   39 A'   14 A"   40 A'                 
  0.269   0.271   0.332   0.350   0.380   0.402   0.408   0.425
 41 A'   15 A"   42 A'   43 A'   16 A"   17 A"   44 A'   45 A'                 
  0.488   0.549   0.622   0.639   0.664   0.706   0.743   0.808
 46 A'   47 A'   48 A'   18 A"   19 A"   49 A'   50 A'   20 A"                 
  0.852   0.906   1.037   1.086   1.284   1.300   1.320   1.360
 51 A'   52 A'   53 A'   54 A'   21 A"   55 A'   22 A"   56 A'                 
  1.488   1.495   1.544   1.649   1.969   2.081   2.241   2.374
 57 A'   23 A"   58 A'   59 A'   60 A'   24 A"   61 A'   25 A"                 
  2.534   2.708   3.039   3.774   3.927   3.964   3.970   3.977
 62 A'   63 A'   64 A'   26 A"   65 A'   27 A"   66 A'   28 A"                 
  4.009   4.115   4.273   4.546   5.985   5.998   6.030   6.949
 67 A'   68 A'   69 A'   70 A'   29 A"   71 A'   72 A'   73 A'                 
 13.751  13.838  13.997  27.739  28.334  28.344  28.369  28.541
 30 A"   74 A'   75 A'   76 A'   31 A"   77 A'   78 A'   32 A"                 
 28.543  28.546  28.555  28.623  35.454 127.883 127.890 127.915
 79 A'   33 A"   80 A'   81 A'   82 A'   34 A"   83 A'   84 A'                 
151.557 163.0811901.716
 85 A'   86 A'   87 A'                                                         
 --------------------------------------------------------------

          Ground-State Mulliken Net Atomic Charges

     Atom                 Charge (a.u.)
  ----------------------------------------
      1 P                     0.309665
      2 N                    -0.349444
      3 H                     0.286725
      4 I                    -0.246946
  ----------------------------------------
  Sum of atomic charges =    -0.000000

 -----------------------------------------------------------------
                    Cartesian Multipole Moments
 -----------------------------------------------------------------
    Charge (ESU x 10^10)
                -0.0000
    Dipole Moment (Debye)
         X       0.3463      Y       0.2004      Z      -0.0000
       Tot       0.4001
    Quadrupole Moments (Debye-Ang)
        XX     -52.1466     XY       0.0399     YY     -45.3972
        XZ       0.0000     YZ       0.0000     ZZ     -47.5040
    Octopole Moments (Debye-Ang^2)
       XXX     -94.1720    XXY      -5.9322    XYY     -14.0540
       YYY      -9.8554    XXZ      -0.0000    XYZ       0.0000
       YYZ      -0.0000    XZZ     -19.4143    YZZ      -6.2370
       ZZZ      -0.0000
    Hexadecapole Moments (Debye-Ang^3)
      XXXX    -774.6117   XXXY     -12.8195   XXYY    -116.5119
      XYYY      20.5538   YYYY    -110.5631   XXXZ       0.0000
      XXYZ       0.0000   XYYZ       0.0000   YYYZ       0.0000
      XXZZ    -121.2699   XYZZ      -0.2392   YYZZ     -31.1580
      XZZZ       0.0000   YZZZ       0.0000   ZZZZ     -66.1438
 -----------------------------------------------------------------
 Calculating analytic gradient of the SCF energy
 Gradient of SCF Energy
            1           2           3           4
    1   0.0063644  -0.0208165   0.0125214   0.0019307
    2   0.0190358   0.0409922  -0.0591086  -0.0009194
    3   0.0000000  -0.0000000  -0.0000000  -0.0000000
 Max gradient component =       5.911E-02
 RMS gradient           =       2.268E-02
 Gradient time:  CPU 2.73 s  wall 0.78 s
 Geometry Optimization Parameters
   NAtoms,    NIC,     NZ,  NCons,   NDum,   NFix, NCnnct, MaxDiis
        4      14       4       0       0       0       0       0

 Cartesian Hessian Update
 Hessian Updated using BFGS Update


** GEOMETRY OPTIMIZATION IN DELOCALIZED INTERNAL COORDINATES **
   Searching for a Minimum

   Optimization Cycle:   5

                       Coordinates (Angstroms)
     ATOM                X               Y               Z
      1  P         1.8005247214   -0.4821106871    0.0000000000
      2  N         2.7318869871    0.7264350780    0.0000000000
      3  H         2.4277556752    1.6348025874    0.0000000000
      4  I        -0.6512514704    0.2206321290    0.0000000000
   Point Group: cs    Number of degrees of freedom:     5


   Energy is  -7316.273768147

 Hessian Updated using BFGS Update

  5 Hessian modes will be used to form the next step
  Hessian Eigenvalues:
     0.081620    0.141148    0.230419    0.245549    0.487513

 Minimum Search - Taking Simple RFO Step
 Searching for Lamda that Minimizes Along All modes
 Value Taken    Lamda =  -0.00924185
 Step Taken.  Stepsize is  0.150452

                             Maximum     Tolerance    Cnvgd?
         Gradient           0.039303      0.000300      NO
         Displacement       0.101825      0.001200      NO
         Energy change     -0.002336      0.000001      NO


 New Cartesian Coordinates Obtained by Inverse Iteration

 Displacement from previous Coordinates is:  0.126012
 ----------------------------------------------------------------
             Standard Nuclear Orientation (Angstroms)
    I     Atom           X                Y                Z
 ----------------------------------------------------------------
    1      P       1.7943521162    -0.5068049320     0.0000000000
    2      N       2.7326891106     0.6974857321     0.0000000000
    3      H       2.4304208836     1.6890720107     0.0000000000
    4      I      -0.6485461970     0.2200062965     0.0000000000
 ----------------------------------------------------------------
 Molecular Point Group                 Cs    NOp =  2
 Largest Abelian Subgroup              Cs    NOp =  2
 Nuclear Repulsion Energy =   274.2151498060 hartrees
 There are       38 alpha and       38 beta electrons
 Applying Cartesian multipole field
    Component          Value
    ---------          -----
     (2,0,0)        1.00000E-11
     (0,2,0)        2.00000E-11
     (0,0,2)       -3.00000E-11
 Nucleus-field energy     =     0.0000000055 hartrees
 Requested basis set is 6-311++G(d,p)
 There are 48 shells and 121 basis functions
 A cutoff of  1.0D-11 yielded   1010 shell pairs
 There are      6673 function pairs (      7479 Cartesian)
 Smallest overlap matrix eigenvalue = 2.48E-03
 Guess MOs from SCF MO coefficient file

 -----------------------------------------------------------------------
  General SCF calculation program by
  Eric Jon Sundstrom, Paul Horn, Yuezhi Mao, Dmitri Zuev, Alec White,
  David Stuck, Shaama M.S., Shane Yost, Joonho Lee, David Small,
  Daniel Levine, Susi Lehtola, Hugh Burton, Evgeny Epifanovsky
 -----------------------------------------------------------------------
 Exchange:     0.2000 Hartree-Fock + 0.0800 Slater + 0.7200 B88
 Correlation:  0.1900 VWN1RPA + 0.8100 LYP
 Using SG-1 standard quadrature grid
 using 4 threads for integral computing
 -------------------------------------------------------
 OpenMP Integral computing Module                
 Release: version 2.0, May 2017, Q-Chem Inc. Pleasanton 
 -------------------------------------------------------
 -------------------------------------------------------
 OpenMP BLAS3 based DFT computing Module                
 Release: version 1.0, May 2013, Q-Chem Inc. Pittsburgh 
 -------------------------------------------------------
 A restricted SCF calculation will be
 performed using DIIS
 SCF converges when DIIS error is below 1.0e-08
 ---------------------------------------
  Cycle       Energy         DIIS error
 ---------------------------------------
    1   -7316.2752516710      9.81e-04  
    2   -7316.2759024608      7.16e-04  
    3   -7316.2752875486      9.23e-04  
    4   -7316.2767982942      5.02e-05  
    5   -7316.2768018891      1.53e-05  
    6   -7316.2768021404      4.16e-06  
    7   -7316.2768021630      1.77e-06  
    8   -7316.2768021707      3.20e-07  
    9   -7316.2768021709      7.65e-08  
   10   -7316.2768021710      1.32e-08  
   11   -7316.2768021709      2.06e-09  Convergence criterion met
 ---------------------------------------
 SCF time:   CPU 8.71s  wall 2.00s 
 SCF   energy in the final basis set =    -7316.2768021709
 Total energy in the final basis set =    -7316.2768021709

 --------------------------------------------------------------
             Orbital Energies (a.u.) and Symmetries
 --------------------------------------------------------------

 Alpha MOs, Restricted
 -- Occupied --                  
******* -176.30 -165.70 -165.70 -165.70  -77.13  -35.80  -31.29
  1 A'    2 A'    3 A'    1 A"    4 A'    5 A'    6 A'    7 A'                 
-31.284 -31.283 -22.938 -22.937 -22.937 -22.935 -22.935 -14.350
  2 A"    8 A'    9 A'    3 A"   10 A'    4 A"   11 A'   12 A'                 
 -6.628  -6.345  -4.790  -4.789  -4.784  -4.754  -4.745  -4.744
 13 A'   14 A'   15 A'    5 A"   16 A'   17 A'    6 A"   18 A'                 
 -2.020  -2.017  -2.016  -2.009  -2.009  -0.905  -0.667  -0.596
 19 A'    7 A"   20 A'    8 A"   21 A'   22 A'   23 A'   24 A'                 
 -0.459  -0.368  -0.365  -0.290  -0.281  -0.276
 25 A'    9 A"   26 A'   27 A'   10 A"   28 A'                                 
 -- Virtual --                   
 -0.116  -0.074  -0.010   0.015   0.027   0.039   0.046   0.090
 11 A"   29 A'   30 A'   31 A'   32 A'   12 A"   33 A'   34 A'                 
  0.134   0.140   0.149   0.157   0.196   0.207   0.212   0.236
 13 A"   35 A'   36 A'   37 A'   38 A'   39 A'   14 A"   40 A'                 
  0.269   0.271   0.330   0.351   0.381   0.402   0.408   0.427
 41 A'   15 A"   42 A'   43 A'   16 A"   17 A"   44 A'   45 A'                 
  0.487   0.530   0.623   0.641   0.665   0.686   0.733   0.807
 46 A'   47 A'   48 A'   18 A"   19 A"   49 A'   50 A'   20 A"                 
  0.855   0.911   1.044   1.090   1.282   1.300   1.309   1.359
 51 A'   52 A'   53 A'   54 A'   21 A"   55 A'   22 A"   56 A'                 
  1.472   1.495   1.549   1.644   1.878   2.075   2.216   2.312
 57 A'   23 A"   58 A'   59 A'   60 A'   24 A"   61 A'   25 A"                 
  2.576   2.681   2.927   3.768   3.914   3.964   3.971   3.978
 62 A'   63 A'   64 A'   26 A"   65 A'   27 A"   66 A'   28 A"                 
  4.008   4.115   4.274   4.428   5.985   5.998   6.031   6.947
 67 A'   68 A'   69 A'   70 A'   29 A"   71 A'   72 A'   73 A'                 
 13.752  13.840  13.995  27.740  28.335  28.345  28.370  28.542
 30 A"   74 A'   75 A'   76 A'   31 A"   77 A'   78 A'   32 A"                 
 28.544  28.547  28.556  28.624  35.367 127.883 127.891 127.915
 79 A'   33 A"   80 A'   81 A'   82 A'   34 A"   83 A'   84 A'                 
151.558 163.0781901.716
 85 A'   86 A'   87 A'                                                         

 Beta MOs, Restricted
 -- Occupied --                  
******* -176.30 -165.70 -165.70 -165.70  -77.13  -35.80  -31.29
  1 A'    2 A'    3 A'    1 A"    4 A'    5 A'    6 A'    7 A'                 
-31.284 -31.283 -22.938 -22.937 -22.937 -22.935 -22.935 -14.350
  2 A"    8 A'    9 A'    3 A"   10 A'    4 A"   11 A'   12 A'                 
 -6.628  -6.345  -4.790  -4.789  -4.784  -4.754  -4.745  -4.744
 13 A'   14 A'   15 A'    5 A"   16 A'   17 A'    6 A"   18 A'                 
 -2.020  -2.017  -2.016  -2.009  -2.009  -0.905  -0.667  -0.596
 19 A'    7 A"   20 A'    8 A"   21 A'   22 A'   23 A'   24 A'                 
 -0.459  -0.368  -0.365  -0.290  -0.281  -0.276
 25 A'    9 A"   26 A'   27 A'   10 A"   28 A'                                 
 -- Virtual --                   
 -0.116  -0.074  -0.010   0.015   0.027   0.039   0.046   0.090
 11 A"   29 A'   30 A'   31 A'   32 A'   12 A"   33 A'   34 A'                 
  0.134   0.140   0.149   0.157   0.196   0.207   0.212   0.236
 13 A"   35 A'   36 A'   37 A'   38 A'   39 A'   14 A"   40 A'                 
  0.269   0.271   0.330   0.351   0.381   0.402   0.408   0.427
 41 A'   15 A"   42 A'   43 A'   16 A"   17 A"   44 A'   45 A'                 
  0.487   0.530   0.623   0.641   0.665   0.686   0.733   0.807
 46 A'   47 A'   48 A'   18 A"   19 A"   49 A'   50 A'   20 A"                 
  0.855   0.911   1.044   1.090   1.282   1.300   1.309   1.359
 51 A'   52 A'   53 A'   54 A'   21 A"   55 A'   22 A"   56 A'                 
  1.472   1.495   1.549   1.644   1.878   2.075   2.216   2.312
 57 A'   23 A"   58 A'   59 A'   60 A'   24 A"   61 A'   25 A"                 
  2.576   2.681   2.927   3.768   3.914   3.964   3.971   3.978
 62 A'   63 A'   64 A'   26 A"   65 A'   27 A"   66 A'   28 A"                 
  4.008   4.115   4.274   4.428   5.985   5.998   6.031   6.947
 67 A'   68 A'   69 A'   70 A'   29 A"   71 A'   72 A'   73 A'                 
 13.752  13.840  13.995  27.740  28.335  28.345  28.370  28.542
 30 A"   74 A'   75 A'   76 A'   31 A"   77 A'   78 A'   32 A"                 
 28.544  28.547  28.556  28.624  35.367 127.883 127.891 127.915
 79 A'   33 A"   80 A'   81 A'   82 A'   34 A"   83 A'   84 A'                 
151.558 163.0781901.716
 85 A'   86 A'   87 A'                                                         
 --------------------------------------------------------------

          Ground-State Mulliken Net Atomic Charges

     Atom                 Charge (a.u.)
  ----------------------------------------
      1 P                     0.315179
      2 N                    -0.352846
      3 H                     0.285724
      4 I                    -0.248058
  ----------------------------------------
  Sum of atomic charges =     0.000000

 -----------------------------------------------------------------
                    Cartesian Multipole Moments
 -----------------------------------------------------------------
    Charge (ESU x 10^10)
                 0.0000
    Dipole Moment (Debye)
         X       0.3821      Y       0.2739      Z      -0.0000
       Tot       0.4702
    Quadrupole Moments (Debye-Ang)
        XX     -52.1878     XY       0.2783     YY     -45.0946
        XZ       0.0000     YZ       0.0000     ZZ     -47.6176
    Octopole Moments (Debye-Ang^2)
       XXX     -94.4071    XXY      -4.6243    XYY     -13.3370
       YYY      -8.0460    XXZ       0.0000    XYZ      -0.0000
       YYZ      -0.0000    XZZ     -19.6527    YZZ      -5.9160
       ZZZ      -0.0000
    Hexadecapole Moments (Debye-Ang^3)
      XXXX    -775.1513   XXXY      -8.2139   XXYY    -114.4788
      XYYY      24.2123   YYYY    -110.6940   XXXZ       0.0000
      XXYZ       0.0000   XYYZ       0.0000   YYYZ       0.0000
      XXZZ    -121.6099   XYZZ       0.3138   YYZZ     -31.5072
      XZZZ       0.0000   YZZZ       0.0000   ZZZZ     -66.3665
 -----------------------------------------------------------------
 Calculating analytic gradient of the SCF energy
 Gradient of SCF Energy
            1           2           3           4
    1   0.0071441  -0.0014876  -0.0083487   0.0026923
    2   0.0160164  -0.0297892   0.0143413  -0.0005686
    3   0.0000000  -0.0000000  -0.0000000  -0.0000000
 Max gradient component =       2.979E-02
 RMS gradient           =       1.111E-02
 Gradient time:  CPU 2.73 s  wall 0.78 s
 Geometry Optimization Parameters
   NAtoms,    NIC,     NZ,  NCons,   NDum,   NFix, NCnnct, MaxDiis
        4      14       4       0       0       0       0       0

 Cartesian Hessian Update
 Hessian Updated using BFGS Update


** GEOMETRY OPTIMIZATION IN DELOCALIZED INTERNAL COORDINATES **
   Searching for a Minimum

   Optimization Cycle:   6

                       Coordinates (Angstroms)
     ATOM                X               Y               Z
      1  P         1.7943521162   -0.5068049320    0.0000000000
      2  N         2.7326891106    0.6974857321    0.0000000000
      3  H         2.4304208836    1.6890720107    0.0000000000
      4  I        -0.6485461970    0.2200062965    0.0000000000
   Point Group: cs    Number of degrees of freedom:     5


   Energy is  -7316.276802171

 Hessian Updated using BFGS Update

  5 Hessian modes will be used to form the next step
  Hessian Eigenvalues:
     0.081629    0.144906    0.244478    0.272529    0.511437

 Minimum Search - Taking Simple RFO Step
 Searching for Lamda that Minimizes Along All modes
 Value Taken    Lamda =  -0.00201673
 Step Taken.  Stepsize is  0.083229

                             Maximum     Tolerance    Cnvgd?
         Gradient           0.018377      0.000300      NO
         Displacement       0.061419      0.001200      NO
         Energy change     -0.003034      0.000001      NO


 New Cartesian Coordinates Obtained by Inverse Iteration

 Displacement from previous Coordinates is:  0.107646
 ----------------------------------------------------------------
             Standard Nuclear Orientation (Angstroms)
    I     Atom           X                Y                Z
 ----------------------------------------------------------------
    1      P       1.7756114273    -0.5154181934     0.0000000000
    2      N       2.7430696458     0.7162181086     0.0000000000
    3      H       2.4652850336     1.6980065906     0.0000000000
    4      I      -0.6750501934     0.2009526016     0.0000000000
 ----------------------------------------------------------------
 Molecular Point Group                 Cs    NOp =  2
 Largest Abelian Subgroup              Cs    NOp =  2
 Nuclear Repulsion Energy =   272.1588506523 hartrees
 There are       38 alpha and       38 beta electrons
 Applying Cartesian multipole field
    Component          Value
    ---------          -----
     (2,0,0)        1.00000E-11
     (0,2,0)        2.00000E-11
     (0,0,2)       -3.00000E-11
 Nucleus-field energy     =     0.0000000055 hartrees
 Requested basis set is 6-311++G(d,p)
 There are 48 shells and 121 basis functions
 A cutoff of  1.0D-11 yielded   1005 shell pairs
 There are      6643 function pairs (      7446 Cartesian)
 Smallest overlap matrix eigenvalue = 2.48E-03
 Guess MOs from SCF MO coefficient file

 -----------------------------------------------------------------------
  General SCF calculation program by
  Eric Jon Sundstrom, Paul Horn, Yuezhi Mao, Dmitri Zuev, Alec White,
  David Stuck, Shaama M.S., Shane Yost, Joonho Lee, David Small,
  Daniel Levine, Susi Lehtola, Hugh Burton, Evgeny Epifanovsky
 -----------------------------------------------------------------------
 Exchange:     0.2000 Hartree-Fock + 0.0800 Slater + 0.7200 B88
 Correlation:  0.1900 VWN1RPA + 0.8100 LYP
 Using SG-1 standard quadrature grid
 using 4 threads for integral computing
 -------------------------------------------------------
 OpenMP Integral computing Module                
 Release: version 2.0, May 2017, Q-Chem Inc. Pleasanton 
 -------------------------------------------------------
 -------------------------------------------------------
 OpenMP BLAS3 based DFT computing Module                
 Release: version 1.0, May 2013, Q-Chem Inc. Pittsburgh 
 -------------------------------------------------------
 A restricted SCF calculation will be
 performed using DIIS
 SCF converges when DIIS error is below 1.0e-08
 ---------------------------------------
  Cycle       Energy         DIIS error
 ---------------------------------------
    1   -7316.2763099184      5.71e-04  
    2   -7316.2765466827      5.20e-04  
    3   -7316.2765041905      5.15e-04  
    4   -7316.2769773070      6.95e-05  
    5   -7316.2769872589      1.71e-05  
    6   -7316.2769875348      4.04e-06  
    7   -7316.2769875584      1.92e-06  
    8   -7316.2769875684      3.37e-07  
    9   -7316.2769875687      5.58e-08  
   10   -7316.2769875687      1.59e-08  
   11   -7316.2769875687      3.20e-09  Convergence criterion met
 ---------------------------------------
 SCF time:   CPU 8.66s  wall 2.00s 
 SCF   energy in the final basis set =    -7316.2769875687
 Total energy in the final basis set =    -7316.2769875687

 --------------------------------------------------------------
             Orbital Energies (a.u.) and Symmetries
 --------------------------------------------------------------

 Alpha MOs, Restricted
 -- Occupied --                  
******* -176.30 -165.70 -165.70 -165.70  -77.14  -35.80  -31.29
  1 A'    2 A'    3 A'    1 A"    4 A'    5 A'    6 A'    7 A'                 
-31.286 -31.285 -22.940 -22.939 -22.939 -22.937 -22.937 -14.351
  2 A"    8 A'    9 A'    3 A"   10 A'    4 A"   11 A'   12 A'                 
 -6.632  -6.347  -4.794  -4.793  -4.788  -4.756  -4.747  -4.745
 13 A'   14 A'   15 A'    5 A"   16 A'   17 A'    6 A"   18 A'                 
 -2.022  -2.019  -2.018  -2.011  -2.011  -0.896  -0.670  -0.598
 19 A'    7 A"   20 A'    8 A"   21 A'   22 A'   23 A'   24 A'                 
 -0.458  -0.361  -0.361  -0.292  -0.281  -0.277
 25 A'    9 A"   26 A'   27 A'   10 A"   28 A'                                 
 -- Virtual --                   
 -0.121  -0.076  -0.011   0.014   0.027   0.040   0.045   0.088
 11 A"   29 A'   30 A'   31 A'   32 A'   12 A"   33 A'   34 A'                 
  0.135   0.138   0.150   0.162   0.196   0.208   0.212   0.234
 13 A"   35 A'   36 A'   37 A'   38 A'   39 A'   14 A"   40 A'                 
  0.270   0.271   0.323   0.350   0.380   0.401   0.406   0.428
 41 A'   15 A"   42 A'   43 A'   16 A"   17 A"   44 A'   45 A'                 
  0.485   0.530   0.611   0.631   0.664   0.685   0.743   0.812
 46 A'   47 A'   48 A'   18 A"   19 A"   49 A'   50 A'   20 A"                 
  0.855   0.911   1.022   1.068   1.283   1.300   1.309   1.357
 51 A'   52 A'   53 A'   54 A'   21 A"   55 A'   22 A"   56 A'                 
  1.473   1.494   1.555   1.647   1.899   2.061   2.203   2.324
 57 A'   23 A"   58 A'   59 A'   60 A'   24 A"   61 A'   25 A"                 
  2.564   2.658   2.947   3.769   3.896   3.962   3.969   3.975
 62 A'   63 A'   64 A'   26 A"   65 A'   27 A"   66 A'   28 A"                 
  4.001   4.112   4.270   4.425   5.984   5.996   6.028   6.919
 67 A'   68 A'   69 A'   70 A'   29 A"   71 A'   72 A'   73 A'                 
 13.748  13.834  13.955  27.737  28.333  28.343  28.367  28.540
 30 A"   74 A'   75 A'   76 A'   31 A"   77 A'   78 A'   32 A"                 
 28.542  28.545  28.554  28.621  35.376 127.881 127.888 127.913
 79 A'   33 A"   80 A'   81 A'   82 A'   34 A"   83 A'   84 A'                 
151.554 163.0401901.713
 85 A'   86 A'   87 A'                                                         

 Beta MOs, Restricted
 -- Occupied --                  
******* -176.30 -165.70 -165.70 -165.70  -77.14  -35.80  -31.29
  1 A'    2 A'    3 A'    1 A"    4 A'    5 A'    6 A'    7 A'                 
-31.286 -31.285 -22.940 -22.939 -22.939 -22.937 -22.937 -14.351
  2 A"    8 A'    9 A'    3 A"   10 A'    4 A"   11 A'   12 A'                 
 -6.632  -6.347  -4.794  -4.793  -4.788  -4.756  -4.747  -4.745
 13 A'   14 A'   15 A'    5 A"   16 A'   17 A'    6 A"   18 A'                 
 -2.022  -2.019  -2.018  -2.011  -2.011  -0.896  -0.670  -0.598
 19 A'    7 A"   20 A'    8 A"   21 A'   22 A'   23 A'   24 A'                 
 -0.458  -0.361  -0.361  -0.292  -0.281  -0.277
 25 A'    9 A"   26 A'   27 A'   10 A"   28 A'                                 
 -- Virtual --                   
 -0.121  -0.076  -0.011   0.014   0.027   0.040   0.045   0.088
 11 A"   29 A'   30 A'   31 A'   32 A'   12 A"   33 A'   34 A'                 
  0.135   0.138   0.150   0.162   0.196   0.208   0.212   0.234
 13 A"   35 A'   36 A'   37 A'   38 A'   39 A'   14 A"   40 A'                 
  0.270   0.271   0.323   0.350   0.380   0.401   0.406   0.428
 41 A'   15 A"   42 A'   43 A'   16 A"   17 A"   44 A'   45 A'                 
  0.485   0.530   0.611   0.631   0.664   0.685   0.743   0.812
 46 A'   47 A'   48 A'   18 A"   19 A"   49 A'   50 A'   20 A"                 
  0.855   0.911   1.022   1.068   1.283   1.300   1.309   1.357
 51 A'   52 A'   53 A'   54 A'   21 A"   55 A'   22 A"   56 A'                 
  1.473   1.494   1.555   1.647   1.899   2.061   2.203   2.324
 57 A'   23 A"   58 A'   59 A'   60 A'   24 A"   61 A'   25 A"                 
  2.564   2.658   2.947   3.769   3.896   3.962   3.969   3.975
 62 A'   63 A'   64 A'   26 A"   65 A'   27 A"   66 A'   28 A"                 
  4.001   4.112   4.270   4.425   5.984   5.996   6.028   6.919
 67 A'   68 A'   69 A'   70 A'   29 A"   71 A'   72 A'   73 A'                 
 13.748  13.834  13.955  27.737  28.333  28.343  28.367  28.540
 30 A"   74 A'   75 A'   76 A'   31 A"   77 A'   78 A'   32 A"                 
 28.542  28.545  28.554  28.621  35.376 127.881 127.888 127.913
 79 A'   33 A"   80 A'   81 A'   82 A'   34 A"   83 A'   84 A'                 
151.554 163.0401901.713
 85 A'   86 A'   87 A'                                                         
 --------------------------------------------------------------

          Ground-State Mulliken Net Atomic Charges

     Atom                 Charge (a.u.)
  ----------------------------------------
      1 P                     0.321347
      2 N                    -0.371190
      3 H                     0.286156
      4 I                    -0.236313
  ----------------------------------------
  Sum of atomic charges =    -0.000000

 -----------------------------------------------------------------
                    Cartesian Multipole Moments
 -----------------------------------------------------------------
    Charge (ESU x 10^10)
                 0.0000
    Dipole Moment (Debye)
         X       0.2366      Y       0.2461      Z       0.0000
       Tot       0.3414
    Quadrupole Moments (Debye-Ang)
        XX     -52.5381     XY       0.2411     YY     -45.0667
        XZ       0.0000     YZ       0.0000     ZZ     -47.7154
    Octopole Moments (Debye-Ang^2)
       XXX     -93.5793    XXY      -3.9227    XYY     -12.3014
       YYY      -6.3639    XXZ       0.0000    XYZ       0.0000
       YYZ       0.0000    XZZ     -19.1209    YZZ      -5.3561
       ZZZ       0.0000
    Hexadecapole Moments (Debye-Ang^3)
      XXXX    -784.8222   XXXY      -9.0220   XXYY    -114.5665
      XYYY      22.9620   YYYY    -110.3491   XXXZ       0.0000
      XXYZ       0.0000   XYYZ       0.0000   YYYZ       0.0000
      XXZZ    -123.1590   XYZZ      -0.2475   YYZZ     -31.5588
      XZZZ      -0.0000   YZZZ       0.0000   ZZZZ     -66.6376
 -----------------------------------------------------------------
 Calculating analytic gradient of the SCF energy
 Gradient of SCF Energy
            1           2           3           4
    1  -0.0143130   0.0158208  -0.0017115   0.0002038
    2  -0.0169575   0.0145902   0.0027219  -0.0003546
    3   0.0000000   0.0000000  -0.0000000   0.0000000
 Max gradient component =       1.696E-02
 RMS gradient           =       8.973E-03
 Gradient time:  CPU 2.71 s  wall 0.77 s
 Geometry Optimization Parameters
   NAtoms,    NIC,     NZ,  NCons,   NDum,   NFix, NCnnct, MaxDiis
        4      14       4       0       0       0       0       0

 Cartesian Hessian Update
 Hessian Updated using BFGS Update


** GEOMETRY OPTIMIZATION IN DELOCALIZED INTERNAL COORDINATES **
   Searching for a Minimum

   Optimization Cycle:   7

                       Coordinates (Angstroms)
     ATOM                X               Y               Z
      1  P         1.7756114273   -0.5154181934    0.0000000000
      2  N         2.7430696458    0.7162181086    0.0000000000
      3  H         2.4652850336    1.6980065906    0.0000000000
      4  I        -0.6750501934    0.2009526016    0.0000000000
   Point Group: cs    Number of degrees of freedom:     5


   Energy is  -7316.276987569

 Hessian Updated using BFGS Update

  5 Hessian modes will be used to form the next step
  Hessian Eigenvalues:
     0.081499    0.153588    0.243678    0.438409    0.535960

 Minimum Search - Taking Simple RFO Step
 Searching for Lamda that Minimizes Along All modes
 Value Taken    Lamda =  -0.00109134
 Step Taken.  Stepsize is  0.054871

                             Maximum     Tolerance    Cnvgd?
         Gradient           0.016197      0.000300      NO
         Displacement       0.035984      0.001200      NO
         Energy change     -0.000185      0.000001      NO


 New Cartesian Coordinates Obtained by Inverse Iteration

 Displacement from previous Coordinates is:  0.039098
 ----------------------------------------------------------------
             Standard Nuclear Orientation (Angstroms)
    I     Atom           X                Y                Z
 ----------------------------------------------------------------
    1      P       1.7844604602    -0.5070230055     0.0000000000
    2      N       2.7283667298     0.7123389640     0.0000000000
    3      H       2.4708465883     1.6938977784     0.0000000000
    4      I      -0.6747578650     0.2005453704     0.0000000000
 ----------------------------------------------------------------
 Molecular Point Group                 Cs    NOp =  2
 Largest Abelian Subgroup              Cs    NOp =  2
 Nuclear Repulsion Energy =   272.6284239671 hartrees
 There are       38 alpha and       38 beta electrons
 Applying Cartesian multipole field
    Component          Value
    ---------          -----
     (2,0,0)        1.00000E-11
     (0,2,0)        2.00000E-11
     (0,0,2)       -3.00000E-11
 Nucleus-field energy     =     0.0000000055 hartrees
 Requested basis set is 6-311++G(d,p)
 There are 48 shells and 121 basis functions
 A cutoff of  1.0D-11 yielded   1006 shell pairs
 There are      6647 function pairs (      7450 Cartesian)
 Smallest overlap matrix eigenvalue = 2.48E-03
 Guess MOs from SCF MO coefficient file

 -----------------------------------------------------------------------
  General SCF calculation program by
  Eric Jon Sundstrom, Paul Horn, Yuezhi Mao, Dmitri Zuev, Alec White,
  David Stuck, Shaama M.S., Shane Yost, Joonho Lee, David Small,
  Daniel Levine, Susi Lehtola, Hugh Burton, Evgeny Epifanovsky
 -----------------------------------------------------------------------
 Exchange:     0.2000 Hartree-Fock + 0.0800 Slater + 0.7200 B88
 Correlation:  0.1900 VWN1RPA + 0.8100 LYP
 Using SG-1 standard quadrature grid
 using 4 threads for integral computing
 -------------------------------------------------------
 OpenMP Integral computing Module                
 Release: version 2.0, May 2017, Q-Chem Inc. Pleasanton 
 -------------------------------------------------------
 -------------------------------------------------------
 OpenMP BLAS3 based DFT computing Module                
 Release: version 1.0, May 2013, Q-Chem Inc. Pittsburgh 
 -------------------------------------------------------
 A restricted SCF calculation will be
 performed using DIIS
 SCF converges when DIIS error is below 1.0e-08
 ---------------------------------------
  Cycle       Energy         DIIS error
 ---------------------------------------
    1   -7316.2772723223      3.76e-04  
    2   -7316.2772753366      4.59e-04  
    3   -7316.2774755398      2.78e-04  
    4   -7316.2776149043      4.90e-05  
    5   -7316.2776199606      1.43e-05  
    6   -7316.2776202242      3.24e-06  
    7   -7316.2776202426      1.29e-06  
    8   -7316.2776202472      2.24e-07  
    9   -7316.2776202473      4.13e-08  
   10   -7316.2776202473      1.57e-08  
   11   -7316.2776202473      3.66e-09  Convergence criterion met
 ---------------------------------------
 SCF time:   CPU 8.70s  wall 3.00s 
 SCF   energy in the final basis set =    -7316.2776202473
 Total energy in the final basis set =    -7316.2776202473

 --------------------------------------------------------------
             Orbital Energies (a.u.) and Symmetries
 --------------------------------------------------------------

 Alpha MOs, Restricted
 -- Occupied --                  
******* -176.30 -165.70 -165.70 -165.70  -77.14  -35.80  -31.29
  1 A'    2 A'    3 A'    1 A"    4 A'    5 A'    6 A'    7 A'                 
-31.283 -31.283 -22.938 -22.937 -22.937 -22.934 -22.934 -14.350
  2 A"    8 A'    9 A'    3 A"   10 A'    4 A"   11 A'   12 A'                 
 -6.630  -6.344  -4.792  -4.792  -4.786  -4.753  -4.745  -4.743
 13 A'   14 A'   15 A'    5 A"   16 A'   17 A'    6 A"   18 A'                 
 -2.020  -2.017  -2.016  -2.008  -2.008  -0.902  -0.668  -0.601
 19 A'    7 A"   20 A'    8 A"   21 A'   22 A'   23 A'   24 A'                 
 -0.459  -0.365  -0.364  -0.290  -0.280  -0.276
 25 A'    9 A"   26 A'   27 A'   10 A"   28 A'                                 
 -- Virtual --                   
 -0.118  -0.075  -0.010   0.015   0.027   0.040   0.045   0.089
 11 A"   29 A'   30 A'   31 A'   32 A'   12 A"   33 A'   34 A'                 
  0.134   0.139   0.150   0.163   0.195   0.210   0.212   0.235
 13 A"   35 A'   36 A'   37 A'   38 A'   39 A'   14 A"   40 A'                 
  0.270   0.271   0.326   0.353   0.382   0.403   0.408   0.431
 41 A'   15 A"   42 A'   43 A'   16 A"   17 A"   44 A'   45 A'                 
  0.485   0.531   0.618   0.636   0.664   0.691   0.737   0.808
 46 A'   47 A'   48 A'   18 A"   19 A"   49 A'   50 A'   20 A"                 
  0.854   0.912   1.034   1.077   1.285   1.301   1.312   1.358
 51 A'   52 A'   53 A'   54 A'   21 A"   55 A'   22 A"   56 A'                 
  1.477   1.496   1.556   1.646   1.908   2.062   2.196   2.332
 57 A'   23 A"   58 A'   59 A'   60 A'   24 A"   61 A'   25 A"                 
  2.565   2.679   2.958   3.769   3.903   3.965   3.971   3.977
 62 A'   63 A'   64 A'   26 A"   65 A'   27 A"   66 A'   28 A"                 
  4.005   4.113   4.272   4.450   5.986   5.998   6.030   6.935
 67 A'   68 A'   69 A'   70 A'   29 A"   71 A'   72 A'   73 A'                 
 13.750  13.837  13.979  27.738  28.335  28.345  28.370  28.542
 30 A"   74 A'   75 A'   76 A'   31 A"   77 A'   78 A'   32 A"                 
 28.544  28.547  28.556  28.623  35.385 127.884 127.891 127.915
 79 A'   33 A"   80 A'   81 A'   82 A'   34 A"   83 A'   84 A'                 
151.556 163.0621901.715
 85 A'   86 A'   87 A'                                                         

 Beta MOs, Restricted
 -- Occupied --                  
******* -176.30 -165.70 -165.70 -165.70  -77.14  -35.80  -31.29
  1 A'    2 A'    3 A'    1 A"    4 A'    5 A'    6 A'    7 A'                 
-31.283 -31.283 -22.938 -22.937 -22.937 -22.934 -22.934 -14.350
  2 A"    8 A'    9 A'    3 A"   10 A'    4 A"   11 A'   12 A'                 
 -6.630  -6.344  -4.792  -4.792  -4.786  -4.753  -4.745  -4.743
 13 A'   14 A'   15 A'    5 A"   16 A'   17 A'    6 A"   18 A'                 
 -2.020  -2.017  -2.016  -2.008  -2.008  -0.902  -0.668  -0.601
 19 A'    7 A"   20 A'    8 A"   21 A'   22 A'   23 A'   24 A'                 
 -0.459  -0.365  -0.364  -0.290  -0.280  -0.276
 25 A'    9 A"   26 A'   27 A'   10 A"   28 A'                                 
 -- Virtual --                   
 -0.118  -0.075  -0.010   0.015   0.027   0.040   0.045   0.089
 11 A"   29 A'   30 A'   31 A'   32 A'   12 A"   33 A'   34 A'                 
  0.134   0.139   0.150   0.163   0.195   0.210   0.212   0.235
 13 A"   35 A'   36 A'   37 A'   38 A'   39 A'   14 A"   40 A'                 
  0.270   0.271   0.326   0.353   0.382   0.403   0.408   0.431
 41 A'   15 A"   42 A'   43 A'   16 A"   17 A"   44 A'   45 A'                 
  0.485   0.531   0.618   0.636   0.664   0.691   0.737   0.808
 46 A'   47 A'   48 A'   18 A"   19 A"   49 A'   50 A'   20 A"                 
  0.854   0.912   1.034   1.077   1.285   1.301   1.312   1.358
 51 A'   52 A'   53 A'   54 A'   21 A"   55 A'   22 A"   56 A'                 
  1.477   1.496   1.556   1.646   1.908   2.062   2.196   2.332
 57 A'   23 A"   58 A'   59 A'   60 A'   24 A"   61 A'   25 A"                 
  2.565   2.679   2.958   3.769   3.903   3.965   3.971   3.977
 62 A'   63 A'   64 A'   26 A"   65 A'   27 A"   66 A'   28 A"                 
  4.005   4.113   4.272   4.450   5.986   5.998   6.030   6.935
 67 A'   68 A'   69 A'   70 A'   29 A"   71 A'   72 A'   73 A'                 
 13.750  13.837  13.979  27.738  28.335  28.345  28.370  28.542
 30 A"   74 A'   75 A'   76 A'   31 A"   77 A'   78 A'   32 A"                 
 28.544  28.547  28.556  28.623  35.385 127.884 127.891 127.915
 79 A'   33 A"   80 A'   81 A'   82 A'   34 A"   83 A'   84 A'                 
151.556 163.0621901.715
 85 A'   86 A'   87 A'                                                         
 --------------------------------------------------------------

          Ground-State Mulliken Net Atomic Charges

     Atom                 Charge (a.u.)
  ----------------------------------------
      1 P                     0.320117
      2 N                    -0.364301
      3 H                     0.290947
      4 I                    -0.246762
  ----------------------------------------
  Sum of atomic charges =     0.000000

 -----------------------------------------------------------------
                    Cartesian Multipole Moments
 -----------------------------------------------------------------
    Charge (ESU x 10^10)
                 0.0000
    Dipole Moment (Debye)
         X       0.4482      Y       0.2774      Z      -0.0000
       Tot       0.5271
    Quadrupole Moments (Debye-Ang)
        XX     -51.9825     XY       0.4010     YY     -45.0264
        XZ       0.0000     YZ       0.0000     ZZ     -47.6552
    Octopole Moments (Debye-Ang^2)
       XXX     -91.0484    XXY      -3.4960    XYY     -11.9899
       YYY      -6.4579    XXZ       0.0000    XYZ       0.0000
       YYZ       0.0000    XZZ     -18.8308    YZZ      -5.4084
       ZZZ      -0.0000
    Hexadecapole Moments (Debye-Ang^3)
      XXXX    -775.4091   XXXY      -7.0142   XXYY    -113.4708
      XYYY      23.3941   YYYY    -109.2393   XXXZ       0.0000
      XXYZ       0.0000   XYYZ       0.0000   YYYZ       0.0000
      XXZZ    -122.3737   XYZZ      -0.1745   YYZZ     -31.3622
      XZZZ       0.0000   YZZZ       0.0000   ZZZZ     -66.5240
 -----------------------------------------------------------------
 Calculating analytic gradient of the SCF energy
 Gradient of SCF Energy
            1           2           3           4
    1  -0.0021684   0.0029497  -0.0013956   0.0006144
    2  -0.0007807   0.0019919  -0.0009829  -0.0002283
    3  -0.0000000   0.0000000  -0.0000000  -0.0000000
 Max gradient component =       2.950E-03
 RMS gradient           =       1.333E-03
 Gradient time:  CPU 2.72 s  wall 0.77 s
 Geometry Optimization Parameters
   NAtoms,    NIC,     NZ,  NCons,   NDum,   NFix, NCnnct, MaxDiis
        4      14       4       0       0       0       0       0

 Cartesian Hessian Update
 Hessian Updated using BFGS Update


** GEOMETRY OPTIMIZATION IN DELOCALIZED INTERNAL COORDINATES **
   Searching for a Minimum

   Optimization Cycle:   8

                       Coordinates (Angstroms)
     ATOM                X               Y               Z
      1  P         1.7844604602   -0.5070230055    0.0000000000
      2  N         2.7283667298    0.7123389640    0.0000000000
      3  H         2.4708465883    1.6938977784    0.0000000000
      4  I        -0.6747578650    0.2005453704    0.0000000000
   Point Group: cs    Number of degrees of freedom:     5


   Energy is  -7316.277620247

 Hessian Updated using BFGS Update

  5 Hessian modes will be used to form the next step
  Hessian Eigenvalues:
     0.081177    0.125757    0.243754    0.438454    0.567710

 Minimum Search - Taking Simple RFO Step
 Searching for Lamda that Minimizes Along All modes
 Value Taken    Lamda =  -0.00008710
 Step Taken.  Stepsize is  0.025802

                             Maximum     Tolerance    Cnvgd?
         Gradient           0.002147      0.000300      NO
         Displacement       0.014642      0.001200      NO
         Energy change     -0.000633      0.000001      NO


 New Cartesian Coordinates Obtained by Inverse Iteration

 Displacement from previous Coordinates is:  0.037018
 ----------------------------------------------------------------
             Standard Nuclear Orientation (Angstroms)
    I     Atom           X                Y                Z
 ----------------------------------------------------------------
    1      P       1.7832628167    -0.5050621631     0.0000000000
    2      N       2.7220072861     0.7123484970     0.0000000000
    3      H       2.4856376706     1.6986120318     0.0000000000
    4      I      -0.6819918600     0.1938607416     0.0000000000
 ----------------------------------------------------------------
 Molecular Point Group                 Cs    NOp =  2
 Largest Abelian Subgroup              Cs    NOp =  2
 Nuclear Repulsion Energy =   272.4217204417 hartrees
 There are       38 alpha and       38 beta electrons
 Applying Cartesian multipole field
    Component          Value
    ---------          -----
     (2,0,0)        1.00000E-11
     (0,2,0)        2.00000E-11
     (0,0,2)       -3.00000E-11
 Nucleus-field energy     =     0.0000000055 hartrees
 Requested basis set is 6-311++G(d,p)
 There are 48 shells and 121 basis functions
 A cutoff of  1.0D-11 yielded   1004 shell pairs
 There are      6628 function pairs (      7428 Cartesian)
 Smallest overlap matrix eigenvalue = 2.48E-03
 Guess MOs from SCF MO coefficient file

 -----------------------------------------------------------------------
  General SCF calculation program by
  Eric Jon Sundstrom, Paul Horn, Yuezhi Mao, Dmitri Zuev, Alec White,
  David Stuck, Shaama M.S., Shane Yost, Joonho Lee, David Small,
  Daniel Levine, Susi Lehtola, Hugh Burton, Evgeny Epifanovsky
 -----------------------------------------------------------------------
 Exchange:     0.2000 Hartree-Fock + 0.0800 Slater + 0.7200 B88
 Correlation:  0.1900 VWN1RPA + 0.8100 LYP
 Using SG-1 standard quadrature grid
 using 4 threads for integral computing
 -------------------------------------------------------
 OpenMP Integral computing Module                
 Release: version 2.0, May 2017, Q-Chem Inc. Pleasanton 
 -------------------------------------------------------
 -------------------------------------------------------
 OpenMP BLAS3 based DFT computing Module                
 Release: version 1.0, May 2013, Q-Chem Inc. Pittsburgh 
 -------------------------------------------------------
 A restricted SCF calculation will be
 performed using DIIS
 SCF converges when DIIS error is below 1.0e-08
 ---------------------------------------
  Cycle       Energy         DIIS error
 ---------------------------------------
    1   -7316.2776148571      1.56e-04  
    2   -7316.2776649943      1.00e-04  
    3   -7316.2776444260      1.44e-04  
    4   -7316.2776807701      1.68e-05  
    5   -7316.2776813863      4.83e-06  
    6   -7316.2776814283      1.21e-06  
    7   -7316.2776814313      3.40e-07  
    8   -7316.2776814315      7.58e-08  
    9   -7316.2776814316      1.68e-08  
   10   -7316.2776814315      5.16e-09  Convergence criterion met
 ---------------------------------------
 SCF time:   CPU 7.87s  wall 3.00s 
 SCF   energy in the final basis set =    -7316.2776814315
 Total energy in the final basis set =    -7316.2776814315

 --------------------------------------------------------------
             Orbital Energies (a.u.) and Symmetries
 --------------------------------------------------------------

 Alpha MOs, Restricted
 -- Occupied --                  
******* -176.30 -165.70 -165.70 -165.70  -77.14  -35.79  -31.29
  1 A'    2 A'    3 A'    1 A"    4 A'    5 A'    6 A'    7 A'                 
-31.282 -31.282 -22.937 -22.936 -22.936 -22.933 -22.933 -14.350
  2 A"    8 A'    9 A'    3 A"   10 A'    4 A"   11 A'   12 A'                 
 -6.630  -6.344  -4.792  -4.791  -4.786  -4.752  -4.744  -4.742
 13 A'   14 A'   15 A'    5 A"   16 A'   17 A'    6 A"   18 A'                 
 -2.019  -2.016  -2.015  -2.007  -2.007  -0.903  -0.667  -0.602
 19 A'    7 A"   20 A'    8 A"   21 A'   22 A'   23 A'   24 A'                 
 -0.459  -0.366  -0.365  -0.289  -0.280  -0.275
 25 A'    9 A"   26 A'   27 A'   10 A"   28 A'                                 
 -- Virtual --                   
 -0.118  -0.074  -0.010   0.015   0.027   0.040   0.045   0.089
 11 A"   29 A'   30 A'   31 A'   32 A'   12 A"   33 A'   34 A'                 
  0.134   0.139   0.150   0.163   0.195   0.211   0.213   0.235
 13 A"   35 A'   36 A'   37 A'   38 A'   39 A'   14 A"   40 A'                 
  0.270   0.271   0.326   0.354   0.383   0.404   0.408   0.434
 41 A'   15 A"   42 A'   43 A'   16 A"   17 A"   44 A'   45 A'                 
  0.484   0.529   0.620   0.637   0.663   0.692   0.735   0.807
 46 A'   47 A'   48 A'   18 A"   19 A"   49 A'   50 A'   20 A"                 
  0.853   0.913   1.033   1.080   1.286   1.302   1.314   1.358
 51 A'   52 A'   53 A'   54 A'   21 A"   55 A'   22 A"   56 A'                 
  1.478   1.496   1.559   1.647   1.910   2.058   2.185   2.334
 57 A'   23 A"   58 A'   59 A'   60 A'   24 A"   61 A'   25 A"                 
  2.565   2.683   2.964   3.769   3.901   3.966   3.971   3.978
 62 A'   63 A'   64 A'   26 A"   65 A'   27 A"   66 A'   28 A"                 
  4.006   4.113   4.272   4.456   5.986   5.999   6.031   6.938
 67 A'   68 A'   69 A'   70 A'   29 A"   71 A'   72 A'   73 A'                 
 13.750  13.837  13.984  27.739  28.336  28.346  28.371  28.543
 30 A"   74 A'   75 A'   76 A'   31 A"   77 A'   78 A'   32 A"                 
 28.545  28.548  28.557  28.623  35.387 127.885 127.892 127.916
 79 A'   33 A"   80 A'   81 A'   82 A'   34 A"   83 A'   84 A'                 
151.557 163.0661901.715
 85 A'   86 A'   87 A'                                                         

 Beta MOs, Restricted
 -- Occupied --                  
******* -176.30 -165.70 -165.70 -165.70  -77.14  -35.79  -31.29
  1 A'    2 A'    3 A'    1 A"    4 A'    5 A'    6 A'    7 A'                 
-31.282 -31.282 -22.937 -22.936 -22.936 -22.933 -22.933 -14.350
  2 A"    8 A'    9 A'    3 A"   10 A'    4 A"   11 A'   12 A'                 
 -6.630  -6.344  -4.792  -4.791  -4.786  -4.752  -4.744  -4.742
 13 A'   14 A'   15 A'    5 A"   16 A'   17 A'    6 A"   18 A'                 
 -2.019  -2.016  -2.015  -2.007  -2.007  -0.903  -0.667  -0.602
 19 A'    7 A"   20 A'    8 A"   21 A'   22 A'   23 A'   24 A'                 
 -0.459  -0.366  -0.365  -0.289  -0.280  -0.275
 25 A'    9 A"   26 A'   27 A'   10 A"   28 A'                                 
 -- Virtual --                   
 -0.118  -0.074  -0.010   0.015   0.027   0.040   0.045   0.089
 11 A"   29 A'   30 A'   31 A'   32 A'   12 A"   33 A'   34 A'                 
  0.134   0.139   0.150   0.163   0.195   0.211   0.213   0.235
 13 A"   35 A'   36 A'   37 A'   38 A'   39 A'   14 A"   40 A'                 
  0.270   0.271   0.326   0.354   0.383   0.404   0.408   0.434
 41 A'   15 A"   42 A'   43 A'   16 A"   17 A"   44 A'   45 A'                 
  0.484   0.529   0.620   0.637   0.663   0.692   0.735   0.807
 46 A'   47 A'   48 A'   18 A"   19 A"   49 A'   50 A'   20 A"                 
  0.853   0.913   1.033   1.080   1.286   1.302   1.314   1.358
 51 A'   52 A'   53 A'   54 A'   21 A"   55 A'   22 A"   56 A'                 
  1.478   1.496   1.559   1.647   1.910   2.058   2.185   2.334
 57 A'   23 A"   58 A'   59 A'   60 A'   24 A"   61 A'   25 A"                 
  2.565   2.683   2.964   3.769   3.901   3.966   3.971   3.978
 62 A'   63 A'   64 A'   26 A"   65 A'   27 A"   66 A'   28 A"                 
  4.006   4.113   4.272   4.456   5.986   5.999   6.031   6.938
 67 A'   68 A'   69 A'   70 A'   29 A"   71 A'   72 A'   73 A'                 
 13.750  13.837  13.984  27.739  28.336  28.346  28.371  28.543
 30 A"   74 A'   75 A'   76 A'   31 A"   77 A'   78 A'   32 A"                 
 28.545  28.548  28.557  28.623  35.387 127.885 127.892 127.916
 79 A'   33 A"   80 A'   81 A'   82 A'   34 A"   83 A'   84 A'                 
151.557 163.0661901.715
 85 A'   86 A'   87 A'                                                         
 --------------------------------------------------------------

          Ground-State Mulliken Net Atomic Charges

     Atom                 Charge (a.u.)
  ----------------------------------------
      1 P                     0.320918
      2 N                    -0.364750
      3 H                     0.293802
      4 I                    -0.249970
  ----------------------------------------
  Sum of atomic charges =    -0.000000

 -----------------------------------------------------------------
                    Cartesian Multipole Moments
 -----------------------------------------------------------------
    Charge (ESU x 10^10)
                -0.0000
    Dipole Moment (Debye)
         X       0.5427      Y       0.3018      Z      -0.0000
       Tot       0.6210
    Quadrupole Moments (Debye-Ang)
        XX     -51.7213     XY       0.5323     YY     -44.9729
        XZ      -0.0000     YZ       0.0000     ZZ     -47.6503
    Octopole Moments (Debye-Ang^2)
       XXX     -89.1168    XXY      -2.8503    XYY     -11.4205
       YYY      -5.8301    XXZ      -0.0000    XYZ       0.0000
       YYZ      -0.0000    XZZ     -18.5018    YZZ      -5.2365
       ZZZ      -0.0000
    Hexadecapole Moments (Debye-Ang^3)
      XXXX    -771.7204   XXXY      -5.5243   XXYY    -112.5488
      XYYY      23.5057   YYYY    -108.3378   XXXZ      -0.0000
      XXYZ       0.0000   XYYZ      -0.0000   YYYZ       0.0000
      XXZZ    -122.3089   XYZZ      -0.2856   YYZZ     -31.2634
      XZZZ      -0.0000   YZZZ       0.0000   ZZZZ     -66.5342
 -----------------------------------------------------------------
 Calculating analytic gradient of the SCF energy
 Gradient of SCF Energy
            1           2           3           4
    1   0.0000261   0.0003720  -0.0008929   0.0004947
    2   0.0013687  -0.0003762  -0.0008015  -0.0001910
    3  -0.0000000   0.0000000   0.0000000   0.0000000
 Max gradient component =       1.369E-03
 RMS gradient           =       5.682E-04
 Gradient time:  CPU 2.72 s  wall 0.79 s
 Geometry Optimization Parameters
   NAtoms,    NIC,     NZ,  NCons,   NDum,   NFix, NCnnct, MaxDiis
        4      14       4       0       0       0       0       0

 Cartesian Hessian Update
 Hessian Updated using BFGS Update


** GEOMETRY OPTIMIZATION IN DELOCALIZED INTERNAL COORDINATES **
   Searching for a Minimum

   Optimization Cycle:   9

                       Coordinates (Angstroms)
     ATOM                X               Y               Z
      1  P         1.7832628167   -0.5050621631    0.0000000000
      2  N         2.7220072861    0.7123484970    0.0000000000
      3  H         2.4856376706    1.6986120318    0.0000000000
      4  I        -0.6819918600    0.1938607416    0.0000000000
   Point Group: cs    Number of degrees of freedom:     5


   Energy is  -7316.277681432

 Hessian Updated using BFGS Update

  5 Hessian modes will be used to form the next step
  Hessian Eigenvalues:
     0.060970    0.083903    0.240267    0.430790    0.692142

 Minimum Search - Taking Simple RFO Step
 Searching for Lamda that Minimizes Along All modes
 Value Taken    Lamda =  -0.00004881
 Step Taken.  Stepsize is  0.026555

                             Maximum     Tolerance    Cnvgd?
         Gradient           0.001709      0.000300      NO
         Displacement       0.016193      0.001200      NO
         Energy change     -0.000061      0.000001      NO


 New Cartesian Coordinates Obtained by Inverse Iteration

 Displacement from previous Coordinates is:  0.046313
 ----------------------------------------------------------------
             Standard Nuclear Orientation (Angstroms)
    I     Atom           X                Y                Z
 ----------------------------------------------------------------
    1      P       1.7802291206    -0.5037668503     0.0000000000
    2      N       2.7167714752     0.7134326826     0.0000000000
    3      H       2.5040727272     1.7050098693     0.0000000000
    4      I      -0.6921574096     0.1850834058     0.0000000000
 ----------------------------------------------------------------
 Molecular Point Group                 Cs    NOp =  2
 Largest Abelian Subgroup              Cs    NOp =  2
 Nuclear Repulsion Energy =   271.9973393243 hartrees
 There are       38 alpha and       38 beta electrons
 Applying Cartesian multipole field
    Component          Value
    ---------          -----
     (2,0,0)        1.00000E-11
     (0,2,0)        2.00000E-11
     (0,0,2)       -3.00000E-11
 Nucleus-field energy     =     0.0000000055 hartrees
 Requested basis set is 6-311++G(d,p)
 There are 48 shells and 121 basis functions
 A cutoff of  1.0D-11 yielded   1002 shell pairs
 There are      6620 function pairs (      7419 Cartesian)
 Smallest overlap matrix eigenvalue = 2.48E-03
 Guess MOs from SCF MO coefficient file

 -----------------------------------------------------------------------
  General SCF calculation program by
  Eric Jon Sundstrom, Paul Horn, Yuezhi Mao, Dmitri Zuev, Alec White,
  David Stuck, Shaama M.S., Shane Yost, Joonho Lee, David Small,
  Daniel Levine, Susi Lehtola, Hugh Burton, Evgeny Epifanovsky
 -----------------------------------------------------------------------
 Exchange:     0.2000 Hartree-Fock + 0.0800 Slater + 0.7200 B88
 Correlation:  0.1900 VWN1RPA + 0.8100 LYP
 Using SG-1 standard quadrature grid
 using 4 threads for integral computing
 -------------------------------------------------------
 OpenMP Integral computing Module                
 Release: version 2.0, May 2017, Q-Chem Inc. Pleasanton 
 -------------------------------------------------------
 -------------------------------------------------------
 OpenMP BLAS3 based DFT computing Module                
 Release: version 1.0, May 2013, Q-Chem Inc. Pittsburgh 
 -------------------------------------------------------
 A restricted SCF calculation will be
 performed using DIIS
 SCF converges when DIIS error is below 1.0e-08
 ---------------------------------------
  Cycle       Energy         DIIS error
 ---------------------------------------
    1   -7316.2776441425      1.57e-04  
    2   -7316.2777064874      4.82e-05  
    3   -7316.2776924793      1.03e-04  
    4   -7316.2777102490      1.31e-05  
    5   -7316.2777106108      3.89e-06  
    6   -7316.2777106442      1.28e-06  
    7   -7316.2777106476      2.00e-07  
    8   -7316.2777106477      4.71e-08  
    9   -7316.2777106477      1.99e-08  
   10   -7316.2777106477      6.84e-09  Convergence criterion met
 ---------------------------------------
 SCF time:   CPU 7.86s  wall 2.00s 
 SCF   energy in the final basis set =    -7316.2777106477
 Total energy in the final basis set =    -7316.2777106477

 --------------------------------------------------------------
             Orbital Energies (a.u.) and Symmetries
 --------------------------------------------------------------

 Alpha MOs, Restricted
 -- Occupied --                  
******* -176.30 -165.70 -165.70 -165.70  -77.14  -35.79  -31.28
  1 A'    2 A'    3 A'    1 A"    4 A'    5 A'    6 A'    7 A'                 
-31.282 -31.281 -22.936 -22.935 -22.935 -22.933 -22.933 -14.350
  2 A"    8 A'    9 A'    3 A"   10 A'    4 A"   11 A'   12 A'                 
 -6.631  -6.343  -4.793  -4.792  -4.787  -4.751  -4.743  -4.741
 13 A'   14 A'   15 A'    5 A"   16 A'   17 A'    6 A"   18 A'                 
 -2.018  -2.015  -2.014  -2.007  -2.007  -0.903  -0.666  -0.603
 19 A'    7 A"   20 A'    8 A"   21 A'   22 A'   23 A'   24 A'                 
 -0.458  -0.366  -0.365  -0.288  -0.279  -0.274
 25 A'    9 A"   26 A'   27 A'   10 A"   28 A'                                 
 -- Virtual --                   
 -0.118  -0.074  -0.011   0.015   0.027   0.040   0.045   0.089
 11 A"   29 A'   30 A'   31 A'   32 A'   12 A"   33 A'   34 A'                 
  0.134   0.138   0.151   0.163   0.195   0.212   0.213   0.235
 13 A"   35 A'   36 A'   37 A'   38 A'   39 A'   14 A"   40 A'                 
  0.270   0.271   0.325   0.356   0.384   0.404   0.408   0.437
 41 A'   15 A"   42 A'   43 A'   16 A"   17 A"   44 A'   45 A'                 
  0.483   0.528   0.621   0.637   0.663   0.692   0.735   0.807
 46 A'   47 A'   48 A'   18 A"   19 A"   49 A'   50 A'   20 A"                 
  0.853   0.914   1.031   1.081   1.287   1.303   1.315   1.357
 51 A'   52 A'   53 A'   54 A'   21 A"   55 A'   22 A"   56 A'                 
  1.477   1.497   1.563   1.647   1.913   2.053   2.172   2.336
 57 A'   23 A"   58 A'   59 A'   60 A'   24 A"   61 A'   25 A"                 
  2.565   2.683   2.971   3.768   3.898   3.966   3.972   3.979
 62 A'   63 A'   64 A'   26 A"   65 A'   27 A"   66 A'   28 A"                 
  4.006   4.113   4.272   4.458   5.987   6.000   6.031   6.939
 67 A'   68 A'   69 A'   70 A'   29 A"   71 A'   72 A'   73 A'                 
 13.750  13.837  13.986  27.739  28.337  28.346  28.371  28.544
 30 A"   74 A'   75 A'   76 A'   31 A"   77 A'   78 A'   32 A"                 
 28.546  28.549  28.558  28.623  35.387 127.885 127.892 127.917
 79 A'   33 A"   80 A'   81 A'   82 A'   34 A"   83 A'   84 A'                 
151.557 163.0681901.715
 85 A'   86 A'   87 A'                                                         

 Beta MOs, Restricted
 -- Occupied --                  
******* -176.30 -165.70 -165.70 -165.70  -77.14  -35.79  -31.28
  1 A'    2 A'    3 A'    1 A"    4 A'    5 A'    6 A'    7 A'                 
-31.282 -31.281 -22.936 -22.935 -22.935 -22.933 -22.933 -14.350
  2 A"    8 A'    9 A'    3 A"   10 A'    4 A"   11 A'   12 A'                 
 -6.631  -6.343  -4.793  -4.792  -4.787  -4.751  -4.743  -4.741
 13 A'   14 A'   15 A'    5 A"   16 A'   17 A'    6 A"   18 A'                 
 -2.018  -2.015  -2.014  -2.007  -2.007  -0.903  -0.666  -0.603
 19 A'    7 A"   20 A'    8 A"   21 A'   22 A'   23 A'   24 A'                 
 -0.458  -0.366  -0.365  -0.288  -0.279  -0.274
 25 A'    9 A"   26 A'   27 A'   10 A"   28 A'                                 
 -- Virtual --                   
 -0.118  -0.074  -0.011   0.015   0.027   0.040   0.045   0.089
 11 A"   29 A'   30 A'   31 A'   32 A'   12 A"   33 A'   34 A'                 
  0.134   0.138   0.151   0.163   0.195   0.212   0.213   0.235
 13 A"   35 A'   36 A'   37 A'   38 A'   39 A'   14 A"   40 A'                 
  0.270   0.271   0.325   0.356   0.384   0.404   0.408   0.437
 41 A'   15 A"   42 A'   43 A'   16 A"   17 A"   44 A'   45 A'                 
  0.483   0.528   0.621   0.637   0.663   0.692   0.735   0.807
 46 A'   47 A'   48 A'   18 A"   19 A"   49 A'   50 A'   20 A"                 
  0.853   0.914   1.031   1.081   1.287   1.303   1.315   1.357
 51 A'   52 A'   53 A'   54 A'   21 A"   55 A'   22 A"   56 A'                 
  1.477   1.497   1.563   1.647   1.913   2.053   2.172   2.336
 57 A'   23 A"   58 A'   59 A'   60 A'   24 A"   61 A'   25 A"                 
  2.565   2.683   2.971   3.768   3.898   3.966   3.972   3.979
 62 A'   63 A'   64 A'   26 A"   65 A'   27 A"   66 A'   28 A"                 
  4.006   4.113   4.272   4.458   5.987   6.000   6.031   6.939
 67 A'   68 A'   69 A'   70 A'   29 A"   71 A'   72 A'   73 A'                 
 13.750  13.837  13.986  27.739  28.337  28.346  28.371  28.544
 30 A"   74 A'   75 A'   76 A'   31 A"   77 A'   78 A'   32 A"                 
 28.546  28.549  28.558  28.623  35.387 127.885 127.892 127.917
 79 A'   33 A"   80 A'   81 A'   82 A'   34 A"   83 A'   84 A'                 
151.557 163.0681901.715
 85 A'   86 A'   87 A'                                                         
 --------------------------------------------------------------

          Ground-State Mulliken Net Atomic Charges

     Atom                 Charge (a.u.)
  ----------------------------------------
      1 P                     0.322223
      2 N                    -0.366462
      3 H                     0.296585
      4 I                    -0.252345
  ----------------------------------------
  Sum of atomic charges =    -0.000000

 -----------------------------------------------------------------
                    Cartesian Multipole Moments
 -----------------------------------------------------------------
    Charge (ESU x 10^10)
                -0.0000
    Dipole Moment (Debye)
         X       0.6297      Y       0.3264      Z       0.0000
       Tot       0.7093
    Quadrupole Moments (Debye-Ang)
        XX     -51.4777     XY       0.6707     YY     -44.9157
        XZ       0.0000     YZ      -0.0000     ZZ     -47.6564
    Octopole Moments (Debye-Ang^2)
       XXX     -86.9947    XXY      -2.0966    XYY     -10.7250
       YYY      -5.0071    XXZ       0.0000    XYZ      -0.0000
       YYZ       0.0000    XZZ     -18.1093    YZZ      -5.0040
       ZZZ       0.0000
    Hexadecapole Moments (Debye-Ang^3)
      XXXX    -768.8496   XXXY      -4.0032   XXYY    -111.6094
      XYYY      23.5103   YYYY    -107.3887   XXXZ       0.0000
      XXYZ      -0.0000   XYYZ       0.0000   YYYZ      -0.0000
      XXZZ    -122.4202   XYZZ      -0.4586   YYZZ     -31.1729
      XZZZ       0.0000   YZZZ       0.0000   ZZZZ     -66.5732
 -----------------------------------------------------------------
 Calculating analytic gradient of the SCF energy
 Gradient of SCF Energy
            1           2           3           4
    1   0.0004220  -0.0003524  -0.0002542   0.0001846
    2   0.0008042  -0.0004738  -0.0001965  -0.0001340
    3   0.0000000  -0.0000000  -0.0000000  -0.0000000
 Max gradient component =       8.042E-04
 RMS gradient           =       3.328E-04
 Gradient time:  CPU 2.72 s  wall 0.77 s
 Geometry Optimization Parameters
   NAtoms,    NIC,     NZ,  NCons,   NDum,   NFix, NCnnct, MaxDiis
        4      14       4       0       0       0       0       0

 Cartesian Hessian Update
 Hessian Updated using BFGS Update


** GEOMETRY OPTIMIZATION IN DELOCALIZED INTERNAL COORDINATES **
   Searching for a Minimum

   Optimization Cycle:  10

                       Coordinates (Angstroms)
     ATOM                X               Y               Z
      1  P         1.7802291206   -0.5037668503    0.0000000000
      2  N         2.7167714752    0.7134326826    0.0000000000
      3  H         2.5040727272    1.7050098693    0.0000000000
      4  I        -0.6921574096    0.1850834058    0.0000000000
   Point Group: cs    Number of degrees of freedom:     5


   Energy is  -7316.277710648

 Hessian Updated using BFGS Update

  5 Hessian modes will be used to form the next step
  Hessian Eigenvalues:
     0.052093    0.084008    0.238323    0.429284    0.644978

 Minimum Search - Taking Simple RFO Step
 Searching for Lamda that Minimizes Along All modes
 Value Taken    Lamda =  -0.00000411
 Step Taken.  Stepsize is  0.006838

                             Maximum     Tolerance    Cnvgd?
         Gradient           0.000698      0.000300      NO
         Displacement       0.004866      0.001200      NO
         Energy change     -0.000029      0.000001      NO


 New Cartesian Coordinates Obtained by Inverse Iteration

 Displacement from previous Coordinates is:  0.014001
 ----------------------------------------------------------------
             Standard Nuclear Orientation (Angstroms)
    I     Atom           X                Y                Z
 ----------------------------------------------------------------
    1      P       1.7790386756    -0.5033949099     0.0000000000
    2      N       2.7159771432     0.7139167852     0.0000000000
    3      H       2.5094971733     1.7069106512     0.0000000000
    4      I      -0.6955970788     0.1823265809     0.0000000000
 ----------------------------------------------------------------
 Molecular Point Group                 Cs    NOp =  2
 Largest Abelian Subgroup              Cs    NOp =  2
 Nuclear Repulsion Energy =   271.8255347117 hartrees
 There are       38 alpha and       38 beta electrons
 Applying Cartesian multipole field
    Component          Value
    ---------          -----
     (2,0,0)        1.00000E-11
     (0,2,0)        2.00000E-11
     (0,0,2)       -3.00000E-11
 Nucleus-field energy     =     0.0000000055 hartrees
 Requested basis set is 6-311++G(d,p)
 There are 48 shells and 121 basis functions
 A cutoff of  1.0D-11 yielded   1001 shell pairs
 There are      6611 function pairs (      7410 Cartesian)
 Smallest overlap matrix eigenvalue = 2.48E-03
 Guess MOs from SCF MO coefficient file

 -----------------------------------------------------------------------
  General SCF calculation program by
  Eric Jon Sundstrom, Paul Horn, Yuezhi Mao, Dmitri Zuev, Alec White,
  David Stuck, Shaama M.S., Shane Yost, Joonho Lee, David Small,
  Daniel Levine, Susi Lehtola, Hugh Burton, Evgeny Epifanovsky
 -----------------------------------------------------------------------
 Exchange:     0.2000 Hartree-Fock + 0.0800 Slater + 0.7200 B88
 Correlation:  0.1900 VWN1RPA + 0.8100 LYP
 Using SG-1 standard quadrature grid
 using 4 threads for integral computing
 -------------------------------------------------------
 OpenMP Integral computing Module                
 Release: version 2.0, May 2017, Q-Chem Inc. Pleasanton 
 -------------------------------------------------------
 -------------------------------------------------------
 OpenMP BLAS3 based DFT computing Module                
 Release: version 1.0, May 2013, Q-Chem Inc. Pittsburgh 
 -------------------------------------------------------
 A restricted SCF calculation will be
 performed using DIIS
 SCF converges when DIIS error is below 1.0e-08
 ---------------------------------------
  Cycle       Energy         DIIS error
 ---------------------------------------
    1   -7316.2777084193      4.12e-05  
    2   -7316.2777128207      4.70e-06  
    3   -7316.2777128448      4.51e-06  
    4   -7316.2777128919      2.14e-06  
    5   -7316.2777128999      9.76e-07  
    6   -7316.2777129012      4.94e-07  
    7   -7316.2777129016      5.10e-08  
    8   -7316.2777129016      1.29e-08  
    9   -7316.2777129016      5.53e-09  Convergence criterion met
 ---------------------------------------
 SCF time:   CPU 7.07s  wall 2.00s 
 SCF   energy in the final basis set =    -7316.2777129016
 Total energy in the final basis set =    -7316.2777129016

 --------------------------------------------------------------
             Orbital Energies (a.u.) and Symmetries
 --------------------------------------------------------------

 Alpha MOs, Restricted
 -- Occupied --                  
******* -176.30 -165.70 -165.70 -165.70  -77.14  -35.79  -31.28
  1 A'    2 A'    3 A'    1 A"    4 A'    5 A'    6 A'    7 A'                 
-31.282 -31.281 -22.936 -22.935 -22.935 -22.932 -22.932 -14.350
  2 A"    8 A'    9 A'    3 A"   10 A'    4 A"   11 A'   12 A'                 
 -6.631  -6.342  -4.793  -4.792  -4.787  -4.751  -4.743  -4.741
 13 A'   14 A'   15 A'    5 A"   16 A'   17 A'    6 A"   18 A'                 
 -2.018  -2.015  -2.014  -2.006  -2.006  -0.903  -0.666  -0.604
 19 A'    7 A"   20 A'    8 A"   21 A'   22 A'   23 A'   24 A'                 
 -0.458  -0.366  -0.365  -0.288  -0.279  -0.274
 25 A'    9 A"   26 A'   27 A'   10 A"   28 A'                                 
 -- Virtual --                   
 -0.118  -0.074  -0.011   0.015   0.027   0.040   0.045   0.089
 11 A"   29 A'   30 A'   31 A'   32 A'   12 A"   33 A'   34 A'                 
  0.134   0.138   0.151   0.163   0.195   0.213   0.213   0.235
 13 A"   35 A'   36 A'   37 A'   38 A'   39 A'   14 A"   40 A'                 
  0.271   0.271   0.325   0.356   0.385   0.405   0.408   0.438
 41 A'   15 A"   42 A'   43 A'   16 A"   17 A"   44 A'   45 A'                 
  0.482   0.527   0.622   0.636   0.663   0.692   0.735   0.807
 46 A'   47 A'   48 A'   18 A"   19 A"   49 A'   50 A'   20 A"                 
  0.852   0.914   1.031   1.081   1.287   1.304   1.316   1.357
 51 A'   52 A'   53 A'   54 A'   21 A"   55 A'   22 A"   56 A'                 
  1.476   1.497   1.564   1.647   1.913   2.052   2.169   2.337
 57 A'   23 A"   58 A'   59 A'   60 A'   24 A"   61 A'   25 A"                 
  2.564   2.683   2.973   3.768   3.897   3.967   3.972   3.979
 62 A'   63 A'   64 A'   26 A"   65 A'   27 A"   66 A'   28 A"                 
  4.006   4.113   4.272   4.458   5.987   6.000   6.031   6.939
 67 A'   68 A'   69 A'   70 A'   29 A"   71 A'   72 A'   73 A'                 
 13.749  13.837  13.986  27.739  28.337  28.346  28.371  28.544
 30 A"   74 A'   75 A'   76 A'   31 A"   77 A'   78 A'   32 A"                 
 28.546  28.549  28.559  28.623  35.387 127.885 127.892 127.917
 79 A'   33 A"   80 A'   81 A'   82 A'   34 A"   83 A'   84 A'                 
151.557 163.0671901.715
 85 A'   86 A'   87 A'                                                         

 Beta MOs, Restricted
 -- Occupied --                  
******* -176.30 -165.70 -165.70 -165.70  -77.14  -35.79  -31.28
  1 A'    2 A'    3 A'    1 A"    4 A'    5 A'    6 A'    7 A'                 
-31.282 -31.281 -22.936 -22.935 -22.935 -22.932 -22.932 -14.350
  2 A"    8 A'    9 A'    3 A"   10 A'    4 A"   11 A'   12 A'                 
 -6.631  -6.342  -4.793  -4.792  -4.787  -4.751  -4.743  -4.741
 13 A'   14 A'   15 A'    5 A"   16 A'   17 A'    6 A"   18 A'                 
 -2.018  -2.015  -2.014  -2.006  -2.006  -0.903  -0.666  -0.604
 19 A'    7 A"   20 A'    8 A"   21 A'   22 A'   23 A'   24 A'                 
 -0.458  -0.366  -0.365  -0.288  -0.279  -0.274
 25 A'    9 A"   26 A'   27 A'   10 A"   28 A'                                 
 -- Virtual --                   
 -0.118  -0.074  -0.011   0.015   0.027   0.040   0.045   0.089
 11 A"   29 A'   30 A'   31 A'   32 A'   12 A"   33 A'   34 A'                 
  0.134   0.138   0.151   0.163   0.195   0.213   0.213   0.235
 13 A"   35 A'   36 A'   37 A'   38 A'   39 A'   14 A"   40 A'                 
  0.271   0.271   0.325   0.356   0.385   0.405   0.408   0.438
 41 A'   15 A"   42 A'   43 A'   16 A"   17 A"   44 A'   45 A'                 
  0.482   0.527   0.622   0.636   0.663   0.692   0.735   0.807
 46 A'   47 A'   48 A'   18 A"   19 A"   49 A'   50 A'   20 A"                 
  0.852   0.914   1.031   1.081   1.287   1.304   1.316   1.357
 51 A'   52 A'   53 A'   54 A'   21 A"   55 A'   22 A"   56 A'                 
  1.476   1.497   1.564   1.647   1.913   2.052   2.169   2.337
 57 A'   23 A"   58 A'   59 A'   60 A'   24 A"   61 A'   25 A"                 
  2.564   2.683   2.973   3.768   3.897   3.967   3.972   3.979
 62 A'   63 A'   64 A'   26 A"   65 A'   27 A"   66 A'   28 A"                 
  4.006   4.113   4.272   4.458   5.987   6.000   6.031   6.939
 67 A'   68 A'   69 A'   70 A'   29 A"   71 A'   72 A'   73 A'                 
 13.749  13.837  13.986  27.739  28.337  28.346  28.371  28.544
 30 A"   74 A'   75 A'   76 A'   31 A"   77 A'   78 A'   32 A"                 
 28.546  28.549  28.559  28.623  35.387 127.885 127.892 127.917
 79 A'   33 A"   80 A'   81 A'   82 A'   34 A"   83 A'   84 A'                 
151.557 163.0671901.715
 85 A'   86 A'   87 A'                                                         
 --------------------------------------------------------------

          Ground-State Mulliken Net Atomic Charges

     Atom                 Charge (a.u.)
  ----------------------------------------
      1 P                     0.322626
      2 N                    -0.367090
      3 H                     0.297224
      4 I                    -0.252760
  ----------------------------------------
  Sum of atomic charges =    -0.000000

 -----------------------------------------------------------------
                    Cartesian Multipole Moments
 -----------------------------------------------------------------
    Charge (ESU x 10^10)
                -0.0000
    Dipole Moment (Debye)
         X       0.6494      Y       0.3330      Z      -0.0000
       Tot       0.7298
    Quadrupole Moments (Debye-Ang)
        XX     -51.4231     XY       0.7077     YY     -44.9023
        XZ      -0.0000     YZ       0.0000     ZZ     -47.6606
    Octopole Moments (Debye-Ang^2)
       XXX     -86.4174    XXY      -1.8859    XYY     -10.5194
       YYY      -4.7572    XXZ      -0.0000    XYZ       0.0000
       YYZ      -0.0000    XZZ     -17.9913    YZZ      -4.9316
       ZZZ      -0.0000
    Hexadecapole Moments (Debye-Ang^3)
      XXXX    -768.4548   XXXY      -3.6397   XXYY    -111.3934
      XYYY      23.4672   YYYY    -107.1265   XXXZ      -0.0000
      XXYZ       0.0000   XYYZ      -0.0000   YYYZ       0.0000
      XXZZ    -122.5054   XYZZ      -0.5208   YYZZ     -31.1494
      XZZZ      -0.0000   YZZZ       0.0000   ZZZZ     -66.5900
 -----------------------------------------------------------------
 Calculating analytic gradient of the SCF energy
 Gradient of SCF Energy
            1           2           3           4
    1   0.0001228  -0.0000819  -0.0000800   0.0000391
    2   0.0001038  -0.0000099   0.0000296  -0.0001234
    3  -0.0000000   0.0000000   0.0000000   0.0000000
 Max gradient component =       1.234E-04
 RMS gradient           =       6.873E-05
 Gradient time:  CPU 2.72 s  wall 0.77 s
 Geometry Optimization Parameters
   NAtoms,    NIC,     NZ,  NCons,   NDum,   NFix, NCnnct, MaxDiis
        4      14       4       0       0       0       0       0

 Cartesian Hessian Update
 Hessian Updated using BFGS Update


** GEOMETRY OPTIMIZATION IN DELOCALIZED INTERNAL COORDINATES **
   Searching for a Minimum

   Optimization Cycle:  11

                       Coordinates (Angstroms)
     ATOM                X               Y               Z
      1  P         1.7790386756   -0.5033949099    0.0000000000
      2  N         2.7159771432    0.7139167852    0.0000000000
      3  H         2.5094971733    1.7069106512    0.0000000000
      4  I        -0.6955970788    0.1823265809    0.0000000000
   Point Group: cs    Number of degrees of freedom:     5


   Energy is  -7316.277712902

 Hessian Updated using BFGS Update

  5 Hessian modes will be used to form the next step
  Hessian Eigenvalues:
     0.050813    0.084119    0.234131    0.429087    0.604843

 Minimum Search - Taking Simple RFO Step
 Searching for Lamda that Minimizes Along All modes
 Value Taken    Lamda =   0.00000000
 Step Taken.  Stepsize is  0.000622

                             Maximum     Tolerance    Cnvgd?
         Gradient           0.000093      0.000300     YES
         Displacement       0.000534      0.001200     YES
         Energy change     -0.000002      0.000001      NO


                       Distance Matrix (Angstroms)
             P (  1)   N (  2)   H (  3)
   N (  2)  1.536132
   H (  3)  2.327879  1.014234
   I (  4)  2.567886  3.452742  3.549223

 Final energy is   -7316.2777129016249     


 ******************************
 **  OPTIMIZATION CONVERGED  **
 ******************************

                       Coordinates (Angstroms)
     ATOM                X               Y               Z
      1  P         1.7790386756   -0.5033949099    0.0000000000
      2  N         2.7159771432    0.7139167852    0.0000000000
      3  H         2.5094971733    1.7069106512    0.0000000000
      4  I        -0.6955970788    0.1823265809    0.0000000000

Z-matrix Print:
$molecule
0 1
I 
P  1 2.567886
N  2 1.536132 1 112.096649
H  3 1.014234 2 130.668787 1 -0.000000 0
$end


 --------------------------------------------------------------
             Orbital Energies (a.u.) and Symmetries
 --------------------------------------------------------------

 Alpha MOs, Restricted
 -- Occupied --                  
******* -176.30 -165.70 -165.70 -165.70  -77.14  -35.79  -31.28
  1 A'    2 A'    3 A'    1 A"    4 A'    5 A'    6 A'    7 A'                 
-31.282 -31.281 -22.936 -22.935 -22.935 -22.932 -22.932 -14.350
  2 A"    8 A'    9 A'    3 A"   10 A'    4 A"   11 A'   12 A'                 
 -6.631  -6.342  -4.793  -4.792  -4.787  -4.751  -4.743  -4.741
 13 A'   14 A'   15 A'    5 A"   16 A'   17 A'    6 A"   18 A'                 
 -2.018  -2.015  -2.014  -2.006  -2.006  -0.903  -0.666  -0.604
 19 A'    7 A"   20 A'    8 A"   21 A'   22 A'   23 A'   24 A'                 
 -0.458  -0.366  -0.365  -0.288  -0.279  -0.274
 25 A'    9 A"   26 A'   27 A'   10 A"   28 A'                                 
 -- Virtual --                   
 -0.118  -0.074  -0.011   0.015   0.027   0.040   0.045   0.089
 11 A"   29 A'   30 A'   31 A'   32 A'   12 A"   33 A'   34 A'                 
  0.134   0.138   0.151   0.163   0.195   0.213   0.213   0.235
 13 A"   35 A'   36 A'   37 A'   38 A'   39 A'   14 A"   40 A'                 
  0.271   0.271   0.325   0.356   0.385   0.405   0.408   0.438
 41 A'   15 A"   42 A'   43 A'   16 A"   17 A"   44 A'   45 A'                 
  0.482   0.527   0.622   0.636   0.663   0.692   0.735   0.807
 46 A'   47 A'   48 A'   18 A"   19 A"   49 A'   50 A'   20 A"                 
  0.852   0.914   1.031   1.081   1.287   1.304   1.316   1.357
 51 A'   52 A'   53 A'   54 A'   21 A"   55 A'   22 A"   56 A'                 
  1.476   1.497   1.564   1.647   1.913   2.052   2.169   2.337
 57 A'   23 A"   58 A'   59 A'   60 A'   24 A"   61 A'   25 A"                 
  2.564   2.683   2.973   3.768   3.897   3.967   3.972   3.979
 62 A'   63 A'   64 A'   26 A"   65 A'   27 A"   66 A'   28 A"                 
  4.006   4.113   4.272   4.458   5.987   6.000   6.031   6.939
 67 A'   68 A'   69 A'   70 A'   29 A"   71 A'   72 A'   73 A'                 
 13.749  13.837  13.986  27.739  28.337  28.346  28.371  28.544
 30 A"   74 A'   75 A'   76 A'   31 A"   77 A'   78 A'   32 A"                 
 28.546  28.549  28.559  28.623  35.387 127.885 127.892 127.917
 79 A'   33 A"   80 A'   81 A'   82 A'   34 A"   83 A'   84 A'                 
151.557 163.0671901.715
 85 A'   86 A'   87 A'                                                         

 Beta MOs, Restricted
 -- Occupied --                  
******* -176.30 -165.70 -165.70 -165.70  -77.14  -35.79  -31.28
  1 A'    2 A'    3 A'    1 A"    4 A'    5 A'    6 A'    7 A'                 
-31.282 -31.281 -22.936 -22.935 -22.935 -22.932 -22.932 -14.350
  2 A"    8 A'    9 A'    3 A"   10 A'    4 A"   11 A'   12 A'                 
 -6.631  -6.342  -4.793  -4.792  -4.787  -4.751  -4.743  -4.741
 13 A'   14 A'   15 A'    5 A"   16 A'   17 A'    6 A"   18 A'                 
 -2.018  -2.015  -2.014  -2.006  -2.006  -0.903  -0.666  -0.604
 19 A'    7 A"   20 A'    8 A"   21 A'   22 A'   23 A'   24 A'                 
 -0.458  -0.366  -0.365  -0.288  -0.279  -0.274
 25 A'    9 A"   26 A'   27 A'   10 A"   28 A'                                 
 -- Virtual --                   
 -0.118  -0.074  -0.011   0.015   0.027   0.040   0.045   0.089
 11 A"   29 A'   30 A'   31 A'   32 A'   12 A"   33 A'   34 A'                 
  0.134   0.138   0.151   0.163   0.195   0.213   0.213   0.235
 13 A"   35 A'   36 A'   37 A'   38 A'   39 A'   14 A"   40 A'                 
  0.271   0.271   0.325   0.356   0.385   0.405   0.408   0.438
 41 A'   15 A"   42 A'   43 A'   16 A"   17 A"   44 A'   45 A'                 
  0.482   0.527   0.622   0.636   0.663   0.692   0.735   0.807
 46 A'   47 A'   48 A'   18 A"   19 A"   49 A'   50 A'   20 A"                 
  0.852   0.914   1.031   1.081   1.287   1.304   1.316   1.357
 51 A'   52 A'   53 A'   54 A'   21 A"   55 A'   22 A"   56 A'                 
  1.476   1.497   1.564   1.647   1.913   2.052   2.169   2.337
 57 A'   23 A"   58 A'   59 A'   60 A'   24 A"   61 A'   25 A"                 
  2.564   2.683   2.973   3.768   3.897   3.967   3.972   3.979
 62 A'   63 A'   64 A'   26 A"   65 A'   27 A"   66 A'   28 A"                 
  4.006   4.113   4.272   4.458   5.987   6.000   6.031   6.939
 67 A'   68 A'   69 A'   70 A'   29 A"   71 A'   72 A'   73 A'                 
 13.749  13.837  13.986  27.739  28.337  28.346  28.371  28.544
 30 A"   74 A'   75 A'   76 A'   31 A"   77 A'   78 A'   32 A"                 
 28.546  28.549  28.559  28.623  35.387 127.885 127.892 127.917
 79 A'   33 A"   80 A'   81 A'   82 A'   34 A"   83 A'   84 A'                 
151.557 163.0671901.715
 85 A'   86 A'   87 A'                                                         
 --------------------------------------------------------------

          Ground-State Mulliken Net Atomic Charges

     Atom                 Charge (a.u.)
  ----------------------------------------
      1 P                     0.322626
      2 N                    -0.367090
      3 H                     0.297224
      4 I                    -0.252760
  ----------------------------------------
  Sum of atomic charges =    -0.000000

 -----------------------------------------------------------------
                    Cartesian Multipole Moments
 -----------------------------------------------------------------
    Charge (ESU x 10^10)
                -0.0000
    Dipole Moment (Debye)
         X       0.6494      Y       0.3330      Z      -0.0000
       Tot       0.7298
    Quadrupole Moments (Debye-Ang)
        XX     -51.4231     XY       0.7077     YY     -44.9023
        XZ      -0.0000     YZ       0.0000     ZZ     -47.6606
    Octopole Moments (Debye-Ang^2)
       XXX     -86.4174    XXY      -1.8859    XYY     -10.5194
       YYY      -4.7572    XXZ      -0.0000    XYZ       0.0000
       YYZ      -0.0000    XZZ     -17.9913    YZZ      -4.9316
       ZZZ      -0.0000
    Hexadecapole Moments (Debye-Ang^3)
      XXXX    -768.4548   XXXY      -3.6397   XXYY    -111.3934
      XYYY      23.4672   YYYY    -107.1265   XXXZ      -0.0000
      XXYZ       0.0000   XYYZ      -0.0000   YYYZ       0.0000
      XXZZ    -122.5054   XYZZ      -0.5208   YYZZ     -31.1494
      XZZZ      -0.0000   YZZZ       0.0000   ZZZZ     -66.5900
 -----------------------------------------------------------------
Archival summary:
1\1\TWL01\OPT\ProcedureUnspecified\BasisUnspecified\1111\taweetha\SunNov2517:32:022018SunNov2517:32:022018\0\\#,OPT,ProcedureUnspecified,BasisUnspecified,\\0,1\I\P,1,2.56789\N,2,1.53613,1,112.097\H,3,1.01423,2,130.669,1,-0,0\\\@

 Total job time:  35.99s(wall), 126.53s(cpu) 
 Sun Nov 25 17:32:02 2018

        *************************************************************
        *                                                           *
        *  Thank you very much for using Q-Chem.  Have a nice day.  *
        *                                                           *
        *************************************************************


 
User input: 2 of 2 
 
Q-Chem Developer Version!
                  Welcome to Q-Chem
     A Quantum Leap Into The Future Of Chemistry


 Q-Chem 5.1, Q-Chem, Inc., Pleasanton, CA (2018)

 Yihan Shao,  Zhengting Gan,  E. Epifanovsky,  A. T. B. Gilbert,  M. Wormit,  
 J. Kussmann,  A. W. Lange,  A. Behn,  Jia Deng,  Xintian Feng,  D. Ghosh,  
 M. Goldey,  P. R. Horn,  L. D. Jacobson,  I. Kaliman,  T. Kus,  A. Landau,  
 Jie Liu,  E. I. Proynov,  R. M. Richard,  R. P. Steele,  E. J. Sundstrom,  
 H. L. Woodcock III,  P. M. Zimmerman,  D. Zuev,  B. Albrecht,  E. Alguire,  
 S. A. Baeppler,  D. Barton,  Z. Benda,  Y. A. Bernard,  E. J. Berquist,  
 K. B. Bravaya,  H. Burton,  D. Casanova,  Chun-Min Chang,  Yunqing Chen,  
 A. Chien,  K. D. Closser,  M. P. Coons,  S. Coriani,  S. Dasgupta,  
 A. L. Dempwolff,  M. Diedenhofen,  Hainam Do,  R. G. Edgar,  Po-Tung Fang,  
 S. Faraji,  S. Fatehi,  Qingguo Feng,  K. D. Fenk,  J. Fosso-Tande,  
 Qinghui Ge,  A. Ghysels,  G. Gidofalvi,  J. Gomes,  J. Gonthier,  A. Gunina,  
 D. Hait,  M. W. D. Hanson-Heine,  P. H. P. Harbach,  A. W. Hauser,  
 J. E. Herr,  E. G. Hohenstein,  Z. C. Holden,  Kerwin Hui,  B. C. Huynh,  
 T.-C. Jagau,  Hyunjun Ji,  B. Kaduk,  K. Khistyaev,  Jaehoon Kim,  
 P. Klunzinger,  K. Koh,  D. Kosenkov,  L. Koulias,  T. Kowalczyk,  
 C. M. Krauter,  A. Kunitsa,  Ka Un Lao,  A. Laurent,  K. V. Lawler,  
 Joonho Lee,  D. Lefrancois,  S. Lehtola,  D. S. Levine,  Yi-Pei Li,  
 You-Sheng Lin,  Fenglai Liu,  E. Livshits,  A. Luenser,  P. Manohar,  
 E. Mansoor,  S. F. Manzer,  Shan-Ping Mao,  Yuezhi Mao,  N. Mardirossian,  
 A. V. Marenich,  T. Markovich,  L. A. Martinez-Martinez,  S. A. Maurer,  
 N. J. Mayhall,  S. C. McKenzie,  J.-M. Mewes,  A. F. Morrison,  
 J. W. Mullinax,  K. Nanda,  T. S. Nguyen-Beck,  R. Olivares-Amaya,  
 J. A. Parkhill,  T. M. Perrine,  F. Plasser,  P. Pokhilko,  S. Prager,  
 A. Prociuk,  E. Ramos,  D. R. Rehn,  F. Rob,  M. Schneider,  N. Sergueev,  
 S. M. Sharada,  S. Sharma,  D. W. Small,  T. Stauch,  T. Stein,  
 Yu-Chuan Su,  A. J. W. Thom,  A. Tkatchenko,  T. Tsuchimochi,  N. M. Tubman,  
 L. Vogt,  M. L. Vidal,  O. Vydrov,  M. A. Watson,  J. Wenzel,  
 M. de Wergifosse,  T. A. Wesolowski,  A. White,  J. Witte,  A. Yamada,  
 Jun Yang,  K. Yao,  S. Yeganeh,  S. R. Yost,  Zhi-Qiang You,  A. Zech,  
 Igor Ying Zhang,  Xing Zhang,  Yan Zhao,  Ying Zhu,  B. R. Brooks,  
 G. K. L. Chan,  C. J. Cramer,  M. S. Gordon,  W. J. Hehre,  A. Klamt,  
 M. W. Schmidt,  C. D. Sherrill,  D. G. Truhlar,  A. Aspuru-Guzik,  R. Baer,  
 A. T. Bell,  N. A. Besley,  Jeng-Da Chai,  A. E. DePrince, III,  
 R. A. DiStasio Jr.,  A. Dreuw,  B. D. Dunietz,  T. R. Furlani,  
 Chao-Ping Hsu,  Yousung Jung,  Jing Kong,  D. S. Lambrecht,  WanZhen Liang,  
 C. Ochsenfeld,  V. A. Rassolov,  L. V. Slipchenko,  J. E. Subotnik,  
 T. Van Voorhis,  J. M. Herbert,  A. I. Krylov,  P. M. W. Gill,  M. Head-Gordon

 Contributors to earlier versions of Q-Chem not listed above: 
 R. D. Adamson,  B. Austin,  J. Baker,  G. J. O. Beran,  K. Brandhorst,  
 S. T. Brown,  E. F. C. Byrd,  A. K. Chakraborty,  C.-L. Cheng,  
 Siu Hung Chien,  D. M. Chipman,  D. L. Crittenden,  H. Dachsel,  
 R. J. Doerksen,  A. D. Dutoi,  L. Fusti-Molnar,  W. A. Goddard III,  
 A. Golubeva-Zadorozhnaya,  S. R. Gwaltney,  G. Hawkins,  A. Heyden,  
 S. Hirata,  G. Kedziora,  F. J. Keil,  C. Kelley,  Jihan Kim,  R. A. King,  
 R. Z. Khaliullin,  P. P. Korambath,  W. Kurlancheek,  A. M. Lee,  M. S. Lee,  
 S. V. Levchenko,  Ching Yeh Lin,  D. Liotard,  R. C. Lochan,  I. Lotan,  
 P. E. Maslen,  N. Nair,  D. P. O'Neill,  D. Neuhauser,  E. Neuscamman,  
 C. M. Oana,  R. Olson,  B. Peters,  R. Peverati,  P. A. Pieniazek,  
 Y. M. Rhee,  J. Ritchie,  M. A. Rohrdanz,  E. Rosta,  N. J. Russ,  
 H. F. Schaefer III,  N. E. Schultz,  N. Shenvi,  A. C. Simmonett,  A. Sodt,  
 D. Stuck,  K. S. Thanthiriwatte,  V. Vanovschi,  Tao Wang,  A. Warshel,  
 C. F. Williams,  Q. Wu,  X. Xu,  W. Zhang

 Please cite Q-Chem as follows:
 Y. Shao et al., Mol. Phys. 113, 184-215 (2015)
 DOI: 10.1080/00268976.2014.952696

 Q-Chem 5.1.2 for Intel X86 EM64T Linux

 Parts of Q-Chem use Armadillo 8.300.2 (Tropical Shenanigans).
 http://arma.sourceforge.net/

 Q-Chem begins on Sun Nov 25 17:32:02 2018  

Host: 
0

     Scratch files written to /scratch/taweetham/qchem46759//
The previous job contains 0 fragments, simply inherited here
Input Ideriv = 2
Curr. Ideriv = -1
Max.  Ideriv = 2

Checking the input file for inconsistencies... 	...done.

--------------------------------------------------------------
User input:
--------------------------------------------------------------

$molecule
read
$end

$rem
   job_type 	frequency
   basis 	6-311++g**
   method	b3lyp	
$end


--------------------------------------------------------------
 ----------------------------------------------------------------
             Standard Nuclear Orientation (Angstroms)
    I     Atom           X                Y                Z
 ----------------------------------------------------------------
    1      P       1.6479581338    -0.5694065284    -0.0000000000
    2      N       2.5473327376     0.6759154287     0.0000000000
    3      H       2.3106625461     1.6621496891     0.0000000000
    4      I      -0.8464408248     0.0405196271    -0.0000000000
 ----------------------------------------------------------------
 Molecular Point Group                 Cs    NOp =  2
 Largest Abelian Subgroup              Cs    NOp =  2
 Nuclear Repulsion Energy =   271.8255347117 hartrees
 There are       38 alpha and       38 beta electrons
 Requested basis set is 6-311++G(d,p)
 There are 48 shells and 121 basis functions

 Total QAlloc Memory Limit   2000 MB
 Mega-Array Size       188 MB
 MEM_STATIC part       192 MB

                       Distance Matrix (Angstroms)
             P (  1)   N (  2)   H (  3)
   N (  2)  1.536132
   H (  3)  2.327879  1.014234
   I (  4)  2.567886  3.452742  3.549223

 A cutoff of  1.0D-11 yielded   1001 shell pairs
 There are      6611 function pairs (      7410 Cartesian)

 -------------------------------------------------------
 OpenMP Integral Computing Module                       
 Release: version 1.0, May 2013, Q-Chem Inc. Pittsburgh 
 -------------------------------------------------------
 Integral Job Info:
 Integral job number is                      11
 Integral operator is                         1
 short-range coefficients                     0
 long-range coefficients              100000000
 Omega coefficients                           0
 if combine SR and LR in K                    0
 Integral screening is                        0
 Integral computing path is                   2
 max size of driver memory is            800000
 size of driver memory is                593474
 size of scratch memory is             11861008
 max col of scratch BK array               1296
 max len of scratch array in speh3          155
 max len of scratch index in speh4           18
 max int batch size is                      520
 min int batch size is                       52
 fixed nKL is                                52
 max L of basis functions is                  2
 order of int derivative is                   0
 number of shells is                         48
 number of basis is                         128
 number of cartesian basis is               128
 number of contracted shell pairs          1001
 number of primitive shell pairs           2171
 maxK2 (contraction) of shell pair           36
 max number of K2 of shell pair               1
 max number of CS2 of shell pair            169
 max number of PS2 of shell pair            169
 mem total for path MDJ                  518876
 -------------------------------------------------------
 Smallest overlap matrix eigenvalue = 2.48E-03
 Guess from superposition of atomic densities
 Warning:  Energy on first SCF cycle will be non-variational
 SAD guess density has 76.000000 electrons

 -----------------------------------------------------------------------
  General SCF calculation program by
  Eric Jon Sundstrom, Paul Horn, Yuezhi Mao, Dmitri Zuev, Alec White,
  David Stuck, Shaama M.S., Shane Yost, Joonho Lee, David Small,
  Daniel Levine, Susi Lehtola, Hugh Burton, Evgeny Epifanovsky
 -----------------------------------------------------------------------
 Exchange:     0.2000 Hartree-Fock + 0.0800 Slater + 0.7200 B88
 Correlation:  0.1900 VWN1RPA + 0.8100 LYP
 Using SG-1 standard quadrature grid
 using 4 threads for integral computing
 -------------------------------------------------------
 OpenMP Integral computing Module                
 Release: version 2.0, May 2017, Q-Chem Inc. Pleasanton 
 -------------------------------------------------------
 -------------------------------------------------------
 OpenMP BLAS3 based DFT computing Module                
 Release: version 1.0, May 2013, Q-Chem Inc. Pittsburgh 
 -------------------------------------------------------
 A restricted SCF calculation will be
 performed using DIIS
 SCF converges when DIIS error is below 1.0e-08
 ---------------------------------------
  Cycle       Energy         DIIS error
 ---------------------------------------
    1   -7316.4530789004      4.47e-02  
    2   -7316.1568790438      8.42e-03  
    3   -7315.2463159794      2.23e-02  
    4   -7316.2560434383      2.62e-03  
    5   -7316.2675056942      2.12e-03  
    6   -7316.2773663188      3.71e-04  
    7   -7316.2776782049      7.68e-05  
    8   -7316.2776889603      2.82e-05  
    9   -7316.2776905294      5.77e-06  
   10   -7316.2776905989      1.09e-06  
   11   -7316.2776906016      4.12e-07  
   12   -7316.2776906019      6.28e-08  
   13   -7316.2776906019      1.06e-08  
   14   -7316.2776906020      1.37e-09  Convergence criterion met
 ---------------------------------------
 SCF time:   CPU 11.11s  wall 3.00s 
 SCF   energy in the final basis set =    -7316.2776906020
 Total energy in the final basis set =    -7316.2776906020

 --------------------------------------------------------------
             Orbital Energies (a.u.) and Symmetries
 --------------------------------------------------------------

 Alpha MOs, Restricted
 -- Occupied --                  
******* -176.30 -165.70 -165.70 -165.70  -77.14  -35.79  -31.28
  1 A'    2 A'    3 A'    1 A"    4 A'    5 A'    6 A'    7 A'                 
-31.282 -31.281 -22.936 -22.935 -22.935 -22.932 -22.932 -14.350
  2 A"    8 A'    9 A'    3 A"   10 A'    4 A"   11 A'   12 A'                 
 -6.631  -6.343  -4.793  -4.792  -4.787  -4.751  -4.743  -4.741
 13 A'   14 A'   15 A'    5 A"   16 A'   17 A'    6 A"   18 A'                 
 -2.018  -2.015  -2.014  -2.006  -2.006  -0.903  -0.666  -0.604
 19 A'    7 A"   20 A'    8 A"   21 A'   22 A'   23 A'   24 A'                 
 -0.458  -0.366  -0.365  -0.288  -0.279  -0.274
 25 A'    9 A"   26 A'   27 A'   10 A"   28 A'                                 
 -- Virtual --                   
 -0.118  -0.074  -0.011   0.015   0.027   0.040   0.045   0.089
 11 A"   29 A'   30 A'   31 A'   32 A'   12 A"   33 A'   34 A'                 
  0.134   0.138   0.151   0.163   0.195   0.213   0.213   0.235
 13 A"   35 A'   36 A'   37 A'   38 A'   39 A'   14 A"   40 A'                 
  0.271   0.271   0.325   0.356   0.385   0.405   0.409   0.438
 41 A'   15 A"   42 A'   43 A'   16 A"   17 A"   44 A'   45 A'                 
  0.482   0.527   0.622   0.636   0.663   0.692   0.735   0.807
 46 A'   47 A'   48 A'   18 A"   19 A"   49 A'   50 A'   20 A"                 
  0.852   0.914   1.031   1.081   1.287   1.304   1.316   1.357
 51 A'   52 A'   53 A'   54 A'   21 A"   55 A'   22 A"   56 A'                 
  1.476   1.497   1.565   1.647   1.913   2.052   2.169   2.337
 57 A'   23 A"   58 A'   59 A'   60 A'   24 A"   61 A'   25 A"                 
  2.564   2.683   2.973   3.768   3.897   3.967   3.972   3.979
 62 A'   63 A'   64 A'   26 A"   65 A'   27 A"   66 A'   28 A"                 
  4.006   4.113   4.272   4.458   5.987   6.000   6.031   6.939
 67 A'   68 A'   69 A'   70 A'   29 A"   71 A'   72 A'   73 A'                 
 13.749  13.837  13.986  27.739  28.337  28.346  28.371  28.544
 30 A"   74 A'   75 A'   76 A'   31 A"   77 A'   78 A'   32 A"                 
 28.546  28.549  28.559  28.623  35.387 127.885 127.892 127.917
 79 A'   33 A"   80 A'   81 A'   82 A'   34 A"   83 A'   84 A'                 
151.557 163.0671901.715
 85 A'   86 A'   87 A'                                                         

 Beta MOs, Restricted
 -- Occupied --                  
******* -176.30 -165.70 -165.70 -165.70  -77.14  -35.79  -31.28
  1 A'    2 A'    3 A'    1 A"    4 A'    5 A'    6 A'    7 A'                 
-31.282 -31.281 -22.936 -22.935 -22.935 -22.932 -22.932 -14.350
  2 A"    8 A'    9 A'    3 A"   10 A'    4 A"   11 A'   12 A'                 
 -6.631  -6.343  -4.793  -4.792  -4.787  -4.751  -4.743  -4.741
 13 A'   14 A'   15 A'    5 A"   16 A'   17 A'    6 A"   18 A'                 
 -2.018  -2.015  -2.014  -2.006  -2.006  -0.903  -0.666  -0.604
 19 A'    7 A"   20 A'    8 A"   21 A'   22 A'   23 A'   24 A'                 
 -0.458  -0.366  -0.365  -0.288  -0.279  -0.274
 25 A'    9 A"   26 A'   27 A'   10 A"   28 A'                                 
 -- Virtual --                   
 -0.118  -0.074  -0.011   0.015   0.027   0.040   0.045   0.089
 11 A"   29 A'   30 A'   31 A'   32 A'   12 A"   33 A'   34 A'                 
  0.134   0.138   0.151   0.163   0.195   0.213   0.213   0.235
 13 A"   35 A'   36 A'   37 A'   38 A'   39 A'   14 A"   40 A'                 
  0.271   0.271   0.325   0.356   0.385   0.405   0.409   0.438
 41 A'   15 A"   42 A'   43 A'   16 A"   17 A"   44 A'   45 A'                 
  0.482   0.527   0.622   0.636   0.663   0.692   0.735   0.807
 46 A'   47 A'   48 A'   18 A"   19 A"   49 A'   50 A'   20 A"                 
  0.852   0.914   1.031   1.081   1.287   1.304   1.316   1.357
 51 A'   52 A'   53 A'   54 A'   21 A"   55 A'   22 A"   56 A'                 
  1.476   1.497   1.565   1.647   1.913   2.052   2.169   2.337
 57 A'   23 A"   58 A'   59 A'   60 A'   24 A"   61 A'   25 A"                 
  2.564   2.683   2.973   3.768   3.897   3.967   3.972   3.979
 62 A'   63 A'   64 A'   26 A"   65 A'   27 A"   66 A'   28 A"                 
  4.006   4.113   4.272   4.458   5.987   6.000   6.031   6.939
 67 A'   68 A'   69 A'   70 A'   29 A"   71 A'   72 A'   73 A'                 
 13.749  13.837  13.986  27.739  28.337  28.346  28.371  28.544
 30 A"   74 A'   75 A'   76 A'   31 A"   77 A'   78 A'   32 A"                 
 28.546  28.549  28.559  28.623  35.387 127.885 127.892 127.917
 79 A'   33 A"   80 A'   81 A'   82 A'   34 A"   83 A'   84 A'                 
151.557 163.0671901.715
 85 A'   86 A'   87 A'                                                         
 --------------------------------------------------------------

          Ground-State Mulliken Net Atomic Charges

     Atom                 Charge (a.u.)
  ----------------------------------------
      1 P                     0.322653
      2 N                    -0.367056
      3 H                     0.297215
      4 I                    -0.252813
  ----------------------------------------
  Sum of atomic charges =    -0.000000

 -----------------------------------------------------------------
                    Cartesian Multipole Moments
 -----------------------------------------------------------------
    Charge (ESU x 10^10)
                 0.0000
    Dipole Moment (Debye)
         X       0.6396      Y       0.3530      Z      -0.0000
       Tot       0.7305
    Quadrupole Moments (Debye-Ang)
        XX     -51.6462     XY       0.3791     YY     -44.9510
        XZ       0.0000     YZ       0.0000     ZZ     -47.6610
    Octopole Moments (Debye-Ang^2)
       XXX     -63.6290    XXY       2.2059    XYY      -4.1013
       YYY      10.5145    XXZ      -0.0000    XYZ      -0.0000
       YYZ      -0.0000    XZZ     -10.8920    YZZ       0.2645
       ZZZ      -0.0000
    Hexadecapole Moments (Debye-Ang^3)
      XXXX    -723.5803   XXXY      -7.3932   XXYY    -110.9031
      XYYY      18.7202   YYYY    -105.8528   XXXZ       0.0000
      XXYZ       0.0000   XYYZ       0.0000   YYYZ       0.0000
      XXZZ    -118.2064   XYZZ      -1.1935   YYZZ     -30.6397
      XZZZ       0.0000   YZZZ       0.0000   ZZZZ     -66.5918
 -----------------------------------------------------------------
 Calculating MO derivatives via CPSCF
 D1JvT checksum  = 107712 7198.9559963557
 D1KAT checksum  = 240240 394.0616970145
   1         3          12      0.170762    0.067372
   2         3          12      0.020747    0.008305
   3         3          12      0.002317    0.001131
   4         3          12      0.000223    0.000129
   5        13           2      0.000018    0.000013
   6        14           1      0.000001    0.000001
   7        15           0      0.000000    0.000000    Roots Converged
 Time for AOints: 2.4 s (CPU) 0.6 s (wall)
 ------------------------------------------------------------------------------
                     AOints        : Timing summary (seconds)
 ------------------------------------------------------------------------------
     job step          cpu (% of tot)      sys (% of tot)     wall (% of tot)
 ------------------------------------------------------------------------------
  cpscf_lag         0.1361E+02 (34.7)   0.6000E-05 (54.5)   0.3639E+01 (34.8)
  iterzp            0.2324E+02 (59.2)   0.5000E-05 (45.5)   0.6157E+01 (58.9)
  make_fx           0.0000E+00 ( 0.0)   0.0000E+00 ( 0.0)   0.0000E+00 ( 0.0)
  AOints            0.2352E+01 ( 6.0)   0.0000E+00 ( 0.0)   0.6040E+00 ( 5.8)
 ------------------------------------------------------------------------------
   Grand Totals     0.3925E+02          0.1100E-04          0.1045E+02
 ------------------------------------------------------------------------------
 Calculating analytic Hessian of the SCF energy
 Polarizability Matrix (a.u.)
            1           2           3
    1-103.0130772   0.0397080   0.0000000
    2   0.0397080 -51.2028848   0.0000000
    3   0.0000000   0.0000000 -39.5677913

 Direct stationary perturbation theory relativistic correction:

 rels  =      97.417209208738
 relv  =    -322.397561936881
 rel2e =      41.443327739633
 E_rel =    -183.537024988511

 Hessian of the SCF Energy
            1           2           3           4           5           6
    1   0.2133645   0.1994724  -0.0000000  -0.1535829  -0.2320667  -0.0000000
    2   0.1994724   0.4313668   0.0000000  -0.1908282  -0.3994827  -0.0000000
    3  -0.0000000   0.0000000   0.0161622  -0.0000000  -0.0000000  -0.0259584
    4  -0.1535829  -0.1908282  -0.0000000   0.2042812   0.1209062  -0.0000000
    5  -0.2320667  -0.3994827  -0.0000000   0.1209062   0.8153411   0.0000000
    6  -0.0000000  -0.0000000  -0.0259584  -0.0000000   0.0000000   0.0438093
    7  -0.0153860  -0.0373782   0.0000000  -0.0265061   0.1261389   0.0000000
    8   0.0087613  -0.0083274   0.0000000   0.0783874  -0.4262386  -0.0000000
    9   0.0000000  -0.0000000   0.0153297   0.0000000   0.0000000  -0.0262970
   10  -0.0443956   0.0287340   0.0000000  -0.0241922  -0.0149784  -0.0000000
   11   0.0238330  -0.0235567  -0.0000000  -0.0084654   0.0103801  -0.0000000
   12   0.0000000  -0.0000000  -0.0055335  -0.0000000   0.0000000   0.0084461
            7           8           9          10          11          12
    1  -0.0153860   0.0087613   0.0000000  -0.0443956   0.0238330   0.0000000
    2  -0.0373782  -0.0083274  -0.0000000   0.0287340  -0.0235567  -0.0000000
    3   0.0000000   0.0000000   0.0153297   0.0000000  -0.0000000  -0.0055335
    4  -0.0265061   0.0783874   0.0000000  -0.0241922  -0.0084654  -0.0000000
    5   0.1261389  -0.4262386   0.0000000  -0.0149784   0.0103801   0.0000000
    6   0.0000000  -0.0000000  -0.0262970  -0.0000000  -0.0000000   0.0084461
    7   0.0377149  -0.0894654  -0.0000000   0.0041772   0.0007047  -0.0000000
    8  -0.0894654   0.4326788   0.0000000   0.0023167   0.0018872  -0.0000000
    9  -0.0000000   0.0000000   0.0162557  -0.0000000  -0.0000000  -0.0052884
   10   0.0041772   0.0023167  -0.0000000   0.0644106  -0.0160723  -0.0000000
   11   0.0007047   0.0018872  -0.0000000  -0.0160723   0.0112894   0.0000000
   12  -0.0000000  -0.0000000  -0.0052884  -0.0000000   0.0000000   0.0023758
 Gradient time:  CPU 58.35 s  wall 15.64 s
 **********************************************************************
 **                                                                  **
 **                       VIBRATIONAL ANALYSIS                       **
 **                       --------------------                       **
 **                                                                  **
 **        VIBRATIONAL FREQUENCIES (CM**-1) AND NORMAL MODES         **
 **     FORCE CONSTANTS (mDYN/ANGSTROM) AND REDUCED MASSES (AMU)     **
 **                  INFRARED INTENSITIES (KM/MOL)                   **
 **                                                                  **
 **********************************************************************


 Mode:                 1                      2                      3
 Frequency:       189.59                 310.79                 717.92
 Force Cnst:      0.1322                 0.5270                 0.4020
 Red. Mass:       6.2426                 9.2607                 1.3236
 IR Active:          YES                    YES                    YES
 IR Intens:       31.997                 46.396                383.736
 Raman Active:       YES                    YES                    YES
               X      Y      Z        X      Y      Z        X      Y      Z
 P          0.186  0.092  0.000    0.394 -0.248 -0.000    0.025 -0.009  0.000
 N          0.438 -0.112 -0.000   -0.219  0.175  0.000   -0.150 -0.006 -0.000
 H          0.862 -0.013  0.000   -0.836  0.027 -0.000    0.961  0.230  0.000
 I         -0.101 -0.010 -0.000   -0.065  0.041  0.000    0.003  0.001 -0.000
 TransDip   0.174  0.052  0.000    0.187 -0.112 -0.000    0.614  0.131  0.000

 Mode:                 4                      5                      6
 Frequency:       720.95                1196.92                3569.79
 Force Cnst:      0.3719                 5.8773                 8.1212
 Red. Mass:       1.2143                 6.9630                 1.0816
 IR Active:          YES                    YES                    YES
 IR Intens:      139.580                107.306                 62.417
 Raman Active:       YES                    YES                    YES
               X      Y      Z        X      Y      Z        X      Y      Z
 P         -0.000  0.000  0.031   -0.136 -0.233 -0.000    0.002  0.002  0.000
 N          0.000  0.000 -0.117    0.276  0.463  0.000    0.011 -0.074 -0.000
 H         -0.000 -0.000  0.993    0.537  0.590 -0.000   -0.216  0.973  0.000
 I         -0.000 -0.000 -0.003   -0.002  0.001  0.000    0.000  0.000 -0.000
 TransDip  -0.000 -0.000  0.378   -0.318 -0.094 -0.000    0.080  0.240  0.000

 STANDARD THERMODYNAMIC QUANTITIES AT   298.15 K  AND     1.00 ATM

   This Molecule has  0 Imaginary Frequencies
   Zero point vibrational energy:        9.587 kcal/mol

   Atom    1 Element P  Has Mass   30.97376
   Atom    2 Element N  Has Mass   14.00307
   Atom    3 Element H  Has Mass    1.00783
   Atom    4 Element I  Has Mass  126.90440
   Molecular Mass:   172.889060 amu
   Principal axes and moments of inertia in amu*Bohr^2:
                             1           2           3
    Eigenvalues --       68.91258   962.24822  1031.16081
          X               0.99975     0.02231     0.00000
          Y              -0.02231     0.99975     0.00000
          Z               0.00000    -0.00000     1.00000
   Rotational Symmetry Number is   1
   The Molecule is an Asymmetric Top
   Translational Enthalpy:        0.889 kcal/mol
   Rotational Enthalpy:           0.889 kcal/mol
   Vibrational Enthalpy:         10.347 kcal/mol
   gas constant (RT):             0.592 kcal/mol
   Translational Entropy:        41.350  cal/mol.K
   Rotational Entropy:           25.728  cal/mol.K
   Vibrational Entropy:           4.200  cal/mol.K

   Total Enthalpy:               12.717 kcal/mol
   Total Entropy:                71.277  cal/mol.K
Archival summary:
1\1\TWL01\FREQ\ProcedureUnspecified\BasisUnspecified\1111\taweetha\SunNov2517:32:212018SunNov2517:32:212018\0\\#,FREQ,ProcedureUnspecified,BasisUnspecified,\\0,1\I\P,1,2.56789\N,2,1.53613,1,112.097\H,3,1.01423,2,130.669,1,-0,0\\\@

 Total job time:  18.79s(wall), 69.56s(cpu) 
 Sun Nov 25 17:32:21 2018

        *************************************************************
        *                                                           *
        *  Thank you very much for using Q-Chem.  Have a nice day.  *
        *                                                           *
        *************************************************************
