# Supplementary material for: Geometric and energetic data from ab initio calculations of haloethene, haloimine, halomethylenephosphine, haloiminophosphine, halodiazene, halodiphosphene and halocyclopropane
Source: Data Brief. 2019 Nov 2;27:104738. doi: 10.1016/j.dib.2019.104738 (PMC6861602; doi:10.1016/j.dib.2019.104738)
Supplement: Multimedia component 7 [file mmc7.zip › NP/B3LYP/IENPBrE.out]

Q-Chem Developer Version!
                  Welcome to Q-Chem
     A Quantum Leap Into The Future Of Chemistry


 Q-Chem 5.1, Q-Chem, Inc., Pleasanton, CA (2018)

 Yihan Shao,  Zhengting Gan,  E. Epifanovsky,  A. T. B. Gilbert,  M. Wormit,  
 J. Kussmann,  A. W. Lange,  A. Behn,  Jia Deng,  Xintian Feng,  D. Ghosh,  
 M. Goldey,  P. R. Horn,  L. D. Jacobson,  I. Kaliman,  T. Kus,  A. Landau,  
 Jie Liu,  E. I. Proynov,  R. M. Richard,  R. P. Steele,  E. J. Sundstrom,  
 H. L. Woodcock III,  P. M. Zimmerman,  D. Zuev,  B. Albrecht,  E. Alguire,  
 S. A. Baeppler,  D. Barton,  Z. Benda,  Y. A. Bernard,  E. J. Berquist,  
 K. B. Bravaya,  H. Burton,  D. Casanova,  Chun-Min Chang,  Yunqing Chen,  
 A. Chien,  K. D. Closser,  M. P. Coons,  S. Coriani,  S. Dasgupta,  
 A. L. Dempwolff,  M. Diedenhofen,  Hainam Do,  R. G. Edgar,  Po-Tung Fang,  
 S. Faraji,  S. Fatehi,  Qingguo Feng,  K. D. Fenk,  J. Fosso-Tande,  
 Qinghui Ge,  A. Ghysels,  G. Gidofalvi,  J. Gomes,  J. Gonthier,  A. Gunina,  
 D. Hait,  M. W. D. Hanson-Heine,  P. H. P. Harbach,  A. W. Hauser,  
 J. E. Herr,  E. G. Hohenstein,  Z. C. Holden,  Kerwin Hui,  B. C. Huynh,  
 T.-C. Jagau,  Hyunjun Ji,  B. Kaduk,  K. Khistyaev,  Jaehoon Kim,  
 P. Klunzinger,  K. Koh,  D. Kosenkov,  L. Koulias,  T. Kowalczyk,  
 C. M. Krauter,  A. Kunitsa,  Ka Un Lao,  A. Laurent,  K. V. Lawler,  
 Joonho Lee,  D. Lefrancois,  S. Lehtola,  D. S. Levine,  Yi-Pei Li,  
 You-Sheng Lin,  Fenglai Liu,  E. Livshits,  A. Luenser,  P. Manohar,  
 E. Mansoor,  S. F. Manzer,  Shan-Ping Mao,  Yuezhi Mao,  N. Mardirossian,  
 A. V. Marenich,  T. Markovich,  L. A. Martinez-Martinez,  S. A. Maurer,  
 N. J. Mayhall,  S. C. McKenzie,  J.-M. Mewes,  A. F. Morrison,  
 J. W. Mullinax,  K. Nanda,  T. S. Nguyen-Beck,  R. Olivares-Amaya,  
 J. A. Parkhill,  T. M. Perrine,  F. Plasser,  P. Pokhilko,  S. Prager,  
 A. Prociuk,  E. Ramos,  D. R. Rehn,  F. Rob,  M. Schneider,  N. Sergueev,  
 S. M. Sharada,  S. Sharma,  D. W. Small,  T. Stauch,  T. Stein,  
 Yu-Chuan Su,  A. J. W. Thom,  A. Tkatchenko,  T. Tsuchimochi,  N. M. Tubman,  
 L. Vogt,  M. L. Vidal,  O. Vydrov,  M. A. Watson,  J. Wenzel,  
 M. de Wergifosse,  T. A. Wesolowski,  A. White,  J. Witte,  A. Yamada,  
 Jun Yang,  K. Yao,  S. Yeganeh,  S. R. Yost,  Zhi-Qiang You,  A. Zech,  
 Igor Ying Zhang,  Xing Zhang,  Yan Zhao,  Ying Zhu,  B. R. Brooks,  
 G. K. L. Chan,  C. J. Cramer,  M. S. Gordon,  W. J. Hehre,  A. Klamt,  
 M. W. Schmidt,  C. D. Sherrill,  D. G. Truhlar,  A. Aspuru-Guzik,  R. Baer,  
 A. T. Bell,  N. A. Besley,  Jeng-Da Chai,  A. E. DePrince, III,  
 R. A. DiStasio Jr.,  A. Dreuw,  B. D. Dunietz,  T. R. Furlani,  
 Chao-Ping Hsu,  Yousung Jung,  Jing Kong,  D. S. Lambrecht,  WanZhen Liang,  
 C. Ochsenfeld,  V. A. Rassolov,  L. V. Slipchenko,  J. E. Subotnik,  
 T. Van Voorhis,  J. M. Herbert,  A. I. Krylov,  P. M. W. Gill,  M. Head-Gordon

 Contributors to earlier versions of Q-Chem not listed above: 
 R. D. Adamson,  B. Austin,  J. Baker,  G. J. O. Beran,  K. Brandhorst,  
 S. T. Brown,  E. F. C. Byrd,  A. K. Chakraborty,  C.-L. Cheng,  
 Siu Hung Chien,  D. M. Chipman,  D. L. Crittenden,  H. Dachsel,  
 R. J. Doerksen,  A. D. Dutoi,  L. Fusti-Molnar,  W. A. Goddard III,  
 A. Golubeva-Zadorozhnaya,  S. R. Gwaltney,  G. Hawkins,  A. Heyden,  
 S. Hirata,  G. Kedziora,  F. J. Keil,  C. Kelley,  Jihan Kim,  R. A. King,  
 R. Z. Khaliullin,  P. P. Korambath,  W. Kurlancheek,  A. M. Lee,  M. S. Lee,  
 S. V. Levchenko,  Ching Yeh Lin,  D. Liotard,  R. C. Lochan,  I. Lotan,  
 P. E. Maslen,  N. Nair,  D. P. O'Neill,  D. Neuhauser,  E. Neuscamman,  
 C. M. Oana,  R. Olson,  B. Peters,  R. Peverati,  P. A. Pieniazek,  
 Y. M. Rhee,  J. Ritchie,  M. A. Rohrdanz,  E. Rosta,  N. J. Russ,  
 H. F. Schaefer III,  N. E. Schultz,  N. Shenvi,  A. C. Simmonett,  A. Sodt,  
 D. Stuck,  K. S. Thanthiriwatte,  V. Vanovschi,  Tao Wang,  A. Warshel,  
 C. F. Williams,  Q. Wu,  X. Xu,  W. Zhang

 Please cite Q-Chem as follows:
 Y. Shao et al., Mol. Phys. 113, 184-215 (2015)
 DOI: 10.1080/00268976.2014.952696

 Q-Chem 5.1.2 for Intel X86 EM64T Linux

 Parts of Q-Chem use Armadillo 8.300.2 (Tropical Shenanigans).
 http://arma.sourceforge.net/

 Q-Chem begins on Sun Nov 25 17:34:14 2018  

Host: 
0

     Scratch files written to /scratch/taweetham/qchem46867//
Input Ideriv = 2
Curr. Ideriv = -1
Max.  Ideriv = 2

Checking the input file for inconsistencies... 	...done.

--------------------------------------------------------------
User input:
--------------------------------------------------------------
$molecule
0 1
P 
N 1 PP 
I 2 PI 1 ANG 
Br 1 PBr 2 ANG  3 DHA

PP=1.9
PH=1.44
PF=1.54
PCl=2.03
PBr=2.5
PI=2.6
ANG=120.0
DHA=0.0
$end

$rem
   job_type	optimization
   basis	6-311++g**
   method	b3lyp
$end

--------------------------------------------------------------
 ----------------------------------------------------------------
             Standard Nuclear Orientation (Angstroms)
    I     Atom           X                Y                Z
 ----------------------------------------------------------------
    1      P       1.4524700853    -1.6238356511    -0.0000000000
    2      N      -0.4359959267    -1.8328718237    -0.0000000000
    3      I      -1.9758303840     0.2621006927    -0.0000000000
    4      Br      2.4566837303     0.6656085949     0.0000000000
 ----------------------------------------------------------------
 Molecular Point Group                 Cs    NOp =  2
 Largest Abelian Subgroup              Cs    NOp =  2
 Nuclear Repulsion Energy =   577.8653763634 hartrees
 There are       55 alpha and       55 beta electrons
 Requested basis set is 6-311++G(d,p)
 There are 62 shells and 162 basis functions

 Total QAlloc Memory Limit   2000 MB
 Mega-Array Size       188 MB
 MEM_STATIC part       192 MB
 A cutoff of  1.0D-11 yielded   1420 shell pairs
 There are     10403 function pairs (     11740 Cartesian)

 -------------------------------------------------------
 OpenMP Integral Computing Module                       
 Release: version 1.0, May 2013, Q-Chem Inc. Pittsburgh 
 -------------------------------------------------------
 Integral Job Info:
 Integral job number is                      11
 Integral operator is                         1
 short-range coefficients                     0
 long-range coefficients              100000000
 Omega coefficients                           0
 if combine SR and LR in K                    0
 Integral screening is                        0
 Integral computing path is                   2
 max size of driver memory is            800000
 size of driver memory is                593474
 size of scratch memory is             29623520
 max col of scratch BK array               1296
 max len of scratch array in speh3          155
 max len of scratch index in speh4           18
 max int batch size is                      520
 min int batch size is                       52
 fixed nKL is                                45
 max L of basis functions is                  2
 order of int derivative is                   0
 number of shells is                         62
 number of basis is                         172
 number of cartesian basis is               172
 number of contracted shell pairs          1420
 number of primitive shell pairs           3251
 maxK2 (contraction) of shell pair           36
 max number of K2 of shell pair               1
 max number of CS2 of shell pair            223
 max number of PS2 of shell pair            223
 mem total for path MDJ                  525740
 -------------------------------------------------------
 Smallest overlap matrix eigenvalue = 2.45E-03

 Scale SEOQF with 1.000000e-01/1.000000e-01/1.000000e-01

 Standard Electronic Orientation quadrupole field applied
 Nucleus-field energy     =     0.0000000220 hartrees
 Guess from superposition of atomic densities
 Warning:  Energy on first SCF cycle will be non-variational
 SAD guess density has 110.000000 electrons

 -----------------------------------------------------------------------
  General SCF calculation program by
  Eric Jon Sundstrom, Paul Horn, Yuezhi Mao, Dmitri Zuev, Alec White,
  David Stuck, Shaama M.S., Shane Yost, Joonho Lee, David Small,
  Daniel Levine, Susi Lehtola, Hugh Burton, Evgeny Epifanovsky
 -----------------------------------------------------------------------
 Exchange:     0.2000 Hartree-Fock + 0.0800 Slater + 0.7200 B88
 Correlation:  0.1900 VWN1RPA + 0.8100 LYP
 Using SG-1 standard quadrature grid
 using 4 threads for integral computing
 -------------------------------------------------------
 OpenMP Integral computing Module                
 Release: version 2.0, May 2017, Q-Chem Inc. Pleasanton 
 -------------------------------------------------------
 -------------------------------------------------------
 OpenMP BLAS3 based DFT computing Module                
 Release: version 1.0, May 2013, Q-Chem Inc. Pittsburgh 
 -------------------------------------------------------
 A restricted SCF calculation will be
 performed using DIIS
 SCF converges when DIIS error is below 1.0e-08
 ---------------------------------------
  Cycle       Energy         DIIS error
 ---------------------------------------
    1   -9889.4163987838      2.64e-02  
    2   -9889.6117643813      4.62e-03  
    3   -9888.6153922822      1.60e-02  
    4   -9889.6092611046      4.72e-03  
    5   -9889.6966439551      1.36e-03  
    6   -9889.7008756989      5.00e-04  
    7   -9889.7015806750      2.52e-04  
    8   -9889.7018004359      5.47e-05  
    9   -9889.7018097686      2.09e-05  
   10   -9889.7018112825      3.54e-06  
   11   -9889.7018113311      1.19e-06  
   12   -9889.7018113363      1.18e-07  
   13   -9889.7018113364      3.46e-08  
   14   -9889.7018113364      1.71e-08  
   15   -9889.7018113364      1.83e-09  Convergence criterion met
 ---------------------------------------
 SCF time:   CPU 27.47s  wall 8.00s 
 SCF   energy in the final basis set =    -9889.7018113364
 Total energy in the final basis set =    -9889.7018113364

 --------------------------------------------------------------
             Orbital Energies (a.u.) and Symmetries
 --------------------------------------------------------------

 Alpha MOs, Restricted
 -- Occupied --                  
******* -482.85 -176.33 -165.73 -165.73 -165.73  -77.19  -62.51
  1 A'    2 A'    3 A'    4 A'    1 A"    5 A'    6 A'    7 A'                 
-56.327 -56.324 -56.323 -35.824 -31.319 -31.310 -31.310 -22.969
  8 A'    2 A"    9 A'   10 A'   11 A'    3 A"   12 A'   13 A'                 
-22.967 -22.967 -22.961 -22.961 -14.437  -8.714  -6.671  -6.544
  4 A"   14 A'    5 A"   15 A'   16 A'   17 A'   18 A'   19 A'                 
 -6.534  -6.533  -6.372  -4.833  -4.831  -4.829  -4.786  -4.768
  6 A"   20 A'   21 A'   22 A'    7 A"   23 A'   24 A'    8 A"                 
 -4.767  -2.655  -2.653  -2.652  -2.643  -2.643  -2.050  -2.046
 25 A'   26 A'    9 A"   27 A'   10 A"   28 A'   29 A'   11 A"                 
 -2.045  -2.030  -2.030  -0.816  -0.784  -0.647  -0.584  -0.405
 30 A'   12 A"   31 A'   32 A'   33 A'   34 A'   35 A'   36 A'                 
 -0.356  -0.345  -0.326  -0.312  -0.311  -0.282  -0.280
 37 A'   13 A"   38 A'   14 A"   39 A'   40 A'   15 A"                         
 -- Virtual --                   
 -0.187  -0.168  -0.119  -0.031   0.002   0.034   0.041   0.050
 41 A'   16 A"   42 A'   43 A'   44 A'   45 A'   17 A"   46 A'                 
  0.059   0.073   0.078   0.110   0.123   0.139   0.147   0.188
 47 A'   18 A"   48 A'   49 A'   50 A'   19 A"   51 A'   52 A'                 
  0.212   0.214   0.225   0.259   0.268   0.271   0.349   0.382
 53 A'   20 A"   54 A'   55 A'   56 A'   21 A"   57 A'   58 A'                 
  0.390   0.398   0.404   0.418   0.419   0.447   0.484   0.504
 22 A"   59 A'   23 A"   24 A"   60 A'   61 A'   62 A'   25 A"                 
  0.519   0.551   0.554   0.562   0.577   0.588   0.619   0.658
 63 A'   26 A"   64 A'   65 A'   66 A'   27 A"   67 A'   68 A'                 
  0.671   0.774   0.817   0.830   0.926   0.948   1.139   1.271
 28 A"   69 A'   70 A'   29 A"   71 A'   72 A'   73 A'   30 A"                 
  1.292   1.297   1.458   1.533   1.587   1.926   1.957   1.981
 74 A'   75 A'   31 A"   76 A'   77 A'   32 A"   78 A'   33 A"                 
  1.982   1.991   2.033   2.048   2.323   3.738   3.760   3.785
 34 A"   79 A'   80 A'   81 A'   82 A'   35 A"   83 A'   84 A'                 
  3.945   3.948   3.950   3.969   3.981   3.984   3.986   4.002
 36 A"   37 A"   85 A'   86 A'   38 A"   39 A"   87 A'   88 A'                 
  4.057   4.122   4.268   5.959   5.976   5.994   6.547   6.690
 89 A'   90 A'   91 A'   40 A"   92 A'   93 A'   94 A'   95 A'                 
  7.536   7.544   7.570  13.712  13.763  13.827  27.705  28.304
 41 A"   96 A'   97 A'   42 A"   98 A'   99 A'  100 A'   43 A"                 
 28.317  28.329  28.515  28.517  28.519  28.525  28.569  35.189
101 A'  102 A'   44 A"   45 A"  103 A'  104 A'  105 A'  106 A'                 
 47.842 127.852 127.861 127.874 151.524 162.794 289.732 289.738
107 A'   46 A"  108 A'  109 A'  110 A'  111 A'   47 A"  112 A'                 
289.7781020.6191901.681
113 A'  114 A'  115 A'                                                         

 Beta MOs, Restricted
 -- Occupied --                  
******* -482.85 -176.33 -165.73 -165.73 -165.73  -77.19  -62.51
  1 A'    2 A'    3 A'    4 A'    1 A"    5 A'    6 A'    7 A'                 
-56.327 -56.324 -56.323 -35.824 -31.319 -31.310 -31.310 -22.969
  8 A'    2 A"    9 A'   10 A'   11 A'    3 A"   12 A'   13 A'                 
-22.967 -22.967 -22.961 -22.961 -14.437  -8.714  -6.671  -6.544
  4 A"   14 A'    5 A"   15 A'   16 A'   17 A'   18 A'   19 A'                 
 -6.534  -6.533  -6.372  -4.833  -4.831  -4.829  -4.786  -4.768
  6 A"   20 A'   21 A'   22 A'    7 A"   23 A'   24 A'    8 A"                 
 -4.767  -2.655  -2.653  -2.652  -2.643  -2.643  -2.050  -2.046
 25 A'   26 A'    9 A"   27 A'   10 A"   28 A'   29 A'   11 A"                 
 -2.045  -2.030  -2.030  -0.816  -0.784  -0.647  -0.584  -0.405
 30 A'   12 A"   31 A'   32 A'   33 A'   34 A'   35 A'   36 A'                 
 -0.356  -0.345  -0.326  -0.312  -0.311  -0.282  -0.280
 37 A'   13 A"   38 A'   14 A"   39 A'   40 A'   15 A"                         
 -- Virtual --                   
 -0.187  -0.168  -0.119  -0.031   0.002   0.034   0.041   0.050
 41 A'   16 A"   42 A'   43 A'   44 A'   45 A'   17 A"   46 A'                 
  0.059   0.073   0.078   0.110   0.123   0.139   0.147   0.188
 47 A'   18 A"   48 A'   49 A'   50 A'   19 A"   51 A'   52 A'                 
  0.212   0.214   0.225   0.259   0.268   0.271   0.349   0.382
 53 A'   20 A"   54 A'   55 A'   56 A'   21 A"   57 A'   58 A'                 
  0.390   0.398   0.404   0.418   0.419   0.447   0.484   0.504
 22 A"   59 A'   23 A"   24 A"   60 A'   61 A'   62 A'   25 A"                 
  0.519   0.551   0.554   0.562   0.577   0.588   0.619   0.658
 63 A'   26 A"   64 A'   65 A'   66 A'   27 A"   67 A'   68 A'                 
  0.671   0.774   0.817   0.830   0.926   0.948   1.139   1.271
 28 A"   69 A'   70 A'   29 A"   71 A'   72 A'   73 A'   30 A"                 
  1.292   1.297   1.458   1.533   1.587   1.926   1.957   1.981
 74 A'   75 A'   31 A"   76 A'   77 A'   32 A"   78 A'   33 A"                 
  1.982   1.991   2.033   2.048   2.323   3.738   3.760   3.785
 34 A"   79 A'   80 A'   81 A'   82 A'   35 A"   83 A'   84 A'                 
  3.945   3.948   3.950   3.969   3.981   3.984   3.986   4.002
 36 A"   37 A"   85 A'   86 A'   38 A"   39 A"   87 A'   88 A'                 
  4.057   4.122   4.268   5.959   5.976   5.994   6.547   6.690
 89 A'   90 A'   91 A'   40 A"   92 A'   93 A'   94 A'   95 A'                 
  7.536   7.544   7.570  13.712  13.763  13.827  27.705  28.304
 41 A"   96 A'   97 A'   42 A"   98 A'   99 A'  100 A'   43 A"                 
 28.317  28.329  28.515  28.517  28.519  28.525  28.569  35.189
101 A'  102 A'   44 A"   45 A"  103 A'  104 A'  105 A'  106 A'                 
 47.842 127.852 127.861 127.874 151.524 162.794 289.732 289.738
107 A'   46 A"  108 A'  109 A'  110 A'  111 A'   47 A"  112 A'                 
289.7781020.6191901.681
113 A'  114 A'  115 A'                                                         
 --------------------------------------------------------------

          Ground-State Mulliken Net Atomic Charges

     Atom                 Charge (a.u.)
  ----------------------------------------
      1 P                     0.349260
      2 N                    -0.259078
      3 I                     0.079060
      4 Br                   -0.169242
  ----------------------------------------
  Sum of atomic charges =     0.000000

 -----------------------------------------------------------------
                    Cartesian Multipole Moments
 -----------------------------------------------------------------
    Charge (ESU x 10^10)
                 0.0000
    Dipole Moment (Debye)
         X       1.0562      Y      -0.2329      Z      -0.0000
       Tot       1.0816
    Quadrupole Moments (Debye-Ang)
        XX     -64.4698     XY      -6.8992     YY     -64.3450
        XZ      -0.0000     YZ      -0.0000     ZZ     -66.6628
    Octopole Moments (Debye-Ang^2)
       XXX     -25.3202    XXY      17.3147    XYY       3.0047
       YYY      41.2887    XXZ      -0.0000    XYZ      -0.0000
       YYZ       0.0000    XZZ      -3.6811    YZZ      11.0385
       ZZZ      -0.0000
    Hexadecapole Moments (Debye-Ang^3)
      XXXX   -1586.8303   XXXY       1.8966   XXYY    -316.4609
      XYYY      10.8718   YYYY    -466.9085   XXXZ      -0.0000
      XXYZ      -0.0000   XYYZ      -0.0000   YYYZ      -0.0000
      XXZZ    -285.0179   XYZZ       6.2887   YYZZ     -93.4740
      XZZZ      -0.0000   YZZZ      -0.0000   ZZZZ     -91.7171
 -----------------------------------------------------------------
 Calculating analytic gradient of the SCF energy
 Gradient of SCF Energy
            1           2           3           4
    1   0.1004914  -0.0899218  -0.0297711   0.0192015
    2  -0.0174968  -0.0543575   0.0387751   0.0330793
    3  -0.0000000   0.0000000  -0.0000000   0.0000000
 Max gradient component =       1.005E-01
 RMS gradient           =       4.591E-02
 Gradient time:  CPU 5.88 s  wall 1.57 s
 Geometry Optimization Parameters
   NAtoms,    NIC,     NZ,  NCons,   NDum,   NFix, NCnnct, MaxDiis
        4      14       4       0       0       0       0       0


** GEOMETRY OPTIMIZATION IN DELOCALIZED INTERNAL COORDINATES **
   Searching for a Minimum

   Optimization Cycle:   1

                       Coordinates (Angstroms)
     ATOM                X               Y               Z
      1  P         1.4524700853   -1.6238356511    0.0000000000
      2  N        -0.4359959267   -1.8328718237    0.0000000000
      3  I        -1.9758303840    0.2621006927    0.0000000000
      4  Br        2.4566837303    0.6656085949    0.0000000000
   Point Group: cs    Number of degrees of freedom:     5


   Energy is  -9889.701811336


 Attempting to Generate Delocalized Internal Coordinates

  5 Hessian modes will be used to form the next step
  Hessian Eigenvalues:
     0.044459    0.092515    0.195927    0.250000    0.250000

 Minimum Search - Taking Simple RFO Step
 Searching for Lamda that Minimizes Along All modes
 Value Taken    Lamda =  -0.08101898
 Calculated Step too Large.  Step scaled by  0.479149
 Step Taken.  Stepsize is  0.300000

                             Maximum     Tolerance    Cnvgd?
         Gradient           0.124126      0.000300      NO
         Displacement       0.286635      0.001200      NO
         Energy change     *********      0.000001      NO


 New Cartesian Coordinates Obtained by Inverse Iteration

 Displacement from previous Coordinates is:  0.397327
 ----------------------------------------------------------------
             Standard Nuclear Orientation (Angstroms)
    I     Atom           X                Y                Z
 ----------------------------------------------------------------
    1      P       1.3903563802    -1.6155440360     0.0000000000
    2      N      -0.3897830371    -1.7983751090     0.0000000000
    3      I      -1.8339332403     0.2445814860     0.0000000000
    4      Br      2.3306874020     0.6403394718     0.0000000000
 ----------------------------------------------------------------
 Molecular Point Group                 Cs    NOp =  2
 Largest Abelian Subgroup              Cs    NOp =  2
 Nuclear Repulsion Energy =   606.3463224476 hartrees
 There are       55 alpha and       55 beta electrons
 Applying Cartesian multipole field
    Component          Value
    ---------          -----
     (2,0,0)        1.00000E-11
     (0,2,0)        2.00000E-11
     (0,0,2)       -3.00000E-11
 Nucleus-field energy     =     0.0000000199 hartrees
 Requested basis set is 6-311++G(d,p)
 There are 62 shells and 162 basis functions
 A cutoff of  1.0D-11 yielded   1451 shell pairs
 There are     10614 function pairs (     11986 Cartesian)
 Smallest overlap matrix eigenvalue = 2.30E-03
 Guess MOs from SCF MO coefficient file

 -----------------------------------------------------------------------
  General SCF calculation program by
  Eric Jon Sundstrom, Paul Horn, Yuezhi Mao, Dmitri Zuev, Alec White,
  David Stuck, Shaama M.S., Shane Yost, Joonho Lee, David Small,
  Daniel Levine, Susi Lehtola, Hugh Burton, Evgeny Epifanovsky
 -----------------------------------------------------------------------
 Exchange:     0.2000 Hartree-Fock + 0.0800 Slater + 0.7200 B88
 Correlation:  0.1900 VWN1RPA + 0.8100 LYP
 Using SG-1 standard quadrature grid
 using 4 threads for integral computing
 -------------------------------------------------------
 OpenMP Integral computing Module                
 Release: version 2.0, May 2017, Q-Chem Inc. Pleasanton 
 -------------------------------------------------------
 -------------------------------------------------------
 OpenMP BLAS3 based DFT computing Module                
 Release: version 1.0, May 2013, Q-Chem Inc. Pittsburgh 
 -------------------------------------------------------
 A restricted SCF calculation will be
 performed using DIIS
 SCF converges when DIIS error is below 1.0e-08
 ---------------------------------------
  Cycle       Energy         DIIS error
 ---------------------------------------
    1   -9889.7351647373      8.62e-04  
    2   -9889.7269612883      1.92e-03  
    3   -9889.7369391892      7.85e-04  
    4   -9889.7388434744      2.07e-04  
    5   -9889.7390266545      6.80e-05  
    6   -9889.7390457014      1.77e-05  
    7   -9889.7390464814      7.96e-06  
    8   -9889.7390466857      2.18e-06  
    9   -9889.7390467096      4.17e-07  
   10   -9889.7390467110      1.74e-07  
   11   -9889.7390467111      3.14e-08  
   12   -9889.7390467112      9.76e-09  Convergence criterion met
 ---------------------------------------
 SCF time:   CPU 22.71s  wall 6.00s 
 SCF   energy in the final basis set =    -9889.7390467112
 Total energy in the final basis set =    -9889.7390467112

 --------------------------------------------------------------
             Orbital Energies (a.u.) and Symmetries
 --------------------------------------------------------------

 Alpha MOs, Restricted
 -- Occupied --                  
******* -482.85 -176.33 -165.73 -165.73 -165.73  -77.18  -62.51
  1 A'    2 A'    3 A'    4 A'    1 A"    5 A'    6 A'    7 A'                 
-56.325 -56.322 -56.322 -35.826 -31.320 -31.312 -31.312 -22.970
  8 A'    2 A"    9 A'   10 A'   11 A'    3 A"   12 A'   13 A'                 
-22.969 -22.968 -22.963 -22.963 -14.425  -8.713  -6.663  -6.543
  4 A"   14 A'    5 A"   15 A'   16 A'   17 A'   18 A'   19 A'                 
 -6.533  -6.532  -6.373  -4.825  -4.823  -4.820  -4.788  -4.770
  6 A"   20 A'   21 A'   22 A'    7 A"   23 A'   24 A'    8 A"                 
 -4.769  -2.654  -2.651  -2.650  -2.642  -2.642  -2.052  -2.048
 25 A'   26 A'    9 A"   27 A'   10 A"   28 A'   29 A'   11 A"                 
 -2.047  -2.031  -2.031  -0.837  -0.787  -0.651  -0.573  -0.414
 30 A'   12 A"   31 A'   32 A'   33 A'   34 A'   35 A'   36 A'                 
 -0.364  -0.354  -0.325  -0.315  -0.311  -0.282  -0.281
 37 A'   13 A"   38 A'   14 A"   39 A'   40 A'   15 A"                         
 -- Virtual --                   
 -0.179  -0.154  -0.099  -0.010   0.003   0.035   0.040   0.053
 41 A'   16 A"   42 A'   43 A'   44 A'   45 A'   17 A"   46 A'                 
  0.059   0.073   0.081   0.110   0.125   0.142   0.148   0.188
 47 A'   18 A"   48 A'   49 A'   50 A'   19 A"   51 A'   52 A'                 
  0.209   0.213   0.224   0.260   0.270   0.281   0.354   0.378
 53 A'   20 A"   54 A'   55 A'   21 A"   56 A'   57 A'   58 A'                 
  0.391   0.394   0.404   0.417   0.418   0.469   0.494   0.497
 22 A"   59 A'   23 A"   60 A'   24 A"   61 A'   62 A'   25 A"                 
  0.527   0.551   0.564   0.581   0.587   0.595   0.627   0.670
 63 A'   26 A"   64 A'   65 A'   66 A'   27 A"   67 A'   68 A'                 
  0.686   0.793   0.835   0.841   0.937   0.967   1.147   1.271
 28 A"   69 A'   29 A"   70 A'   71 A'   72 A'   73 A'   30 A"                 
  1.295   1.299   1.466   1.550   1.611   1.929   1.973   1.981
 74 A'   75 A'   31 A"   76 A'   77 A'   32 A"   78 A'   33 A"                 
  1.997   2.011   2.052   2.081   2.396   3.744   3.783   3.807
 79 A'   34 A"   80 A'   81 A'   82 A'   35 A"   83 A'   84 A'                 
  3.944   3.950   3.951   3.976   3.982   3.988   3.989   4.009
 36 A"   37 A"   85 A'   86 A'   38 A"   39 A"   87 A'   88 A'                 
  4.069   4.143   4.289   5.959   5.978   6.001   6.555   6.754
 89 A'   90 A'   91 A'   40 A"   92 A'   93 A'   94 A'   95 A'                 
  7.537   7.549   7.581  13.722  13.782  13.840  27.722  28.304
 41 A"   96 A'   97 A'   42 A"   98 A'   99 A'  100 A'   43 A"                 
 28.319  28.332  28.515  28.516  28.518  28.527  28.580  35.206
101 A'  102 A'   44 A"   45 A"  103 A'  104 A'  105 A'  106 A'                 
 47.851 127.851 127.862 127.878 151.539 162.858 289.734 289.743
107 A'   46 A"  108 A'  109 A'  110 A'  111 A'   47 A"  112 A'                 
289.7881020.6301901.696
113 A'  114 A'  115 A'                                                         

 Beta MOs, Restricted
 -- Occupied --                  
******* -482.85 -176.33 -165.73 -165.73 -165.73  -77.18  -62.51
  1 A'    2 A'    3 A'    4 A'    1 A"    5 A'    6 A'    7 A'                 
-56.325 -56.322 -56.322 -35.826 -31.320 -31.312 -31.312 -22.970
  8 A'    2 A"    9 A'   10 A'   11 A'    3 A"   12 A'   13 A'                 
-22.969 -22.968 -22.963 -22.963 -14.425  -8.713  -6.663  -6.543
  4 A"   14 A'    5 A"   15 A'   16 A'   17 A'   18 A'   19 A'                 
 -6.533  -6.532  -6.373  -4.825  -4.823  -4.820  -4.788  -4.770
  6 A"   20 A'   21 A'   22 A'    7 A"   23 A'   24 A'    8 A"                 
 -4.769  -2.654  -2.651  -2.650  -2.642  -2.642  -2.052  -2.048
 25 A'   26 A'    9 A"   27 A'   10 A"   28 A'   29 A'   11 A"                 
 -2.047  -2.031  -2.031  -0.837  -0.787  -0.651  -0.573  -0.414
 30 A'   12 A"   31 A'   32 A'   33 A'   34 A'   35 A'   36 A'                 
 -0.364  -0.354  -0.325  -0.315  -0.311  -0.282  -0.281
 37 A'   13 A"   38 A'   14 A"   39 A'   40 A'   15 A"                         
 -- Virtual --                   
 -0.179  -0.154  -0.099  -0.010   0.003   0.035   0.040   0.053
 41 A'   16 A"   42 A'   43 A'   44 A'   45 A'   17 A"   46 A'                 
  0.059   0.073   0.081   0.110   0.125   0.142   0.148   0.188
 47 A'   18 A"   48 A'   49 A'   50 A'   19 A"   51 A'   52 A'                 
  0.209   0.213   0.224   0.260   0.270   0.281   0.354   0.378
 53 A'   20 A"   54 A'   55 A'   21 A"   56 A'   57 A'   58 A'                 
  0.391   0.394   0.404   0.417   0.418   0.469   0.494   0.497
 22 A"   59 A'   23 A"   60 A'   24 A"   61 A'   62 A'   25 A"                 
  0.527   0.551   0.564   0.581   0.587   0.595   0.627   0.670
 63 A'   26 A"   64 A'   65 A'   66 A'   27 A"   67 A'   68 A'                 
  0.686   0.793   0.835   0.841   0.937   0.967   1.147   1.271
 28 A"   69 A'   29 A"   70 A'   71 A'   72 A'   73 A'   30 A"                 
  1.295   1.299   1.466   1.550   1.611   1.929   1.973   1.981
 74 A'   75 A'   31 A"   76 A'   77 A'   32 A"   78 A'   33 A"                 
  1.997   2.011   2.052   2.081   2.396   3.744   3.783   3.807
 79 A'   34 A"   80 A'   81 A'   82 A'   35 A"   83 A'   84 A'                 
  3.944   3.950   3.951   3.976   3.982   3.988   3.989   4.009
 36 A"   37 A"   85 A'   86 A'   38 A"   39 A"   87 A'   88 A'                 
  4.069   4.143   4.289   5.959   5.978   6.001   6.555   6.754
 89 A'   90 A'   91 A'   40 A"   92 A'   93 A'   94 A'   95 A'                 
  7.537   7.549   7.581  13.722  13.782  13.840  27.722  28.304
 41 A"   96 A'   97 A'   42 A"   98 A'   99 A'  100 A'   43 A"                 
 28.319  28.332  28.515  28.516  28.518  28.527  28.580  35.206
101 A'  102 A'   44 A"   45 A"  103 A'  104 A'  105 A'  106 A'                 
 47.851 127.851 127.862 127.878 151.539 162.858 289.734 289.743
107 A'   46 A"  108 A'  109 A'  110 A'  111 A'   47 A"  112 A'                 
289.7881020.6301901.696
113 A'  114 A'  115 A'                                                         
 --------------------------------------------------------------

          Ground-State Mulliken Net Atomic Charges

     Atom                 Charge (a.u.)
  ----------------------------------------
      1 P                     0.334811
      2 N                    -0.266583
      3 I                     0.097398
      4 Br                   -0.165625
  ----------------------------------------
  Sum of atomic charges =    -0.000000

 -----------------------------------------------------------------
                    Cartesian Multipole Moments
 -----------------------------------------------------------------
    Charge (ESU x 10^10)
                -0.0000
    Dipole Moment (Debye)
         X       0.9185      Y      -0.0297      Z      -0.0000
       Tot       0.9189
    Quadrupole Moments (Debye-Ang)
        XX     -64.5294     XY      -6.5620     YY     -64.6028
        XZ      -0.0000     YZ      -0.0000     ZZ     -66.2578
    Octopole Moments (Debye-Ang^2)
       XXX     -27.9228    XXY      17.4467    XYY       0.8991
       YYY      44.2787    XXZ       0.0000    XYZ      -0.0000
       YYZ      -0.0000    XZZ      -4.8097    YZZ      11.2757
       ZZZ      -0.0000
    Hexadecapole Moments (Debye-Ang^3)
      XXXX   -1415.6875   XXXY       4.4535   XXYY    -288.4683
      XYYY      11.6768   YYYY    -456.5999   XXXZ      -0.0000
      XXYZ      -0.0000   XYYZ      -0.0000   YYYZ      -0.0000
      XXZZ    -254.7227   XYZZ       6.0864   YYZZ     -90.5466
      XZZZ      -0.0000   YZZZ      -0.0000   ZZZZ     -90.3933
 -----------------------------------------------------------------
 Calculating analytic gradient of the SCF energy
 Gradient of SCF Energy
            1           2           3           4
    1   0.0920482  -0.0800000  -0.0270586   0.0150104
    2  -0.0130980  -0.0528837   0.0384800   0.0275017
    3   0.0000000  -0.0000000  -0.0000000  -0.0000000
 Max gradient component =       9.205E-02
 RMS gradient           =       4.187E-02
 Gradient time:  CPU 6.13 s  wall 1.63 s
 Geometry Optimization Parameters
   NAtoms,    NIC,     NZ,  NCons,   NDum,   NFix, NCnnct, MaxDiis
        4      14       4       0       0       0       0       0

 Cartesian Hessian Update
 Hessian Updated using BFGS Update


** GEOMETRY OPTIMIZATION IN DELOCALIZED INTERNAL COORDINATES **
   Searching for a Minimum

   Optimization Cycle:   2

                       Coordinates (Angstroms)
     ATOM                X               Y               Z
      1  P         1.3903563802   -1.6155440360    0.0000000000
      2  N        -0.3897830371   -1.7983751090    0.0000000000
      3  I        -1.8339332403    0.2445814860    0.0000000000
      4  Br        2.3306874020    0.6403394718    0.0000000000
   Point Group: cs    Number of degrees of freedom:     5


   Energy is  -9889.739046711

 Hessian Updated using BFGS Update

  5 Hessian modes will be used to form the next step
  Hessian Eigenvalues:
     0.027998    0.087095    0.108166    0.249454    0.263689

 Minimum Search - Taking Simple RFO Step
 Searching for Lamda that Minimizes Along All modes
 Value Taken    Lamda =  -0.09921487
 Calculated Step too Large.  Step scaled by  0.362832
 Step Taken.  Stepsize is  0.300000

                             Maximum     Tolerance    Cnvgd?
         Gradient           0.112108      0.000300      NO
         Displacement       0.283856      0.001200      NO
         Energy change     -0.037235      0.000001      NO


 New Cartesian Coordinates Obtained by Inverse Iteration

 Displacement from previous Coordinates is:  0.346556
 ----------------------------------------------------------------
             Standard Nuclear Orientation (Angstroms)
    I     Atom           X                Y                Z
 ----------------------------------------------------------------
    1      P       1.3224146961    -1.6096398349     0.0000000000
    2      N      -0.3357871829    -1.7561145520     0.0000000000
    3      I      -1.7196738652     0.2212987088     0.0000000000
    4      Br      2.2303738569     0.6154574908     0.0000000000
 ----------------------------------------------------------------
 Molecular Point Group                 Cs    NOp =  2
 Largest Abelian Subgroup              Cs    NOp =  2
 Nuclear Repulsion Energy =   633.1945662769 hartrees
 There are       55 alpha and       55 beta electrons
 Applying Cartesian multipole field
    Component          Value
    ---------          -----
     (2,0,0)        1.00000E-11
     (0,2,0)        2.00000E-11
     (0,0,2)       -3.00000E-11
 Nucleus-field energy     =     0.0000000182 hartrees
 Requested basis set is 6-311++G(d,p)
 There are 62 shells and 162 basis functions
 A cutoff of  1.0D-11 yielded   1477 shell pairs
 There are     10880 function pairs (     12286 Cartesian)
 Smallest overlap matrix eigenvalue = 2.05E-03
 Guess MOs from SCF MO coefficient file

 -----------------------------------------------------------------------
  General SCF calculation program by
  Eric Jon Sundstrom, Paul Horn, Yuezhi Mao, Dmitri Zuev, Alec White,
  David Stuck, Shaama M.S., Shane Yost, Joonho Lee, David Small,
  Daniel Levine, Susi Lehtola, Hugh Burton, Evgeny Epifanovsky
 -----------------------------------------------------------------------
 Exchange:     0.2000 Hartree-Fock + 0.0800 Slater + 0.7200 B88
 Correlation:  0.1900 VWN1RPA + 0.8100 LYP
 Using SG-1 standard quadrature grid
 using 4 threads for integral computing
 -------------------------------------------------------
 OpenMP Integral computing Module                
 Release: version 2.0, May 2017, Q-Chem Inc. Pleasanton 
 -------------------------------------------------------
 -------------------------------------------------------
 OpenMP BLAS3 based DFT computing Module                
 Release: version 1.0, May 2013, Q-Chem Inc. Pittsburgh 
 -------------------------------------------------------
 A restricted SCF calculation will be
 performed using DIIS
 SCF converges when DIIS error is below 1.0e-08
 ---------------------------------------
  Cycle       Energy         DIIS error
 ---------------------------------------
    1   -9889.7649292196      1.09e-03  
    2   -9889.7564591169      2.11e-03  
    3   -9889.7680968957      8.76e-04  
    4   -9889.7705007164      2.01e-04  
    5   -9889.7706493899      8.41e-05  
    6   -9889.7706779881      1.58e-05  
    7   -9889.7706785463      8.02e-06  
    8   -9889.7706787434      2.19e-06  
    9   -9889.7706787662      3.94e-07  
   10   -9889.7706787672      1.54e-07  
   11   -9889.7706787674      3.60e-08  
   12   -9889.7706787674      8.07e-09  Convergence criterion met
 ---------------------------------------
 SCF time:   CPU 23.62s  wall 6.00s 
 SCF   energy in the final basis set =    -9889.7706787674
 Total energy in the final basis set =    -9889.7706787674

 --------------------------------------------------------------
             Orbital Energies (a.u.) and Symmetries
 --------------------------------------------------------------

 Alpha MOs, Restricted
 -- Occupied --                  
******* -482.85 -176.33 -165.74 -165.73 -165.73  -77.16  -62.50
  1 A'    2 A'    3 A'    4 A'    1 A"    5 A'    6 A'    7 A'                 
-56.321 -56.318 -56.318 -35.828 -31.323 -31.315 -31.314 -22.973
  8 A'    2 A"    9 A'   10 A'   11 A'    3 A"   12 A'   13 A'                 
-22.971 -22.971 -22.965 -22.965 -14.409  -8.709  -6.653  -6.539
  4 A"   14 A'    5 A"   15 A'   16 A'   17 A'   18 A'   19 A'                 
 -6.529  -6.528  -6.376  -4.815  -4.813  -4.810  -4.791  -4.772
  6 A"   20 A'   21 A'   22 A'    7 A"   23 A'   24 A'    8 A"                 
 -4.772  -2.650  -2.647  -2.646  -2.639  -2.639  -2.056  -2.050
 25 A'   26 A'    9 A"   27 A'   10 A"   28 A'   29 A'   11 A"                 
 -2.050  -2.034  -2.034  -0.866  -0.788  -0.657  -0.560  -0.425
 30 A'   12 A"   31 A'   32 A'   33 A'   34 A'   35 A'   36 A'                 
 -0.373  -0.366  -0.321  -0.316  -0.311  -0.284  -0.282
 37 A'   13 A"   38 A'   14 A"   39 A'   15 A"   40 A'                         
 -- Virtual --                   
 -0.171  -0.138  -0.078   0.001   0.010   0.037   0.040   0.056
 41 A'   16 A"   42 A'   43 A'   44 A'   45 A'   17 A"   46 A'                 
  0.062   0.073   0.087   0.111   0.128   0.144   0.149   0.189
 47 A'   18 A"   48 A'   49 A'   50 A'   19 A"   51 A'   52 A'                 
  0.206   0.211   0.222   0.262   0.268   0.299   0.349   0.385
 53 A'   20 A"   54 A'   55 A'   21 A"   56 A'   57 A'   58 A'                 
  0.391   0.391   0.403   0.420   0.422   0.486   0.494   0.506
 59 A'   22 A"   23 A"   24 A"   60 A'   61 A'   25 A"   62 A'                 
  0.536   0.553   0.572   0.597   0.610   0.613   0.641   0.685
 63 A'   26 A"   64 A'   65 A'   27 A"   66 A'   67 A'   68 A'                 
  0.698   0.773   0.836   0.929   0.941   0.983   1.156   1.270
 28 A"   69 A'   29 A"   70 A'   71 A'   72 A'   73 A'   30 A"                 
  1.296   1.302   1.477   1.559   1.620   1.931   1.984   1.990
 74 A'   75 A'   31 A"   76 A'   77 A'   32 A"   33 A"   78 A'                 
  2.009   2.055   2.074   2.117   2.498   3.750   3.797   3.868
 79 A'   34 A"   80 A'   81 A'   82 A'   35 A"   83 A'   84 A'                 
  3.942   3.951   3.953   3.981   3.985   3.994   3.995   4.021
 36 A"   85 A'   37 A"   86 A'   38 A"   39 A"   87 A'   88 A'                 
  4.091   4.163   4.309   5.959   5.980   6.002   6.563   6.844
 89 A'   90 A'   91 A'   40 A"   92 A'   93 A'   94 A'   95 A'                 
  7.541   7.556   7.593  13.732  13.809  13.877  27.740  28.304
 41 A"   96 A'   97 A'   42 A"   98 A'   99 A'  100 A'   43 A"                 
 28.321  28.332  28.513  28.515  28.517  28.529  28.590  35.224
101 A'  102 A'   44 A"   45 A"  103 A'  104 A'  105 A'  106 A'                 
 47.860 127.850 127.863 127.879 151.553 162.954 289.739 289.751
107 A'   46 A"  108 A'  109 A'  110 A'  111 A'   47 A"  112 A'                 
289.8011020.6401901.712
113 A'  114 A'  115 A'                                                         

 Beta MOs, Restricted
 -- Occupied --                  
******* -482.85 -176.33 -165.74 -165.73 -165.73  -77.16  -62.50
  1 A'    2 A'    3 A'    4 A'    1 A"    5 A'    6 A'    7 A'                 
-56.321 -56.318 -56.318 -35.828 -31.323 -31.315 -31.314 -22.973
  8 A'    2 A"    9 A'   10 A'   11 A'    3 A"   12 A'   13 A'                 
-22.971 -22.971 -22.965 -22.965 -14.409  -8.709  -6.653  -6.539
  4 A"   14 A'    5 A"   15 A'   16 A'   17 A'   18 A'   19 A'                 
 -6.529  -6.528  -6.376  -4.815  -4.813  -4.810  -4.791  -4.772
  6 A"   20 A'   21 A'   22 A'    7 A"   23 A'   24 A'    8 A"                 
 -4.772  -2.650  -2.647  -2.646  -2.639  -2.639  -2.056  -2.050
 25 A'   26 A'    9 A"   27 A'   10 A"   28 A'   29 A'   11 A"                 
 -2.050  -2.034  -2.034  -0.866  -0.788  -0.657  -0.560  -0.425
 30 A'   12 A"   31 A'   32 A'   33 A'   34 A'   35 A'   36 A'                 
 -0.373  -0.366  -0.321  -0.316  -0.311  -0.284  -0.282
 37 A'   13 A"   38 A'   14 A"   39 A'   15 A"   40 A'                         
 -- Virtual --                   
 -0.171  -0.138  -0.078   0.001   0.010   0.037   0.040   0.056
 41 A'   16 A"   42 A'   43 A'   44 A'   45 A'   17 A"   46 A'                 
  0.062   0.073   0.087   0.111   0.128   0.144   0.149   0.189
 47 A'   18 A"   48 A'   49 A'   50 A'   19 A"   51 A'   52 A'                 
  0.206   0.211   0.222   0.262   0.268   0.299   0.349   0.385
 53 A'   20 A"   54 A'   55 A'   21 A"   56 A'   57 A'   58 A'                 
  0.391   0.391   0.403   0.420   0.422   0.486   0.494   0.506
 59 A'   22 A"   23 A"   24 A"   60 A'   61 A'   25 A"   62 A'                 
  0.536   0.553   0.572   0.597   0.610   0.613   0.641   0.685
 63 A'   26 A"   64 A'   65 A'   27 A"   66 A'   67 A'   68 A'                 
  0.698   0.773   0.836   0.929   0.941   0.983   1.156   1.270
 28 A"   69 A'   29 A"   70 A'   71 A'   72 A'   73 A'   30 A"                 
  1.296   1.302   1.477   1.559   1.620   1.931   1.984   1.990
 74 A'   75 A'   31 A"   76 A'   77 A'   32 A"   33 A"   78 A'                 
  2.009   2.055   2.074   2.117   2.498   3.750   3.797   3.868
 79 A'   34 A"   80 A'   81 A'   82 A'   35 A"   83 A'   84 A'                 
  3.942   3.951   3.953   3.981   3.985   3.994   3.995   4.021
 36 A"   85 A'   37 A"   86 A'   38 A"   39 A"   87 A'   88 A'                 
  4.091   4.163   4.309   5.959   5.980   6.002   6.563   6.844
 89 A'   90 A'   91 A'   40 A"   92 A'   93 A'   94 A'   95 A'                 
  7.541   7.556   7.593  13.732  13.809  13.877  27.740  28.304
 41 A"   96 A'   97 A'   42 A"   98 A'   99 A'  100 A'   43 A"                 
 28.321  28.332  28.513  28.515  28.517  28.529  28.590  35.224
101 A'  102 A'   44 A"   45 A"  103 A'  104 A'  105 A'  106 A'                 
 47.860 127.850 127.863 127.879 151.553 162.954 289.739 289.751
107 A'   46 A"  108 A'  109 A'  110 A'  111 A'   47 A"  112 A'                 
289.8011020.6401901.712
113 A'  114 A'  115 A'                                                         
 --------------------------------------------------------------

          Ground-State Mulliken Net Atomic Charges

     Atom                 Charge (a.u.)
  ----------------------------------------
      1 P                     0.323980
      2 N                    -0.269360
      3 I                     0.118573
      4 Br                   -0.173193
  ----------------------------------------
  Sum of atomic charges =    -0.000000

 -----------------------------------------------------------------
                    Cartesian Multipole Moments
 -----------------------------------------------------------------
    Charge (ESU x 10^10)
                -0.0000
    Dipole Moment (Debye)
         X       0.6419      Y       0.0662      Z      -0.0000
       Tot       0.6453
    Quadrupole Moments (Debye-Ang)
        XX     -64.7643     XY      -6.3389     YY     -64.6893
        XZ      -0.0000     YZ      -0.0000     ZZ     -65.7848
    Octopole Moments (Debye-Ang^2)
       XXX     -30.9750    XXY      17.5223    XYY      -0.9569
       YYY      46.7027    XXZ      -0.0000    XYZ       0.0000
       YYZ       0.0000    XZZ      -5.6722    YZZ      11.4376
       ZZZ      -0.0000
    Hexadecapole Moments (Debye-Ang^3)
      XXXX   -1284.2732   XXXY       4.3906   XXYY    -266.3499
      XYYY      11.0355   YYYY    -443.9560   XXXZ      -0.0000
      XXYZ      -0.0000   XYYZ      -0.0000   YYYZ      -0.0000
      XXZZ    -231.2783   XYZZ       5.3231   YYZZ     -87.1854
      XZZZ      -0.0000   YZZZ       0.0000   ZZZZ     -88.9270
 -----------------------------------------------------------------
 Calculating analytic gradient of the SCF energy
 Gradient of SCF Energy
            1           2           3           4
    1   0.0604912  -0.0478760  -0.0222010   0.0095858
    2  -0.0090538  -0.0482096   0.0370410   0.0202223
    3  -0.0000000   0.0000000  -0.0000000  -0.0000000
 Max gradient component =       6.049E-02
 RMS gradient           =       2.989E-02
 Gradient time:  CPU 6.48 s  wall 1.72 s
 Geometry Optimization Parameters
   NAtoms,    NIC,     NZ,  NCons,   NDum,   NFix, NCnnct, MaxDiis
        4      14       4       0       0       0       0       0

 Cartesian Hessian Update
 Hessian Updated using BFGS Update


** GEOMETRY OPTIMIZATION IN DELOCALIZED INTERNAL COORDINATES **
   Searching for a Minimum

   Optimization Cycle:   3

                       Coordinates (Angstroms)
     ATOM                X               Y               Z
      1  P         1.3224146961   -1.6096398349    0.0000000000
      2  N        -0.3357871829   -1.7561145520    0.0000000000
      3  I        -1.7196738652    0.2212987088    0.0000000000
      4  Br        2.2303738569    0.6154574908    0.0000000000
   Point Group: cs    Number of degrees of freedom:     5


   Energy is  -9889.770678767

 Hessian Updated using BFGS Update

  5 Hessian modes will be used to form the next step
  Hessian Eigenvalues:
     0.039030    0.098382    0.143371    0.249331    0.311746

 Minimum Search - Taking Simple RFO Step
 Searching for Lamda that Minimizes Along All modes
 Value Taken    Lamda =  -0.05356594
 Calculated Step too Large.  Step scaled by  0.451902
 Step Taken.  Stepsize is  0.300000

                             Maximum     Tolerance    Cnvgd?
         Gradient           0.082418      0.000300      NO
         Displacement       0.273776      0.001200      NO
         Energy change     -0.031632      0.000001      NO


 New Cartesian Coordinates Obtained by Inverse Iteration

 Displacement from previous Coordinates is:  0.252225
 ----------------------------------------------------------------
             Standard Nuclear Orientation (Angstroms)
    I     Atom           X                Y                Z
 ----------------------------------------------------------------
    1      P       1.2637324124    -1.5848726885     0.0000000000
    2      N      -0.3075287036    -1.6828365976     0.0000000000
    3      I      -1.6742906200     0.1564708361     0.0000000000
    4      Br      2.2154144160     0.5822402627     0.0000000000
 ----------------------------------------------------------------
 Molecular Point Group                 Cs    NOp =  2
 Largest Abelian Subgroup              Cs    NOp =  2
 Nuclear Repulsion Energy =   650.6301343480 hartrees
 There are       55 alpha and       55 beta electrons
 Applying Cartesian multipole field
    Component          Value
    ---------          -----
     (2,0,0)        1.00000E-11
     (0,2,0)        2.00000E-11
     (0,0,2)       -3.00000E-11
 Nucleus-field energy     =     0.0000000174 hartrees
 Requested basis set is 6-311++G(d,p)
 There are 62 shells and 162 basis functions
 A cutoff of  1.0D-11 yielded   1490 shell pairs
 There are     10938 function pairs (     12345 Cartesian)
 Smallest overlap matrix eigenvalue = 1.87E-03
 Guess MOs from SCF MO coefficient file

 -----------------------------------------------------------------------
  General SCF calculation program by
  Eric Jon Sundstrom, Paul Horn, Yuezhi Mao, Dmitri Zuev, Alec White,
  David Stuck, Shaama M.S., Shane Yost, Joonho Lee, David Small,
  Daniel Levine, Susi Lehtola, Hugh Burton, Evgeny Epifanovsky
 -----------------------------------------------------------------------
 Exchange:     0.2000 Hartree-Fock + 0.0800 Slater + 0.7200 B88
 Correlation:  0.1900 VWN1RPA + 0.8100 LYP
 Using SG-1 standard quadrature grid
 using 4 threads for integral computing
 -------------------------------------------------------
 OpenMP Integral computing Module                
 Release: version 2.0, May 2017, Q-Chem Inc. Pleasanton 
 -------------------------------------------------------
 -------------------------------------------------------
 OpenMP BLAS3 based DFT computing Module                
 Release: version 1.0, May 2013, Q-Chem Inc. Pittsburgh 
 -------------------------------------------------------
 A restricted SCF calculation will be
 performed using DIIS
 SCF converges when DIIS error is below 1.0e-08
 ---------------------------------------
  Cycle       Energy         DIIS error
 ---------------------------------------
    1   -9889.7843372228      1.04e-03  
    2   -9889.7786076631      1.89e-03  
    3   -9889.7881892069      6.77e-04  
    4   -9889.7895388796      2.03e-04  
    5   -9889.7897027828      6.31e-05  
    6   -9889.7897153001      1.33e-05  
    7   -9889.7897157306      7.42e-06  
    8   -9889.7897159129      1.34e-06  
    9   -9889.7897159204      2.37e-07  
   10   -9889.7897159209      8.60e-08  
   11   -9889.7897159209      1.78e-08  
   12   -9889.7897159209      4.73e-09  Convergence criterion met
 ---------------------------------------
 SCF time:   CPU 24.09s  wall 7.00s 
 SCF   energy in the final basis set =    -9889.7897159209
 Total energy in the final basis set =    -9889.7897159209

 --------------------------------------------------------------
             Orbital Energies (a.u.) and Symmetries
 --------------------------------------------------------------

 Alpha MOs, Restricted
 -- Occupied --                  
******* -482.84 -176.34 -165.74 -165.74 -165.74  -77.15  -62.50
  1 A'    2 A'    3 A'    4 A'    1 A"    5 A'    6 A'    7 A'                 
-56.316 -56.314 -56.313 -35.831 -31.326 -31.318 -31.317 -22.976
  8 A'    2 A"    9 A'   10 A'   11 A'    3 A"   12 A'   13 A'                 
-22.974 -22.974 -22.968 -22.968 -14.394  -8.705  -6.643  -6.534
  4 A"   14 A'    5 A"   15 A'   16 A'   17 A'   18 A'   19 A'                 
 -6.525  -6.524  -6.380  -4.805  -4.804  -4.800  -4.795  -4.776
  6 A"   20 A'   21 A'   22 A'    7 A"   23 A'   24 A'    8 A"                 
 -4.775  -2.645  -2.643  -2.642  -2.635  -2.635  -2.059  -2.054
 25 A'   26 A'    9 A"   27 A'   10 A"   28 A'   29 A'   11 A"                 
 -2.054  -2.037  -2.037  -0.891  -0.788  -0.666  -0.551  -0.436
 30 A'   12 A"   31 A'   32 A'   33 A'   34 A'   35 A'   36 A'                 
 -0.381  -0.379  -0.317  -0.317  -0.309  -0.285  -0.282
 37 A'   13 A"   14 A"   38 A'   39 A'   15 A"   40 A'                         
 -- Virtual --                   
 -0.156  -0.125  -0.061   0.002   0.018   0.040   0.041   0.059
 41 A'   16 A"   42 A'   43 A'   44 A'   45 A'   17 A"   46 A'                 
  0.066   0.073   0.091   0.112   0.130   0.146   0.152   0.191
 47 A'   18 A"   48 A'   49 A'   50 A'   19 A"   51 A'   52 A'                 
  0.202   0.207   0.220   0.264   0.269   0.310   0.349   0.388
 53 A'   20 A"   54 A'   55 A'   21 A"   56 A'   57 A'   22 A"                 
  0.391   0.402   0.403   0.424   0.428   0.487   0.493   0.520
 58 A'   59 A'   23 A"   24 A"   60 A'   61 A'   25 A"   62 A'                 
  0.548   0.556   0.579   0.610   0.628   0.635   0.664   0.701
 63 A'   26 A"   64 A'   65 A'   27 A"   66 A'   67 A'   68 A'                 
  0.711   0.768   0.836   0.936   1.000   1.019   1.168   1.269
 28 A"   69 A'   29 A"   70 A'   71 A'   72 A'   73 A'   30 A"                 
  1.296   1.308   1.487   1.560   1.631   1.935   1.987   1.996
 74 A'   75 A'   31 A"   76 A'   77 A'   32 A"   33 A"   78 A'                 
  2.018   2.092   2.093   2.160   2.578   3.756   3.794   3.939
 79 A'   80 A'   34 A"   81 A'   82 A'   35 A"   83 A'   36 A"                 
  3.943   3.951   3.958   3.989   3.991   4.001   4.003   4.032
 84 A'   85 A'   37 A"   38 A"   86 A'   39 A"   87 A'   88 A'                 
  4.138   4.184   4.327   5.959   5.980   5.998   6.570   6.916
 89 A'   90 A'   91 A'   40 A"   92 A'   93 A'   94 A'   95 A'                 
  7.544   7.560   7.605  13.742  13.830  13.943  27.763  28.303
 41 A"   96 A'   97 A'   42 A"   98 A'   99 A'  100 A'   43 A"                 
 28.320  28.330  28.510  28.515  28.515  28.532  28.606  35.246
101 A'  102 A'   44 A"  103 A'   45 A"  104 A'  105 A'  106 A'                 
 47.868 127.848 127.861 127.879 151.573 163.040 289.744 289.757
107 A'   46 A"  108 A'  109 A'  110 A'  111 A'   47 A"  112 A'                 
289.8131020.6501901.732
113 A'  114 A'  115 A'                                                         

 Beta MOs, Restricted
 -- Occupied --                  
******* -482.84 -176.34 -165.74 -165.74 -165.74  -77.15  -62.50
  1 A'    2 A'    3 A'    4 A'    1 A"    5 A'    6 A'    7 A'                 
-56.316 -56.314 -56.313 -35.831 -31.326 -31.318 -31.317 -22.976
  8 A'    2 A"    9 A'   10 A'   11 A'    3 A"   12 A'   13 A'                 
-22.974 -22.974 -22.968 -22.968 -14.394  -8.705  -6.643  -6.534
  4 A"   14 A'    5 A"   15 A'   16 A'   17 A'   18 A'   19 A'                 
 -6.525  -6.524  -6.380  -4.805  -4.804  -4.800  -4.795  -4.776
  6 A"   20 A'   21 A'   22 A'    7 A"   23 A'   24 A'    8 A"                 
 -4.775  -2.645  -2.643  -2.642  -2.635  -2.635  -2.059  -2.054
 25 A'   26 A'    9 A"   27 A'   10 A"   28 A'   29 A'   11 A"                 
 -2.054  -2.037  -2.037  -0.891  -0.788  -0.666  -0.551  -0.436
 30 A'   12 A"   31 A'   32 A'   33 A'   34 A'   35 A'   36 A'                 
 -0.381  -0.379  -0.317  -0.317  -0.309  -0.285  -0.282
 37 A'   13 A"   14 A"   38 A'   39 A'   15 A"   40 A'                         
 -- Virtual --                   
 -0.156  -0.125  -0.061   0.002   0.018   0.040   0.041   0.059
 41 A'   16 A"   42 A'   43 A'   44 A'   45 A'   17 A"   46 A'                 
  0.066   0.073   0.091   0.112   0.130   0.146   0.152   0.191
 47 A'   18 A"   48 A'   49 A'   50 A'   19 A"   51 A'   52 A'                 
  0.202   0.207   0.220   0.264   0.269   0.310   0.349   0.388
 53 A'   20 A"   54 A'   55 A'   21 A"   56 A'   57 A'   22 A"                 
  0.391   0.402   0.403   0.424   0.428   0.487   0.493   0.520
 58 A'   59 A'   23 A"   24 A"   60 A'   61 A'   25 A"   62 A'                 
  0.548   0.556   0.579   0.610   0.628   0.635   0.664   0.701
 63 A'   26 A"   64 A'   65 A'   27 A"   66 A'   67 A'   68 A'                 
  0.711   0.768   0.836   0.936   1.000   1.019   1.168   1.269
 28 A"   69 A'   29 A"   70 A'   71 A'   72 A'   73 A'   30 A"                 
  1.296   1.308   1.487   1.560   1.631   1.935   1.987   1.996
 74 A'   75 A'   31 A"   76 A'   77 A'   32 A"   33 A"   78 A'                 
  2.018   2.092   2.093   2.160   2.578   3.756   3.794   3.939
 79 A'   80 A'   34 A"   81 A'   82 A'   35 A"   83 A'   36 A"                 
  3.943   3.951   3.958   3.989   3.991   4.001   4.003   4.032
 84 A'   85 A'   37 A"   38 A"   86 A'   39 A"   87 A'   88 A'                 
  4.138   4.184   4.327   5.959   5.980   5.998   6.570   6.916
 89 A'   90 A'   91 A'   40 A"   92 A'   93 A'   94 A'   95 A'                 
  7.544   7.560   7.605  13.742  13.830  13.943  27.763  28.303
 41 A"   96 A'   97 A'   42 A"   98 A'   99 A'  100 A'   43 A"                 
 28.320  28.330  28.510  28.515  28.515  28.532  28.606  35.246
101 A'  102 A'   44 A"  103 A'   45 A"  104 A'  105 A'  106 A'                 
 47.868 127.848 127.861 127.879 151.573 163.040 289.744 289.757
107 A'   46 A"  108 A'  109 A'  110 A'  111 A'   47 A"  112 A'                 
289.8131020.6501901.732
113 A'  114 A'  115 A'                                                         
 --------------------------------------------------------------

          Ground-State Mulliken Net Atomic Charges

     Atom                 Charge (a.u.)
  ----------------------------------------
      1 P                     0.316014
      2 N                    -0.273176
      3 I                     0.146141
      4 Br                   -0.188979
  ----------------------------------------
  Sum of atomic charges =    -0.000000

 -----------------------------------------------------------------
                    Cartesian Multipole Moments
 -----------------------------------------------------------------
    Charge (ESU x 10^10)
                -0.0000
    Dipole Moment (Debye)
         X       0.2285      Y       0.0823      Z       0.0000
       Tot       0.2429
    Quadrupole Moments (Debye-Ang)
        XX     -64.8569     XY      -5.9396     YY     -64.9193
        XZ       0.0000     YZ       0.0000     ZZ     -65.3326
    Octopole Moments (Debye-Ang^2)
       XXX     -34.2884    XXY      19.0889    XYY      -2.6010
       YYY      50.9662    XXZ       0.0000    XYZ       0.0000
       YYZ       0.0000    XZZ      -6.2778    YZZ      12.6520
       ZZZ       0.0000
    Hexadecapole Moments (Debye-Ang^3)
      XXXX   -1237.9777   XXXY      -2.9342   XXYY    -257.0862
      XYYY       4.5172   YYYY    -420.7543   XXXZ       0.0000
      XXYZ       0.0000   XYYZ       0.0000   YYYZ       0.0000
      XXZZ    -223.0608   XYZZ       2.2792   YYZZ     -82.2736
      XZZZ       0.0000   YZZZ       0.0000   ZZZZ     -87.5949
 -----------------------------------------------------------------
 Calculating analytic gradient of the SCF energy
 Gradient of SCF Energy
            1           2           3           4
    1   0.0081961   0.0027725  -0.0172612   0.0062926
    2  -0.0037132  -0.0385334   0.0304326   0.0118141
    3   0.0000000   0.0000000   0.0000000  -0.0000000
 Max gradient component =       3.853E-02
 RMS gradient           =       1.575E-02
 Gradient time:  CPU 6.66 s  wall 1.76 s
 Geometry Optimization Parameters
   NAtoms,    NIC,     NZ,  NCons,   NDum,   NFix, NCnnct, MaxDiis
        4      14       4       0       0       0       0       0

 Cartesian Hessian Update
 Hessian Updated using BFGS Update


** GEOMETRY OPTIMIZATION IN DELOCALIZED INTERNAL COORDINATES **
   Searching for a Minimum

   Optimization Cycle:   4

                       Coordinates (Angstroms)
     ATOM                X               Y               Z
      1  P         1.2637324124   -1.5848726885    0.0000000000
      2  N        -0.3075287036   -1.6828365976    0.0000000000
      3  I        -1.6742906200    0.1564708361    0.0000000000
      4  Br        2.2154144160    0.5822402627    0.0000000000
   Point Group: cs    Number of degrees of freedom:     5


   Energy is  -9889.789715921

 Hessian Updated using BFGS Update

  5 Hessian modes will be used to form the next step
  Hessian Eigenvalues:
     0.037445    0.096500    0.212634    0.257638    0.415704

 Minimum Search - Taking Simple RFO Step
 Searching for Lamda that Minimizes Along All modes
 Value Taken    Lamda =  -0.02469308
 Calculated Step too Large.  Step scaled by  0.496361
 Step Taken.  Stepsize is  0.300000

                             Maximum     Tolerance    Cnvgd?
         Gradient           0.035900      0.000300      NO
         Displacement       0.201066      0.001200      NO
         Energy change     -0.019037      0.000001      NO


 New Cartesian Coordinates Obtained by Inverse Iteration

 Displacement from previous Coordinates is:  0.233599
 ----------------------------------------------------------------
             Standard Nuclear Orientation (Angstroms)
    I     Atom           X                Y                Z
 ----------------------------------------------------------------
    1      P       1.2366047773    -1.5591179946     0.0000000000
    2      N      -0.3218250342    -1.6057070829     0.0000000000
    3      I      -1.6398592669     0.0805222630     0.0000000000
    4      Br      2.2224070287     0.5553046273     0.0000000000
 ----------------------------------------------------------------
 Molecular Point Group                 Cs    NOp =  2
 Largest Abelian Subgroup              Cs    NOp =  2
 Nuclear Repulsion Energy =   664.6123352377 hartrees
 There are       55 alpha and       55 beta electrons
 Applying Cartesian multipole field
    Component          Value
    ---------          -----
     (2,0,0)        1.00000E-11
     (0,2,0)        2.00000E-11
     (0,0,2)       -3.00000E-11
 Nucleus-field energy     =     0.0000000168 hartrees
 Requested basis set is 6-311++G(d,p)
 There are 62 shells and 162 basis functions
 A cutoff of  1.0D-11 yielded   1502 shell pairs
 There are     11019 function pairs (     12435 Cartesian)
 Smallest overlap matrix eigenvalue = 1.75E-03
 Guess MOs from SCF MO coefficient file

 -----------------------------------------------------------------------
  General SCF calculation program by
  Eric Jon Sundstrom, Paul Horn, Yuezhi Mao, Dmitri Zuev, Alec White,
  David Stuck, Shaama M.S., Shane Yost, Joonho Lee, David Small,
  Daniel Levine, Susi Lehtola, Hugh Burton, Evgeny Epifanovsky
 -----------------------------------------------------------------------
 Exchange:     0.2000 Hartree-Fock + 0.0800 Slater + 0.7200 B88
 Correlation:  0.1900 VWN1RPA + 0.8100 LYP
 Using SG-1 standard quadrature grid
 using 4 threads for integral computing
 -------------------------------------------------------
 OpenMP Integral computing Module                
 Release: version 2.0, May 2017, Q-Chem Inc. Pleasanton 
 -------------------------------------------------------
 -------------------------------------------------------
 OpenMP BLAS3 based DFT computing Module                
 Release: version 1.0, May 2013, Q-Chem Inc. Pittsburgh 
 -------------------------------------------------------
 A restricted SCF calculation will be
 performed using DIIS
 SCF converges when DIIS error is below 1.0e-08
 ---------------------------------------
  Cycle       Energy         DIIS error
 ---------------------------------------
    1   -9889.7937336995      8.76e-04  
    2   -9889.7943649268      1.10e-03  
    3   -9889.7962247095      7.67e-04  
    4   -9889.7979655403      1.92e-04  
    5   -9889.7981116757      2.88e-05  
    6   -9889.7981134826      1.30e-05  
    7   -9889.7981140727      5.77e-06  
    8   -9889.7981141773      9.15e-07  
    9   -9889.7981141813      1.73e-07  
   10   -9889.7981141814      3.29e-08  
   11   -9889.7981141813      1.63e-08  
   12   -9889.7981141814      1.88e-09  Convergence criterion met
 ---------------------------------------
 SCF time:   CPU 24.45s  wall 6.00s 
 SCF   energy in the final basis set =    -9889.7981141814
 Total energy in the final basis set =    -9889.7981141814

 --------------------------------------------------------------
             Orbital Energies (a.u.) and Symmetries
 --------------------------------------------------------------

 Alpha MOs, Restricted
 -- Occupied --                  
******* -482.84 -176.34 -165.74 -165.74 -165.74  -77.15  -62.49
  1 A'    2 A'    3 A'    4 A'    1 A"    5 A'    6 A'    7 A'                 
-56.314 -56.312 -56.311 -35.833 -31.328 -31.320 -31.319 -22.978
  8 A'    2 A"    9 A'   10 A'   11 A'    3 A"   12 A'   13 A'                 
-22.976 -22.976 -22.970 -22.970 -14.386  -8.703  -6.638  -6.532
  4 A"   14 A'    5 A"   15 A'   16 A'   17 A'   18 A'   19 A'                 
 -6.524  -6.522  -6.382  -4.800  -4.798  -4.797  -4.795  -4.778
  6 A"   20 A'   21 A'   22 A'    7 A"   23 A'   24 A'    8 A"                 
 -4.777  -2.643  -2.641  -2.640  -2.633  -2.633  -2.062  -2.057
 25 A'   26 A'    9 A"   27 A'   10 A"   28 A'   29 A'   11 A"                 
 -2.056  -2.039  -2.039  -0.901  -0.790  -0.677  -0.548  -0.445
 30 A'   12 A"   31 A'   32 A'   33 A'   34 A'   35 A'   36 A'                 
 -0.388  -0.387  -0.319  -0.317  -0.307  -0.282  -0.279
 37 A'   13 A"   14 A"   38 A'   39 A'   15 A"   40 A'                         
 -- Virtual --                   
 -0.131  -0.121  -0.053   0.003   0.022   0.041   0.041   0.059
 41 A'   16 A"   42 A'   43 A'   44 A'   17 A"   45 A'   46 A'                 
  0.067   0.074   0.092   0.112   0.130   0.147   0.154   0.193
 47 A'   18 A"   48 A'   49 A'   50 A'   19 A"   51 A'   52 A'                 
  0.200   0.205   0.221   0.265   0.270   0.312   0.349   0.386
 53 A'   20 A"   54 A'   55 A'   21 A"   56 A'   57 A'   22 A"                 
  0.392   0.403   0.422   0.427   0.438   0.485   0.490   0.527
 58 A'   23 A"   59 A'   24 A"   60 A'   61 A'   25 A"   62 A'                 
  0.556   0.561   0.582   0.617   0.635   0.656   0.680   0.708
 26 A"   63 A'   64 A'   65 A'   27 A"   66 A'   67 A'   68 A'                 
  0.723   0.785   0.843   0.932   1.016   1.038   1.172   1.269
 28 A"   69 A'   29 A"   70 A'   71 A'   72 A'   73 A'   30 A"                 
  1.297   1.325   1.493   1.566   1.644   1.943   1.989   1.996
 74 A'   75 A'   31 A"   76 A'   77 A'   32 A"   33 A"   78 A'                 
  2.023   2.096   2.103   2.192   2.584   3.758   3.783   3.937
 79 A'   34 A"   80 A'   81 A'   82 A'   35 A"   83 A'   36 A"                 
  3.947   3.958   3.969   3.990   4.000   4.006   4.006   4.040
 84 A'   85 A'   37 A"   38 A"   86 A'   39 A"   87 A'   88 A'                 
  4.177   4.213   4.351   5.959   5.980   5.994   6.575   6.933
 89 A'   90 A'   91 A'   40 A"   92 A'   93 A'   94 A'   95 A'                 
  7.546   7.562   7.613  13.749  13.842  13.963  27.798  28.303
 41 A"   96 A'   97 A'   42 A"   98 A'   99 A'  100 A'   43 A"                 
 28.319  28.327  28.508  28.514  28.519  28.538  28.624  35.260
101 A'  102 A'   44 A"  103 A'   45 A"  104 A'  105 A'  106 A'                 
 47.873 127.848 127.861 127.878 151.602 163.063 289.746 289.759
107 A'   46 A"  108 A'  109 A'  110 A'  111 A'   47 A"  112 A'                 
289.8221020.6561901.763
113 A'  114 A'  115 A'                                                         

 Beta MOs, Restricted
 -- Occupied --                  
******* -482.84 -176.34 -165.74 -165.74 -165.74  -77.15  -62.49
  1 A'    2 A'    3 A'    4 A'    1 A"    5 A'    6 A'    7 A'                 
-56.314 -56.312 -56.311 -35.833 -31.328 -31.320 -31.319 -22.978
  8 A'    2 A"    9 A'   10 A'   11 A'    3 A"   12 A'   13 A'                 
-22.976 -22.976 -22.970 -22.970 -14.386  -8.703  -6.638  -6.532
  4 A"   14 A'    5 A"   15 A'   16 A'   17 A'   18 A'   19 A'                 
 -6.524  -6.522  -6.382  -4.800  -4.798  -4.797  -4.795  -4.778
  6 A"   20 A'   21 A'   22 A'    7 A"   23 A'   24 A'    8 A"                 
 -4.777  -2.643  -2.641  -2.640  -2.633  -2.633  -2.062  -2.057
 25 A'   26 A'    9 A"   27 A'   10 A"   28 A'   29 A'   11 A"                 
 -2.056  -2.039  -2.039  -0.901  -0.790  -0.677  -0.548  -0.445
 30 A'   12 A"   31 A'   32 A'   33 A'   34 A'   35 A'   36 A'                 
 -0.388  -0.387  -0.319  -0.317  -0.307  -0.282  -0.279
 37 A'   13 A"   14 A"   38 A'   39 A'   15 A"   40 A'                         
 -- Virtual --                   
 -0.131  -0.121  -0.053   0.003   0.022   0.041   0.041   0.059
 41 A'   16 A"   42 A'   43 A'   44 A'   17 A"   45 A'   46 A'                 
  0.067   0.074   0.092   0.112   0.130   0.147   0.154   0.193
 47 A'   18 A"   48 A'   49 A'   50 A'   19 A"   51 A'   52 A'                 
  0.200   0.205   0.221   0.265   0.270   0.312   0.349   0.386
 53 A'   20 A"   54 A'   55 A'   21 A"   56 A'   57 A'   22 A"                 
  0.392   0.403   0.422   0.427   0.438   0.485   0.490   0.527
 58 A'   23 A"   59 A'   24 A"   60 A'   61 A'   25 A"   62 A'                 
  0.556   0.561   0.582   0.617   0.635   0.656   0.680   0.708
 26 A"   63 A'   64 A'   65 A'   27 A"   66 A'   67 A'   68 A'                 
  0.723   0.785   0.843   0.932   1.016   1.038   1.172   1.269
 28 A"   69 A'   29 A"   70 A'   71 A'   72 A'   73 A'   30 A"                 
  1.297   1.325   1.493   1.566   1.644   1.943   1.989   1.996
 74 A'   75 A'   31 A"   76 A'   77 A'   32 A"   33 A"   78 A'                 
  2.023   2.096   2.103   2.192   2.584   3.758   3.783   3.937
 79 A'   34 A"   80 A'   81 A'   82 A'   35 A"   83 A'   36 A"                 
  3.947   3.958   3.969   3.990   4.000   4.006   4.006   4.040
 84 A'   85 A'   37 A"   38 A"   86 A'   39 A"   87 A'   88 A'                 
  4.177   4.213   4.351   5.959   5.980   5.994   6.575   6.933
 89 A'   90 A'   91 A'   40 A"   92 A'   93 A'   94 A'   95 A'                 
  7.546   7.562   7.613  13.749  13.842  13.963  27.798  28.303
 41 A"   96 A'   97 A'   42 A"   98 A'   99 A'  100 A'   43 A"                 
 28.319  28.327  28.508  28.514  28.519  28.538  28.624  35.260
101 A'  102 A'   44 A"  103 A'   45 A"  104 A'  105 A'  106 A'                 
 47.873 127.848 127.861 127.878 151.602 163.063 289.746 289.759
107 A'   46 A"  108 A'  109 A'  110 A'  111 A'   47 A"  112 A'                 
289.8221020.6561901.763
113 A'  114 A'  115 A'                                                         
 --------------------------------------------------------------

          Ground-State Mulliken Net Atomic Charges

     Atom                 Charge (a.u.)
  ----------------------------------------
      1 P                     0.310477
      2 N                    -0.291471
      3 I                     0.179503
      4 Br                   -0.198508
  ----------------------------------------
  Sum of atomic charges =    -0.000000

 -----------------------------------------------------------------
                    Cartesian Multipole Moments
 -----------------------------------------------------------------
    Charge (ESU x 10^10)
                -0.0000
    Dipole Moment (Debye)
         X      -0.0470      Y       0.1088      Z       0.0000
       Tot       0.1186
    Quadrupole Moments (Debye-Ang)
        XX     -64.8435     XY      -5.3882     YY     -65.2567
        XZ       0.0000     YZ       0.0000     ZZ     -65.0415
    Octopole Moments (Debye-Ang^2)
       XXX     -37.3253    XXY      21.0475    XYY      -4.2265
       YYY      56.1131    XXZ       0.0000    XYZ       0.0000
       YYZ      -0.0000    XZZ      -7.2580    YZZ      14.4583
       ZZZ       0.0000
    Hexadecapole Moments (Debye-Ang^3)
      XXXX   -1214.7526   XXXY     -11.0093   XXYY    -252.3990
      XYYY      -3.0973   YYYY    -401.0203   XXXZ      -0.0000
      XXYZ       0.0000   XYYZ      -0.0000   YYYZ       0.0000
      XXZZ    -219.0192   XYZZ      -0.9450   YYZZ     -78.5677
      XZZZ      -0.0000   YZZZ       0.0000   ZZZZ     -86.7428
 -----------------------------------------------------------------
 Calculating analytic gradient of the SCF energy
 Gradient of SCF Energy
            1           2           3           4
    1  -0.0040743   0.0038025  -0.0039702   0.0042420
    2   0.0039054  -0.0179974   0.0089151   0.0051769
    3   0.0000000  -0.0000000   0.0000000  -0.0000000
 Max gradient component =       1.800E-02
 RMS gradient           =       6.521E-03
 Gradient time:  CPU 6.84 s  wall 1.81 s
 Geometry Optimization Parameters
   NAtoms,    NIC,     NZ,  NCons,   NDum,   NFix, NCnnct, MaxDiis
        4      14       4       0       0       0       0       0

 Cartesian Hessian Update
 Hessian Updated using BFGS Update


** GEOMETRY OPTIMIZATION IN DELOCALIZED INTERNAL COORDINATES **
   Searching for a Minimum

   Optimization Cycle:   5

                       Coordinates (Angstroms)
     ATOM                X               Y               Z
      1  P         1.2366047773   -1.5591179946    0.0000000000
      2  N        -0.3218250342   -1.6057070829    0.0000000000
      3  I        -1.6398592669    0.0805222630    0.0000000000
      4  Br        2.2224070287    0.5553046273    0.0000000000
   Point Group: cs    Number of degrees of freedom:     5


   Energy is  -9889.798114181

 Hessian Updated using BFGS Update

  5 Hessian modes will be used to form the next step
  Hessian Eigenvalues:
     0.078749    0.094469    0.199253    0.275482    0.427401

 Minimum Search - Taking Simple RFO Step
 Searching for Lamda that Minimizes Along All modes
 Value Taken    Lamda =  -0.00333209
 Step Taken.  Stepsize is  0.179329

                             Maximum     Tolerance    Cnvgd?
         Gradient           0.015065      0.000300      NO
         Displacement       0.108116      0.001200      NO
         Energy change     -0.008398      0.000001      NO


 New Cartesian Coordinates Obtained by Inverse Iteration

 Displacement from previous Coordinates is:  0.163295
 ----------------------------------------------------------------
             Standard Nuclear Orientation (Angstroms)
    I     Atom           X                Y                Z
 ----------------------------------------------------------------
    1      P       1.2461718745    -1.5685418622     0.0000000000
    2      N      -0.3098156513    -1.5426534276     0.0000000000
    3      I      -1.6233498106     0.0553690071     0.0000000000
    4      Br      2.1843210922     0.5268280954     0.0000000000
 ----------------------------------------------------------------
 Molecular Point Group                 Cs    NOp =  2
 Largest Abelian Subgroup              Cs    NOp =  2
 Nuclear Repulsion Energy =   675.0689026235 hartrees
 There are       55 alpha and       55 beta electrons
 Applying Cartesian multipole field
    Component          Value
    ---------          -----
     (2,0,0)        1.00000E-11
     (0,2,0)        2.00000E-11
     (0,0,2)       -3.00000E-11
 Nucleus-field energy     =     0.0000000163 hartrees
 Requested basis set is 6-311++G(d,p)
 There are 62 shells and 162 basis functions
 A cutoff of  1.0D-11 yielded   1510 shell pairs
 There are     11087 function pairs (     12508 Cartesian)
 Smallest overlap matrix eigenvalue = 1.72E-03
 Guess MOs from SCF MO coefficient file

 -----------------------------------------------------------------------
  General SCF calculation program by
  Eric Jon Sundstrom, Paul Horn, Yuezhi Mao, Dmitri Zuev, Alec White,
  David Stuck, Shaama M.S., Shane Yost, Joonho Lee, David Small,
  Daniel Levine, Susi Lehtola, Hugh Burton, Evgeny Epifanovsky
 -----------------------------------------------------------------------
 Exchange:     0.2000 Hartree-Fock + 0.0800 Slater + 0.7200 B88
 Correlation:  0.1900 VWN1RPA + 0.8100 LYP
 Using SG-1 standard quadrature grid
 using 4 threads for integral computing
 -------------------------------------------------------
 OpenMP Integral computing Module                
 Release: version 2.0, May 2017, Q-Chem Inc. Pleasanton 
 -------------------------------------------------------
 -------------------------------------------------------
 OpenMP BLAS3 based DFT computing Module                
 Release: version 1.0, May 2013, Q-Chem Inc. Pittsburgh 
 -------------------------------------------------------
 A restricted SCF calculation will be
 performed using DIIS
 SCF converges when DIIS error is below 1.0e-08
 ---------------------------------------
  Cycle       Energy         DIIS error
 ---------------------------------------
    1   -9889.7976367976      6.51e-04  
    2   -9889.7995325540      4.40e-04  
    3   -9889.7987076068      6.83e-04  
    4   -9889.8001126052      1.19e-04  
    5   -9889.8001672511      2.12e-05  
    6   -9889.8001684701      9.25e-06  
    7   -9889.8001687139      2.96e-06  
    8   -9889.8001687376      5.11e-07  
    9   -9889.8001687385      1.08e-07  
   10   -9889.8001687387      2.24e-08  
   11   -9889.8001687387      6.22e-09  Convergence criterion met
 ---------------------------------------
 SCF time:   CPU 22.75s  wall 6.00s 
 SCF   energy in the final basis set =    -9889.8001687387
 Total energy in the final basis set =    -9889.8001687387

 --------------------------------------------------------------
             Orbital Energies (a.u.) and Symmetries
 --------------------------------------------------------------

 Alpha MOs, Restricted
 -- Occupied --                  
******* -482.84 -176.34 -165.74 -165.74 -165.74  -77.14  -62.49
  1 A'    2 A'    3 A'    4 A'    1 A"    5 A'    6 A'    7 A'                 
-56.314 -56.311 -56.311 -35.833 -31.328 -31.320 -31.320 -22.978
  8 A'    2 A"    9 A'   10 A'   11 A'    3 A"   12 A'   13 A'                 
-22.976 -22.976 -22.970 -22.970 -14.378  -8.703  -6.635  -6.531
  4 A"   14 A'    5 A"   15 A'   16 A'   17 A'   18 A'   19 A'                 
 -6.523  -6.522  -6.382  -4.798  -4.797  -4.795  -4.791  -4.779
  6 A"   20 A'   21 A'   22 A'   23 A'    7 A"   24 A'    8 A"                 
 -4.778  -2.643  -2.641  -2.640  -2.633  -2.633  -2.063  -2.057
 25 A'   26 A'    9 A"   27 A'   10 A"   28 A'   29 A'   11 A"                 
 -2.056  -2.040  -2.040  -0.904  -0.792  -0.682  -0.546  -0.448
 30 A'   12 A"   31 A'   32 A'   33 A'   34 A'   35 A'   36 A'                 
 -0.391  -0.389  -0.321  -0.316  -0.307  -0.280  -0.274
 37 A'   13 A"   14 A"   38 A'   39 A'   15 A"   40 A'                         
 -- Virtual --                   
 -0.119  -0.116  -0.044   0.003   0.023   0.041   0.043   0.058
 16 A"   41 A'   42 A'   43 A'   44 A'   17 A"   45 A'   46 A'                 
  0.066   0.074   0.092   0.114   0.127   0.147   0.155   0.194
 47 A'   18 A"   48 A'   49 A'   50 A'   19 A"   51 A'   52 A'                 
  0.201   0.205   0.224   0.263   0.272   0.311   0.350   0.385
 53 A'   20 A"   54 A'   55 A'   21 A"   56 A'   57 A'   22 A"                 
  0.392   0.405   0.429   0.431   0.448   0.484   0.485   0.523
 58 A'   23 A"   24 A"   59 A'   60 A'   25 A"   61 A'   62 A'                 
  0.556   0.575   0.584   0.622   0.641   0.664   0.690   0.721
 26 A"   63 A'   64 A'   65 A'   27 A"   66 A'   67 A'   68 A'                 
  0.734   0.805   0.849   0.936   1.025   1.049   1.168   1.271
 28 A"   69 A'   29 A"   70 A'   71 A'   72 A'   73 A'   30 A"                 
  1.301   1.336   1.497   1.578   1.655   1.947   1.990   1.990
 74 A'   75 A'   31 A"   76 A'   77 A'   32 A"   78 A'   33 A"                 
  2.019   2.097   2.118   2.214   2.581   3.761   3.779   3.937
 79 A'   34 A"   80 A'   81 A'   82 A'   35 A"   83 A'   36 A"                 
  3.946   3.961   3.976   3.990   4.007   4.009   4.010   4.050
 84 A'   85 A'   37 A"   38 A"   86 A'   39 A"   87 A'   88 A'                 
  4.181   4.223   4.379   5.959   5.980   6.002   6.578   6.940
 89 A'   90 A'   91 A'   40 A"   92 A'   93 A'   94 A'   95 A'                 
  7.547   7.564   7.621  13.753  13.855  13.966  27.821  28.303
 41 A"   96 A'   97 A'   42 A"   98 A'   99 A'  100 A'   43 A"                 
 28.320  28.330  28.507  28.513  28.522  28.543  28.632  35.267
101 A'  102 A'   44 A"  103 A'   45 A"  104 A'  105 A'  106 A'                 
 47.875 127.849 127.862 127.880 151.621 163.072 289.748 289.761
107 A'   46 A"  108 A'  109 A'  110 A'  111 A'   47 A"  112 A'                 
289.8301020.6591901.782
113 A'  114 A'  115 A'                                                         

 Beta MOs, Restricted
 -- Occupied --                  
******* -482.84 -176.34 -165.74 -165.74 -165.74  -77.14  -62.49
  1 A'    2 A'    3 A'    4 A'    1 A"    5 A'    6 A'    7 A'                 
-56.314 -56.311 -56.311 -35.833 -31.328 -31.320 -31.320 -22.978
  8 A'    2 A"    9 A'   10 A'   11 A'    3 A"   12 A'   13 A'                 
-22.976 -22.976 -22.970 -22.970 -14.378  -8.703  -6.635  -6.531
  4 A"   14 A'    5 A"   15 A'   16 A'   17 A'   18 A'   19 A'                 
 -6.523  -6.522  -6.382  -4.798  -4.797  -4.795  -4.791  -4.779
  6 A"   20 A'   21 A'   22 A'   23 A'    7 A"   24 A'    8 A"                 
 -4.778  -2.643  -2.641  -2.640  -2.633  -2.633  -2.063  -2.057
 25 A'   26 A'    9 A"   27 A'   10 A"   28 A'   29 A'   11 A"                 
 -2.056  -2.040  -2.040  -0.904  -0.792  -0.682  -0.546  -0.448
 30 A'   12 A"   31 A'   32 A'   33 A'   34 A'   35 A'   36 A'                 
 -0.391  -0.389  -0.321  -0.316  -0.307  -0.280  -0.274
 37 A'   13 A"   14 A"   38 A'   39 A'   15 A"   40 A'                         
 -- Virtual --                   
 -0.119  -0.116  -0.044   0.003   0.023   0.041   0.043   0.058
 16 A"   41 A'   42 A'   43 A'   44 A'   17 A"   45 A'   46 A'                 
  0.066   0.074   0.092   0.114   0.127   0.147   0.155   0.194
 47 A'   18 A"   48 A'   49 A'   50 A'   19 A"   51 A'   52 A'                 
  0.201   0.205   0.224   0.263   0.272   0.311   0.350   0.385
 53 A'   20 A"   54 A'   55 A'   21 A"   56 A'   57 A'   22 A"                 
  0.392   0.405   0.429   0.431   0.448   0.484   0.485   0.523
 58 A'   23 A"   24 A"   59 A'   60 A'   25 A"   61 A'   62 A'                 
  0.556   0.575   0.584   0.622   0.641   0.664   0.690   0.721
 26 A"   63 A'   64 A'   65 A'   27 A"   66 A'   67 A'   68 A'                 
  0.734   0.805   0.849   0.936   1.025   1.049   1.168   1.271
 28 A"   69 A'   29 A"   70 A'   71 A'   72 A'   73 A'   30 A"                 
  1.301   1.336   1.497   1.578   1.655   1.947   1.990   1.990
 74 A'   75 A'   31 A"   76 A'   77 A'   32 A"   78 A'   33 A"                 
  2.019   2.097   2.118   2.214   2.581   3.761   3.779   3.937
 79 A'   34 A"   80 A'   81 A'   82 A'   35 A"   83 A'   36 A"                 
  3.946   3.961   3.976   3.990   4.007   4.009   4.010   4.050
 84 A'   85 A'   37 A"   38 A"   86 A'   39 A"   87 A'   88 A'                 
  4.181   4.223   4.379   5.959   5.980   6.002   6.578   6.940
 89 A'   90 A'   91 A'   40 A"   92 A'   93 A'   94 A'   95 A'                 
  7.547   7.564   7.621  13.753  13.855  13.966  27.821  28.303
 41 A"   96 A'   97 A'   42 A"   98 A'   99 A'  100 A'   43 A"                 
 28.320  28.330  28.507  28.513  28.522  28.543  28.632  35.267
101 A'  102 A'   44 A"  103 A'   45 A"  104 A'  105 A'  106 A'                 
 47.875 127.849 127.862 127.880 151.621 163.072 289.748 289.761
107 A'   46 A"  108 A'  109 A'  110 A'  111 A'   47 A"  112 A'                 
289.8301020.6591901.782
113 A'  114 A'  115 A'                                                         
 --------------------------------------------------------------

          Ground-State Mulliken Net Atomic Charges

     Atom                 Charge (a.u.)
  ----------------------------------------
      1 P                     0.314502
      2 N                    -0.318732
      3 I                     0.205716
      4 Br                   -0.201487
  ----------------------------------------
  Sum of atomic charges =     0.000000

 -----------------------------------------------------------------
                    Cartesian Multipole Moments
 -----------------------------------------------------------------
    Charge (ESU x 10^10)
                 0.0000
    Dipole Moment (Debye)
         X      -0.0863      Y       0.1028      Z      -0.0000
       Tot       0.1342
    Quadrupole Moments (Debye-Ang)
        XX     -64.4964     XY      -5.2652     YY     -65.1767
        XZ      -0.0000     YZ       0.0000     ZZ     -64.8681
    Octopole Moments (Debye-Ang^2)
       XXX     -37.3830    XXY      21.5756    XYY      -4.0990
       YYY      58.4099    XXZ      -0.0000    XYZ       0.0000
       YYZ      -0.0000    XZZ      -7.2799    YZZ      15.4275
       ZZZ      -0.0000
    Hexadecapole Moments (Debye-Ang^3)
      XXXX   -1185.3428   XXXY      -9.2366   XXYY    -247.1459
      XYYY       0.5355   YYYY    -391.3450   XXXZ      -0.0000
      XXYZ       0.0000   XYYZ      -0.0000   YYYZ       0.0000
      XXZZ    -213.9966   XYZZ       0.0802   YYZZ     -76.9944
      XZZZ      -0.0000   YZZZ       0.0000   ZZZZ     -86.2533
 -----------------------------------------------------------------
 Calculating analytic gradient of the SCF energy
 Gradient of SCF Energy
            1           2           3           4
    1  -0.0001081   0.0012034   0.0006699  -0.0017652
    2   0.0049599  -0.0069812   0.0033502  -0.0013290
    3  -0.0000000   0.0000000   0.0000000   0.0000000
 Max gradient component =       6.981E-03
 RMS gradient           =       2.759E-03
 Gradient time:  CPU 6.95 s  wall 1.84 s
 Geometry Optimization Parameters
   NAtoms,    NIC,     NZ,  NCons,   NDum,   NFix, NCnnct, MaxDiis
        4      14       4       0       0       0       0       0

 Cartesian Hessian Update
 Hessian Updated using BFGS Update


** GEOMETRY OPTIMIZATION IN DELOCALIZED INTERNAL COORDINATES **
   Searching for a Minimum

   Optimization Cycle:   6

                       Coordinates (Angstroms)
     ATOM                X               Y               Z
      1  P         1.2461718745   -1.5685418622    0.0000000000
      2  N        -0.3098156513   -1.5426534276    0.0000000000
      3  I        -1.6233498106    0.0553690071    0.0000000000
      4  Br        2.1843210922    0.5268280954    0.0000000000
   Point Group: cs    Number of degrees of freedom:     5


   Energy is  -9889.800168739

 Hessian Updated using BFGS Update

  5 Hessian modes will be used to form the next step
  Hessian Eigenvalues:
     0.059028    0.096779    0.172359    0.314381    0.439111

 Minimum Search - Taking Simple RFO Step
 Searching for Lamda that Minimizes Along All modes
 Value Taken    Lamda =  -0.00105423
 Step Taken.  Stepsize is  0.109350

                             Maximum     Tolerance    Cnvgd?
         Gradient           0.010669      0.000300      NO
         Displacement       0.067746      0.001200      NO
         Energy change     -0.002055      0.000001      NO


 New Cartesian Coordinates Obtained by Inverse Iteration

 Displacement from previous Coordinates is:  0.171052
 ----------------------------------------------------------------
             Standard Nuclear Orientation (Angstroms)
    I     Atom           X                Y                Z
 ----------------------------------------------------------------
    1      P       1.2437918406    -1.5642963110     0.0000000000
    2      N      -0.3061881492    -1.4900831207     0.0000000000
    3      I      -1.6658477434     0.0153175295     0.0000000000
    4      Br      2.2255715569     0.5100637150     0.0000000000
 ----------------------------------------------------------------
 Molecular Point Group                 Cs    NOp =  2
 Largest Abelian Subgroup              Cs    NOp =  2
 Nuclear Repulsion Energy =   671.1347893998 hartrees
 There are       55 alpha and       55 beta electrons
 Applying Cartesian multipole field
    Component          Value
    ---------          -----
     (2,0,0)        1.00000E-11
     (0,2,0)        2.00000E-11
     (0,0,2)       -3.00000E-11
 Nucleus-field energy     =     0.0000000167 hartrees
 Requested basis set is 6-311++G(d,p)
 There are 62 shells and 162 basis functions
 A cutoff of  1.0D-11 yielded   1512 shell pairs
 There are     11116 function pairs (     12548 Cartesian)
 Smallest overlap matrix eigenvalue = 1.77E-03
 Guess MOs from SCF MO coefficient file

 -----------------------------------------------------------------------
  General SCF calculation program by
  Eric Jon Sundstrom, Paul Horn, Yuezhi Mao, Dmitri Zuev, Alec White,
  David Stuck, Shaama M.S., Shane Yost, Joonho Lee, David Small,
  Daniel Levine, Susi Lehtola, Hugh Burton, Evgeny Epifanovsky
 -----------------------------------------------------------------------
 Exchange:     0.2000 Hartree-Fock + 0.0800 Slater + 0.7200 B88
 Correlation:  0.1900 VWN1RPA + 0.8100 LYP
 Using SG-1 standard quadrature grid
 using 4 threads for integral computing
 -------------------------------------------------------
 OpenMP Integral computing Module                
 Release: version 2.0, May 2017, Q-Chem Inc. Pleasanton 
 -------------------------------------------------------
 -------------------------------------------------------
 OpenMP BLAS3 based DFT computing Module                
 Release: version 1.0, May 2013, Q-Chem Inc. Pittsburgh 
 -------------------------------------------------------
 A restricted SCF calculation will be
 performed using DIIS
 SCF converges when DIIS error is below 1.0e-08
 ---------------------------------------
  Cycle       Energy         DIIS error
 ---------------------------------------
    1   -9889.7991322650      5.33e-04  
    2   -9889.8003604662      4.22e-04  
    3   -9889.7999287375      5.64e-04  
    4   -9889.8008989284      7.01e-05  
    5   -9889.8009171908      2.16e-05  
    6   -9889.8009185319      6.73e-06  
    7   -9889.8009186810      2.78e-06  
    8   -9889.8009187046      4.84e-07  
    9   -9889.8009187052      1.68e-07  
   10   -9889.8009187053      3.16e-08  
   11   -9889.8009187052      7.62e-09  Convergence criterion met
 ---------------------------------------
 SCF time:   CPU 22.67s  wall 6.00s 
 SCF   energy in the final basis set =    -9889.8009187052
 Total energy in the final basis set =    -9889.8009187052

 --------------------------------------------------------------
             Orbital Energies (a.u.) and Symmetries
 --------------------------------------------------------------

 Alpha MOs, Restricted
 -- Occupied --                  
******* -482.84 -176.34 -165.74 -165.74 -165.74  -77.14  -62.49
  1 A'    2 A'    3 A'    4 A'    1 A"    5 A'    6 A'    7 A'                 
-56.311 -56.308 -56.308 -35.835 -31.330 -31.322 -31.321 -22.980
  8 A'    2 A"    9 A'   10 A'   11 A'    3 A"   12 A'   13 A'                 
-22.978 -22.978 -22.972 -22.972 -14.375  -8.700  -6.634  -6.528
  4 A"   14 A'    5 A"   15 A'   16 A'   17 A'   18 A'   19 A'                 
 -6.520  -6.519  -6.384  -4.800  -4.796  -4.794  -4.790  -4.781
  6 A"   20 A'   21 A'   22 A'   23 A'    7 A"   24 A'    8 A"                 
 -4.780  -2.640  -2.638  -2.637  -2.630  -2.630  -2.066  -2.059
 25 A'   26 A'    9 A"   27 A'   10 A"   28 A'   29 A'   11 A"                 
 -2.058  -2.042  -2.042  -0.906  -0.790  -0.688  -0.545  -0.450
 30 A'   12 A"   31 A'   32 A'   33 A'   34 A'   35 A'   36 A'                 
 -0.393  -0.391  -0.320  -0.316  -0.306  -0.279  -0.272
 37 A'   13 A"   14 A"   38 A'   39 A'   15 A"   40 A'                         
 -- Virtual --                   
 -0.118  -0.109  -0.043   0.003   0.024   0.041   0.043   0.059
 16 A"   41 A'   42 A'   43 A'   44 A'   17 A"   45 A'   46 A'                 
  0.066   0.075   0.091   0.114   0.125   0.147   0.156   0.193
 47 A'   18 A"   48 A'   49 A'   50 A'   19 A"   51 A'   52 A'                 
  0.202   0.204   0.226   0.264   0.273   0.309   0.357   0.383
 53 A'   20 A"   54 A'   55 A'   21 A"   56 A'   57 A'   22 A"                 
  0.394   0.407   0.430   0.435   0.453   0.483   0.486   0.525
 58 A'   23 A"   24 A"   59 A'   60 A'   61 A'   25 A"   62 A'                 
  0.559   0.578   0.583   0.625   0.644   0.676   0.692   0.725
 26 A"   63 A'   64 A'   65 A'   27 A"   66 A'   67 A'   68 A'                 
  0.737   0.822   0.852   0.940   1.031   1.052   1.160   1.271
 28 A"   69 A'   29 A"   70 A'   71 A'   72 A'   73 A'   30 A"                 
  1.298   1.339   1.499   1.584   1.659   1.946   1.979   1.993
 74 A'   75 A'   31 A"   76 A'   77 A'   32 A"   78 A'   33 A"                 
  2.016   2.097   2.117   2.227   2.578   3.761   3.778   3.935
 79 A'   34 A"   80 A'   81 A'   82 A'   35 A"   83 A'   36 A"                 
  3.944   3.965   3.979   3.993   4.009   4.012   4.018   4.050
 84 A'   85 A'   37 A"   38 A"   86 A'   39 A"   87 A'   88 A'                 
  4.177   4.224   4.396   5.957   5.977   6.011   6.580   6.946
 89 A'   90 A'   91 A'   40 A"   92 A'   93 A'   94 A'   95 A'                 
  7.549   7.564   7.623  13.754  13.858  13.973  27.834  28.301
 41 A"   96 A'   97 A'   42 A"   98 A'   99 A'  100 A'   43 A"                 
 28.317  28.332  28.506  28.511  28.523  28.544  28.633  35.269
101 A'  102 A'   44 A"  103 A'   45 A"  104 A'  105 A'  106 A'                 
 47.878 127.847 127.859 127.881 151.631 163.081 289.750 289.762
107 A'   46 A"  108 A'  109 A'  110 A'  111 A'   47 A"  112 A'                 
289.8331020.6621901.793
113 A'  114 A'  115 A'                                                         

 Beta MOs, Restricted
 -- Occupied --                  
******* -482.84 -176.34 -165.74 -165.74 -165.74  -77.14  -62.49
  1 A'    2 A'    3 A'    4 A'    1 A"    5 A'    6 A'    7 A'                 
-56.311 -56.308 -56.308 -35.835 -31.330 -31.322 -31.321 -22.980
  8 A'    2 A"    9 A'   10 A'   11 A'    3 A"   12 A'   13 A'                 
-22.978 -22.978 -22.972 -22.972 -14.375  -8.700  -6.634  -6.528
  4 A"   14 A'    5 A"   15 A'   16 A'   17 A'   18 A'   19 A'                 
 -6.520  -6.519  -6.384  -4.800  -4.796  -4.794  -4.790  -4.781
  6 A"   20 A'   21 A'   22 A'   23 A'    7 A"   24 A'    8 A"                 
 -4.780  -2.640  -2.638  -2.637  -2.630  -2.630  -2.066  -2.059
 25 A'   26 A'    9 A"   27 A'   10 A"   28 A'   29 A'   11 A"                 
 -2.058  -2.042  -2.042  -0.906  -0.790  -0.688  -0.545  -0.450
 30 A'   12 A"   31 A'   32 A'   33 A'   34 A'   35 A'   36 A'                 
 -0.393  -0.391  -0.320  -0.316  -0.306  -0.279  -0.272
 37 A'   13 A"   14 A"   38 A'   39 A'   15 A"   40 A'                         
 -- Virtual --                   
 -0.118  -0.109  -0.043   0.003   0.024   0.041   0.043   0.059
 16 A"   41 A'   42 A'   43 A'   44 A'   17 A"   45 A'   46 A'                 
  0.066   0.075   0.091   0.114   0.125   0.147   0.156   0.193
 47 A'   18 A"   48 A'   49 A'   50 A'   19 A"   51 A'   52 A'                 
  0.202   0.204   0.226   0.264   0.273   0.309   0.357   0.383
 53 A'   20 A"   54 A'   55 A'   21 A"   56 A'   57 A'   22 A"                 
  0.394   0.407   0.430   0.435   0.453   0.483   0.486   0.525
 58 A'   23 A"   24 A"   59 A'   60 A'   61 A'   25 A"   62 A'                 
  0.559   0.578   0.583   0.625   0.644   0.676   0.692   0.725
 26 A"   63 A'   64 A'   65 A'   27 A"   66 A'   67 A'   68 A'                 
  0.737   0.822   0.852   0.940   1.031   1.052   1.160   1.271
 28 A"   69 A'   29 A"   70 A'   71 A'   72 A'   73 A'   30 A"                 
  1.298   1.339   1.499   1.584   1.659   1.946   1.979   1.993
 74 A'   75 A'   31 A"   76 A'   77 A'   32 A"   78 A'   33 A"                 
  2.016   2.097   2.117   2.227   2.578   3.761   3.778   3.935
 79 A'   34 A"   80 A'   81 A'   82 A'   35 A"   83 A'   36 A"                 
  3.944   3.965   3.979   3.993   4.009   4.012   4.018   4.050
 84 A'   85 A'   37 A"   38 A"   86 A'   39 A"   87 A'   88 A'                 
  4.177   4.224   4.396   5.957   5.977   6.011   6.580   6.946
 89 A'   90 A'   91 A'   40 A"   92 A'   93 A'   94 A'   95 A'                 
  7.549   7.564   7.623  13.754  13.858  13.973  27.834  28.301
 41 A"   96 A'   97 A'   42 A"   98 A'   99 A'  100 A'   43 A"                 
 28.317  28.332  28.506  28.511  28.523  28.544  28.633  35.269
101 A'  102 A'   44 A"  103 A'   45 A"  104 A'  105 A'  106 A'                 
 47.878 127.847 127.859 127.881 151.631 163.081 289.750 289.762
107 A'   46 A"  108 A'  109 A'  110 A'  111 A'   47 A"  112 A'                 
289.8331020.6621901.793
113 A'  114 A'  115 A'                                                         
 --------------------------------------------------------------

          Ground-State Mulliken Net Atomic Charges

     Atom                 Charge (a.u.)
  ----------------------------------------
      1 P                     0.319072
      2 N                    -0.331702
      3 I                     0.226823
      4 Br                   -0.214193
  ----------------------------------------
  Sum of atomic charges =    -0.000000

 -----------------------------------------------------------------
                    Cartesian Multipole Moments
 -----------------------------------------------------------------
    Charge (ESU x 10^10)
                -0.0000
    Dipole Moment (Debye)
         X      -0.3262      Y      -0.0211      Z      -0.0000
       Tot       0.3269
    Quadrupole Moments (Debye-Ang)
        XX     -64.3323     XY      -5.2118     YY     -65.1674
        XZ       0.0000     YZ       0.0000     ZZ     -64.7889
    Octopole Moments (Debye-Ang^2)
       XXX     -38.4933    XXY      22.4258    XYY      -3.7024
       YYY      60.4803    XXZ      -0.0000    XYZ       0.0000
       YYZ      -0.0000    XZZ      -7.0498    YZZ      16.4433
       ZZZ      -0.0000
    Hexadecapole Moments (Debye-Ang^3)
      XXXX   -1225.3196   XXXY     -15.0773   XXYY    -253.2075
      XYYY      -3.2703   YYYY    -381.8107   XXXZ      -0.0000
      XXYZ       0.0000   XYYZ      -0.0000   YYYZ       0.0000
      XXZZ    -221.2290   XYZZ      -1.4702   YYZZ     -75.4430
      XZZZ      -0.0000   YZZZ       0.0000   ZZZZ     -86.0478
 -----------------------------------------------------------------
 Calculating analytic gradient of the SCF energy
 Gradient of SCF Energy
            1           2           3           4
    1   0.0009710  -0.0024799   0.0037032  -0.0021943
    2   0.0037467  -0.0001100  -0.0009045  -0.0027322
    3  -0.0000000   0.0000000  -0.0000000   0.0000000
 Max gradient component =       3.747E-03
 RMS gradient           =       1.999E-03
 Gradient time:  CPU 6.93 s  wall 1.83 s
 Geometry Optimization Parameters
   NAtoms,    NIC,     NZ,  NCons,   NDum,   NFix, NCnnct, MaxDiis
        4      14       4       0       0       0       0       0

 Cartesian Hessian Update
 Hessian Updated using BFGS Update


** GEOMETRY OPTIMIZATION IN DELOCALIZED INTERNAL COORDINATES **
   Searching for a Minimum

   Optimization Cycle:   7

                       Coordinates (Angstroms)
     ATOM                X               Y               Z
      1  P         1.2437918406   -1.5642963110    0.0000000000
      2  N        -0.3061881492   -1.4900831207    0.0000000000
      3  I        -1.6658477434    0.0153175295    0.0000000000
      4  Br        2.2255715569    0.5100637150    0.0000000000
   Point Group: cs    Number of degrees of freedom:     5


   Energy is  -9889.800918705

 Hessian Updated using BFGS Update

  5 Hessian modes will be used to form the next step
  Hessian Eigenvalues:
     0.060647    0.095096    0.146483    0.299554    0.394252

 Minimum Search - Taking Simple RFO Step
 Searching for Lamda that Minimizes Along All modes
 Value Taken    Lamda =  -0.00063504
 Step Taken.  Stepsize is  0.078275

                             Maximum     Tolerance    Cnvgd?
         Gradient           0.008714      0.000300      NO
         Displacement       0.056034      0.001200      NO
         Energy change     -0.000750      0.000001      NO


 New Cartesian Coordinates Obtained by Inverse Iteration

 Displacement from previous Coordinates is:  0.204698
 ----------------------------------------------------------------
             Standard Nuclear Orientation (Angstroms)
    I     Atom           X                Y                Z
 ----------------------------------------------------------------
    1      P       1.2420957979    -1.5572470218     0.0000000000
    2      N      -0.2984478560    -1.4496833389     0.0000000000
    3      I      -1.7346190760    -0.0183830837     0.0000000000
    4      Br      2.2882986389     0.4963152572     0.0000000000
 ----------------------------------------------------------------
 Molecular Point Group                 Cs    NOp =  2
 Largest Abelian Subgroup              Cs    NOp =  2
 Nuclear Repulsion Energy =   660.9814117716 hartrees
 There are       55 alpha and       55 beta electrons
 Applying Cartesian multipole field
    Component          Value
    ---------          -----
     (2,0,0)        1.00000E-11
     (0,2,0)        2.00000E-11
     (0,0,2)       -3.00000E-11
 Nucleus-field energy     =     0.0000000174 hartrees
 Requested basis set is 6-311++G(d,p)
 There are 62 shells and 162 basis functions
 A cutoff of  1.0D-11 yielded   1506 shell pairs
 There are     11086 function pairs (     12515 Cartesian)
 Smallest overlap matrix eigenvalue = 1.86E-03
 Guess MOs from SCF MO coefficient file

 -----------------------------------------------------------------------
  General SCF calculation program by
  Eric Jon Sundstrom, Paul Horn, Yuezhi Mao, Dmitri Zuev, Alec White,
  David Stuck, Shaama M.S., Shane Yost, Joonho Lee, David Small,
  Daniel Levine, Susi Lehtola, Hugh Burton, Evgeny Epifanovsky
 -----------------------------------------------------------------------
 Exchange:     0.2000 Hartree-Fock + 0.0800 Slater + 0.7200 B88
 Correlation:  0.1900 VWN1RPA + 0.8100 LYP
 Using SG-1 standard quadrature grid
 using 4 threads for integral computing
 -------------------------------------------------------
 OpenMP Integral computing Module                
 Release: version 2.0, May 2017, Q-Chem Inc. Pleasanton 
 -------------------------------------------------------
 -------------------------------------------------------
 OpenMP BLAS3 based DFT computing Module                
 Release: version 1.0, May 2013, Q-Chem Inc. Pittsburgh 
 -------------------------------------------------------
 A restricted SCF calculation will be
 performed using DIIS
 SCF converges when DIIS error is below 1.0e-08
 ---------------------------------------
  Cycle       Energy         DIIS error
 ---------------------------------------
    1   -9889.7996941205      4.67e-04  
    2   -9889.8009933125      2.34e-04  
    3   -9889.8005454050      4.50e-04  
    4   -9889.8011680114      5.68e-05  
    5   -9889.8011791753      1.03e-05  
    6   -9889.8011793849      5.96e-06  
    7   -9889.8011794709      1.37e-06  
    8   -9889.8011794771      3.23e-07  
    9   -9889.8011794774      1.39e-07  
   10   -9889.8011794773      2.88e-08  
   11   -9889.8011794774      7.86e-09  Convergence criterion met
 ---------------------------------------
 SCF time:   CPU 22.47s  wall 6.00s 
 SCF   energy in the final basis set =    -9889.8011794774
 Total energy in the final basis set =    -9889.8011794774

 --------------------------------------------------------------
             Orbital Energies (a.u.) and Symmetries
 --------------------------------------------------------------

 Alpha MOs, Restricted
 -- Occupied --                  
******* -482.83 -176.34 -165.75 -165.74 -165.74  -77.14  -62.49
  1 A'    2 A'    3 A'    4 A'    1 A"    5 A'    6 A'    7 A'                 
-56.308 -56.305 -56.305 -35.837 -31.332 -31.324 -31.323 -22.982
  8 A'    2 A"    9 A'   10 A'   11 A'    3 A"   12 A'   13 A'                 
-22.980 -22.980 -22.974 -22.974 -14.374  -8.697  -6.634  -6.525
  4 A"   14 A'    5 A"   15 A'   16 A'   17 A'   18 A'   19 A'                 
 -6.517  -6.516  -6.386  -4.802  -4.796  -4.794  -4.790  -4.783
  6 A"   20 A'   21 A'   22 A'   23 A'    7 A"   24 A'    8 A"                 
 -4.781  -2.637  -2.635  -2.634  -2.627  -2.627  -2.068  -2.061
 25 A'   26 A'    9 A"   27 A'   10 A"   28 A'   29 A'   11 A"                 
 -2.060  -2.044  -2.044  -0.906  -0.787  -0.690  -0.544  -0.450
 30 A'   12 A"   31 A'   32 A'   33 A'   34 A'   35 A'   36 A'                 
 -0.393  -0.392  -0.319  -0.316  -0.304  -0.280  -0.271
 37 A'   13 A"   14 A"   38 A'   39 A'   15 A"   40 A'                         
 -- Virtual --                   
 -0.117  -0.109  -0.043   0.002   0.025   0.042   0.044   0.060
 16 A"   41 A'   42 A'   43 A'   44 A'   17 A"   45 A'   46 A'                 
  0.066   0.076   0.091   0.114   0.124   0.146   0.157   0.192
 47 A'   18 A"   48 A'   49 A'   50 A'   19 A"   51 A'   52 A'                 
  0.202   0.203   0.226   0.265   0.274   0.308   0.365   0.381
 53 A'   20 A"   54 A'   55 A'   21 A"   56 A'   57 A'   22 A"                 
  0.396   0.409   0.430   0.435   0.449   0.477   0.489   0.529
 58 A'   23 A"   24 A"   59 A'   60 A'   61 A'   25 A"   62 A'                 
  0.563   0.578   0.583   0.626   0.647   0.679   0.695   0.725
 26 A"   63 A'   64 A'   65 A'   27 A"   66 A'   67 A'   68 A'                 
  0.735   0.832   0.853   0.943   1.035   1.056   1.154   1.270
 28 A"   69 A'   29 A"   70 A'   71 A'   72 A'   73 A'   30 A"                 
  1.295   1.342   1.500   1.586   1.661   1.942   1.965   1.995
 74 A'   75 A'   31 A"   76 A'   77 A'   32 A"   78 A'   33 A"                 
  2.014   2.100   2.115   2.227   2.581   3.761   3.779   3.933
 79 A'   34 A"   80 A'   81 A'   82 A'   35 A"   83 A'   36 A"                 
  3.940   3.973   3.978   3.996   4.009   4.014   4.022   4.047
 84 A'   85 A'   37 A"   38 A"   86 A'   39 A"   87 A'   88 A'                 
  4.176   4.224   4.397   5.955   5.972   6.012   6.582   6.954
 89 A'   90 A'   91 A'   40 A"   92 A'   93 A'   94 A'   95 A'                 
  7.552   7.564   7.624  13.755  13.857  13.982  27.834  28.299
 41 A"   96 A'   97 A'   42 A"   98 A'   99 A'  100 A'   43 A"                 
 28.312  28.330  28.504  28.507  28.521  28.542  28.633  35.268
101 A'  102 A'   44 A"  103 A'   45 A"  104 A'  105 A'  106 A'                 
 47.880 127.845 127.855 127.880 151.631 163.091 289.753 289.762
107 A'   46 A"  108 A'  109 A'  110 A'  111 A'   47 A"  112 A'                 
289.8341020.6641901.793
113 A'  114 A'  115 A'                                                         

 Beta MOs, Restricted
 -- Occupied --                  
******* -482.83 -176.34 -165.75 -165.74 -165.74  -77.14  -62.49
  1 A'    2 A'    3 A'    4 A'    1 A"    5 A'    6 A'    7 A'                 
-56.308 -56.305 -56.305 -35.837 -31.332 -31.324 -31.323 -22.982
  8 A'    2 A"    9 A'   10 A'   11 A'    3 A"   12 A'   13 A'                 
-22.980 -22.980 -22.974 -22.974 -14.374  -8.697  -6.634  -6.525
  4 A"   14 A'    5 A"   15 A'   16 A'   17 A'   18 A'   19 A'                 
 -6.517  -6.516  -6.386  -4.802  -4.796  -4.794  -4.790  -4.783
  6 A"   20 A'   21 A'   22 A'   23 A'    7 A"   24 A'    8 A"                 
 -4.781  -2.637  -2.635  -2.634  -2.627  -2.627  -2.068  -2.061
 25 A'   26 A'    9 A"   27 A'   10 A"   28 A'   29 A'   11 A"                 
 -2.060  -2.044  -2.044  -0.906  -0.787  -0.690  -0.544  -0.450
 30 A'   12 A"   31 A'   32 A'   33 A'   34 A'   35 A'   36 A'                 
 -0.393  -0.392  -0.319  -0.316  -0.304  -0.280  -0.271
 37 A'   13 A"   14 A"   38 A'   39 A'   15 A"   40 A'                         
 -- Virtual --                   
 -0.117  -0.109  -0.043   0.002   0.025   0.042   0.044   0.060
 16 A"   41 A'   42 A'   43 A'   44 A'   17 A"   45 A'   46 A'                 
  0.066   0.076   0.091   0.114   0.124   0.146   0.157   0.192
 47 A'   18 A"   48 A'   49 A'   50 A'   19 A"   51 A'   52 A'                 
  0.202   0.203   0.226   0.265   0.274   0.308   0.365   0.381
 53 A'   20 A"   54 A'   55 A'   21 A"   56 A'   57 A'   22 A"                 
  0.396   0.409   0.430   0.435   0.449   0.477   0.489   0.529
 58 A'   23 A"   24 A"   59 A'   60 A'   61 A'   25 A"   62 A'                 
  0.563   0.578   0.583   0.626   0.647   0.679   0.695   0.725
 26 A"   63 A'   64 A'   65 A'   27 A"   66 A'   67 A'   68 A'                 
  0.735   0.832   0.853   0.943   1.035   1.056   1.154   1.270
 28 A"   69 A'   29 A"   70 A'   71 A'   72 A'   73 A'   30 A"                 
  1.295   1.342   1.500   1.586   1.661   1.942   1.965   1.995
 74 A'   75 A'   31 A"   76 A'   77 A'   32 A"   78 A'   33 A"                 
  2.014   2.100   2.115   2.227   2.581   3.761   3.779   3.933
 79 A'   34 A"   80 A'   81 A'   82 A'   35 A"   83 A'   36 A"                 
  3.940   3.973   3.978   3.996   4.009   4.014   4.022   4.047
 84 A'   85 A'   37 A"   38 A"   86 A'   39 A"   87 A'   88 A'                 
  4.176   4.224   4.397   5.955   5.972   6.012   6.582   6.954
 89 A'   90 A'   91 A'   40 A"   92 A'   93 A'   94 A'   95 A'                 
  7.552   7.564   7.624  13.755  13.857  13.982  27.834  28.299
 41 A"   96 A'   97 A'   42 A"   98 A'   99 A'  100 A'   43 A"                 
 28.312  28.330  28.504  28.507  28.521  28.542  28.633  35.268
101 A'  102 A'   44 A"  103 A'   45 A"  104 A'  105 A'  106 A'                 
 47.880 127.845 127.855 127.880 151.631 163.091 289.753 289.762
107 A'   46 A"  108 A'  109 A'  110 A'  111 A'   47 A"  112 A'                 
289.8341020.6641901.793
113 A'  114 A'  115 A'                                                         
 --------------------------------------------------------------

          Ground-State Mulliken Net Atomic Charges

     Atom                 Charge (a.u.)
  ----------------------------------------
      1 P                     0.325088
      2 N                    -0.334577
      3 I                     0.236454
      4 Br                   -0.226965
  ----------------------------------------
  Sum of atomic charges =     0.000000

 -----------------------------------------------------------------
                    Cartesian Multipole Moments
 -----------------------------------------------------------------
    Charge (ESU x 10^10)
                 0.0000
    Dipole Moment (Debye)
         X      -0.5857      Y      -0.1644      Z      -0.0000
       Tot       0.6083
    Quadrupole Moments (Debye-Ang)
        XX     -64.1999     XY      -5.2467     YY     -65.1295
        XZ      -0.0000     YZ       0.0000     ZZ     -64.7804
    Octopole Moments (Debye-Ang^2)
       XXX     -39.5808    XXY      23.1271    XYY      -2.8511
       YYY      61.9161    XXZ      -0.0000    XYZ       0.0000
       YYZ      -0.0000    XZZ      -6.4332    YZZ      17.2562
       ZZZ      -0.0000
    Hexadecapole Moments (Debye-Ang^3)
      XXXX   -1291.8591   XXXY     -21.7016   XXYY    -263.9723
      XYYY      -8.0118   YYYY    -373.6995   XXXZ      -0.0000
      XXYZ      -0.0000   XYYZ      -0.0000   YYYZ       0.0000
      XXZZ    -233.2769   XYZZ      -3.2706   YYZZ     -74.1553
      XZZZ      -0.0000   YZZZ      -0.0000   ZZZZ     -86.0437
 -----------------------------------------------------------------
 Calculating analytic gradient of the SCF energy
 Gradient of SCF Energy
            1           2           3           4
    1  -0.0011881   0.0023847   0.0001641  -0.0013608
    2   0.0013538   0.0015414  -0.0005963  -0.0022989
    3   0.0000000   0.0000000  -0.0000000  -0.0000000
 Max gradient component =       2.385E-03
 RMS gradient           =       1.253E-03
 Gradient time:  CPU 6.84 s  wall 1.81 s
 Geometry Optimization Parameters
   NAtoms,    NIC,     NZ,  NCons,   NDum,   NFix, NCnnct, MaxDiis
        4      14       4       0       0       0       0       0

 Cartesian Hessian Update
 Hessian Updated using BFGS Update


** GEOMETRY OPTIMIZATION IN DELOCALIZED INTERNAL COORDINATES **
   Searching for a Minimum

   Optimization Cycle:   8

                       Coordinates (Angstroms)
     ATOM                X               Y               Z
      1  P         1.2420957979   -1.5572470218    0.0000000000
      2  N        -0.2984478560   -1.4496833389    0.0000000000
      3  I        -1.7346190760   -0.0183830837    0.0000000000
      4  Br        2.2882986389    0.4963152572    0.0000000000
   Point Group: cs    Number of degrees of freedom:     5


   Energy is  -9889.801179477

 Hessian Updated using BFGS Update

  5 Hessian modes will be used to form the next step
  Hessian Eigenvalues:
     0.068053    0.106895    0.152426    0.279805    0.373850

 Minimum Search - Taking Simple RFO Step
 Searching for Lamda that Minimizes Along All modes
 Value Taken    Lamda =  -0.00011202
 Step Taken.  Stepsize is  0.029493

                             Maximum     Tolerance    Cnvgd?
         Gradient           0.003356      0.000300      NO
         Displacement       0.020937      0.001200      NO
         Energy change     -0.000261      0.000001      NO


 New Cartesian Coordinates Obtained by Inverse Iteration

 Displacement from previous Coordinates is:  0.032734
 ----------------------------------------------------------------
             Standard Nuclear Orientation (Angstroms)
    I     Atom           X                Y                Z
 ----------------------------------------------------------------
    1      P       1.2406325228    -1.5595080795     0.0000000000
    2      N      -0.3044523898    -1.4609752127     0.0000000000
    3      I      -1.7299834522    -0.0135929236     0.0000000000
    4      Br      2.2911308239     0.5050780285     0.0000000000
 ----------------------------------------------------------------
 Molecular Point Group                 Cs    NOp =  2
 Largest Abelian Subgroup              Cs    NOp =  2
 Nuclear Repulsion Energy =   660.0138483451 hartrees
 There are       55 alpha and       55 beta electrons
 Applying Cartesian multipole field
    Component          Value
    ---------          -----
     (2,0,0)        1.00000E-11
     (0,2,0)        2.00000E-11
     (0,0,2)       -3.00000E-11
 Nucleus-field energy     =     0.0000000174 hartrees
 Requested basis set is 6-311++G(d,p)
 There are 62 shells and 162 basis functions
 A cutoff of  1.0D-11 yielded   1505 shell pairs
 There are     11061 function pairs (     12479 Cartesian)
 Smallest overlap matrix eigenvalue = 1.87E-03
 Guess MOs from SCF MO coefficient file

 -----------------------------------------------------------------------
  General SCF calculation program by
  Eric Jon Sundstrom, Paul Horn, Yuezhi Mao, Dmitri Zuev, Alec White,
  David Stuck, Shaama M.S., Shane Yost, Joonho Lee, David Small,
  Daniel Levine, Susi Lehtola, Hugh Burton, Evgeny Epifanovsky
 -----------------------------------------------------------------------
 Exchange:     0.2000 Hartree-Fock + 0.0800 Slater + 0.7200 B88
 Correlation:  0.1900 VWN1RPA + 0.8100 LYP
 Using SG-1 standard quadrature grid
 using 4 threads for integral computing
 -------------------------------------------------------
 OpenMP Integral computing Module                
 Release: version 2.0, May 2017, Q-Chem Inc. Pleasanton 
 -------------------------------------------------------
 -------------------------------------------------------
 OpenMP BLAS3 based DFT computing Module                
 Release: version 1.0, May 2013, Q-Chem Inc. Pittsburgh 
 -------------------------------------------------------
 A restricted SCF calculation will be
 performed using DIIS
 SCF converges when DIIS error is below 1.0e-08
 ---------------------------------------
  Cycle       Energy         DIIS error
 ---------------------------------------
    1   -9889.8011566142      1.11e-04  
    2   -9889.8012127182      7.32e-05  
    3   -9889.8011869757      1.17e-04  
    4   -9889.8012290564      1.48e-05  
    5   -9889.8012298007      4.84e-06  
    6   -9889.8012298835      1.51e-06  
    7   -9889.8012298894      5.11e-07  
    8   -9889.8012298900      9.37e-08  
    9   -9889.8012298899      2.61e-08  
   10   -9889.8012298900      3.89e-09  Convergence criterion met
 ---------------------------------------
 SCF time:   CPU 20.35s  wall 6.00s 
 SCF   energy in the final basis set =    -9889.8012298900
 Total energy in the final basis set =    -9889.8012298900

 --------------------------------------------------------------
             Orbital Energies (a.u.) and Symmetries
 --------------------------------------------------------------

 Alpha MOs, Restricted
 -- Occupied --                  
******* -482.83 -176.34 -165.75 -165.74 -165.74  -77.14  -62.49
  1 A'    2 A'    3 A'    4 A'    1 A"    5 A'    6 A'    7 A'                 
-56.307 -56.305 -56.305 -35.838 -31.332 -31.324 -31.324 -22.982
  8 A'    2 A"    9 A'   10 A'   11 A'    3 A"   12 A'   13 A'                 
-22.980 -22.980 -22.974 -22.974 -14.376  -8.696  -6.635  -6.525
  4 A"   14 A'    5 A"   15 A'   16 A'   17 A'   18 A'   19 A'                 
 -6.517  -6.516  -6.387  -4.802  -4.797  -4.795  -4.791  -4.783
  6 A"   20 A'   21 A'   22 A'   23 A'    7 A"   24 A'    8 A"                 
 -4.782  -2.636  -2.634  -2.633  -2.627  -2.627  -2.068  -2.061
 25 A'   26 A'    9 A"   27 A'   10 A"   28 A'   29 A'   11 A"                 
 -2.060  -2.044  -2.044  -0.905  -0.786  -0.690  -0.545  -0.450
 30 A'   12 A"   31 A'   32 A'   33 A'   34 A'   35 A'   36 A'                 
 -0.392  -0.391  -0.318  -0.316  -0.303  -0.280  -0.272
 37 A'   13 A"   14 A"   38 A'   39 A'   15 A"   40 A'                         
 -- Virtual --                   
 -0.118  -0.111  -0.046   0.002   0.025   0.042   0.043   0.060
 16 A"   41 A'   42 A'   43 A'   44 A'   17 A"   45 A'   46 A'                 
  0.066   0.076   0.091   0.114   0.124   0.146   0.157   0.192
 47 A'   18 A"   48 A'   49 A'   50 A'   19 A"   51 A'   52 A'                 
  0.202   0.203   0.225   0.266   0.274   0.308   0.364   0.381
 53 A'   20 A"   54 A'   55 A'   21 A"   56 A'   57 A'   22 A"                 
  0.396   0.408   0.430   0.435   0.448   0.478   0.491   0.529
 58 A'   23 A"   24 A"   59 A'   60 A'   61 A'   25 A"   62 A'                 
  0.563   0.575   0.583   0.625   0.645   0.677   0.692   0.722
 26 A"   63 A'   64 A'   65 A'   27 A"   66 A'   67 A'   68 A'                 
  0.732   0.829   0.852   0.942   1.031   1.051   1.154   1.269
 28 A"   69 A'   29 A"   70 A'   71 A'   72 A'   73 A'   30 A"                 
  1.295   1.341   1.499   1.584   1.658   1.942   1.967   1.995
 74 A'   75 A'   31 A"   76 A'   77 A'   32 A"   78 A'   33 A"                 
  2.014   2.097   2.113   2.225   2.578   3.760   3.778   3.933
 79 A'   34 A"   80 A'   81 A'   82 A'   35 A"   83 A'   36 A"                 
  3.940   3.969   3.977   3.997   4.009   4.013   4.020   4.046
 84 A'   85 A'   37 A"   38 A"   86 A'   39 A"   87 A'   88 A'                 
  4.175   4.222   4.394   5.955   5.972   6.010   6.581   6.950
 89 A'   90 A'   91 A'   40 A"   92 A'   93 A'   94 A'   95 A'                 
  7.552   7.564   7.622  13.753  13.855  13.977  27.832  28.299
 41 A"   96 A'   97 A'   42 A"   98 A'   99 A'  100 A'   43 A"                 
 28.312  28.329  28.503  28.507  28.521  28.542  28.632  35.266
101 A'  102 A'   44 A"  103 A'   45 A"  104 A'  105 A'  106 A'                 
 47.880 127.845 127.855 127.879 151.629 163.086 289.753 289.762
107 A'   46 A"  108 A'  109 A'  110 A'  111 A'   47 A"  112 A'                 
289.8321020.6631901.792
113 A'  114 A'  115 A'                                                         

 Beta MOs, Restricted
 -- Occupied --                  
******* -482.83 -176.34 -165.75 -165.74 -165.74  -77.14  -62.49
  1 A'    2 A'    3 A'    4 A'    1 A"    5 A'    6 A'    7 A'                 
-56.307 -56.305 -56.305 -35.838 -31.332 -31.324 -31.324 -22.982
  8 A'    2 A"    9 A'   10 A'   11 A'    3 A"   12 A'   13 A'                 
-22.980 -22.980 -22.974 -22.974 -14.376  -8.696  -6.635  -6.525
  4 A"   14 A'    5 A"   15 A'   16 A'   17 A'   18 A'   19 A'                 
 -6.517  -6.516  -6.387  -4.802  -4.797  -4.795  -4.791  -4.783
  6 A"   20 A'   21 A'   22 A'   23 A'    7 A"   24 A'    8 A"                 
 -4.782  -2.636  -2.634  -2.633  -2.627  -2.627  -2.068  -2.061
 25 A'   26 A'    9 A"   27 A'   10 A"   28 A'   29 A'   11 A"                 
 -2.060  -2.044  -2.044  -0.905  -0.786  -0.690  -0.545  -0.450
 30 A'   12 A"   31 A'   32 A'   33 A'   34 A'   35 A'   36 A'                 
 -0.392  -0.391  -0.318  -0.316  -0.303  -0.280  -0.272
 37 A'   13 A"   14 A"   38 A'   39 A'   15 A"   40 A'                         
 -- Virtual --                   
 -0.118  -0.111  -0.046   0.002   0.025   0.042   0.043   0.060
 16 A"   41 A'   42 A'   43 A'   44 A'   17 A"   45 A'   46 A'                 
  0.066   0.076   0.091   0.114   0.124   0.146   0.157   0.192
 47 A'   18 A"   48 A'   49 A'   50 A'   19 A"   51 A'   52 A'                 
  0.202   0.203   0.225   0.266   0.274   0.308   0.364   0.381
 53 A'   20 A"   54 A'   55 A'   21 A"   56 A'   57 A'   22 A"                 
  0.396   0.408   0.430   0.435   0.448   0.478   0.491   0.529
 58 A'   23 A"   24 A"   59 A'   60 A'   61 A'   25 A"   62 A'                 
  0.563   0.575   0.583   0.625   0.645   0.677   0.692   0.722
 26 A"   63 A'   64 A'   65 A'   27 A"   66 A'   67 A'   68 A'                 
  0.732   0.829   0.852   0.942   1.031   1.051   1.154   1.269
 28 A"   69 A'   29 A"   70 A'   71 A'   72 A'   73 A'   30 A"                 
  1.295   1.341   1.499   1.584   1.658   1.942   1.967   1.995
 74 A'   75 A'   31 A"   76 A'   77 A'   32 A"   78 A'   33 A"                 
  2.014   2.097   2.113   2.225   2.578   3.760   3.778   3.933
 79 A'   34 A"   80 A'   81 A'   82 A'   35 A"   83 A'   36 A"                 
  3.940   3.969   3.977   3.997   4.009   4.013   4.020   4.046
 84 A'   85 A'   37 A"   38 A"   86 A'   39 A"   87 A'   88 A'                 
  4.175   4.222   4.394   5.955   5.972   6.010   6.581   6.950
 89 A'   90 A'   91 A'   40 A"   92 A'   93 A'   94 A'   95 A'                 
  7.552   7.564   7.622  13.753  13.855  13.977  27.832  28.299
 41 A"   96 A'   97 A'   42 A"   98 A'   99 A'  100 A'   43 A"                 
 28.312  28.329  28.503  28.507  28.521  28.542  28.632  35.266
101 A'  102 A'   44 A"  103 A'   45 A"  104 A'  105 A'  106 A'                 
 47.880 127.845 127.855 127.879 151.629 163.086 289.753 289.762
107 A'   46 A"  108 A'  109 A'  110 A'  111 A'   47 A"  112 A'                 
289.8321020.6631901.792
113 A'  114 A'  115 A'                                                         
 --------------------------------------------------------------

          Ground-State Mulliken Net Atomic Charges

     Atom                 Charge (a.u.)
  ----------------------------------------
      1 P                     0.324770
      2 N                    -0.331586
      3 I                     0.235339
      4 Br                   -0.228523
  ----------------------------------------
  Sum of atomic charges =     0.000000

 -----------------------------------------------------------------
                    Cartesian Multipole Moments
 -----------------------------------------------------------------
    Charge (ESU x 10^10)
                 0.0000
    Dipole Moment (Debye)
         X      -0.5945      Y      -0.1785      Z       0.0000
       Tot       0.6207
    Quadrupole Moments (Debye-Ang)
        XX     -64.3187     XY      -5.3223     YY     -65.1123
        XZ      -0.0000     YZ      -0.0000     ZZ     -64.8157
    Octopole Moments (Debye-Ang^2)
       XXX     -39.9734    XXY      22.9063    XYY      -2.9731
       YYY      61.3785    XXZ       0.0000    XYZ      -0.0000
       YYZ      -0.0000    XZZ      -6.6236    YZZ      17.0538
       ZZZ      -0.0000
    Hexadecapole Moments (Debye-Ang^3)
      XXXX   -1292.1228   XXXY     -22.3835   XXYY    -263.9757
      XYYY      -9.0424   YYYY    -376.3116   XXXZ      -0.0000
      XXYZ      -0.0000   XYYZ      -0.0000   YYYZ       0.0000
      XXZZ    -233.1886   XYZZ      -3.5236   YYZZ     -74.6205
      XZZZ      -0.0000   YZZZ       0.0000   ZZZZ     -86.1438
 -----------------------------------------------------------------
 Calculating analytic gradient of the SCF energy
 Gradient of SCF Energy
            1           2           3           4
    1   0.0007162  -0.0006069  -0.0002707   0.0001614
    2  -0.0002509  -0.0001406   0.0004315  -0.0000400
    3  -0.0000000   0.0000000  -0.0000000   0.0000000
 Max gradient component =       7.162E-04
 RMS gradient           =       3.229E-04
 Gradient time:  CPU 6.83 s  wall 1.81 s
 Geometry Optimization Parameters
   NAtoms,    NIC,     NZ,  NCons,   NDum,   NFix, NCnnct, MaxDiis
        4      14       4       0       0       0       0       0

 Cartesian Hessian Update
 Hessian Updated using BFGS Update


** GEOMETRY OPTIMIZATION IN DELOCALIZED INTERNAL COORDINATES **
   Searching for a Minimum

   Optimization Cycle:   9

                       Coordinates (Angstroms)
     ATOM                X               Y               Z
      1  P         1.2406325228   -1.5595080795    0.0000000000
      2  N        -0.3044523898   -1.4609752127    0.0000000000
      3  I        -1.7299834522   -0.0135929236    0.0000000000
      4  Br        2.2911308239    0.5050780285    0.0000000000
   Point Group: cs    Number of degrees of freedom:     5


   Energy is  -9889.801229890

 Hessian Updated using BFGS Update

  5 Hessian modes will be used to form the next step
  Hessian Eigenvalues:
     0.068122    0.109487    0.146759    0.281782    0.412014

 Minimum Search - Taking Simple RFO Step
 Searching for Lamda that Minimizes Along All modes
 Value Taken    Lamda =  -0.00000298
 Step Taken.  Stepsize is  0.003840

                             Maximum     Tolerance    Cnvgd?
         Gradient           0.000847      0.000300      NO
         Displacement       0.002877      0.001200      NO
         Energy change     -0.000050      0.000001      NO


 New Cartesian Coordinates Obtained by Inverse Iteration

 Displacement from previous Coordinates is:  0.003757
 ----------------------------------------------------------------
             Standard Nuclear Orientation (Angstroms)
    I     Atom           X                Y                Z
 ----------------------------------------------------------------
    1      P       1.2397407229    -1.5595573494     0.0000000000
    2      N      -0.3042449110    -1.4603237899     0.0000000000
    3      I      -1.7286148481    -0.0141804454     0.0000000000
    4      Br      2.2904465410     0.5050633975     0.0000000000
 ----------------------------------------------------------------
 Molecular Point Group                 Cs    NOp =  2
 Largest Abelian Subgroup              Cs    NOp =  2
 Nuclear Repulsion Energy =   660.3280717630 hartrees
 There are       55 alpha and       55 beta electrons
 Applying Cartesian multipole field
    Component          Value
    ---------          -----
     (2,0,0)        1.00000E-11
     (0,2,0)        2.00000E-11
     (0,0,2)       -3.00000E-11
 Nucleus-field energy     =     0.0000000174 hartrees
 Requested basis set is 6-311++G(d,p)
 There are 62 shells and 162 basis functions
 A cutoff of  1.0D-11 yielded   1505 shell pairs
 There are     11061 function pairs (     12479 Cartesian)
 Smallest overlap matrix eigenvalue = 1.87E-03
 Guess MOs from SCF MO coefficient file

 -----------------------------------------------------------------------
  General SCF calculation program by
  Eric Jon Sundstrom, Paul Horn, Yuezhi Mao, Dmitri Zuev, Alec White,
  David Stuck, Shaama M.S., Shane Yost, Joonho Lee, David Small,
  Daniel Levine, Susi Lehtola, Hugh Burton, Evgeny Epifanovsky
 -----------------------------------------------------------------------
 Exchange:     0.2000 Hartree-Fock + 0.0800 Slater + 0.7200 B88
 Correlation:  0.1900 VWN1RPA + 0.8100 LYP
 Using SG-1 standard quadrature grid
 using 4 threads for integral computing
 -------------------------------------------------------
 OpenMP Integral computing Module                
 Release: version 2.0, May 2017, Q-Chem Inc. Pleasanton 
 -------------------------------------------------------
 -------------------------------------------------------
 OpenMP BLAS3 based DFT computing Module                
 Release: version 1.0, May 2013, Q-Chem Inc. Pittsburgh 
 -------------------------------------------------------
 A restricted SCF calculation will be
 performed using DIIS
 SCF converges when DIIS error is below 1.0e-08
 ---------------------------------------
  Cycle       Energy         DIIS error
 ---------------------------------------
    1   -9889.8012294459      1.80e-05  
    2   -9889.8012281289      3.03e-05  
    3   -9889.8012304553      1.05e-05  
    4   -9889.8012307716      3.70e-06  
    5   -9889.8012308259      7.16e-07  
    6   -9889.8012308270      2.32e-07  
    7   -9889.8012308274      1.26e-07  
    8   -9889.8012308274      1.25e-08  
    9   -9889.8012308274      4.92e-09  Convergence criterion met
 ---------------------------------------
 SCF time:   CPU 18.33s  wall 5.00s 
 SCF   energy in the final basis set =    -9889.8012308274
 Total energy in the final basis set =    -9889.8012308274

 --------------------------------------------------------------
             Orbital Energies (a.u.) and Symmetries
 --------------------------------------------------------------

 Alpha MOs, Restricted
 -- Occupied --                  
******* -482.83 -176.34 -165.75 -165.74 -165.74  -77.14  -62.49
  1 A'    2 A'    3 A'    4 A'    1 A"    5 A'    6 A'    7 A'                 
-56.307 -56.305 -56.305 -35.838 -31.332 -31.324 -31.324 -22.982
  8 A'    2 A"    9 A'   10 A'   11 A'    3 A"   12 A'   13 A'                 
-22.980 -22.980 -22.975 -22.975 -14.376  -8.696  -6.634  -6.525
  4 A"   14 A'    5 A"   15 A'   16 A'   17 A'   18 A'   19 A'                 
 -6.517  -6.515  -6.387  -4.802  -4.797  -4.795  -4.791  -4.783
  6 A"   20 A'   21 A'   22 A'   23 A'    7 A"   24 A'    8 A"                 
 -4.782  -2.636  -2.634  -2.633  -2.627  -2.627  -2.068  -2.061
 25 A'   26 A'    9 A"   27 A'   10 A"   28 A'   29 A'   11 A"                 
 -2.060  -2.044  -2.044  -0.906  -0.786  -0.690  -0.545  -0.450
 30 A'   12 A"   31 A'   32 A'   33 A'   34 A'   35 A'   36 A'                 
 -0.392  -0.391  -0.318  -0.316  -0.303  -0.280  -0.272
 37 A'   13 A"   14 A"   38 A'   39 A'   15 A"   40 A'                         
 -- Virtual --                   
 -0.118  -0.110  -0.046   0.002   0.025   0.042   0.043   0.060
 16 A"   41 A'   42 A'   43 A'   44 A'   17 A"   45 A'   46 A'                 
  0.066   0.076   0.091   0.114   0.124   0.146   0.157   0.192
 47 A'   18 A"   48 A'   49 A'   50 A'   19 A"   51 A'   52 A'                 
  0.202   0.203   0.225   0.266   0.274   0.308   0.364   0.381
 53 A'   20 A"   54 A'   55 A'   21 A"   56 A'   57 A'   22 A"                 
  0.396   0.408   0.430   0.435   0.449   0.478   0.491   0.529
 58 A'   23 A"   24 A"   59 A'   60 A'   61 A'   25 A"   62 A'                 
  0.563   0.576   0.583   0.625   0.646   0.678   0.692   0.722
 26 A"   63 A'   64 A'   65 A'   27 A"   66 A'   67 A'   68 A'                 
  0.732   0.829   0.852   0.941   1.031   1.052   1.154   1.269
 28 A"   69 A'   29 A"   70 A'   71 A'   72 A'   73 A'   30 A"                 
  1.295   1.341   1.499   1.584   1.658   1.942   1.967   1.995
 74 A'   75 A'   31 A"   76 A'   77 A'   32 A"   78 A'   33 A"                 
  2.014   2.098   2.113   2.225   2.578   3.760   3.778   3.933
 79 A'   34 A"   80 A'   81 A'   82 A'   35 A"   83 A'   36 A"                 
  3.940   3.970   3.977   3.997   4.009   4.014   4.021   4.046
 84 A'   85 A'   37 A"   38 A"   86 A'   39 A"   87 A'   88 A'                 
  4.174   4.222   4.395   5.955   5.972   6.010   6.581   6.951
 89 A'   90 A'   91 A'   40 A"   92 A'   93 A'   94 A'   95 A'                 
  7.552   7.564   7.623  13.753  13.855  13.978  27.833  28.299
 41 A"   96 A'   97 A'   42 A"   98 A'   99 A'  100 A'   43 A"                 
 28.312  28.329  28.503  28.507  28.521  28.542  28.632  35.266
101 A'  102 A'   44 A"  103 A'   45 A"  104 A'  105 A'  106 A'                 
 47.880 127.845 127.855 127.879 151.630 163.087 289.753 289.762
107 A'   46 A"  108 A'  109 A'  110 A'  111 A'   47 A"  112 A'                 
289.8321020.6631901.792
113 A'  114 A'  115 A'                                                         

 Beta MOs, Restricted
 -- Occupied --                  
******* -482.83 -176.34 -165.75 -165.74 -165.74  -77.14  -62.49
  1 A'    2 A'    3 A'    4 A'    1 A"    5 A'    6 A'    7 A'                 
-56.307 -56.305 -56.305 -35.838 -31.332 -31.324 -31.324 -22.982
  8 A'    2 A"    9 A'   10 A'   11 A'    3 A"   12 A'   13 A'                 
-22.980 -22.980 -22.975 -22.975 -14.376  -8.696  -6.634  -6.525
  4 A"   14 A'    5 A"   15 A'   16 A'   17 A'   18 A'   19 A'                 
 -6.517  -6.515  -6.387  -4.802  -4.797  -4.795  -4.791  -4.783
  6 A"   20 A'   21 A'   22 A'   23 A'    7 A"   24 A'    8 A"                 
 -4.782  -2.636  -2.634  -2.633  -2.627  -2.627  -2.068  -2.061
 25 A'   26 A'    9 A"   27 A'   10 A"   28 A'   29 A'   11 A"                 
 -2.060  -2.044  -2.044  -0.906  -0.786  -0.690  -0.545  -0.450
 30 A'   12 A"   31 A'   32 A'   33 A'   34 A'   35 A'   36 A'                 
 -0.392  -0.391  -0.318  -0.316  -0.303  -0.280  -0.272
 37 A'   13 A"   14 A"   38 A'   39 A'   15 A"   40 A'                         
 -- Virtual --                   
 -0.118  -0.110  -0.046   0.002   0.025   0.042   0.043   0.060
 16 A"   41 A'   42 A'   43 A'   44 A'   17 A"   45 A'   46 A'                 
  0.066   0.076   0.091   0.114   0.124   0.146   0.157   0.192
 47 A'   18 A"   48 A'   49 A'   50 A'   19 A"   51 A'   52 A'                 
  0.202   0.203   0.225   0.266   0.274   0.308   0.364   0.381
 53 A'   20 A"   54 A'   55 A'   21 A"   56 A'   57 A'   22 A"                 
  0.396   0.408   0.430   0.435   0.449   0.478   0.491   0.529
 58 A'   23 A"   24 A"   59 A'   60 A'   61 A'   25 A"   62 A'                 
  0.563   0.576   0.583   0.625   0.646   0.678   0.692   0.722
 26 A"   63 A'   64 A'   65 A'   27 A"   66 A'   67 A'   68 A'                 
  0.732   0.829   0.852   0.941   1.031   1.052   1.154   1.269
 28 A"   69 A'   29 A"   70 A'   71 A'   72 A'   73 A'   30 A"                 
  1.295   1.341   1.499   1.584   1.658   1.942   1.967   1.995
 74 A'   75 A'   31 A"   76 A'   77 A'   32 A"   78 A'   33 A"                 
  2.014   2.098   2.113   2.225   2.578   3.760   3.778   3.933
 79 A'   34 A"   80 A'   81 A'   82 A'   35 A"   83 A'   36 A"                 
  3.940   3.970   3.977   3.997   4.009   4.014   4.021   4.046
 84 A'   85 A'   37 A"   38 A"   86 A'   39 A"   87 A'   88 A'                 
  4.174   4.222   4.395   5.955   5.972   6.010   6.581   6.951
 89 A'   90 A'   91 A'   40 A"   92 A'   93 A'   94 A'   95 A'                 
  7.552   7.564   7.623  13.753  13.855  13.978  27.833  28.299
 41 A"   96 A'   97 A'   42 A"   98 A'   99 A'  100 A'   43 A"                 
 28.312  28.329  28.503  28.507  28.521  28.542  28.632  35.266
101 A'  102 A'   44 A"  103 A'   45 A"  104 A'  105 A'  106 A'                 
 47.880 127.845 127.855 127.879 151.630 163.087 289.753 289.762
107 A'   46 A"  108 A'  109 A'  110 A'  111 A'   47 A"  112 A'                 
289.8321020.6631901.792
113 A'  114 A'  115 A'                                                         
 --------------------------------------------------------------

          Ground-State Mulliken Net Atomic Charges

     Atom                 Charge (a.u.)
  ----------------------------------------
      1 P                     0.324643
      2 N                    -0.331509
      3 I                     0.235861
      4 Br                   -0.228994
  ----------------------------------------
  Sum of atomic charges =    -0.000000

 -----------------------------------------------------------------
                    Cartesian Multipole Moments
 -----------------------------------------------------------------
    Charge (ESU x 10^10)
                 0.0000
    Dipole Moment (Debye)
         X      -0.6023      Y      -0.1829      Z      -0.0000
       Tot       0.6294
    Quadrupole Moments (Debye-Ang)
        XX     -64.3346     XY      -5.3179     YY     -65.1057
        XZ       0.0000     YZ       0.0000     ZZ     -64.8099
    Octopole Moments (Debye-Ang^2)
       XXX     -40.0495    XXY      22.9083    XYY      -3.0121
       YYY      61.3885    XXZ      -0.0000    XYZ       0.0000
       YYZ      -0.0000    XZZ      -6.6471    YZZ      17.0576
       ZZZ      -0.0000
    Hexadecapole Moments (Debye-Ang^3)
      XXXX   -1290.9910   XXXY     -22.4654   XXYY    -263.7828
      XYYY      -9.1206   YYYY    -376.1962   XXXZ       0.0000
      XXYZ      -0.0000   XYYZ      -0.0000   YYYZ      -0.0000
      XXZZ    -232.9718   XYZZ      -3.5591   YYZZ     -74.5960
      XZZZ       0.0000   YZZZ      -0.0000   ZZZZ     -86.1289
 -----------------------------------------------------------------
 Calculating analytic gradient of the SCF energy
 Gradient of SCF Energy
            1           2           3           4
    1  -0.0002424  -0.0001451   0.0002544   0.0001331
    2  -0.0000985   0.0001954  -0.0000236  -0.0000734
    3   0.0000000   0.0000000  -0.0000000  -0.0000000
 Max gradient component =       2.544E-04
 RMS gradient           =       1.342E-04
 Gradient time:  CPU 6.83 s  wall 1.81 s
 Geometry Optimization Parameters
   NAtoms,    NIC,     NZ,  NCons,   NDum,   NFix, NCnnct, MaxDiis
        4      14       4       0       0       0       0       0

 Cartesian Hessian Update
 Hessian Updated using BFGS Update


** GEOMETRY OPTIMIZATION IN DELOCALIZED INTERNAL COORDINATES **
   Searching for a Minimum

   Optimization Cycle:  10

                       Coordinates (Angstroms)
     ATOM                X               Y               Z
      1  P         1.2397407229   -1.5595573494    0.0000000000
      2  N        -0.3042449110   -1.4603237899    0.0000000000
      3  I        -1.7286148481   -0.0141804454    0.0000000000
      4  Br        2.2904465410    0.5050633975    0.0000000000
   Point Group: cs    Number of degrees of freedom:     5


   Energy is  -9889.801230827

 Hessian Updated using BFGS Update

  5 Hessian modes will be used to form the next step
  Hessian Eigenvalues:
     0.080950    0.108854    0.165095    0.278712    0.430682

 Minimum Search - Taking Simple RFO Step
 Searching for Lamda that Minimizes Along All modes
 Value Taken    Lamda =   0.00000000
 Step Taken.  Stepsize is  0.002099

                             Maximum     Tolerance    Cnvgd?
         Gradient           0.000227      0.000300     YES
         Displacement       0.002003      0.001200      NO
         Energy change     -0.000001      0.000001     YES


                       Distance Matrix (Angstroms)
             P (  1)   N (  2)   I (  3)
   N (  2)  1.547171
   I (  3)  3.346539  2.029818
   Br(  4)  2.316601  3.255022  4.052465

 Final energy is   -9889.8012308274228     


 ******************************
 **  OPTIMIZATION CONVERGED  **
 ******************************

                       Coordinates (Angstroms)
     ATOM                X               Y               Z
      1  P         1.2397407229   -1.5595573494    0.0000000000
      2  N        -0.3042449110   -1.4603237899    0.0000000000
      3  I        -1.7286148481   -0.0141804454    0.0000000000
      4  Br        2.2904465410    0.5050633975    0.0000000000

Z-matrix Print:
$molecule
0 1
I 
N  1 2.029818
P  2 1.547171 1 138.242810
Br 3 2.316601 2 113.294590 1 -0.000000 0
$end


 --------------------------------------------------------------
             Orbital Energies (a.u.) and Symmetries
 --------------------------------------------------------------

 Alpha MOs, Restricted
 -- Occupied --                  
******* -482.83 -176.34 -165.75 -165.74 -165.74  -77.14  -62.49
  1 A'    2 A'    3 A'    4 A'    1 A"    5 A'    6 A'    7 A'                 
-56.307 -56.305 -56.305 -35.838 -31.332 -31.324 -31.324 -22.982
  8 A'    2 A"    9 A'   10 A'   11 A'    3 A"   12 A'   13 A'                 
-22.980 -22.980 -22.975 -22.975 -14.376  -8.696  -6.634  -6.525
  4 A"   14 A'    5 A"   15 A'   16 A'   17 A'   18 A'   19 A'                 
 -6.517  -6.515  -6.387  -4.802  -4.797  -4.795  -4.791  -4.783
  6 A"   20 A'   21 A'   22 A'   23 A'    7 A"   24 A'    8 A"                 
 -4.782  -2.636  -2.634  -2.633  -2.627  -2.627  -2.068  -2.061
 25 A'   26 A'    9 A"   27 A'   10 A"   28 A'   29 A'   11 A"                 
 -2.060  -2.044  -2.044  -0.906  -0.786  -0.690  -0.545  -0.450
 30 A'   12 A"   31 A'   32 A'   33 A'   34 A'   35 A'   36 A'                 
 -0.392  -0.391  -0.318  -0.316  -0.303  -0.280  -0.272
 37 A'   13 A"   14 A"   38 A'   39 A'   15 A"   40 A'                         
 -- Virtual --                   
 -0.118  -0.110  -0.046   0.002   0.025   0.042   0.043   0.060
 16 A"   41 A'   42 A'   43 A'   44 A'   17 A"   45 A'   46 A'                 
  0.066   0.076   0.091   0.114   0.124   0.146   0.157   0.192
 47 A'   18 A"   48 A'   49 A'   50 A'   19 A"   51 A'   52 A'                 
  0.202   0.203   0.225   0.266   0.274   0.308   0.364   0.381
 53 A'   20 A"   54 A'   55 A'   21 A"   56 A'   57 A'   22 A"                 
  0.396   0.408   0.430   0.435   0.449   0.478   0.491   0.529
 58 A'   23 A"   24 A"   59 A'   60 A'   61 A'   25 A"   62 A'                 
  0.563   0.576   0.583   0.625   0.646   0.678   0.692   0.722
 26 A"   63 A'   64 A'   65 A'   27 A"   66 A'   67 A'   68 A'                 
  0.732   0.829   0.852   0.941   1.031   1.052   1.154   1.269
 28 A"   69 A'   29 A"   70 A'   71 A'   72 A'   73 A'   30 A"                 
  1.295   1.341   1.499   1.584   1.658   1.942   1.967   1.995
 74 A'   75 A'   31 A"   76 A'   77 A'   32 A"   78 A'   33 A"                 
  2.014   2.098   2.113   2.225   2.578   3.760   3.778   3.933
 79 A'   34 A"   80 A'   81 A'   82 A'   35 A"   83 A'   36 A"                 
  3.940   3.970   3.977   3.997   4.009   4.014   4.021   4.046
 84 A'   85 A'   37 A"   38 A"   86 A'   39 A"   87 A'   88 A'                 
  4.174   4.222   4.395   5.955   5.972   6.010   6.581   6.951
 89 A'   90 A'   91 A'   40 A"   92 A'   93 A'   94 A'   95 A'                 
  7.552   7.564   7.623  13.753  13.855  13.978  27.833  28.299
 41 A"   96 A'   97 A'   42 A"   98 A'   99 A'  100 A'   43 A"                 
 28.312  28.329  28.503  28.507  28.521  28.542  28.632  35.266
101 A'  102 A'   44 A"  103 A'   45 A"  104 A'  105 A'  106 A'                 
 47.880 127.845 127.855 127.879 151.630 163.087 289.753 289.762
107 A'   46 A"  108 A'  109 A'  110 A'  111 A'   47 A"  112 A'                 
289.8321020.6631901.792
113 A'  114 A'  115 A'                                                         

 Beta MOs, Restricted
 -- Occupied --                  
******* -482.83 -176.34 -165.75 -165.74 -165.74  -77.14  -62.49
  1 A'    2 A'    3 A'    4 A'    1 A"    5 A'    6 A'    7 A'                 
-56.307 -56.305 -56.305 -35.838 -31.332 -31.324 -31.324 -22.982
  8 A'    2 A"    9 A'   10 A'   11 A'    3 A"   12 A'   13 A'                 
-22.980 -22.980 -22.975 -22.975 -14.376  -8.696  -6.634  -6.525
  4 A"   14 A'    5 A"   15 A'   16 A'   17 A'   18 A'   19 A'                 
 -6.517  -6.515  -6.387  -4.802  -4.797  -4.795  -4.791  -4.783
  6 A"   20 A'   21 A'   22 A'   23 A'    7 A"   24 A'    8 A"                 
 -4.782  -2.636  -2.634  -2.633  -2.627  -2.627  -2.068  -2.061
 25 A'   26 A'    9 A"   27 A'   10 A"   28 A'   29 A'   11 A"                 
 -2.060  -2.044  -2.044  -0.906  -0.786  -0.690  -0.545  -0.450
 30 A'   12 A"   31 A'   32 A'   33 A'   34 A'   35 A'   36 A'                 
 -0.392  -0.391  -0.318  -0.316  -0.303  -0.280  -0.272
 37 A'   13 A"   14 A"   38 A'   39 A'   15 A"   40 A'                         
 -- Virtual --                   
 -0.118  -0.110  -0.046   0.002   0.025   0.042   0.043   0.060
 16 A"   41 A'   42 A'   43 A'   44 A'   17 A"   45 A'   46 A'                 
  0.066   0.076   0.091   0.114   0.124   0.146   0.157   0.192
 47 A'   18 A"   48 A'   49 A'   50 A'   19 A"   51 A'   52 A'                 
  0.202   0.203   0.225   0.266   0.274   0.308   0.364   0.381
 53 A'   20 A"   54 A'   55 A'   21 A"   56 A'   57 A'   22 A"                 
  0.396   0.408   0.430   0.435   0.449   0.478   0.491   0.529
 58 A'   23 A"   24 A"   59 A'   60 A'   61 A'   25 A"   62 A'                 
  0.563   0.576   0.583   0.625   0.646   0.678   0.692   0.722
 26 A"   63 A'   64 A'   65 A'   27 A"   66 A'   67 A'   68 A'                 
  0.732   0.829   0.852   0.941   1.031   1.052   1.154   1.269
 28 A"   69 A'   29 A"   70 A'   71 A'   72 A'   73 A'   30 A"                 
  1.295   1.341   1.499   1.584   1.658   1.942   1.967   1.995
 74 A'   75 A'   31 A"   76 A'   77 A'   32 A"   78 A'   33 A"                 
  2.014   2.098   2.113   2.225   2.578   3.760   3.778   3.933
 79 A'   34 A"   80 A'   81 A'   82 A'   35 A"   83 A'   36 A"                 
  3.940   3.970   3.977   3.997   4.009   4.014   4.021   4.046
 84 A'   85 A'   37 A"   38 A"   86 A'   39 A"   87 A'   88 A'                 
  4.174   4.222   4.395   5.955   5.972   6.010   6.581   6.951
 89 A'   90 A'   91 A'   40 A"   92 A'   93 A'   94 A'   95 A'                 
  7.552   7.564   7.623  13.753  13.855  13.978  27.833  28.299
 41 A"   96 A'   97 A'   42 A"   98 A'   99 A'  100 A'   43 A"                 
 28.312  28.329  28.503  28.507  28.521  28.542  28.632  35.266
101 A'  102 A'   44 A"  103 A'   45 A"  104 A'  105 A'  106 A'                 
 47.880 127.845 127.855 127.879 151.630 163.087 289.753 289.762
107 A'   46 A"  108 A'  109 A'  110 A'  111 A'   47 A"  112 A'                 
289.8321020.6631901.792
113 A'  114 A'  115 A'                                                         
 --------------------------------------------------------------

          Ground-State Mulliken Net Atomic Charges

     Atom                 Charge (a.u.)
  ----------------------------------------
      1 P                     0.324643
      2 N                    -0.331509
      3 I                     0.235861
      4 Br                   -0.228994
  ----------------------------------------
  Sum of atomic charges =    -0.000000

 -----------------------------------------------------------------
                    Cartesian Multipole Moments
 -----------------------------------------------------------------
    Charge (ESU x 10^10)
                 0.0000
    Dipole Moment (Debye)
         X      -0.6023      Y      -0.1829      Z      -0.0000
       Tot       0.6294
    Quadrupole Moments (Debye-Ang)
        XX     -64.3346     XY      -5.3179     YY     -65.1057
        XZ       0.0000     YZ       0.0000     ZZ     -64.8099
    Octopole Moments (Debye-Ang^2)
       XXX     -40.0495    XXY      22.9083    XYY      -3.0121
       YYY      61.3885    XXZ      -0.0000    XYZ       0.0000
       YYZ      -0.0000    XZZ      -6.6471    YZZ      17.0576
       ZZZ      -0.0000
    Hexadecapole Moments (Debye-Ang^3)
      XXXX   -1290.9910   XXXY     -22.4654   XXYY    -263.7828
      XYYY      -9.1206   YYYY    -376.1962   XXXZ       0.0000
      XXYZ      -0.0000   XYYZ      -0.0000   YYYZ      -0.0000
      XXZZ    -232.9718   XYZZ      -3.5591   YYZZ     -74.5960
      XZZZ       0.0000   YZZZ      -0.0000   ZZZZ     -86.1289
 -----------------------------------------------------------------
Archival summary:
1\1\TWL01\OPT\ProcedureUnspecified\BasisUnspecified\1r111\taweetha\SunNov2517:35:342018SunNov2517:35:342018\0\\#,OPT,ProcedureUnspecified,BasisUnspecified,\\0,1\I\N,1,2.02982\P,2,1.54717,1,138.243\Br,3,2.3166,2,113.295,1,-0,0\\\@

 Total job time:  80.35s(wall), 296.40s(cpu) 
 Sun Nov 25 17:35:34 2018

        *************************************************************
        *                                                           *
        *  Thank you very much for using Q-Chem.  Have a nice day.  *
        *                                                           *
        *************************************************************


 
User input: 2 of 2 
 
Q-Chem Developer Version!
                  Welcome to Q-Chem
     A Quantum Leap Into The Future Of Chemistry


 Q-Chem 5.1, Q-Chem, Inc., Pleasanton, CA (2018)

 Yihan Shao,  Zhengting Gan,  E. Epifanovsky,  A. T. B. Gilbert,  M. Wormit,  
 J. Kussmann,  A. W. Lange,  A. Behn,  Jia Deng,  Xintian Feng,  D. Ghosh,  
 M. Goldey,  P. R. Horn,  L. D. Jacobson,  I. Kaliman,  T. Kus,  A. Landau,  
 Jie Liu,  E. I. Proynov,  R. M. Richard,  R. P. Steele,  E. J. Sundstrom,  
 H. L. Woodcock III,  P. M. Zimmerman,  D. Zuev,  B. Albrecht,  E. Alguire,  
 S. A. Baeppler,  D. Barton,  Z. Benda,  Y. A. Bernard,  E. J. Berquist,  
 K. B. Bravaya,  H. Burton,  D. Casanova,  Chun-Min Chang,  Yunqing Chen,  
 A. Chien,  K. D. Closser,  M. P. Coons,  S. Coriani,  S. Dasgupta,  
 A. L. Dempwolff,  M. Diedenhofen,  Hainam Do,  R. G. Edgar,  Po-Tung Fang,  
 S. Faraji,  S. Fatehi,  Qingguo Feng,  K. D. Fenk,  J. Fosso-Tande,  
 Qinghui Ge,  A. Ghysels,  G. Gidofalvi,  J. Gomes,  J. Gonthier,  A. Gunina,  
 D. Hait,  M. W. D. Hanson-Heine,  P. H. P. Harbach,  A. W. Hauser,  
 J. E. Herr,  E. G. Hohenstein,  Z. C. Holden,  Kerwin Hui,  B. C. Huynh,  
 T.-C. Jagau,  Hyunjun Ji,  B. Kaduk,  K. Khistyaev,  Jaehoon Kim,  
 P. Klunzinger,  K. Koh,  D. Kosenkov,  L. Koulias,  T. Kowalczyk,  
 C. M. Krauter,  A. Kunitsa,  Ka Un Lao,  A. Laurent,  K. V. Lawler,  
 Joonho Lee,  D. Lefrancois,  S. Lehtola,  D. S. Levine,  Yi-Pei Li,  
 You-Sheng Lin,  Fenglai Liu,  E. Livshits,  A. Luenser,  P. Manohar,  
 E. Mansoor,  S. F. Manzer,  Shan-Ping Mao,  Yuezhi Mao,  N. Mardirossian,  
 A. V. Marenich,  T. Markovich,  L. A. Martinez-Martinez,  S. A. Maurer,  
 N. J. Mayhall,  S. C. McKenzie,  J.-M. Mewes,  A. F. Morrison,  
 J. W. Mullinax,  K. Nanda,  T. S. Nguyen-Beck,  R. Olivares-Amaya,  
 J. A. Parkhill,  T. M. Perrine,  F. Plasser,  P. Pokhilko,  S. Prager,  
 A. Prociuk,  E. Ramos,  D. R. Rehn,  F. Rob,  M. Schneider,  N. Sergueev,  
 S. M. Sharada,  S. Sharma,  D. W. Small,  T. Stauch,  T. Stein,  
 Yu-Chuan Su,  A. J. W. Thom,  A. Tkatchenko,  T. Tsuchimochi,  N. M. Tubman,  
 L. Vogt,  M. L. Vidal,  O. Vydrov,  M. A. Watson,  J. Wenzel,  
 M. de Wergifosse,  T. A. Wesolowski,  A. White,  J. Witte,  A. Yamada,  
 Jun Yang,  K. Yao,  S. Yeganeh,  S. R. Yost,  Zhi-Qiang You,  A. Zech,  
 Igor Ying Zhang,  Xing Zhang,  Yan Zhao,  Ying Zhu,  B. R. Brooks,  
 G. K. L. Chan,  C. J. Cramer,  M. S. Gordon,  W. J. Hehre,  A. Klamt,  
 M. W. Schmidt,  C. D. Sherrill,  D. G. Truhlar,  A. Aspuru-Guzik,  R. Baer,  
 A. T. Bell,  N. A. Besley,  Jeng-Da Chai,  A. E. DePrince, III,  
 R. A. DiStasio Jr.,  A. Dreuw,  B. D. Dunietz,  T. R. Furlani,  
 Chao-Ping Hsu,  Yousung Jung,  Jing Kong,  D. S. Lambrecht,  WanZhen Liang,  
 C. Ochsenfeld,  V. A. Rassolov,  L. V. Slipchenko,  J. E. Subotnik,  
 T. Van Voorhis,  J. M. Herbert,  A. I. Krylov,  P. M. W. Gill,  M. Head-Gordon

 Contributors to earlier versions of Q-Chem not listed above: 
 R. D. Adamson,  B. Austin,  J. Baker,  G. J. O. Beran,  K. Brandhorst,  
 S. T. Brown,  E. F. C. Byrd,  A. K. Chakraborty,  C.-L. Cheng,  
 Siu Hung Chien,  D. M. Chipman,  D. L. Crittenden,  H. Dachsel,  
 R. J. Doerksen,  A. D. Dutoi,  L. Fusti-Molnar,  W. A. Goddard III,  
 A. Golubeva-Zadorozhnaya,  S. R. Gwaltney,  G. Hawkins,  A. Heyden,  
 S. Hirata,  G. Kedziora,  F. J. Keil,  C. Kelley,  Jihan Kim,  R. A. King,  
 R. Z. Khaliullin,  P. P. Korambath,  W. Kurlancheek,  A. M. Lee,  M. S. Lee,  
 S. V. Levchenko,  Ching Yeh Lin,  D. Liotard,  R. C. Lochan,  I. Lotan,  
 P. E. Maslen,  N. Nair,  D. P. O'Neill,  D. Neuhauser,  E. Neuscamman,  
 C. M. Oana,  R. Olson,  B. Peters,  R. Peverati,  P. A. Pieniazek,  
 Y. M. Rhee,  J. Ritchie,  M. A. Rohrdanz,  E. Rosta,  N. J. Russ,  
 H. F. Schaefer III,  N. E. Schultz,  N. Shenvi,  A. C. Simmonett,  A. Sodt,  
 D. Stuck,  K. S. Thanthiriwatte,  V. Vanovschi,  Tao Wang,  A. Warshel,  
 C. F. Williams,  Q. Wu,  X. Xu,  W. Zhang

 Please cite Q-Chem as follows:
 Y. Shao et al., Mol. Phys. 113, 184-215 (2015)
 DOI: 10.1080/00268976.2014.952696

 Q-Chem 5.1.2 for Intel X86 EM64T Linux

 Parts of Q-Chem use Armadillo 8.300.2 (Tropical Shenanigans).
 http://arma.sourceforge.net/

 Q-Chem begins on Sun Nov 25 17:35:34 2018  

Host: 
0

     Scratch files written to /scratch/taweetham/qchem46867//
The previous job contains 0 fragments, simply inherited here
Input Ideriv = 2
Curr. Ideriv = -1
Max.  Ideriv = 2

Checking the input file for inconsistencies... 	...done.

--------------------------------------------------------------
User input:
--------------------------------------------------------------

$molecule
read
$end

$rem
   job_type 	frequency
   basis 	6-311++g**
   method	b3lyp	
$end


--------------------------------------------------------------
 ----------------------------------------------------------------
             Standard Nuclear Orientation (Angstroms)
    I     Atom           X                Y                Z
 ----------------------------------------------------------------
    1      P       1.1165150175    -1.4701580626     0.0000000000
    2      N      -0.4198758988    -1.2878344782     0.0000000000
    3      I      -1.7642148428     0.2329919728    -0.0000000000
    4      Br      2.2769940771     0.5348182208     0.0000000000
 ----------------------------------------------------------------
 Molecular Point Group                 Cs    NOp =  2
 Largest Abelian Subgroup              Cs    NOp =  2
 Nuclear Repulsion Energy =   660.3280717630 hartrees
 There are       55 alpha and       55 beta electrons
 Requested basis set is 6-311++G(d,p)
 There are 62 shells and 162 basis functions

 Total QAlloc Memory Limit   2000 MB
 Mega-Array Size       188 MB
 MEM_STATIC part       192 MB

                       Distance Matrix (Angstroms)
             P (  1)   N (  2)   I (  3)
   N (  2)  1.547171
   I (  3)  3.346539  2.029818
   Br(  4)  2.316601  3.255022  4.052465

 A cutoff of  1.0D-11 yielded   1505 shell pairs
 There are     11061 function pairs (     12479 Cartesian)

 -------------------------------------------------------
 OpenMP Integral Computing Module                       
 Release: version 1.0, May 2013, Q-Chem Inc. Pittsburgh 
 -------------------------------------------------------
 Integral Job Info:
 Integral job number is                      11
 Integral operator is                         1
 short-range coefficients                     0
 long-range coefficients              100000000
 Omega coefficients                           0
 if combine SR and LR in K                    0
 Integral screening is                        0
 Integral computing path is                   2
 max size of driver memory is            800000
 size of driver memory is                593474
 size of scratch memory is             29623520
 max col of scratch BK array               1296
 max len of scratch array in speh3          155
 max len of scratch index in speh4           18
 max int batch size is                      520
 min int batch size is                       52
 fixed nKL is                                45
 max L of basis functions is                  2
 order of int derivative is                   0
 number of shells is                         62
 number of basis is                         172
 number of cartesian basis is               172
 number of contracted shell pairs          1505
 number of primitive shell pairs           3424
 maxK2 (contraction) of shell pair           36
 max number of K2 of shell pair               1
 max number of CS2 of shell pair            230
 max number of PS2 of shell pair            230
 mem total for path MDJ                  527612
 -------------------------------------------------------
 Smallest overlap matrix eigenvalue = 1.87E-03
 Guess from superposition of atomic densities
 Warning:  Energy on first SCF cycle will be non-variational
 SAD guess density has 110.000000 electrons

 -----------------------------------------------------------------------
  General SCF calculation program by
  Eric Jon Sundstrom, Paul Horn, Yuezhi Mao, Dmitri Zuev, Alec White,
  David Stuck, Shaama M.S., Shane Yost, Joonho Lee, David Small,
  Daniel Levine, Susi Lehtola, Hugh Burton, Evgeny Epifanovsky
 -----------------------------------------------------------------------
 Exchange:     0.2000 Hartree-Fock + 0.0800 Slater + 0.7200 B88
 Correlation:  0.1900 VWN1RPA + 0.8100 LYP
 Using SG-1 standard quadrature grid
 using 4 threads for integral computing
 -------------------------------------------------------
 OpenMP Integral computing Module                
 Release: version 2.0, May 2017, Q-Chem Inc. Pleasanton 
 -------------------------------------------------------
 -------------------------------------------------------
 OpenMP BLAS3 based DFT computing Module                
 Release: version 1.0, May 2013, Q-Chem Inc. Pittsburgh 
 -------------------------------------------------------
 A restricted SCF calculation will be
 performed using DIIS
 SCF converges when DIIS error is below 1.0e-08
 ---------------------------------------
  Cycle       Energy         DIIS error
 ---------------------------------------
    1   -9890.0932868182      3.80e-02  
    2   -9889.7207066069      5.35e-03  
    3   -9889.1754433757      1.36e-02  
    4   -9889.7791745887      2.29e-03  
    5   -9889.7980460828      9.83e-04  
    6   -9889.8008956634      3.02e-04  
    7   -9889.8010694109      1.05e-04  
    8   -9889.8011029477      1.83e-05  
    9   -9889.8011040576      5.90e-06  
   10   -9889.8011041594      1.47e-06  
   11   -9889.8011041705      2.42e-07  
   12   -9889.8011041706      6.01e-08  
   13   -9889.8011041707      1.91e-08  
   14   -9889.8011041706      2.42e-09  Convergence criterion met
 ---------------------------------------
 SCF time:   CPU 28.32s  wall 7.00s 
 SCF   energy in the final basis set =    -9889.8011041706
 Total energy in the final basis set =    -9889.8011041706

 --------------------------------------------------------------
             Orbital Energies (a.u.) and Symmetries
 --------------------------------------------------------------

 Alpha MOs, Restricted
 -- Occupied --                  
******* -482.83 -176.34 -165.75 -165.74 -165.74  -77.14  -62.49
  1 A'    2 A'    3 A'    4 A'    1 A"    5 A'    6 A'    7 A'                 
-56.307 -56.305 -56.305 -35.838 -31.332 -31.324 -31.324 -22.982
  8 A'    2 A"    9 A'   10 A'   11 A'    3 A"   12 A'   13 A'                 
-22.980 -22.980 -22.974 -22.974 -14.376  -8.696  -6.634  -6.525
  4 A"   14 A'    5 A"   15 A'   16 A'   17 A'   18 A'   19 A'                 
 -6.517  -6.515  -6.387  -4.802  -4.797  -4.795  -4.791  -4.783
  6 A"   20 A'   21 A'   22 A'   23 A'    7 A"   24 A'    8 A"                 
 -4.782  -2.636  -2.634  -2.633  -2.627  -2.627  -2.068  -2.061
 25 A'   26 A'    9 A"   27 A'   28 A'   10 A"   29 A'   11 A"                 
 -2.060  -2.044  -2.044  -0.906  -0.786  -0.690  -0.545  -0.450
 30 A'   12 A"   31 A'   32 A'   33 A'   34 A'   35 A'   36 A'                 
 -0.392  -0.391  -0.318  -0.316  -0.303  -0.280  -0.272
 37 A'   13 A"   14 A"   38 A'   39 A'   15 A"   40 A'                         
 -- Virtual --                   
 -0.118  -0.110  -0.045   0.002   0.025   0.042   0.043   0.060
 16 A"   41 A'   42 A'   43 A'   44 A'   17 A"   45 A'   46 A'                 
  0.066   0.076   0.091   0.114   0.124   0.146   0.157   0.192
 47 A'   18 A"   48 A'   49 A'   50 A'   19 A"   51 A'   52 A'                 
  0.202   0.203   0.225   0.266   0.274   0.308   0.364   0.381
 53 A'   20 A"   54 A'   55 A'   21 A"   56 A'   57 A'   22 A"                 
  0.396   0.408   0.430   0.435   0.449   0.478   0.491   0.529
 58 A'   23 A"   24 A"   59 A'   60 A'   61 A'   25 A"   62 A'                 
  0.563   0.576   0.583   0.625   0.646   0.678   0.692   0.723
 26 A"   63 A'   64 A'   65 A'   27 A"   66 A'   67 A'   68 A'                 
  0.732   0.829   0.852   0.941   1.031   1.052   1.154   1.269
 28 A"   69 A'   29 A"   70 A'   71 A'   72 A'   73 A'   30 A"                 
  1.295   1.341   1.499   1.584   1.658   1.942   1.967   1.996
 74 A'   75 A'   31 A"   76 A'   77 A'   32 A"   78 A'   33 A"                 
  2.015   2.098   2.113   2.225   2.578   3.760   3.778   3.933
 79 A'   34 A"   80 A'   81 A'   82 A'   35 A"   83 A'   36 A"                 
  3.940   3.970   3.978   3.997   4.009   4.014   4.021   4.046
 84 A'   85 A'   37 A"   38 A"   86 A'   39 A"   87 A'   88 A'                 
  4.175   4.222   4.395   5.955   5.972   6.010   6.581   6.951
 89 A'   90 A'   91 A'   40 A"   92 A'   93 A'   94 A'   95 A'                 
  7.552   7.564   7.623  13.753  13.855  13.978  27.833  28.299
 41 A"   96 A'   97 A'   42 A"   98 A'   99 A'  100 A'   43 A"                 
 28.312  28.330  28.503  28.507  28.521  28.542  28.632  35.266
101 A'  102 A'   44 A"  103 A'   45 A"  104 A'  105 A'  106 A'                 
 47.880 127.845 127.855 127.879 151.630 163.087 289.753 289.762
107 A'   46 A"  108 A'  109 A'  110 A'  111 A'   47 A"  112 A'                 
289.8321020.6631901.792
113 A'  114 A'  115 A'                                                         

 Beta MOs, Restricted
 -- Occupied --                  
******* -482.83 -176.34 -165.75 -165.74 -165.74  -77.14  -62.49
  1 A'    2 A'    3 A'    4 A'    1 A"    5 A'    6 A'    7 A'                 
-56.307 -56.305 -56.305 -35.838 -31.332 -31.324 -31.324 -22.982
  8 A'    2 A"    9 A'   10 A'   11 A'    3 A"   12 A'   13 A'                 
-22.980 -22.980 -22.974 -22.974 -14.376  -8.696  -6.634  -6.525
  4 A"   14 A'    5 A"   15 A'   16 A'   17 A'   18 A'   19 A'                 
 -6.517  -6.515  -6.387  -4.802  -4.797  -4.795  -4.791  -4.783
  6 A"   20 A'   21 A'   22 A'   23 A'    7 A"   24 A'    8 A"                 
 -4.782  -2.636  -2.634  -2.633  -2.627  -2.627  -2.068  -2.061
 25 A'   26 A'    9 A"   27 A'   28 A'   10 A"   29 A'   11 A"                 
 -2.060  -2.044  -2.044  -0.906  -0.786  -0.690  -0.545  -0.450
 30 A'   12 A"   31 A'   32 A'   33 A'   34 A'   35 A'   36 A'                 
 -0.392  -0.391  -0.318  -0.316  -0.303  -0.280  -0.272
 37 A'   13 A"   14 A"   38 A'   39 A'   15 A"   40 A'                         
 -- Virtual --                   
 -0.118  -0.110  -0.045   0.002   0.025   0.042   0.043   0.060
 16 A"   41 A'   42 A'   43 A'   44 A'   17 A"   45 A'   46 A'                 
  0.066   0.076   0.091   0.114   0.124   0.146   0.157   0.192
 47 A'   18 A"   48 A'   49 A'   50 A'   19 A"   51 A'   52 A'                 
  0.202   0.203   0.225   0.266   0.274   0.308   0.364   0.381
 53 A'   20 A"   54 A'   55 A'   21 A"   56 A'   57 A'   22 A"                 
  0.396   0.408   0.430   0.435   0.449   0.478   0.491   0.529
 58 A'   23 A"   24 A"   59 A'   60 A'   61 A'   25 A"   62 A'                 
  0.563   0.576   0.583   0.625   0.646   0.678   0.692   0.723
 26 A"   63 A'   64 A'   65 A'   27 A"   66 A'   67 A'   68 A'                 
  0.732   0.829   0.852   0.941   1.031   1.052   1.154   1.269
 28 A"   69 A'   29 A"   70 A'   71 A'   72 A'   73 A'   30 A"                 
  1.295   1.341   1.499   1.584   1.658   1.942   1.967   1.996
 74 A'   75 A'   31 A"   76 A'   77 A'   32 A"   78 A'   33 A"                 
  2.015   2.098   2.113   2.225   2.578   3.760   3.778   3.933
 79 A'   34 A"   80 A'   81 A'   82 A'   35 A"   83 A'   36 A"                 
  3.940   3.970   3.978   3.997   4.009   4.014   4.021   4.046
 84 A'   85 A'   37 A"   38 A"   86 A'   39 A"   87 A'   88 A'                 
  4.175   4.222   4.395   5.955   5.972   6.010   6.581   6.951
 89 A'   90 A'   91 A'   40 A"   92 A'   93 A'   94 A'   95 A'                 
  7.552   7.564   7.623  13.753  13.855  13.978  27.833  28.299
 41 A"   96 A'   97 A'   42 A"   98 A'   99 A'  100 A'   43 A"                 
 28.312  28.330  28.503  28.507  28.521  28.542  28.632  35.266
101 A'  102 A'   44 A"  103 A'   45 A"  104 A'  105 A'  106 A'                 
 47.880 127.845 127.855 127.879 151.630 163.087 289.753 289.762
107 A'   46 A"  108 A'  109 A'  110 A'  111 A'   47 A"  112 A'                 
289.8321020.6631901.792
113 A'  114 A'  115 A'                                                         
 --------------------------------------------------------------

          Ground-State Mulliken Net Atomic Charges

     Atom                 Charge (a.u.)
  ----------------------------------------
      1 P                     0.324435
      2 N                    -0.331694
      3 I                     0.236044
      4 Br                   -0.228786
  ----------------------------------------
  Sum of atomic charges =    -0.000000

 -----------------------------------------------------------------
                    Cartesian Multipole Moments
 -----------------------------------------------------------------
    Charge (ESU x 10^10)
                -0.0000
    Dipole Moment (Debye)
         X      -0.6126      Y      -0.1501      Z       0.0000
       Tot       0.6307
    Quadrupole Moments (Debye-Ang)
        XX     -64.8599     XY      -5.4149     YY     -64.5775
        XZ      -0.0000     YZ      -0.0000     ZZ     -64.8092
    Octopole Moments (Debye-Ang^2)
       XXX     -28.9442    XXY      15.0927    XYY      -1.5015
       YYY      31.9986    XXZ      -0.0000    XYZ       0.0000
       YYZ       0.0000    XZZ      -3.2977    YZZ       7.4143
       ZZZ      -0.0000
    Hexadecapole Moments (Debye-Ang^3)
      XXXX   -1287.9957   XXXY      -2.5645   XXYY    -256.3323
      XYYY      10.5612   YYYY    -347.7606   XXXZ      -0.0000
      XXYZ       0.0000   XYYZ      -0.0000   YYYZ      -0.0000
      XXZZ    -232.5553   XYZZ       3.8295   YYZZ     -70.8546
      XZZZ      -0.0000   YZZZ      -0.0000   ZZZZ     -86.1268
 -----------------------------------------------------------------
 Calculating MO derivatives via CPSCF
 D1JvT checksum  = 176832 12708.4553398655
 D1KAT checksum  = 428064 501.5641206400
   1         3          12      0.150466    0.063523
   2         3          12      0.021560    0.008750
   3         3          12      0.003176    0.001194
   4         3          12      0.000606    0.000282
   5         7           8      0.000066    0.000028
   6        13           2      0.000004    0.000002
   7        15           0      0.000000    0.000000    Roots Converged
 Time for AOints: 6.4 s (CPU) 1.6 s (wall)
 ------------------------------------------------------------------------------
                     AOints        : Timing summary (seconds)
 ------------------------------------------------------------------------------
     job step          cpu (% of tot)      sys (% of tot)     wall (% of tot)
 ------------------------------------------------------------------------------
  cpscf_lag         0.3619E+02 (35.7)   0.7000E-05 (29.2)   0.9351E+01 (35.2)
  iterzp            0.5869E+02 (57.9)   0.1500E-04 (62.5)   0.1552E+02 (58.3)
  make_fx           0.0000E+00 ( 0.0)   0.0000E+00 ( 0.0)   0.0000E+00 ( 0.0)
  AOints            0.6361E+01 ( 6.3)   0.2000E-05 ( 8.3)   0.1613E+01 ( 6.1)
 ------------------------------------------------------------------------------
   Grand Totals     0.1014E+03          0.2400E-04          0.2660E+02
 ------------------------------------------------------------------------------
 Calculating analytic Hessian of the SCF energy
 Polarizability Matrix (a.u.)
            1           2           3
    1-125.3405671   3.3329624   0.0000000
    2   3.3329624 -81.0143864   0.0000000
    3   0.0000000   0.0000000 -47.8945268

 Direct stationary perturbation theory relativistic correction:

 rels  =     114.217577415297
 relv  =    -380.309086602140
 rel2e =      51.473078247691
 E_rel =    -214.618430939151

 Hessian of the SCF Energy
            1           2           3           4           5           6
    1   0.4903668  -0.0696656   0.0000000  -0.4499382   0.0922256  -0.0000000
    2  -0.0696656   0.1356035   0.0000000   0.0661907  -0.0400981  -0.0000000
    3   0.0000000   0.0000000   0.0198347  -0.0000000  -0.0000000  -0.0245827
    4  -0.4499382   0.0661907  -0.0000000   0.5515446  -0.1434695   0.0000000
    5   0.0922256  -0.0400981  -0.0000000  -0.1434695   0.1235293  -0.0000000
    6  -0.0000000  -0.0000000  -0.0245827   0.0000000  -0.0000000   0.0312089
    7  -0.0220242   0.0251881   0.0000000  -0.0821384   0.0673119  -0.0000000
    8  -0.0027717  -0.0148118  -0.0000000   0.0954015  -0.0825477   0.0000000
    9   0.0000000   0.0000000   0.0100153  -0.0000000   0.0000000  -0.0141940
   10  -0.0184043  -0.0217133  -0.0000000  -0.0194680  -0.0160680   0.0000000
   11  -0.0197883  -0.0806935  -0.0000000  -0.0181228  -0.0008834   0.0000000
   12  -0.0000000  -0.0000000  -0.0052673  -0.0000000   0.0000000   0.0075678
            7           8           9          10          11          12
    1  -0.0220242  -0.0027717   0.0000000  -0.0184043  -0.0197883  -0.0000000
    2   0.0251881  -0.0148118   0.0000000  -0.0217133  -0.0806935  -0.0000000
    3   0.0000000  -0.0000000   0.0100153  -0.0000000  -0.0000000  -0.0052673
    4  -0.0821384   0.0954015  -0.0000000  -0.0194680  -0.0181228  -0.0000000
    5   0.0673119  -0.0825477   0.0000000  -0.0160680  -0.0008834   0.0000000
    6  -0.0000000   0.0000000  -0.0141940   0.0000000   0.0000000   0.0075678
    7   0.1008994  -0.0917430   0.0000000   0.0032632  -0.0007570   0.0000000
    8  -0.0917430   0.0914592  -0.0000000  -0.0008868   0.0059003   0.0000000
    9   0.0000000  -0.0000000   0.0073749  -0.0000000  -0.0000000  -0.0031963
   10   0.0032632  -0.0008868  -0.0000000   0.0346091   0.0386682   0.0000000
   11  -0.0007570   0.0059003  -0.0000000   0.0386682   0.0756766   0.0000000
   12   0.0000000   0.0000000  -0.0031963   0.0000000   0.0000000   0.0008958
 Gradient time:  CPU 155.39 s  wall 40.81 s
 **********************************************************************
 **                                                                  **
 **                       VIBRATIONAL ANALYSIS                       **
 **                       --------------------                       **
 **                                                                  **
 **        VIBRATIONAL FREQUENCIES (CM**-1) AND NORMAL MODES         **
 **     FORCE CONSTANTS (mDYN/ANGSTROM) AND REDUCED MASSES (AMU)     **
 **                  INFRARED INTENSITIES (KM/MOL)                   **
 **                                                                  **
 **********************************************************************


 Mode:                 1                      2                      3
 Frequency:        52.70                 278.01                 290.58
 Force Cnst:      0.1184                 0.7514                 1.2130
 Red. Mass:      72.3528                16.5013                24.3832
 IR Active:          YES                    YES                    YES
 IR Intens:        2.357                 15.090                  8.578
 Raman Active:       YES                    YES                    YES
               X      Y      Z        X      Y      Z        X      Y      Z
 P          0.025  0.270  0.000    0.000  0.000 -0.356    0.527  0.087  0.000
 N          0.073  0.447 -0.000    0.000  0.000  0.932    0.577  0.549 -0.000
 I         -0.456 -0.079  0.000   -0.000 -0.000 -0.044   -0.079  0.040  0.000
 Br         0.710 -0.058 -0.000   -0.000 -0.000  0.045   -0.182 -0.196 -0.000
 TransDip  -0.047 -0.014  0.000    0.000  0.000 -0.124    0.085  0.039  0.000

 Mode:                 4                      5                      6
 Frequency:       363.23                 449.81                1209.89
 Force Cnst:      2.6331                 2.1341                13.9847
 Red. Mass:      33.8732                17.9020                16.2147
 IR Active:          YES                    YES                    YES
 IR Intens:       70.321                101.513                 65.407
 Raman Active:       YES                    YES                    YES
               X      Y      Z        X      Y      Z        X      Y      Z
 P         -0.169  0.913  0.000   -0.329 -0.111 -0.000   -0.352  0.059 -0.000
 N         -0.264 -0.019 -0.000    0.019  0.928  0.000    0.898 -0.254  0.000
 I          0.104 -0.089  0.000    0.085 -0.093 -0.000   -0.012  0.016 -0.000
 Br        -0.053 -0.213 -0.000   -0.010  0.029  0.000   -0.002 -0.003  0.000
 TransDip   0.187  0.192  0.000   -0.271 -0.175  0.000   -0.227 -0.124 -0.000

 STANDARD THERMODYNAMIC QUANTITIES AT   298.15 K  AND     1.00 ATM

   This Molecule has  0 Imaginary Frequencies
   Zero point vibrational energy:        3.780 kcal/mol

   Atom    1 Element P  Has Mass   30.97376
   Atom    2 Element N  Has Mass   14.00307
   Atom    3 Element I  Has Mass  126.90440
   Atom    4 Element Br Has Mass   78.91830
   Molecular Mass:   250.799530 amu
   Principal axes and moments of inertia in amu*Bohr^2:
                             1           2           3
    Eigenvalues --      426.24833  3014.97258  3441.22091
          X               1.00000    -0.00162     0.00000
          Y               0.00162     1.00000     0.00000
          Z               0.00000    -0.00000     1.00000
   Rotational Symmetry Number is   1
   The Molecule is an Asymmetric Top
   Translational Enthalpy:        0.889 kcal/mol
   Rotational Enthalpy:           0.889 kcal/mol
   Vibrational Enthalpy:          5.246 kcal/mol
   gas constant (RT):             0.592 kcal/mol
   Translational Entropy:        42.459  cal/mol.K
   Rotational Entropy:           29.871  cal/mol.K
   Vibrational Entropy:           9.674  cal/mol.K

   Total Enthalpy:                7.616 kcal/mol
   Total Entropy:                82.003  cal/mol.K
Archival summary:
1\1\TWL01\FREQ\ProcedureUnspecified\BasisUnspecified\1r111\taweetha\SunNov2517:36:232018SunNov2517:36:232018\0\\#,FREQ,ProcedureUnspecified,BasisUnspecified,\\0,1\I\N,1,2.02982\P,2,1.54717,1,138.243\Br,3,2.3166,2,113.295,1,-0,0\\\@

 Total job time:  48.50s(wall), 183.86s(cpu) 
 Sun Nov 25 17:36:23 2018

        *************************************************************
        *                                                           *
        *  Thank you very much for using Q-Chem.  Have a nice day.  *
        *                                                           *
        *************************************************************
