# Supplementary material for: Geometric and energetic data from ab initio calculations of haloethene, haloimine, halomethylenephosphine, haloiminophosphine, halodiazene, halodiphosphene and halocyclopropane
Source: Data Brief. 2019 Nov 2;27:104738. doi: 10.1016/j.dib.2019.104738 (PMC6861602; doi:10.1016/j.dib.2019.104738)
Supplement: Multimedia component 7 [file mmc7.zip › NP/B3LYP/IENPClE.out]

Q-Chem Developer Version!
                  Welcome to Q-Chem
     A Quantum Leap Into The Future Of Chemistry


 Q-Chem 5.1, Q-Chem, Inc., Pleasanton, CA (2018)

 Yihan Shao,  Zhengting Gan,  E. Epifanovsky,  A. T. B. Gilbert,  M. Wormit,  
 J. Kussmann,  A. W. Lange,  A. Behn,  Jia Deng,  Xintian Feng,  D. Ghosh,  
 M. Goldey,  P. R. Horn,  L. D. Jacobson,  I. Kaliman,  T. Kus,  A. Landau,  
 Jie Liu,  E. I. Proynov,  R. M. Richard,  R. P. Steele,  E. J. Sundstrom,  
 H. L. Woodcock III,  P. M. Zimmerman,  D. Zuev,  B. Albrecht,  E. Alguire,  
 S. A. Baeppler,  D. Barton,  Z. Benda,  Y. A. Bernard,  E. J. Berquist,  
 K. B. Bravaya,  H. Burton,  D. Casanova,  Chun-Min Chang,  Yunqing Chen,  
 A. Chien,  K. D. Closser,  M. P. Coons,  S. Coriani,  S. Dasgupta,  
 A. L. Dempwolff,  M. Diedenhofen,  Hainam Do,  R. G. Edgar,  Po-Tung Fang,  
 S. Faraji,  S. Fatehi,  Qingguo Feng,  K. D. Fenk,  J. Fosso-Tande,  
 Qinghui Ge,  A. Ghysels,  G. Gidofalvi,  J. Gomes,  J. Gonthier,  A. Gunina,  
 D. Hait,  M. W. D. Hanson-Heine,  P. H. P. Harbach,  A. W. Hauser,  
 J. E. Herr,  E. G. Hohenstein,  Z. C. Holden,  Kerwin Hui,  B. C. Huynh,  
 T.-C. Jagau,  Hyunjun Ji,  B. Kaduk,  K. Khistyaev,  Jaehoon Kim,  
 P. Klunzinger,  K. Koh,  D. Kosenkov,  L. Koulias,  T. Kowalczyk,  
 C. M. Krauter,  A. Kunitsa,  Ka Un Lao,  A. Laurent,  K. V. Lawler,  
 Joonho Lee,  D. Lefrancois,  S. Lehtola,  D. S. Levine,  Yi-Pei Li,  
 You-Sheng Lin,  Fenglai Liu,  E. Livshits,  A. Luenser,  P. Manohar,  
 E. Mansoor,  S. F. Manzer,  Shan-Ping Mao,  Yuezhi Mao,  N. Mardirossian,  
 A. V. Marenich,  T. Markovich,  L. A. Martinez-Martinez,  S. A. Maurer,  
 N. J. Mayhall,  S. C. McKenzie,  J.-M. Mewes,  A. F. Morrison,  
 J. W. Mullinax,  K. Nanda,  T. S. Nguyen-Beck,  R. Olivares-Amaya,  
 J. A. Parkhill,  T. M. Perrine,  F. Plasser,  P. Pokhilko,  S. Prager,  
 A. Prociuk,  E. Ramos,  D. R. Rehn,  F. Rob,  M. Schneider,  N. Sergueev,  
 S. M. Sharada,  S. Sharma,  D. W. Small,  T. Stauch,  T. Stein,  
 Yu-Chuan Su,  A. J. W. Thom,  A. Tkatchenko,  T. Tsuchimochi,  N. M. Tubman,  
 L. Vogt,  M. L. Vidal,  O. Vydrov,  M. A. Watson,  J. Wenzel,  
 M. de Wergifosse,  T. A. Wesolowski,  A. White,  J. Witte,  A. Yamada,  
 Jun Yang,  K. Yao,  S. Yeganeh,  S. R. Yost,  Zhi-Qiang You,  A. Zech,  
 Igor Ying Zhang,  Xing Zhang,  Yan Zhao,  Ying Zhu,  B. R. Brooks,  
 G. K. L. Chan,  C. J. Cramer,  M. S. Gordon,  W. J. Hehre,  A. Klamt,  
 M. W. Schmidt,  C. D. Sherrill,  D. G. Truhlar,  A. Aspuru-Guzik,  R. Baer,  
 A. T. Bell,  N. A. Besley,  Jeng-Da Chai,  A. E. DePrince, III,  
 R. A. DiStasio Jr.,  A. Dreuw,  B. D. Dunietz,  T. R. Furlani,  
 Chao-Ping Hsu,  Yousung Jung,  Jing Kong,  D. S. Lambrecht,  WanZhen Liang,  
 C. Ochsenfeld,  V. A. Rassolov,  L. V. Slipchenko,  J. E. Subotnik,  
 T. Van Voorhis,  J. M. Herbert,  A. I. Krylov,  P. M. W. Gill,  M. Head-Gordon

 Contributors to earlier versions of Q-Chem not listed above: 
 R. D. Adamson,  B. Austin,  J. Baker,  G. J. O. Beran,  K. Brandhorst,  
 S. T. Brown,  E. F. C. Byrd,  A. K. Chakraborty,  C.-L. Cheng,  
 Siu Hung Chien,  D. M. Chipman,  D. L. Crittenden,  H. Dachsel,  
 R. J. Doerksen,  A. D. Dutoi,  L. Fusti-Molnar,  W. A. Goddard III,  
 A. Golubeva-Zadorozhnaya,  S. R. Gwaltney,  G. Hawkins,  A. Heyden,  
 S. Hirata,  G. Kedziora,  F. J. Keil,  C. Kelley,  Jihan Kim,  R. A. King,  
 R. Z. Khaliullin,  P. P. Korambath,  W. Kurlancheek,  A. M. Lee,  M. S. Lee,  
 S. V. Levchenko,  Ching Yeh Lin,  D. Liotard,  R. C. Lochan,  I. Lotan,  
 P. E. Maslen,  N. Nair,  D. P. O'Neill,  D. Neuhauser,  E. Neuscamman,  
 C. M. Oana,  R. Olson,  B. Peters,  R. Peverati,  P. A. Pieniazek,  
 Y. M. Rhee,  J. Ritchie,  M. A. Rohrdanz,  E. Rosta,  N. J. Russ,  
 H. F. Schaefer III,  N. E. Schultz,  N. Shenvi,  A. C. Simmonett,  A. Sodt,  
 D. Stuck,  K. S. Thanthiriwatte,  V. Vanovschi,  Tao Wang,  A. Warshel,  
 C. F. Williams,  Q. Wu,  X. Xu,  W. Zhang

 Please cite Q-Chem as follows:
 Y. Shao et al., Mol. Phys. 113, 184-215 (2015)
 DOI: 10.1080/00268976.2014.952696

 Q-Chem 5.1.2 for Intel X86 EM64T Linux

 Parts of Q-Chem use Armadillo 8.300.2 (Tropical Shenanigans).
 http://arma.sourceforge.net/

 Q-Chem begins on Sun Nov 25 17:37:36 2018  

Host: 
0

     Scratch files written to /scratch/taweetham/qchem46993//
Input Ideriv = 2
Curr. Ideriv = -1
Max.  Ideriv = 2

Checking the input file for inconsistencies... 	...done.

--------------------------------------------------------------
User input:
--------------------------------------------------------------
$molecule
0 1
P 
N 1 PP 
I 2 PI 1 ANG 
Cl 1 PCl 2 ANG  3 DHA

PP=1.9
PH=1.44
PF=1.54
PCl=2.03
PBr=2.5
PI=2.6
ANG=120.0
DHA=0.0
$end

$rem
   job_type	optimization
   basis	6-311++g**
   method	b3lyp
$end

--------------------------------------------------------------
 ----------------------------------------------------------------
             Standard Nuclear Orientation (Angstroms)
    I     Atom           X                Y                Z
 ----------------------------------------------------------------
    1      P       2.2349226345     0.9369073867    -0.0000000000
    2      N       0.4413804287     1.5639690711    -0.0000000000
    3      I      -1.5289029256    -0.1324929838    -0.0000000000
    4      Cl      2.6128442670    -1.0576038917     0.0000000000
 ----------------------------------------------------------------
 Molecular Point Group                 Cs    NOp =  2
 Largest Abelian Subgroup              Cs    NOp =  2
 Nuclear Repulsion Energy =   409.5925610701 hartrees
 There are       46 alpha and       46 beta electrons
 Requested basis set is 6-311++G(d,p)
 There are 56 shells and 144 basis functions

 Total QAlloc Memory Limit   2000 MB
 Mega-Array Size       188 MB
 MEM_STATIC part       192 MB
 A cutoff of  1.0D-11 yielded   1221 shell pairs
 There are      8714 function pairs (      9731 Cartesian)

 -------------------------------------------------------
 OpenMP Integral Computing Module                       
 Release: version 1.0, May 2013, Q-Chem Inc. Pittsburgh 
 -------------------------------------------------------
 Integral Job Info:
 Integral job number is                      11
 Integral operator is                         1
 short-range coefficients                     0
 long-range coefficients              100000000
 Omega coefficients                           0
 if combine SR and LR in K                    0
 Integral screening is                        0
 Integral computing path is                   2
 max size of driver memory is            800000
 size of driver memory is                593474
 size of scratch memory is             11933652
 max col of scratch BK array               1296
 max len of scratch array in speh3          155
 max len of scratch index in speh4           18
 max int batch size is                      520
 min int batch size is                       52
 fixed nKL is                                52
 max L of basis functions is                  2
 order of int derivative is                   0
 number of shells is                         56
 number of basis is                         152
 number of cartesian basis is               152
 number of contracted shell pairs          1221
 number of primitive shell pairs           2791
 maxK2 (contraction) of shell pair           36
 max number of K2 of shell pair               1
 max number of CS2 of shell pair            190
 max number of PS2 of shell pair            190
 mem total for path MDJ                  522620
 -------------------------------------------------------
 Smallest overlap matrix eigenvalue = 2.47E-03

 Scale SEOQF with 1.000000e-01/1.000000e-01/1.000000e-01

 Standard Electronic Orientation quadrupole field applied
 Nucleus-field energy     =     0.0000000149 hartrees
 Guess from superposition of atomic densities
 Warning:  Energy on first SCF cycle will be non-variational
 SAD guess density has 92.000000 electrons

 -----------------------------------------------------------------------
  General SCF calculation program by
  Eric Jon Sundstrom, Paul Horn, Yuezhi Mao, Dmitri Zuev, Alec White,
  David Stuck, Shaama M.S., Shane Yost, Joonho Lee, David Small,
  Daniel Levine, Susi Lehtola, Hugh Burton, Evgeny Epifanovsky
 -----------------------------------------------------------------------
 Exchange:     0.2000 Hartree-Fock + 0.0800 Slater + 0.7200 B88
 Correlation:  0.1900 VWN1RPA + 0.8100 LYP
 Using SG-1 standard quadrature grid
 using 4 threads for integral computing
 -------------------------------------------------------
 OpenMP Integral computing Module                
 Release: version 2.0, May 2017, Q-Chem Inc. Pleasanton 
 -------------------------------------------------------
 -------------------------------------------------------
 OpenMP BLAS3 based DFT computing Module                
 Release: version 1.0, May 2013, Q-Chem Inc. Pittsburgh 
 -------------------------------------------------------
 A restricted SCF calculation will be
 performed using DIIS
 SCF converges when DIIS error is below 1.0e-08
 ---------------------------------------
  Cycle       Energy         DIIS error
 ---------------------------------------
    1   -7775.7237344124      2.97e-02  
    2   -7775.7102433732      4.88e-03  
    3   -7774.7223590612      1.76e-02  
    4   -7775.7333658835      4.25e-03  
    5   -7775.7884848810      8.95e-04  
    6   -7775.7899292898      5.62e-04  
    7   -7775.7906424339      1.10e-04  
    8   -7775.7906903145      2.74e-05  
    9   -7775.7906921285      1.52e-05  
   10   -7775.7906926907      5.59e-06  
   11   -7775.7906927699      1.48e-06  
   12   -7775.7906927759      1.67e-07  
   13   -7775.7906927760      5.28e-08  
   14   -7775.7906927760      1.60e-08  
   15   -7775.7906927760      5.37e-09  Convergence criterion met
 ---------------------------------------
 SCF time:   CPU 17.64s  wall 5.00s 
 SCF   energy in the final basis set =    -7775.7906927760
 Total energy in the final basis set =    -7775.7906927760

 --------------------------------------------------------------
             Orbital Energies (a.u.) and Symmetries
 --------------------------------------------------------------

 Alpha MOs, Restricted
 -- Occupied --                  
******* -176.32 -165.72 -165.72 -165.72 -101.61  -77.18  -35.81
  1 A'    2 A'    3 A'    1 A"    4 A'    5 A'    6 A'    7 A'                 
-31.308 -31.300 -31.300 -22.958 -22.957 -22.956 -22.951 -22.951
  8 A'    2 A"    9 A'   10 A'    3 A"   11 A'    4 A"   12 A'                 
-14.424  -9.522  -7.285  -7.278  -7.277  -6.663  -6.362  -4.825
 13 A'   14 A'   15 A'    5 A"   16 A'   17 A'   18 A'   19 A'                 
 -4.823  -4.820  -4.776  -4.758  -4.758  -2.040  -2.036  -2.035
  6 A"   20 A'   21 A'    7 A"   22 A'   23 A'    8 A"   24 A'                 
 -2.020  -2.020  -0.903  -0.797  -0.639  -0.594  -0.436  -0.405
 25 A'    9 A"   26 A'   27 A'   28 A'   29 A'   30 A'   31 A'                 
 -0.404  -0.325  -0.320  -0.313  -0.274  -0.272
 10 A"   32 A'   33 A'   11 A"   34 A'   12 A"                                 
 -- Virtual --                   
 -0.171  -0.156  -0.069  -0.012  -0.000   0.037   0.040   0.054
 35 A'   13 A"   36 A'   37 A'   38 A'   14 A"   39 A'   40 A'                 
  0.065   0.085   0.092   0.127   0.132   0.143   0.153   0.201
 41 A'   15 A"   42 A'   43 A'   44 A'   16 A"   45 A'   46 A'                 
  0.212   0.219   0.228   0.259   0.272   0.272   0.352   0.384
 47 A'   17 A"   48 A'   49 A'   50 A'   18 A"   51 A'   52 A'                 
  0.397   0.414   0.419   0.425   0.434   0.460   0.504   0.555
 19 A"   20 A"   53 A'   54 A'   21 A"   55 A'   56 A'   22 A"                 
  0.563   0.594   0.599   0.669   0.754   0.804   0.813   0.816
 57 A'   23 A"   58 A'   59 A'   60 A'   24 A"   61 A'   62 A'                 
  0.844   0.886   0.887   0.892   0.965   1.145   1.206   1.278
 25 A"   26 A"   63 A'   64 A'   65 A'   66 A'   67 A'   27 A"                 
  1.299   1.309   1.471   1.555   1.676   1.937   1.976   1.993
 68 A'   69 A'   28 A"   70 A'   71 A'   29 A"   72 A'   30 A"                 
  2.056   2.209   2.225   2.296   2.373   3.750   3.778   3.796
 73 A'   31 A"   74 A'   75 A'   76 A'   32 A"   77 A'   78 A'                 
  3.954   3.959   3.962   3.985   4.067   4.276   5.968   5.982
 33 A"   34 A"   79 A'   80 A'   81 A'   82 A'   35 A"   83 A'                 
  6.003   6.717   9.609  13.722  13.772  13.856  25.769  25.801
 84 A'   85 A'   86 A'   36 A"   87 A'   88 A'   37 A"   89 A'                 
 26.099  27.717  28.314  28.325  28.339  28.525  28.527  28.530
 90 A'   91 A'   38 A"   92 A'   93 A'   39 A"   40 A"   94 A'                 
 28.536  28.580  35.202 127.862 127.870 127.884 151.535 162.827
 95 A'   96 A'   97 A'   41 A"   98 A'   99 A'  100 A'  101 A'                 
215.5911901.692
102 A'  103 A'                                                                 

 Beta MOs, Restricted
 -- Occupied --                  
******* -176.32 -165.72 -165.72 -165.72 -101.61  -77.18  -35.81
  1 A'    2 A'    3 A'    1 A"    4 A'    5 A'    6 A'    7 A'                 
-31.308 -31.300 -31.300 -22.958 -22.957 -22.956 -22.951 -22.951
  8 A'    2 A"    9 A'   10 A'    3 A"   11 A'    4 A"   12 A'                 
-14.424  -9.522  -7.285  -7.278  -7.277  -6.663  -6.362  -4.825
 13 A'   14 A'   15 A'    5 A"   16 A'   17 A'   18 A'   19 A'                 
 -4.823  -4.820  -4.776  -4.758  -4.758  -2.040  -2.036  -2.035
  6 A"   20 A'   21 A'    7 A"   22 A'   23 A'    8 A"   24 A'                 
 -2.020  -2.020  -0.903  -0.797  -0.639  -0.594  -0.436  -0.405
 25 A'    9 A"   26 A'   27 A'   28 A'   29 A'   30 A'   31 A'                 
 -0.404  -0.325  -0.320  -0.313  -0.274  -0.272
 10 A"   32 A'   33 A'   11 A"   34 A'   12 A"                                 
 -- Virtual --                   
 -0.171  -0.156  -0.069  -0.012  -0.000   0.037   0.040   0.054
 35 A'   13 A"   36 A'   37 A'   38 A'   14 A"   39 A'   40 A'                 
  0.065   0.085   0.092   0.127   0.132   0.143   0.153   0.201
 41 A'   15 A"   42 A'   43 A'   44 A'   16 A"   45 A'   46 A'                 
  0.212   0.219   0.228   0.259   0.272   0.272   0.352   0.384
 47 A'   17 A"   48 A'   49 A'   50 A'   18 A"   51 A'   52 A'                 
  0.397   0.414   0.419   0.425   0.434   0.460   0.504   0.555
 19 A"   20 A"   53 A'   54 A'   21 A"   55 A'   56 A'   22 A"                 
  0.563   0.594   0.599   0.669   0.754   0.804   0.813   0.816
 57 A'   23 A"   58 A'   59 A'   60 A'   24 A"   61 A'   62 A'                 
  0.844   0.886   0.887   0.892   0.965   1.145   1.206   1.278
 25 A"   26 A"   63 A'   64 A'   65 A'   66 A'   67 A'   27 A"                 
  1.299   1.309   1.471   1.555   1.676   1.937   1.976   1.993
 68 A'   69 A'   28 A"   70 A'   71 A'   29 A"   72 A'   30 A"                 
  2.056   2.209   2.225   2.296   2.373   3.750   3.778   3.796
 73 A'   31 A"   74 A'   75 A'   76 A'   32 A"   77 A'   78 A'                 
  3.954   3.959   3.962   3.985   4.067   4.276   5.968   5.982
 33 A"   34 A"   79 A'   80 A'   81 A'   82 A'   35 A"   83 A'                 
  6.003   6.717   9.609  13.722  13.772  13.856  25.769  25.801
 84 A'   85 A'   86 A'   36 A"   87 A'   88 A'   37 A"   89 A'                 
 26.099  27.717  28.314  28.325  28.339  28.525  28.527  28.530
 90 A'   91 A'   38 A"   92 A'   93 A'   39 A"   40 A"   94 A'                 
 28.536  28.580  35.202 127.862 127.870 127.884 151.535 162.827
 95 A'   96 A'   97 A'   41 A"   98 A'   99 A'  100 A'  101 A'                 
215.5911901.692
102 A'  103 A'                                                                 
 --------------------------------------------------------------

          Ground-State Mulliken Net Atomic Charges

     Atom                 Charge (a.u.)
  ----------------------------------------
      1 P                     0.233807
      2 N                    -0.291979
      3 I                     0.028136
      4 Cl                    0.030036
  ----------------------------------------
  Sum of atomic charges =     0.000000

 -----------------------------------------------------------------
                    Cartesian Multipole Moments
 -----------------------------------------------------------------
    Charge (ESU x 10^10)
                 0.0000
    Dipole Moment (Debye)
         X       2.0748      Y      -0.9639      Z       0.0000
       Tot       2.2878
    Quadrupole Moments (Debye-Ang)
        XX     -52.8628     XY       3.3146     YY     -62.3436
        XZ      -0.0000     YZ      -0.0000     ZZ     -60.4107
    Octopole Moments (Debye-Ang^2)
       XXX     -56.0259    XXY      -5.6991    XYY     -19.2521
       YYY     -21.9603    XXZ       0.0000    XYZ       0.0000
       YYZ       0.0000    XZZ     -17.4376    YZZ      -4.4943
       ZZZ       0.0000
    Hexadecapole Moments (Debye-Ang^3)
      XXXX   -1330.6161   XXXY      17.2608   XXYY    -272.4410
      XYYY      -8.8465   YYYY    -330.0938   XXXZ       0.0000
      XXYZ       0.0000   XYYZ      -0.0000   YYYZ      -0.0000
      XXZZ    -241.6853   XYZZ      -0.6086   YYZZ     -69.4054
      XZZZ      -0.0000   YZZZ      -0.0000   ZZZZ     -82.6025
 -----------------------------------------------------------------
 Calculating analytic gradient of the SCF energy
 Gradient of SCF Energy
            1           2           3           4
    1   0.0996058  -0.0648459  -0.0403789   0.0056191
    2  -0.0508403   0.0698727  -0.0287207   0.0096883
    3   0.0000000  -0.0000000   0.0000000  -0.0000000
 Max gradient component =       9.961E-02
 RMS gradient           =       4.488E-02
 Gradient time:  CPU 4.05 s  wall 1.11 s
 Geometry Optimization Parameters
   NAtoms,    NIC,     NZ,  NCons,   NDum,   NFix, NCnnct, MaxDiis
        4      14       4       0       0       0       0       0


** GEOMETRY OPTIMIZATION IN DELOCALIZED INTERNAL COORDINATES **
   Searching for a Minimum

   Optimization Cycle:   1

                       Coordinates (Angstroms)
     ATOM                X               Y               Z
      1  P         2.2349226345    0.9369073867    0.0000000000
      2  N         0.4413804287    1.5639690711    0.0000000000
      3  I        -1.5289029256   -0.1324929838    0.0000000000
      4  Cl        2.6128442670   -1.0576038917    0.0000000000
   Point Group: cs    Number of degrees of freedom:     5


   Energy is  -7775.790692776


 Attempting to Generate Delocalized Internal Coordinates

  5 Hessian modes will be used to form the next step
  Hessian Eigenvalues:
     0.044459    0.195927    0.250000    0.250000    0.313687

 Minimum Search - Taking Simple RFO Step
 Searching for Lamda that Minimizes Along All modes
 Value Taken    Lamda =  -0.07268029
 Calculated Step too Large.  Step scaled by  0.493456
 Step Taken.  Stepsize is  0.300000

                             Maximum     Tolerance    Cnvgd?
         Gradient           0.092428      0.000300      NO
         Displacement       0.235284      0.001200      NO
         Energy change     *********      0.000001      NO


 New Cartesian Coordinates Obtained by Inverse Iteration

 Displacement from previous Coordinates is:  0.458846
 ----------------------------------------------------------------
             Standard Nuclear Orientation (Angstroms)
    I     Atom           X                Y                Z
 ----------------------------------------------------------------
    1      P       2.1676574463     0.9662469715     0.0000000000
    2      N       0.4726895138     1.5427062898     0.0000000000
    3      I      -1.3511837706    -0.1511233003     0.0000000000
    4      Cl      2.4710812151    -1.0470503787     0.0000000000
 ----------------------------------------------------------------
 Molecular Point Group                 Cs    NOp =  2
 Largest Abelian Subgroup              Cs    NOp =  2
 Nuclear Repulsion Energy =   430.8330881045 hartrees
 There are       46 alpha and       46 beta electrons
 Applying Cartesian multipole field
    Component          Value
    ---------          -----
     (2,0,0)        1.00000E-11
     (0,2,0)        2.00000E-11
     (0,0,2)       -3.00000E-11
 Nucleus-field energy     =     0.0000000133 hartrees
 Requested basis set is 6-311++G(d,p)
 There are 56 shells and 144 basis functions
 A cutoff of  1.0D-11 yielded   1250 shell pairs
 There are      8925 function pairs (      9975 Cartesian)
 Smallest overlap matrix eigenvalue = 2.45E-03
 Guess MOs from SCF MO coefficient file

 -----------------------------------------------------------------------
  General SCF calculation program by
  Eric Jon Sundstrom, Paul Horn, Yuezhi Mao, Dmitri Zuev, Alec White,
  David Stuck, Shaama M.S., Shane Yost, Joonho Lee, David Small,
  Daniel Levine, Susi Lehtola, Hugh Burton, Evgeny Epifanovsky
 -----------------------------------------------------------------------
 Exchange:     0.2000 Hartree-Fock + 0.0800 Slater + 0.7200 B88
 Correlation:  0.1900 VWN1RPA + 0.8100 LYP
 Using SG-1 standard quadrature grid
 using 4 threads for integral computing
 -------------------------------------------------------
 OpenMP Integral computing Module                
 Release: version 2.0, May 2017, Q-Chem Inc. Pleasanton 
 -------------------------------------------------------
 -------------------------------------------------------
 OpenMP BLAS3 based DFT computing Module                
 Release: version 1.0, May 2013, Q-Chem Inc. Pittsburgh 
 -------------------------------------------------------
 A restricted SCF calculation will be
 performed using DIIS
 SCF converges when DIIS error is below 1.0e-08
 ---------------------------------------
  Cycle       Energy         DIIS error
 ---------------------------------------
    1   -7775.8201531655      1.03e-03  
    2   -7775.8115301756      2.26e-03  
    3   -7775.8224114044      9.33e-04  
    4   -7775.8245913175      2.10e-04  
    5   -7775.8247395162      7.55e-05  
    6   -7775.8247578897      1.15e-05  
    7   -7775.8247581982      4.29e-06  
    8   -7775.8247582443      2.38e-06  
    9   -7775.8247582623      3.52e-07  
   10   -7775.8247582631      9.86e-08  
   11   -7775.8247582631      2.14e-08  
   12   -7775.8247582631      7.81e-09  Convergence criterion met
 ---------------------------------------
 SCF time:   CPU 14.53s  wall 4.00s 
 SCF   energy in the final basis set =    -7775.8247582631
 Total energy in the final basis set =    -7775.8247582631

 --------------------------------------------------------------
             Orbital Energies (a.u.) and Symmetries
 --------------------------------------------------------------

 Alpha MOs, Restricted
 -- Occupied --                  
******* -176.32 -165.73 -165.72 -165.72 -101.60  -77.17  -35.82
  1 A'    2 A'    3 A'    1 A"    4 A'    5 A'    6 A'    7 A'                 
-31.312 -31.304 -31.304 -22.962 -22.960 -22.960 -22.955 -22.955
  8 A'    2 A"    9 A'   10 A'    3 A"   11 A'    4 A"   12 A'                 
-14.413  -9.515  -7.278  -7.271  -7.270  -6.657  -6.365  -4.819
 13 A'   14 A'   15 A'    5 A"   16 A'   17 A'   18 A'   19 A'                 
 -4.817  -4.814  -4.780  -4.762  -4.761  -2.044  -2.040  -2.039
  6 A"   20 A'   21 A'    7 A"   22 A'   23 A'    8 A"   24 A'                 
 -2.024  -2.024  -0.898  -0.818  -0.645  -0.584  -0.437  -0.403
 25 A'    9 A"   26 A'   27 A'   28 A'   29 A'   30 A'   31 A'                 
 -0.401  -0.328  -0.325  -0.323  -0.276  -0.275
 10 A"   32 A'   33 A'   11 A"   34 A'   12 A"                                 
 -- Virtual --                   
 -0.163  -0.144  -0.051   0.001   0.002   0.038   0.042   0.059
 35 A'   13 A"   36 A'   37 A'   38 A'   14 A"   39 A'   40 A'                 
  0.067   0.086   0.096   0.127   0.132   0.145   0.153   0.199
 41 A'   15 A"   42 A'   43 A'   44 A'   16 A"   45 A'   46 A'                 
  0.210   0.216   0.226   0.261   0.272   0.287   0.357   0.385
 47 A'   17 A"   48 A'   49 A'   18 A"   50 A'   51 A'   52 A'                 
  0.397   0.409   0.412   0.425   0.436   0.489   0.521   0.561
 19 A"   53 A'   20 A"   54 A'   21 A"   55 A'   56 A'   22 A"                 
  0.585   0.599   0.604   0.679   0.792   0.807   0.811   0.826
 57 A'   23 A"   58 A'   59 A'   60 A'   61 A'   24 A"   62 A'                 
  0.849   0.890   0.892   0.906   0.970   1.155   1.208   1.277
 25 A"   26 A"   63 A'   64 A'   65 A'   66 A'   67 A'   27 A"                 
  1.302   1.310   1.478   1.569   1.695   1.939   2.000   2.020
 68 A'   69 A'   28 A"   70 A'   71 A'   29 A"   72 A'   30 A"                 
  2.088   2.214   2.238   2.321   2.426   3.755   3.799   3.817
 73 A'   31 A"   74 A'   75 A'   76 A'   32 A"   77 A'   78 A'                 
  3.951   3.961   3.962   3.994   4.082   4.297   5.968   5.985
 33 A"   34 A"   79 A'   80 A'   81 A'   82 A'   35 A"   83 A'                 
  6.009   6.772   9.619  13.729  13.791  13.859  25.774  25.817
 84 A'   85 A'   86 A'   36 A"   87 A'   88 A'   37 A"   89 A'                 
 26.109  27.734  28.313  28.328  28.341  28.523  28.524  28.528
 90 A'   91 A'   38 A"   92 A'   93 A'   39 A"   40 A"   94 A'                 
 28.538  28.590  35.218 127.860 127.870 127.886 151.549 162.880
 95 A'   96 A'   97 A'   41 A"   98 A'   99 A'  100 A'  101 A'                 
215.6021901.707
102 A'  103 A'                                                                 

 Beta MOs, Restricted
 -- Occupied --                  
******* -176.32 -165.73 -165.72 -165.72 -101.60  -77.17  -35.82
  1 A'    2 A'    3 A'    1 A"    4 A'    5 A'    6 A'    7 A'                 
-31.312 -31.304 -31.304 -22.962 -22.960 -22.960 -22.955 -22.955
  8 A'    2 A"    9 A'   10 A'    3 A"   11 A'    4 A"   12 A'                 
-14.413  -9.515  -7.278  -7.271  -7.270  -6.657  -6.365  -4.819
 13 A'   14 A'   15 A'    5 A"   16 A'   17 A'   18 A'   19 A'                 
 -4.817  -4.814  -4.780  -4.762  -4.761  -2.044  -2.040  -2.039
  6 A"   20 A'   21 A'    7 A"   22 A'   23 A'    8 A"   24 A'                 
 -2.024  -2.024  -0.898  -0.818  -0.645  -0.584  -0.437  -0.403
 25 A'    9 A"   26 A'   27 A'   28 A'   29 A'   30 A'   31 A'                 
 -0.401  -0.328  -0.325  -0.323  -0.276  -0.275
 10 A"   32 A'   33 A'   11 A"   34 A'   12 A"                                 
 -- Virtual --                   
 -0.163  -0.144  -0.051   0.001   0.002   0.038   0.042   0.059
 35 A'   13 A"   36 A'   37 A'   38 A'   14 A"   39 A'   40 A'                 
  0.067   0.086   0.096   0.127   0.132   0.145   0.153   0.199
 41 A'   15 A"   42 A'   43 A'   44 A'   16 A"   45 A'   46 A'                 
  0.210   0.216   0.226   0.261   0.272   0.287   0.357   0.385
 47 A'   17 A"   48 A'   49 A'   18 A"   50 A'   51 A'   52 A'                 
  0.397   0.409   0.412   0.425   0.436   0.489   0.521   0.561
 19 A"   53 A'   20 A"   54 A'   21 A"   55 A'   56 A'   22 A"                 
  0.585   0.599   0.604   0.679   0.792   0.807   0.811   0.826
 57 A'   23 A"   58 A'   59 A'   60 A'   61 A'   24 A"   62 A'                 
  0.849   0.890   0.892   0.906   0.970   1.155   1.208   1.277
 25 A"   26 A"   63 A'   64 A'   65 A'   66 A'   67 A'   27 A"                 
  1.302   1.310   1.478   1.569   1.695   1.939   2.000   2.020
 68 A'   69 A'   28 A"   70 A'   71 A'   29 A"   72 A'   30 A"                 
  2.088   2.214   2.238   2.321   2.426   3.755   3.799   3.817
 73 A'   31 A"   74 A'   75 A'   76 A'   32 A"   77 A'   78 A'                 
  3.951   3.961   3.962   3.994   4.082   4.297   5.968   5.985
 33 A"   34 A"   79 A'   80 A'   81 A'   82 A'   35 A"   83 A'                 
  6.009   6.772   9.619  13.729  13.791  13.859  25.774  25.817
 84 A'   85 A'   86 A'   36 A"   87 A'   88 A'   37 A"   89 A'                 
 26.109  27.734  28.313  28.328  28.341  28.523  28.524  28.528
 90 A'   91 A'   38 A"   92 A'   93 A'   39 A"   40 A"   94 A'                 
 28.538  28.590  35.218 127.860 127.870 127.886 151.549 162.880
 95 A'   96 A'   97 A'   41 A"   98 A'   99 A'  100 A'  101 A'                 
215.6021901.707
102 A'  103 A'                                                                 
 --------------------------------------------------------------

          Ground-State Mulliken Net Atomic Charges

     Atom                 Charge (a.u.)
  ----------------------------------------
      1 P                     0.243131
      2 N                    -0.305618
      3 I                     0.057460
      4 Cl                    0.005027
  ----------------------------------------
  Sum of atomic charges =    -0.000000

 -----------------------------------------------------------------
                    Cartesian Multipole Moments
 -----------------------------------------------------------------
    Charge (ESU x 10^10)
                -0.0000
    Dipole Moment (Debye)
         X       1.6673      Y      -0.9277      Z      -0.0000
       Tot       1.9080
    Quadrupole Moments (Debye-Ang)
        XX     -53.6985     XY       3.6188     YY     -62.2976
        XZ      -0.0000     YZ       0.0000     ZZ     -60.0588
    Octopole Moments (Debye-Ang^2)
       XXX     -65.7876    XXY      -4.2473    XYY     -22.7878
       YYY     -21.5392    XXZ      -0.0000    XYZ       0.0000
       YYZ      -0.0000    XZZ     -20.2147    YZZ      -3.8259
       ZZZ      -0.0000
    Hexadecapole Moments (Debye-Ang^3)
      XXXX   -1182.2186   XXXY      10.6793   XXYY    -246.6892
      XYYY     -14.4568   YYYY    -330.6328   XXXZ      -0.0000
      XXYZ       0.0000   XYYZ      -0.0000   YYYZ      -0.0000
      XXZZ    -213.9190   XYZZ      -2.4304   YYZZ     -68.8806
      XZZZ      -0.0000   YZZZ       0.0000   ZZZZ     -81.4137
 -----------------------------------------------------------------
 Calculating analytic gradient of the SCF energy
 Gradient of SCF Energy
            1           2           3           4
    1   0.0899698  -0.0583107  -0.0346828   0.0030237
    2  -0.0463813   0.0660384  -0.0298728   0.0102157
    3   0.0000000  -0.0000000   0.0000000  -0.0000000
 Max gradient component =       8.997E-02
 RMS gradient           =       4.104E-02
 Gradient time:  CPU 4.24 s  wall 1.16 s
 Geometry Optimization Parameters
   NAtoms,    NIC,     NZ,  NCons,   NDum,   NFix, NCnnct, MaxDiis
        4      14       4       0       0       0       0       0

 Cartesian Hessian Update
 Hessian Updated using BFGS Update


** GEOMETRY OPTIMIZATION IN DELOCALIZED INTERNAL COORDINATES **
   Searching for a Minimum

   Optimization Cycle:   2

                       Coordinates (Angstroms)
     ATOM                X               Y               Z
      1  P         2.1676574463    0.9662469715    0.0000000000
      2  N         0.4726895138    1.5427062898    0.0000000000
      3  I        -1.3511837706   -0.1511233003    0.0000000000
      4  Cl        2.4710812151   -1.0470503787    0.0000000000
   Point Group: cs    Number of degrees of freedom:     5


   Energy is  -7775.824758263

 Hessian Updated using BFGS Update

  5 Hessian modes will be used to form the next step
  Hessian Eigenvalues:
     0.030071    0.094835    0.249465    0.298592    0.318470

 Minimum Search - Taking Simple RFO Step
 Searching for Lamda that Minimizes Along All modes
 Value Taken    Lamda =  -0.08751488
 Calculated Step too Large.  Step scaled by  0.373207
 Step Taken.  Stepsize is  0.300000

                             Maximum     Tolerance    Cnvgd?
         Gradient           0.083758      0.000300      NO
         Displacement       0.242019      0.001200      NO
         Energy change     -0.034065      0.000001      NO


 New Cartesian Coordinates Obtained by Inverse Iteration

 Displacement from previous Coordinates is:  0.342882
 ----------------------------------------------------------------
             Standard Nuclear Orientation (Angstroms)
    I     Atom           X                Y                Z
 ----------------------------------------------------------------
    1      P       2.0942508763     0.9919234536     0.0000000000
    2      N       0.5103706461     1.5013829302     0.0000000000
    3      I      -1.2262045771    -0.1476919342     0.0000000000
    4      Cl      2.3818274594    -1.0348348674     0.0000000000
 ----------------------------------------------------------------
 Molecular Point Group                 Cs    NOp =  2
 Largest Abelian Subgroup              Cs    NOp =  2
 Nuclear Repulsion Energy =   449.4335956946 hartrees
 There are       46 alpha and       46 beta electrons
 Applying Cartesian multipole field
    Component          Value
    ---------          -----
     (2,0,0)        1.00000E-11
     (0,2,0)        2.00000E-11
     (0,0,2)       -3.00000E-11
 Nucleus-field energy     =     0.0000000123 hartrees
 Requested basis set is 6-311++G(d,p)
 There are 56 shells and 144 basis functions
 A cutoff of  1.0D-11 yielded   1271 shell pairs
 There are      9044 function pairs (     10108 Cartesian)
 Smallest overlap matrix eigenvalue = 2.43E-03
 Guess MOs from SCF MO coefficient file

 -----------------------------------------------------------------------
  General SCF calculation program by
  Eric Jon Sundstrom, Paul Horn, Yuezhi Mao, Dmitri Zuev, Alec White,
  David Stuck, Shaama M.S., Shane Yost, Joonho Lee, David Small,
  Daniel Levine, Susi Lehtola, Hugh Burton, Evgeny Epifanovsky
 -----------------------------------------------------------------------
 Exchange:     0.2000 Hartree-Fock + 0.0800 Slater + 0.7200 B88
 Correlation:  0.1900 VWN1RPA + 0.8100 LYP
 Using SG-1 standard quadrature grid
 using 4 threads for integral computing
 -------------------------------------------------------
 OpenMP Integral computing Module                
 Release: version 2.0, May 2017, Q-Chem Inc. Pleasanton 
 -------------------------------------------------------
 -------------------------------------------------------
 OpenMP BLAS3 based DFT computing Module                
 Release: version 1.0, May 2013, Q-Chem Inc. Pittsburgh 
 -------------------------------------------------------
 A restricted SCF calculation will be
 performed using DIIS
 SCF converges when DIIS error is below 1.0e-08
 ---------------------------------------
  Cycle       Energy         DIIS error
 ---------------------------------------
    1   -7775.8468396802      1.27e-03  
    2   -7775.8375302150      2.48e-03  
    3   -7775.8506213389      9.54e-04  
    4   -7775.8529037921      1.91e-04  
    5   -7775.8529987938      9.11e-05  
    6   -7775.8530268215      1.33e-05  
    7   -7775.8530272030      3.53e-06  
    8   -7775.8530272326      2.32e-06  
    9   -7775.8530272491      3.44e-07  
   10   -7775.8530272496      1.07e-07  
   11   -7775.8530272498      1.74e-08  
   12   -7775.8530272498      5.43e-09  Convergence criterion met
 ---------------------------------------
 SCF time:   CPU 15.03s  wall 4.00s 
 SCF   energy in the final basis set =    -7775.8530272498
 Total energy in the final basis set =    -7775.8530272498

 --------------------------------------------------------------
             Orbital Energies (a.u.) and Symmetries
 --------------------------------------------------------------

 Alpha MOs, Restricted
 -- Occupied --                  
******* -176.33 -165.73 -165.73 -165.73 -101.59  -77.16  -35.82
  1 A'    2 A'    3 A'    1 A"    4 A'    5 A'    6 A'    7 A'                 
-31.316 -31.308 -31.308 -22.966 -22.965 -22.964 -22.959 -22.959
  8 A'    2 A"    9 A'   10 A'    3 A"   11 A'   12 A'    4 A"                 
-14.399  -9.506  -7.269  -7.262  -7.261  -6.648  -6.370  -4.811
 13 A'   14 A'   15 A'    5 A"   16 A'   17 A'   18 A'   19 A'                 
 -4.809  -4.805  -4.785  -4.766  -4.765  -2.049  -2.044  -2.043
  6 A"   20 A'   21 A'    7 A"   22 A'   23 A'    8 A"   24 A'                 
 -2.028  -2.028  -0.898  -0.841  -0.653  -0.571  -0.442  -0.402
 25 A'    9 A"   26 A'   27 A'   28 A'   29 A'   30 A'   31 A'                 
 -0.398  -0.335  -0.331  -0.326  -0.279  -0.278
 10 A"   11 A"   32 A'   33 A'   12 A"   34 A'                                 
 -- Virtual --                   
 -0.156  -0.129  -0.036   0.003   0.014   0.038   0.044   0.065
 35 A'   13 A"   36 A'   37 A'   38 A'   14 A"   39 A'   40 A'                 
  0.071   0.086   0.100   0.128   0.135   0.147   0.154   0.199
 41 A'   15 A"   42 A'   43 A'   44 A'   16 A"   45 A'   46 A'                 
  0.208   0.213   0.224   0.263   0.271   0.304   0.358   0.391
 47 A'   17 A"   48 A'   49 A'   18 A"   50 A'   51 A'   52 A'                 
  0.396   0.406   0.410   0.429   0.440   0.515   0.542   0.570
 19 A"   53 A'   20 A"   54 A'   21 A"   55 A'   56 A'   22 A"                 
  0.606   0.611   0.615   0.689   0.779   0.817   0.838   0.845
 57 A'   23 A"   58 A'   59 A'   60 A'   24 A"   61 A'   62 A'                 
  0.850   0.893   0.899   0.952   0.967   1.165   1.207   1.276
 25 A"   26 A"   63 A'   64 A'   65 A'   66 A'   67 A'   27 A"                 
  1.303   1.311   1.488   1.572   1.705   1.940   2.026   2.062
 68 A'   69 A'   28 A"   70 A'   71 A'   29 A"   72 A'   30 A"                 
  2.118   2.221   2.255   2.340   2.516   3.759   3.807   3.883
 73 A'   31 A"   74 A'   75 A'   76 A'   32 A"   77 A'   78 A'                 
  3.948   3.961   3.962   4.001   4.107   4.314   5.966   5.987
 33 A"   34 A"   79 A'   80 A'   81 A'   82 A'   35 A"   83 A'                 
  6.009   6.855   9.627  13.737  13.816  13.890  25.781  25.841
 84 A'   85 A'   86 A'   36 A"   87 A'   88 A'   37 A"   89 A'                 
 26.118  27.750  28.310  28.329  28.340  28.519  28.522  28.525
 90 A'   91 A'   38 A"   92 A'   93 A'   39 A"   40 A"   94 A'                 
 28.540  28.600  35.236 127.857 127.869 127.886 151.563 162.968
 95 A'   96 A'   97 A'   41 A"   98 A'   99 A'  100 A'  101 A'                 
215.6111901.722
102 A'  103 A'                                                                 

 Beta MOs, Restricted
 -- Occupied --                  
******* -176.33 -165.73 -165.73 -165.73 -101.59  -77.16  -35.82
  1 A'    2 A'    3 A'    1 A"    4 A'    5 A'    6 A'    7 A'                 
-31.316 -31.308 -31.308 -22.966 -22.965 -22.964 -22.959 -22.959
  8 A'    2 A"    9 A'   10 A'    3 A"   11 A'   12 A'    4 A"                 
-14.399  -9.506  -7.269  -7.262  -7.261  -6.648  -6.370  -4.811
 13 A'   14 A'   15 A'    5 A"   16 A'   17 A'   18 A'   19 A'                 
 -4.809  -4.805  -4.785  -4.766  -4.765  -2.049  -2.044  -2.043
  6 A"   20 A'   21 A'    7 A"   22 A'   23 A'    8 A"   24 A'                 
 -2.028  -2.028  -0.898  -0.841  -0.653  -0.571  -0.442  -0.402
 25 A'    9 A"   26 A'   27 A'   28 A'   29 A'   30 A'   31 A'                 
 -0.398  -0.335  -0.331  -0.326  -0.279  -0.278
 10 A"   11 A"   32 A'   33 A'   12 A"   34 A'                                 
 -- Virtual --                   
 -0.156  -0.129  -0.036   0.003   0.014   0.038   0.044   0.065
 35 A'   13 A"   36 A'   37 A'   38 A'   14 A"   39 A'   40 A'                 
  0.071   0.086   0.100   0.128   0.135   0.147   0.154   0.199
 41 A'   15 A"   42 A'   43 A'   44 A'   16 A"   45 A'   46 A'                 
  0.208   0.213   0.224   0.263   0.271   0.304   0.358   0.391
 47 A'   17 A"   48 A'   49 A'   18 A"   50 A'   51 A'   52 A'                 
  0.396   0.406   0.410   0.429   0.440   0.515   0.542   0.570
 19 A"   53 A'   20 A"   54 A'   21 A"   55 A'   56 A'   22 A"                 
  0.606   0.611   0.615   0.689   0.779   0.817   0.838   0.845
 57 A'   23 A"   58 A'   59 A'   60 A'   24 A"   61 A'   62 A'                 
  0.850   0.893   0.899   0.952   0.967   1.165   1.207   1.276
 25 A"   26 A"   63 A'   64 A'   65 A'   66 A'   67 A'   27 A"                 
  1.303   1.311   1.488   1.572   1.705   1.940   2.026   2.062
 68 A'   69 A'   28 A"   70 A'   71 A'   29 A"   72 A'   30 A"                 
  2.118   2.221   2.255   2.340   2.516   3.759   3.807   3.883
 73 A'   31 A"   74 A'   75 A'   76 A'   32 A"   77 A'   78 A'                 
  3.948   3.961   3.962   4.001   4.107   4.314   5.966   5.987
 33 A"   34 A"   79 A'   80 A'   81 A'   82 A'   35 A"   83 A'                 
  6.009   6.855   9.627  13.737  13.816  13.890  25.781  25.841
 84 A'   85 A'   86 A'   36 A"   87 A'   88 A'   37 A"   89 A'                 
 26.118  27.750  28.310  28.329  28.340  28.519  28.522  28.525
 90 A'   91 A'   38 A"   92 A'   93 A'   39 A"   40 A"   94 A'                 
 28.540  28.600  35.236 127.857 127.869 127.886 151.563 162.968
 95 A'   96 A'   97 A'   41 A"   98 A'   99 A'  100 A'  101 A'                 
215.6111901.722
102 A'  103 A'                                                                 
 --------------------------------------------------------------

          Ground-State Mulliken Net Atomic Charges

     Atom                 Charge (a.u.)
  ----------------------------------------
      1 P                     0.256509
      2 N                    -0.313138
      3 I                     0.087630
      4 Cl                   -0.031001
  ----------------------------------------
  Sum of atomic charges =    -0.000000

 -----------------------------------------------------------------
                    Cartesian Multipole Moments
 -----------------------------------------------------------------
    Charge (ESU x 10^10)
                -0.0000
    Dipole Moment (Debye)
         X       1.2118      Y      -0.8151      Z      -0.0000
       Tot       1.4605
    Quadrupole Moments (Debye-Ang)
        XX     -54.5954     XY       3.9595     YY     -62.2143
        XZ      -0.0000     YZ       0.0000     ZZ     -59.6285
    Octopole Moments (Debye-Ang^2)
       XXX     -73.6364    XXY      -3.2361    XYY     -25.3606
       YYY     -21.7985    XXZ      -0.0000    XYZ       0.0000
       YYZ      -0.0000    XZZ     -21.9416    YZZ      -3.4923
       ZZZ      -0.0000
    Hexadecapole Moments (Debye-Ang^3)
      XXXX   -1084.4597   XXXY       9.8946   XXYY    -229.5319
      XYYY     -15.3094   YYYY    -326.6702   XXXZ      -0.0000
      XXYZ       0.0000   XYYZ      -0.0000   YYYZ       0.0000
      XXZZ    -195.0913   XYZZ      -2.3829   YYZZ     -67.4916
      XZZZ      -0.0000   YZZZ       0.0000   ZZZZ     -80.0248
 -----------------------------------------------------------------
 Calculating analytic gradient of the SCF energy
 Gradient of SCF Energy
            1           2           3           4
    1   0.0577186  -0.0297542  -0.0274270  -0.0005375
    2  -0.0350135   0.0528443  -0.0290815   0.0112506
    3  -0.0000000   0.0000000   0.0000000   0.0000000
 Max gradient component =       5.772E-02
 RMS gradient           =       2.881E-02
 Gradient time:  CPU 4.41 s  wall 1.20 s
 Geometry Optimization Parameters
   NAtoms,    NIC,     NZ,  NCons,   NDum,   NFix, NCnnct, MaxDiis
        4      14       4       0       0       0       0       0

 Cartesian Hessian Update
 Hessian Updated using BFGS Update


** GEOMETRY OPTIMIZATION IN DELOCALIZED INTERNAL COORDINATES **
   Searching for a Minimum

   Optimization Cycle:   3

                       Coordinates (Angstroms)
     ATOM                X               Y               Z
      1  P         2.0942508763    0.9919234536    0.0000000000
      2  N         0.5103706461    1.5013829302    0.0000000000
      3  I        -1.2262045771   -0.1476919342    0.0000000000
      4  Cl        2.3818274594   -1.0348348674    0.0000000000
   Point Group: cs    Number of degrees of freedom:     5


   Energy is  -7775.853027250

 Hessian Updated using BFGS Update

  5 Hessian modes will be used to form the next step
  Hessian Eigenvalues:
     0.040812    0.138942    0.249722    0.307488    0.373562

 Minimum Search - Taking Simple RFO Step
 Searching for Lamda that Minimizes Along All modes
 Value Taken    Lamda =  -0.04418263
 Calculated Step too Large.  Step scaled by  0.472957
 Step Taken.  Stepsize is  0.300000

                             Maximum     Tolerance    Cnvgd?
         Gradient           0.057577      0.000300      NO
         Displacement       0.229531      0.001200      NO
         Energy change     -0.028269      0.000001      NO


 New Cartesian Coordinates Obtained by Inverse Iteration

 Displacement from previous Coordinates is:  0.240373
 ----------------------------------------------------------------
             Standard Nuclear Orientation (Angstroms)
    I     Atom           X                Y                Z
 ----------------------------------------------------------------
    1      P       2.0259785545     0.9997432801     0.0000000000
    2      N       0.5121516329     1.4344982703     0.0000000000
    3      I      -1.1644178937    -0.0917326466     0.0000000000
    4      Cl      2.3865321110    -1.0317293215     0.0000000000
 ----------------------------------------------------------------
 Molecular Point Group                 Cs    NOp =  2
 Largest Abelian Subgroup              Cs    NOp =  2
 Nuclear Repulsion Energy =   462.1662603247 hartrees
 There are       46 alpha and       46 beta electrons
 Applying Cartesian multipole field
    Component          Value
    ---------          -----
     (2,0,0)        1.00000E-11
     (0,2,0)        2.00000E-11
     (0,0,2)       -3.00000E-11
 Nucleus-field energy     =     0.0000000117 hartrees
 Requested basis set is 6-311++G(d,p)
 There are 56 shells and 144 basis functions
 A cutoff of  1.0D-11 yielded   1282 shell pairs
 There are      9107 function pairs (     10177 Cartesian)
 Smallest overlap matrix eigenvalue = 2.40E-03
 Guess MOs from SCF MO coefficient file

 -----------------------------------------------------------------------
  General SCF calculation program by
  Eric Jon Sundstrom, Paul Horn, Yuezhi Mao, Dmitri Zuev, Alec White,
  David Stuck, Shaama M.S., Shane Yost, Joonho Lee, David Small,
  Daniel Levine, Susi Lehtola, Hugh Burton, Evgeny Epifanovsky
 -----------------------------------------------------------------------
 Exchange:     0.2000 Hartree-Fock + 0.0800 Slater + 0.7200 B88
 Correlation:  0.1900 VWN1RPA + 0.8100 LYP
 Using SG-1 standard quadrature grid
 using 4 threads for integral computing
 -------------------------------------------------------
 OpenMP Integral computing Module                
 Release: version 2.0, May 2017, Q-Chem Inc. Pleasanton 
 -------------------------------------------------------
 -------------------------------------------------------
 OpenMP BLAS3 based DFT computing Module                
 Release: version 1.0, May 2013, Q-Chem Inc. Pittsburgh 
 -------------------------------------------------------
 A restricted SCF calculation will be
 performed using DIIS
 SCF converges when DIIS error is below 1.0e-08
 ---------------------------------------
  Cycle       Energy         DIIS error
 ---------------------------------------
    1   -7775.8627342818      1.23e-03  
    2   -7775.8567666357      2.22e-03  
    3   -7775.8673105618      7.50e-04  
    4   -7775.8686474876      1.95e-04  
    5   -7775.8687629751      7.25e-05  
    6   -7775.8687777366      1.19e-05  
    7   -7775.8687780600      4.79e-06  
    8   -7775.8687781213      1.68e-06  
    9   -7775.8687781298      2.12e-07  
   10   -7775.8687781300      9.82e-08  
   11   -7775.8687781300      1.71e-08  
   12   -7775.8687781300      5.27e-09  Convergence criterion met
 ---------------------------------------
 SCF time:   CPU 15.34s  wall 4.00s 
 SCF   energy in the final basis set =    -7775.8687781300
 Total energy in the final basis set =    -7775.8687781300

 --------------------------------------------------------------
             Orbital Energies (a.u.) and Symmetries
 --------------------------------------------------------------

 Alpha MOs, Restricted
 -- Occupied --                  
******* -176.33 -165.74 -165.73 -165.73 -101.58  -77.15  -35.83
  1 A'    2 A'    3 A'    1 A"    4 A'    5 A'    6 A'    7 A'                 
-31.321 -31.313 -31.313 -22.971 -22.970 -22.969 -22.964 -22.964
  8 A'    2 A"    9 A'   10 A'    3 A"   11 A'    4 A"   12 A'                 
-14.386  -9.497  -7.259  -7.253  -7.252  -6.641  -6.375  -4.803
 13 A'   14 A'   15 A'    5 A"   16 A'   17 A'   18 A'   19 A'                 
 -4.801  -4.797  -4.790  -4.771  -4.770  -2.055  -2.049  -2.049
  6 A"   20 A'   21 A'    7 A"   22 A'   23 A'    8 A"   24 A'                 
 -2.033  -2.033  -0.904  -0.851  -0.663  -0.560  -0.450  -0.401
 25 A'    9 A"   26 A'   27 A'   28 A'   29 A'   30 A'   31 A'                 
 -0.398  -0.344  -0.334  -0.323  -0.281  -0.279
 10 A"   11 A"   32 A'   33 A'   12 A"   34 A'                                 
 -- Virtual --                   
 -0.143  -0.118  -0.028   0.004   0.022   0.040   0.046   0.069
 35 A'   13 A"   36 A'   37 A'   38 A'   14 A"   39 A'   40 A'                 
  0.078   0.087   0.102   0.130   0.137   0.149   0.154   0.201
 41 A'   15 A"   42 A'   43 A'   44 A'   16 A"   45 A'   46 A'                 
  0.205   0.209   0.221   0.266   0.272   0.314   0.363   0.393
 47 A'   17 A"   48 A'   49 A'   18 A"   50 A'   51 A'   19 A"                 
  0.404   0.409   0.414   0.435   0.444   0.520   0.564   0.581
 52 A'   20 A"   53 A'   54 A'   21 A"   55 A'   56 A'   22 A"                 
  0.626   0.628   0.635   0.699   0.775   0.823   0.848   0.851
 57 A'   23 A"   58 A'   59 A'   60 A'   24 A"   61 A'   25 A"                 
  0.861   0.896   0.904   0.955   1.028   1.177   1.206   1.273
 62 A'   26 A"   63 A'   64 A'   65 A'   66 A'   67 A'   27 A"                 
  1.301   1.315   1.496   1.571   1.709   1.943   2.042   2.098
 68 A'   69 A'   28 A"   70 A'   71 A'   29 A"   72 A'   30 A"                 
  2.156   2.227   2.266   2.350   2.589   3.763   3.799   3.944
 73 A'   31 A"   74 A'   75 A'   76 A'   32 A"   77 A'   33 A"                 
  3.958   3.962   3.965   4.007   4.159   4.332   5.964   5.985
 78 A'   79 A'   34 A"   80 A'   81 A'   82 A'   35 A"   83 A'                 
  6.002   6.920   9.635  13.746  13.834  13.951  25.788  25.847
 84 A'   85 A'   86 A'   36 A"   87 A'   88 A'   37 A"   89 A'                 
 26.121  27.774  28.307  28.326  28.334  28.515  28.521  28.522
 90 A'   91 A'   38 A"   92 A'   93 A'   39 A"   40 A"   94 A'                 
 28.540  28.614  35.256 127.854 127.866 127.883 151.582 163.046
 95 A'   96 A'   97 A'   41 A"   98 A'   99 A'  100 A'  101 A'                 
215.6191901.742
102 A'  103 A'                                                                 

 Beta MOs, Restricted
 -- Occupied --                  
******* -176.33 -165.74 -165.73 -165.73 -101.58  -77.15  -35.83
  1 A'    2 A'    3 A'    1 A"    4 A'    5 A'    6 A'    7 A'                 
-31.321 -31.313 -31.313 -22.971 -22.970 -22.969 -22.964 -22.964
  8 A'    2 A"    9 A'   10 A'    3 A"   11 A'    4 A"   12 A'                 
-14.386  -9.497  -7.259  -7.253  -7.252  -6.641  -6.375  -4.803
 13 A'   14 A'   15 A'    5 A"   16 A'   17 A'   18 A'   19 A'                 
 -4.801  -4.797  -4.790  -4.771  -4.770  -2.055  -2.049  -2.049
  6 A"   20 A'   21 A'    7 A"   22 A'   23 A'    8 A"   24 A'                 
 -2.033  -2.033  -0.904  -0.851  -0.663  -0.560  -0.450  -0.401
 25 A'    9 A"   26 A'   27 A'   28 A'   29 A'   30 A'   31 A'                 
 -0.398  -0.344  -0.334  -0.323  -0.281  -0.279
 10 A"   11 A"   32 A'   33 A'   12 A"   34 A'                                 
 -- Virtual --                   
 -0.143  -0.118  -0.028   0.004   0.022   0.040   0.046   0.069
 35 A'   13 A"   36 A'   37 A'   38 A'   14 A"   39 A'   40 A'                 
  0.078   0.087   0.102   0.130   0.137   0.149   0.154   0.201
 41 A'   15 A"   42 A'   43 A'   44 A'   16 A"   45 A'   46 A'                 
  0.205   0.209   0.221   0.266   0.272   0.314   0.363   0.393
 47 A'   17 A"   48 A'   49 A'   18 A"   50 A'   51 A'   19 A"                 
  0.404   0.409   0.414   0.435   0.444   0.520   0.564   0.581
 52 A'   20 A"   53 A'   54 A'   21 A"   55 A'   56 A'   22 A"                 
  0.626   0.628   0.635   0.699   0.775   0.823   0.848   0.851
 57 A'   23 A"   58 A'   59 A'   60 A'   24 A"   61 A'   25 A"                 
  0.861   0.896   0.904   0.955   1.028   1.177   1.206   1.273
 62 A'   26 A"   63 A'   64 A'   65 A'   66 A'   67 A'   27 A"                 
  1.301   1.315   1.496   1.571   1.709   1.943   2.042   2.098
 68 A'   69 A'   28 A"   70 A'   71 A'   29 A"   72 A'   30 A"                 
  2.156   2.227   2.266   2.350   2.589   3.763   3.799   3.944
 73 A'   31 A"   74 A'   75 A'   76 A'   32 A"   77 A'   33 A"                 
  3.958   3.962   3.965   4.007   4.159   4.332   5.964   5.985
 78 A'   79 A'   34 A"   80 A'   81 A'   82 A'   35 A"   83 A'                 
  6.002   6.920   9.635  13.746  13.834  13.951  25.788  25.847
 84 A'   85 A'   86 A'   36 A"   87 A'   88 A'   37 A"   89 A'                 
 26.121  27.774  28.307  28.326  28.334  28.515  28.521  28.522
 90 A'   91 A'   38 A"   92 A'   93 A'   39 A"   40 A"   94 A'                 
 28.540  28.614  35.256 127.854 127.866 127.883 151.582 163.046
 95 A'   96 A'   97 A'   41 A"   98 A'   99 A'  100 A'  101 A'                 
215.6191901.742
102 A'  103 A'                                                                 
 --------------------------------------------------------------

          Ground-State Mulliken Net Atomic Charges

     Atom                 Charge (a.u.)
  ----------------------------------------
      1 P                     0.264724
      2 N                    -0.316543
      3 I                     0.124901
      4 Cl                   -0.073082
  ----------------------------------------
  Sum of atomic charges =     0.000000

 -----------------------------------------------------------------
                    Cartesian Multipole Moments
 -----------------------------------------------------------------
    Charge (ESU x 10^10)
                 0.0000
    Dipole Moment (Debye)
         X       0.6629      Y      -0.6030      Z      -0.0000
       Tot       0.8962
    Quadrupole Moments (Debye-Ang)
        XX     -55.5574     XY       4.1704     YY     -62.1808
        XZ      -0.0000     YZ      -0.0000     ZZ     -59.2299
    Octopole Moments (Debye-Ang^2)
       XXX     -80.4958    XXY      -3.6100    XYY     -27.0878
       YYY     -24.1411    XXZ      -0.0000    XYZ      -0.0000
       YYZ      -0.0000    XZZ     -23.0562    YZZ      -4.2665
       ZZZ      -0.0000
    Hexadecapole Moments (Debye-Ang^3)
      XXXX   -1050.3992   XXXY      19.9395   XXYY    -222.8735
      XYYY      -5.7006   YYYY    -316.9288   XXXZ      -0.0000
      XXYZ      -0.0000   XYYZ      -0.0000   YYYZ      -0.0000
      XXZZ    -187.6230   XYZZ       1.2851   YYZZ     -65.3144
      XZZZ       0.0000   YZZZ      -0.0000   ZZZZ     -78.7943
 -----------------------------------------------------------------
 Calculating analytic gradient of the SCF energy
 Gradient of SCF Energy
            1           2           3           4
    1   0.0064887   0.0108237  -0.0159084  -0.0014040
    2  -0.0210545   0.0317494  -0.0223243   0.0116294
    3  -0.0000000   0.0000000   0.0000000  -0.0000000
 Max gradient component =       3.175E-02
 RMS gradient           =       1.443E-02
 Gradient time:  CPU 4.54 s  wall 1.23 s
 Geometry Optimization Parameters
   NAtoms,    NIC,     NZ,  NCons,   NDum,   NFix, NCnnct, MaxDiis
        4      14       4       0       0       0       0       0

 Cartesian Hessian Update
 Hessian Updated using BFGS Update


** GEOMETRY OPTIMIZATION IN DELOCALIZED INTERNAL COORDINATES **
   Searching for a Minimum

   Optimization Cycle:   4

                       Coordinates (Angstroms)
     ATOM                X               Y               Z
      1  P         2.0259785545    0.9997432801    0.0000000000
      2  N         0.5121516329    1.4344982703    0.0000000000
      3  I        -1.1644178937   -0.0917326466    0.0000000000
      4  Cl        2.3865321110   -1.0317293215    0.0000000000
   Point Group: cs    Number of degrees of freedom:     5


   Energy is  -7775.868778130

 Hessian Updated using BFGS Update

  5 Hessian modes will be used to form the next step
  Hessian Eigenvalues:
     0.042305    0.189223    0.266848    0.306935    0.490081

 Minimum Search - Taking Simple RFO Step
 Searching for Lamda that Minimizes Along All modes
 Value Taken    Lamda =  -0.01663949
 Calculated Step too Large.  Step scaled by  0.600955
 Step Taken.  Stepsize is  0.300000

                             Maximum     Tolerance    Cnvgd?
         Gradient           0.030494      0.000300      NO
         Displacement       0.230492      0.001200      NO
         Energy change     -0.015751      0.000001      NO


 New Cartesian Coordinates Obtained by Inverse Iteration

 Displacement from previous Coordinates is:  0.250376
 ----------------------------------------------------------------
             Standard Nuclear Orientation (Angstroms)
    I     Atom           X                Y                Z
 ----------------------------------------------------------------
    1      P       1.9918267752     0.9980587042     0.0000000000
    2      N       0.4724387637     1.3600194489     0.0000000000
    3      I      -1.1376935925    -0.0122729957     0.0000000000
    4      Cl      2.4336724582    -1.0350255751     0.0000000000
 ----------------------------------------------------------------
 Molecular Point Group                 Cs    NOp =  2
 Largest Abelian Subgroup              Cs    NOp =  2
 Nuclear Repulsion Energy =   469.8448844874 hartrees
 There are       46 alpha and       46 beta electrons
 Applying Cartesian multipole field
    Component          Value
    ---------          -----
     (2,0,0)        1.00000E-11
     (0,2,0)        2.00000E-11
     (0,0,2)       -3.00000E-11
 Nucleus-field energy     =     0.0000000115 hartrees
 Requested basis set is 6-311++G(d,p)
 There are 56 shells and 144 basis functions
 A cutoff of  1.0D-11 yielded   1288 shell pairs
 There are      9172 function pairs (     10248 Cartesian)
 Smallest overlap matrix eigenvalue = 2.35E-03
 Guess MOs from SCF MO coefficient file

 -----------------------------------------------------------------------
  General SCF calculation program by
  Eric Jon Sundstrom, Paul Horn, Yuezhi Mao, Dmitri Zuev, Alec White,
  David Stuck, Shaama M.S., Shane Yost, Joonho Lee, David Small,
  Daniel Levine, Susi Lehtola, Hugh Burton, Evgeny Epifanovsky
 -----------------------------------------------------------------------
 Exchange:     0.2000 Hartree-Fock + 0.0800 Slater + 0.7200 B88
 Correlation:  0.1900 VWN1RPA + 0.8100 LYP
 Using SG-1 standard quadrature grid
 using 4 threads for integral computing
 -------------------------------------------------------
 OpenMP Integral computing Module                
 Release: version 2.0, May 2017, Q-Chem Inc. Pleasanton 
 -------------------------------------------------------
 -------------------------------------------------------
 OpenMP BLAS3 based DFT computing Module                
 Release: version 1.0, May 2013, Q-Chem Inc. Pittsburgh 
 -------------------------------------------------------
 A restricted SCF calculation will be
 performed using DIIS
 SCF converges when DIIS error is below 1.0e-08
 ---------------------------------------
  Cycle       Energy         DIIS error
 ---------------------------------------
    1   -7775.8701694949      1.12e-03  
    2   -7775.8715010265      1.35e-03  
    3   -7775.8735005813      9.76e-04  
    4   -7775.8757654158      1.95e-04  
    5   -7775.8758853735      3.70e-05  
    6   -7775.8758882004      1.03e-05  
    7   -7775.8758884542      5.36e-06  
    8   -7775.8758885388      7.12e-07  
    9   -7775.8758885401      2.34e-07  
   10   -7775.8758885403      6.47e-08  
   11   -7775.8758885402      9.77e-09  Convergence criterion met
 ---------------------------------------
 SCF time:   CPU 14.23s  wall 4.00s 
 SCF   energy in the final basis set =    -7775.8758885402
 Total energy in the final basis set =    -7775.8758885402

 --------------------------------------------------------------
             Orbital Energies (a.u.) and Symmetries
 --------------------------------------------------------------

 Alpha MOs, Restricted
 -- Occupied --                  
******* -176.33 -165.74 -165.74 -165.74 -101.57  -77.14  -35.83
  1 A'    2 A'    3 A'    1 A"    4 A'    5 A'    6 A'    7 A'                 
-31.325 -31.317 -31.317 -22.975 -22.973 -22.973 -22.967 -22.967
  8 A'    2 A"    9 A'   10 A'    3 A"   11 A'    4 A"   12 A'                 
-14.379  -9.489  -7.252  -7.246  -7.245  -6.637  -6.379  -4.800
 13 A'   14 A'   15 A'    5 A"   16 A'   17 A'   18 A'   19 A'                 
 -4.798  -4.794  -4.794  -4.776  -4.774  -2.059  -2.054  -2.053
  6 A"   20 A'   21 A'    7 A"   22 A'   23 A'    8 A"   24 A'                 
 -2.037  -2.037  -0.909  -0.850  -0.676  -0.556  -0.458  -0.401
  9 A"   25 A'   26 A'   27 A'   28 A'   29 A'   30 A'   31 A'                 
 -0.398  -0.348  -0.337  -0.321  -0.280  -0.276
 10 A"   11 A"   32 A'   33 A'   12 A"   34 A'                                 
 -- Virtual --                   
 -0.119  -0.116  -0.028   0.005   0.025   0.040   0.047   0.070
 35 A'   13 A"   36 A'   37 A'   38 A'   14 A"   39 A'   40 A'                 
  0.079   0.088   0.102   0.128   0.138   0.149   0.154   0.203
 41 A'   15 A"   42 A'   43 A'   44 A'   16 A"   45 A'   46 A'                 
  0.205   0.205   0.221   0.270   0.273   0.312   0.367   0.389
 47 A'   17 A"   48 A'   49 A'   18 A"   50 A'   51 A'   19 A"                 
  0.411   0.412   0.427   0.448   0.448   0.516   0.576   0.590
 20 A"   52 A'   53 A'   54 A'   21 A"   55 A'   56 A'   22 A"                 
  0.632   0.634   0.658   0.709   0.793   0.830   0.854   0.857
 57 A'   23 A"   58 A'   59 A'   60 A'   24 A"   61 A'   25 A"                 
  0.862   0.897   0.908   0.953   1.040   1.178   1.203   1.272
 62 A'   26 A"   63 A'   64 A'   65 A'   66 A'   67 A'   27 A"                 
  1.300   1.329   1.500   1.575   1.712   1.950   2.041   2.098
 68 A'   69 A'   28 A"   70 A'   71 A'   29 A"   72 A'   30 A"                 
  2.187   2.233   2.270   2.353   2.588   3.763   3.786   3.940
 73 A'   31 A"   74 A'   75 A'   76 A'   32 A"   77 A'   33 A"                 
  3.956   3.972   3.976   4.016   4.202   4.362   5.961   5.982
 78 A'   79 A'   34 A"   80 A'   81 A'   82 A'   35 A"   83 A'                 
  5.997   6.935   9.640  13.749  13.841  13.965  25.793  25.843
 84 A'   85 A'   86 A'   36 A"   87 A'   88 A'   37 A"   89 A'                 
 26.116  27.810  28.305  28.322  28.331  28.511  28.518  28.523
 90 A'   91 A'   38 A"   92 A'   93 A'   39 A"   94 A'   40 A"                 
 28.543  28.630  35.265 127.851 127.863 127.881 151.612 163.064
 95 A'   96 A'   97 A'   41 A"   98 A'   99 A'  100 A'  101 A'                 
215.6241901.773
102 A'  103 A'                                                                 

 Beta MOs, Restricted
 -- Occupied --                  
******* -176.33 -165.74 -165.74 -165.74 -101.57  -77.14  -35.83
  1 A'    2 A'    3 A'    1 A"    4 A'    5 A'    6 A'    7 A'                 
-31.325 -31.317 -31.317 -22.975 -22.973 -22.973 -22.967 -22.967
  8 A'    2 A"    9 A'   10 A'    3 A"   11 A'    4 A"   12 A'                 
-14.379  -9.489  -7.252  -7.246  -7.245  -6.637  -6.379  -4.800
 13 A'   14 A'   15 A'    5 A"   16 A'   17 A'   18 A'   19 A'                 
 -4.798  -4.794  -4.794  -4.776  -4.774  -2.059  -2.054  -2.053
  6 A"   20 A'   21 A'    7 A"   22 A'   23 A'    8 A"   24 A'                 
 -2.037  -2.037  -0.909  -0.850  -0.676  -0.556  -0.458  -0.401
  9 A"   25 A'   26 A'   27 A'   28 A'   29 A'   30 A'   31 A'                 
 -0.398  -0.348  -0.337  -0.321  -0.280  -0.276
 10 A"   11 A"   32 A'   33 A'   12 A"   34 A'                                 
 -- Virtual --                   
 -0.119  -0.116  -0.028   0.005   0.025   0.040   0.047   0.070
 35 A'   13 A"   36 A'   37 A'   38 A'   14 A"   39 A'   40 A'                 
  0.079   0.088   0.102   0.128   0.138   0.149   0.154   0.203
 41 A'   15 A"   42 A'   43 A'   44 A'   16 A"   45 A'   46 A'                 
  0.205   0.205   0.221   0.270   0.273   0.312   0.367   0.389
 47 A'   17 A"   48 A'   49 A'   18 A"   50 A'   51 A'   19 A"                 
  0.411   0.412   0.427   0.448   0.448   0.516   0.576   0.590
 20 A"   52 A'   53 A'   54 A'   21 A"   55 A'   56 A'   22 A"                 
  0.632   0.634   0.658   0.709   0.793   0.830   0.854   0.857
 57 A'   23 A"   58 A'   59 A'   60 A'   24 A"   61 A'   25 A"                 
  0.862   0.897   0.908   0.953   1.040   1.178   1.203   1.272
 62 A'   26 A"   63 A'   64 A'   65 A'   66 A'   67 A'   27 A"                 
  1.300   1.329   1.500   1.575   1.712   1.950   2.041   2.098
 68 A'   69 A'   28 A"   70 A'   71 A'   29 A"   72 A'   30 A"                 
  2.187   2.233   2.270   2.353   2.588   3.763   3.786   3.940
 73 A'   31 A"   74 A'   75 A'   76 A'   32 A"   77 A'   33 A"                 
  3.956   3.972   3.976   4.016   4.202   4.362   5.961   5.982
 78 A'   79 A'   34 A"   80 A'   81 A'   82 A'   35 A"   83 A'                 
  5.997   6.935   9.640  13.749  13.841  13.965  25.793  25.843
 84 A'   85 A'   86 A'   36 A"   87 A'   88 A'   37 A"   89 A'                 
 26.116  27.810  28.305  28.322  28.331  28.511  28.518  28.523
 90 A'   91 A'   38 A"   92 A'   93 A'   39 A"   94 A'   40 A"                 
 28.543  28.630  35.265 127.851 127.863 127.881 151.612 163.064
 95 A'   96 A'   97 A'   41 A"   98 A'   99 A'  100 A'  101 A'                 
215.6241901.773
102 A'  103 A'                                                                 
 --------------------------------------------------------------

          Ground-State Mulliken Net Atomic Charges

     Atom                 Charge (a.u.)
  ----------------------------------------
      1 P                     0.269384
      2 N                    -0.332456
      3 I                     0.171464
      4 Cl                   -0.108392
  ----------------------------------------
  Sum of atomic charges =    -0.000000

 -----------------------------------------------------------------
                    Cartesian Multipole Moments
 -----------------------------------------------------------------
    Charge (ESU x 10^10)
                -0.0000
    Dipole Moment (Debye)
         X       0.2126      Y      -0.3540      Z       0.0000
       Tot       0.4130
    Quadrupole Moments (Debye-Ang)
        XX     -56.3056     XY       4.2702     YY     -62.2158
        XZ       0.0000     YZ       0.0000     ZZ     -58.9977
    Octopole Moments (Debye-Ang^2)
       XXX     -86.1574    XXY      -4.5009    XYY     -28.2447
       YYY     -27.7082    XXZ      -0.0000    XYZ       0.0000
       YYZ      -0.0000    XZZ     -24.2048    YZZ      -5.7740
       ZZZ      -0.0000
    Hexadecapole Moments (Debye-Ang^3)
      XXXX   -1052.7445   XXXY      33.9154   XXYY    -222.8910
      XYYY       7.5375   YYYY    -308.0113   XXXZ       0.0000
      XXYZ       0.0000   XYYZ       0.0000   YYYZ       0.0000
      XXZZ    -187.2666   XYZZ       5.8629   YYZZ     -63.6781
      XZZZ       0.0000   YZZZ       0.0000   ZZZZ     -78.0713
 -----------------------------------------------------------------
 Calculating analytic gradient of the SCF energy
 Gradient of SCF Energy
            1           2           3           4
    1  -0.0026745   0.0038717  -0.0010697  -0.0001275
    2  -0.0181699   0.0186231  -0.0102043   0.0097511
    3   0.0000000   0.0000000   0.0000000  -0.0000000
 Max gradient component =       1.862E-02
 RMS gradient           =       8.658E-03
 Gradient time:  CPU 4.63 s  wall 1.25 s
 Geometry Optimization Parameters
   NAtoms,    NIC,     NZ,  NCons,   NDum,   NFix, NCnnct, MaxDiis
        4      14       4       0       0       0       0       0

 Cartesian Hessian Update
 Hessian Updated using BFGS Update


** GEOMETRY OPTIMIZATION IN DELOCALIZED INTERNAL COORDINATES **
   Searching for a Minimum

   Optimization Cycle:   5

                       Coordinates (Angstroms)
     ATOM                X               Y               Z
      1  P         1.9918267752    0.9980587042    0.0000000000
      2  N         0.4724387637    1.3600194489    0.0000000000
      3  I        -1.1376935925   -0.0122729957    0.0000000000
      4  Cl        2.4336724582   -1.0350255751    0.0000000000
   Point Group: cs    Number of degrees of freedom:     5


   Energy is  -7775.875888540

 Hessian Updated using BFGS Update

  5 Hessian modes will be used to form the next step
  Hessian Eigenvalues:
     0.059867    0.162291    0.275760    0.306822    0.497559

 Minimum Search - Taking Simple RFO Step
 Searching for Lamda that Minimizes Along All modes
 Value Taken    Lamda =  -0.00612386
 Step Taken.  Stepsize is  0.266925

                             Maximum     Tolerance    Cnvgd?
         Gradient           0.016819      0.000300      NO
         Displacement       0.209185      0.001200      NO
         Energy change     -0.007110      0.000001      NO


 New Cartesian Coordinates Obtained by Inverse Iteration

 Displacement from previous Coordinates is:  0.304077
 ----------------------------------------------------------------
             Standard Nuclear Orientation (Angstroms)
    I     Atom           X                Y                Z
 ----------------------------------------------------------------
    1      P       1.9791715297     1.0168271777     0.0000000000
    2      N       0.4590277673     1.2493340786     0.0000000000
    3      I      -1.1759801051     0.0731649068     0.0000000000
    4      Cl      2.4980252127    -1.0285465807     0.0000000000
 ----------------------------------------------------------------
 Molecular Point Group                 Cs    NOp =  2
 Largest Abelian Subgroup              Cs    NOp =  2
 Nuclear Repulsion Energy =   470.2024217199 hartrees
 There are       46 alpha and       46 beta electrons
 Applying Cartesian multipole field
    Component          Value
    ---------          -----
     (2,0,0)        1.00000E-11
     (0,2,0)        2.00000E-11
     (0,0,2)       -3.00000E-11
 Nucleus-field energy     =     0.0000000117 hartrees
 Requested basis set is 6-311++G(d,p)
 There are 56 shells and 144 basis functions
 A cutoff of  1.0D-11 yielded   1283 shell pairs
 There are      9191 function pairs (     10267 Cartesian)
 Smallest overlap matrix eigenvalue = 2.33E-03
 Guess MOs from SCF MO coefficient file

 -----------------------------------------------------------------------
  General SCF calculation program by
  Eric Jon Sundstrom, Paul Horn, Yuezhi Mao, Dmitri Zuev, Alec White,
  David Stuck, Shaama M.S., Shane Yost, Joonho Lee, David Small,
  Daniel Levine, Susi Lehtola, Hugh Burton, Evgeny Epifanovsky
 -----------------------------------------------------------------------
 Exchange:     0.2000 Hartree-Fock + 0.0800 Slater + 0.7200 B88
 Correlation:  0.1900 VWN1RPA + 0.8100 LYP
 Using SG-1 standard quadrature grid
 using 4 threads for integral computing
 -------------------------------------------------------
 OpenMP Integral computing Module                
 Release: version 2.0, May 2017, Q-Chem Inc. Pleasanton 
 -------------------------------------------------------
 -------------------------------------------------------
 OpenMP BLAS3 based DFT computing Module                
 Release: version 1.0, May 2013, Q-Chem Inc. Pittsburgh 
 -------------------------------------------------------
 A restricted SCF calculation will be
 performed using DIIS
 SCF converges when DIIS error is below 1.0e-08
 ---------------------------------------
  Cycle       Energy         DIIS error
 ---------------------------------------
    1   -7775.8692837233      1.38e-03  
    2   -7775.8746180623      1.27e-03  
    3   -7775.8741488325      1.33e-03  
    4   -7775.8783519860      1.96e-04  
    5   -7775.8784687779      5.28e-05  
    6   -7775.8784751068      1.24e-05  
    7   -7775.8784754928      5.29e-06  
    8   -7775.8784755652      1.02e-06  
    9   -7775.8784755678      3.84e-07  
   10   -7775.8784755683      8.90e-08  
   11   -7775.8784755683      1.30e-08  
   12   -7775.8784755683      2.50e-09  Convergence criterion met
 ---------------------------------------
 SCF time:   CPU 15.47s  wall 5.00s 
 SCF   energy in the final basis set =    -7775.8784755683
 Total energy in the final basis set =    -7775.8784755683

 --------------------------------------------------------------
             Orbital Energies (a.u.) and Symmetries
 --------------------------------------------------------------

 Alpha MOs, Restricted
 -- Occupied --                  
******* -176.34 -165.74 -165.74 -165.74 -101.56  -77.14  -35.84
  1 A'    2 A'    3 A'    1 A"    4 A'    5 A'    6 A'    7 A'                 
-31.330 -31.322 -31.321 -22.980 -22.978 -22.978 -22.972 -22.972
  8 A'    2 A"    9 A'   10 A'    3 A"   11 A'    4 A"   12 A'                 
-14.371  -9.478  -7.240  -7.234  -7.233  -6.635  -6.384  -4.800
 13 A'   14 A'   15 A'    5 A"   16 A'   17 A'   18 A'   19 A'                 
 -4.797  -4.795  -4.791  -4.781  -4.779  -2.065  -2.059  -2.058
 20 A'    6 A"   21 A'    7 A"   22 A'   23 A'    8 A"   24 A'                 
 -2.042  -2.042  -0.915  -0.841  -0.690  -0.549  -0.462  -0.402
 25 A'    9 A"   26 A'   27 A'   28 A'   29 A'   30 A'   31 A'                 
 -0.400  -0.346  -0.334  -0.321  -0.280  -0.271
 10 A"   11 A"   32 A'   33 A'   12 A"   34 A'                                 
 -- Virtual --                   
 -0.114  -0.103  -0.027   0.005   0.027   0.041   0.048   0.072
 13 A"   35 A'   36 A'   37 A'   38 A'   14 A"   39 A'   40 A'                 
  0.078   0.090   0.103   0.126   0.139   0.148   0.156   0.199
 41 A'   15 A"   42 A'   43 A'   44 A'   16 A"   45 A'   46 A'                 
  0.203   0.208   0.225   0.272   0.275   0.310   0.378   0.383
 17 A"   47 A'   48 A'   49 A'   18 A"   50 A'   51 A'   19 A"                 
  0.415   0.419   0.442   0.452   0.462   0.504   0.581   0.601
 20 A"   52 A'   53 A'   21 A"   54 A'   55 A'   56 A'   22 A"                 
  0.639   0.646   0.687   0.716   0.818   0.839   0.863   0.868
 57 A'   23 A"   58 A'   59 A'   60 A'   24 A"   25 A"   61 A'                 
  0.874   0.900   0.917   0.957   1.060   1.161   1.197   1.270
 62 A'   26 A"   63 A'   64 A'   65 A'   66 A'   67 A'   27 A"                 
  1.298   1.341   1.504   1.585   1.713   1.949   2.012   2.103
 68 A'   69 A'   28 A"   70 A'   71 A'   29 A"   72 A'   30 A"                 
  2.209   2.242   2.284   2.359   2.592   3.762   3.781   3.934
 73 A'   31 A"   74 A'   75 A'   76 A'   32 A"   77 A'   33 A"                 
  3.948   3.983   3.999   4.025   4.190   4.408   5.958   5.975
 78 A'   34 A"   79 A'   80 A'   81 A'   82 A'   35 A"   83 A'                 
  6.015   6.956   9.649  13.753  13.853  13.987  25.801  25.841
 84 A'   85 A'   86 A'   36 A"   87 A'   88 A'   37 A"   89 A'                 
 26.104  27.844  28.302  28.316  28.334  28.506  28.512  28.524
 90 A'   91 A'   38 A"   92 A'   93 A'   39 A"   94 A'   40 A"                 
 28.545  28.635  35.271 127.848 127.857 127.883 151.639 163.093
 95 A'   96 A'   97 A'   41 A"   98 A'   99 A'  100 A'  101 A'                 
215.6321901.801
102 A'  103 A'                                                                 

 Beta MOs, Restricted
 -- Occupied --                  
******* -176.34 -165.74 -165.74 -165.74 -101.56  -77.14  -35.84
  1 A'    2 A'    3 A'    1 A"    4 A'    5 A'    6 A'    7 A'                 
-31.330 -31.322 -31.321 -22.980 -22.978 -22.978 -22.972 -22.972
  8 A'    2 A"    9 A'   10 A'    3 A"   11 A'    4 A"   12 A'                 
-14.371  -9.478  -7.240  -7.234  -7.233  -6.635  -6.384  -4.800
 13 A'   14 A'   15 A'    5 A"   16 A'   17 A'   18 A'   19 A'                 
 -4.797  -4.795  -4.791  -4.781  -4.779  -2.065  -2.059  -2.058
 20 A'    6 A"   21 A'    7 A"   22 A'   23 A'    8 A"   24 A'                 
 -2.042  -2.042  -0.915  -0.841  -0.690  -0.549  -0.462  -0.402
 25 A'    9 A"   26 A'   27 A'   28 A'   29 A'   30 A'   31 A'                 
 -0.400  -0.346  -0.334  -0.321  -0.280  -0.271
 10 A"   11 A"   32 A'   33 A'   12 A"   34 A'                                 
 -- Virtual --                   
 -0.114  -0.103  -0.027   0.005   0.027   0.041   0.048   0.072
 13 A"   35 A'   36 A'   37 A'   38 A'   14 A"   39 A'   40 A'                 
  0.078   0.090   0.103   0.126   0.139   0.148   0.156   0.199
 41 A'   15 A"   42 A'   43 A'   44 A'   16 A"   45 A'   46 A'                 
  0.203   0.208   0.225   0.272   0.275   0.310   0.378   0.383
 17 A"   47 A'   48 A'   49 A'   18 A"   50 A'   51 A'   19 A"                 
  0.415   0.419   0.442   0.452   0.462   0.504   0.581   0.601
 20 A"   52 A'   53 A'   21 A"   54 A'   55 A'   56 A'   22 A"                 
  0.639   0.646   0.687   0.716   0.818   0.839   0.863   0.868
 57 A'   23 A"   58 A'   59 A'   60 A'   24 A"   25 A"   61 A'                 
  0.874   0.900   0.917   0.957   1.060   1.161   1.197   1.270
 62 A'   26 A"   63 A'   64 A'   65 A'   66 A'   67 A'   27 A"                 
  1.298   1.341   1.504   1.585   1.713   1.949   2.012   2.103
 68 A'   69 A'   28 A"   70 A'   71 A'   29 A"   72 A'   30 A"                 
  2.209   2.242   2.284   2.359   2.592   3.762   3.781   3.934
 73 A'   31 A"   74 A'   75 A'   76 A'   32 A"   77 A'   33 A"                 
  3.948   3.983   3.999   4.025   4.190   4.408   5.958   5.975
 78 A'   34 A"   79 A'   80 A'   81 A'   82 A'   35 A"   83 A'                 
  6.015   6.956   9.649  13.753  13.853  13.987  25.801  25.841
 84 A'   85 A'   86 A'   36 A"   87 A'   88 A'   37 A"   89 A'                 
 26.104  27.844  28.302  28.316  28.334  28.506  28.512  28.524
 90 A'   91 A'   38 A"   92 A'   93 A'   39 A"   94 A'   40 A"                 
 28.545  28.635  35.271 127.848 127.857 127.883 151.639 163.093
 95 A'   96 A'   97 A'   41 A"   98 A'   99 A'  100 A'  101 A'                 
215.6321901.801
102 A'  103 A'                                                                 
 --------------------------------------------------------------

          Ground-State Mulliken Net Atomic Charges

     Atom                 Charge (a.u.)
  ----------------------------------------
      1 P                     0.288691
      2 N                    -0.355681
      3 I                     0.228495
      4 Cl                   -0.161505
  ----------------------------------------
  Sum of atomic charges =     0.000000

 -----------------------------------------------------------------
                    Cartesian Multipole Moments
 -----------------------------------------------------------------
    Charge (ESU x 10^10)
                 0.0000
    Dipole Moment (Debye)
         X      -0.3390      Y       0.1619      Z       0.0000
       Tot       0.3757
    Quadrupole Moments (Debye-Ang)
        XX     -56.7998     XY       4.8965     YY     -62.0345
        XZ       0.0000     YZ       0.0000     ZZ     -58.7783
    Octopole Moments (Debye-Ang^2)
       XXX     -89.7848    XXY      -3.9786    XYY     -27.7364
       YYY     -31.1179    XXZ       0.0000    XYZ       0.0000
       YYZ       0.0000    XZZ     -24.1640    YZZ      -7.4571
       ZZZ       0.0000
    Hexadecapole Moments (Debye-Ang^3)
      XXXX   -1092.6162   XXXY      51.7351   XXYY    -229.9014
      XYYY      20.1863   YYYY    -298.8406   XXXZ       0.0000
      XXYZ       0.0000   XYYZ       0.0000   YYYZ       0.0000
      XXZZ    -193.5808   XYZZ      10.1363   YYZZ     -62.1692
      XZZZ       0.0000   YZZZ       0.0000   ZZZZ     -77.4030
 -----------------------------------------------------------------
 Calculating analytic gradient of the SCF energy
 Gradient of SCF Energy
            1           2           3           4
    1  -0.0121570   0.0040322   0.0094218  -0.0012970
    2  -0.0067692  -0.0037026   0.0039636   0.0065082
    3   0.0000000  -0.0000000  -0.0000000  -0.0000000
 Max gradient component =       1.216E-02
 RMS gradient           =       5.569E-03
 Gradient time:  CPU 4.63 s  wall 1.26 s
 Geometry Optimization Parameters
   NAtoms,    NIC,     NZ,  NCons,   NDum,   NFix, NCnnct, MaxDiis
        4      14       4       0       0       0       0       0

 Cartesian Hessian Update
 Hessian Updated using BFGS Update


** GEOMETRY OPTIMIZATION IN DELOCALIZED INTERNAL COORDINATES **
   Searching for a Minimum

   Optimization Cycle:   6

                       Coordinates (Angstroms)
     ATOM                X               Y               Z
      1  P         1.9791715297    1.0168271777    0.0000000000
      2  N         0.4590277673    1.2493340786    0.0000000000
      3  I        -1.1759801051    0.0731649068    0.0000000000
      4  Cl        2.4980252127   -1.0285465807    0.0000000000
   Point Group: cs    Number of degrees of freedom:     5


   Energy is  -7775.878475568

 Hessian Updated using BFGS Update

  5 Hessian modes will be used to form the next step
  Hessian Eigenvalues:
     0.088601    0.141950    0.275182    0.309521    0.473355

 Minimum Search - Taking Simple RFO Step
 Searching for Lamda that Minimizes Along All modes
 Value Taken    Lamda =  -0.00110282
 Step Taken.  Stepsize is  0.069341

                             Maximum     Tolerance    Cnvgd?
         Gradient           0.016794      0.000300      NO
         Displacement       0.052549      0.001200      NO
         Energy change     -0.002587      0.000001      NO


 New Cartesian Coordinates Obtained by Inverse Iteration

 Displacement from previous Coordinates is:  0.077068
 ----------------------------------------------------------------
             Standard Nuclear Orientation (Angstroms)
    I     Atom           X                Y                Z
 ----------------------------------------------------------------
    1      P       1.9947424121     1.0234693811     0.0000000000
    2      N       0.4641220852     1.2487984818     0.0000000000
    3      I      -1.2099459061     0.0708813053     0.0000000000
    4      Cl      2.5113258135    -1.0323695858     0.0000000000
 ----------------------------------------------------------------
 Molecular Point Group                 Cs    NOp =  2
 Largest Abelian Subgroup              Cs    NOp =  2
 Nuclear Repulsion Energy =   464.7028281216 hartrees
 There are       46 alpha and       46 beta electrons
 Applying Cartesian multipole field
    Component          Value
    ---------          -----
     (2,0,0)        1.00000E-11
     (0,2,0)        2.00000E-11
     (0,0,2)       -3.00000E-11
 Nucleus-field energy     =     0.0000000120 hartrees
 Requested basis set is 6-311++G(d,p)
 There are 56 shells and 144 basis functions
 A cutoff of  1.0D-11 yielded   1280 shell pairs
 There are      9181 function pairs (     10257 Cartesian)
 Smallest overlap matrix eigenvalue = 2.35E-03
 Guess MOs from SCF MO coefficient file

 -----------------------------------------------------------------------
  General SCF calculation program by
  Eric Jon Sundstrom, Paul Horn, Yuezhi Mao, Dmitri Zuev, Alec White,
  David Stuck, Shaama M.S., Shane Yost, Joonho Lee, David Small,
  Daniel Levine, Susi Lehtola, Hugh Burton, Evgeny Epifanovsky
 -----------------------------------------------------------------------
 Exchange:     0.2000 Hartree-Fock + 0.0800 Slater + 0.7200 B88
 Correlation:  0.1900 VWN1RPA + 0.8100 LYP
 Using SG-1 standard quadrature grid
 using 4 threads for integral computing
 -------------------------------------------------------
 OpenMP Integral computing Module                
 Release: version 2.0, May 2017, Q-Chem Inc. Pleasanton 
 -------------------------------------------------------
 -------------------------------------------------------
 OpenMP BLAS3 based DFT computing Module                
 Release: version 1.0, May 2013, Q-Chem Inc. Pittsburgh 
 -------------------------------------------------------
 A restricted SCF calculation will be
 performed using DIIS
 SCF converges when DIIS error is below 1.0e-08
 ---------------------------------------
  Cycle       Energy         DIIS error
 ---------------------------------------
    1   -7775.8787531328      3.22e-04  
    2   -7775.8786316827      4.40e-04  
    3   -7775.8789408034      2.35e-04  
    4   -7775.8790677646      6.27e-05  
    5   -7775.8790798214      1.17e-05  
    6   -7775.8790801528      3.34e-06  
    7   -7775.8790801802      1.45e-06  
    8   -7775.8790801866      3.38e-07  
    9   -7775.8790801868      7.34e-08  
   10   -7775.8790801867      2.07e-08  
   11   -7775.8790801868      3.53e-09  Convergence criterion met
 ---------------------------------------
 SCF time:   CPU 14.11s  wall 4.00s 
 SCF   energy in the final basis set =    -7775.8790801868
 Total energy in the final basis set =    -7775.8790801868

 --------------------------------------------------------------
             Orbital Energies (a.u.) and Symmetries
 --------------------------------------------------------------

 Alpha MOs, Restricted
 -- Occupied --                  
******* -176.34 -165.74 -165.74 -165.74 -101.56  -77.14  -35.84
  1 A'    2 A'    3 A'    1 A"    4 A'    5 A'    6 A'    7 A'                 
-31.330 -31.322 -31.322 -22.980 -22.978 -22.978 -22.972 -22.972
  8 A'    2 A"    9 A'   10 A'    3 A"   11 A'    4 A"   12 A'                 
-14.373  -9.477  -7.239  -7.234  -7.232  -6.637  -6.384  -4.800
 13 A'   14 A'   15 A'    5 A"   16 A'   17 A'   18 A'   19 A'                 
 -4.799  -4.797  -4.793  -4.781  -4.780  -2.065  -2.060  -2.058
 20 A'    6 A"   21 A'    7 A"   22 A'   23 A'    8 A"   24 A'                 
 -2.042  -2.042  -0.909  -0.839  -0.687  -0.550  -0.459  -0.399
 25 A'    9 A"   26 A'   27 A'   28 A'   29 A'   30 A'   31 A'                 
 -0.396  -0.344  -0.332  -0.322  -0.281  -0.272
 10 A"   11 A"   32 A'   33 A'   12 A"   34 A'                                 
 -- Virtual --                   
 -0.115  -0.110  -0.029   0.004   0.026   0.041   0.048   0.072
 13 A"   35 A'   36 A'   37 A'   38 A'   14 A"   39 A'   40 A'                 
  0.078   0.091   0.103   0.125   0.140   0.147   0.156   0.199
 41 A'   15 A"   42 A'   43 A'   44 A'   16 A"   45 A'   46 A'                 
  0.203   0.208   0.223   0.272   0.275   0.307   0.381   0.383
 17 A"   47 A'   48 A'   49 A'   18 A"   50 A'   51 A'   19 A"                 
  0.414   0.419   0.441   0.452   0.454   0.500   0.577   0.602
 20 A"   52 A'   53 A'   21 A"   54 A'   55 A'   56 A'   22 A"                 
  0.639   0.644   0.684   0.708   0.819   0.839   0.863   0.868
 57 A'   23 A"   58 A'   59 A'   60 A'   24 A"   25 A"   61 A'                 
  0.876   0.898   0.917   0.959   1.050   1.160   1.192   1.269
 62 A'   26 A"   63 A'   64 A'   65 A'   66 A'   67 A'   27 A"                 
  1.297   1.342   1.502   1.586   1.711   1.947   2.005   2.100
 68 A'   69 A'   28 A"   70 A'   71 A'   29 A"   72 A'   30 A"                 
  2.201   2.243   2.281   2.357   2.587   3.762   3.783   3.934
 73 A'   31 A"   74 A'   75 A'   76 A'   32 A"   77 A'   33 A"                 
  3.947   3.980   3.987   4.021   4.196   4.393   5.958   5.974
 78 A'   34 A"   79 A'   80 A'   81 A'   82 A'   35 A"   83 A'                 
  6.007   6.948   9.649  13.750  13.850  13.976  25.801  25.839
 84 A'   85 A'   86 A'   36 A"   87 A'   88 A'   37 A"   89 A'                 
 26.096  27.834  28.301  28.314  28.330  28.505  28.511  28.522
 90 A'   91 A'   38 A"   92 A'   93 A'   39 A"   94 A'   40 A"                 
 28.543  28.633  35.267 127.847 127.856 127.880 151.630 163.083
 95 A'   96 A'   97 A'   41 A"   98 A'   99 A'  100 A'  101 A'                 
215.6321901.792
102 A'  103 A'                                                                 

 Beta MOs, Restricted
 -- Occupied --                  
******* -176.34 -165.74 -165.74 -165.74 -101.56  -77.14  -35.84
  1 A'    2 A'    3 A'    1 A"    4 A'    5 A'    6 A'    7 A'                 
-31.330 -31.322 -31.322 -22.980 -22.978 -22.978 -22.972 -22.972
  8 A'    2 A"    9 A'   10 A'    3 A"   11 A'    4 A"   12 A'                 
-14.373  -9.477  -7.239  -7.234  -7.232  -6.637  -6.384  -4.800
 13 A'   14 A'   15 A'    5 A"   16 A'   17 A'   18 A'   19 A'                 
 -4.799  -4.797  -4.793  -4.781  -4.780  -2.065  -2.060  -2.058
 20 A'    6 A"   21 A'    7 A"   22 A'   23 A'    8 A"   24 A'                 
 -2.042  -2.042  -0.909  -0.839  -0.687  -0.550  -0.459  -0.399
 25 A'    9 A"   26 A'   27 A'   28 A'   29 A'   30 A'   31 A'                 
 -0.396  -0.344  -0.332  -0.322  -0.281  -0.272
 10 A"   11 A"   32 A'   33 A'   12 A"   34 A'                                 
 -- Virtual --                   
 -0.115  -0.110  -0.029   0.004   0.026   0.041   0.048   0.072
 13 A"   35 A'   36 A'   37 A'   38 A'   14 A"   39 A'   40 A'                 
  0.078   0.091   0.103   0.125   0.140   0.147   0.156   0.199
 41 A'   15 A"   42 A'   43 A'   44 A'   16 A"   45 A'   46 A'                 
  0.203   0.208   0.223   0.272   0.275   0.307   0.381   0.383
 17 A"   47 A'   48 A'   49 A'   18 A"   50 A'   51 A'   19 A"                 
  0.414   0.419   0.441   0.452   0.454   0.500   0.577   0.602
 20 A"   52 A'   53 A'   21 A"   54 A'   55 A'   56 A'   22 A"                 
  0.639   0.644   0.684   0.708   0.819   0.839   0.863   0.868
 57 A'   23 A"   58 A'   59 A'   60 A'   24 A"   25 A"   61 A'                 
  0.876   0.898   0.917   0.959   1.050   1.160   1.192   1.269
 62 A'   26 A"   63 A'   64 A'   65 A'   66 A'   67 A'   27 A"                 
  1.297   1.342   1.502   1.586   1.711   1.947   2.005   2.100
 68 A'   69 A'   28 A"   70 A'   71 A'   29 A"   72 A'   30 A"                 
  2.201   2.243   2.281   2.357   2.587   3.762   3.783   3.934
 73 A'   31 A"   74 A'   75 A'   76 A'   32 A"   77 A'   33 A"                 
  3.947   3.980   3.987   4.021   4.196   4.393   5.958   5.974
 78 A'   34 A"   79 A'   80 A'   81 A'   82 A'   35 A"   83 A'                 
  6.007   6.948   9.649  13.750  13.850  13.976  25.801  25.839
 84 A'   85 A'   86 A'   36 A"   87 A'   88 A'   37 A"   89 A'                 
 26.096  27.834  28.301  28.314  28.330  28.505  28.511  28.522
 90 A'   91 A'   38 A"   92 A'   93 A'   39 A"   94 A'   40 A"                 
 28.543  28.633  35.267 127.847 127.856 127.880 151.630 163.083
 95 A'   96 A'   97 A'   41 A"   98 A'   99 A'  100 A'  101 A'                 
215.6321901.792
102 A'  103 A'                                                                 
 --------------------------------------------------------------

          Ground-State Mulliken Net Atomic Charges

     Atom                 Charge (a.u.)
  ----------------------------------------
      1 P                     0.295467
      2 N                    -0.355051
      3 I                     0.224918
      4 Cl                   -0.165334
  ----------------------------------------
  Sum of atomic charges =    -0.000000

 -----------------------------------------------------------------
                    Cartesian Multipole Moments
 -----------------------------------------------------------------
    Charge (ESU x 10^10)
                 0.0000
    Dipole Moment (Debye)
         X      -0.3324      Y       0.2080      Z       0.0000
       Tot       0.3921
    Quadrupole Moments (Debye-Ang)
        XX     -56.4947     XY       5.1490     YY     -62.0544
        XZ       0.0000     YZ      -0.0000     ZZ     -58.8711
    Octopole Moments (Debye-Ang^2)
       XXX     -88.3497    XXY      -3.2709    XYY     -26.9195
       YYY     -31.0118    XXZ       0.0000    XYZ      -0.0000
       YYZ       0.0000    XZZ     -23.6238    YZZ      -7.4557
       ZZZ       0.0000
    Hexadecapole Moments (Debye-Ang^3)
      XXXX   -1113.3864   XXXY      54.1347   XXYY    -233.6393
      XYYY      20.4652   YYYY    -300.5642   XXXZ       0.0000
      XXYZ      -0.0000   XYYZ       0.0000   YYYZ      -0.0000
      XXZZ    -197.5500   XYZZ      10.1807   YYZZ     -62.5352
      XZZZ       0.0000   YZZZ      -0.0000   ZZZZ     -77.6475
 -----------------------------------------------------------------
 Calculating analytic gradient of the SCF energy
 Gradient of SCF Energy
            1           2           3           4
    1  -0.0004731   0.0012520   0.0005885  -0.0013674
    2  -0.0029328  -0.0004341  -0.0005163   0.0038832
    3   0.0000000  -0.0000000   0.0000000  -0.0000000
 Max gradient component =       3.883E-03
 RMS gradient           =       1.531E-03
 Gradient time:  CPU 4.62 s  wall 1.25 s
 Geometry Optimization Parameters
   NAtoms,    NIC,     NZ,  NCons,   NDum,   NFix, NCnnct, MaxDiis
        4      14       4       0       0       0       0       0

 Cartesian Hessian Update
 Hessian Updated using BFGS Update


** GEOMETRY OPTIMIZATION IN DELOCALIZED INTERNAL COORDINATES **
   Searching for a Minimum

   Optimization Cycle:   7

                       Coordinates (Angstroms)
     ATOM                X               Y               Z
      1  P         1.9947424121    1.0234693811    0.0000000000
      2  N         0.4641220852    1.2487984818    0.0000000000
      3  I        -1.2099459061    0.0708813053    0.0000000000
      4  Cl        2.5113258135   -1.0323695858    0.0000000000
   Point Group: cs    Number of degrees of freedom:     5


   Energy is  -7775.879080187

 Hessian Updated using BFGS Update

  5 Hessian modes will be used to form the next step
  Hessian Eigenvalues:
     0.096515    0.131654    0.276595    0.304236    0.417643

 Minimum Search - Taking Simple RFO Step
 Searching for Lamda that Minimizes Along All modes
 Value Taken    Lamda =  -0.00011576
 Step Taken.  Stepsize is  0.023039

                             Maximum     Tolerance    Cnvgd?
         Gradient           0.003460      0.000300      NO
         Displacement       0.014064      0.001200      NO
         Energy change     -0.000605      0.000001      NO


 New Cartesian Coordinates Obtained by Inverse Iteration

 Displacement from previous Coordinates is:  0.052608
 ----------------------------------------------------------------
             Standard Nuclear Orientation (Angstroms)
    I     Atom           X                Y                Z
 ----------------------------------------------------------------
    1      P       1.9932573657     1.0230874610     0.0000000000
    2      N       0.4602874491     1.2438471310     0.0000000000
    3      I      -1.2244617607     0.0811329036     0.0000000000
    4      Cl      2.5311613505    -1.0372879132     0.0000000000
 ----------------------------------------------------------------
 Molecular Point Group                 Cs    NOp =  2
 Largest Abelian Subgroup              Cs    NOp =  2
 Nuclear Repulsion Energy =   462.7418519148 hartrees
 There are       46 alpha and       46 beta electrons
 Applying Cartesian multipole field
    Component          Value
    ---------          -----
     (2,0,0)        1.00000E-11
     (0,2,0)        2.00000E-11
     (0,0,2)       -3.00000E-11
 Nucleus-field energy     =     0.0000000121 hartrees
 Requested basis set is 6-311++G(d,p)
 There are 56 shells and 144 basis functions
 A cutoff of  1.0D-11 yielded   1275 shell pairs
 There are      9154 function pairs (     10226 Cartesian)
 Smallest overlap matrix eigenvalue = 2.35E-03
 Guess MOs from SCF MO coefficient file

 -----------------------------------------------------------------------
  General SCF calculation program by
  Eric Jon Sundstrom, Paul Horn, Yuezhi Mao, Dmitri Zuev, Alec White,
  David Stuck, Shaama M.S., Shane Yost, Joonho Lee, David Small,
  Daniel Levine, Susi Lehtola, Hugh Burton, Evgeny Epifanovsky
 -----------------------------------------------------------------------
 Exchange:     0.2000 Hartree-Fock + 0.0800 Slater + 0.7200 B88
 Correlation:  0.1900 VWN1RPA + 0.8100 LYP
 Using SG-1 standard quadrature grid
 using 4 threads for integral computing
 -------------------------------------------------------
 OpenMP Integral computing Module                
 Release: version 2.0, May 2017, Q-Chem Inc. Pleasanton 
 -------------------------------------------------------
 -------------------------------------------------------
 OpenMP BLAS3 based DFT computing Module                
 Release: version 1.0, May 2013, Q-Chem Inc. Pittsburgh 
 -------------------------------------------------------
 A restricted SCF calculation will be
 performed using DIIS
 SCF converges when DIIS error is below 1.0e-08
 ---------------------------------------
  Cycle       Energy         DIIS error
 ---------------------------------------
    1   -7775.8790760531      1.21e-04  
    2   -7775.8791498327      3.99e-05  
    3   -7775.8791435687      6.54e-05  
    4   -7775.8791531643      2.47e-05  
    5   -7775.8791546386      2.63e-06  
    6   -7775.8791546581      1.61e-06  
    7   -7775.8791546663      3.59e-07  
    8   -7775.8791546665      1.01e-07  
    9   -7775.8791546665      3.94e-08  
   10   -7775.8791546665      6.40e-09  Convergence criterion met
 ---------------------------------------
 SCF time:   CPU 12.80s  wall 4.00s 
 SCF   energy in the final basis set =    -7775.8791546665
 Total energy in the final basis set =    -7775.8791546665

 --------------------------------------------------------------
             Orbital Energies (a.u.) and Symmetries
 --------------------------------------------------------------

 Alpha MOs, Restricted
 -- Occupied --                  
******* -176.34 -165.74 -165.74 -165.74 -101.56  -77.15  -35.84
  1 A'    2 A'    3 A'    1 A"    4 A'    5 A'    6 A'    7 A'                 
-31.331 -31.323 -31.322 -22.981 -22.979 -22.979 -22.973 -22.973
  8 A'    2 A"    9 A'   10 A'    3 A"   11 A'    4 A"   12 A'                 
-14.374  -9.476  -7.238  -7.232  -7.231  -6.637  -6.385  -4.801
 13 A'   14 A'   15 A'    5 A"   16 A'   17 A'   18 A'   19 A'                 
 -4.800  -4.798  -4.794  -4.782  -4.780  -2.066  -2.060  -2.059
 20 A'    6 A"   21 A'    7 A"   22 A'   23 A'    8 A"   24 A'                 
 -2.043  -2.043  -0.908  -0.837  -0.688  -0.550  -0.459  -0.398
 25 A'    9 A"   26 A'   27 A'   28 A'   29 A'   30 A'   31 A'                 
 -0.395  -0.343  -0.332  -0.322  -0.281  -0.273
 10 A"   11 A"   32 A'   33 A'   12 A"   34 A'                                 
 -- Virtual --                   
 -0.116  -0.111  -0.031   0.004   0.026   0.041   0.047   0.072
 13 A"   35 A'   36 A'   37 A'   38 A'   14 A"   39 A'   40 A'                 
  0.078   0.091   0.102   0.125   0.140   0.147   0.156   0.199
 41 A'   15 A"   42 A'   43 A'   44 A'   16 A"   45 A'   46 A'                 
  0.203   0.208   0.223   0.272   0.275   0.307   0.382   0.382
 17 A"   47 A'   48 A'   49 A'   18 A"   50 A'   19 A"   51 A'                 
  0.413   0.419   0.443   0.452   0.453   0.498   0.576   0.604
 20 A"   52 A'   53 A'   21 A"   54 A'   55 A'   56 A'   22 A"                 
  0.640   0.644   0.683   0.706   0.821   0.839   0.864   0.867
 57 A'   23 A"   58 A'   59 A'   60 A'   24 A"   25 A"   61 A'                 
  0.876   0.897   0.918   0.959   1.048   1.158   1.188   1.269
 62 A'   26 A"   63 A'   64 A'   65 A'   66 A'   67 A'   27 A"                 
  1.296   1.342   1.502   1.586   1.710   1.946   2.001   2.099
 68 A'   69 A'   28 A"   70 A'   71 A'   29 A"   72 A'   30 A"                 
  2.201   2.244   2.280   2.355   2.584   3.762   3.782   3.934
 73 A'   31 A"   74 A'   75 A'   76 A'   32 A"   77 A'   33 A"                 
  3.945   3.979   3.985   4.020   4.196   4.393   5.957   5.972
 78 A'   34 A"   79 A'   80 A'   81 A'   82 A'   35 A"   83 A'                 
  6.006   6.947   9.650  13.749  13.848  13.975  25.801  25.837
 84 A'   85 A'   86 A'   36 A"   87 A'   88 A'   37 A"   89 A'                 
 26.089  27.833  28.301  28.313  28.330  28.505  28.510  28.521
 90 A'   91 A'   38 A"   92 A'   93 A'   39 A"   94 A'   40 A"                 
 28.542  28.632  35.266 127.846 127.855 127.879 151.629 163.081
 95 A'   96 A'   97 A'   41 A"   98 A'   99 A'  100 A'  101 A'                 
215.6321901.792
102 A'  103 A'                                                                 

 Beta MOs, Restricted
 -- Occupied --                  
******* -176.34 -165.74 -165.74 -165.74 -101.56  -77.15  -35.84
  1 A'    2 A'    3 A'    1 A"    4 A'    5 A'    6 A'    7 A'                 
-31.331 -31.323 -31.322 -22.981 -22.979 -22.979 -22.973 -22.973
  8 A'    2 A"    9 A'   10 A'    3 A"   11 A'    4 A"   12 A'                 
-14.374  -9.476  -7.238  -7.232  -7.231  -6.637  -6.385  -4.801
 13 A'   14 A'   15 A'    5 A"   16 A'   17 A'   18 A'   19 A'                 
 -4.800  -4.798  -4.794  -4.782  -4.780  -2.066  -2.060  -2.059
 20 A'    6 A"   21 A'    7 A"   22 A'   23 A'    8 A"   24 A'                 
 -2.043  -2.043  -0.908  -0.837  -0.688  -0.550  -0.459  -0.398
 25 A'    9 A"   26 A'   27 A'   28 A'   29 A'   30 A'   31 A'                 
 -0.395  -0.343  -0.332  -0.322  -0.281  -0.273
 10 A"   11 A"   32 A'   33 A'   12 A"   34 A'                                 
 -- Virtual --                   
 -0.116  -0.111  -0.031   0.004   0.026   0.041   0.047   0.072
 13 A"   35 A'   36 A'   37 A'   38 A'   14 A"   39 A'   40 A'                 
  0.078   0.091   0.102   0.125   0.140   0.147   0.156   0.199
 41 A'   15 A"   42 A'   43 A'   44 A'   16 A"   45 A'   46 A'                 
  0.203   0.208   0.223   0.272   0.275   0.307   0.382   0.382
 17 A"   47 A'   48 A'   49 A'   18 A"   50 A'   19 A"   51 A'                 
  0.413   0.419   0.443   0.452   0.453   0.498   0.576   0.604
 20 A"   52 A'   53 A'   21 A"   54 A'   55 A'   56 A'   22 A"                 
  0.640   0.644   0.683   0.706   0.821   0.839   0.864   0.867
 57 A'   23 A"   58 A'   59 A'   60 A'   24 A"   25 A"   61 A'                 
  0.876   0.897   0.918   0.959   1.048   1.158   1.188   1.269
 62 A'   26 A"   63 A'   64 A'   65 A'   66 A'   67 A'   27 A"                 
  1.296   1.342   1.502   1.586   1.710   1.946   2.001   2.099
 68 A'   69 A'   28 A"   70 A'   71 A'   29 A"   72 A'   30 A"                 
  2.201   2.244   2.280   2.355   2.584   3.762   3.782   3.934
 73 A'   31 A"   74 A'   75 A'   76 A'   32 A"   77 A'   33 A"                 
  3.945   3.979   3.985   4.020   4.196   4.393   5.957   5.972
 78 A'   34 A"   79 A'   80 A'   81 A'   82 A'   35 A"   83 A'                 
  6.006   6.947   9.650  13.749  13.848  13.975  25.801  25.837
 84 A'   85 A'   86 A'   36 A"   87 A'   88 A'   37 A"   89 A'                 
 26.089  27.833  28.301  28.313  28.330  28.505  28.510  28.521
 90 A'   91 A'   38 A"   92 A'   93 A'   39 A"   94 A'   40 A"                 
 28.542  28.632  35.266 127.846 127.855 127.879 151.629 163.081
 95 A'   96 A'   97 A'   41 A"   98 A'   99 A'  100 A'  101 A'                 
215.6321901.792
102 A'  103 A'                                                                 
 --------------------------------------------------------------

          Ground-State Mulliken Net Atomic Charges

     Atom                 Charge (a.u.)
  ----------------------------------------
      1 P                     0.298205
      2 N                    -0.353991
      3 I                     0.227522
      4 Cl                   -0.171736
  ----------------------------------------
  Sum of atomic charges =    -0.000000

 -----------------------------------------------------------------
                    Cartesian Multipole Moments
 -----------------------------------------------------------------
    Charge (ESU x 10^10)
                -0.0000
    Dipole Moment (Debye)
         X      -0.4050      Y       0.2692      Z       0.0000
       Tot       0.4863
    Quadrupole Moments (Debye-Ang)
        XX     -56.5926     XY       5.2525     YY     -62.0751
        XZ       0.0000     YZ      -0.0000     ZZ     -58.8875
    Octopole Moments (Debye-Ang^2)
       XXX     -88.7297    XXY      -3.0955    XYY     -26.7446
       YYY     -31.3442    XXZ       0.0000    XYZ      -0.0000
       YYZ       0.0000    XZZ     -23.5079    YZZ      -7.6243
       ZZZ       0.0000
    Hexadecapole Moments (Debye-Ang^3)
      XXXX   -1127.7289   XXXY      57.8652   XXYY    -236.1706
      XYYY      23.3610   YYYY    -301.2038   XXXZ       0.0000
      XXYZ      -0.0000   XYYZ       0.0000   YYYZ      -0.0000
      XXZZ    -199.9160   XYZZ      11.1480   YYZZ     -62.6548
      XZZZ       0.0000   YZZZ      -0.0000   ZZZZ     -77.6810
 -----------------------------------------------------------------
 Calculating analytic gradient of the SCF energy
 Gradient of SCF Energy
            1           2           3           4
    1   0.0015184  -0.0009477  -0.0001277  -0.0004430
    2  -0.0015537  -0.0000599  -0.0003548   0.0019683
    3   0.0000000  -0.0000000   0.0000000  -0.0000000
 Max gradient component =       1.968E-03
 RMS gradient           =       9.053E-04
 Gradient time:  CPU 4.58 s  wall 1.24 s
 Geometry Optimization Parameters
   NAtoms,    NIC,     NZ,  NCons,   NDum,   NFix, NCnnct, MaxDiis
        4      14       4       0       0       0       0       0

 Cartesian Hessian Update
 Hessian Updated using BFGS Update


** GEOMETRY OPTIMIZATION IN DELOCALIZED INTERNAL COORDINATES **
   Searching for a Minimum

   Optimization Cycle:   8

                       Coordinates (Angstroms)
     ATOM                X               Y               Z
      1  P         1.9932573657    1.0230874610    0.0000000000
      2  N         0.4602874491    1.2438471310    0.0000000000
      3  I        -1.2244617607    0.0811329036    0.0000000000
      4  Cl        2.5311613505   -1.0372879132    0.0000000000
   Point Group: cs    Number of degrees of freedom:     5


   Energy is  -7775.879154666

 Hessian Updated using BFGS Update

  5 Hessian modes will be used to form the next step
  Hessian Eigenvalues:
     0.089879    0.102841    0.226220    0.295506    0.512303

 Minimum Search - Taking Simple RFO Step
 Searching for Lamda that Minimizes Along All modes
 Value Taken    Lamda =  -0.00003197
 Step Taken.  Stepsize is  0.016656

                             Maximum     Tolerance    Cnvgd?
         Gradient           0.001544      0.000300      NO
         Displacement       0.011023      0.001200      NO
         Energy change     -0.000074      0.000001      NO


 New Cartesian Coordinates Obtained by Inverse Iteration

 Displacement from previous Coordinates is:  0.025368
 ----------------------------------------------------------------
             Standard Nuclear Orientation (Angstroms)
    I     Atom           X                Y                Z
 ----------------------------------------------------------------
    1      P       1.9906727501     1.0242241351     0.0000000000
    2      N       0.4596631444     1.2412098821     0.0000000000
    3      I      -1.2307107451     0.0860824069     0.0000000000
    4      Cl      2.5406192553    -1.0407368418     0.0000000000
 ----------------------------------------------------------------
 Molecular Point Group                 Cs    NOp =  2
 Largest Abelian Subgroup              Cs    NOp =  2
 Nuclear Repulsion Energy =   461.8807607708 hartrees
 There are       46 alpha and       46 beta electrons
 Applying Cartesian multipole field
    Component          Value
    ---------          -----
     (2,0,0)        1.00000E-11
     (0,2,0)        2.00000E-11
     (0,0,2)       -3.00000E-11
 Nucleus-field energy     =     0.0000000122 hartrees
 Requested basis set is 6-311++G(d,p)
 There are 56 shells and 144 basis functions
 A cutoff of  1.0D-11 yielded   1272 shell pairs
 There are      9143 function pairs (     10214 Cartesian)
 Smallest overlap matrix eigenvalue = 2.35E-03
 Guess MOs from SCF MO coefficient file

 -----------------------------------------------------------------------
  General SCF calculation program by
  Eric Jon Sundstrom, Paul Horn, Yuezhi Mao, Dmitri Zuev, Alec White,
  David Stuck, Shaama M.S., Shane Yost, Joonho Lee, David Small,
  Daniel Levine, Susi Lehtola, Hugh Burton, Evgeny Epifanovsky
 -----------------------------------------------------------------------
 Exchange:     0.2000 Hartree-Fock + 0.0800 Slater + 0.7200 B88
 Correlation:  0.1900 VWN1RPA + 0.8100 LYP
 Using SG-1 standard quadrature grid
 using 4 threads for integral computing
 -------------------------------------------------------
 OpenMP Integral computing Module                
 Release: version 2.0, May 2017, Q-Chem Inc. Pleasanton 
 -------------------------------------------------------
 -------------------------------------------------------
 OpenMP BLAS3 based DFT computing Module                
 Release: version 1.0, May 2013, Q-Chem Inc. Pittsburgh 
 -------------------------------------------------------
 A restricted SCF calculation will be
 performed using DIIS
 SCF converges when DIIS error is below 1.0e-08
 ---------------------------------------
  Cycle       Energy         DIIS error
 ---------------------------------------
    1   -7775.8791369700      8.29e-05  
    2   -7775.8791568287      7.49e-05  
    3   -7775.8791536575      8.20e-05  
    4   -7775.8791700551      9.71e-06  
    5   -7775.8791703066      1.61e-06  
    6   -7775.8791703114      6.16e-07  
    7   -7775.8791703120      2.23e-07  
    8   -7775.8791703121      6.89e-08  
    9   -7775.8791703121      1.63e-08  
   10   -7775.8791703121      9.57e-09  Convergence criterion met
 ---------------------------------------
 SCF time:   CPU 12.76s  wall 4.00s 
 SCF   energy in the final basis set =    -7775.8791703121
 Total energy in the final basis set =    -7775.8791703121

 --------------------------------------------------------------
             Orbital Energies (a.u.) and Symmetries
 --------------------------------------------------------------

 Alpha MOs, Restricted
 -- Occupied --                  
******* -176.34 -165.74 -165.74 -165.74 -101.56  -77.15  -35.84
  1 A'    2 A'    3 A'    1 A"    4 A'    5 A'    6 A'    7 A'                 
-31.331 -31.323 -31.323 -22.981 -22.980 -22.979 -22.974 -22.974
  8 A'    2 A"    9 A'   10 A'    3 A"   11 A'    4 A"   12 A'                 
-14.375  -9.475  -7.237  -7.231  -7.230  -6.637  -6.386  -4.801
 13 A'   14 A'   15 A'    5 A"   16 A'   17 A'   18 A'   19 A'                 
 -4.800  -4.798  -4.794  -4.782  -4.781  -2.066  -2.061  -2.059
 20 A'    6 A"   21 A'    7 A"   22 A'   23 A'    8 A"   24 A'                 
 -2.043  -2.043  -0.908  -0.836  -0.689  -0.550  -0.459  -0.398
 25 A'    9 A"   26 A'   27 A'   28 A'   29 A'   30 A'   31 A'                 
 -0.395  -0.342  -0.332  -0.321  -0.282  -0.273
 10 A"   11 A"   32 A'   33 A'   12 A"   34 A'                                 
 -- Virtual --                   
 -0.116  -0.111  -0.032   0.004   0.026   0.041   0.047   0.072
 13 A"   35 A'   36 A'   37 A'   38 A'   14 A"   39 A'   40 A'                 
  0.078   0.091   0.102   0.125   0.140   0.147   0.156   0.198
 41 A'   15 A"   42 A'   43 A'   44 A'   16 A"   45 A'   46 A'                 
  0.203   0.208   0.223   0.272   0.275   0.307   0.381   0.383
 17 A"   47 A'   48 A'   49 A'   18 A"   50 A'   19 A"   51 A'                 
  0.413   0.419   0.444   0.452   0.453   0.496   0.577   0.606
 20 A"   52 A'   53 A'   21 A"   54 A'   55 A'   56 A'   22 A"                 
  0.640   0.644   0.683   0.705   0.821   0.839   0.864   0.868
 57 A'   23 A"   58 A'   59 A'   60 A'   24 A"   25 A"   61 A'                 
  0.877   0.897   0.918   0.959   1.050   1.157   1.186   1.269
 62 A'   26 A"   63 A'   64 A'   65 A'   66 A'   67 A'   27 A"                 
  1.295   1.342   1.502   1.585   1.709   1.945   1.998   2.099
 68 A'   69 A'   28 A"   70 A'   71 A'   29 A"   72 A'   30 A"                 
  2.201   2.245   2.280   2.354   2.585   3.761   3.782   3.933
 73 A'   31 A"   74 A'   75 A'   76 A'   32 A"   77 A'   33 A"                 
  3.944   3.979   3.987   4.020   4.195   4.393   5.957   5.972
 78 A'   34 A"   79 A'   80 A'   81 A'   82 A'   35 A"   83 A'                 
  6.006   6.949   9.650  13.749  13.848  13.977  25.802  25.837
 84 A'   85 A'   86 A'   36 A"   87 A'   88 A'   37 A"   89 A'                 
 26.084  27.833  28.300  28.312  28.329  28.504  28.509  28.521
 90 A'   91 A'   38 A"   92 A'   93 A'   39 A"   94 A'   40 A"                 
 28.541  28.632  35.265 127.846 127.854 127.879 151.629 163.083
 95 A'   96 A'   97 A'   41 A"   98 A'   99 A'  100 A'  101 A'                 
215.6321901.791
102 A'  103 A'                                                                 

 Beta MOs, Restricted
 -- Occupied --                  
******* -176.34 -165.74 -165.74 -165.74 -101.56  -77.15  -35.84
  1 A'    2 A'    3 A'    1 A"    4 A'    5 A'    6 A'    7 A'                 
-31.331 -31.323 -31.323 -22.981 -22.980 -22.979 -22.974 -22.974
  8 A'    2 A"    9 A'   10 A'    3 A"   11 A'    4 A"   12 A'                 
-14.375  -9.475  -7.237  -7.231  -7.230  -6.637  -6.386  -4.801
 13 A'   14 A'   15 A'    5 A"   16 A'   17 A'   18 A'   19 A'                 
 -4.800  -4.798  -4.794  -4.782  -4.781  -2.066  -2.061  -2.059
 20 A'    6 A"   21 A'    7 A"   22 A'   23 A'    8 A"   24 A'                 
 -2.043  -2.043  -0.908  -0.836  -0.689  -0.550  -0.459  -0.398
 25 A'    9 A"   26 A'   27 A'   28 A'   29 A'   30 A'   31 A'                 
 -0.395  -0.342  -0.332  -0.321  -0.282  -0.273
 10 A"   11 A"   32 A'   33 A'   12 A"   34 A'                                 
 -- Virtual --                   
 -0.116  -0.111  -0.032   0.004   0.026   0.041   0.047   0.072
 13 A"   35 A'   36 A'   37 A'   38 A'   14 A"   39 A'   40 A'                 
  0.078   0.091   0.102   0.125   0.140   0.147   0.156   0.198
 41 A'   15 A"   42 A'   43 A'   44 A'   16 A"   45 A'   46 A'                 
  0.203   0.208   0.223   0.272   0.275   0.307   0.381   0.383
 17 A"   47 A'   48 A'   49 A'   18 A"   50 A'   19 A"   51 A'                 
  0.413   0.419   0.444   0.452   0.453   0.496   0.577   0.606
 20 A"   52 A'   53 A'   21 A"   54 A'   55 A'   56 A'   22 A"                 
  0.640   0.644   0.683   0.705   0.821   0.839   0.864   0.868
 57 A'   23 A"   58 A'   59 A'   60 A'   24 A"   25 A"   61 A'                 
  0.877   0.897   0.918   0.959   1.050   1.157   1.186   1.269
 62 A'   26 A"   63 A'   64 A'   65 A'   66 A'   67 A'   27 A"                 
  1.295   1.342   1.502   1.585   1.709   1.945   1.998   2.099
 68 A'   69 A'   28 A"   70 A'   71 A'   29 A"   72 A'   30 A"                 
  2.201   2.245   2.280   2.354   2.585   3.761   3.782   3.933
 73 A'   31 A"   74 A'   75 A'   76 A'   32 A"   77 A'   33 A"                 
  3.944   3.979   3.987   4.020   4.195   4.393   5.957   5.972
 78 A'   34 A"   79 A'   80 A'   81 A'   82 A'   35 A"   83 A'                 
  6.006   6.949   9.650  13.749  13.848  13.977  25.802  25.837
 84 A'   85 A'   86 A'   36 A"   87 A'   88 A'   37 A"   89 A'                 
 26.084  27.833  28.300  28.312  28.329  28.504  28.509  28.521
 90 A'   91 A'   38 A"   92 A'   93 A'   39 A"   94 A'   40 A"                 
 28.541  28.632  35.265 127.846 127.854 127.879 151.629 163.083
 95 A'   96 A'   97 A'   41 A"   98 A'   99 A'  100 A'  101 A'                 
215.6321901.791
102 A'  103 A'                                                                 
 --------------------------------------------------------------

          Ground-State Mulliken Net Atomic Charges

     Atom                 Charge (a.u.)
  ----------------------------------------
      1 P                     0.300200
      2 N                    -0.352121
      3 I                     0.229235
      4 Cl                   -0.177314
  ----------------------------------------
  Sum of atomic charges =    -0.000000

 -----------------------------------------------------------------
                    Cartesian Multipole Moments
 -----------------------------------------------------------------
    Charge (ESU x 10^10)
                -0.0000
    Dipole Moment (Debye)
         X      -0.4634      Y       0.3222      Z       0.0000
       Tot       0.5644
    Quadrupole Moments (Debye-Ang)
        XX     -56.6988     XY       5.3515     YY     -62.0707
        XZ       0.0000     YZ      -0.0000     ZZ     -58.8888
    Octopole Moments (Debye-Ang^2)
       XXX     -89.1686    XXY      -2.8968    XYY     -26.6947
       YYY     -31.3995    XXZ       0.0000    XYZ      -0.0000
       YYZ       0.0000    XZZ     -23.4625    YZZ      -7.6751
       ZZZ       0.0000
    Hexadecapole Moments (Debye-Ang^3)
      XXXX   -1134.6196   XXXY      60.0760   XXYY    -237.3967
      XYYY      25.0007   YYYY    -301.7769   XXXZ       0.0000
      XXYZ      -0.0000   XYYZ       0.0000   YYYZ      -0.0000
      XXZZ    -200.9544   XYZZ      11.6944   YYZZ     -62.7478
      XZZZ       0.0000   YZZZ      -0.0000   ZZZZ     -77.6769
 -----------------------------------------------------------------
 Calculating analytic gradient of the SCF energy
 Gradient of SCF Energy
            1           2           3           4
    1  -0.0004785   0.0008884  -0.0004869   0.0000769
    2  -0.0001830  -0.0001035  -0.0003855   0.0006721
    3   0.0000000  -0.0000000   0.0000000  -0.0000000
 Max gradient component =       8.884E-04
 RMS gradient           =       3.985E-04
 Gradient time:  CPU 4.57 s  wall 1.24 s
 Geometry Optimization Parameters
   NAtoms,    NIC,     NZ,  NCons,   NDum,   NFix, NCnnct, MaxDiis
        4      14       4       0       0       0       0       0

 Cartesian Hessian Update
 Hessian Updated using BFGS Update


** GEOMETRY OPTIMIZATION IN DELOCALIZED INTERNAL COORDINATES **
   Searching for a Minimum

   Optimization Cycle:   9

                       Coordinates (Angstroms)
     ATOM                X               Y               Z
      1  P         1.9906727501    1.0242241351    0.0000000000
      2  N         0.4596631444    1.2412098821    0.0000000000
      3  I        -1.2307107451    0.0860824069    0.0000000000
      4  Cl        2.5406192553   -1.0407368418    0.0000000000
   Point Group: cs    Number of degrees of freedom:     5


   Energy is  -7775.879170312

 Hessian Updated using BFGS Update

  5 Hessian modes will be used to form the next step
  Hessian Eigenvalues:
     0.075316    0.134065    0.195617    0.321094    0.508016

 Minimum Search - Taking Simple RFO Step
 Searching for Lamda that Minimizes Along All modes
 Value Taken    Lamda =  -0.00000640
 Step Taken.  Stepsize is  0.006578

                             Maximum     Tolerance    Cnvgd?
         Gradient           0.000604      0.000300      NO
         Displacement       0.005529      0.001200      NO
         Energy change     -0.000016      0.000001      NO


 New Cartesian Coordinates Obtained by Inverse Iteration

 Displacement from previous Coordinates is:  0.006412
 ----------------------------------------------------------------
             Standard Nuclear Orientation (Angstroms)
    I     Atom           X                Y                Z
 ----------------------------------------------------------------
    1      P       1.9903689803     1.0250191764     0.0000000000
    2      N       0.4582387723     1.2421023749     0.0000000000
    3      I      -1.2283608060     0.0858000651     0.0000000000
    4      Cl      2.5399974581    -1.0421420341     0.0000000000
 ----------------------------------------------------------------
 Molecular Point Group                 Cs    NOp =  2
 Largest Abelian Subgroup              Cs    NOp =  2
 Nuclear Repulsion Energy =   462.0562545038 hartrees
 There are       46 alpha and       46 beta electrons
 Applying Cartesian multipole field
    Component          Value
    ---------          -----
     (2,0,0)        1.00000E-11
     (0,2,0)        2.00000E-11
     (0,0,2)       -3.00000E-11
 Nucleus-field energy     =     0.0000000122 hartrees
 Requested basis set is 6-311++G(d,p)
 There are 56 shells and 144 basis functions
 A cutoff of  1.0D-11 yielded   1273 shell pairs
 There are      9146 function pairs (     10217 Cartesian)
 Smallest overlap matrix eigenvalue = 2.35E-03
 Guess MOs from SCF MO coefficient file

 -----------------------------------------------------------------------
  General SCF calculation program by
  Eric Jon Sundstrom, Paul Horn, Yuezhi Mao, Dmitri Zuev, Alec White,
  David Stuck, Shaama M.S., Shane Yost, Joonho Lee, David Small,
  Daniel Levine, Susi Lehtola, Hugh Burton, Evgeny Epifanovsky
 -----------------------------------------------------------------------
 Exchange:     0.2000 Hartree-Fock + 0.0800 Slater + 0.7200 B88
 Correlation:  0.1900 VWN1RPA + 0.8100 LYP
 Using SG-1 standard quadrature grid
 using 4 threads for integral computing
 -------------------------------------------------------
 OpenMP Integral computing Module                
 Release: version 2.0, May 2017, Q-Chem Inc. Pleasanton 
 -------------------------------------------------------
 -------------------------------------------------------
 OpenMP BLAS3 based DFT computing Module                
 Release: version 1.0, May 2013, Q-Chem Inc. Pittsburgh 
 -------------------------------------------------------
 A restricted SCF calculation will be
 performed using DIIS
 SCF converges when DIIS error is below 1.0e-08
 ---------------------------------------
  Cycle       Energy         DIIS error
 ---------------------------------------
    1   -7775.8791698172      2.86e-05  
    2   -7775.8791728331      9.34e-06  
    3   -7775.8791725801      1.43e-05  
    4   -7775.8791729859      5.19e-06  
    5   -7775.8791730520      1.33e-06  
    6   -7775.8791730564      2.13e-07  
    7   -7775.8791730564      1.14e-07  
    8   -7775.8791730564      3.40e-08  
    9   -7775.8791730565      5.58e-09  Convergence criterion met
 ---------------------------------------
 SCF time:   CPU 11.49s  wall 3.00s 
 SCF   energy in the final basis set =    -7775.8791730565
 Total energy in the final basis set =    -7775.8791730565

 --------------------------------------------------------------
             Orbital Energies (a.u.) and Symmetries
 --------------------------------------------------------------

 Alpha MOs, Restricted
 -- Occupied --                  
******* -176.34 -165.74 -165.74 -165.74 -101.56  -77.15  -35.84
  1 A'    2 A'    3 A'    1 A"    4 A'    5 A'    6 A'    7 A'                 
-31.331 -31.323 -31.323 -22.981 -22.980 -22.979 -22.974 -22.974
  8 A'    2 A"    9 A'   10 A'    3 A"   11 A'    4 A"   12 A'                 
-14.375  -9.475  -7.237  -7.231  -7.230  -6.638  -6.386  -4.801
 13 A'   14 A'   15 A'    5 A"   16 A'   17 A'   18 A'   19 A'                 
 -4.800  -4.798  -4.794  -4.782  -4.781  -2.066  -2.061  -2.060
 20 A'    6 A"   21 A'    7 A"   22 A'   23 A'    8 A"   24 A'                 
 -2.043  -2.043  -0.908  -0.835  -0.689  -0.550  -0.459  -0.398
 25 A'    9 A"   26 A'   27 A'   28 A'   29 A'   30 A'   31 A'                 
 -0.395  -0.342  -0.332  -0.322  -0.282  -0.273
 10 A"   11 A"   32 A'   33 A'   12 A"   34 A'                                 
 -- Virtual --                   
 -0.116  -0.111  -0.032   0.004   0.026   0.041   0.047   0.072
 13 A"   35 A'   36 A'   37 A'   38 A'   14 A"   39 A'   40 A'                 
  0.078   0.091   0.102   0.125   0.140   0.147   0.156   0.198
 41 A'   15 A"   42 A'   43 A'   44 A'   16 A"   45 A'   46 A'                 
  0.203   0.207   0.223   0.272   0.274   0.307   0.381   0.382
 17 A"   47 A'   48 A'   49 A'   18 A"   50 A'   19 A"   51 A'                 
  0.413   0.420   0.444   0.452   0.453   0.497   0.577   0.606
 20 A"   52 A'   53 A'   21 A"   54 A'   55 A'   56 A'   22 A"                 
  0.640   0.644   0.683   0.706   0.821   0.840   0.865   0.868
 57 A'   23 A"   58 A'   59 A'   60 A'   24 A"   25 A"   61 A'                 
  0.877   0.896   0.918   0.959   1.049   1.157   1.185   1.269
 62 A'   26 A"   63 A'   64 A'   65 A'   66 A'   67 A'   27 A"                 
  1.295   1.342   1.501   1.585   1.709   1.945   1.999   2.099
 68 A'   69 A'   28 A"   70 A'   71 A'   29 A"   72 A'   30 A"                 
  2.202   2.245   2.280   2.354   2.583   3.761   3.781   3.933
 73 A'   31 A"   74 A'   75 A'   76 A'   32 A"   77 A'   33 A"                 
  3.944   3.979   3.985   4.020   4.195   4.394   5.957   5.972
 78 A'   34 A"   79 A'   80 A'   81 A'   82 A'   35 A"   83 A'                 
  6.006   6.948   9.650  13.749  13.848  13.975  25.802  25.837
 84 A'   85 A'   86 A'   36 A"   87 A'   88 A'   37 A"   89 A'                 
 26.082  27.834  28.300  28.312  28.329  28.504  28.509  28.521
 90 A'   91 A'   38 A"   92 A'   93 A'   39 A"   94 A'   40 A"                 
 28.541  28.632  35.265 127.846 127.854 127.879 151.629 163.082
 95 A'   96 A'   97 A'   41 A"   98 A'   99 A'  100 A'  101 A'                 
215.6321901.792
102 A'  103 A'                                                                 

 Beta MOs, Restricted
 -- Occupied --                  
******* -176.34 -165.74 -165.74 -165.74 -101.56  -77.15  -35.84
  1 A'    2 A'    3 A'    1 A"    4 A'    5 A'    6 A'    7 A'                 
-31.331 -31.323 -31.323 -22.981 -22.980 -22.979 -22.974 -22.974
  8 A'    2 A"    9 A'   10 A'    3 A"   11 A'    4 A"   12 A'                 
-14.375  -9.475  -7.237  -7.231  -7.230  -6.638  -6.386  -4.801
 13 A'   14 A'   15 A'    5 A"   16 A'   17 A'   18 A'   19 A'                 
 -4.800  -4.798  -4.794  -4.782  -4.781  -2.066  -2.061  -2.060
 20 A'    6 A"   21 A'    7 A"   22 A'   23 A'    8 A"   24 A'                 
 -2.043  -2.043  -0.908  -0.835  -0.689  -0.550  -0.459  -0.398
 25 A'    9 A"   26 A'   27 A'   28 A'   29 A'   30 A'   31 A'                 
 -0.395  -0.342  -0.332  -0.322  -0.282  -0.273
 10 A"   11 A"   32 A'   33 A'   12 A"   34 A'                                 
 -- Virtual --                   
 -0.116  -0.111  -0.032   0.004   0.026   0.041   0.047   0.072
 13 A"   35 A'   36 A'   37 A'   38 A'   14 A"   39 A'   40 A'                 
  0.078   0.091   0.102   0.125   0.140   0.147   0.156   0.198
 41 A'   15 A"   42 A'   43 A'   44 A'   16 A"   45 A'   46 A'                 
  0.203   0.207   0.223   0.272   0.274   0.307   0.381   0.382
 17 A"   47 A'   48 A'   49 A'   18 A"   50 A'   19 A"   51 A'                 
  0.413   0.420   0.444   0.452   0.453   0.497   0.577   0.606
 20 A"   52 A'   53 A'   21 A"   54 A'   55 A'   56 A'   22 A"                 
  0.640   0.644   0.683   0.706   0.821   0.840   0.865   0.868
 57 A'   23 A"   58 A'   59 A'   60 A'   24 A"   25 A"   61 A'                 
  0.877   0.896   0.918   0.959   1.049   1.157   1.185   1.269
 62 A'   26 A"   63 A'   64 A'   65 A'   66 A'   67 A'   27 A"                 
  1.295   1.342   1.501   1.585   1.709   1.945   1.999   2.099
 68 A'   69 A'   28 A"   70 A'   71 A'   29 A"   72 A'   30 A"                 
  2.202   2.245   2.280   2.354   2.583   3.761   3.781   3.933
 73 A'   31 A"   74 A'   75 A'   76 A'   32 A"   77 A'   33 A"                 
  3.944   3.979   3.985   4.020   4.195   4.394   5.957   5.972
 78 A'   34 A"   79 A'   80 A'   81 A'   82 A'   35 A"   83 A'                 
  6.006   6.948   9.650  13.749  13.848  13.975  25.802  25.837
 84 A'   85 A'   86 A'   36 A"   87 A'   88 A'   37 A"   89 A'                 
 26.082  27.834  28.300  28.312  28.329  28.504  28.509  28.521
 90 A'   91 A'   38 A"   92 A'   93 A'   39 A"   94 A'   40 A"                 
 28.541  28.632  35.265 127.846 127.854 127.879 151.629 163.082
 95 A'   96 A'   97 A'   41 A"   98 A'   99 A'  100 A'  101 A'                 
215.6321901.792
102 A'  103 A'                                                                 
 --------------------------------------------------------------

          Ground-State Mulliken Net Atomic Charges

     Atom                 Charge (a.u.)
  ----------------------------------------
      1 P                     0.300375
      2 N                    -0.352196
      3 I                     0.230158
      4 Cl                   -0.178337
  ----------------------------------------
  Sum of atomic charges =    -0.000000

 -----------------------------------------------------------------
                    Cartesian Multipole Moments
 -----------------------------------------------------------------
    Charge (ESU x 10^10)
                -0.0000
    Dipole Moment (Debye)
         X      -0.4689      Y       0.3305      Z       0.0000
       Tot       0.5736
    Quadrupole Moments (Debye-Ang)
        XX     -56.7277     XY       5.3743     YY     -62.0703
        XZ       0.0000     YZ      -0.0000     ZZ     -58.8905
    Octopole Moments (Debye-Ang^2)
       XXX     -89.3401    XXY      -2.8355    XYY     -26.7585
       YYY     -31.3479    XXZ       0.0000    XYZ      -0.0000
       YYZ       0.0000    XZZ     -23.5328    YZZ      -7.6583
       ZZZ       0.0000
    Hexadecapole Moments (Debye-Ang^3)
      XXXX   -1133.6735   XXXY      60.2465   XXYY    -237.2526
      XYYY      25.1072   YYYY    -302.1943   XXXZ       0.0000
      XXYZ      -0.0000   XYYZ       0.0000   YYYZ      -0.0000
      XXZZ    -200.7666   XYZZ      11.7173   YYZZ     -62.8211
      XZZZ       0.0000   YZZZ       0.0000   ZZZZ     -77.6787
 -----------------------------------------------------------------
 Calculating analytic gradient of the SCF energy
 Gradient of SCF Energy
            1           2           3           4
    1   0.0003618  -0.0006359   0.0000601   0.0002141
    2   0.0000228  -0.0000912  -0.0001471   0.0002156
    3   0.0000000   0.0000000  -0.0000000  -0.0000000
 Max gradient component =       6.359E-04
 RMS gradient           =       2.348E-04
 Gradient time:  CPU 4.56 s  wall 1.24 s
 Geometry Optimization Parameters
   NAtoms,    NIC,     NZ,  NCons,   NDum,   NFix, NCnnct, MaxDiis
        4      14       4       0       0       0       0       0

 Cartesian Hessian Update
 Hessian Updated using BFGS Update


** GEOMETRY OPTIMIZATION IN DELOCALIZED INTERNAL COORDINATES **
   Searching for a Minimum

   Optimization Cycle:  10

                       Coordinates (Angstroms)
     ATOM                X               Y               Z
      1  P         1.9903689803    1.0250191764    0.0000000000
      2  N         0.4582387723    1.2421023749    0.0000000000
      3  I        -1.2283608060    0.0858000651    0.0000000000
      4  Cl        2.5399974581   -1.0421420341    0.0000000000
   Point Group: cs    Number of degrees of freedom:     5


   Energy is  -7775.879173056

 Hessian Updated using BFGS Update

  5 Hessian modes will be used to form the next step
  Hessian Eigenvalues:
     0.083246    0.137540    0.190929    0.291749    0.576811

 Minimum Search - Taking Simple RFO Step
 Searching for Lamda that Minimizes Along All modes
 Value Taken    Lamda =   0.00000000
 Step Taken.  Stepsize is  0.001634

                             Maximum     Tolerance    Cnvgd?
         Gradient           0.000431      0.000300      NO
         Displacement       0.001220      0.001200      NO
         Energy change     -0.000003      0.000001      NO


 New Cartesian Coordinates Obtained by Inverse Iteration

 Displacement from previous Coordinates is:  0.004407
 ----------------------------------------------------------------
             Standard Nuclear Orientation (Angstroms)
    I     Atom           X                Y                Z
 ----------------------------------------------------------------
    1      P       1.9904064168     1.0253889054     0.0000000000
    2      N       0.4587040667     1.2427391714     0.0000000000
    3      I      -1.2272903400     0.0847713606     0.0000000000
    4      Cl      2.5384242612    -1.0421198550     0.0000000000
 ----------------------------------------------------------------
 Molecular Point Group                 Cs    NOp =  2
 Largest Abelian Subgroup              Cs    NOp =  2
 Nuclear Repulsion Energy =   462.1625738896 hartrees
 There are       46 alpha and       46 beta electrons
 Applying Cartesian multipole field
    Component          Value
    ---------          -----
     (2,0,0)        1.00000E-11
     (0,2,0)        2.00000E-11
     (0,0,2)       -3.00000E-11
 Nucleus-field energy     =     0.0000000122 hartrees
 Requested basis set is 6-311++G(d,p)
 There are 56 shells and 144 basis functions
 A cutoff of  1.0D-11 yielded   1273 shell pairs
 There are      9146 function pairs (     10217 Cartesian)
 Smallest overlap matrix eigenvalue = 2.35E-03
 Guess MOs from SCF MO coefficient file

 -----------------------------------------------------------------------
  General SCF calculation program by
  Eric Jon Sundstrom, Paul Horn, Yuezhi Mao, Dmitri Zuev, Alec White,
  David Stuck, Shaama M.S., Shane Yost, Joonho Lee, David Small,
  Daniel Levine, Susi Lehtola, Hugh Burton, Evgeny Epifanovsky
 -----------------------------------------------------------------------
 Exchange:     0.2000 Hartree-Fock + 0.0800 Slater + 0.7200 B88
 Correlation:  0.1900 VWN1RPA + 0.8100 LYP
 Using SG-1 standard quadrature grid
 using 4 threads for integral computing
 -------------------------------------------------------
 OpenMP Integral computing Module                
 Release: version 2.0, May 2017, Q-Chem Inc. Pleasanton 
 -------------------------------------------------------
 -------------------------------------------------------
 OpenMP BLAS3 based DFT computing Module                
 Release: version 1.0, May 2013, Q-Chem Inc. Pittsburgh 
 -------------------------------------------------------
 A restricted SCF calculation will be
 performed using DIIS
 SCF converges when DIIS error is below 1.0e-08
 ---------------------------------------
  Cycle       Energy         DIIS error
 ---------------------------------------
    1   -7775.8791730290      1.03e-05  
    2   -7775.8791735545      2.31e-06  
    3   -7775.8791735663      1.55e-06  
    4   -7775.8791735724      4.64e-07  
    5   -7775.8791735728      2.28e-07  
    6   -7775.8791735730      1.55e-07  
    7   -7775.8791735730      3.51e-08  
    8   -7775.8791735730      8.92e-09  Convergence criterion met
 ---------------------------------------
 SCF time:   CPU 10.20s  wall 3.00s 
 SCF   energy in the final basis set =    -7775.8791735730
 Total energy in the final basis set =    -7775.8791735730

 --------------------------------------------------------------
             Orbital Energies (a.u.) and Symmetries
 --------------------------------------------------------------

 Alpha MOs, Restricted
 -- Occupied --                  
******* -176.34 -165.74 -165.74 -165.74 -101.56  -77.15  -35.84
  1 A'    2 A'    3 A'    1 A"    4 A'    5 A'    6 A'    7 A'                 
-31.331 -31.323 -31.323 -22.981 -22.980 -22.979 -22.974 -22.974
  8 A'    2 A"    9 A'   10 A'    3 A"   11 A'    4 A"   12 A'                 
-14.375  -9.475  -7.237  -7.231  -7.230  -6.638  -6.386  -4.801
 13 A'   14 A'   15 A'    5 A"   16 A'   17 A'   18 A'   19 A'                 
 -4.800  -4.798  -4.794  -4.782  -4.781  -2.066  -2.061  -2.059
 20 A'    6 A"   21 A'    7 A"   22 A'   23 A'    8 A"   24 A'                 
 -2.043  -2.043  -0.908  -0.835  -0.689  -0.550  -0.459  -0.398
 25 A'    9 A"   26 A'   27 A'   28 A'   29 A'   30 A'   31 A'                 
 -0.395  -0.342  -0.332  -0.322  -0.282  -0.273
 10 A"   11 A"   32 A'   33 A'   12 A"   34 A'                                 
 -- Virtual --                   
 -0.116  -0.111  -0.032   0.004   0.026   0.041   0.047   0.072
 13 A"   35 A'   36 A'   37 A'   38 A'   14 A"   39 A'   40 A'                 
  0.078   0.091   0.102   0.125   0.140   0.147   0.156   0.198
 41 A'   15 A"   42 A'   43 A'   44 A'   16 A"   45 A'   46 A'                 
  0.203   0.207   0.223   0.272   0.274   0.307   0.381   0.382
 17 A"   47 A'   48 A'   49 A'   18 A"   50 A'   19 A"   51 A'                 
  0.413   0.420   0.443   0.452   0.453   0.497   0.577   0.606
 20 A"   52 A'   53 A'   21 A"   54 A'   55 A'   56 A'   22 A"                 
  0.640   0.644   0.683   0.706   0.821   0.840   0.865   0.868
 57 A'   23 A"   58 A'   59 A'   60 A'   24 A"   25 A"   61 A'                 
  0.877   0.896   0.918   0.959   1.049   1.157   1.185   1.269
 62 A'   26 A"   63 A'   64 A'   65 A'   66 A'   67 A'   27 A"                 
  1.295   1.342   1.501   1.585   1.709   1.945   1.999   2.099
 68 A'   69 A'   28 A"   70 A'   71 A'   29 A"   72 A'   30 A"                 
  2.202   2.245   2.280   2.354   2.584   3.761   3.781   3.933
 73 A'   31 A"   74 A'   75 A'   76 A'   32 A"   77 A'   33 A"                 
  3.945   3.979   3.986   4.020   4.195   4.393   5.957   5.972
 78 A'   34 A"   79 A'   80 A'   81 A'   82 A'   35 A"   83 A'                 
  6.006   6.948   9.650  13.749  13.848  13.976  25.802  25.837
 84 A'   85 A'   86 A'   36 A"   87 A'   88 A'   37 A"   89 A'                 
 26.083  27.833  28.300  28.312  28.329  28.504  28.509  28.521
 90 A'   91 A'   38 A"   92 A'   93 A'   39 A"   94 A'   40 A"                 
 28.541  28.632  35.265 127.846 127.854 127.879 151.629 163.082
 95 A'   96 A'   97 A'   41 A"   98 A'   99 A'  100 A'  101 A'                 
215.6321901.791
102 A'  103 A'                                                                 

 Beta MOs, Restricted
 -- Occupied --                  
******* -176.34 -165.74 -165.74 -165.74 -101.56  -77.15  -35.84
  1 A'    2 A'    3 A'    1 A"    4 A'    5 A'    6 A'    7 A'                 
-31.331 -31.323 -31.323 -22.981 -22.980 -22.979 -22.974 -22.974
  8 A'    2 A"    9 A'   10 A'    3 A"   11 A'    4 A"   12 A'                 
-14.375  -9.475  -7.237  -7.231  -7.230  -6.638  -6.386  -4.801
 13 A'   14 A'   15 A'    5 A"   16 A'   17 A'   18 A'   19 A'                 
 -4.800  -4.798  -4.794  -4.782  -4.781  -2.066  -2.061  -2.059
 20 A'    6 A"   21 A'    7 A"   22 A'   23 A'    8 A"   24 A'                 
 -2.043  -2.043  -0.908  -0.835  -0.689  -0.550  -0.459  -0.398
 25 A'    9 A"   26 A'   27 A'   28 A'   29 A'   30 A'   31 A'                 
 -0.395  -0.342  -0.332  -0.322  -0.282  -0.273
 10 A"   11 A"   32 A'   33 A'   12 A"   34 A'                                 
 -- Virtual --                   
 -0.116  -0.111  -0.032   0.004   0.026   0.041   0.047   0.072
 13 A"   35 A'   36 A'   37 A'   38 A'   14 A"   39 A'   40 A'                 
  0.078   0.091   0.102   0.125   0.140   0.147   0.156   0.198
 41 A'   15 A"   42 A'   43 A'   44 A'   16 A"   45 A'   46 A'                 
  0.203   0.207   0.223   0.272   0.274   0.307   0.381   0.382
 17 A"   47 A'   48 A'   49 A'   18 A"   50 A'   19 A"   51 A'                 
  0.413   0.420   0.443   0.452   0.453   0.497   0.577   0.606
 20 A"   52 A'   53 A'   21 A"   54 A'   55 A'   56 A'   22 A"                 
  0.640   0.644   0.683   0.706   0.821   0.840   0.865   0.868
 57 A'   23 A"   58 A'   59 A'   60 A'   24 A"   25 A"   61 A'                 
  0.877   0.896   0.918   0.959   1.049   1.157   1.185   1.269
 62 A'   26 A"   63 A'   64 A'   65 A'   66 A'   67 A'   27 A"                 
  1.295   1.342   1.501   1.585   1.709   1.945   1.999   2.099
 68 A'   69 A'   28 A"   70 A'   71 A'   29 A"   72 A'   30 A"                 
  2.202   2.245   2.280   2.354   2.584   3.761   3.781   3.933
 73 A'   31 A"   74 A'   75 A'   76 A'   32 A"   77 A'   33 A"                 
  3.945   3.979   3.986   4.020   4.195   4.393   5.957   5.972
 78 A'   34 A"   79 A'   80 A'   81 A'   82 A'   35 A"   83 A'                 
  6.006   6.948   9.650  13.749  13.848  13.976  25.802  25.837
 84 A'   85 A'   86 A'   36 A"   87 A'   88 A'   37 A"   89 A'                 
 26.083  27.833  28.300  28.312  28.329  28.504  28.509  28.521
 90 A'   91 A'   38 A"   92 A'   93 A'   39 A"   94 A'   40 A"                 
 28.541  28.632  35.265 127.846 127.854 127.879 151.629 163.082
 95 A'   96 A'   97 A'   41 A"   98 A'   99 A'  100 A'  101 A'                 
215.6321901.791
102 A'  103 A'                                                                 
 --------------------------------------------------------------

          Ground-State Mulliken Net Atomic Charges

     Atom                 Charge (a.u.)
  ----------------------------------------
      1 P                     0.300335
      2 N                    -0.352030
      3 I                     0.229960
      4 Cl                   -0.178265
  ----------------------------------------
  Sum of atomic charges =    -0.000000

 -----------------------------------------------------------------
                    Cartesian Multipole Moments
 -----------------------------------------------------------------
    Charge (ESU x 10^10)
                -0.0000
    Dipole Moment (Debye)
         X      -0.4659      Y       0.3296      Z       0.0000
       Tot       0.5707
    Quadrupole Moments (Debye-Ang)
        XX     -56.7255     XY       5.3778     YY     -62.0671
        XZ      -0.0000     YZ       0.0000     ZZ     -58.8900
    Octopole Moments (Debye-Ang^2)
       XXX     -89.3322    XXY      -2.8199    XYY     -26.7726
       YYY     -31.2929    XXZ       0.0000    XYZ       0.0000
       YYZ       0.0000    XZZ     -23.5421    YZZ      -7.6355
       ZZZ       0.0000
    Hexadecapole Moments (Debye-Ang^3)
      XXXX   -1132.6351   XXXY      60.0219   XXYY    -237.0735
      XYYY      24.8977   YYYY    -302.2563   XXXZ      -0.0000
      XXYZ       0.0000   XYYZ       0.0000   YYYZ       0.0000
      XXZZ    -200.5875   XYZZ      11.6461   YYZZ     -62.8302
      XZZZ      -0.0000   YZZZ       0.0000   ZZZZ     -77.6774
 -----------------------------------------------------------------
 Calculating analytic gradient of the SCF energy
 Gradient of SCF Energy
            1           2           3           4
    1  -0.0000247  -0.0001848   0.0000398   0.0001697
    2   0.0000843  -0.0000848  -0.0002244   0.0002249
    3   0.0000000  -0.0000000  -0.0000000   0.0000000
 Max gradient component =       2.249E-04
 RMS gradient           =       1.226E-04
 Gradient time:  CPU 4.58 s  wall 1.24 s
 Geometry Optimization Parameters
   NAtoms,    NIC,     NZ,  NCons,   NDum,   NFix, NCnnct, MaxDiis
        4      14       4       0       0       0       0       0

 Cartesian Hessian Update
 Hessian Updated using BFGS Update


** GEOMETRY OPTIMIZATION IN DELOCALIZED INTERNAL COORDINATES **
   Searching for a Minimum

   Optimization Cycle:  11

                       Coordinates (Angstroms)
     ATOM                X               Y               Z
      1  P         1.9904064168    1.0253889054    0.0000000000
      2  N         0.4587040667    1.2427391714    0.0000000000
      3  I        -1.2272903400    0.0847713606    0.0000000000
      4  Cl        2.5384242612   -1.0421198550    0.0000000000
   Point Group: cs    Number of degrees of freedom:     5


   Energy is  -7775.879173573

 Hessian Updated using BFGS Update

  5 Hessian modes will be used to form the next step
  Hessian Eigenvalues:
     0.081266    0.129269    0.186454    0.265362    0.552692

 Minimum Search - Taking Simple RFO Step
 Searching for Lamda that Minimizes Along All modes
 Value Taken    Lamda =   0.00000000
 Step Taken.  Stepsize is  0.000669

                             Maximum     Tolerance    Cnvgd?
         Gradient           0.000109      0.000300     YES
         Displacement       0.000494      0.001200     YES
         Energy change     -0.000001      0.000001     YES


                       Distance Matrix (Angstroms)
             P (  1)   N (  2)   I (  3)
   N (  2)  1.547047
   I (  3)  3.352362  2.045352
   Cl(  4)  2.138905  3.089631  3.930711

 Final energy is   -7775.8791735729819     


 ******************************
 **  OPTIMIZATION CONVERGED  **
 ******************************

                       Coordinates (Angstroms)
     ATOM                X               Y               Z
      1  P         1.9904064168    1.0253889054    0.0000000000
      2  N         0.4587040667    1.2427391714    0.0000000000
      3  I        -1.2272903400    0.0847713606    0.0000000000
      4  Cl        2.5384242612   -1.0421198550    0.0000000000

Z-matrix Print:
$molecule
0 1
I 
N  1 2.045352
P  2 1.547047 1 137.441686
Cl 3 2.138905 2 112.921956 1 -0.000000 0
$end


 --------------------------------------------------------------
             Orbital Energies (a.u.) and Symmetries
 --------------------------------------------------------------

 Alpha MOs, Restricted
 -- Occupied --                  
******* -176.34 -165.74 -165.74 -165.74 -101.56  -77.15  -35.84
  1 A'    2 A'    3 A'    1 A"    4 A'    5 A'    6 A'    7 A'                 
-31.331 -31.323 -31.323 -22.981 -22.980 -22.979 -22.974 -22.974
  8 A'    2 A"    9 A'   10 A'    3 A"   11 A'    4 A"   12 A'                 
-14.375  -9.475  -7.237  -7.231  -7.230  -6.638  -6.386  -4.801
 13 A'   14 A'   15 A'    5 A"   16 A'   17 A'   18 A'   19 A'                 
 -4.800  -4.798  -4.794  -4.782  -4.781  -2.066  -2.061  -2.059
 20 A'    6 A"   21 A'    7 A"   22 A'   23 A'    8 A"   24 A'                 
 -2.043  -2.043  -0.908  -0.835  -0.689  -0.550  -0.459  -0.398
 25 A'    9 A"   26 A'   27 A'   28 A'   29 A'   30 A'   31 A'                 
 -0.395  -0.342  -0.332  -0.322  -0.282  -0.273
 10 A"   11 A"   32 A'   33 A'   12 A"   34 A'                                 
 -- Virtual --                   
 -0.116  -0.111  -0.032   0.004   0.026   0.041   0.047   0.072
 13 A"   35 A'   36 A'   37 A'   38 A'   14 A"   39 A'   40 A'                 
  0.078   0.091   0.102   0.125   0.140   0.147   0.156   0.198
 41 A'   15 A"   42 A'   43 A'   44 A'   16 A"   45 A'   46 A'                 
  0.203   0.207   0.223   0.272   0.274   0.307   0.381   0.382
 17 A"   47 A'   48 A'   49 A'   18 A"   50 A'   19 A"   51 A'                 
  0.413   0.420   0.443   0.452   0.453   0.497   0.577   0.606
 20 A"   52 A'   53 A'   21 A"   54 A'   55 A'   56 A'   22 A"                 
  0.640   0.644   0.683   0.706   0.821   0.840   0.865   0.868
 57 A'   23 A"   58 A'   59 A'   60 A'   24 A"   25 A"   61 A'                 
  0.877   0.896   0.918   0.959   1.049   1.157   1.185   1.269
 62 A'   26 A"   63 A'   64 A'   65 A'   66 A'   67 A'   27 A"                 
  1.295   1.342   1.501   1.585   1.709   1.945   1.999   2.099
 68 A'   69 A'   28 A"   70 A'   71 A'   29 A"   72 A'   30 A"                 
  2.202   2.245   2.280   2.354   2.584   3.761   3.781   3.933
 73 A'   31 A"   74 A'   75 A'   76 A'   32 A"   77 A'   33 A"                 
  3.945   3.979   3.986   4.020   4.195   4.393   5.957   5.972
 78 A'   34 A"   79 A'   80 A'   81 A'   82 A'   35 A"   83 A'                 
  6.006   6.948   9.650  13.749  13.848  13.976  25.802  25.837
 84 A'   85 A'   86 A'   36 A"   87 A'   88 A'   37 A"   89 A'                 
 26.083  27.833  28.300  28.312  28.329  28.504  28.509  28.521
 90 A'   91 A'   38 A"   92 A'   93 A'   39 A"   94 A'   40 A"                 
 28.541  28.632  35.265 127.846 127.854 127.879 151.629 163.082
 95 A'   96 A'   97 A'   41 A"   98 A'   99 A'  100 A'  101 A'                 
215.6321901.791
102 A'  103 A'                                                                 

 Beta MOs, Restricted
 -- Occupied --                  
******* -176.34 -165.74 -165.74 -165.74 -101.56  -77.15  -35.84
  1 A'    2 A'    3 A'    1 A"    4 A'    5 A'    6 A'    7 A'                 
-31.331 -31.323 -31.323 -22.981 -22.980 -22.979 -22.974 -22.974
  8 A'    2 A"    9 A'   10 A'    3 A"   11 A'    4 A"   12 A'                 
-14.375  -9.475  -7.237  -7.231  -7.230  -6.638  -6.386  -4.801
 13 A'   14 A'   15 A'    5 A"   16 A'   17 A'   18 A'   19 A'                 
 -4.800  -4.798  -4.794  -4.782  -4.781  -2.066  -2.061  -2.059
 20 A'    6 A"   21 A'    7 A"   22 A'   23 A'    8 A"   24 A'                 
 -2.043  -2.043  -0.908  -0.835  -0.689  -0.550  -0.459  -0.398
 25 A'    9 A"   26 A'   27 A'   28 A'   29 A'   30 A'   31 A'                 
 -0.395  -0.342  -0.332  -0.322  -0.282  -0.273
 10 A"   11 A"   32 A'   33 A'   12 A"   34 A'                                 
 -- Virtual --                   
 -0.116  -0.111  -0.032   0.004   0.026   0.041   0.047   0.072
 13 A"   35 A'   36 A'   37 A'   38 A'   14 A"   39 A'   40 A'                 
  0.078   0.091   0.102   0.125   0.140   0.147   0.156   0.198
 41 A'   15 A"   42 A'   43 A'   44 A'   16 A"   45 A'   46 A'                 
  0.203   0.207   0.223   0.272   0.274   0.307   0.381   0.382
 17 A"   47 A'   48 A'   49 A'   18 A"   50 A'   19 A"   51 A'                 
  0.413   0.420   0.443   0.452   0.453   0.497   0.577   0.606
 20 A"   52 A'   53 A'   21 A"   54 A'   55 A'   56 A'   22 A"                 
  0.640   0.644   0.683   0.706   0.821   0.840   0.865   0.868
 57 A'   23 A"   58 A'   59 A'   60 A'   24 A"   25 A"   61 A'                 
  0.877   0.896   0.918   0.959   1.049   1.157   1.185   1.269
 62 A'   26 A"   63 A'   64 A'   65 A'   66 A'   67 A'   27 A"                 
  1.295   1.342   1.501   1.585   1.709   1.945   1.999   2.099
 68 A'   69 A'   28 A"   70 A'   71 A'   29 A"   72 A'   30 A"                 
  2.202   2.245   2.280   2.354   2.584   3.761   3.781   3.933
 73 A'   31 A"   74 A'   75 A'   76 A'   32 A"   77 A'   33 A"                 
  3.945   3.979   3.986   4.020   4.195   4.393   5.957   5.972
 78 A'   34 A"   79 A'   80 A'   81 A'   82 A'   35 A"   83 A'                 
  6.006   6.948   9.650  13.749  13.848  13.976  25.802  25.837
 84 A'   85 A'   86 A'   36 A"   87 A'   88 A'   37 A"   89 A'                 
 26.083  27.833  28.300  28.312  28.329  28.504  28.509  28.521
 90 A'   91 A'   38 A"   92 A'   93 A'   39 A"   94 A'   40 A"                 
 28.541  28.632  35.265 127.846 127.854 127.879 151.629 163.082
 95 A'   96 A'   97 A'   41 A"   98 A'   99 A'  100 A'  101 A'                 
215.6321901.791
102 A'  103 A'                                                                 
 --------------------------------------------------------------

          Ground-State Mulliken Net Atomic Charges

     Atom                 Charge (a.u.)
  ----------------------------------------
      1 P                     0.300335
      2 N                    -0.352030
      3 I                     0.229960
      4 Cl                   -0.178265
  ----------------------------------------
  Sum of atomic charges =    -0.000000

 -----------------------------------------------------------------
                    Cartesian Multipole Moments
 -----------------------------------------------------------------
    Charge (ESU x 10^10)
                -0.0000
    Dipole Moment (Debye)
         X      -0.4659      Y       0.3296      Z       0.0000
       Tot       0.5707
    Quadrupole Moments (Debye-Ang)
        XX     -56.7255     XY       5.3778     YY     -62.0671
        XZ      -0.0000     YZ       0.0000     ZZ     -58.8900
    Octopole Moments (Debye-Ang^2)
       XXX     -89.3322    XXY      -2.8199    XYY     -26.7726
       YYY     -31.2929    XXZ       0.0000    XYZ       0.0000
       YYZ       0.0000    XZZ     -23.5421    YZZ      -7.6355
       ZZZ       0.0000
    Hexadecapole Moments (Debye-Ang^3)
      XXXX   -1132.6351   XXXY      60.0219   XXYY    -237.0735
      XYYY      24.8977   YYYY    -302.2563   XXXZ      -0.0000
      XXYZ       0.0000   XYYZ       0.0000   YYYZ       0.0000
      XXZZ    -200.5875   XYZZ      11.6461   YYZZ     -62.8302
      XZZZ      -0.0000   YZZZ       0.0000   ZZZZ     -77.6774
 -----------------------------------------------------------------
Archival summary:
1\1\TWL01\OPT\ProcedureUnspecified\BasisUnspecified\1l111\taweetha\SunNov2517:38:332018SunNov2517:38:332018\0\\#,OPT,ProcedureUnspecified,BasisUnspecified,\\0,1\I\N,1,2.04535\P,2,1.54705,1,137.442\Cl,3,2.13891,2,112.922,1,-0,0\\\@

 Total job time:  56.73s(wall), 204.03s(cpu) 
 Sun Nov 25 17:38:33 2018

        *************************************************************
        *                                                           *
        *  Thank you very much for using Q-Chem.  Have a nice day.  *
        *                                                           *
        *************************************************************


 
User input: 2 of 2 
 
Q-Chem Developer Version!
                  Welcome to Q-Chem
     A Quantum Leap Into The Future Of Chemistry


 Q-Chem 5.1, Q-Chem, Inc., Pleasanton, CA (2018)

 Yihan Shao,  Zhengting Gan,  E. Epifanovsky,  A. T. B. Gilbert,  M. Wormit,  
 J. Kussmann,  A. W. Lange,  A. Behn,  Jia Deng,  Xintian Feng,  D. Ghosh,  
 M. Goldey,  P. R. Horn,  L. D. Jacobson,  I. Kaliman,  T. Kus,  A. Landau,  
 Jie Liu,  E. I. Proynov,  R. M. Richard,  R. P. Steele,  E. J. Sundstrom,  
 H. L. Woodcock III,  P. M. Zimmerman,  D. Zuev,  B. Albrecht,  E. Alguire,  
 S. A. Baeppler,  D. Barton,  Z. Benda,  Y. A. Bernard,  E. J. Berquist,  
 K. B. Bravaya,  H. Burton,  D. Casanova,  Chun-Min Chang,  Yunqing Chen,  
 A. Chien,  K. D. Closser,  M. P. Coons,  S. Coriani,  S. Dasgupta,  
 A. L. Dempwolff,  M. Diedenhofen,  Hainam Do,  R. G. Edgar,  Po-Tung Fang,  
 S. Faraji,  S. Fatehi,  Qingguo Feng,  K. D. Fenk,  J. Fosso-Tande,  
 Qinghui Ge,  A. Ghysels,  G. Gidofalvi,  J. Gomes,  J. Gonthier,  A. Gunina,  
 D. Hait,  M. W. D. Hanson-Heine,  P. H. P. Harbach,  A. W. Hauser,  
 J. E. Herr,  E. G. Hohenstein,  Z. C. Holden,  Kerwin Hui,  B. C. Huynh,  
 T.-C. Jagau,  Hyunjun Ji,  B. Kaduk,  K. Khistyaev,  Jaehoon Kim,  
 P. Klunzinger,  K. Koh,  D. Kosenkov,  L. Koulias,  T. Kowalczyk,  
 C. M. Krauter,  A. Kunitsa,  Ka Un Lao,  A. Laurent,  K. V. Lawler,  
 Joonho Lee,  D. Lefrancois,  S. Lehtola,  D. S. Levine,  Yi-Pei Li,  
 You-Sheng Lin,  Fenglai Liu,  E. Livshits,  A. Luenser,  P. Manohar,  
 E. Mansoor,  S. F. Manzer,  Shan-Ping Mao,  Yuezhi Mao,  N. Mardirossian,  
 A. V. Marenich,  T. Markovich,  L. A. Martinez-Martinez,  S. A. Maurer,  
 N. J. Mayhall,  S. C. McKenzie,  J.-M. Mewes,  A. F. Morrison,  
 J. W. Mullinax,  K. Nanda,  T. S. Nguyen-Beck,  R. Olivares-Amaya,  
 J. A. Parkhill,  T. M. Perrine,  F. Plasser,  P. Pokhilko,  S. Prager,  
 A. Prociuk,  E. Ramos,  D. R. Rehn,  F. Rob,  M. Schneider,  N. Sergueev,  
 S. M. Sharada,  S. Sharma,  D. W. Small,  T. Stauch,  T. Stein,  
 Yu-Chuan Su,  A. J. W. Thom,  A. Tkatchenko,  T. Tsuchimochi,  N. M. Tubman,  
 L. Vogt,  M. L. Vidal,  O. Vydrov,  M. A. Watson,  J. Wenzel,  
 M. de Wergifosse,  T. A. Wesolowski,  A. White,  J. Witte,  A. Yamada,  
 Jun Yang,  K. Yao,  S. Yeganeh,  S. R. Yost,  Zhi-Qiang You,  A. Zech,  
 Igor Ying Zhang,  Xing Zhang,  Yan Zhao,  Ying Zhu,  B. R. Brooks,  
 G. K. L. Chan,  C. J. Cramer,  M. S. Gordon,  W. J. Hehre,  A. Klamt,  
 M. W. Schmidt,  C. D. Sherrill,  D. G. Truhlar,  A. Aspuru-Guzik,  R. Baer,  
 A. T. Bell,  N. A. Besley,  Jeng-Da Chai,  A. E. DePrince, III,  
 R. A. DiStasio Jr.,  A. Dreuw,  B. D. Dunietz,  T. R. Furlani,  
 Chao-Ping Hsu,  Yousung Jung,  Jing Kong,  D. S. Lambrecht,  WanZhen Liang,  
 C. Ochsenfeld,  V. A. Rassolov,  L. V. Slipchenko,  J. E. Subotnik,  
 T. Van Voorhis,  J. M. Herbert,  A. I. Krylov,  P. M. W. Gill,  M. Head-Gordon

 Contributors to earlier versions of Q-Chem not listed above: 
 R. D. Adamson,  B. Austin,  J. Baker,  G. J. O. Beran,  K. Brandhorst,  
 S. T. Brown,  E. F. C. Byrd,  A. K. Chakraborty,  C.-L. Cheng,  
 Siu Hung Chien,  D. M. Chipman,  D. L. Crittenden,  H. Dachsel,  
 R. J. Doerksen,  A. D. Dutoi,  L. Fusti-Molnar,  W. A. Goddard III,  
 A. Golubeva-Zadorozhnaya,  S. R. Gwaltney,  G. Hawkins,  A. Heyden,  
 S. Hirata,  G. Kedziora,  F. J. Keil,  C. Kelley,  Jihan Kim,  R. A. King,  
 R. Z. Khaliullin,  P. P. Korambath,  W. Kurlancheek,  A. M. Lee,  M. S. Lee,  
 S. V. Levchenko,  Ching Yeh Lin,  D. Liotard,  R. C. Lochan,  I. Lotan,  
 P. E. Maslen,  N. Nair,  D. P. O'Neill,  D. Neuhauser,  E. Neuscamman,  
 C. M. Oana,  R. Olson,  B. Peters,  R. Peverati,  P. A. Pieniazek,  
 Y. M. Rhee,  J. Ritchie,  M. A. Rohrdanz,  E. Rosta,  N. J. Russ,  
 H. F. Schaefer III,  N. E. Schultz,  N. Shenvi,  A. C. Simmonett,  A. Sodt,  
 D. Stuck,  K. S. Thanthiriwatte,  V. Vanovschi,  Tao Wang,  A. Warshel,  
 C. F. Williams,  Q. Wu,  X. Xu,  W. Zhang

 Please cite Q-Chem as follows:
 Y. Shao et al., Mol. Phys. 113, 184-215 (2015)
 DOI: 10.1080/00268976.2014.952696

 Q-Chem 5.1.2 for Intel X86 EM64T Linux

 Parts of Q-Chem use Armadillo 8.300.2 (Tropical Shenanigans).
 http://arma.sourceforge.net/

 Q-Chem begins on Sun Nov 25 17:38:33 2018  

Host: 
0

     Scratch files written to /scratch/taweetham/qchem46993//
The previous job contains 0 fragments, simply inherited here
Input Ideriv = 2
Curr. Ideriv = -1
Max.  Ideriv = 2

Checking the input file for inconsistencies... 	...done.

--------------------------------------------------------------
User input:
--------------------------------------------------------------

$molecule
read
$end

$rem
   job_type 	frequency
   basis 	6-311++g**
   method	b3lyp	
$end


--------------------------------------------------------------
 ----------------------------------------------------------------
             Standard Nuclear Orientation (Angstroms)
    I     Atom           X                Y                Z
 ----------------------------------------------------------------
    1      P       1.7870634338     1.0595857377    -0.0000000000
    2      N       0.2425953764     1.1488698181     0.0000000000
    3      I      -1.3413153140    -0.1452296817     0.0000000000
    4      Cl      2.5050348529    -0.9552177449    -0.0000000000
 ----------------------------------------------------------------
 Molecular Point Group                 Cs    NOp =  2
 Largest Abelian Subgroup              Cs    NOp =  2
 Nuclear Repulsion Energy =   462.1625738896 hartrees
 There are       46 alpha and       46 beta electrons
 Requested basis set is 6-311++G(d,p)
 There are 56 shells and 144 basis functions

 Total QAlloc Memory Limit   2000 MB
 Mega-Array Size       188 MB
 MEM_STATIC part       192 MB

                       Distance Matrix (Angstroms)
             P (  1)   N (  2)   I (  3)
   N (  2)  1.547047
   I (  3)  3.352362  2.045352
   Cl(  4)  2.138905  3.089631  3.930711

 A cutoff of  1.0D-11 yielded   1273 shell pairs
 There are      9146 function pairs (     10217 Cartesian)

 -------------------------------------------------------
 OpenMP Integral Computing Module                       
 Release: version 1.0, May 2013, Q-Chem Inc. Pittsburgh 
 -------------------------------------------------------
 Integral Job Info:
 Integral job number is                      11
 Integral operator is                         1
 short-range coefficients                     0
 long-range coefficients              100000000
 Omega coefficients                           0
 if combine SR and LR in K                    0
 Integral screening is                        0
 Integral computing path is                   2
 max size of driver memory is            800000
 size of driver memory is                593474
 size of scratch memory is             11933652
 max col of scratch BK array               1296
 max len of scratch array in speh3          155
 max len of scratch index in speh4           18
 max int batch size is                      520
 min int batch size is                       52
 fixed nKL is                                52
 max L of basis functions is                  2
 order of int derivative is                   0
 number of shells is                         56
 number of basis is                         152
 number of cartesian basis is               152
 number of contracted shell pairs          1273
 number of primitive shell pairs           2901
 maxK2 (contraction) of shell pair           36
 max number of K2 of shell pair               1
 max number of CS2 of shell pair            199
 max number of PS2 of shell pair            199
 mem total for path MDJ                  523660
 -------------------------------------------------------
 Smallest overlap matrix eigenvalue = 2.35E-03
 Guess from superposition of atomic densities
 Warning:  Energy on first SCF cycle will be non-variational
 SAD guess density has 92.000000 electrons

 -----------------------------------------------------------------------
  General SCF calculation program by
  Eric Jon Sundstrom, Paul Horn, Yuezhi Mao, Dmitri Zuev, Alec White,
  David Stuck, Shaama M.S., Shane Yost, Joonho Lee, David Small,
  Daniel Levine, Susi Lehtola, Hugh Burton, Evgeny Epifanovsky
 -----------------------------------------------------------------------
 Exchange:     0.2000 Hartree-Fock + 0.0800 Slater + 0.7200 B88
 Correlation:  0.1900 VWN1RPA + 0.8100 LYP
 Using SG-1 standard quadrature grid
 using 4 threads for integral computing
 -------------------------------------------------------
 OpenMP Integral computing Module                
 Release: version 2.0, May 2017, Q-Chem Inc. Pleasanton 
 -------------------------------------------------------
 -------------------------------------------------------
 OpenMP BLAS3 based DFT computing Module                
 Release: version 1.0, May 2013, Q-Chem Inc. Pittsburgh 
 -------------------------------------------------------
 A restricted SCF calculation will be
 performed using DIIS
 SCF converges when DIIS error is below 1.0e-08
 ---------------------------------------
  Cycle       Energy         DIIS error
 ---------------------------------------
    1   -7776.2145551294      3.95e-02  
    2   -7775.7939987041      5.97e-03  
    3   -7775.3071943767      1.47e-02  
    4   -7775.8563902322      2.76e-03  
    5   -7775.8775097851      6.81e-04  
    6   -7775.8785968949      2.67e-04  
    7   -7775.8787721544      8.06e-05  
    8   -7775.8787882970      1.62e-05  
    9   -7775.8787891186      4.53e-06  
   10   -7775.8787891737      1.34e-06  
   11   -7775.8787891799      2.07e-07  
   12   -7775.8787891800      4.99e-08  
   13   -7775.8787891801      7.94e-09  Convergence criterion met
 ---------------------------------------
 SCF time:   CPU 16.66s  wall 4.00s 
 SCF   energy in the final basis set =    -7775.8787891801
 Total energy in the final basis set =    -7775.8787891801

 --------------------------------------------------------------
             Orbital Energies (a.u.) and Symmetries
 --------------------------------------------------------------

 Alpha MOs, Restricted
 -- Occupied --                  
******* -176.34 -165.74 -165.74 -165.74 -101.56  -77.15  -35.84
  1 A'    2 A'    3 A'    1 A"    4 A'    5 A'    6 A'    7 A'                 
-31.331 -31.323 -31.323 -22.981 -22.980 -22.979 -22.974 -22.974
  8 A'    2 A"    9 A'   10 A'    3 A"   11 A'    4 A"   12 A'                 
-14.375  -9.475  -7.237  -7.231  -7.230  -6.638  -6.386  -4.801
 13 A'   14 A'   15 A'    5 A"   16 A'   17 A'   18 A'   19 A'                 
 -4.800  -4.798  -4.794  -4.782  -4.781  -2.067  -2.061  -2.059
 20 A'    6 A"   21 A'    7 A"   22 A'   23 A'    8 A"   24 A'                 
 -2.043  -2.043  -0.908  -0.835  -0.689  -0.550  -0.459  -0.398
  9 A"   25 A'   26 A'   27 A'   28 A'   29 A'   30 A'   31 A'                 
 -0.395  -0.342  -0.332  -0.322  -0.282  -0.273
 10 A"   11 A"   32 A'   33 A'   12 A"   34 A'                                 
 -- Virtual --                   
 -0.116  -0.111  -0.032   0.004   0.026   0.041   0.047   0.072
 13 A"   35 A'   36 A'   37 A'   38 A'   14 A"   39 A'   40 A'                 
  0.078   0.091   0.102   0.125   0.140   0.147   0.156   0.198
 41 A'   15 A"   42 A'   43 A'   44 A'   16 A"   45 A'   46 A'                 
  0.203   0.207   0.223   0.272   0.274   0.307   0.382   0.382
 17 A"   47 A'   48 A'   49 A'   18 A"   50 A'   19 A"   51 A'                 
  0.413   0.420   0.443   0.452   0.453   0.497   0.577   0.606
 20 A"   52 A'   53 A'   21 A"   54 A'   55 A'   56 A'   22 A"                 
  0.640   0.644   0.683   0.705   0.821   0.840   0.865   0.868
 57 A'   23 A"   58 A'   59 A'   60 A'   24 A"   25 A"   61 A'                 
  0.877   0.896   0.918   0.959   1.049   1.157   1.185   1.269
 62 A'   26 A"   63 A'   64 A'   65 A'   66 A'   67 A'   27 A"                 
  1.295   1.342   1.501   1.585   1.709   1.945   1.999   2.099
 68 A'   69 A'   28 A"   70 A'   71 A'   29 A"   72 A'   30 A"                 
  2.202   2.245   2.280   2.354   2.584   3.761   3.781   3.933
 73 A'   31 A"   74 A'   75 A'   76 A'   32 A"   77 A'   33 A"                 
  3.944   3.979   3.986   4.019   4.195   4.393   5.956   5.971
 78 A'   34 A"   79 A'   80 A'   81 A'   82 A'   35 A"   83 A'                 
  6.006   6.948   9.650  13.749  13.848  13.976  25.802  25.837
 84 A'   85 A'   86 A'   36 A"   87 A'   88 A'   37 A"   89 A'                 
 26.082  27.833  28.300  28.312  28.329  28.504  28.509  28.521
 90 A'   91 A'   38 A"   92 A'   93 A'   39 A"   94 A'   40 A"                 
 28.541  28.632  35.265 127.846 127.854 127.879 151.629 163.082
 95 A'   96 A'   97 A'   41 A"   98 A'   99 A'  100 A'  101 A'                 
215.6321901.791
102 A'  103 A'                                                                 

 Beta MOs, Restricted
 -- Occupied --                  
******* -176.34 -165.74 -165.74 -165.74 -101.56  -77.15  -35.84
  1 A'    2 A'    3 A'    1 A"    4 A'    5 A'    6 A'    7 A'                 
-31.331 -31.323 -31.323 -22.981 -22.980 -22.979 -22.974 -22.974
  8 A'    2 A"    9 A'   10 A'    3 A"   11 A'    4 A"   12 A'                 
-14.375  -9.475  -7.237  -7.231  -7.230  -6.638  -6.386  -4.801
 13 A'   14 A'   15 A'    5 A"   16 A'   17 A'   18 A'   19 A'                 
 -4.800  -4.798  -4.794  -4.782  -4.781  -2.067  -2.061  -2.059
 20 A'    6 A"   21 A'    7 A"   22 A'   23 A'    8 A"   24 A'                 
 -2.043  -2.043  -0.908  -0.835  -0.689  -0.550  -0.459  -0.398
  9 A"   25 A'   26 A'   27 A'   28 A'   29 A'   30 A'   31 A'                 
 -0.395  -0.342  -0.332  -0.322  -0.282  -0.273
 10 A"   11 A"   32 A'   33 A'   12 A"   34 A'                                 
 -- Virtual --                   
 -0.116  -0.111  -0.032   0.004   0.026   0.041   0.047   0.072
 13 A"   35 A'   36 A'   37 A'   38 A'   14 A"   39 A'   40 A'                 
  0.078   0.091   0.102   0.125   0.140   0.147   0.156   0.198
 41 A'   15 A"   42 A'   43 A'   44 A'   16 A"   45 A'   46 A'                 
  0.203   0.207   0.223   0.272   0.274   0.307   0.382   0.382
 17 A"   47 A'   48 A'   49 A'   18 A"   50 A'   19 A"   51 A'                 
  0.413   0.420   0.443   0.452   0.453   0.497   0.577   0.606
 20 A"   52 A'   53 A'   21 A"   54 A'   55 A'   56 A'   22 A"                 
  0.640   0.644   0.683   0.705   0.821   0.840   0.865   0.868
 57 A'   23 A"   58 A'   59 A'   60 A'   24 A"   25 A"   61 A'                 
  0.877   0.896   0.918   0.959   1.049   1.157   1.185   1.269
 62 A'   26 A"   63 A'   64 A'   65 A'   66 A'   67 A'   27 A"                 
  1.295   1.342   1.501   1.585   1.709   1.945   1.999   2.099
 68 A'   69 A'   28 A"   70 A'   71 A'   29 A"   72 A'   30 A"                 
  2.202   2.245   2.280   2.354   2.584   3.761   3.781   3.933
 73 A'   31 A"   74 A'   75 A'   76 A'   32 A"   77 A'   33 A"                 
  3.944   3.979   3.986   4.019   4.195   4.393   5.956   5.971
 78 A'   34 A"   79 A'   80 A'   81 A'   82 A'   35 A"   83 A'                 
  6.006   6.948   9.650  13.749  13.848  13.976  25.802  25.837
 84 A'   85 A'   86 A'   36 A"   87 A'   88 A'   37 A"   89 A'                 
 26.082  27.833  28.300  28.312  28.329  28.504  28.509  28.521
 90 A'   91 A'   38 A"   92 A'   93 A'   39 A"   94 A'   40 A"                 
 28.541  28.632  35.265 127.846 127.854 127.879 151.629 163.082
 95 A'   96 A'   97 A'   41 A"   98 A'   99 A'  100 A'  101 A'                 
215.6321901.791
102 A'  103 A'                                                                 
 --------------------------------------------------------------

          Ground-State Mulliken Net Atomic Charges

     Atom                 Charge (a.u.)
  ----------------------------------------
      1 P                     0.300678
      2 N                    -0.351849
      3 I                     0.229548
      4 Cl                   -0.178377
  ----------------------------------------
  Sum of atomic charges =    -0.000000

 -----------------------------------------------------------------
                    Cartesian Multipole Moments
 -----------------------------------------------------------------
    Charge (ESU x 10^10)
                -0.0000
    Dipole Moment (Debye)
         X      -0.4884      Y       0.2891      Z      -0.0000
       Tot       0.5675
    Quadrupole Moments (Debye-Ang)
        XX     -57.5516     XY       5.7795     YY     -61.2157
        XZ      -0.0000     YZ      -0.0000     ZZ     -58.8922
    Octopole Moments (Debye-Ang^2)
       XXX     -69.0019    XXY       0.1330    XYY     -19.2822
       YYY     -14.2641    XXZ      -0.0000    XYZ      -0.0000
       YYZ      -0.0000    XZZ     -16.2733    YZZ      -2.0436
       ZZZ      -0.0000
    Hexadecapole Moments (Debye-Ang^3)
      XXXX   -1111.7224   XXXY      34.5930   XXYY    -225.8130
      XYYY       2.6952   YYYY    -286.3172   XXXZ      -0.0000
      XXYZ      -0.0000   XYYZ      -0.0000   YYYZ      -0.0000
      XXZZ    -197.2256   XYZZ       3.2158   YYZZ     -60.3752
      XZZZ      -0.0000   YZZZ      -0.0000   ZZZZ     -77.6859
 -----------------------------------------------------------------
 Calculating MO derivatives via CPSCF
 D1JvT checksum  = 145056 10525.2575072673
 D1KAT checksum  = 335904 470.3838241129
   1         3          12      0.161259    0.062695
   2         3          12      0.021714    0.009250
   3         3          12      0.002764    0.000977
   4         3          12      0.000414    0.000154
   5         9           6      0.000043    0.000019
   6        13           2      0.000003    0.000002
   7        15           0      0.000000    0.000000    Roots Converged
 Time for AOints: 4.3 s (CPU) 1.1 s (wall)
 ------------------------------------------------------------------------------
                     AOints        : Timing summary (seconds)
 ------------------------------------------------------------------------------
     job step          cpu (% of tot)      sys (% of tot)     wall (% of tot)
 ------------------------------------------------------------------------------
  cpscf_lag         0.2274E+02 (33.8)   0.5000E-05 (41.7)   0.5933E+01 (33.3)
  iterzp            0.4008E+02 (59.6)   0.6000E-05 (50.0)   0.1069E+02 (60.1)
  make_fx           0.0000E+00 ( 0.0)   0.0000E+00 ( 0.0)   0.0000E+00 ( 0.0)
  AOints            0.4292E+01 ( 6.4)   0.1000E-05 ( 8.3)   0.1091E+01 ( 6.1)
 ------------------------------------------------------------------------------
   Grand Totals     0.6720E+02          0.1200E-04          0.1780E+02
 ------------------------------------------------------------------------------
 Calculating analytic Hessian of the SCF energy
 Polarizability Matrix (a.u.)
            1           2           3
    1-113.5591927  -2.9480085  -0.0000000
    2  -2.9480085 -69.9664495   0.0000000
    3  -0.0000000   0.0000000 -43.1246366

 Direct stationary perturbation theory relativistic correction:

 rels  =      98.201269577924
 relv  =    -325.666419413933
 rel2e =      42.534739337746
 E_rel =    -184.930410498263

 Hessian of the SCF Energy
            1           2           3           4           5           6
    1   0.5061185   0.0068119  -0.0000000  -0.4651683  -0.0202045   0.0000000
    2   0.0068119   0.1339487   0.0000000   0.0086908  -0.0282428   0.0000000
    3  -0.0000000   0.0000000   0.0215680   0.0000000  -0.0000000  -0.0246313
    4  -0.4651683   0.0086908   0.0000000   0.5377589   0.0410994  -0.0000000
    5  -0.0202045  -0.0282428  -0.0000000   0.0410994   0.0888869  -0.0000000
    6   0.0000000   0.0000000  -0.0246313  -0.0000000  -0.0000000   0.0323250
    7  -0.0248771  -0.0234706   0.0000000  -0.0585788  -0.0424363   0.0000000
    8   0.0050131  -0.0118915  -0.0000000  -0.0706046  -0.0529501   0.0000000
    9   0.0000000  -0.0000000   0.0102566   0.0000000   0.0000000  -0.0160590
   10  -0.0160731   0.0079678  -0.0000000  -0.0140118   0.0215414   0.0000000
   11   0.0083795  -0.0938144  -0.0000000   0.0208144  -0.0076940  -0.0000000
   12   0.0000000  -0.0000000  -0.0071934  -0.0000000  -0.0000000   0.0083653
            7           8           9          10          11          12
    1  -0.0248771   0.0050131   0.0000000  -0.0160731   0.0083795   0.0000000
    2  -0.0234706  -0.0118915  -0.0000000   0.0079678  -0.0938144  -0.0000000
    3   0.0000000  -0.0000000   0.0102566  -0.0000000  -0.0000000  -0.0071934
    4  -0.0585788  -0.0706046   0.0000000  -0.0140118   0.0208144  -0.0000000
    5  -0.0424363  -0.0529501   0.0000000   0.0215414  -0.0076940  -0.0000000
    6   0.0000000   0.0000000  -0.0160590   0.0000000  -0.0000000   0.0083653
    7   0.0792791   0.0644084  -0.0000000   0.0041768   0.0014984  -0.0000000
    8   0.0644084   0.0587761   0.0000000   0.0011831   0.0060656   0.0000000
    9  -0.0000000   0.0000000   0.0093936   0.0000000   0.0000000  -0.0035912
   10   0.0041768   0.0011831   0.0000000   0.0259081  -0.0306924   0.0000000
   11   0.0014984   0.0060656   0.0000000  -0.0306924   0.0954428   0.0000000
   12  -0.0000000   0.0000000  -0.0035912   0.0000000   0.0000000   0.0024193
 Gradient time:  CPU 100.55 s  wall 26.70 s
 **********************************************************************
 **                                                                  **
 **                       VIBRATIONAL ANALYSIS                       **
 **                       --------------------                       **
 **                                                                  **
 **        VIBRATIONAL FREQUENCIES (CM**-1) AND NORMAL MODES         **
 **     FORCE CONSTANTS (mDYN/ANGSTROM) AND REDUCED MASSES (AMU)     **
 **                  INFRARED INTENSITIES (KM/MOL)                   **
 **                                                                  **
 **********************************************************************


 Mode:                 1                      2                      3
 Frequency:        66.91                 283.86                 308.27
 Force Cnst:      0.1022                 0.7941                 1.5469
 Red. Mass:      38.7505                16.7274                27.6274
 IR Active:          YES                    YES                    YES
 IR Intens:        2.933                 17.192                  8.535
 Raman Active:       YES                    YES                    YES
               X      Y      Z        X      Y      Z        X      Y      Z
 P          0.131 -0.155  0.000    0.000  0.000 -0.365    0.648  0.197  0.000
 N          0.144 -0.388 -0.000    0.000 -0.000  0.924    0.584 -0.200 -0.000
 I         -0.279  0.066  0.000   -0.000 -0.000 -0.043   -0.141 -0.084  0.000
 Cl         0.838  0.055 -0.000   -0.000  0.000  0.110   -0.295  0.212 -0.000
 TransDip  -0.051  0.019  0.000    0.000 -0.000 -0.133    0.092 -0.018  0.000

 Mode:                 4                      5                      6
 Frequency:       404.81                 444.53                1178.45
 Force Cnst:      2.4115                 2.1372                13.4988
 Red. Mass:      24.9762                18.3568                16.4977
 IR Active:          YES                    YES                    YES
 IR Intens:       40.625                154.362                 60.549
 Raman Active:       YES                    YES                    YES
               X      Y      Z        X      Y      Z        X      Y      Z
 P         -0.092 -0.507 -0.000    0.120 -0.416  0.000   -0.382  0.000  0.000
 N         -0.030 -0.682  0.000    0.032  0.879 -0.000    0.921  0.071 -0.000
 I          0.070  0.066 -0.000   -0.041 -0.047  0.000   -0.007 -0.010  0.000
 Cl        -0.161  0.482  0.000    0.028  0.186 -0.000   -0.004  0.007 -0.000
 TransDip   0.119 -0.166 -0.000    0.266 -0.296  0.000   -0.212  0.130 -0.000

 STANDARD THERMODYNAMIC QUANTITIES AT   298.15 K  AND     1.00 ATM

   This Molecule has  0 Imaginary Frequencies
   Zero point vibrational energy:        3.841 kcal/mol

   Atom    1 Element P  Has Mass   30.97376
   Atom    2 Element N  Has Mass   14.00307
   Atom    3 Element I  Has Mass  126.90440
   Atom    4 Element Cl Has Mass   34.96885
   Molecular Mass:   206.850080 amu
   Principal axes and moments of inertia in amu*Bohr^2:
                             1           2           3
    Eigenvalues --      313.45583  1945.38681  2258.84263
          X               0.99997    -0.00714     0.00000
          Y               0.00714     0.99997    -0.00000
          Z              -0.00000     0.00000     1.00000
   Rotational Symmetry Number is   1
   The Molecule is an Asymmetric Top
   Translational Enthalpy:        0.889 kcal/mol
   Rotational Enthalpy:           0.889 kcal/mol
   Vibrational Enthalpy:          5.248 kcal/mol
   gas constant (RT):             0.592 kcal/mol
   Translational Entropy:        41.884  cal/mol.K
   Rotational Entropy:           28.712  cal/mol.K
   Vibrational Entropy:           8.927  cal/mol.K

   Total Enthalpy:                7.618 kcal/mol
   Total Entropy:                79.523  cal/mol.K
Archival summary:
1\1\TWL01\FREQ\ProcedureUnspecified\BasisUnspecified\1l111\taweetha\SunNov2517:39:042018SunNov2517:39:042018\0\\#,FREQ,ProcedureUnspecified,BasisUnspecified,\\0,1\I\N,1,2.04535\P,2,1.54705,1,137.442\Cl,3,2.13891,2,112.922,1,0,0\\\@

 Total job time:  31.34s(wall), 117.32s(cpu) 
 Sun Nov 25 17:39:04 2018

        *************************************************************
        *                                                           *
        *  Thank you very much for using Q-Chem.  Have a nice day.  *
        *                                                           *
        *************************************************************
