# Supplementary material for: Geometric and energetic data from ab initio calculations of haloethene, haloimine, halomethylenephosphine, haloiminophosphine, halodiazene, halodiphosphene and halocyclopropane
Source: Data Brief. 2019 Nov 2;27:104738. doi: 10.1016/j.dib.2019.104738 (PMC6861602; doi:10.1016/j.dib.2019.104738)
Supplement: Multimedia component 7 [file mmc7.zip › NP/B3LYP/IENPEBr.out]

Q-Chem Developer Version!
                  Welcome to Q-Chem
     A Quantum Leap Into The Future Of Chemistry


 Q-Chem 5.1, Q-Chem, Inc., Pleasanton, CA (2018)

 Yihan Shao,  Zhengting Gan,  E. Epifanovsky,  A. T. B. Gilbert,  M. Wormit,  
 J. Kussmann,  A. W. Lange,  A. Behn,  Jia Deng,  Xintian Feng,  D. Ghosh,  
 M. Goldey,  P. R. Horn,  L. D. Jacobson,  I. Kaliman,  T. Kus,  A. Landau,  
 Jie Liu,  E. I. Proynov,  R. M. Richard,  R. P. Steele,  E. J. Sundstrom,  
 H. L. Woodcock III,  P. M. Zimmerman,  D. Zuev,  B. Albrecht,  E. Alguire,  
 S. A. Baeppler,  D. Barton,  Z. Benda,  Y. A. Bernard,  E. J. Berquist,  
 K. B. Bravaya,  H. Burton,  D. Casanova,  Chun-Min Chang,  Yunqing Chen,  
 A. Chien,  K. D. Closser,  M. P. Coons,  S. Coriani,  S. Dasgupta,  
 A. L. Dempwolff,  M. Diedenhofen,  Hainam Do,  R. G. Edgar,  Po-Tung Fang,  
 S. Faraji,  S. Fatehi,  Qingguo Feng,  K. D. Fenk,  J. Fosso-Tande,  
 Qinghui Ge,  A. Ghysels,  G. Gidofalvi,  J. Gomes,  J. Gonthier,  A. Gunina,  
 D. Hait,  M. W. D. Hanson-Heine,  P. H. P. Harbach,  A. W. Hauser,  
 J. E. Herr,  E. G. Hohenstein,  Z. C. Holden,  Kerwin Hui,  B. C. Huynh,  
 T.-C. Jagau,  Hyunjun Ji,  B. Kaduk,  K. Khistyaev,  Jaehoon Kim,  
 P. Klunzinger,  K. Koh,  D. Kosenkov,  L. Koulias,  T. Kowalczyk,  
 C. M. Krauter,  A. Kunitsa,  Ka Un Lao,  A. Laurent,  K. V. Lawler,  
 Joonho Lee,  D. Lefrancois,  S. Lehtola,  D. S. Levine,  Yi-Pei Li,  
 You-Sheng Lin,  Fenglai Liu,  E. Livshits,  A. Luenser,  P. Manohar,  
 E. Mansoor,  S. F. Manzer,  Shan-Ping Mao,  Yuezhi Mao,  N. Mardirossian,  
 A. V. Marenich,  T. Markovich,  L. A. Martinez-Martinez,  S. A. Maurer,  
 N. J. Mayhall,  S. C. McKenzie,  J.-M. Mewes,  A. F. Morrison,  
 J. W. Mullinax,  K. Nanda,  T. S. Nguyen-Beck,  R. Olivares-Amaya,  
 J. A. Parkhill,  T. M. Perrine,  F. Plasser,  P. Pokhilko,  S. Prager,  
 A. Prociuk,  E. Ramos,  D. R. Rehn,  F. Rob,  M. Schneider,  N. Sergueev,  
 S. M. Sharada,  S. Sharma,  D. W. Small,  T. Stauch,  T. Stein,  
 Yu-Chuan Su,  A. J. W. Thom,  A. Tkatchenko,  T. Tsuchimochi,  N. M. Tubman,  
 L. Vogt,  M. L. Vidal,  O. Vydrov,  M. A. Watson,  J. Wenzel,  
 M. de Wergifosse,  T. A. Wesolowski,  A. White,  J. Witte,  A. Yamada,  
 Jun Yang,  K. Yao,  S. Yeganeh,  S. R. Yost,  Zhi-Qiang You,  A. Zech,  
 Igor Ying Zhang,  Xing Zhang,  Yan Zhao,  Ying Zhu,  B. R. Brooks,  
 G. K. L. Chan,  C. J. Cramer,  M. S. Gordon,  W. J. Hehre,  A. Klamt,  
 M. W. Schmidt,  C. D. Sherrill,  D. G. Truhlar,  A. Aspuru-Guzik,  R. Baer,  
 A. T. Bell,  N. A. Besley,  Jeng-Da Chai,  A. E. DePrince, III,  
 R. A. DiStasio Jr.,  A. Dreuw,  B. D. Dunietz,  T. R. Furlani,  
 Chao-Ping Hsu,  Yousung Jung,  Jing Kong,  D. S. Lambrecht,  WanZhen Liang,  
 C. Ochsenfeld,  V. A. Rassolov,  L. V. Slipchenko,  J. E. Subotnik,  
 T. Van Voorhis,  J. M. Herbert,  A. I. Krylov,  P. M. W. Gill,  M. Head-Gordon

 Contributors to earlier versions of Q-Chem not listed above: 
 R. D. Adamson,  B. Austin,  J. Baker,  G. J. O. Beran,  K. Brandhorst,  
 S. T. Brown,  E. F. C. Byrd,  A. K. Chakraborty,  C.-L. Cheng,  
 Siu Hung Chien,  D. M. Chipman,  D. L. Crittenden,  H. Dachsel,  
 R. J. Doerksen,  A. D. Dutoi,  L. Fusti-Molnar,  W. A. Goddard III,  
 A. Golubeva-Zadorozhnaya,  S. R. Gwaltney,  G. Hawkins,  A. Heyden,  
 S. Hirata,  G. Kedziora,  F. J. Keil,  C. Kelley,  Jihan Kim,  R. A. King,  
 R. Z. Khaliullin,  P. P. Korambath,  W. Kurlancheek,  A. M. Lee,  M. S. Lee,  
 S. V. Levchenko,  Ching Yeh Lin,  D. Liotard,  R. C. Lochan,  I. Lotan,  
 P. E. Maslen,  N. Nair,  D. P. O'Neill,  D. Neuhauser,  E. Neuscamman,  
 C. M. Oana,  R. Olson,  B. Peters,  R. Peverati,  P. A. Pieniazek,  
 Y. M. Rhee,  J. Ritchie,  M. A. Rohrdanz,  E. Rosta,  N. J. Russ,  
 H. F. Schaefer III,  N. E. Schultz,  N. Shenvi,  A. C. Simmonett,  A. Sodt,  
 D. Stuck,  K. S. Thanthiriwatte,  V. Vanovschi,  Tao Wang,  A. Warshel,  
 C. F. Williams,  Q. Wu,  X. Xu,  W. Zhang

 Please cite Q-Chem as follows:
 Y. Shao et al., Mol. Phys. 113, 184-215 (2015)
 DOI: 10.1080/00268976.2014.952696

 Q-Chem 5.1.2 for Intel X86 EM64T Linux

 Parts of Q-Chem use Armadillo 8.300.2 (Tropical Shenanigans).
 http://arma.sourceforge.net/

 Q-Chem begins on Sun Nov 25 17:32:21 2018  

Host: 
0

     Scratch files written to /scratch/taweetham/qchem46813//
Input Ideriv = 2
Curr. Ideriv = -1
Max.  Ideriv = 2

Checking the input file for inconsistencies... 	...done.

--------------------------------------------------------------
User input:
--------------------------------------------------------------
$molecule
0 1
P 
N 1 PP 
I 2 PI 1 ANG 
Br 1 PBr 2 ANG  3 DHA

PP=1.9
PH=1.44
PF=1.54
PCl=2.03
PBr=2.5
PI=2.6
ANG=120.0
DHA=180.0
$end

$rem
   job_type	optimization
   basis	6-311++g**
   method	b3lyp
$end

--------------------------------------------------------------
 ----------------------------------------------------------------
             Standard Nuclear Orientation (Angstroms)
    I     Atom           X                Y                Z
 ----------------------------------------------------------------
    1      P       1.1856512429    -0.5926886961     0.0000000000
    2      N      -0.1824170815     0.7257911330    -0.0000000000
    3      I      -2.6809776554     0.0066283843     0.0000000000
    4      Br      3.5881133331     0.0988139468    -0.0000000000
 ----------------------------------------------------------------
 Molecular Point Group                 Cs    NOp =  2
 Largest Abelian Subgroup              Cs    NOp =  2
 Nuclear Repulsion Energy =   513.8821189513 hartrees
 There are       55 alpha and       55 beta electrons
 Requested basis set is 6-311++G(d,p)
 There are 62 shells and 162 basis functions

 Total QAlloc Memory Limit   2000 MB
 Mega-Array Size       188 MB
 MEM_STATIC part       192 MB
 A cutoff of  1.0D-11 yielded   1334 shell pairs
 There are      9717 function pairs (     10914 Cartesian)

 -------------------------------------------------------
 OpenMP Integral Computing Module                       
 Release: version 1.0, May 2013, Q-Chem Inc. Pittsburgh 
 -------------------------------------------------------
 Integral Job Info:
 Integral job number is                      11
 Integral operator is                         1
 short-range coefficients                     0
 long-range coefficients              100000000
 Omega coefficients                           0
 if combine SR and LR in K                    0
 Integral screening is                        0
 Integral computing path is                   2
 max size of driver memory is            800000
 size of driver memory is                593474
 size of scratch memory is             29623520
 max col of scratch BK array               1296
 max len of scratch array in speh3          155
 max len of scratch index in speh4           18
 max int batch size is                      520
 min int batch size is                       52
 fixed nKL is                                45
 max L of basis functions is                  2
 order of int derivative is                   0
 number of shells is                         62
 number of basis is                         172
 number of cartesian basis is               172
 number of contracted shell pairs          1334
 number of primitive shell pairs           3095
 maxK2 (contraction) of shell pair           36
 max number of K2 of shell pair               1
 max number of CS2 of shell pair            205
 max number of PS2 of shell pair            205
 mem total for path MDJ                  523660
 -------------------------------------------------------
 Smallest overlap matrix eigenvalue = 2.43E-03

 Scale SEOQF with 1.000000e-01/1.000000e-01/1.000000e-01

 Standard Electronic Orientation quadrupole field applied
 Nucleus-field energy     =     0.0000000311 hartrees
 Guess from superposition of atomic densities
 Warning:  Energy on first SCF cycle will be non-variational
 SAD guess density has 110.000000 electrons

 -----------------------------------------------------------------------
  General SCF calculation program by
  Eric Jon Sundstrom, Paul Horn, Yuezhi Mao, Dmitri Zuev, Alec White,
  David Stuck, Shaama M.S., Shane Yost, Joonho Lee, David Small,
  Daniel Levine, Susi Lehtola, Hugh Burton, Evgeny Epifanovsky
 -----------------------------------------------------------------------
 Exchange:     0.2000 Hartree-Fock + 0.0800 Slater + 0.7200 B88
 Correlation:  0.1900 VWN1RPA + 0.8100 LYP
 Using SG-1 standard quadrature grid
 using 4 threads for integral computing
 -------------------------------------------------------
 OpenMP Integral computing Module                
 Release: version 2.0, May 2017, Q-Chem Inc. Pleasanton 
 -------------------------------------------------------
 -------------------------------------------------------
 OpenMP BLAS3 based DFT computing Module                
 Release: version 1.0, May 2013, Q-Chem Inc. Pittsburgh 
 -------------------------------------------------------
 A restricted SCF calculation will be
 performed using DIIS
 SCF converges when DIIS error is below 1.0e-08
 ---------------------------------------
  Cycle       Energy         DIIS error
 ---------------------------------------
    1   -9889.4166547054      2.64e-02  
    2   -9889.5962917133      4.83e-03  
    3   -9888.5531674342      1.61e-02  
    4   -9889.6081089393      4.51e-03  
    5   -9889.6851885746      1.22e-03  
    6   -9889.6883414241      6.24e-04  
    7   -9889.6893810778      4.44e-05  
    8   -9889.6893854820      2.47e-05  
    9   -9889.6893869535      1.36e-05  
   10   -9889.6893873791      8.06e-06  
   11   -9889.6893875924      2.83e-06  
   12   -9889.6893876187      4.29e-07  
   13   -9889.6893876195      4.71e-08  
   14   -9889.6893876195      2.80e-08  
   15   -9889.6893876195      4.73e-09  Convergence criterion met
 ---------------------------------------
 SCF time:   CPU 24.91s  wall 7.00s 
 SCF   energy in the final basis set =    -9889.6893876195
 Total energy in the final basis set =    -9889.6893876195

 --------------------------------------------------------------
             Orbital Energies (a.u.) and Symmetries
 --------------------------------------------------------------

 Alpha MOs, Restricted
 -- Occupied --                  
******* -482.85 -176.33 -165.74 -165.74 -165.74  -77.18  -62.51
  1 A'    2 A'    3 A'    4 A'    1 A"    5 A'    6 A'    7 A'                 
-56.327 -56.324 -56.324 -35.830 -31.324 -31.316 -31.316 -22.974
  8 A'    2 A"    9 A'   10 A'   11 A'    3 A"   12 A'   13 A'                 
-22.973 -22.973 -22.967 -22.967 -14.432  -8.715  -6.669  -6.545
  4 A"   14 A'    5 A"   15 A'   16 A'   17 A'   18 A'   19 A'                 
 -6.534  -6.533  -6.378  -4.831  -4.829  -4.827  -4.793  -4.774
  6 A"   20 A'   21 A'   22 A'    7 A"   23 A'   24 A'    8 A"                 
 -4.773  -2.656  -2.653  -2.652  -2.644  -2.644  -2.057  -2.051
 25 A'   26 A'    9 A"   27 A'   10 A"   28 A'   29 A'   30 A'                 
 -2.051  -2.035  -2.035  -0.817  -0.785  -0.653  -0.583  -0.399
 11 A"   31 A'   12 A"   32 A'   33 A'   34 A'   35 A'   36 A'                 
 -0.371  -0.345  -0.323  -0.313  -0.303  -0.284  -0.283
 37 A'   13 A"   38 A'   14 A"   39 A'   15 A"   40 A'                         
 -- Virtual --                   
 -0.200  -0.166  -0.115  -0.031   0.003   0.032   0.040   0.051
 41 A'   16 A"   42 A'   43 A'   44 A'   45 A'   17 A"   46 A'                 
  0.059   0.073   0.076   0.112   0.123   0.137   0.138   0.177
 47 A'   18 A"   48 A'   49 A'   50 A'   19 A"   51 A'   52 A'                 
  0.209   0.210   0.229   0.251   0.274   0.280   0.345   0.384
 53 A'   20 A"   54 A'   55 A'   21 A"   56 A'   57 A'   58 A'                 
  0.384   0.391   0.397   0.412   0.418   0.441   0.501   0.501
 22 A"   59 A'   23 A"   60 A'   24 A"   61 A'   25 A"   62 A'                 
  0.522   0.530   0.551   0.559   0.584   0.589   0.623   0.655
 63 A'   64 A'   26 A"   65 A'   66 A'   27 A"   67 A'   68 A'                 
  0.672   0.775   0.805   0.829   0.933   0.958   1.136   1.267
 28 A"   69 A'   70 A'   29 A"   71 A'   72 A'   73 A'   30 A"                 
  1.285   1.297   1.461   1.511   1.605   1.927   1.962   1.981
 74 A'   75 A'   31 A"   76 A'   77 A'   32 A"   78 A'   33 A"                 
  1.985   1.986   2.032   2.048   2.328   3.738   3.751   3.799
 34 A"   79 A'   80 A'   81 A'   82 A'   35 A"   83 A'   84 A'                 
  3.938   3.942   3.945   3.967   3.979   3.984   3.985   4.000
 36 A"   85 A'   37 A"   86 A'   38 A"   87 A'   39 A"   88 A'                 
  4.050   4.122   4.262   5.954   5.967   5.988   6.552   6.689
 89 A'   90 A'   91 A'   40 A"   92 A'   93 A'   94 A'   95 A'                 
  7.536   7.540   7.571  13.715  13.752  13.843  27.701  28.299
 41 A"   96 A'   97 A'   42 A"   98 A'   99 A'  100 A'   43 A"                 
 28.309  28.323  28.508  28.512  28.512  28.520  28.562  35.194
101 A'  102 A'   44 A"   45 A"  103 A'  104 A'  105 A'  106 A'                 
 47.846 127.846 127.854 127.868 151.519 162.794 289.732 289.735
107 A'   46 A"  108 A'  109 A'  110 A'  111 A'   47 A"  112 A'                 
289.7781020.6241901.677
113 A'  114 A'  115 A'                                                         

 Beta MOs, Restricted
 -- Occupied --                  
******* -482.85 -176.33 -165.74 -165.74 -165.74  -77.18  -62.51
  1 A'    2 A'    3 A'    4 A'    1 A"    5 A'    6 A'    7 A'                 
-56.327 -56.324 -56.324 -35.830 -31.324 -31.316 -31.316 -22.974
  8 A'    2 A"    9 A'   10 A'   11 A'    3 A"   12 A'   13 A'                 
-22.973 -22.973 -22.967 -22.967 -14.432  -8.715  -6.669  -6.545
  4 A"   14 A'    5 A"   15 A'   16 A'   17 A'   18 A'   19 A'                 
 -6.534  -6.533  -6.378  -4.831  -4.829  -4.827  -4.793  -4.774
  6 A"   20 A'   21 A'   22 A'    7 A"   23 A'   24 A'    8 A"                 
 -4.773  -2.656  -2.653  -2.652  -2.644  -2.644  -2.057  -2.051
 25 A'   26 A'    9 A"   27 A'   10 A"   28 A'   29 A'   30 A'                 
 -2.051  -2.035  -2.035  -0.817  -0.785  -0.653  -0.583  -0.399
 11 A"   31 A'   12 A"   32 A'   33 A'   34 A'   35 A'   36 A'                 
 -0.371  -0.345  -0.323  -0.313  -0.303  -0.284  -0.283
 37 A'   13 A"   38 A'   14 A"   39 A'   15 A"   40 A'                         
 -- Virtual --                   
 -0.200  -0.166  -0.115  -0.031   0.003   0.032   0.040   0.051
 41 A'   16 A"   42 A'   43 A'   44 A'   45 A'   17 A"   46 A'                 
  0.059   0.073   0.076   0.112   0.123   0.137   0.138   0.177
 47 A'   18 A"   48 A'   49 A'   50 A'   19 A"   51 A'   52 A'                 
  0.209   0.210   0.229   0.251   0.274   0.280   0.345   0.384
 53 A'   20 A"   54 A'   55 A'   21 A"   56 A'   57 A'   58 A'                 
  0.384   0.391   0.397   0.412   0.418   0.441   0.501   0.501
 22 A"   59 A'   23 A"   60 A'   24 A"   61 A'   25 A"   62 A'                 
  0.522   0.530   0.551   0.559   0.584   0.589   0.623   0.655
 63 A'   64 A'   26 A"   65 A'   66 A'   27 A"   67 A'   68 A'                 
  0.672   0.775   0.805   0.829   0.933   0.958   1.136   1.267
 28 A"   69 A'   70 A'   29 A"   71 A'   72 A'   73 A'   30 A"                 
  1.285   1.297   1.461   1.511   1.605   1.927   1.962   1.981
 74 A'   75 A'   31 A"   76 A'   77 A'   32 A"   78 A'   33 A"                 
  1.985   1.986   2.032   2.048   2.328   3.738   3.751   3.799
 34 A"   79 A'   80 A'   81 A'   82 A'   35 A"   83 A'   84 A'                 
  3.938   3.942   3.945   3.967   3.979   3.984   3.985   4.000
 36 A"   85 A'   37 A"   86 A'   38 A"   87 A'   39 A"   88 A'                 
  4.050   4.122   4.262   5.954   5.967   5.988   6.552   6.689
 89 A'   90 A'   91 A'   40 A"   92 A'   93 A'   94 A'   95 A'                 
  7.536   7.540   7.571  13.715  13.752  13.843  27.701  28.299
 41 A"   96 A'   97 A'   42 A"   98 A'   99 A'  100 A'   43 A"                 
 28.309  28.323  28.508  28.512  28.512  28.520  28.562  35.194
101 A'  102 A'   44 A"   45 A"  103 A'  104 A'  105 A'  106 A'                 
 47.846 127.846 127.854 127.868 151.519 162.794 289.732 289.735
107 A'   46 A"  108 A'  109 A'  110 A'  111 A'   47 A"  112 A'                 
289.7781020.6241901.677
113 A'  114 A'  115 A'                                                         
 --------------------------------------------------------------

          Ground-State Mulliken Net Atomic Charges

     Atom                 Charge (a.u.)
  ----------------------------------------
      1 P                     0.341485
      2 N                    -0.269524
      3 I                     0.088036
      4 Br                   -0.159997
  ----------------------------------------
  Sum of atomic charges =     0.000000

 -----------------------------------------------------------------
                    Cartesian Multipole Moments
 -----------------------------------------------------------------
    Charge (ESU x 10^10)
                 0.0000
    Dipole Moment (Debye)
         X      -0.5865      Y      -1.7976      Z      -0.0000
       Tot       1.8908
    Quadrupole Moments (Debye-Ang)
        XX     -63.3868     XY      -0.2615     YY     -67.9664
        XZ      -0.0000     YZ       0.0000     ZZ     -66.6894
    Octopole Moments (Debye-Ang^2)
       XXX     -48.4846    XXY      -1.1425    XYY      -3.6015
       YYY       1.0185    XXZ      -0.0000    XYZ       0.0000
       YYZ      -0.0000    XZZ      -3.2696    YZZ       0.4352
       ZZZ      -0.0000
    Hexadecapole Moments (Debye-Ang^3)
      XXXX   -2669.5055   XXXY      25.7045   XXYY    -508.3714
      XYYY       9.7841   YYYY    -142.4431   XXXZ       0.0000
      XXYZ       0.0000   XYYZ      -0.0000   YYYZ       0.0000
      XXZZ    -500.7345   XYZZ       2.9214   YYZZ     -38.6157
      XZZZ      -0.0000   YZZZ       0.0000   ZZZZ     -91.8372
 -----------------------------------------------------------------
 Calculating analytic gradient of the SCF energy
 Gradient of SCF Energy
            1           2           3           4
    1   0.0641818  -0.0556025  -0.0446040   0.0360247
    2  -0.0577109   0.0615017  -0.0020436  -0.0017472
    3  -0.0000000   0.0000000  -0.0000000   0.0000000
 Max gradient component =       6.418E-02
 RMS gradient           =       3.832E-02
 Gradient time:  CPU 5.46 s  wall 1.46 s
 Geometry Optimization Parameters
   NAtoms,    NIC,     NZ,  NCons,   NDum,   NFix, NCnnct, MaxDiis
        4      14       4       0       0       0       0       0


** GEOMETRY OPTIMIZATION IN DELOCALIZED INTERNAL COORDINATES **
   Searching for a Minimum

   Optimization Cycle:   1

                       Coordinates (Angstroms)
     ATOM                X               Y               Z
      1  P         1.1856512429   -0.5926886961    0.0000000000
      2  N        -0.1824170815    0.7257911330    0.0000000000
      3  I        -2.6809776554    0.0066283843    0.0000000000
      4  Br        3.5881133331    0.0988139468    0.0000000000
   Point Group: cs    Number of degrees of freedom:     5


   Energy is  -9889.689387619


 Attempting to Generate Delocalized Internal Coordinates

  5 Hessian modes will be used to form the next step
  Hessian Eigenvalues:
     0.044459    0.092515    0.195927    0.250000    0.250000

 Minimum Search - Taking Simple RFO Step
 Searching for Lamda that Minimizes Along All modes
 Value Taken    Lamda =  -0.08226852
 Calculated Step too Large.  Step scaled by  0.495879
 Step Taken.  Stepsize is  0.300000

                             Maximum     Tolerance    Cnvgd?
         Gradient           0.112820      0.000300      NO
         Displacement       0.215408      0.001200      NO
         Energy change     *********      0.000001      NO


 New Cartesian Coordinates Obtained by Inverse Iteration

 Displacement from previous Coordinates is:  0.464100
 ----------------------------------------------------------------
             Standard Nuclear Orientation (Angstroms)
    I     Atom           X                Y                Z
 ----------------------------------------------------------------
    1      P       1.1009921773    -0.5992150535     0.0000000000
    2      N      -0.1142451317     0.7198674240     0.0000000000
    3      I      -2.5181064773    -0.0011089795     0.0000000000
    4      Br      3.4417292709     0.1190013771     0.0000000000
 ----------------------------------------------------------------
 Molecular Point Group                 Cs    NOp =  2
 Largest Abelian Subgroup              Cs    NOp =  2
 Nuclear Repulsion Energy =   537.9852770542 hartrees
 There are       55 alpha and       55 beta electrons
 Applying Cartesian multipole field
    Component          Value
    ---------          -----
     (2,0,0)        1.00000E-11
     (0,2,0)        2.00000E-11
     (0,0,2)       -3.00000E-11
 Nucleus-field energy     =     0.0000000281 hartrees
 Requested basis set is 6-311++G(d,p)
 There are 62 shells and 162 basis functions
 A cutoff of  1.0D-11 yielded   1362 shell pairs
 There are     10002 function pairs (     11255 Cartesian)
 Smallest overlap matrix eigenvalue = 2.31E-03
 Guess MOs from SCF MO coefficient file

 -----------------------------------------------------------------------
  General SCF calculation program by
  Eric Jon Sundstrom, Paul Horn, Yuezhi Mao, Dmitri Zuev, Alec White,
  David Stuck, Shaama M.S., Shane Yost, Joonho Lee, David Small,
  Daniel Levine, Susi Lehtola, Hugh Burton, Evgeny Epifanovsky
 -----------------------------------------------------------------------
 Exchange:     0.2000 Hartree-Fock + 0.0800 Slater + 0.7200 B88
 Correlation:  0.1900 VWN1RPA + 0.8100 LYP
 Using SG-1 standard quadrature grid
 using 4 threads for integral computing
 -------------------------------------------------------
 OpenMP Integral computing Module                
 Release: version 2.0, May 2017, Q-Chem Inc. Pleasanton 
 -------------------------------------------------------
 -------------------------------------------------------
 OpenMP BLAS3 based DFT computing Module                
 Release: version 1.0, May 2013, Q-Chem Inc. Pittsburgh 
 -------------------------------------------------------
 A restricted SCF calculation will be
 performed using DIIS
 SCF converges when DIIS error is below 1.0e-08
 ---------------------------------------
  Cycle       Energy         DIIS error
 ---------------------------------------
    1   -9889.7232757991      9.07e-04  
    2   -9889.7154292663      1.95e-03  
    3   -9889.7254452349      8.49e-04  
    4   -9889.7277759616      1.91e-04  
    5   -9889.7279067279      8.52e-05  
    6   -9889.7279365252      1.45e-05  
    7   -9889.7279371961      3.90e-06  
    8   -9889.7279372476      2.99e-06  
    9   -9889.7279372831      5.65e-07  
   10   -9889.7279372857      2.25e-07  
   11   -9889.7279372859      3.86e-08  
   12   -9889.7279372859      9.77e-09  Convergence criterion met
 ---------------------------------------
 SCF time:   CPU 20.57s  wall 5.00s 
 SCF   energy in the final basis set =    -9889.7279372859
 Total energy in the final basis set =    -9889.7279372859

 --------------------------------------------------------------
             Orbital Energies (a.u.) and Symmetries
 --------------------------------------------------------------

 Alpha MOs, Restricted
 -- Occupied --                  
******* -482.85 -176.34 -165.74 -165.74 -165.74  -77.17  -62.51
  1 A'    2 A'    3 A'    4 A'    1 A"    5 A'    6 A'    7 A'                 
-56.325 -56.322 -56.322 -35.832 -31.327 -31.318 -31.318 -22.977
  8 A'    2 A"    9 A'   10 A'   11 A'    3 A"   12 A'   13 A'                 
-22.975 -22.975 -22.969 -22.969 -14.421  -8.713  -6.661  -6.543
  4 A"   14 A'   15 A'    5 A"   16 A'   17 A'   18 A'   19 A'                 
 -6.533  -6.532  -6.380  -4.823  -4.821  -4.819  -4.795  -4.776
  6 A"   20 A'   21 A'   22 A'    7 A"   23 A'   24 A'    8 A"                 
 -4.776  -2.654  -2.651  -2.651  -2.642  -2.642  -2.060  -2.054
 25 A'   26 A'    9 A"   27 A'   10 A"   28 A'   29 A'   30 A'                 
 -2.054  -2.038  -2.038  -0.838  -0.787  -0.656  -0.572  -0.403
 11 A"   31 A'   12 A"   32 A'   33 A'   34 A'   35 A'   36 A'                 
 -0.383  -0.353  -0.323  -0.316  -0.304  -0.285  -0.284
 37 A'   13 A"   38 A'   14 A"   39 A'   15 A"   40 A'                         
 -- Virtual --                   
 -0.189  -0.154  -0.098  -0.013   0.004   0.032   0.040   0.055
 41 A'   16 A"   42 A'   43 A'   44 A'   45 A'   17 A"   46 A'                 
  0.060   0.074   0.080   0.111   0.125   0.137   0.144   0.174
 47 A'   18 A"   48 A'   49 A'   50 A'   19 A"   51 A'   52 A'                 
  0.209   0.209   0.224   0.255   0.274   0.289   0.354   0.383
 20 A"   53 A'   54 A'   55 A'   21 A"   56 A'   57 A'   22 A"                 
  0.385   0.390   0.397   0.416   0.417   0.449   0.495   0.515
 58 A'   59 A'   23 A"   60 A'   24 A"   61 A'   25 A"   62 A'                 
  0.532   0.545   0.552   0.573   0.589   0.595   0.629   0.665
 63 A'   64 A'   26 A"   65 A'   66 A'   27 A"   67 A'   68 A'                 
  0.687   0.785   0.834   0.836   0.949   0.971   1.143   1.266
 28 A"   69 A'   29 A"   70 A'   71 A'   72 A'   73 A'   30 A"                 
  1.288   1.300   1.468   1.530   1.622   1.928   1.979   1.982
 74 A'   75 A'   31 A"   76 A'   77 A'   32 A"   78 A'   33 A"                 
  1.998   2.013   2.047   2.080   2.399   3.742   3.771   3.821
 79 A'   34 A"   80 A'   81 A'   82 A'   35 A"   83 A'   84 A'                 
  3.937   3.942   3.946   3.971   3.982   3.988   3.988   4.007
 36 A"   85 A'   37 A"   86 A'   38 A"   39 A"   87 A'   88 A'                 
  4.061   4.138   4.284   5.954   5.968   5.993   6.559   6.748
 89 A'   90 A'   91 A'   40 A"   92 A'   93 A'   94 A'   95 A'                 
  7.538   7.543   7.582  13.724  13.771  13.856  27.717  28.299
 41 A"   96 A'   97 A'   42 A"   98 A'   99 A'  100 A'   43 A"                 
 28.310  28.325  28.507  28.510  28.511  28.520  28.572  35.210
101 A'  102 A'   44 A"   45 A"  103 A'  104 A'  105 A'  106 A'                 
 47.853 127.845 127.854 127.871 151.533 162.854 289.735 289.738
107 A'   46 A"  108 A'  109 A'  110 A'  111 A'   47 A"  112 A'                 
289.7891020.6321901.690
113 A'  114 A'  115 A'                                                         

 Beta MOs, Restricted
 -- Occupied --                  
******* -482.85 -176.34 -165.74 -165.74 -165.74  -77.17  -62.51
  1 A'    2 A'    3 A'    4 A'    1 A"    5 A'    6 A'    7 A'                 
-56.325 -56.322 -56.322 -35.832 -31.327 -31.318 -31.318 -22.977
  8 A'    2 A"    9 A'   10 A'   11 A'    3 A"   12 A'   13 A'                 
-22.975 -22.975 -22.969 -22.969 -14.421  -8.713  -6.661  -6.543
  4 A"   14 A'   15 A'    5 A"   16 A'   17 A'   18 A'   19 A'                 
 -6.533  -6.532  -6.380  -4.823  -4.821  -4.819  -4.795  -4.776
  6 A"   20 A'   21 A'   22 A'    7 A"   23 A'   24 A'    8 A"                 
 -4.776  -2.654  -2.651  -2.651  -2.642  -2.642  -2.060  -2.054
 25 A'   26 A'    9 A"   27 A'   10 A"   28 A'   29 A'   30 A'                 
 -2.054  -2.038  -2.038  -0.838  -0.787  -0.656  -0.572  -0.403
 11 A"   31 A'   12 A"   32 A'   33 A'   34 A'   35 A'   36 A'                 
 -0.383  -0.353  -0.323  -0.316  -0.304  -0.285  -0.284
 37 A'   13 A"   38 A'   14 A"   39 A'   15 A"   40 A'                         
 -- Virtual --                   
 -0.189  -0.154  -0.098  -0.013   0.004   0.032   0.040   0.055
 41 A'   16 A"   42 A'   43 A'   44 A'   45 A'   17 A"   46 A'                 
  0.060   0.074   0.080   0.111   0.125   0.137   0.144   0.174
 47 A'   18 A"   48 A'   49 A'   50 A'   19 A"   51 A'   52 A'                 
  0.209   0.209   0.224   0.255   0.274   0.289   0.354   0.383
 20 A"   53 A'   54 A'   55 A'   21 A"   56 A'   57 A'   22 A"                 
  0.385   0.390   0.397   0.416   0.417   0.449   0.495   0.515
 58 A'   59 A'   23 A"   60 A'   24 A"   61 A'   25 A"   62 A'                 
  0.532   0.545   0.552   0.573   0.589   0.595   0.629   0.665
 63 A'   64 A'   26 A"   65 A'   66 A'   27 A"   67 A'   68 A'                 
  0.687   0.785   0.834   0.836   0.949   0.971   1.143   1.266
 28 A"   69 A'   29 A"   70 A'   71 A'   72 A'   73 A'   30 A"                 
  1.288   1.300   1.468   1.530   1.622   1.928   1.979   1.982
 74 A'   75 A'   31 A"   76 A'   77 A'   32 A"   78 A'   33 A"                 
  1.998   2.013   2.047   2.080   2.399   3.742   3.771   3.821
 79 A'   34 A"   80 A'   81 A'   82 A'   35 A"   83 A'   84 A'                 
  3.937   3.942   3.946   3.971   3.982   3.988   3.988   4.007
 36 A"   85 A'   37 A"   86 A'   38 A"   39 A"   87 A'   88 A'                 
  4.061   4.138   4.284   5.954   5.968   5.993   6.559   6.748
 89 A'   90 A'   91 A'   40 A"   92 A'   93 A'   94 A'   95 A'                 
  7.538   7.543   7.582  13.724  13.771  13.856  27.717  28.299
 41 A"   96 A'   97 A'   42 A"   98 A'   99 A'  100 A'   43 A"                 
 28.310  28.325  28.507  28.510  28.511  28.520  28.572  35.210
101 A'  102 A'   44 A"   45 A"  103 A'  104 A'  105 A'  106 A'                 
 47.853 127.845 127.854 127.871 151.533 162.854 289.735 289.738
107 A'   46 A"  108 A'  109 A'  110 A'  111 A'   47 A"  112 A'                 
289.7891020.6321901.690
113 A'  114 A'  115 A'                                                         
 --------------------------------------------------------------

          Ground-State Mulliken Net Atomic Charges

     Atom                 Charge (a.u.)
  ----------------------------------------
      1 P                     0.329211
      2 N                    -0.278593
      3 I                     0.103787
      4 Br                   -0.154405
  ----------------------------------------
  Sum of atomic charges =     0.000000

 -----------------------------------------------------------------
                    Cartesian Multipole Moments
 -----------------------------------------------------------------
    Charge (ESU x 10^10)
                 0.0000
    Dipole Moment (Debye)
         X      -0.7958      Y      -1.8518      Z       0.0000
       Tot       2.0156
    Quadrupole Moments (Debye-Ang)
        XX     -62.9461     XY      -0.1284     YY     -67.9760
        XZ       0.0000     YZ      -0.0000     ZZ     -66.2877
    Octopole Moments (Debye-Ang^2)
       XXX     -48.8237    XXY      -1.0276    XYY      -5.1710
       YYY       1.0997    XXZ       0.0000    XYZ      -0.0000
       YYZ       0.0000    XZZ      -4.4387    YZZ       0.3890
       ZZZ       0.0000
    Hexadecapole Moments (Debye-Ang^3)
      XXXX   -2408.6200   XXXY      22.9791   XXYY    -460.0286
      XYYY       2.4209   YYYY    -143.3765   XXXZ       0.0000
      XXYZ      -0.0000   XYYZ       0.0000   YYYZ      -0.0000
      XXZZ    -453.1088   XYZZ       0.4286   YYZZ     -38.4253
      XZZZ       0.0000   YZZZ      -0.0000   ZZZZ     -90.5051
 -----------------------------------------------------------------
 Calculating analytic gradient of the SCF energy
 Gradient of SCF Energy
            1           2           3           4
    1   0.0550660  -0.0486938  -0.0379559   0.0315836
    2  -0.0560973   0.0635565  -0.0057491  -0.0017101
    3   0.0000000  -0.0000000   0.0000000  -0.0000000
 Max gradient component =       6.356E-02
 RMS gradient           =       3.543E-02
 Gradient time:  CPU 5.73 s  wall 1.54 s
 Geometry Optimization Parameters
   NAtoms,    NIC,     NZ,  NCons,   NDum,   NFix, NCnnct, MaxDiis
        4      14       4       0       0       0       0       0

 Cartesian Hessian Update
 Hessian Updated using BFGS Update


** GEOMETRY OPTIMIZATION IN DELOCALIZED INTERNAL COORDINATES **
   Searching for a Minimum

   Optimization Cycle:   2

                       Coordinates (Angstroms)
     ATOM                X               Y               Z
      1  P         1.1009921773   -0.5992150535    0.0000000000
      2  N        -0.1142451317    0.7198674240    0.0000000000
      3  I        -2.5181064773   -0.0011089795    0.0000000000
      4  Br        3.4417292709    0.1190013771    0.0000000000
   Point Group: cs    Number of degrees of freedom:     5


   Energy is  -9889.727937286

 Hessian Updated using BFGS Update

  5 Hessian modes will be used to form the next step
  Hessian Eigenvalues:
     0.038517    0.064695    0.104405    0.238115    0.312553

 Minimum Search - Taking Simple RFO Step
 Searching for Lamda that Minimizes Along All modes
 Value Taken    Lamda =  -0.10328286
 Calculated Step too Large.  Step scaled by  0.366463
 Step Taken.  Stepsize is  0.300000

                             Maximum     Tolerance    Cnvgd?
         Gradient           0.096325      0.000300      NO
         Displacement       0.211952      0.001200      NO
         Energy change     -0.038550      0.000001      NO


 New Cartesian Coordinates Obtained by Inverse Iteration

 Displacement from previous Coordinates is:  0.483779
 ----------------------------------------------------------------
             Standard Nuclear Orientation (Angstroms)
    I     Atom           X                Y                Z
 ----------------------------------------------------------------
    1      P       1.0270093561    -0.6376953073     0.0000000000
    2      N      -0.0193244410     0.6637084985     0.0000000000
    3      I      -2.3848743132     0.0316664927     0.0000000000
    4      Br      3.2875592372     0.1808650841     0.0000000000
 ----------------------------------------------------------------
 Molecular Point Group                 Cs    NOp =  2
 Largest Abelian Subgroup              Cs    NOp =  2
 Nuclear Repulsion Energy =   561.7932743938 hartrees
 There are       55 alpha and       55 beta electrons
 Applying Cartesian multipole field
    Component          Value
    ---------          -----
     (2,0,0)        1.00000E-11
     (0,2,0)        2.00000E-11
     (0,0,2)       -3.00000E-11
 Nucleus-field energy     =     0.0000000256 hartrees
 Requested basis set is 6-311++G(d,p)
 There are 62 shells and 162 basis functions
 A cutoff of  1.0D-11 yielded   1393 shell pairs
 There are     10226 function pairs (     11493 Cartesian)
 Smallest overlap matrix eigenvalue = 2.14E-03
 Guess MOs from SCF MO coefficient file

 -----------------------------------------------------------------------
  General SCF calculation program by
  Eric Jon Sundstrom, Paul Horn, Yuezhi Mao, Dmitri Zuev, Alec White,
  David Stuck, Shaama M.S., Shane Yost, Joonho Lee, David Small,
  Daniel Levine, Susi Lehtola, Hugh Burton, Evgeny Epifanovsky
 -----------------------------------------------------------------------
 Exchange:     0.2000 Hartree-Fock + 0.0800 Slater + 0.7200 B88
 Correlation:  0.1900 VWN1RPA + 0.8100 LYP
 Using SG-1 standard quadrature grid
 using 4 threads for integral computing
 -------------------------------------------------------
 OpenMP Integral computing Module                
 Release: version 2.0, May 2017, Q-Chem Inc. Pleasanton 
 -------------------------------------------------------
 -------------------------------------------------------
 OpenMP BLAS3 based DFT computing Module                
 Release: version 1.0, May 2013, Q-Chem Inc. Pittsburgh 
 -------------------------------------------------------
 A restricted SCF calculation will be
 performed using DIIS
 SCF converges when DIIS error is below 1.0e-08
 ---------------------------------------
  Cycle       Energy         DIIS error
 ---------------------------------------
    1   -9889.7536420036      1.16e-03  
    2   -9889.7491876080      1.92e-03  
    3   -9889.7566626713      1.15e-03  
    4   -9889.7609963569      1.85e-04  
    5   -9889.7610951505      9.28e-05  
    6   -9889.7611293092      1.53e-05  
    7   -9889.7611298761      3.96e-06  
    8   -9889.7611299199      3.06e-06  
    9   -9889.7611299545      3.92e-07  
   10   -9889.7611299559      2.10e-07  
   11   -9889.7611299560      4.26e-08  
   12   -9889.7611299561      7.59e-09  Convergence criterion met
 ---------------------------------------
 SCF time:   CPU 21.23s  wall 6.00s 
 SCF   energy in the final basis set =    -9889.7611299561
 Total energy in the final basis set =    -9889.7611299561

 --------------------------------------------------------------
             Orbital Energies (a.u.) and Symmetries
 --------------------------------------------------------------

 Alpha MOs, Restricted
 -- Occupied --                  
******* -482.85 -176.34 -165.74 -165.74 -165.74  -77.16  -62.50
  1 A'    2 A'    3 A'    4 A'    1 A"    5 A'    6 A'    7 A'                 
-56.321 -56.318 -56.318 -35.834 -31.329 -31.321 -31.321 -22.979
  8 A'    2 A"    9 A'   10 A'   11 A'    3 A"   12 A'   13 A'                 
-22.977 -22.977 -22.971 -22.971 -14.407  -8.709  -6.651  -6.539
  4 A"   14 A'   15 A'    5 A"   16 A'   17 A'   18 A'   19 A'                 
 -6.529  -6.528  -6.382  -4.813  -4.812  -4.808  -4.798  -4.778
  6 A"   20 A'   21 A'   22 A'    7 A"   23 A'   24 A'   25 A'                 
 -4.778  -2.650  -2.647  -2.647  -2.639  -2.639  -2.062  -2.056
  8 A"   26 A'    9 A"   27 A'   10 A"   28 A'   29 A'   30 A'                 
 -2.056  -2.040  -2.040  -0.868  -0.787  -0.660  -0.559  -0.406
 11 A"   31 A'   12 A"   32 A'   33 A'   34 A'   35 A'   36 A'                 
 -0.398  -0.366  -0.319  -0.317  -0.304  -0.287  -0.286
 37 A'   13 A"   38 A'   14 A"   39 A'   15 A"   40 A'                         
 -- Virtual --                   
 -0.180  -0.139  -0.080   0.003   0.007   0.033   0.040   0.058
 41 A'   16 A"   42 A'   43 A'   44 A'   45 A'   17 A"   46 A'                 
  0.063   0.075   0.086   0.111   0.126   0.137   0.151   0.175
 47 A'   18 A"   48 A'   49 A'   50 A'   19 A"   51 A'   52 A'                 
  0.208   0.209   0.224   0.258   0.273   0.305   0.363   0.382
 20 A"   53 A'   54 A'   55 A'   21 A"   56 A'   57 A'   22 A"                 
  0.385   0.391   0.396   0.418   0.419   0.457   0.491   0.524
 58 A'   59 A'   23 A"   60 A'   24 A"   61 A'   25 A"   62 A'                 
  0.536   0.556   0.557   0.594   0.605   0.609   0.642   0.685
 63 A'   26 A"   64 A'   65 A'   66 A'   27 A"   67 A'   68 A'                 
  0.700   0.763   0.833   0.918   0.958   0.981   1.149   1.266
 28 A"   69 A'   29 A"   70 A'   71 A'   72 A'   73 A'   30 A"                 
  1.286   1.300   1.478   1.551   1.618   1.928   1.986   1.987
 74 A'   75 A'   31 A"   76 A'   77 A'   32 A"   33 A"   78 A'                 
  2.021   2.048   2.057   2.129   2.500   3.745   3.793   3.867
 79 A'   80 A'   34 A"   81 A'   82 A'   35 A"   83 A'   84 A'                 
  3.936   3.941   3.946   3.973   3.986   3.993   3.994   4.020
 36 A"   85 A'   37 A"   86 A'   38 A"   39 A"   87 A'   88 A'                 
  4.076   4.153   4.306   5.955   5.968   5.995   6.566   6.836
 89 A'   90 A'   91 A'   40 A"   92 A'   93 A'   94 A'   95 A'                 
  7.542   7.549   7.595  13.734  13.808  13.878  27.733  28.299
 41 A"   96 A'   97 A'   42 A"   98 A'   99 A'  100 A'   43 A"                 
 28.309  28.326  28.506  28.508  28.509  28.520  28.579  35.227
101 A'  102 A'   44 A"   45 A"  103 A'  104 A'  105 A'  106 A'                 
 47.860 127.845 127.853 127.872 151.546 162.947 289.739 289.745
107 A'   46 A"  108 A'  109 A'  110 A'  111 A'   47 A"  112 A'                 
289.8031020.6401901.705
113 A'  114 A'  115 A'                                                         

 Beta MOs, Restricted
 -- Occupied --                  
******* -482.85 -176.34 -165.74 -165.74 -165.74  -77.16  -62.50
  1 A'    2 A'    3 A'    4 A'    1 A"    5 A'    6 A'    7 A'                 
-56.321 -56.318 -56.318 -35.834 -31.329 -31.321 -31.321 -22.979
  8 A'    2 A"    9 A'   10 A'   11 A'    3 A"   12 A'   13 A'                 
-22.977 -22.977 -22.971 -22.971 -14.407  -8.709  -6.651  -6.539
  4 A"   14 A'   15 A'    5 A"   16 A'   17 A'   18 A'   19 A'                 
 -6.529  -6.528  -6.382  -4.813  -4.812  -4.808  -4.798  -4.778
  6 A"   20 A'   21 A'   22 A'    7 A"   23 A'   24 A'   25 A'                 
 -4.778  -2.650  -2.647  -2.647  -2.639  -2.639  -2.062  -2.056
  8 A"   26 A'    9 A"   27 A'   10 A"   28 A'   29 A'   30 A'                 
 -2.056  -2.040  -2.040  -0.868  -0.787  -0.660  -0.559  -0.406
 11 A"   31 A'   12 A"   32 A'   33 A'   34 A'   35 A'   36 A'                 
 -0.398  -0.366  -0.319  -0.317  -0.304  -0.287  -0.286
 37 A'   13 A"   38 A'   14 A"   39 A'   15 A"   40 A'                         
 -- Virtual --                   
 -0.180  -0.139  -0.080   0.003   0.007   0.033   0.040   0.058
 41 A'   16 A"   42 A'   43 A'   44 A'   45 A'   17 A"   46 A'                 
  0.063   0.075   0.086   0.111   0.126   0.137   0.151   0.175
 47 A'   18 A"   48 A'   49 A'   50 A'   19 A"   51 A'   52 A'                 
  0.208   0.209   0.224   0.258   0.273   0.305   0.363   0.382
 20 A"   53 A'   54 A'   55 A'   21 A"   56 A'   57 A'   22 A"                 
  0.385   0.391   0.396   0.418   0.419   0.457   0.491   0.524
 58 A'   59 A'   23 A"   60 A'   24 A"   61 A'   25 A"   62 A'                 
  0.536   0.556   0.557   0.594   0.605   0.609   0.642   0.685
 63 A'   26 A"   64 A'   65 A'   66 A'   27 A"   67 A'   68 A'                 
  0.700   0.763   0.833   0.918   0.958   0.981   1.149   1.266
 28 A"   69 A'   29 A"   70 A'   71 A'   72 A'   73 A'   30 A"                 
  1.286   1.300   1.478   1.551   1.618   1.928   1.986   1.987
 74 A'   75 A'   31 A"   76 A'   77 A'   32 A"   33 A"   78 A'                 
  2.021   2.048   2.057   2.129   2.500   3.745   3.793   3.867
 79 A'   80 A'   34 A"   81 A'   82 A'   35 A"   83 A'   84 A'                 
  3.936   3.941   3.946   3.973   3.986   3.993   3.994   4.020
 36 A"   85 A'   37 A"   86 A'   38 A"   39 A"   87 A'   88 A'                 
  4.076   4.153   4.306   5.955   5.968   5.995   6.566   6.836
 89 A'   90 A'   91 A'   40 A"   92 A'   93 A'   94 A'   95 A'                 
  7.542   7.549   7.595  13.734  13.808  13.878  27.733  28.299
 41 A"   96 A'   97 A'   42 A"   98 A'   99 A'  100 A'   43 A"                 
 28.309  28.326  28.506  28.508  28.509  28.520  28.579  35.227
101 A'  102 A'   44 A"   45 A"  103 A'  104 A'  105 A'  106 A'                 
 47.860 127.845 127.853 127.872 151.546 162.947 289.739 289.745
107 A'   46 A"  108 A'  109 A'  110 A'  111 A'   47 A"  112 A'                 
289.8031020.6401901.705
113 A'  114 A'  115 A'                                                         
 --------------------------------------------------------------

          Ground-State Mulliken Net Atomic Charges

     Atom                 Charge (a.u.)
  ----------------------------------------
      1 P                     0.323444
      2 N                    -0.276848
      3 I                     0.110901
      4 Br                   -0.157497
  ----------------------------------------
  Sum of atomic charges =     0.000000

 -----------------------------------------------------------------
                    Cartesian Multipole Moments
 -----------------------------------------------------------------
    Charge (ESU x 10^10)
                 0.0000
    Dipole Moment (Debye)
         X      -1.0755      Y      -1.9170      Z      -0.0000
       Tot       2.1980
    Quadrupole Moments (Debye-Ang)
        XX     -62.9337     XY      -0.3163     YY     -67.6874
        XZ      -0.0000     YZ      -0.0000     ZZ     -65.8305
    Octopole Moments (Debye-Ang^2)
       XXX     -49.3277    XXY      -1.0259    XYY      -5.6658
       YYY      -2.4010    XXZ      -0.0000    XYZ       0.0000
       YYZ       0.0000    XZZ      -4.9168    YZZ      -0.9707
       ZZZ       0.0000
    Hexadecapole Moments (Debye-Ang^3)
      XXXX   -2188.7064   XXXY      20.1026   XXYY    -418.2807
      XYYY      -2.8459   YYYY    -145.7793   XXXZ      -0.0000
      XXYZ       0.0000   XYYZ       0.0000   YYYZ      -0.0000
      XXZZ    -412.1289   XYZZ      -1.4028   YYZZ     -38.4586
      XZZZ      -0.0000   YZZZ       0.0000   ZZZZ     -89.0618
 -----------------------------------------------------------------
 Calculating analytic gradient of the SCF energy
 Gradient of SCF Energy
            1           2           3           4
    1   0.0306763  -0.0166306  -0.0383045   0.0242588
    2  -0.0396444   0.0464777  -0.0074901   0.0006569
    3   0.0000000  -0.0000000   0.0000000  -0.0000000
 Max gradient component =       4.648E-02
 RMS gradient           =       2.426E-02
 Gradient time:  CPU 5.95 s  wall 1.59 s
 Geometry Optimization Parameters
   NAtoms,    NIC,     NZ,  NCons,   NDum,   NFix, NCnnct, MaxDiis
        4      14       4       0       0       0       0       0

 Cartesian Hessian Update
 Hessian Updated using BFGS Update


** GEOMETRY OPTIMIZATION IN DELOCALIZED INTERNAL COORDINATES **
   Searching for a Minimum

   Optimization Cycle:   3

                       Coordinates (Angstroms)
     ATOM                X               Y               Z
      1  P         1.0270093561   -0.6376953073    0.0000000000
      2  N        -0.0193244410    0.6637084985    0.0000000000
      3  I        -2.3848743132    0.0316664927    0.0000000000
      4  Br        3.2875592372    0.1808650841    0.0000000000
   Point Group: cs    Number of degrees of freedom:     5


   Energy is  -9889.761129956

 Hessian Updated using BFGS Update

  5 Hessian modes will be used to form the next step
  Hessian Eigenvalues:
     0.040479    0.093044    0.165836    0.236375    0.315529

 Minimum Search - Taking Simple RFO Step
 Searching for Lamda that Minimizes Along All modes
 Value Taken    Lamda =  -0.05485190
 Calculated Step too Large.  Step scaled by  0.453452
 Step Taken.  Stepsize is  0.300000

                             Maximum     Tolerance    Cnvgd?
         Gradient           0.068536      0.000300      NO
         Displacement       0.194295      0.001200      NO
         Energy change     -0.033193      0.000001      NO


 New Cartesian Coordinates Obtained by Inverse Iteration

 Displacement from previous Coordinates is:  0.461292
 ----------------------------------------------------------------
             Standard Nuclear Orientation (Angstroms)
    I     Atom           X                Y                Z
 ----------------------------------------------------------------
    1      P       0.9668813780    -0.6786988132     0.0000000000
    2      N       0.0348867153     0.6044519567     0.0000000000
    3      I      -2.2358881605     0.0731689266     0.0000000000
    4      Br      3.1444899064     0.2396226981     0.0000000000
 ----------------------------------------------------------------
 Molecular Point Group                 Cs    NOp =  2
 Largest Abelian Subgroup              Cs    NOp =  2
 Nuclear Repulsion Energy =   588.4178253034 hartrees
 There are       55 alpha and       55 beta electrons
 Applying Cartesian multipole field
    Component          Value
    ---------          -----
     (2,0,0)        1.00000E-11
     (0,2,0)        2.00000E-11
     (0,0,2)       -3.00000E-11
 Nucleus-field energy     =     0.0000000232 hartrees
 Requested basis set is 6-311++G(d,p)
 There are 62 shells and 162 basis functions
 A cutoff of  1.0D-11 yielded   1412 shell pairs
 There are     10355 function pairs (     11647 Cartesian)
 Smallest overlap matrix eigenvalue = 1.97E-03
 Guess MOs from SCF MO coefficient file

 -----------------------------------------------------------------------
  General SCF calculation program by
  Eric Jon Sundstrom, Paul Horn, Yuezhi Mao, Dmitri Zuev, Alec White,
  David Stuck, Shaama M.S., Shane Yost, Joonho Lee, David Small,
  Daniel Levine, Susi Lehtola, Hugh Burton, Evgeny Epifanovsky
 -----------------------------------------------------------------------
 Exchange:     0.2000 Hartree-Fock + 0.0800 Slater + 0.7200 B88
 Correlation:  0.1900 VWN1RPA + 0.8100 LYP
 Using SG-1 standard quadrature grid
 using 4 threads for integral computing
 -------------------------------------------------------
 OpenMP Integral computing Module                
 Release: version 2.0, May 2017, Q-Chem Inc. Pleasanton 
 -------------------------------------------------------
 -------------------------------------------------------
 OpenMP BLAS3 based DFT computing Module                
 Release: version 1.0, May 2013, Q-Chem Inc. Pittsburgh 
 -------------------------------------------------------
 A restricted SCF calculation will be
 performed using DIIS
 SCF converges when DIIS error is below 1.0e-08
 ---------------------------------------
  Cycle       Energy         DIIS error
 ---------------------------------------
    1   -9889.7750102253      1.03e-03  
    2   -9889.7724722413      1.60e-03  
    3   -9889.7783051521      8.46e-04  
    4   -9889.7805759264      1.51e-04  
    5   -9889.7806516812      6.12e-05  
    6   -9889.7806662416      1.04e-05  
    7   -9889.7806665345      4.42e-06  
    8   -9889.7806665815      2.21e-06  
    9   -9889.7806665982      3.45e-07  
   10   -9889.7806665988      1.16e-07  
   11   -9889.7806665989      2.61e-08  
   12   -9889.7806665989      4.90e-09  Convergence criterion met
 ---------------------------------------
 SCF time:   CPU 22.00s  wall 6.00s 
 SCF   energy in the final basis set =    -9889.7806665989
 Total energy in the final basis set =    -9889.7806665989

 --------------------------------------------------------------
             Orbital Energies (a.u.) and Symmetries
 --------------------------------------------------------------

 Alpha MOs, Restricted
 -- Occupied --                  
******* -482.84 -176.34 -165.74 -165.74 -165.74  -77.15  -62.50
  1 A'    2 A'    3 A'    4 A'    1 A"    5 A'    6 A'    7 A'                 
-56.317 -56.314 -56.313 -35.835 -31.330 -31.322 -31.322 -22.980
  8 A'    2 A"    9 A'   10 A'   11 A'    3 A"   12 A'   13 A'                 
-22.978 -22.978 -22.972 -22.972 -14.394  -8.705  -6.644  -6.535
  4 A"   14 A'   15 A'    5 A"   16 A'   17 A'   18 A'   19 A'                 
 -6.524  -6.524  -6.384  -4.806  -4.804  -4.801  -4.799  -4.779
  6 A"   20 A'   21 A'   22 A'    7 A"   23 A'   24 A'   25 A'                 
 -4.779  -2.646  -2.643  -2.642  -2.634  -2.634  -2.063  -2.058
  8 A"   26 A'    9 A"   27 A'   10 A"   28 A'   29 A'   30 A'                 
 -2.058  -2.041  -2.041  -0.894  -0.786  -0.665  -0.551  -0.413
 11 A"   31 A'   12 A"   32 A'   33 A'   34 A'   35 A'   36 A'                 
 -0.410  -0.380  -0.316  -0.315  -0.304  -0.286  -0.285
 37 A'   13 A"   14 A"   38 A'   39 A'   15 A"   40 A'                         
 -- Virtual --                   
 -0.162  -0.128  -0.070   0.007   0.012   0.033   0.040   0.058
 41 A'   16 A"   42 A'   43 A'   44 A'   45 A'   17 A"   46 A'                 
  0.067   0.076   0.091   0.114   0.129   0.137   0.155   0.181
 47 A'   18 A"   48 A'   49 A'   50 A'   19 A"   51 A'   52 A'                 
  0.206   0.208   0.225   0.259   0.272   0.320   0.379   0.382
 20 A"   53 A'   54 A'   55 A'   21 A"   56 A'   57 A'   22 A"                 
  0.385   0.394   0.398   0.421   0.423   0.461   0.488   0.526
 58 A'   23 A"   59 A'   60 A'   24 A"   61 A'   25 A"   62 A'                 
  0.540   0.561   0.567   0.611   0.620   0.625   0.662   0.713
 63 A'   26 A"   64 A'   65 A'   66 A'   27 A"   67 A'   28 A"                 
  0.716   0.756   0.832   0.939   0.985   1.019   1.170   1.266
 68 A'   69 A'   29 A"   70 A'   71 A'   72 A'   73 A'   30 A"                 
  1.282   1.301   1.486   1.561   1.616   1.930   1.992   1.995
 74 A'   75 A'   31 A"   76 A'   77 A'   32 A"   33 A"   78 A'                 
  2.037   2.062   2.094   2.179   2.575   3.750   3.786   3.927
 79 A'   80 A'   34 A"   81 A'   82 A'   35 A"   83 A'   84 A'                 
  3.935   3.943   3.950   3.978   3.991   3.999   4.000   4.055
 36 A"   85 A'   37 A"   86 A'   38 A"   87 A'   39 A"   88 A'                 
  4.120   4.174   4.332   5.957   5.970   5.996   6.574   6.900
 89 A'   90 A'   91 A'   40 A"   92 A'   93 A'   94 A'   95 A'                 
  7.546   7.555   7.609  13.742  13.836  13.924  27.761  28.300
 41 A"   96 A'   97 A'   42 A"   98 A'   99 A'  100 A'   43 A"                 
 28.311  28.327  28.506  28.509  28.509  28.523  28.596  35.247
101 A'  102 A'   44 A"  103 A'   45 A"  104 A'  105 A'  106 A'                 
 47.868 127.846 127.854 127.875 151.570 163.025 289.744 289.752
107 A'   46 A"  108 A'  109 A'  110 A'  111 A'   47 A"  112 A'                 
289.8171020.6501901.730
113 A'  114 A'  115 A'                                                         

 Beta MOs, Restricted
 -- Occupied --                  
******* -482.84 -176.34 -165.74 -165.74 -165.74  -77.15  -62.50
  1 A'    2 A'    3 A'    4 A'    1 A"    5 A'    6 A'    7 A'                 
-56.317 -56.314 -56.313 -35.835 -31.330 -31.322 -31.322 -22.980
  8 A'    2 A"    9 A'   10 A'   11 A'    3 A"   12 A'   13 A'                 
-22.978 -22.978 -22.972 -22.972 -14.394  -8.705  -6.644  -6.535
  4 A"   14 A'   15 A'    5 A"   16 A'   17 A'   18 A'   19 A'                 
 -6.524  -6.524  -6.384  -4.806  -4.804  -4.801  -4.799  -4.779
  6 A"   20 A'   21 A'   22 A'    7 A"   23 A'   24 A'   25 A'                 
 -4.779  -2.646  -2.643  -2.642  -2.634  -2.634  -2.063  -2.058
  8 A"   26 A'    9 A"   27 A'   10 A"   28 A'   29 A'   30 A'                 
 -2.058  -2.041  -2.041  -0.894  -0.786  -0.665  -0.551  -0.413
 11 A"   31 A'   12 A"   32 A'   33 A'   34 A'   35 A'   36 A'                 
 -0.410  -0.380  -0.316  -0.315  -0.304  -0.286  -0.285
 37 A'   13 A"   14 A"   38 A'   39 A'   15 A"   40 A'                         
 -- Virtual --                   
 -0.162  -0.128  -0.070   0.007   0.012   0.033   0.040   0.058
 41 A'   16 A"   42 A'   43 A'   44 A'   45 A'   17 A"   46 A'                 
  0.067   0.076   0.091   0.114   0.129   0.137   0.155   0.181
 47 A'   18 A"   48 A'   49 A'   50 A'   19 A"   51 A'   52 A'                 
  0.206   0.208   0.225   0.259   0.272   0.320   0.379   0.382
 20 A"   53 A'   54 A'   55 A'   21 A"   56 A'   57 A'   22 A"                 
  0.385   0.394   0.398   0.421   0.423   0.461   0.488   0.526
 58 A'   23 A"   59 A'   60 A'   24 A"   61 A'   25 A"   62 A'                 
  0.540   0.561   0.567   0.611   0.620   0.625   0.662   0.713
 63 A'   26 A"   64 A'   65 A'   66 A'   27 A"   67 A'   28 A"                 
  0.716   0.756   0.832   0.939   0.985   1.019   1.170   1.266
 68 A'   69 A'   29 A"   70 A'   71 A'   72 A'   73 A'   30 A"                 
  1.282   1.301   1.486   1.561   1.616   1.930   1.992   1.995
 74 A'   75 A'   31 A"   76 A'   77 A'   32 A"   33 A"   78 A'                 
  2.037   2.062   2.094   2.179   2.575   3.750   3.786   3.927
 79 A'   80 A'   34 A"   81 A'   82 A'   35 A"   83 A'   84 A'                 
  3.935   3.943   3.950   3.978   3.991   3.999   4.000   4.055
 36 A"   85 A'   37 A"   86 A'   38 A"   87 A'   39 A"   88 A'                 
  4.120   4.174   4.332   5.957   5.970   5.996   6.574   6.900
 89 A'   90 A'   91 A'   40 A"   92 A'   93 A'   94 A'   95 A'                 
  7.546   7.555   7.609  13.742  13.836  13.924  27.761  28.300
 41 A"   96 A'   97 A'   42 A"   98 A'   99 A'  100 A'   43 A"                 
 28.311  28.327  28.506  28.509  28.509  28.523  28.596  35.247
101 A'  102 A'   44 A"  103 A'   45 A"  104 A'  105 A'  106 A'                 
 47.868 127.846 127.854 127.875 151.570 163.025 289.744 289.752
107 A'   46 A"  108 A'  109 A'  110 A'  111 A'   47 A"  112 A'                 
289.8171020.6501901.730
113 A'  114 A'  115 A'                                                         
 --------------------------------------------------------------

          Ground-State Mulliken Net Atomic Charges

     Atom                 Charge (a.u.)
  ----------------------------------------
      1 P                     0.317219
      2 N                    -0.267850
      3 I                     0.117080
      4 Br                   -0.166449
  ----------------------------------------
  Sum of atomic charges =    -0.000000

 -----------------------------------------------------------------
                    Cartesian Multipole Moments
 -----------------------------------------------------------------
    Charge (ESU x 10^10)
                -0.0000
    Dipole Moment (Debye)
         X      -1.3180      Y      -1.9284      Z       0.0000
       Tot       2.3358
    Quadrupole Moments (Debye-Ang)
        XX     -63.3828     XY      -0.5451     YY     -67.2661
        XZ       0.0000     YZ       0.0000     ZZ     -65.4117
    Octopole Moments (Debye-Ang^2)
       XXX     -51.9219    XXY      -1.1789    XYY      -6.5663
       YYY      -6.1643    XXZ       0.0000    XYZ       0.0000
       YYZ       0.0000    XZZ      -6.1296    YZZ      -2.4413
       ZZZ       0.0000
    Hexadecapole Moments (Debye-Ang^3)
      XXXX   -1987.1016   XXXY      18.3817   XXYY    -378.5581
      XYYY      -4.7685   YYYY    -149.7614   XXXZ       0.0000
      XXYZ       0.0000   XYYZ       0.0000   YYYZ       0.0000
      XXZZ    -373.1563   XYZZ      -2.1575   YYZZ     -38.8102
      XZZZ       0.0000   YZZZ       0.0000   ZZZZ     -87.8187
 -----------------------------------------------------------------
 Calculating analytic gradient of the SCF energy
 Gradient of SCF Energy
            1           2           3           4
    1  -0.0022867   0.0217440  -0.0350927   0.0156354
    2  -0.0067807   0.0110689  -0.0073580   0.0030698
    3   0.0000000  -0.0000000  -0.0000000  -0.0000000
 Max gradient component =       3.509E-02
 RMS gradient           =       1.350E-02
 Gradient time:  CPU 6.26 s  wall 1.66 s
 Geometry Optimization Parameters
   NAtoms,    NIC,     NZ,  NCons,   NDum,   NFix, NCnnct, MaxDiis
        4      14       4       0       0       0       0       0

 Cartesian Hessian Update
 Hessian Updated using BFGS Update


** GEOMETRY OPTIMIZATION IN DELOCALIZED INTERNAL COORDINATES **
   Searching for a Minimum

   Optimization Cycle:   4

                       Coordinates (Angstroms)
     ATOM                X               Y               Z
      1  P         0.9668813780   -0.6786988132    0.0000000000
      2  N         0.0348867153    0.6044519567    0.0000000000
      3  I        -2.2358881605    0.0731689266    0.0000000000
      4  Br        3.1444899064    0.2396226981    0.0000000000
   Point Group: cs    Number of degrees of freedom:     5


   Energy is  -9889.780666599

 Hessian Updated using BFGS Update

  5 Hessian modes will be used to form the next step
  Hessian Eigenvalues:
     0.037591    0.091746    0.230193    0.303851    0.370040

 Minimum Search - Taking Simple RFO Step
 Searching for Lamda that Minimizes Along All modes
 Value Taken    Lamda =  -0.02614190
 Calculated Step too Large.  Step scaled by  0.481132
 Step Taken.  Stepsize is  0.300000

                             Maximum     Tolerance    Cnvgd?
         Gradient           0.031270      0.000300      NO
         Displacement       0.162097      0.001200      NO
         Energy change     -0.019537      0.000001      NO


 New Cartesian Coordinates Obtained by Inverse Iteration

 Displacement from previous Coordinates is:  0.354615
 ----------------------------------------------------------------
             Standard Nuclear Orientation (Angstroms)
    I     Atom           X                Y                Z
 ----------------------------------------------------------------
    1      P       0.9352151254    -0.7125638740     0.0000000000
    2      N       0.0328145149     0.5744381992     0.0000000000
    3      I      -2.0974808936     0.1032329697     0.0000000000
    4      Br      3.0398210926     0.2734374732     0.0000000000
 ----------------------------------------------------------------
 Molecular Point Group                 Cs    NOp =  2
 Largest Abelian Subgroup              Cs    NOp =  2
 Nuclear Repulsion Energy =   612.7012493096 hartrees
 There are       55 alpha and       55 beta electrons
 Applying Cartesian multipole field
    Component          Value
    ---------          -----
     (2,0,0)        1.00000E-11
     (0,2,0)        2.00000E-11
     (0,0,2)       -3.00000E-11
 Nucleus-field energy     =     0.0000000213 hartrees
 Requested basis set is 6-311++G(d,p)
 There are 62 shells and 162 basis functions
 A cutoff of  1.0D-11 yielded   1443 shell pairs
 There are     10609 function pairs (     11953 Cartesian)
 Smallest overlap matrix eigenvalue = 1.82E-03
 Guess MOs from SCF MO coefficient file

 -----------------------------------------------------------------------
  General SCF calculation program by
  Eric Jon Sundstrom, Paul Horn, Yuezhi Mao, Dmitri Zuev, Alec White,
  David Stuck, Shaama M.S., Shane Yost, Joonho Lee, David Small,
  Daniel Levine, Susi Lehtola, Hugh Burton, Evgeny Epifanovsky
 -----------------------------------------------------------------------
 Exchange:     0.2000 Hartree-Fock + 0.0800 Slater + 0.7200 B88
 Correlation:  0.1900 VWN1RPA + 0.8100 LYP
 Using SG-1 standard quadrature grid
 using 4 threads for integral computing
 -------------------------------------------------------
 OpenMP Integral computing Module                
 Release: version 2.0, May 2017, Q-Chem Inc. Pleasanton 
 -------------------------------------------------------
 -------------------------------------------------------
 OpenMP BLAS3 based DFT computing Module                
 Release: version 1.0, May 2013, Q-Chem Inc. Pittsburgh 
 -------------------------------------------------------
 A restricted SCF calculation will be
 performed using DIIS
 SCF converges when DIIS error is below 1.0e-08
 ---------------------------------------
  Cycle       Energy         DIIS error
 ---------------------------------------
    1   -9889.7858810645      8.05e-04  
    2   -9889.7868434745      9.04e-04  
    3   -9889.7874716114      7.80e-04  
    4   -9889.7893511211      1.35e-04  
    5   -9889.7894156544      2.80e-05  
    6   -9889.7894182853      6.92e-06  
    7   -9889.7894184104      4.99e-06  
    8   -9889.7894184762      1.06e-06  
    9   -9889.7894184805      2.74e-07  
   10   -9889.7894184808      6.08e-08  
   11   -9889.7894184807      1.05e-08  
   12   -9889.7894184807      2.58e-09  Convergence criterion met
 ---------------------------------------
 SCF time:   CPU 22.80s  wall 6.00s 
 SCF   energy in the final basis set =    -9889.7894184807
 Total energy in the final basis set =    -9889.7894184807

 --------------------------------------------------------------
             Orbital Energies (a.u.) and Symmetries
 --------------------------------------------------------------

 Alpha MOs, Restricted
 -- Occupied --                  
******* -482.84 -176.34 -165.74 -165.74 -165.74  -77.15  -62.49
  1 A'    2 A'    3 A'    4 A'    1 A"    5 A'    6 A'    7 A'                 
-56.314 -56.312 -56.311 -35.834 -31.329 -31.321 -31.321 -22.979
  8 A'    2 A"    9 A'   10 A'   11 A'    3 A"   12 A'   13 A'                 
-22.977 -22.977 -22.971 -22.971 -14.385  -8.703  -6.641  -6.532
  4 A"   14 A'   15 A'    5 A"   16 A'   17 A'   18 A'   19 A'                 
 -6.523  -6.522  -6.383  -4.803  -4.802  -4.798  -4.798  -4.779
  6 A"   20 A'   21 A'   22 A'    7 A"   23 A'   24 A'    8 A"                 
 -4.779  -2.644  -2.641  -2.640  -2.633  -2.633  -2.063  -2.057
 25 A'   26 A'    9 A"   27 A'   10 A"   28 A'   29 A'   30 A'                 
 -2.057  -2.041  -2.041  -0.906  -0.788  -0.670  -0.550  -0.422
 11 A"   31 A'   12 A"   32 A'   33 A'   34 A'   35 A'   36 A'                 
 -0.416  -0.387  -0.318  -0.315  -0.305  -0.280  -0.280
 37 A'   13 A"   14 A"   38 A'   39 A'   40 A'   15 A"                         
 -- Virtual --                   
 -0.133  -0.126  -0.066   0.007   0.015   0.033   0.040   0.057
 41 A'   16 A"   42 A'   43 A'   44 A'   45 A'   17 A"   46 A'                 
  0.068   0.077   0.093   0.115   0.131   0.136   0.157   0.185
 47 A'   18 A"   48 A'   49 A'   50 A'   19 A"   51 A'   52 A'                 
  0.205   0.207   0.227   0.259   0.273   0.322   0.381   0.382
 20 A"   53 A'   54 A'   55 A'   21 A"   56 A'   22 A"   57 A'                 
  0.394   0.395   0.411   0.423   0.427   0.459   0.484   0.523
 23 A"   58 A'   59 A'   60 A'   24 A"   61 A'   25 A"   62 A'                 
  0.544   0.564   0.576   0.621   0.629   0.634   0.683   0.724
 63 A'   26 A"   64 A'   65 A'   27 A"   66 A'   67 A'   28 A"                 
  0.736   0.766   0.836   0.933   0.997   1.039   1.184   1.268
 68 A'   69 A'   29 A"   70 A'   71 A'   72 A'   73 A'   30 A"                 
  1.287   1.315   1.488   1.568   1.626   1.939   1.995   2.000
 74 A'   75 A'   31 A"   76 A'   77 A'   32 A"   33 A"   78 A'                 
  2.039   2.088   2.098   2.207   2.586   3.754   3.771   3.936
 79 A'   80 A'   34 A"   81 A'   82 A'   35 A"   83 A'   36 A"                 
  3.942   3.947   3.962   3.989   3.994   4.000   4.004   4.076
 84 A'   85 A'   37 A"   86 A'   38 A"   87 A'   39 A"   88 A'                 
  4.180   4.197   4.358   5.961   5.975   5.996   6.582   6.915
 89 A'   90 A'   91 A'   40 A"   92 A'   93 A'   94 A'   95 A'                 
  7.548   7.559   7.618  13.746  13.844  13.937  27.798  28.304
 41 A"   96 A'   97 A'   42 A"   98 A'   99 A'  100 A'   43 A"                 
 28.315  28.327  28.507  28.512  28.515  28.530  28.618  35.262
101 A'  102 A'   44 A"  103 A'   45 A"  104 A'  105 A'  106 A'                 
 47.875 127.849 127.858 127.878 151.602 163.045 289.747 289.756
107 A'   46 A"  108 A'  109 A'  110 A'  111 A'   47 A"  112 A'                 
289.8261020.6581901.763
113 A'  114 A'  115 A'                                                         

 Beta MOs, Restricted
 -- Occupied --                  
******* -482.84 -176.34 -165.74 -165.74 -165.74  -77.15  -62.49
  1 A'    2 A'    3 A'    4 A'    1 A"    5 A'    6 A'    7 A'                 
-56.314 -56.312 -56.311 -35.834 -31.329 -31.321 -31.321 -22.979
  8 A'    2 A"    9 A'   10 A'   11 A'    3 A"   12 A'   13 A'                 
-22.977 -22.977 -22.971 -22.971 -14.385  -8.703  -6.641  -6.532
  4 A"   14 A'   15 A'    5 A"   16 A'   17 A'   18 A'   19 A'                 
 -6.523  -6.522  -6.383  -4.803  -4.802  -4.798  -4.798  -4.779
  6 A"   20 A'   21 A'   22 A'    7 A"   23 A'   24 A'    8 A"                 
 -4.779  -2.644  -2.641  -2.640  -2.633  -2.633  -2.063  -2.057
 25 A'   26 A'    9 A"   27 A'   10 A"   28 A'   29 A'   30 A'                 
 -2.057  -2.041  -2.041  -0.906  -0.788  -0.670  -0.550  -0.422
 11 A"   31 A'   12 A"   32 A'   33 A'   34 A'   35 A'   36 A'                 
 -0.416  -0.387  -0.318  -0.315  -0.305  -0.280  -0.280
 37 A'   13 A"   14 A"   38 A'   39 A'   40 A'   15 A"                         
 -- Virtual --                   
 -0.133  -0.126  -0.066   0.007   0.015   0.033   0.040   0.057
 41 A'   16 A"   42 A'   43 A'   44 A'   45 A'   17 A"   46 A'                 
  0.068   0.077   0.093   0.115   0.131   0.136   0.157   0.185
 47 A'   18 A"   48 A'   49 A'   50 A'   19 A"   51 A'   52 A'                 
  0.205   0.207   0.227   0.259   0.273   0.322   0.381   0.382
 20 A"   53 A'   54 A'   55 A'   21 A"   56 A'   22 A"   57 A'                 
  0.394   0.395   0.411   0.423   0.427   0.459   0.484   0.523
 23 A"   58 A'   59 A'   60 A'   24 A"   61 A'   25 A"   62 A'                 
  0.544   0.564   0.576   0.621   0.629   0.634   0.683   0.724
 63 A'   26 A"   64 A'   65 A'   27 A"   66 A'   67 A'   28 A"                 
  0.736   0.766   0.836   0.933   0.997   1.039   1.184   1.268
 68 A'   69 A'   29 A"   70 A'   71 A'   72 A'   73 A'   30 A"                 
  1.287   1.315   1.488   1.568   1.626   1.939   1.995   2.000
 74 A'   75 A'   31 A"   76 A'   77 A'   32 A"   33 A"   78 A'                 
  2.039   2.088   2.098   2.207   2.586   3.754   3.771   3.936
 79 A'   80 A'   34 A"   81 A'   82 A'   35 A"   83 A'   36 A"                 
  3.942   3.947   3.962   3.989   3.994   4.000   4.004   4.076
 84 A'   85 A'   37 A"   86 A'   38 A"   87 A'   39 A"   88 A'                 
  4.180   4.197   4.358   5.961   5.975   5.996   6.582   6.915
 89 A'   90 A'   91 A'   40 A"   92 A'   93 A'   94 A'   95 A'                 
  7.548   7.559   7.618  13.746  13.844  13.937  27.798  28.304
 41 A"   96 A'   97 A'   42 A"   98 A'   99 A'  100 A'   43 A"                 
 28.315  28.327  28.507  28.512  28.515  28.530  28.618  35.262
101 A'  102 A'   44 A"  103 A'   45 A"  104 A'  105 A'  106 A'                 
 47.875 127.849 127.858 127.878 151.602 163.045 289.747 289.756
107 A'   46 A"  108 A'  109 A'  110 A'  111 A'   47 A"  112 A'                 
289.8261020.6581901.763
113 A'  114 A'  115 A'                                                         
 --------------------------------------------------------------

          Ground-State Mulliken Net Atomic Charges

     Atom                 Charge (a.u.)
  ----------------------------------------
      1 P                     0.313694
      2 N                    -0.269714
      3 I                     0.126832
      4 Br                   -0.170812
  ----------------------------------------
  Sum of atomic charges =    -0.000000

 -----------------------------------------------------------------
                    Cartesian Multipole Moments
 -----------------------------------------------------------------
    Charge (ESU x 10^10)
                -0.0000
    Dipole Moment (Debye)
         X      -1.3233      Y      -1.8794      Z      -0.0000
       Tot       2.2985
    Quadrupole Moments (Debye-Ang)
        XX     -63.8159     XY      -0.6459     YY     -66.9269
        XZ      -0.0000     YZ       0.0000     ZZ     -65.1388
    Octopole Moments (Debye-Ang^2)
       XXX     -54.0285    XXY      -1.2093    XYY      -7.7721
       YYY      -8.2855    XXZ      -0.0000    XYZ       0.0000
       YYZ      -0.0000    XZZ      -7.7971    YZZ      -3.2768
       ZZZ      -0.0000
    Hexadecapole Moments (Debye-Ang^3)
      XXXX   -1830.1577   XXXY      19.3084   XXYY    -347.5491
      XYYY      -4.0599   YYYY    -154.1612   XXXZ      -0.0000
      XXYZ       0.0000   XYYZ       0.0000   YYYZ       0.0000
      XXZZ    -342.4537   XYZZ      -1.9623   YYZZ     -39.3681
      XZZZ      -0.0000   YZZZ       0.0000   ZZZZ     -87.0203
 -----------------------------------------------------------------
 Calculating analytic gradient of the SCF energy
 Gradient of SCF Energy
            1           2           3           4
    1  -0.0129546   0.0151005  -0.0104668   0.0083209
    2  -0.0003118  -0.0006623  -0.0034613   0.0044354
    3   0.0000000  -0.0000000   0.0000000  -0.0000000
 Max gradient component =       1.510E-02
 RMS gradient           =       7.111E-03
 Gradient time:  CPU 6.53 s  wall 1.73 s
 Geometry Optimization Parameters
   NAtoms,    NIC,     NZ,  NCons,   NDum,   NFix, NCnnct, MaxDiis
        4      14       4       0       0       0       0       0

 Cartesian Hessian Update
 Hessian Updated using BFGS Update


** GEOMETRY OPTIMIZATION IN DELOCALIZED INTERNAL COORDINATES **
   Searching for a Minimum

   Optimization Cycle:   5

                       Coordinates (Angstroms)
     ATOM                X               Y               Z
      1  P         0.9352151254   -0.7125638740    0.0000000000
      2  N         0.0328145149    0.5744381992    0.0000000000
      3  I        -2.0974808936    0.1032329697    0.0000000000
      4  Br        3.0398210926    0.2734374732    0.0000000000
   Point Group: cs    Number of degrees of freedom:     5


   Energy is  -9889.789418481

 Hessian Updated using BFGS Update

  5 Hessian modes will be used to form the next step
  Hessian Eigenvalues:
     0.079277    0.088565    0.245047    0.304520    0.415624

 Minimum Search - Taking Simple RFO Step
 Searching for Lamda that Minimizes Along All modes
 Value Taken    Lamda =  -0.00277568
 Step Taken.  Stepsize is  0.181253

                             Maximum     Tolerance    Cnvgd?
         Gradient           0.014650      0.000300      NO
         Displacement       0.144499      0.001200      NO
         Energy change     -0.008752      0.000001      NO


 New Cartesian Coordinates Obtained by Inverse Iteration

 Displacement from previous Coordinates is:  0.152832
 ----------------------------------------------------------------
             Standard Nuclear Orientation (Angstroms)
    I     Atom           X                Y                Z
 ----------------------------------------------------------------
    1      P       0.9503892640    -0.7161283709     0.0000000000
    2      N       0.0171647878     0.5623574525     0.0000000000
    3      I      -2.0438356419     0.1173725062     0.0000000000
    4      Br      2.9866514294     0.2749431803     0.0000000000
 ----------------------------------------------------------------
 Molecular Point Group                 Cs    NOp =  2
 Largest Abelian Subgroup              Cs    NOp =  2
 Nuclear Repulsion Energy =   624.7437713897 hartrees
 There are       55 alpha and       55 beta electrons
 Applying Cartesian multipole field
    Component          Value
    ---------          -----
     (2,0,0)        1.00000E-11
     (0,2,0)        2.00000E-11
     (0,0,2)       -3.00000E-11
 Nucleus-field energy     =     0.0000000205 hartrees
 Requested basis set is 6-311++G(d,p)
 There are 62 shells and 162 basis functions
 A cutoff of  1.0D-11 yielded   1457 shell pairs
 There are     10719 function pairs (     12077 Cartesian)
 Smallest overlap matrix eigenvalue = 1.69E-03
 Guess MOs from SCF MO coefficient file

 -----------------------------------------------------------------------
  General SCF calculation program by
  Eric Jon Sundstrom, Paul Horn, Yuezhi Mao, Dmitri Zuev, Alec White,
  David Stuck, Shaama M.S., Shane Yost, Joonho Lee, David Small,
  Daniel Levine, Susi Lehtola, Hugh Burton, Evgeny Epifanovsky
 -----------------------------------------------------------------------
 Exchange:     0.2000 Hartree-Fock + 0.0800 Slater + 0.7200 B88
 Correlation:  0.1900 VWN1RPA + 0.8100 LYP
 Using SG-1 standard quadrature grid
 using 4 threads for integral computing
 -------------------------------------------------------
 OpenMP Integral computing Module                
 Release: version 2.0, May 2017, Q-Chem Inc. Pleasanton 
 -------------------------------------------------------
 -------------------------------------------------------
 OpenMP BLAS3 based DFT computing Module                
 Release: version 1.0, May 2013, Q-Chem Inc. Pittsburgh 
 -------------------------------------------------------
 A restricted SCF calculation will be
 performed using DIIS
 SCF converges when DIIS error is below 1.0e-08
 ---------------------------------------
  Cycle       Energy         DIIS error
 ---------------------------------------
    1   -9889.7889287091      5.49e-04  
    2   -9889.7903852634      2.56e-04  
    3   -9889.7899628434      4.54e-04  
    4   -9889.7905627676      1.12e-04  
    5   -9889.7906030339      2.22e-05  
    6   -9889.7906044880      3.68e-06  
    7   -9889.7906045290      2.51e-06  
    8   -9889.7906045442      6.73e-07  
    9   -9889.7906045456      2.13e-07  
   10   -9889.7906045457      3.54e-08  
   11   -9889.7906045457      6.86e-09  Convergence criterion met
 ---------------------------------------
 SCF time:   CPU 21.38s  wall 6.00s 
 SCF   energy in the final basis set =    -9889.7906045457
 Total energy in the final basis set =    -9889.7906045457

 --------------------------------------------------------------
             Orbital Energies (a.u.) and Symmetries
 --------------------------------------------------------------

 Alpha MOs, Restricted
 -- Occupied --                  
******* -482.85 -176.34 -165.74 -165.74 -165.74  -77.15  -62.50
  1 A'    2 A'    3 A'    4 A'    1 A"    5 A'    6 A'    7 A'                 
-56.318 -56.315 -56.315 -35.832 -31.326 -31.319 -31.318 -22.976
  8 A'    2 A"    9 A'   10 A'   11 A'    3 A"   12 A'   13 A'                 
-22.975 -22.975 -22.969 -22.969 -14.379  -8.707  -6.638  -6.536
  4 A"   14 A'   15 A'    5 A"   16 A'   17 A'   18 A'   19 A'                 
 -6.527  -6.526  -6.381  -4.800  -4.799  -4.796  -4.795  -4.777
  6 A"   20 A'   21 A'   22 A'    7 A"   23 A'   24 A'    8 A"                 
 -4.777  -2.648  -2.645  -2.644  -2.637  -2.637  -2.061  -2.055
 25 A'   26 A'    9 A"   27 A'   10 A"   28 A'   29 A'   11 A"                 
 -2.055  -2.039  -2.039  -0.906  -0.797  -0.670  -0.550  -0.424
 30 A'   31 A'   12 A"   32 A'   33 A'   34 A'   35 A'   36 A'                 
 -0.419  -0.389  -0.323  -0.318  -0.307  -0.275  -0.274
 37 A'   13 A"   14 A"   38 A'   39 A'   15 A"   40 A'                         
 -- Virtual --                   
 -0.125  -0.115  -0.058   0.007   0.017   0.035   0.040   0.056
 16 A"   41 A'   42 A'   43 A'   44 A'   45 A'   17 A"   46 A'                 
  0.067   0.077   0.093   0.115   0.132   0.137   0.159   0.186
 47 A'   18 A"   48 A'   49 A'   50 A'   19 A"   51 A'   52 A'                 
  0.206   0.206   0.231   0.260   0.274   0.319   0.379   0.383
 20 A"   53 A'   54 A'   55 A'   21 A"   56 A'   57 A'   22 A"                 
  0.397   0.397   0.423   0.429   0.429   0.457   0.471   0.522
 23 A"   58 A'   59 A'   24 A"   60 A'   61 A'   25 A"   62 A'                 
  0.542   0.560   0.582   0.625   0.630   0.642   0.698   0.740
 63 A'   26 A"   64 A'   65 A'   27 A"   66 A'   67 A'   28 A"                 
  0.750   0.777   0.843   0.933   1.002   1.049   1.185   1.270
 68 A'   69 A'   29 A"   70 A'   71 A'   72 A'   73 A'   30 A"                 
  1.293   1.327   1.491   1.575   1.641   1.946   1.994   1.999
 74 A'   75 A'   31 A"   76 A'   77 A'   32 A"   33 A"   78 A'                 
  2.045   2.094   2.095   2.224   2.576   3.757   3.770   3.934
 79 A'   34 A"   80 A'   81 A'   82 A'   35 A"   83 A'   84 A'                 
  3.938   3.950   3.970   3.991   3.997   4.000   4.005   4.081
 36 A"   85 A'   37 A"   38 A"   86 A'   87 A'   39 A"   88 A'                 
  4.193   4.215   4.379   5.964   5.978   6.001   6.585   6.913
 89 A'   90 A'   91 A'   40 A"   92 A'   93 A'   94 A'   95 A'                 
  7.544   7.556   7.624  13.750  13.849  13.933  27.821  28.307
 41 A"   96 A'   97 A'   42 A"   98 A'   99 A'  100 A'   43 A"                 
 28.318  28.331  28.509  28.514  28.521  28.536  28.629  35.268
101 A'  102 A'   44 A"  103 A'   45 A"  104 A'  105 A'  106 A'                 
 47.877 127.852 127.861 127.882 151.622 163.044 289.744 289.755
107 A'   46 A"  108 A'  109 A'  110 A'  111 A'   47 A"  112 A'                 
289.8331020.6621901.784
113 A'  114 A'  115 A'                                                         

 Beta MOs, Restricted
 -- Occupied --                  
******* -482.85 -176.34 -165.74 -165.74 -165.74  -77.15  -62.50
  1 A'    2 A'    3 A'    4 A'    1 A"    5 A'    6 A'    7 A'                 
-56.318 -56.315 -56.315 -35.832 -31.326 -31.319 -31.318 -22.976
  8 A'    2 A"    9 A'   10 A'   11 A'    3 A"   12 A'   13 A'                 
-22.975 -22.975 -22.969 -22.969 -14.379  -8.707  -6.638  -6.536
  4 A"   14 A'   15 A'    5 A"   16 A'   17 A'   18 A'   19 A'                 
 -6.527  -6.526  -6.381  -4.800  -4.799  -4.796  -4.795  -4.777
  6 A"   20 A'   21 A'   22 A'    7 A"   23 A'   24 A'    8 A"                 
 -4.777  -2.648  -2.645  -2.644  -2.637  -2.637  -2.061  -2.055
 25 A'   26 A'    9 A"   27 A'   10 A"   28 A'   29 A'   11 A"                 
 -2.055  -2.039  -2.039  -0.906  -0.797  -0.670  -0.550  -0.424
 30 A'   31 A'   12 A"   32 A'   33 A'   34 A'   35 A'   36 A'                 
 -0.419  -0.389  -0.323  -0.318  -0.307  -0.275  -0.274
 37 A'   13 A"   14 A"   38 A'   39 A'   15 A"   40 A'                         
 -- Virtual --                   
 -0.125  -0.115  -0.058   0.007   0.017   0.035   0.040   0.056
 16 A"   41 A'   42 A'   43 A'   44 A'   45 A'   17 A"   46 A'                 
  0.067   0.077   0.093   0.115   0.132   0.137   0.159   0.186
 47 A'   18 A"   48 A'   49 A'   50 A'   19 A"   51 A'   52 A'                 
  0.206   0.206   0.231   0.260   0.274   0.319   0.379   0.383
 20 A"   53 A'   54 A'   55 A'   21 A"   56 A'   57 A'   22 A"                 
  0.397   0.397   0.423   0.429   0.429   0.457   0.471   0.522
 23 A"   58 A'   59 A'   24 A"   60 A'   61 A'   25 A"   62 A'                 
  0.542   0.560   0.582   0.625   0.630   0.642   0.698   0.740
 63 A'   26 A"   64 A'   65 A'   27 A"   66 A'   67 A'   28 A"                 
  0.750   0.777   0.843   0.933   1.002   1.049   1.185   1.270
 68 A'   69 A'   29 A"   70 A'   71 A'   72 A'   73 A'   30 A"                 
  1.293   1.327   1.491   1.575   1.641   1.946   1.994   1.999
 74 A'   75 A'   31 A"   76 A'   77 A'   32 A"   33 A"   78 A'                 
  2.045   2.094   2.095   2.224   2.576   3.757   3.770   3.934
 79 A'   34 A"   80 A'   81 A'   82 A'   35 A"   83 A'   84 A'                 
  3.938   3.950   3.970   3.991   3.997   4.000   4.005   4.081
 36 A"   85 A'   37 A"   38 A"   86 A'   87 A'   39 A"   88 A'                 
  4.193   4.215   4.379   5.964   5.978   6.001   6.585   6.913
 89 A'   90 A'   91 A'   40 A"   92 A'   93 A'   94 A'   95 A'                 
  7.544   7.556   7.624  13.750  13.849  13.933  27.821  28.307
 41 A"   96 A'   97 A'   42 A"   98 A'   99 A'  100 A'   43 A"                 
 28.318  28.331  28.509  28.514  28.521  28.536  28.629  35.268
101 A'  102 A'   44 A"  103 A'   45 A"  104 A'  105 A'  106 A'                 
 47.877 127.852 127.861 127.882 151.622 163.044 289.744 289.755
107 A'   46 A"  108 A'  109 A'  110 A'  111 A'   47 A"  112 A'                 
289.8331020.6621901.784
113 A'  114 A'  115 A'                                                         
 --------------------------------------------------------------

          Ground-State Mulliken Net Atomic Charges

     Atom                 Charge (a.u.)
  ----------------------------------------
      1 P                     0.308690
      2 N                    -0.294174
      3 I                     0.138471
      4 Br                   -0.152987
  ----------------------------------------
  Sum of atomic charges =    -0.000000

 -----------------------------------------------------------------
                    Cartesian Multipole Moments
 -----------------------------------------------------------------
    Charge (ESU x 10^10)
                -0.0000
    Dipole Moment (Debye)
         X      -0.9881      Y      -1.7527      Z       0.0000
       Tot       2.0121
    Quadrupole Moments (Debye-Ang)
        XX     -63.0838     XY      -0.5437     YY     -66.9424
        XZ      -0.0000     YZ      -0.0000     ZZ     -64.9824
    Octopole Moments (Debye-Ang^2)
       XXX     -50.7809    XXY      -1.0492    XYY      -8.0265
       YYY      -8.7105    XXZ      -0.0000    XYZ      -0.0000
       YYZ      -0.0000    XZZ      -8.0963    YZZ      -3.4564
       ZZZ      -0.0000
    Hexadecapole Moments (Debye-Ang^3)
      XXXX   -1754.1130   XXXY      22.5339   XXYY    -334.6076
      XYYY      -0.2973   YYYY    -155.0931   XXXZ      -0.0000
      XXYZ      -0.0000   XYYZ      -0.0000   YYYZ      -0.0000
      XXZZ    -328.9385   XYZZ      -0.7335   YYZZ     -39.4377
      XZZZ      -0.0000   YZZZ      -0.0000   ZZZZ     -86.5618
 -----------------------------------------------------------------
 Calculating analytic gradient of the SCF energy
 Gradient of SCF Energy
            1           2           3           4
    1  -0.0012293  -0.0004895   0.0032848  -0.0015661
    2  -0.0021992   0.0027619  -0.0008490   0.0002863
    3   0.0000000  -0.0000000   0.0000000   0.0000000
 Max gradient component =       3.285E-03
 RMS gradient           =       1.535E-03
 Gradient time:  CPU 6.64 s  wall 1.76 s
 Geometry Optimization Parameters
   NAtoms,    NIC,     NZ,  NCons,   NDum,   NFix, NCnnct, MaxDiis
        4      14       4       0       0       0       0       0

 Cartesian Hessian Update
 Hessian Updated using BFGS Update


** GEOMETRY OPTIMIZATION IN DELOCALIZED INTERNAL COORDINATES **
   Searching for a Minimum

   Optimization Cycle:   6

                       Coordinates (Angstroms)
     ATOM                X               Y               Z
      1  P         0.9503892640   -0.7161283709    0.0000000000
      2  N         0.0171647878    0.5623574525    0.0000000000
      3  I        -2.0438356419    0.1173725062    0.0000000000
      4  Br        2.9866514294    0.2749431803    0.0000000000
   Point Group: cs    Number of degrees of freedom:     5


   Energy is  -9889.790604546

 Hessian Updated using BFGS Update

  5 Hessian modes will be used to form the next step
  Hessian Eigenvalues:
     0.087947    0.088717    0.260749    0.311490    0.406300

 Minimum Search - Taking Simple RFO Step
 Searching for Lamda that Minimizes Along All modes
 Value Taken    Lamda =  -0.00021810
 Step Taken.  Stepsize is  0.028551

                             Maximum     Tolerance    Cnvgd?
         Gradient           0.007486      0.000300      NO
         Displacement       0.024284      0.001200      NO
         Energy change     -0.001186      0.000001      NO


 New Cartesian Coordinates Obtained by Inverse Iteration

 Displacement from previous Coordinates is:  0.047205
 ----------------------------------------------------------------
             Standard Nuclear Orientation (Angstroms)
    I     Atom           X                Y                Z
 ----------------------------------------------------------------
    1      P       0.9581253311    -0.7118254354     0.0000000000
    2      N       0.0122857942     0.5551721975     0.0000000000
    3      I      -2.0602801955     0.1211600510     0.0000000000
    4      Br      3.0002389094     0.2740379551     0.0000000000
 ----------------------------------------------------------------
 Molecular Point Group                 Cs    NOp =  2
 Largest Abelian Subgroup              Cs    NOp =  2
 Nuclear Repulsion Energy =   621.8138689862 hartrees
 There are       55 alpha and       55 beta electrons
 Applying Cartesian multipole field
    Component          Value
    ---------          -----
     (2,0,0)        1.00000E-11
     (0,2,0)        2.00000E-11
     (0,0,2)       -3.00000E-11
 Nucleus-field energy     =     0.0000000207 hartrees
 Requested basis set is 6-311++G(d,p)
 There are 62 shells and 162 basis functions
 A cutoff of  1.0D-11 yielded   1453 shell pairs
 There are     10707 function pairs (     12064 Cartesian)
 Smallest overlap matrix eigenvalue = 1.70E-03
 Guess MOs from SCF MO coefficient file

 -----------------------------------------------------------------------
  General SCF calculation program by
  Eric Jon Sundstrom, Paul Horn, Yuezhi Mao, Dmitri Zuev, Alec White,
  David Stuck, Shaama M.S., Shane Yost, Joonho Lee, David Small,
  Daniel Levine, Susi Lehtola, Hugh Burton, Evgeny Epifanovsky
 -----------------------------------------------------------------------
 Exchange:     0.2000 Hartree-Fock + 0.0800 Slater + 0.7200 B88
 Correlation:  0.1900 VWN1RPA + 0.8100 LYP
 Using SG-1 standard quadrature grid
 using 4 threads for integral computing
 -------------------------------------------------------
 OpenMP Integral computing Module                
 Release: version 2.0, May 2017, Q-Chem Inc. Pleasanton 
 -------------------------------------------------------
 -------------------------------------------------------
 OpenMP BLAS3 based DFT computing Module                
 Release: version 1.0, May 2013, Q-Chem Inc. Pittsburgh 
 -------------------------------------------------------
 A restricted SCF calculation will be
 performed using DIIS
 SCF converges when DIIS error is below 1.0e-08
 ---------------------------------------
  Cycle       Energy         DIIS error
 ---------------------------------------
    1   -9889.7906419539      1.26e-04  
    2   -9889.7907304127      5.10e-05  
    3   -9889.7907135193      9.02e-05  
    4   -9889.7907384477      2.64e-05  
    5   -9889.7907406223      6.63e-06  
    6   -9889.7907407485      1.03e-06  
    7   -9889.7907407517      2.83e-07  
    8   -9889.7907407520      9.86e-08  
    9   -9889.7907407519      3.63e-08  
   10   -9889.7907407520      7.57e-09  Convergence criterion met
 ---------------------------------------
 SCF time:   CPU 19.36s  wall 5.00s 
 SCF   energy in the final basis set =    -9889.7907407520
 Total energy in the final basis set =    -9889.7907407520

 --------------------------------------------------------------
             Orbital Energies (a.u.) and Symmetries
 --------------------------------------------------------------

 Alpha MOs, Restricted
 -- Occupied --                  
******* -482.85 -176.34 -165.74 -165.74 -165.74  -77.15  -62.50
  1 A'    2 A'    3 A'    4 A'    1 A"    5 A'    6 A'    7 A'                 
-56.318 -56.315 -56.315 -35.832 -31.327 -31.319 -31.319 -22.977
  8 A'    2 A"    9 A'   10 A'   11 A'    3 A"   12 A'   13 A'                 
-22.975 -22.975 -22.970 -22.970 -14.379  -8.707  -6.638  -6.536
  4 A"   14 A'    5 A"   15 A'   16 A'   17 A'   18 A'   19 A'                 
 -6.527  -6.526  -6.381  -4.800  -4.798  -4.796  -4.795  -4.778
  6 A"   20 A'   21 A'   22 A'    7 A"   23 A'   24 A'    8 A"                 
 -4.777  -2.648  -2.645  -2.644  -2.637  -2.637  -2.061  -2.056
 25 A'   26 A'    9 A"   27 A'   10 A"   28 A'   29 A'   11 A"                 
 -2.056  -2.039  -2.039  -0.905  -0.796  -0.671  -0.550  -0.424
 30 A'   31 A'   12 A"   32 A'   33 A'   34 A'   35 A'   36 A'                 
 -0.418  -0.388  -0.323  -0.318  -0.307  -0.276  -0.274
 37 A'   13 A"   14 A"   38 A'   39 A'   15 A"   40 A'                         
 -- Virtual --                   
 -0.124  -0.119  -0.058   0.007   0.017   0.035   0.040   0.056
 16 A"   41 A'   42 A'   43 A'   44 A'   45 A'   17 A"   46 A'                 
  0.067   0.077   0.093   0.115   0.132   0.137   0.158   0.185
 47 A'   18 A"   48 A'   49 A'   50 A'   19 A"   51 A'   52 A'                 
  0.206   0.207   0.230   0.259   0.274   0.318   0.379   0.383
 20 A"   53 A'   54 A'   55 A'   21 A"   56 A'   57 A'   22 A"                 
  0.397   0.397   0.422   0.428   0.431   0.459   0.472   0.522
 58 A'   23 A"   59 A'   24 A"   60 A'   61 A'   25 A"   62 A'                 
  0.542   0.560   0.582   0.625   0.631   0.643   0.695   0.739
 63 A'   26 A"   64 A'   65 A'   27 A"   66 A'   67 A'   28 A"                 
  0.748   0.778   0.843   0.934   1.003   1.048   1.186   1.270
 68 A'   69 A'   29 A"   70 A'   71 A'   72 A'   73 A'   30 A"                 
  1.292   1.326   1.492   1.574   1.641   1.946   1.994   1.998
 74 A'   75 A'   31 A"   76 A'   77 A'   32 A"   33 A"   78 A'                 
  2.046   2.090   2.094   2.222   2.577   3.758   3.771   3.936
 79 A'   80 A'   34 A"   81 A'   82 A'   35 A"   83 A'   84 A'                 
  3.937   3.948   3.969   3.991   3.996   4.000   4.005   4.078
 36 A"   85 A'   37 A"   38 A"   86 A'   87 A'   39 A"   88 A'                 
  4.192   4.213   4.376   5.963   5.977   6.000   6.584   6.914
 89 A'   90 A'   91 A'   40 A"   92 A'   93 A'   94 A'   95 A'                 
  7.544   7.556   7.623  13.750  13.849  13.935  27.818  28.306
 41 A"   96 A'   97 A'   42 A"   98 A'   99 A'  100 A'   43 A"                 
 28.318  28.330  28.509  28.514  28.520  28.535  28.628  35.268
101 A'  102 A'   44 A"  103 A'   45 A"  104 A'  105 A'  106 A'                 
 47.876 127.851 127.860 127.881 151.619 163.045 289.744 289.754
107 A'   46 A"  108 A'  109 A'  110 A'  111 A'   47 A"  112 A'                 
289.8321020.6611901.781
113 A'  114 A'  115 A'                                                         

 Beta MOs, Restricted
 -- Occupied --                  
******* -482.85 -176.34 -165.74 -165.74 -165.74  -77.15  -62.50
  1 A'    2 A'    3 A'    4 A'    1 A"    5 A'    6 A'    7 A'                 
-56.318 -56.315 -56.315 -35.832 -31.327 -31.319 -31.319 -22.977
  8 A'    2 A"    9 A'   10 A'   11 A'    3 A"   12 A'   13 A'                 
-22.975 -22.975 -22.970 -22.970 -14.379  -8.707  -6.638  -6.536
  4 A"   14 A'    5 A"   15 A'   16 A'   17 A'   18 A'   19 A'                 
 -6.527  -6.526  -6.381  -4.800  -4.798  -4.796  -4.795  -4.778
  6 A"   20 A'   21 A'   22 A'    7 A"   23 A'   24 A'    8 A"                 
 -4.777  -2.648  -2.645  -2.644  -2.637  -2.637  -2.061  -2.056
 25 A'   26 A'    9 A"   27 A'   10 A"   28 A'   29 A'   11 A"                 
 -2.056  -2.039  -2.039  -0.905  -0.796  -0.671  -0.550  -0.424
 30 A'   31 A'   12 A"   32 A'   33 A'   34 A'   35 A'   36 A'                 
 -0.418  -0.388  -0.323  -0.318  -0.307  -0.276  -0.274
 37 A'   13 A"   14 A"   38 A'   39 A'   15 A"   40 A'                         
 -- Virtual --                   
 -0.124  -0.119  -0.058   0.007   0.017   0.035   0.040   0.056
 16 A"   41 A'   42 A'   43 A'   44 A'   45 A'   17 A"   46 A'                 
  0.067   0.077   0.093   0.115   0.132   0.137   0.158   0.185
 47 A'   18 A"   48 A'   49 A'   50 A'   19 A"   51 A'   52 A'                 
  0.206   0.207   0.230   0.259   0.274   0.318   0.379   0.383
 20 A"   53 A'   54 A'   55 A'   21 A"   56 A'   57 A'   22 A"                 
  0.397   0.397   0.422   0.428   0.431   0.459   0.472   0.522
 58 A'   23 A"   59 A'   24 A"   60 A'   61 A'   25 A"   62 A'                 
  0.542   0.560   0.582   0.625   0.631   0.643   0.695   0.739
 63 A'   26 A"   64 A'   65 A'   27 A"   66 A'   67 A'   28 A"                 
  0.748   0.778   0.843   0.934   1.003   1.048   1.186   1.270
 68 A'   69 A'   29 A"   70 A'   71 A'   72 A'   73 A'   30 A"                 
  1.292   1.326   1.492   1.574   1.641   1.946   1.994   1.998
 74 A'   75 A'   31 A"   76 A'   77 A'   32 A"   33 A"   78 A'                 
  2.046   2.090   2.094   2.222   2.577   3.758   3.771   3.936
 79 A'   80 A'   34 A"   81 A'   82 A'   35 A"   83 A'   84 A'                 
  3.937   3.948   3.969   3.991   3.996   4.000   4.005   4.078
 36 A"   85 A'   37 A"   38 A"   86 A'   87 A'   39 A"   88 A'                 
  4.192   4.213   4.376   5.963   5.977   6.000   6.584   6.914
 89 A'   90 A'   91 A'   40 A"   92 A'   93 A'   94 A'   95 A'                 
  7.544   7.556   7.623  13.750  13.849  13.935  27.818  28.306
 41 A"   96 A'   97 A'   42 A"   98 A'   99 A'  100 A'   43 A"                 
 28.318  28.330  28.509  28.514  28.520  28.535  28.628  35.268
101 A'  102 A'   44 A"  103 A'   45 A"  104 A'  105 A'  106 A'                 
 47.876 127.851 127.860 127.881 151.619 163.045 289.744 289.754
107 A'   46 A"  108 A'  109 A'  110 A'  111 A'   47 A"  112 A'                 
289.8321020.6611901.781
113 A'  114 A'  115 A'                                                         
 --------------------------------------------------------------

          Ground-State Mulliken Net Atomic Charges

     Atom                 Charge (a.u.)
  ----------------------------------------
      1 P                     0.306195
      2 N                    -0.297463
      3 I                     0.142241
      4 Br                   -0.150973
  ----------------------------------------
  Sum of atomic charges =    -0.000000

 -----------------------------------------------------------------
                    Cartesian Multipole Moments
 -----------------------------------------------------------------
    Charge (ESU x 10^10)
                -0.0000
    Dipole Moment (Debye)
         X      -1.0200      Y      -1.7411      Z      -0.0000
       Tot       2.0179
    Quadrupole Moments (Debye-Ang)
        XX     -62.9588     XY      -0.5612     YY     -66.9906
        XZ      -0.0000     YZ      -0.0000     ZZ     -64.9974
    Octopole Moments (Debye-Ang^2)
       XXX     -50.9361    XXY      -1.1169    XYY      -7.9666
       YYY      -9.0318    XXZ      -0.0000    XYZ      -0.0000
       YYZ       0.0000    XZZ      -7.9703    YZZ      -3.5601
       ZZZ       0.0000
    Hexadecapole Moments (Debye-Ang^3)
      XXXX   -1772.3260   XXXY      22.6569   XXYY    -338.4597
      XYYY       0.6322   YYYY    -154.6245   XXXZ      -0.0000
      XXYZ      -0.0000   XYYZ      -0.0000   YYYZ      -0.0000
      XXZZ    -332.5373   XYZZ      -0.4453   YYZZ     -39.3741
      XZZZ       0.0000   YZZZ      -0.0000   ZZZZ     -86.6155
 -----------------------------------------------------------------
 Calculating analytic gradient of the SCF energy
 Gradient of SCF Energy
            1           2           3           4
    1  -0.0002496   0.0006621   0.0001749  -0.0005874
    2  -0.0004402   0.0012936  -0.0005961  -0.0002572
    3  -0.0000000  -0.0000000   0.0000000   0.0000000
 Max gradient component =       1.294E-03
 RMS gradient           =       5.136E-04
 Gradient time:  CPU 6.59 s  wall 1.75 s
 Geometry Optimization Parameters
   NAtoms,    NIC,     NZ,  NCons,   NDum,   NFix, NCnnct, MaxDiis
        4      14       4       0       0       0       0       0

 Cartesian Hessian Update
 Hessian Updated using BFGS Update


** GEOMETRY OPTIMIZATION IN DELOCALIZED INTERNAL COORDINATES **
   Searching for a Minimum

   Optimization Cycle:   7

                       Coordinates (Angstroms)
     ATOM                X               Y               Z
      1  P         0.9581253311   -0.7118254354    0.0000000000
      2  N         0.0122857942    0.5551721975    0.0000000000
      3  I        -2.0602801955    0.1211600510    0.0000000000
      4  Br        3.0002389094    0.2740379551    0.0000000000
   Point Group: cs    Number of degrees of freedom:     5


   Energy is  -9889.790740752

 Hessian Updated using BFGS Update

  5 Hessian modes will be used to form the next step
  Hessian Eigenvalues:
     0.087362    0.095564    0.195546    0.298208    0.395078

 Minimum Search - Taking Simple RFO Step
 Searching for Lamda that Minimizes Along All modes
 Value Taken    Lamda =  -0.00004480
 Step Taken.  Stepsize is  0.017055

                             Maximum     Tolerance    Cnvgd?
         Gradient           0.002082      0.000300      NO
         Displacement       0.011707      0.001200      NO
         Energy change     -0.000136      0.000001      NO


 New Cartesian Coordinates Obtained by Inverse Iteration

 Displacement from previous Coordinates is:  0.029065
 ----------------------------------------------------------------
             Standard Nuclear Orientation (Angstroms)
    I     Atom           X                Y                Z
 ----------------------------------------------------------------
    1      P       0.9622606852    -0.7138534117     0.0000000000
    2      N       0.0083975730     0.5458418626     0.0000000000
    3      I      -2.0650937271     0.1283636245     0.0000000000
    4      Br      3.0048053081     0.2781926928     0.0000000000
 ----------------------------------------------------------------
 Molecular Point Group                 Cs    NOp =  2
 Largest Abelian Subgroup              Cs    NOp =  2
 Nuclear Repulsion Energy =   620.8439349574 hartrees
 There are       55 alpha and       55 beta electrons
 Applying Cartesian multipole field
    Component          Value
    ---------          -----
     (2,0,0)        1.00000E-11
     (0,2,0)        2.00000E-11
     (0,0,2)       -3.00000E-11
 Nucleus-field energy     =     0.0000000208 hartrees
 Requested basis set is 6-311++G(d,p)
 There are 62 shells and 162 basis functions
 A cutoff of  1.0D-11 yielded   1451 shell pairs
 There are     10699 function pairs (     12055 Cartesian)
 Smallest overlap matrix eigenvalue = 1.71E-03
 Guess MOs from SCF MO coefficient file

 -----------------------------------------------------------------------
  General SCF calculation program by
  Eric Jon Sundstrom, Paul Horn, Yuezhi Mao, Dmitri Zuev, Alec White,
  David Stuck, Shaama M.S., Shane Yost, Joonho Lee, David Small,
  Daniel Levine, Susi Lehtola, Hugh Burton, Evgeny Epifanovsky
 -----------------------------------------------------------------------
 Exchange:     0.2000 Hartree-Fock + 0.0800 Slater + 0.7200 B88
 Correlation:  0.1900 VWN1RPA + 0.8100 LYP
 Using SG-1 standard quadrature grid
 using 4 threads for integral computing
 -------------------------------------------------------
 OpenMP Integral computing Module                
 Release: version 2.0, May 2017, Q-Chem Inc. Pleasanton 
 -------------------------------------------------------
 -------------------------------------------------------
 OpenMP BLAS3 based DFT computing Module                
 Release: version 1.0, May 2013, Q-Chem Inc. Pittsburgh 
 -------------------------------------------------------
 A restricted SCF calculation will be
 performed using DIIS
 SCF converges when DIIS error is below 1.0e-08
 ---------------------------------------
  Cycle       Energy         DIIS error
 ---------------------------------------
    1   -9889.7907123880      8.55e-05  
    2   -9889.7907624143      3.73e-05  
    3   -9889.7907533711      6.84e-05  
    4   -9889.7907668284      1.70e-05  
    5   -9889.7907678676      5.13e-06  
    6   -9889.7907679378      9.81e-07  
    7   -9889.7907679401      3.98e-07  
    8   -9889.7907679404      1.07e-07  
    9   -9889.7907679405      2.77e-08  
   10   -9889.7907679405      4.77e-09  Convergence criterion met
 ---------------------------------------
 SCF time:   CPU 19.36s  wall 5.00s 
 SCF   energy in the final basis set =    -9889.7907679405
 Total energy in the final basis set =    -9889.7907679405

 --------------------------------------------------------------
             Orbital Energies (a.u.) and Symmetries
 --------------------------------------------------------------

 Alpha MOs, Restricted
 -- Occupied --                  
******* -482.84 -176.34 -165.74 -165.74 -165.74  -77.15  -62.50
  1 A'    2 A'    3 A'    4 A'    1 A"    5 A'    6 A'    7 A'                 
-56.318 -56.315 -56.315 -35.833 -31.327 -31.319 -31.319 -22.977
  8 A'    2 A"    9 A'   10 A'   11 A'    3 A"   12 A'   13 A'                 
-22.976 -22.975 -22.970 -22.970 -14.379  -8.706  -6.638  -6.536
  4 A"   14 A'    5 A"   15 A'   16 A'   17 A'   18 A'   19 A'                 
 -6.526  -6.525  -6.382  -4.800  -4.798  -4.797  -4.795  -4.778
  6 A"   20 A'   21 A'   22 A'    7 A"   23 A'   24 A'    8 A"                 
 -4.778  -2.647  -2.645  -2.644  -2.636  -2.636  -2.062  -2.056
 25 A'   26 A'    9 A"   27 A'   10 A"   28 A'   29 A'   11 A"                 
 -2.056  -2.040  -2.040  -0.905  -0.796  -0.671  -0.549  -0.425
 30 A'   31 A'   12 A"   32 A'   33 A'   34 A'   35 A'   36 A'                 
 -0.417  -0.388  -0.323  -0.318  -0.307  -0.276  -0.273
 37 A'   13 A"   14 A"   38 A'   39 A'   15 A"   40 A'                         
 -- Virtual --                   
 -0.124  -0.119  -0.058   0.007   0.017   0.035   0.040   0.056
 16 A"   41 A'   42 A'   43 A'   44 A'   45 A'   17 A"   46 A'                 
  0.067   0.077   0.093   0.115   0.132   0.137   0.158   0.185
 47 A'   18 A"   48 A'   49 A'   50 A'   19 A"   51 A'   52 A'                 
  0.206   0.208   0.229   0.259   0.274   0.317   0.379   0.383
 20 A"   53 A'   54 A'   55 A'   21 A"   56 A'   57 A'   22 A"                 
  0.397   0.397   0.421   0.428   0.433   0.460   0.472   0.522
 58 A'   23 A"   59 A'   24 A"   60 A'   61 A'   25 A"   62 A'                 
  0.542   0.560   0.581   0.625   0.632   0.645   0.695   0.738
 63 A'   26 A"   64 A'   65 A'   27 A"   66 A'   67 A'   28 A"                 
  0.747   0.779   0.843   0.935   1.004   1.047   1.185   1.270
 68 A'   69 A'   29 A"   70 A'   71 A'   72 A'   73 A'   30 A"                 
  1.292   1.327   1.492   1.574   1.641   1.946   1.994   1.999
 74 A'   75 A'   31 A"   76 A'   77 A'   32 A"   33 A"   78 A'                 
  2.047   2.088   2.095   2.223   2.578   3.758   3.771   3.936
 79 A'   80 A'   34 A"   81 A'   82 A'   35 A"   83 A'   84 A'                 
  3.937   3.948   3.969   3.991   3.996   4.001   4.005   4.077
 36 A"   85 A'   37 A"   38 A"   86 A'   87 A'   39 A"   88 A'                 
  4.192   4.212   4.377   5.962   5.977   6.000   6.584   6.915
 89 A'   90 A'   91 A'   40 A"   92 A'   93 A'   94 A'   95 A'                 
  7.545   7.557   7.623  13.750  13.849  13.936  27.818  28.306
 41 A"   96 A'   97 A'   42 A"   98 A'   99 A'  100 A'   43 A"                 
 28.317  28.330  28.508  28.513  28.520  28.535  28.628  35.268
101 A'  102 A'   44 A"  103 A'   45 A"  104 A'  105 A'  106 A'                 
 47.876 127.851 127.860 127.881 151.619 163.045 289.744 289.755
107 A'   46 A"  108 A'  109 A'  110 A'  111 A'   47 A"  112 A'                 
289.8321020.6611901.781
113 A'  114 A'  115 A'                                                         

 Beta MOs, Restricted
 -- Occupied --                  
******* -482.84 -176.34 -165.74 -165.74 -165.74  -77.15  -62.50
  1 A'    2 A'    3 A'    4 A'    1 A"    5 A'    6 A'    7 A'                 
-56.318 -56.315 -56.315 -35.833 -31.327 -31.319 -31.319 -22.977
  8 A'    2 A"    9 A'   10 A'   11 A'    3 A"   12 A'   13 A'                 
-22.976 -22.975 -22.970 -22.970 -14.379  -8.706  -6.638  -6.536
  4 A"   14 A'    5 A"   15 A'   16 A'   17 A'   18 A'   19 A'                 
 -6.526  -6.525  -6.382  -4.800  -4.798  -4.797  -4.795  -4.778
  6 A"   20 A'   21 A'   22 A'    7 A"   23 A'   24 A'    8 A"                 
 -4.778  -2.647  -2.645  -2.644  -2.636  -2.636  -2.062  -2.056
 25 A'   26 A'    9 A"   27 A'   10 A"   28 A'   29 A'   11 A"                 
 -2.056  -2.040  -2.040  -0.905  -0.796  -0.671  -0.549  -0.425
 30 A'   31 A'   12 A"   32 A'   33 A'   34 A'   35 A'   36 A'                 
 -0.417  -0.388  -0.323  -0.318  -0.307  -0.276  -0.273
 37 A'   13 A"   14 A"   38 A'   39 A'   15 A"   40 A'                         
 -- Virtual --                   
 -0.124  -0.119  -0.058   0.007   0.017   0.035   0.040   0.056
 16 A"   41 A'   42 A'   43 A'   44 A'   45 A'   17 A"   46 A'                 
  0.067   0.077   0.093   0.115   0.132   0.137   0.158   0.185
 47 A'   18 A"   48 A'   49 A'   50 A'   19 A"   51 A'   52 A'                 
  0.206   0.208   0.229   0.259   0.274   0.317   0.379   0.383
 20 A"   53 A'   54 A'   55 A'   21 A"   56 A'   57 A'   22 A"                 
  0.397   0.397   0.421   0.428   0.433   0.460   0.472   0.522
 58 A'   23 A"   59 A'   24 A"   60 A'   61 A'   25 A"   62 A'                 
  0.542   0.560   0.581   0.625   0.632   0.645   0.695   0.738
 63 A'   26 A"   64 A'   65 A'   27 A"   66 A'   67 A'   28 A"                 
  0.747   0.779   0.843   0.935   1.004   1.047   1.185   1.270
 68 A'   69 A'   29 A"   70 A'   71 A'   72 A'   73 A'   30 A"                 
  1.292   1.327   1.492   1.574   1.641   1.946   1.994   1.999
 74 A'   75 A'   31 A"   76 A'   77 A'   32 A"   33 A"   78 A'                 
  2.047   2.088   2.095   2.223   2.578   3.758   3.771   3.936
 79 A'   80 A'   34 A"   81 A'   82 A'   35 A"   83 A'   84 A'                 
  3.937   3.948   3.969   3.991   3.996   4.001   4.005   4.077
 36 A"   85 A'   37 A"   38 A"   86 A'   87 A'   39 A"   88 A'                 
  4.192   4.212   4.377   5.962   5.977   6.000   6.584   6.915
 89 A'   90 A'   91 A'   40 A"   92 A'   93 A'   94 A'   95 A'                 
  7.545   7.557   7.623  13.750  13.849  13.936  27.818  28.306
 41 A"   96 A'   97 A'   42 A"   98 A'   99 A'  100 A'   43 A"                 
 28.317  28.330  28.508  28.513  28.520  28.535  28.628  35.268
101 A'  102 A'   44 A"  103 A'   45 A"  104 A'  105 A'  106 A'                 
 47.876 127.851 127.860 127.881 151.619 163.045 289.744 289.755
107 A'   46 A"  108 A'  109 A'  110 A'  111 A'   47 A"  112 A'                 
289.8321020.6611901.781
113 A'  114 A'  115 A'                                                         
 --------------------------------------------------------------

          Ground-State Mulliken Net Atomic Charges

     Atom                 Charge (a.u.)
  ----------------------------------------
      1 P                     0.304282
      2 N                    -0.299989
      3 I                     0.146271
      4 Br                   -0.150564
  ----------------------------------------
  Sum of atomic charges =    -0.000000

 -----------------------------------------------------------------
                    Cartesian Multipole Moments
 -----------------------------------------------------------------
    Charge (ESU x 10^10)
                -0.0000
    Dipole Moment (Debye)
         X      -1.0608      Y      -1.7351      Z      -0.0000
       Tot       2.0337
    Quadrupole Moments (Debye-Ang)
        XX     -62.9636     XY      -0.6010     YY     -66.9799
        XZ      -0.0000     YZ       0.0000     ZZ     -64.9975
    Octopole Moments (Debye-Ang^2)
       XXX     -51.4445    XXY      -1.1992    XYY      -7.9655
       YYY      -9.6293    XXZ      -0.0000    XYZ       0.0000
       YYZ      -0.0000    XZZ      -8.0050    YZZ      -3.7665
       ZZZ      -0.0000
    Hexadecapole Moments (Debye-Ang^3)
      XXXX   -1779.1486   XXXY      22.7626   XXYY    -339.8369
      XYYY       1.4544   YYYY    -155.0498   XXXZ      -0.0000
      XXYZ       0.0000   XYYZ       0.0000   YYYZ       0.0000
      XXZZ    -333.7427   XYZZ      -0.1986   YYZZ     -39.4518
      XZZZ      -0.0000   YZZZ       0.0000   ZZZZ     -86.6261
 -----------------------------------------------------------------
 Calculating analytic gradient of the SCF energy
 Gradient of SCF Energy
            1           2           3           4
    1  -0.0001664   0.0004149  -0.0002976   0.0000491
    2  -0.0001030   0.0003717  -0.0000751  -0.0001936
    3   0.0000000  -0.0000000  -0.0000000  -0.0000000
 Max gradient component =       4.149E-04
 RMS gradient           =       2.005E-04
 Gradient time:  CPU 6.60 s  wall 1.75 s
 Geometry Optimization Parameters
   NAtoms,    NIC,     NZ,  NCons,   NDum,   NFix, NCnnct, MaxDiis
        4      14       4       0       0       0       0       0

 Cartesian Hessian Update
 Hessian Updated using BFGS Update


** GEOMETRY OPTIMIZATION IN DELOCALIZED INTERNAL COORDINATES **
   Searching for a Minimum

   Optimization Cycle:   8

                       Coordinates (Angstroms)
     ATOM                X               Y               Z
      1  P         0.9622606852   -0.7138534117    0.0000000000
      2  N         0.0083975730    0.5458418626    0.0000000000
      3  I        -2.0650937271    0.1283636245    0.0000000000
      4  Br        3.0048053081    0.2781926928    0.0000000000
   Point Group: cs    Number of degrees of freedom:     5


   Energy is  -9889.790767941

 Hessian Updated using BFGS Update

  5 Hessian modes will be used to form the next step
  Hessian Eigenvalues:
     0.075818    0.089809    0.190670    0.289147    0.398562

 Minimum Search - Taking Simple RFO Step
 Searching for Lamda that Minimizes Along All modes
 Value Taken    Lamda =  -0.00000526
 Step Taken.  Stepsize is  0.007673

                             Maximum     Tolerance    Cnvgd?
         Gradient           0.000628      0.000300      NO
         Displacement       0.004555      0.001200      NO
         Energy change     -0.000027      0.000001      NO


 New Cartesian Coordinates Obtained by Inverse Iteration

 Displacement from previous Coordinates is:  0.011417
 ----------------------------------------------------------------
             Standard Nuclear Orientation (Angstroms)
    I     Atom           X                Y                Z
 ----------------------------------------------------------------
    1      P       0.9637801718    -0.7152631931     0.0000000000
    2      N       0.0071004186     0.5419085000     0.0000000000
    3      I      -2.0650363941     0.1316237770     0.0000000000
    4      Br      3.0045256429     0.2802756842     0.0000000000
 ----------------------------------------------------------------
 Molecular Point Group                 Cs    NOp =  2
 Largest Abelian Subgroup              Cs    NOp =  2
 Nuclear Repulsion Energy =   620.8697016166 hartrees
 There are       55 alpha and       55 beta electrons
 Applying Cartesian multipole field
    Component          Value
    ---------          -----
     (2,0,0)        1.00000E-11
     (0,2,0)        2.00000E-11
     (0,0,2)       -3.00000E-11
 Nucleus-field energy     =     0.0000000208 hartrees
 Requested basis set is 6-311++G(d,p)
 There are 62 shells and 162 basis functions
 A cutoff of  1.0D-11 yielded   1451 shell pairs
 There are     10699 function pairs (     12055 Cartesian)
 Smallest overlap matrix eigenvalue = 1.71E-03
 Guess MOs from SCF MO coefficient file

 -----------------------------------------------------------------------
  General SCF calculation program by
  Eric Jon Sundstrom, Paul Horn, Yuezhi Mao, Dmitri Zuev, Alec White,
  David Stuck, Shaama M.S., Shane Yost, Joonho Lee, David Small,
  Daniel Levine, Susi Lehtola, Hugh Burton, Evgeny Epifanovsky
 -----------------------------------------------------------------------
 Exchange:     0.2000 Hartree-Fock + 0.0800 Slater + 0.7200 B88
 Correlation:  0.1900 VWN1RPA + 0.8100 LYP
 Using SG-1 standard quadrature grid
 using 4 threads for integral computing
 -------------------------------------------------------
 OpenMP Integral computing Module                
 Release: version 2.0, May 2017, Q-Chem Inc. Pleasanton 
 -------------------------------------------------------
 -------------------------------------------------------
 OpenMP BLAS3 based DFT computing Module                
 Release: version 1.0, May 2013, Q-Chem Inc. Pittsburgh 
 -------------------------------------------------------
 A restricted SCF calculation will be
 performed using DIIS
 SCF converges when DIIS error is below 1.0e-08
 ---------------------------------------
  Cycle       Energy         DIIS error
 ---------------------------------------
    1   -9889.7907613682      3.61e-05  
    2   -9889.7907694355      2.08e-05  
    3   -9889.7907668852      3.63e-05  
    4   -9889.7907707556      6.50e-06  
    5   -9889.7907709149      1.82e-06  
    6   -9889.7907709225      4.17e-07  
    7   -9889.7907709229      1.61e-07  
    8   -9889.7907709230      5.16e-08  
    9   -9889.7907709229      1.08e-08  
   10   -9889.7907709229      2.29e-09  Convergence criterion met
 ---------------------------------------
 SCF time:   CPU 19.33s  wall 5.00s 
 SCF   energy in the final basis set =    -9889.7907709229
 Total energy in the final basis set =    -9889.7907709229

 --------------------------------------------------------------
             Orbital Energies (a.u.) and Symmetries
 --------------------------------------------------------------

 Alpha MOs, Restricted
 -- Occupied --                  
******* -482.84 -176.34 -165.74 -165.74 -165.74  -77.15  -62.50
  1 A'    2 A'    3 A'    4 A'    1 A"    5 A'    6 A'    7 A'                 
-56.318 -56.315 -56.315 -35.833 -31.327 -31.320 -31.319 -22.978
  8 A'    2 A"    9 A'   10 A'   11 A'    3 A"   12 A'   13 A'                 
-22.976 -22.976 -22.970 -22.970 -14.378  -8.706  -6.638  -6.536
  4 A"   14 A'    5 A"   15 A'   16 A'   17 A'   18 A'   19 A'                 
 -6.526  -6.525  -6.382  -4.799  -4.798  -4.797  -4.795  -4.778
  6 A"   20 A'   21 A'   22 A'    7 A"   23 A'   24 A'    8 A"                 
 -4.778  -2.647  -2.645  -2.644  -2.636  -2.636  -2.062  -2.056
 25 A'   26 A'    9 A"   27 A'   10 A"   28 A'   29 A'   11 A"                 
 -2.056  -2.040  -2.040  -0.905  -0.796  -0.672  -0.549  -0.425
 30 A'   31 A'   12 A"   32 A'   33 A'   34 A'   35 A'   36 A'                 
 -0.417  -0.388  -0.323  -0.318  -0.307  -0.276  -0.273
 37 A'   13 A"   14 A"   38 A'   39 A'   15 A"   40 A'                         
 -- Virtual --                   
 -0.124  -0.119  -0.057   0.008   0.017   0.035   0.040   0.056
 16 A"   41 A'   42 A'   43 A'   44 A'   45 A'   17 A"   46 A'                 
  0.067   0.077   0.093   0.115   0.132   0.137   0.158   0.185
 47 A'   18 A"   48 A'   49 A'   50 A'   19 A"   51 A'   52 A'                 
  0.206   0.208   0.229   0.259   0.274   0.317   0.379   0.383
 20 A"   53 A'   54 A'   55 A'   21 A"   56 A'   57 A'   22 A"                 
  0.397   0.398   0.422   0.428   0.434   0.461   0.472   0.522
 58 A'   23 A"   59 A'   24 A"   60 A'   61 A'   25 A"   62 A'                 
  0.543   0.561   0.581   0.625   0.632   0.645   0.695   0.739
 63 A'   26 A"   64 A'   65 A'   27 A"   66 A'   67 A'   28 A"                 
  0.747   0.780   0.844   0.935   1.004   1.047   1.185   1.270
 68 A'   69 A'   29 A"   70 A'   71 A'   72 A'   73 A'   30 A"                 
  1.292   1.327   1.492   1.574   1.641   1.946   1.994   1.999
 74 A'   75 A'   31 A"   76 A'   77 A'   32 A"   33 A"   78 A'                 
  2.047   2.087   2.095   2.224   2.578   3.758   3.771   3.937
 79 A'   80 A'   34 A"   81 A'   82 A'   35 A"   83 A'   36 A"                 
  3.937   3.947   3.969   3.991   3.996   4.001   4.005   4.077
 84 A'   85 A'   37 A"   38 A"   86 A'   87 A'   39 A"   88 A'                 
  4.192   4.213   4.378   5.962   5.977   6.000   6.584   6.915
 89 A'   90 A'   91 A'   40 A"   92 A'   93 A'   94 A'   95 A'                 
  7.545   7.557   7.623  13.750  13.849  13.937  27.819  28.305
 41 A"   96 A'   97 A'   42 A"   98 A'   99 A'  100 A'   43 A"                 
 28.317  28.330  28.508  28.513  28.520  28.535  28.628  35.268
101 A'  102 A'   44 A"  103 A'   45 A"  104 A'  105 A'  106 A'                 
 47.876 127.851 127.860 127.881 151.620 163.046 289.745 289.755
107 A'   46 A"  108 A'  109 A'  110 A'  111 A'   47 A"  112 A'                 
289.8321020.6611901.782
113 A'  114 A'  115 A'                                                         

 Beta MOs, Restricted
 -- Occupied --                  
******* -482.84 -176.34 -165.74 -165.74 -165.74  -77.15  -62.50
  1 A'    2 A'    3 A'    4 A'    1 A"    5 A'    6 A'    7 A'                 
-56.318 -56.315 -56.315 -35.833 -31.327 -31.320 -31.319 -22.978
  8 A'    2 A"    9 A'   10 A'   11 A'    3 A"   12 A'   13 A'                 
-22.976 -22.976 -22.970 -22.970 -14.378  -8.706  -6.638  -6.536
  4 A"   14 A'    5 A"   15 A'   16 A'   17 A'   18 A'   19 A'                 
 -6.526  -6.525  -6.382  -4.799  -4.798  -4.797  -4.795  -4.778
  6 A"   20 A'   21 A'   22 A'    7 A"   23 A'   24 A'    8 A"                 
 -4.778  -2.647  -2.645  -2.644  -2.636  -2.636  -2.062  -2.056
 25 A'   26 A'    9 A"   27 A'   10 A"   28 A'   29 A'   11 A"                 
 -2.056  -2.040  -2.040  -0.905  -0.796  -0.672  -0.549  -0.425
 30 A'   31 A'   12 A"   32 A'   33 A'   34 A'   35 A'   36 A'                 
 -0.417  -0.388  -0.323  -0.318  -0.307  -0.276  -0.273
 37 A'   13 A"   14 A"   38 A'   39 A'   15 A"   40 A'                         
 -- Virtual --                   
 -0.124  -0.119  -0.057   0.008   0.017   0.035   0.040   0.056
 16 A"   41 A'   42 A'   43 A'   44 A'   45 A'   17 A"   46 A'                 
  0.067   0.077   0.093   0.115   0.132   0.137   0.158   0.185
 47 A'   18 A"   48 A'   49 A'   50 A'   19 A"   51 A'   52 A'                 
  0.206   0.208   0.229   0.259   0.274   0.317   0.379   0.383
 20 A"   53 A'   54 A'   55 A'   21 A"   56 A'   57 A'   22 A"                 
  0.397   0.398   0.422   0.428   0.434   0.461   0.472   0.522
 58 A'   23 A"   59 A'   24 A"   60 A'   61 A'   25 A"   62 A'                 
  0.543   0.561   0.581   0.625   0.632   0.645   0.695   0.739
 63 A'   26 A"   64 A'   65 A'   27 A"   66 A'   67 A'   28 A"                 
  0.747   0.780   0.844   0.935   1.004   1.047   1.185   1.270
 68 A'   69 A'   29 A"   70 A'   71 A'   72 A'   73 A'   30 A"                 
  1.292   1.327   1.492   1.574   1.641   1.946   1.994   1.999
 74 A'   75 A'   31 A"   76 A'   77 A'   32 A"   33 A"   78 A'                 
  2.047   2.087   2.095   2.224   2.578   3.758   3.771   3.937
 79 A'   80 A'   34 A"   81 A'   82 A'   35 A"   83 A'   36 A"                 
  3.937   3.947   3.969   3.991   3.996   4.001   4.005   4.077
 84 A'   85 A'   37 A"   38 A"   86 A'   87 A'   39 A"   88 A'                 
  4.192   4.213   4.378   5.962   5.977   6.000   6.584   6.915
 89 A'   90 A'   91 A'   40 A"   92 A'   93 A'   94 A'   95 A'                 
  7.545   7.557   7.623  13.750  13.849  13.937  27.819  28.305
 41 A"   96 A'   97 A'   42 A"   98 A'   99 A'  100 A'   43 A"                 
 28.317  28.330  28.508  28.513  28.520  28.535  28.628  35.268
101 A'  102 A'   44 A"  103 A'   45 A"  104 A'  105 A'  106 A'                 
 47.876 127.851 127.860 127.881 151.620 163.046 289.745 289.755
107 A'   46 A"  108 A'  109 A'  110 A'  111 A'   47 A"  112 A'                 
289.8321020.6611901.782
113 A'  114 A'  115 A'                                                         
 --------------------------------------------------------------

          Ground-State Mulliken Net Atomic Charges

     Atom                 Charge (a.u.)
  ----------------------------------------
      1 P                     0.303510
      2 N                    -0.301230
      3 I                     0.147873
      4 Br                   -0.150153
  ----------------------------------------
  Sum of atomic charges =    -0.000000

 -----------------------------------------------------------------
                    Cartesian Multipole Moments
 -----------------------------------------------------------------
    Charge (ESU x 10^10)
                -0.0000
    Dipole Moment (Debye)
         X      -1.0694      Y      -1.7311      Z      -0.0000
       Tot       2.0348
    Quadrupole Moments (Debye-Ang)
        XX     -62.9616     XY      -0.6158     YY     -66.9704
        XZ       0.0000     YZ      -0.0000     ZZ     -64.9932
    Octopole Moments (Debye-Ang^2)
       XXX     -51.5783    XXY      -1.2277    XYY      -7.9669
       YYY      -9.8868    XXZ       0.0000    XYZ      -0.0000
       YYZ      -0.0000    XZZ      -8.0283    YZZ      -3.8572
       ZZZ      -0.0000
    Hexadecapole Moments (Debye-Ang^3)
      XXXX   -1779.2504   XXXY      22.8510   XXYY    -339.8866
      XYYY       1.8184   YYYY    -155.3204   XXXZ       0.0000
      XXYZ      -0.0000   XYYZ      -0.0000   YYYZ      -0.0000
      XXZZ    -333.7274   XYZZ      -0.0899   YYZZ     -39.4968
      XZZZ       0.0000   YZZZ      -0.0000   ZZZZ     -86.6175
 -----------------------------------------------------------------
 Calculating analytic gradient of the SCF energy
 Gradient of SCF Energy
            1           2           3           4
    1  -0.0000412   0.0001318  -0.0001079   0.0000172
    2   0.0000066   0.0000500   0.0001526  -0.0002092
    3   0.0000000   0.0000000  -0.0000000  -0.0000000
 Max gradient component =       2.092E-04
 RMS gradient           =       9.156E-05
 Gradient time:  CPU 6.59 s  wall 1.75 s
 Geometry Optimization Parameters
   NAtoms,    NIC,     NZ,  NCons,   NDum,   NFix, NCnnct, MaxDiis
        4      14       4       0       0       0       0       0

 Cartesian Hessian Update
 Hessian Updated using BFGS Update


** GEOMETRY OPTIMIZATION IN DELOCALIZED INTERNAL COORDINATES **
   Searching for a Minimum

   Optimization Cycle:   9

                       Coordinates (Angstroms)
     ATOM                X               Y               Z
      1  P         0.9637801718   -0.7152631931    0.0000000000
      2  N         0.0071004186    0.5419085000    0.0000000000
      3  I        -2.0650363941    0.1316237770    0.0000000000
      4  Br        3.0045256429    0.2802756842    0.0000000000
   Point Group: cs    Number of degrees of freedom:     5


   Energy is  -9889.790770923

 Hessian Updated using BFGS Update

  5 Hessian modes will be used to form the next step
  Hessian Eigenvalues:
     0.064656    0.090430    0.200184    0.276265    0.397979

 Minimum Search - Taking Simple RFO Step
 Searching for Lamda that Minimizes Along All modes
 Value Taken    Lamda =   0.00000000
 Step Taken.  Stepsize is  0.001564

                             Maximum     Tolerance    Cnvgd?
         Gradient           0.000097      0.000300     YES
         Displacement       0.001129      0.001200     YES
         Energy change     -0.000003      0.000001      NO


                       Distance Matrix (Angstroms)
             P (  1)   N (  2)   I (  3)
   N (  2)  1.579784
   I (  3)  3.144988  2.112365
   Br(  4)  2.270625  3.008822  5.071741

 Final energy is   -9889.7907709228966     


 ******************************
 **  OPTIMIZATION CONVERGED  **
 ******************************

                       Coordinates (Angstroms)
     ATOM                X               Y               Z
      1  P         0.9637801718   -0.7152631931    0.0000000000
      2  N         0.0071004186    0.5419085000    0.0000000000
      3  I        -2.0650363941    0.1316237770    0.0000000000
      4  Br        3.0045256429    0.2802756842    0.0000000000

Z-matrix Print:
$molecule
0 1
I 
N  1 2.112365
P  2 1.579784 1 116.070580
Br 3 2.270625 2 101.265775 1 -180.000000 0
$end


 --------------------------------------------------------------
             Orbital Energies (a.u.) and Symmetries
 --------------------------------------------------------------

 Alpha MOs, Restricted
 -- Occupied --                  
******* -482.84 -176.34 -165.74 -165.74 -165.74  -77.15  -62.50
  1 A'    2 A'    3 A'    4 A'    1 A"    5 A'    6 A'    7 A'                 
-56.318 -56.315 -56.315 -35.833 -31.327 -31.320 -31.319 -22.978
  8 A'    2 A"    9 A'   10 A'   11 A'    3 A"   12 A'   13 A'                 
-22.976 -22.976 -22.970 -22.970 -14.378  -8.706  -6.638  -6.536
  4 A"   14 A'    5 A"   15 A'   16 A'   17 A'   18 A'   19 A'                 
 -6.526  -6.525  -6.382  -4.799  -4.798  -4.797  -4.795  -4.778
  6 A"   20 A'   21 A'   22 A'    7 A"   23 A'   24 A'    8 A"                 
 -4.778  -2.647  -2.645  -2.644  -2.636  -2.636  -2.062  -2.056
 25 A'   26 A'    9 A"   27 A'   10 A"   28 A'   29 A'   11 A"                 
 -2.056  -2.040  -2.040  -0.905  -0.796  -0.672  -0.549  -0.425
 30 A'   31 A'   12 A"   32 A'   33 A'   34 A'   35 A'   36 A'                 
 -0.417  -0.388  -0.323  -0.318  -0.307  -0.276  -0.273
 37 A'   13 A"   14 A"   38 A'   39 A'   15 A"   40 A'                         
 -- Virtual --                   
 -0.124  -0.119  -0.057   0.008   0.017   0.035   0.040   0.056
 16 A"   41 A'   42 A'   43 A'   44 A'   45 A'   17 A"   46 A'                 
  0.067   0.077   0.093   0.115   0.132   0.137   0.158   0.185
 47 A'   18 A"   48 A'   49 A'   50 A'   19 A"   51 A'   52 A'                 
  0.206   0.208   0.229   0.259   0.274   0.317   0.379   0.383
 20 A"   53 A'   54 A'   55 A'   21 A"   56 A'   57 A'   22 A"                 
  0.397   0.398   0.422   0.428   0.434   0.461   0.472   0.522
 58 A'   23 A"   59 A'   24 A"   60 A'   61 A'   25 A"   62 A'                 
  0.543   0.561   0.581   0.625   0.632   0.645   0.695   0.739
 63 A'   26 A"   64 A'   65 A'   27 A"   66 A'   67 A'   28 A"                 
  0.747   0.780   0.844   0.935   1.004   1.047   1.185   1.270
 68 A'   69 A'   29 A"   70 A'   71 A'   72 A'   73 A'   30 A"                 
  1.292   1.327   1.492   1.574   1.641   1.946   1.994   1.999
 74 A'   75 A'   31 A"   76 A'   77 A'   32 A"   33 A"   78 A'                 
  2.047   2.087   2.095   2.224   2.578   3.758   3.771   3.937
 79 A'   80 A'   34 A"   81 A'   82 A'   35 A"   83 A'   36 A"                 
  3.937   3.947   3.969   3.991   3.996   4.001   4.005   4.077
 84 A'   85 A'   37 A"   38 A"   86 A'   87 A'   39 A"   88 A'                 
  4.192   4.213   4.378   5.962   5.977   6.000   6.584   6.915
 89 A'   90 A'   91 A'   40 A"   92 A'   93 A'   94 A'   95 A'                 
  7.545   7.557   7.623  13.750  13.849  13.937  27.819  28.305
 41 A"   96 A'   97 A'   42 A"   98 A'   99 A'  100 A'   43 A"                 
 28.317  28.330  28.508  28.513  28.520  28.535  28.628  35.268
101 A'  102 A'   44 A"  103 A'   45 A"  104 A'  105 A'  106 A'                 
 47.876 127.851 127.860 127.881 151.620 163.046 289.745 289.755
107 A'   46 A"  108 A'  109 A'  110 A'  111 A'   47 A"  112 A'                 
289.8321020.6611901.782
113 A'  114 A'  115 A'                                                         

 Beta MOs, Restricted
 -- Occupied --                  
******* -482.84 -176.34 -165.74 -165.74 -165.74  -77.15  -62.50
  1 A'    2 A'    3 A'    4 A'    1 A"    5 A'    6 A'    7 A'                 
-56.318 -56.315 -56.315 -35.833 -31.327 -31.320 -31.319 -22.978
  8 A'    2 A"    9 A'   10 A'   11 A'    3 A"   12 A'   13 A'                 
-22.976 -22.976 -22.970 -22.970 -14.378  -8.706  -6.638  -6.536
  4 A"   14 A'    5 A"   15 A'   16 A'   17 A'   18 A'   19 A'                 
 -6.526  -6.525  -6.382  -4.799  -4.798  -4.797  -4.795  -4.778
  6 A"   20 A'   21 A'   22 A'    7 A"   23 A'   24 A'    8 A"                 
 -4.778  -2.647  -2.645  -2.644  -2.636  -2.636  -2.062  -2.056
 25 A'   26 A'    9 A"   27 A'   10 A"   28 A'   29 A'   11 A"                 
 -2.056  -2.040  -2.040  -0.905  -0.796  -0.672  -0.549  -0.425
 30 A'   31 A'   12 A"   32 A'   33 A'   34 A'   35 A'   36 A'                 
 -0.417  -0.388  -0.323  -0.318  -0.307  -0.276  -0.273
 37 A'   13 A"   14 A"   38 A'   39 A'   15 A"   40 A'                         
 -- Virtual --                   
 -0.124  -0.119  -0.057   0.008   0.017   0.035   0.040   0.056
 16 A"   41 A'   42 A'   43 A'   44 A'   45 A'   17 A"   46 A'                 
  0.067   0.077   0.093   0.115   0.132   0.137   0.158   0.185
 47 A'   18 A"   48 A'   49 A'   50 A'   19 A"   51 A'   52 A'                 
  0.206   0.208   0.229   0.259   0.274   0.317   0.379   0.383
 20 A"   53 A'   54 A'   55 A'   21 A"   56 A'   57 A'   22 A"                 
  0.397   0.398   0.422   0.428   0.434   0.461   0.472   0.522
 58 A'   23 A"   59 A'   24 A"   60 A'   61 A'   25 A"   62 A'                 
  0.543   0.561   0.581   0.625   0.632   0.645   0.695   0.739
 63 A'   26 A"   64 A'   65 A'   27 A"   66 A'   67 A'   28 A"                 
  0.747   0.780   0.844   0.935   1.004   1.047   1.185   1.270
 68 A'   69 A'   29 A"   70 A'   71 A'   72 A'   73 A'   30 A"                 
  1.292   1.327   1.492   1.574   1.641   1.946   1.994   1.999
 74 A'   75 A'   31 A"   76 A'   77 A'   32 A"   33 A"   78 A'                 
  2.047   2.087   2.095   2.224   2.578   3.758   3.771   3.937
 79 A'   80 A'   34 A"   81 A'   82 A'   35 A"   83 A'   36 A"                 
  3.937   3.947   3.969   3.991   3.996   4.001   4.005   4.077
 84 A'   85 A'   37 A"   38 A"   86 A'   87 A'   39 A"   88 A'                 
  4.192   4.213   4.378   5.962   5.977   6.000   6.584   6.915
 89 A'   90 A'   91 A'   40 A"   92 A'   93 A'   94 A'   95 A'                 
  7.545   7.557   7.623  13.750  13.849  13.937  27.819  28.305
 41 A"   96 A'   97 A'   42 A"   98 A'   99 A'  100 A'   43 A"                 
 28.317  28.330  28.508  28.513  28.520  28.535  28.628  35.268
101 A'  102 A'   44 A"  103 A'   45 A"  104 A'  105 A'  106 A'                 
 47.876 127.851 127.860 127.881 151.620 163.046 289.745 289.755
107 A'   46 A"  108 A'  109 A'  110 A'  111 A'   47 A"  112 A'                 
289.8321020.6611901.782
113 A'  114 A'  115 A'                                                         
 --------------------------------------------------------------

          Ground-State Mulliken Net Atomic Charges

     Atom                 Charge (a.u.)
  ----------------------------------------
      1 P                     0.303510
      2 N                    -0.301230
      3 I                     0.147873
      4 Br                   -0.150153
  ----------------------------------------
  Sum of atomic charges =    -0.000000

 -----------------------------------------------------------------
                    Cartesian Multipole Moments
 -----------------------------------------------------------------
    Charge (ESU x 10^10)
                -0.0000
    Dipole Moment (Debye)
         X      -1.0694      Y      -1.7311      Z      -0.0000
       Tot       2.0348
    Quadrupole Moments (Debye-Ang)
        XX     -62.9616     XY      -0.6158     YY     -66.9704
        XZ       0.0000     YZ      -0.0000     ZZ     -64.9932
    Octopole Moments (Debye-Ang^2)
       XXX     -51.5783    XXY      -1.2277    XYY      -7.9669
       YYY      -9.8868    XXZ       0.0000    XYZ      -0.0000
       YYZ      -0.0000    XZZ      -8.0283    YZZ      -3.8572
       ZZZ      -0.0000
    Hexadecapole Moments (Debye-Ang^3)
      XXXX   -1779.2504   XXXY      22.8510   XXYY    -339.8866
      XYYY       1.8184   YYYY    -155.3204   XXXZ       0.0000
      XXYZ      -0.0000   XYYZ      -0.0000   YYYZ      -0.0000
      XXZZ    -333.7274   XYZZ      -0.0899   YYZZ     -39.4968
      XZZZ       0.0000   YZZZ      -0.0000   ZZZZ     -86.6175
 -----------------------------------------------------------------
Archival summary:
1\1\TWL01\OPT\ProcedureUnspecified\BasisUnspecified\1r111\taweetha\SunNov2517:33:292018SunNov2517:33:292018\0\\#,OPT,ProcedureUnspecified,BasisUnspecified,\\0,1\I\N,1,2.11236\P,2,1.57978,1,116.071\Br,3,2.27063,2,101.266,1,-180,0\\\@

 Total job time:  67.58s(wall), 248.32s(cpu) 
 Sun Nov 25 17:33:29 2018

        *************************************************************
        *                                                           *
        *  Thank you very much for using Q-Chem.  Have a nice day.  *
        *                                                           *
        *************************************************************


 
User input: 2 of 2 
 
Q-Chem Developer Version!
                  Welcome to Q-Chem
     A Quantum Leap Into The Future Of Chemistry


 Q-Chem 5.1, Q-Chem, Inc., Pleasanton, CA (2018)

 Yihan Shao,  Zhengting Gan,  E. Epifanovsky,  A. T. B. Gilbert,  M. Wormit,  
 J. Kussmann,  A. W. Lange,  A. Behn,  Jia Deng,  Xintian Feng,  D. Ghosh,  
 M. Goldey,  P. R. Horn,  L. D. Jacobson,  I. Kaliman,  T. Kus,  A. Landau,  
 Jie Liu,  E. I. Proynov,  R. M. Richard,  R. P. Steele,  E. J. Sundstrom,  
 H. L. Woodcock III,  P. M. Zimmerman,  D. Zuev,  B. Albrecht,  E. Alguire,  
 S. A. Baeppler,  D. Barton,  Z. Benda,  Y. A. Bernard,  E. J. Berquist,  
 K. B. Bravaya,  H. Burton,  D. Casanova,  Chun-Min Chang,  Yunqing Chen,  
 A. Chien,  K. D. Closser,  M. P. Coons,  S. Coriani,  S. Dasgupta,  
 A. L. Dempwolff,  M. Diedenhofen,  Hainam Do,  R. G. Edgar,  Po-Tung Fang,  
 S. Faraji,  S. Fatehi,  Qingguo Feng,  K. D. Fenk,  J. Fosso-Tande,  
 Qinghui Ge,  A. Ghysels,  G. Gidofalvi,  J. Gomes,  J. Gonthier,  A. Gunina,  
 D. Hait,  M. W. D. Hanson-Heine,  P. H. P. Harbach,  A. W. Hauser,  
 J. E. Herr,  E. G. Hohenstein,  Z. C. Holden,  Kerwin Hui,  B. C. Huynh,  
 T.-C. Jagau,  Hyunjun Ji,  B. Kaduk,  K. Khistyaev,  Jaehoon Kim,  
 P. Klunzinger,  K. Koh,  D. Kosenkov,  L. Koulias,  T. Kowalczyk,  
 C. M. Krauter,  A. Kunitsa,  Ka Un Lao,  A. Laurent,  K. V. Lawler,  
 Joonho Lee,  D. Lefrancois,  S. Lehtola,  D. S. Levine,  Yi-Pei Li,  
 You-Sheng Lin,  Fenglai Liu,  E. Livshits,  A. Luenser,  P. Manohar,  
 E. Mansoor,  S. F. Manzer,  Shan-Ping Mao,  Yuezhi Mao,  N. Mardirossian,  
 A. V. Marenich,  T. Markovich,  L. A. Martinez-Martinez,  S. A. Maurer,  
 N. J. Mayhall,  S. C. McKenzie,  J.-M. Mewes,  A. F. Morrison,  
 J. W. Mullinax,  K. Nanda,  T. S. Nguyen-Beck,  R. Olivares-Amaya,  
 J. A. Parkhill,  T. M. Perrine,  F. Plasser,  P. Pokhilko,  S. Prager,  
 A. Prociuk,  E. Ramos,  D. R. Rehn,  F. Rob,  M. Schneider,  N. Sergueev,  
 S. M. Sharada,  S. Sharma,  D. W. Small,  T. Stauch,  T. Stein,  
 Yu-Chuan Su,  A. J. W. Thom,  A. Tkatchenko,  T. Tsuchimochi,  N. M. Tubman,  
 L. Vogt,  M. L. Vidal,  O. Vydrov,  M. A. Watson,  J. Wenzel,  
 M. de Wergifosse,  T. A. Wesolowski,  A. White,  J. Witte,  A. Yamada,  
 Jun Yang,  K. Yao,  S. Yeganeh,  S. R. Yost,  Zhi-Qiang You,  A. Zech,  
 Igor Ying Zhang,  Xing Zhang,  Yan Zhao,  Ying Zhu,  B. R. Brooks,  
 G. K. L. Chan,  C. J. Cramer,  M. S. Gordon,  W. J. Hehre,  A. Klamt,  
 M. W. Schmidt,  C. D. Sherrill,  D. G. Truhlar,  A. Aspuru-Guzik,  R. Baer,  
 A. T. Bell,  N. A. Besley,  Jeng-Da Chai,  A. E. DePrince, III,  
 R. A. DiStasio Jr.,  A. Dreuw,  B. D. Dunietz,  T. R. Furlani,  
 Chao-Ping Hsu,  Yousung Jung,  Jing Kong,  D. S. Lambrecht,  WanZhen Liang,  
 C. Ochsenfeld,  V. A. Rassolov,  L. V. Slipchenko,  J. E. Subotnik,  
 T. Van Voorhis,  J. M. Herbert,  A. I. Krylov,  P. M. W. Gill,  M. Head-Gordon

 Contributors to earlier versions of Q-Chem not listed above: 
 R. D. Adamson,  B. Austin,  J. Baker,  G. J. O. Beran,  K. Brandhorst,  
 S. T. Brown,  E. F. C. Byrd,  A. K. Chakraborty,  C.-L. Cheng,  
 Siu Hung Chien,  D. M. Chipman,  D. L. Crittenden,  H. Dachsel,  
 R. J. Doerksen,  A. D. Dutoi,  L. Fusti-Molnar,  W. A. Goddard III,  
 A. Golubeva-Zadorozhnaya,  S. R. Gwaltney,  G. Hawkins,  A. Heyden,  
 S. Hirata,  G. Kedziora,  F. J. Keil,  C. Kelley,  Jihan Kim,  R. A. King,  
 R. Z. Khaliullin,  P. P. Korambath,  W. Kurlancheek,  A. M. Lee,  M. S. Lee,  
 S. V. Levchenko,  Ching Yeh Lin,  D. Liotard,  R. C. Lochan,  I. Lotan,  
 P. E. Maslen,  N. Nair,  D. P. O'Neill,  D. Neuhauser,  E. Neuscamman,  
 C. M. Oana,  R. Olson,  B. Peters,  R. Peverati,  P. A. Pieniazek,  
 Y. M. Rhee,  J. Ritchie,  M. A. Rohrdanz,  E. Rosta,  N. J. Russ,  
 H. F. Schaefer III,  N. E. Schultz,  N. Shenvi,  A. C. Simmonett,  A. Sodt,  
 D. Stuck,  K. S. Thanthiriwatte,  V. Vanovschi,  Tao Wang,  A. Warshel,  
 C. F. Williams,  Q. Wu,  X. Xu,  W. Zhang

 Please cite Q-Chem as follows:
 Y. Shao et al., Mol. Phys. 113, 184-215 (2015)
 DOI: 10.1080/00268976.2014.952696

 Q-Chem 5.1.2 for Intel X86 EM64T Linux

 Parts of Q-Chem use Armadillo 8.300.2 (Tropical Shenanigans).
 http://arma.sourceforge.net/

 Q-Chem begins on Sun Nov 25 17:33:29 2018  

Host: 
0

     Scratch files written to /scratch/taweetham/qchem46813//
The previous job contains 0 fragments, simply inherited here
Input Ideriv = 2
Curr. Ideriv = -1
Max.  Ideriv = 2

Checking the input file for inconsistencies... 	...done.

--------------------------------------------------------------
User input:
--------------------------------------------------------------

$molecule
read
$end

$rem
   job_type 	frequency
   basis 	6-311++g**
   method	b3lyp	
$end


--------------------------------------------------------------
 ----------------------------------------------------------------
             Standard Nuclear Orientation (Angstroms)
    I     Atom           X                Y                Z
 ----------------------------------------------------------------
    1      P       0.8651728765    -0.8109529708    -0.0000000000
    2      N      -0.0825857860     0.4529577593     0.0000000000
    3      I      -2.1575743330     0.0573480352    -0.0000000000
    4      Br      2.9129127716     0.1701184109     0.0000000000
 ----------------------------------------------------------------
 Molecular Point Group                 Cs    NOp =  2
 Largest Abelian Subgroup              Cs    NOp =  2
 Nuclear Repulsion Energy =   620.8697016166 hartrees
 There are       55 alpha and       55 beta electrons
 Requested basis set is 6-311++G(d,p)
 There are 62 shells and 162 basis functions

 Total QAlloc Memory Limit   2000 MB
 Mega-Array Size       188 MB
 MEM_STATIC part       192 MB

                       Distance Matrix (Angstroms)
             P (  1)   N (  2)   I (  3)
   N (  2)  1.579784
   I (  3)  3.144988  2.112365
   Br(  4)  2.270625  3.008822  5.071741

 A cutoff of  1.0D-11 yielded   1451 shell pairs
 There are     10699 function pairs (     12055 Cartesian)

 -------------------------------------------------------
 OpenMP Integral Computing Module                       
 Release: version 1.0, May 2013, Q-Chem Inc. Pittsburgh 
 -------------------------------------------------------
 Integral Job Info:
 Integral job number is                      11
 Integral operator is                         1
 short-range coefficients                     0
 long-range coefficients              100000000
 Omega coefficients                           0
 if combine SR and LR in K                    0
 Integral screening is                        0
 Integral computing path is                   2
 max size of driver memory is            800000
 size of driver memory is                593474
 size of scratch memory is             29623520
 max col of scratch BK array               1296
 max len of scratch array in speh3          155
 max len of scratch index in speh4           18
 max int batch size is                      520
 min int batch size is                       52
 fixed nKL is                                45
 max L of basis functions is                  2
 order of int derivative is                   0
 number of shells is                         62
 number of basis is                         172
 number of cartesian basis is               172
 number of contracted shell pairs          1451
 number of primitive shell pairs           3347
 maxK2 (contraction) of shell pair           36
 max number of K2 of shell pair               1
 max number of CS2 of shell pair            216
 max number of PS2 of shell pair            216
 mem total for path MDJ                  526364
 -------------------------------------------------------
 Smallest overlap matrix eigenvalue = 1.71E-03
 Guess from superposition of atomic densities
 Warning:  Energy on first SCF cycle will be non-variational
 SAD guess density has 110.000000 electrons

 -----------------------------------------------------------------------
  General SCF calculation program by
  Eric Jon Sundstrom, Paul Horn, Yuezhi Mao, Dmitri Zuev, Alec White,
  David Stuck, Shaama M.S., Shane Yost, Joonho Lee, David Small,
  Daniel Levine, Susi Lehtola, Hugh Burton, Evgeny Epifanovsky
 -----------------------------------------------------------------------
 Exchange:     0.2000 Hartree-Fock + 0.0800 Slater + 0.7200 B88
 Correlation:  0.1900 VWN1RPA + 0.8100 LYP
 Using SG-1 standard quadrature grid
 using 4 threads for integral computing
 -------------------------------------------------------
 OpenMP Integral computing Module                
 Release: version 2.0, May 2017, Q-Chem Inc. Pleasanton 
 -------------------------------------------------------
 -------------------------------------------------------
 OpenMP BLAS3 based DFT computing Module                
 Release: version 1.0, May 2013, Q-Chem Inc. Pittsburgh 
 -------------------------------------------------------
 A restricted SCF calculation will be
 performed using DIIS
 SCF converges when DIIS error is below 1.0e-08
 ---------------------------------------
  Cycle       Energy         DIIS error
 ---------------------------------------
    1   -9890.0444283686      3.74e-02  
    2   -9889.7017319350      5.49e-03  
    3   -9889.0845548028      1.41e-02  
    4   -9889.7768261903      1.91e-03  
    5   -9889.7870573567      9.77e-04  
    6   -9889.7905612745      3.34e-04  
    7   -9889.7907473362      4.91e-05  
    8   -9889.7907523194      1.99e-05  
    9   -9889.7907533179      7.14e-06  
   10   -9889.7907534693      1.96e-06  
   11   -9889.7907534849      4.41e-07  
   12   -9889.7907534855      7.86e-08  
   13   -9889.7907534856      8.08e-09  Convergence criterion met
 ---------------------------------------
 SCF time:   CPU 25.24s  wall 7.00s 
 SCF   energy in the final basis set =    -9889.7907534856
 Total energy in the final basis set =    -9889.7907534856

 --------------------------------------------------------------
             Orbital Energies (a.u.) and Symmetries
 --------------------------------------------------------------

 Alpha MOs, Restricted
 -- Occupied --                  
******* -482.84 -176.34 -165.74 -165.74 -165.74  -77.15  -62.50
  1 A'    2 A'    3 A'    4 A'    1 A"    5 A'    6 A'    7 A'                 
-56.318 -56.315 -56.315 -35.833 -31.327 -31.320 -31.319 -22.978
  8 A'    2 A"    9 A'   10 A'   11 A'    3 A"   12 A'   13 A'                 
-22.976 -22.976 -22.970 -22.970 -14.378  -8.706  -6.638  -6.536
  4 A"   14 A'   15 A'    5 A"   16 A'   17 A'   18 A'   19 A'                 
 -6.526  -6.525  -6.382  -4.799  -4.798  -4.797  -4.795  -4.778
  6 A"   20 A'   21 A'   22 A'    7 A"   23 A'   24 A'    8 A"                 
 -4.778  -2.647  -2.645  -2.644  -2.636  -2.636  -2.062  -2.056
 25 A'   26 A'    9 A"   27 A'   10 A"   28 A'   29 A'   11 A"                 
 -2.056  -2.040  -2.040  -0.905  -0.796  -0.672  -0.549  -0.425
 30 A'   31 A'   12 A"   32 A'   33 A'   34 A'   35 A'   36 A'                 
 -0.417  -0.388  -0.323  -0.318  -0.307  -0.276  -0.273
 37 A'   13 A"   14 A"   38 A'   39 A'   15 A"   40 A'                         
 -- Virtual --                   
 -0.124  -0.119  -0.057   0.008   0.017   0.035   0.040   0.056
 16 A"   41 A'   42 A'   43 A'   44 A'   45 A'   17 A"   46 A'                 
  0.067   0.077   0.093   0.115   0.132   0.137   0.158   0.185
 47 A'   18 A"   48 A'   49 A'   50 A'   19 A"   51 A'   52 A'                 
  0.206   0.208   0.229   0.259   0.274   0.317   0.379   0.383
 20 A"   53 A'   54 A'   55 A'   21 A"   56 A'   57 A'   22 A"                 
  0.397   0.398   0.422   0.428   0.434   0.461   0.472   0.522
 58 A'   23 A"   59 A'   24 A"   60 A'   61 A'   25 A"   62 A'                 
  0.543   0.561   0.581   0.625   0.632   0.645   0.695   0.739
 63 A'   26 A"   64 A'   65 A'   27 A"   66 A'   67 A'   28 A"                 
  0.747   0.780   0.844   0.935   1.004   1.047   1.185   1.270
 68 A'   69 A'   29 A"   70 A'   71 A'   72 A'   73 A'   30 A"                 
  1.292   1.327   1.492   1.574   1.641   1.946   1.994   1.999
 74 A'   75 A'   31 A"   76 A'   77 A'   32 A"   33 A"   78 A'                 
  2.047   2.087   2.095   2.224   2.578   3.758   3.771   3.937
 79 A'   80 A'   34 A"   81 A'   82 A'   35 A"   83 A'   36 A"                 
  3.937   3.947   3.969   3.991   3.996   4.001   4.005   4.077
 84 A'   85 A'   37 A"   38 A"   86 A'   87 A'   39 A"   88 A'                 
  4.192   4.213   4.378   5.962   5.977   6.000   6.584   6.915
 89 A'   90 A'   91 A'   40 A"   92 A'   93 A'   94 A'   95 A'                 
  7.545   7.557   7.623  13.750  13.849  13.937  27.819  28.305
 41 A"   96 A'   97 A'   42 A"   98 A'   99 A'  100 A'   43 A"                 
 28.317  28.330  28.508  28.513  28.520  28.535  28.628  35.268
101 A'  102 A'   44 A"  103 A'   45 A"  104 A'  105 A'  106 A'                 
 47.876 127.851 127.860 127.881 151.620 163.046 289.745 289.755
107 A'   46 A"  108 A'  109 A'  110 A'  111 A'   47 A"  112 A'                 
289.8321020.6611901.782
113 A'  114 A'  115 A'                                                         

 Beta MOs, Restricted
 -- Occupied --                  
******* -482.84 -176.34 -165.74 -165.74 -165.74  -77.15  -62.50
  1 A'    2 A'    3 A'    4 A'    1 A"    5 A'    6 A'    7 A'                 
-56.318 -56.315 -56.315 -35.833 -31.327 -31.320 -31.319 -22.978
  8 A'    2 A"    9 A'   10 A'   11 A'    3 A"   12 A'   13 A'                 
-22.976 -22.976 -22.970 -22.970 -14.378  -8.706  -6.638  -6.536
  4 A"   14 A'   15 A'    5 A"   16 A'   17 A'   18 A'   19 A'                 
 -6.526  -6.525  -6.382  -4.799  -4.798  -4.797  -4.795  -4.778
  6 A"   20 A'   21 A'   22 A'    7 A"   23 A'   24 A'    8 A"                 
 -4.778  -2.647  -2.645  -2.644  -2.636  -2.636  -2.062  -2.056
 25 A'   26 A'    9 A"   27 A'   10 A"   28 A'   29 A'   11 A"                 
 -2.056  -2.040  -2.040  -0.905  -0.796  -0.672  -0.549  -0.425
 30 A'   31 A'   12 A"   32 A'   33 A'   34 A'   35 A'   36 A'                 
 -0.417  -0.388  -0.323  -0.318  -0.307  -0.276  -0.273
 37 A'   13 A"   14 A"   38 A'   39 A'   15 A"   40 A'                         
 -- Virtual --                   
 -0.124  -0.119  -0.057   0.008   0.017   0.035   0.040   0.056
 16 A"   41 A'   42 A'   43 A'   44 A'   45 A'   17 A"   46 A'                 
  0.067   0.077   0.093   0.115   0.132   0.137   0.158   0.185
 47 A'   18 A"   48 A'   49 A'   50 A'   19 A"   51 A'   52 A'                 
  0.206   0.208   0.229   0.259   0.274   0.317   0.379   0.383
 20 A"   53 A'   54 A'   55 A'   21 A"   56 A'   57 A'   22 A"                 
  0.397   0.398   0.422   0.428   0.434   0.461   0.472   0.522
 58 A'   23 A"   59 A'   24 A"   60 A'   61 A'   25 A"   62 A'                 
  0.543   0.561   0.581   0.625   0.632   0.645   0.695   0.739
 63 A'   26 A"   64 A'   65 A'   27 A"   66 A'   67 A'   28 A"                 
  0.747   0.780   0.844   0.935   1.004   1.047   1.185   1.270
 68 A'   69 A'   29 A"   70 A'   71 A'   72 A'   73 A'   30 A"                 
  1.292   1.327   1.492   1.574   1.641   1.946   1.994   1.999
 74 A'   75 A'   31 A"   76 A'   77 A'   32 A"   33 A"   78 A'                 
  2.047   2.087   2.095   2.224   2.578   3.758   3.771   3.937
 79 A'   80 A'   34 A"   81 A'   82 A'   35 A"   83 A'   36 A"                 
  3.937   3.947   3.969   3.991   3.996   4.001   4.005   4.077
 84 A'   85 A'   37 A"   38 A"   86 A'   87 A'   39 A"   88 A'                 
  4.192   4.213   4.378   5.962   5.977   6.000   6.584   6.915
 89 A'   90 A'   91 A'   40 A"   92 A'   93 A'   94 A'   95 A'                 
  7.545   7.557   7.623  13.750  13.849  13.937  27.819  28.305
 41 A"   96 A'   97 A'   42 A"   98 A'   99 A'  100 A'   43 A"                 
 28.317  28.330  28.508  28.513  28.520  28.535  28.628  35.268
101 A'  102 A'   44 A"  103 A'   45 A"  104 A'  105 A'  106 A'                 
 47.876 127.851 127.860 127.881 151.620 163.046 289.745 289.755
107 A'   46 A"  108 A'  109 A'  110 A'  111 A'   47 A"  112 A'                 
289.8321020.6611901.782
113 A'  114 A'  115 A'                                                         
 --------------------------------------------------------------

          Ground-State Mulliken Net Atomic Charges

     Atom                 Charge (a.u.)
  ----------------------------------------
      1 P                     0.303542
      2 N                    -0.301228
      3 I                     0.147858
      4 Br                   -0.150171
  ----------------------------------------
  Sum of atomic charges =    -0.000000

 -----------------------------------------------------------------
                    Cartesian Multipole Moments
 -----------------------------------------------------------------
    Charge (ESU x 10^10)
                -0.0000
    Dipole Moment (Debye)
         X      -1.0817      Y      -1.7233      Z       0.0000
       Tot       2.0346
    Quadrupole Moments (Debye-Ang)
        XX     -62.7688     XY      -0.3870     YY     -66.6553
        XZ      -0.0000     YZ       0.0000     ZZ     -64.9933
    Octopole Moments (Debye-Ang^2)
       XXX     -33.9648    XXY       4.7103    XYY      -1.6812
       YYY       8.0982    XXZ       0.0000    XYZ       0.0000
       YYZ       0.0000    XZZ      -1.9772    YZZ       1.9767
       ZZZ       0.0000
    Hexadecapole Moments (Debye-Ang^3)
      XXXX   -1762.5364   XXXY      31.4978   XXYY    -339.6081
      XYYY       9.3038   YYYY    -155.1739   XXXZ      -0.0000
      XXYZ       0.0000   XYYZ      -0.0000   YYYZ       0.0000
      XXZZ    -332.7764   XYZZ       2.5233   YYZZ     -39.3484
      XZZZ      -0.0000   YZZZ       0.0000   ZZZZ     -86.6175
 -----------------------------------------------------------------
 Calculating MO derivatives via CPSCF
 D1JvT checksum  = 170592 11971.4969260308
 D1KAT checksum  = 428064 486.7433737234
   1         3          12      0.154535    0.051378
   2         3          12      0.023368    0.009632
   3         3          12      0.003995    0.001554
   4         3          12      0.000594    0.000244
   5         7           8      0.000055    0.000027
   6        14           1      0.000002    0.000002
   7        15           0      0.000000    0.000000    Roots Converged
 Time for AOints: 6.0 s (CPU) 1.5 s (wall)
 ------------------------------------------------------------------------------
                     AOints        : Timing summary (seconds)
 ------------------------------------------------------------------------------
     job step          cpu (% of tot)      sys (% of tot)     wall (% of tot)
 ------------------------------------------------------------------------------
  cpscf_lag         0.3452E+02 (36.1)   0.5000E-05 (26.3)   0.8923E+01 (35.5)
  iterzp            0.5498E+02 (57.5)   0.1200E-04 (63.2)   0.1458E+02 (58.0)
  make_fx           0.0000E+00 ( 0.0)   0.0000E+00 ( 0.0)   0.0000E+00 ( 0.0)
  AOints            0.6020E+01 ( 6.3)   0.2000E-05 (10.5)   0.1528E+01 ( 6.1)
 ------------------------------------------------------------------------------
   Grand Totals     0.9563E+02          0.1900E-04          0.2515E+02
 ------------------------------------------------------------------------------
 Calculating analytic Hessian of the SCF energy
 Polarizability Matrix (a.u.)
            1           2           3
    1-158.4938091  -1.9408313  -0.0000000
    2  -1.9408313 -60.7927950   0.0000000
    3  -0.0000000   0.0000000 -48.5100694

 Direct stationary perturbation theory relativistic correction:

 rels  =     114.217448806601
 relv  =    -380.076918499248
 rel2e =      51.240444908228
 E_rel =    -214.619024784419

 Hessian of the SCF Energy
            1           2           3           4           5           6
    1   0.2493690  -0.1292077   0.0000000  -0.1545998   0.1656537  -0.0000000
    2  -0.1292077   0.3192380   0.0000000   0.1932787  -0.2692691  -0.0000000
    3   0.0000000   0.0000000   0.0006328   0.0000000  -0.0000000   0.0029012
    4  -0.1545998   0.1932787   0.0000000   0.2560403  -0.1867247   0.0000000
    5   0.1656537  -0.2692691  -0.0000000  -0.1867247   0.2636504   0.0000000
    6  -0.0000000  -0.0000000   0.0029012   0.0000000   0.0000000   0.0093249
    7  -0.0270563  -0.0121130   0.0000000  -0.0787942   0.0043611  -0.0000000
    8   0.0110949  -0.0053462   0.0000000  -0.0125210  -0.0070639   0.0000000
    9   0.0000000   0.0000000  -0.0022310  -0.0000000   0.0000000  -0.0071754
   10  -0.0677130  -0.0519580  -0.0000000  -0.0226464   0.0167099  -0.0000000
   11  -0.0475410  -0.0446228   0.0000000   0.0059671   0.0126826   0.0000000
   12  -0.0000000   0.0000000  -0.0013031  -0.0000000   0.0000000  -0.0050507
            7           8           9          10          11          12
    1  -0.0270563   0.0110949   0.0000000  -0.0677130  -0.0475410  -0.0000000
    2  -0.0121130  -0.0053462   0.0000000  -0.0519580  -0.0446228   0.0000000
    3   0.0000000   0.0000000  -0.0022310  -0.0000000   0.0000000  -0.0013031
    4  -0.0787942  -0.0125210  -0.0000000  -0.0226464   0.0059671  -0.0000000
    5   0.0043611  -0.0070639   0.0000000   0.0167099   0.0126826   0.0000000
    6  -0.0000000   0.0000000  -0.0071754  -0.0000000   0.0000000  -0.0050507
    7   0.1069716   0.0026341  -0.0000000  -0.0011212   0.0051179  -0.0000000
    8   0.0026341   0.0120823  -0.0000000  -0.0012079   0.0003278  -0.0000000
    9  -0.0000000  -0.0000000   0.0057613  -0.0000000  -0.0000000   0.0036451
   10  -0.0011212  -0.0012079  -0.0000000   0.0914805   0.0364560   0.0000000
   11   0.0051179   0.0003278  -0.0000000   0.0364560   0.0316123  -0.0000000
   12  -0.0000000  -0.0000000   0.0036451   0.0000000  -0.0000000   0.0027086
 Gradient time:  CPU 144.98 s  wall 38.18 s
 **********************************************************************
 **                                                                  **
 **                       VIBRATIONAL ANALYSIS                       **
 **                       --------------------                       **
 **                                                                  **
 **        VIBRATIONAL FREQUENCIES (CM**-1) AND NORMAL MODES         **
 **     FORCE CONSTANTS (mDYN/ANGSTROM) AND REDUCED MASSES (AMU)     **
 **                  INFRARED INTENSITIES (KM/MOL)                   **
 **                                                                  **
 **********************************************************************


 Mode:                 1                      2                      3
 Frequency:       126.57                 142.64                 148.62
 Force Cnst:      0.3390                 0.1914                 0.5047
 Red. Mass:      35.9124                15.9655                38.7838
 IR Active:          YES                    YES                    YES
 IR Intens:        0.157                  3.096                  5.135
 Raman Active:       YES                    YES                    YES
               X      Y      Z        X      Y      Z        X      Y      Z
 P         -0.129  0.606  0.000    0.000 -0.000  0.165   -0.340  0.362  0.000
 N         -0.102  0.634  0.000   -0.000 -0.000  0.977    0.099  0.706  0.000
 I         -0.181 -0.111 -0.000    0.000  0.000 -0.080    0.299 -0.092 -0.000
 Br         0.360 -0.173 -0.000   -0.000  0.000 -0.110   -0.365 -0.120 -0.000
 TransDip  -0.013  0.000 -0.000   -0.000  0.000 -0.056    0.073  0.000 -0.000

 Mode:                 4                      5                      6
 Frequency:       382.92                 428.83                1078.14
 Force Cnst:      2.2410                 2.0575                11.3635
 Red. Mass:      25.9411                18.9897                16.5926
 IR Active:          YES                    YES                    YES
 IR Intens:       94.230                 17.369                 81.962
 Raman Active:       YES                    YES                    YES
               X      Y      Z        X      Y      Z        X      Y      Z
 P          0.658  0.129  0.000   -0.296 -0.371  0.000    0.223 -0.319  0.000
 N          0.646  0.275  0.000    0.720  0.490  0.000   -0.622  0.679  0.000
 I         -0.116 -0.006 -0.000   -0.054 -0.015 -0.000    0.009  0.002 -0.000
 Br        -0.186 -0.090 -0.000    0.075  0.083 -0.000    0.008  0.002 -0.000
 TransDip   0.309  0.032  0.000   -0.055 -0.122 -0.000    0.286 -0.047 -0.000

 STANDARD THERMODYNAMIC QUANTITIES AT   298.15 K  AND     1.00 ATM

   This Molecule has  0 Imaginary Frequencies
   Zero point vibrational energy:        3.299 kcal/mol

   Atom    1 Element P  Has Mass   30.97376
   Atom    2 Element N  Has Mass   14.00307
   Atom    3 Element I  Has Mass  126.90440
   Atom    4 Element Br Has Mass   78.91830
   Molecular Mass:   250.799530 amu
   Principal axes and moments of inertia in amu*Bohr^2:
                             1           2           3
    Eigenvalues --       92.59017  4579.28855  4671.87872
          X               1.00000    -0.00103    -0.00000
          Y               0.00103     1.00000    -0.00000
          Z               0.00000     0.00000     1.00000
   Rotational Symmetry Number is   1
   The Molecule is an Asymmetric Top
   Translational Enthalpy:        0.889 kcal/mol
   Rotational Enthalpy:           0.889 kcal/mol
   Vibrational Enthalpy:          4.945 kcal/mol
   gas constant (RT):             0.592 kcal/mol
   Translational Entropy:        42.459  cal/mol.K
   Rotational Entropy:           29.072  cal/mol.K
   Vibrational Entropy:          10.414  cal/mol.K

   Total Enthalpy:                7.315 kcal/mol
   Total Entropy:                81.945  cal/mol.K
Archival summary:
1\1\TWL01\FREQ\ProcedureUnspecified\BasisUnspecified\1r111\taweetha\SunNov2517:34:142018SunNov2517:34:142018\0\\#,FREQ,ProcedureUnspecified,BasisUnspecified,\\0,1\I\N,1,2.11236\P,2,1.57978,1,116.071\Br,3,2.27063,2,101.266,1,180,0\\\@

 Total job time:  45.09s(wall), 170.36s(cpu) 
 Sun Nov 25 17:34:14 2018

        *************************************************************
        *                                                           *
        *  Thank you very much for using Q-Chem.  Have a nice day.  *
        *                                                           *
        *************************************************************
