# Supplementary material for: Geometric and energetic data from ab initio calculations of haloethene, haloimine, halomethylenephosphine, haloiminophosphine, halodiazene, halodiphosphene and halocyclopropane
Source: Data Brief. 2019 Nov 2;27:104738. doi: 10.1016/j.dib.2019.104738 (PMC6861602; doi:10.1016/j.dib.2019.104738)
Supplement: Multimedia component 7 [file mmc7.zip › NP/B3LYP/IENPECl.out]

Q-Chem Developer Version!
                  Welcome to Q-Chem
     A Quantum Leap Into The Future Of Chemistry


 Q-Chem 5.1, Q-Chem, Inc., Pleasanton, CA (2018)

 Yihan Shao,  Zhengting Gan,  E. Epifanovsky,  A. T. B. Gilbert,  M. Wormit,  
 J. Kussmann,  A. W. Lange,  A. Behn,  Jia Deng,  Xintian Feng,  D. Ghosh,  
 M. Goldey,  P. R. Horn,  L. D. Jacobson,  I. Kaliman,  T. Kus,  A. Landau,  
 Jie Liu,  E. I. Proynov,  R. M. Richard,  R. P. Steele,  E. J. Sundstrom,  
 H. L. Woodcock III,  P. M. Zimmerman,  D. Zuev,  B. Albrecht,  E. Alguire,  
 S. A. Baeppler,  D. Barton,  Z. Benda,  Y. A. Bernard,  E. J. Berquist,  
 K. B. Bravaya,  H. Burton,  D. Casanova,  Chun-Min Chang,  Yunqing Chen,  
 A. Chien,  K. D. Closser,  M. P. Coons,  S. Coriani,  S. Dasgupta,  
 A. L. Dempwolff,  M. Diedenhofen,  Hainam Do,  R. G. Edgar,  Po-Tung Fang,  
 S. Faraji,  S. Fatehi,  Qingguo Feng,  K. D. Fenk,  J. Fosso-Tande,  
 Qinghui Ge,  A. Ghysels,  G. Gidofalvi,  J. Gomes,  J. Gonthier,  A. Gunina,  
 D. Hait,  M. W. D. Hanson-Heine,  P. H. P. Harbach,  A. W. Hauser,  
 J. E. Herr,  E. G. Hohenstein,  Z. C. Holden,  Kerwin Hui,  B. C. Huynh,  
 T.-C. Jagau,  Hyunjun Ji,  B. Kaduk,  K. Khistyaev,  Jaehoon Kim,  
 P. Klunzinger,  K. Koh,  D. Kosenkov,  L. Koulias,  T. Kowalczyk,  
 C. M. Krauter,  A. Kunitsa,  Ka Un Lao,  A. Laurent,  K. V. Lawler,  
 Joonho Lee,  D. Lefrancois,  S. Lehtola,  D. S. Levine,  Yi-Pei Li,  
 You-Sheng Lin,  Fenglai Liu,  E. Livshits,  A. Luenser,  P. Manohar,  
 E. Mansoor,  S. F. Manzer,  Shan-Ping Mao,  Yuezhi Mao,  N. Mardirossian,  
 A. V. Marenich,  T. Markovich,  L. A. Martinez-Martinez,  S. A. Maurer,  
 N. J. Mayhall,  S. C. McKenzie,  J.-M. Mewes,  A. F. Morrison,  
 J. W. Mullinax,  K. Nanda,  T. S. Nguyen-Beck,  R. Olivares-Amaya,  
 J. A. Parkhill,  T. M. Perrine,  F. Plasser,  P. Pokhilko,  S. Prager,  
 A. Prociuk,  E. Ramos,  D. R. Rehn,  F. Rob,  M. Schneider,  N. Sergueev,  
 S. M. Sharada,  S. Sharma,  D. W. Small,  T. Stauch,  T. Stein,  
 Yu-Chuan Su,  A. J. W. Thom,  A. Tkatchenko,  T. Tsuchimochi,  N. M. Tubman,  
 L. Vogt,  M. L. Vidal,  O. Vydrov,  M. A. Watson,  J. Wenzel,  
 M. de Wergifosse,  T. A. Wesolowski,  A. White,  J. Witte,  A. Yamada,  
 Jun Yang,  K. Yao,  S. Yeganeh,  S. R. Yost,  Zhi-Qiang You,  A. Zech,  
 Igor Ying Zhang,  Xing Zhang,  Yan Zhao,  Ying Zhu,  B. R. Brooks,  
 G. K. L. Chan,  C. J. Cramer,  M. S. Gordon,  W. J. Hehre,  A. Klamt,  
 M. W. Schmidt,  C. D. Sherrill,  D. G. Truhlar,  A. Aspuru-Guzik,  R. Baer,  
 A. T. Bell,  N. A. Besley,  Jeng-Da Chai,  A. E. DePrince, III,  
 R. A. DiStasio Jr.,  A. Dreuw,  B. D. Dunietz,  T. R. Furlani,  
 Chao-Ping Hsu,  Yousung Jung,  Jing Kong,  D. S. Lambrecht,  WanZhen Liang,  
 C. Ochsenfeld,  V. A. Rassolov,  L. V. Slipchenko,  J. E. Subotnik,  
 T. Van Voorhis,  J. M. Herbert,  A. I. Krylov,  P. M. W. Gill,  M. Head-Gordon

 Contributors to earlier versions of Q-Chem not listed above: 
 R. D. Adamson,  B. Austin,  J. Baker,  G. J. O. Beran,  K. Brandhorst,  
 S. T. Brown,  E. F. C. Byrd,  A. K. Chakraborty,  C.-L. Cheng,  
 Siu Hung Chien,  D. M. Chipman,  D. L. Crittenden,  H. Dachsel,  
 R. J. Doerksen,  A. D. Dutoi,  L. Fusti-Molnar,  W. A. Goddard III,  
 A. Golubeva-Zadorozhnaya,  S. R. Gwaltney,  G. Hawkins,  A. Heyden,  
 S. Hirata,  G. Kedziora,  F. J. Keil,  C. Kelley,  Jihan Kim,  R. A. King,  
 R. Z. Khaliullin,  P. P. Korambath,  W. Kurlancheek,  A. M. Lee,  M. S. Lee,  
 S. V. Levchenko,  Ching Yeh Lin,  D. Liotard,  R. C. Lochan,  I. Lotan,  
 P. E. Maslen,  N. Nair,  D. P. O'Neill,  D. Neuhauser,  E. Neuscamman,  
 C. M. Oana,  R. Olson,  B. Peters,  R. Peverati,  P. A. Pieniazek,  
 Y. M. Rhee,  J. Ritchie,  M. A. Rohrdanz,  E. Rosta,  N. J. Russ,  
 H. F. Schaefer III,  N. E. Schultz,  N. Shenvi,  A. C. Simmonett,  A. Sodt,  
 D. Stuck,  K. S. Thanthiriwatte,  V. Vanovschi,  Tao Wang,  A. Warshel,  
 C. F. Williams,  Q. Wu,  X. Xu,  W. Zhang

 Please cite Q-Chem as follows:
 Y. Shao et al., Mol. Phys. 113, 184-215 (2015)
 DOI: 10.1080/00268976.2014.952696

 Q-Chem 5.1.2 for Intel X86 EM64T Linux

 Parts of Q-Chem use Armadillo 8.300.2 (Tropical Shenanigans).
 http://arma.sourceforge.net/

 Q-Chem begins on Sun Nov 25 17:36:23 2018  

Host: 
0

     Scratch files written to /scratch/taweetham/qchem46940//
Input Ideriv = 2
Curr. Ideriv = -1
Max.  Ideriv = 2

Checking the input file for inconsistencies... 	...done.

--------------------------------------------------------------
User input:
--------------------------------------------------------------
$molecule
0 1
P 
N 1 PP 
I 2 PI 1 ANG 
Cl 1 PCl 2 ANG  3 DHA

PP=1.9
PH=1.44
PF=1.54
PCl=2.03
PBr=2.5
PI=2.6
ANG=120.0
DHA=180.0
$end

$rem
   job_type	optimization
   basis	6-311++g**
   method	b3lyp
$end

--------------------------------------------------------------
 ----------------------------------------------------------------
             Standard Nuclear Orientation (Angstroms)
    I     Atom           X                Y                Z
 ----------------------------------------------------------------
    1      P       1.9887104533    -0.4818325409    -0.0000000000
    2      N       0.5764995335     0.7892537340     0.0000000000
    3      I      -1.8960983650    -0.0146490165    -0.0000000000
    4      Cl      3.9192388125     0.1458299913     0.0000000000
 ----------------------------------------------------------------
 Molecular Point Group                 Cs    NOp =  2
 Largest Abelian Subgroup              Cs    NOp =  2
 Nuclear Repulsion Energy =   379.2002239619 hartrees
 There are       46 alpha and       46 beta electrons
 Requested basis set is 6-311++G(d,p)
 There are 56 shells and 144 basis functions

 Total QAlloc Memory Limit   2000 MB
 Mega-Array Size       188 MB
 MEM_STATIC part       192 MB
 A cutoff of  1.0D-11 yielded   1179 shell pairs
 There are      8416 function pairs (      9391 Cartesian)

 -------------------------------------------------------
 OpenMP Integral Computing Module                       
 Release: version 1.0, May 2013, Q-Chem Inc. Pittsburgh 
 -------------------------------------------------------
 Integral Job Info:
 Integral job number is                      11
 Integral operator is                         1
 short-range coefficients                     0
 long-range coefficients              100000000
 Omega coefficients                           0
 if combine SR and LR in K                    0
 Integral screening is                        0
 Integral computing path is                   2
 max size of driver memory is            800000
 size of driver memory is                593474
 size of scratch memory is             11933652
 max col of scratch BK array               1296
 max len of scratch array in speh3          155
 max len of scratch index in speh4           18
 max int batch size is                      520
 min int batch size is                       52
 fixed nKL is                                52
 max L of basis functions is                  2
 order of int derivative is                   0
 number of shells is                         56
 number of basis is                         152
 number of cartesian basis is               152
 number of contracted shell pairs          1179
 number of primitive shell pairs           2709
 maxK2 (contraction) of shell pair           36
 max number of K2 of shell pair               1
 max number of CS2 of shell pair            181
 max number of PS2 of shell pair            181
 mem total for path MDJ                  521580
 -------------------------------------------------------
 Smallest overlap matrix eigenvalue = 2.48E-03

 Scale SEOQF with 1.000000e-01/1.000000e-01/1.000000e-01

 Standard Electronic Orientation quadrupole field applied
 Nucleus-field energy     =     0.0000000189 hartrees
 Guess from superposition of atomic densities
 Warning:  Energy on first SCF cycle will be non-variational
 SAD guess density has 92.000000 electrons

 -----------------------------------------------------------------------
  General SCF calculation program by
  Eric Jon Sundstrom, Paul Horn, Yuezhi Mao, Dmitri Zuev, Alec White,
  David Stuck, Shaama M.S., Shane Yost, Joonho Lee, David Small,
  Daniel Levine, Susi Lehtola, Hugh Burton, Evgeny Epifanovsky
 -----------------------------------------------------------------------
 Exchange:     0.2000 Hartree-Fock + 0.0800 Slater + 0.7200 B88
 Correlation:  0.1900 VWN1RPA + 0.8100 LYP
 Using SG-1 standard quadrature grid
 using 4 threads for integral computing
 -------------------------------------------------------
 OpenMP Integral computing Module                
 Release: version 2.0, May 2017, Q-Chem Inc. Pleasanton 
 -------------------------------------------------------
 -------------------------------------------------------
 OpenMP BLAS3 based DFT computing Module                
 Release: version 1.0, May 2013, Q-Chem Inc. Pittsburgh 
 -------------------------------------------------------
 A restricted SCF calculation will be
 performed using DIIS
 SCF converges when DIIS error is below 1.0e-08
 ---------------------------------------
  Cycle       Energy         DIIS error
 ---------------------------------------
    1   -7775.7232240989      2.97e-02  
    2   -7775.6994633819      4.96e-03  
    3   -7774.7002327256      1.72e-02  
    4   -7775.7067993490      4.73e-03  
    5   -7775.7717346345      1.10e-03  
    6   -7775.7737191225      7.67e-04  
    7   -7775.7749995468      1.98e-04  
    8   -7775.7751146798      8.35e-05  
    9   -7775.7751358429      1.46e-05  
   10   -7775.7751364059      3.29e-06  
   11   -7775.7751364382      4.87e-07  
   12   -7775.7751364393      1.99e-07  
   13   -7775.7751364396      3.84e-08  
   14   -7775.7751364395      1.44e-08  
   15   -7775.7751364395      6.39e-09  Convergence criterion met
 ---------------------------------------
 SCF time:   CPU 16.80s  wall 5.00s 
 SCF   energy in the final basis set =    -7775.7751364395
 Total energy in the final basis set =    -7775.7751364395

 --------------------------------------------------------------
             Orbital Energies (a.u.) and Symmetries
 --------------------------------------------------------------

 Alpha MOs, Restricted
 -- Occupied --                  
******* -176.32 -165.73 -165.72 -165.72 -101.61  -77.17  -35.82
  1 A'    2 A'    3 A'    1 A"    4 A'    5 A'    6 A'    7 A'                 
-31.313 -31.305 -31.305 -22.963 -22.961 -22.961 -22.956 -22.956
  8 A'    2 A"    9 A'   10 A'    3 A"   11 A'   12 A'    4 A"                 
-14.417  -9.522  -7.285  -7.278  -7.277  -6.658  -6.367  -4.820
 13 A'   14 A'   15 A'    5 A"   16 A'   17 A'   18 A'   19 A'                 
 -4.818  -4.816  -4.781  -4.763  -4.762  -2.046  -2.040  -2.040
  6 A"   20 A'   21 A'    7 A"   22 A'   23 A'    8 A"   24 A'                 
 -2.025  -2.024  -0.903  -0.796  -0.643  -0.592  -0.431  -0.406
 25 A'    9 A"   26 A'   27 A'   28 A'   29 A'   30 A'   31 A'                 
 -0.404  -0.346  -0.313  -0.295  -0.275  -0.272
 10 A"   32 A'   11 A"   33 A'   12 A"   34 A'                                 
 -- Virtual --                   
 -0.184  -0.153  -0.063  -0.012   0.001   0.037   0.039   0.055
 35 A'   13 A"   36 A'   37 A'   38 A'   14 A"   39 A'   40 A'                 
  0.066   0.086   0.092   0.128   0.135   0.141   0.149   0.185
 41 A'   15 A"   42 A'   43 A'   44 A'   16 A"   45 A'   46 A'                 
  0.217   0.218   0.233   0.257   0.274   0.278   0.345   0.383
 47 A'   17 A"   48 A'   49 A'   18 A"   50 A'   51 A'   52 A'                 
  0.394   0.407   0.409   0.424   0.435   0.460   0.523   0.544
 19 A"   20 A"   53 A'   54 A'   21 A"   55 A'   56 A'   57 A'                 
  0.554   0.599   0.609   0.673   0.760   0.804   0.807   0.822
 22 A"   23 A"   58 A'   59 A'   60 A'   24 A"   61 A'   62 A'                 
  0.844   0.859   0.888   0.894   0.990   1.147   1.208   1.277
 25 A"   63 A'   26 A"   64 A'   65 A'   66 A'   67 A'   27 A"                 
  1.293   1.311   1.474   1.534   1.700   1.939   1.976   1.997
 68 A'   69 A'   28 A"   70 A'   71 A'   29 A"   72 A'   30 A"                 
  2.057   2.210   2.221   2.299   2.378   3.752   3.764   3.819
 73 A'   31 A"   74 A'   75 A'   76 A'   32 A"   77 A'   78 A'                 
  3.949   3.955   3.957   3.981   4.065   4.270   5.965   5.976
 33 A"   79 A'   34 A"   80 A'   81 A'   82 A'   35 A"   83 A'                 
  5.999   6.720   9.613  13.727  13.764  13.874  25.772  25.792
 84 A'   85 A'   86 A'   36 A"   87 A'   88 A'   37 A"   89 A'                 
 26.105  27.711  28.311  28.319  28.334  28.520  28.523  28.524
 90 A'   91 A'   38 A"   92 A'   93 A'   39 A"   40 A"   94 A'                 
 28.531  28.574  35.210 127.858 127.864 127.879 151.529 162.830
 95 A'   96 A'   97 A'   41 A"   98 A'   99 A'  100 A'  101 A'                 
215.5961901.686
102 A'  103 A'                                                                 

 Beta MOs, Restricted
 -- Occupied --                  
******* -176.32 -165.73 -165.72 -165.72 -101.61  -77.17  -35.82
  1 A'    2 A'    3 A'    1 A"    4 A'    5 A'    6 A'    7 A'                 
-31.313 -31.305 -31.305 -22.963 -22.961 -22.961 -22.956 -22.956
  8 A'    2 A"    9 A'   10 A'    3 A"   11 A'   12 A'    4 A"                 
-14.417  -9.522  -7.285  -7.278  -7.277  -6.658  -6.367  -4.820
 13 A'   14 A'   15 A'    5 A"   16 A'   17 A'   18 A'   19 A'                 
 -4.818  -4.816  -4.781  -4.763  -4.762  -2.046  -2.040  -2.040
  6 A"   20 A'   21 A'    7 A"   22 A'   23 A'    8 A"   24 A'                 
 -2.025  -2.024  -0.903  -0.796  -0.643  -0.592  -0.431  -0.406
 25 A'    9 A"   26 A'   27 A'   28 A'   29 A'   30 A'   31 A'                 
 -0.404  -0.346  -0.313  -0.295  -0.275  -0.272
 10 A"   32 A'   11 A"   33 A'   12 A"   34 A'                                 
 -- Virtual --                   
 -0.184  -0.153  -0.063  -0.012   0.001   0.037   0.039   0.055
 35 A'   13 A"   36 A'   37 A'   38 A'   14 A"   39 A'   40 A'                 
  0.066   0.086   0.092   0.128   0.135   0.141   0.149   0.185
 41 A'   15 A"   42 A'   43 A'   44 A'   16 A"   45 A'   46 A'                 
  0.217   0.218   0.233   0.257   0.274   0.278   0.345   0.383
 47 A'   17 A"   48 A'   49 A'   18 A"   50 A'   51 A'   52 A'                 
  0.394   0.407   0.409   0.424   0.435   0.460   0.523   0.544
 19 A"   20 A"   53 A'   54 A'   21 A"   55 A'   56 A'   57 A'                 
  0.554   0.599   0.609   0.673   0.760   0.804   0.807   0.822
 22 A"   23 A"   58 A'   59 A'   60 A'   24 A"   61 A'   62 A'                 
  0.844   0.859   0.888   0.894   0.990   1.147   1.208   1.277
 25 A"   63 A'   26 A"   64 A'   65 A'   66 A'   67 A'   27 A"                 
  1.293   1.311   1.474   1.534   1.700   1.939   1.976   1.997
 68 A'   69 A'   28 A"   70 A'   71 A'   29 A"   72 A'   30 A"                 
  2.057   2.210   2.221   2.299   2.378   3.752   3.764   3.819
 73 A'   31 A"   74 A'   75 A'   76 A'   32 A"   77 A'   78 A'                 
  3.949   3.955   3.957   3.981   4.065   4.270   5.965   5.976
 33 A"   79 A'   34 A"   80 A'   81 A'   82 A'   35 A"   83 A'                 
  5.999   6.720   9.613  13.727  13.764  13.874  25.772  25.792
 84 A'   85 A'   86 A'   36 A"   87 A'   88 A'   37 A"   89 A'                 
 26.105  27.711  28.311  28.319  28.334  28.520  28.523  28.524
 90 A'   91 A'   38 A"   92 A'   93 A'   39 A"   40 A"   94 A'                 
 28.531  28.574  35.210 127.858 127.864 127.879 151.529 162.830
 95 A'   96 A'   97 A'   41 A"   98 A'   99 A'  100 A'  101 A'                 
215.5961901.686
102 A'  103 A'                                                                 
 --------------------------------------------------------------

          Ground-State Mulliken Net Atomic Charges

     Atom                 Charge (a.u.)
  ----------------------------------------
      1 P                     0.201056
      2 N                    -0.313478
      3 I                     0.062309
      4 Cl                    0.050113
  ----------------------------------------
  Sum of atomic charges =     0.000000

 -----------------------------------------------------------------
                    Cartesian Multipole Moments
 -----------------------------------------------------------------
    Charge (ESU x 10^10)
                 0.0000
    Dipole Moment (Debye)
         X       1.2043      Y      -1.4049      Z       0.0000
       Tot       1.8504
    Quadrupole Moments (Debye-Ang)
        XX     -52.3757     XY      -0.6866     YY     -62.7059
        XZ       0.0000     YZ      -0.0000     ZZ     -60.4266
    Octopole Moments (Debye-Ang^2)
       XXX     -77.0652    XXY      -3.4398    XYY     -24.3607
       YYY      -1.5602    XXZ       0.0000    XYZ      -0.0000
       YYZ      -0.0000    XZZ     -21.1253    YZZ      -0.5291
       ZZZ       0.0000
    Hexadecapole Moments (Debye-Ang^3)
      XXXX   -2032.9619   XXXY      10.2605   XXYY    -385.3862
      XYYY       3.9234   YYYY    -132.2418   XXXZ       0.0000
      XXYZ      -0.0000   XYYZ       0.0000   YYYZ      -0.0000
      XXZZ    -373.8058   XYZZ       0.6657   YYZZ     -35.3625
      XZZZ       0.0000   YZZZ      -0.0000   ZZZZ     -82.7715
 -----------------------------------------------------------------
 Calculating analytic gradient of the SCF energy
 Gradient of SCF Energy
            1           2           3           4
    1   0.1038065  -0.0566914  -0.0421517  -0.0049634
    2  -0.0226523   0.0475903  -0.0031401  -0.0217980
    3   0.0000000  -0.0000000   0.0000000  -0.0000000
 Max gradient component =       1.038E-01
 RMS gradient           =       3.985E-02
 Gradient time:  CPU 3.87 s  wall 1.06 s
 Geometry Optimization Parameters
   NAtoms,    NIC,     NZ,  NCons,   NDum,   NFix, NCnnct, MaxDiis
        4      14       4       0       0       0       0       0


** GEOMETRY OPTIMIZATION IN DELOCALIZED INTERNAL COORDINATES **
   Searching for a Minimum

   Optimization Cycle:   1

                       Coordinates (Angstroms)
     ATOM                X               Y               Z
      1  P         1.9887104533   -0.4818325409    0.0000000000
      2  N         0.5764995335    0.7892537340    0.0000000000
      3  I        -1.8960983650   -0.0146490165    0.0000000000
      4  Cl        3.9192388125    0.1458299913    0.0000000000
   Point Group: cs    Number of degrees of freedom:     5


   Energy is  -7775.775136440


 Attempting to Generate Delocalized Internal Coordinates

  5 Hessian modes will be used to form the next step
  Hessian Eigenvalues:
     0.044459    0.195927    0.250000    0.250000    0.313687

 Minimum Search - Taking Simple RFO Step
 Searching for Lamda that Minimizes Along All modes
 Value Taken    Lamda =  -0.07633345
 Calculated Step too Large.  Step scaled by  0.521793
 Step Taken.  Stepsize is  0.300000

                             Maximum     Tolerance    Cnvgd?
         Gradient           0.114392      0.000300      NO
         Displacement       0.221859      0.001200      NO
         Energy change     *********      0.000001      NO


 New Cartesian Coordinates Obtained by Inverse Iteration

 Displacement from previous Coordinates is:  0.459424
 ----------------------------------------------------------------
             Standard Nuclear Orientation (Angstroms)
    I     Atom           X                Y                Z
 ----------------------------------------------------------------
    1      P       1.8865880359    -0.5205726151     0.0000000000
    2      N       0.6431924639     0.7748233157     0.0000000000
    3      I      -1.7374624460    -0.0075696368     0.0000000000
    4      Cl      3.7960323805     0.1919211041     0.0000000000
 ----------------------------------------------------------------
 Molecular Point Group                 Cs    NOp =  2
 Largest Abelian Subgroup              Cs    NOp =  2
 Nuclear Repulsion Energy =   396.1866942879 hartrees
 There are       46 alpha and       46 beta electrons
 Applying Cartesian multipole field
    Component          Value
    ---------          -----
     (2,0,0)        1.00000E-11
     (0,2,0)        2.00000E-11
     (0,0,2)       -3.00000E-11
 Nucleus-field energy     =     0.0000000171 hartrees
 Requested basis set is 6-311++G(d,p)
 There are 56 shells and 144 basis functions
 A cutoff of  1.0D-11 yielded   1202 shell pairs
 There are      8591 function pairs (      9598 Cartesian)
 Smallest overlap matrix eigenvalue = 2.46E-03
 Guess MOs from SCF MO coefficient file

 -----------------------------------------------------------------------
  General SCF calculation program by
  Eric Jon Sundstrom, Paul Horn, Yuezhi Mao, Dmitri Zuev, Alec White,
  David Stuck, Shaama M.S., Shane Yost, Joonho Lee, David Small,
  Daniel Levine, Susi Lehtola, Hugh Burton, Evgeny Epifanovsky
 -----------------------------------------------------------------------
 Exchange:     0.2000 Hartree-Fock + 0.0800 Slater + 0.7200 B88
 Correlation:  0.1900 VWN1RPA + 0.8100 LYP
 Using SG-1 standard quadrature grid
 using 4 threads for integral computing
 -------------------------------------------------------
 OpenMP Integral computing Module                
 Release: version 2.0, May 2017, Q-Chem Inc. Pleasanton 
 -------------------------------------------------------
 -------------------------------------------------------
 OpenMP BLAS3 based DFT computing Module                
 Release: version 1.0, May 2013, Q-Chem Inc. Pittsburgh 
 -------------------------------------------------------
 A restricted SCF calculation will be
 performed using DIIS
 SCF converges when DIIS error is below 1.0e-08
 ---------------------------------------
  Cycle       Energy         DIIS error
 ---------------------------------------
    1   -7775.8067736931      1.11e-03  
    2   -7775.7979235679      2.35e-03  
    3   -7775.8093967688      1.07e-03  
    4   -7775.8123615049      2.21e-04  
    5   -7775.8124953721      8.04e-05  
    6   -7775.8125157033      1.86e-05  
    7   -7775.8125165518      8.05e-06  
    8   -7775.8125167827      2.00e-06  
    9   -7775.8125168074      7.89e-07  
   10   -7775.8125168104      1.75e-07  
   11   -7775.8125168103      3.68e-08  
   12   -7775.8125168104      8.88e-09  Convergence criterion met
 ---------------------------------------
 SCF time:   CPU 13.82s  wall 4.00s 
 SCF   energy in the final basis set =    -7775.8125168104
 Total energy in the final basis set =    -7775.8125168104

 --------------------------------------------------------------
             Orbital Energies (a.u.) and Symmetries
 --------------------------------------------------------------

 Alpha MOs, Restricted
 -- Occupied --                  
******* -176.33 -165.73 -165.73 -165.73 -101.60  -77.17  -35.82
  1 A'    2 A'    3 A'    1 A"    4 A'    5 A'    6 A'    7 A'                 
-31.317 -31.309 -31.309 -22.967 -22.966 -22.966 -22.960 -22.960
  8 A'    2 A"    9 A'   10 A'    3 A"   11 A'   12 A'    4 A"                 
-14.409  -9.514  -7.277  -7.270  -7.269  -6.654  -6.371  -4.816
 13 A'   14 A'   15 A'    5 A"   16 A'   17 A'   18 A'   19 A'                 
 -4.814  -4.811  -4.786  -4.767  -4.767  -2.050  -2.044  -2.044
  6 A"   20 A'   21 A'    7 A"   22 A'   23 A'   24 A'    8 A"                 
 -2.029  -2.029  -0.897  -0.817  -0.648  -0.582  -0.429  -0.406
 25 A'    9 A"   26 A'   27 A'   28 A'   29 A'   30 A'   31 A'                 
 -0.399  -0.352  -0.323  -0.301  -0.277  -0.276
 10 A"   32 A'   11 A"   33 A'   12 A"   34 A'                                 
 -- Virtual --                   
 -0.173  -0.143  -0.045  -0.004   0.003   0.038   0.040   0.057
 35 A'   13 A"   36 A'   37 A'   38 A'   14 A"   39 A'   40 A'                 
  0.068   0.087   0.096   0.126   0.136   0.139   0.155   0.185
 41 A'   15 A"   42 A'   43 A'   44 A'   16 A"   45 A'   46 A'                 
  0.216   0.217   0.225   0.262   0.273   0.285   0.355   0.388
 47 A'   17 A"   48 A'   49 A'   18 A"   50 A'   51 A'   52 A'                 
  0.393   0.405   0.409   0.430   0.437   0.472   0.536   0.557
 19 A"   20 A"   53 A'   54 A'   21 A"   55 A'   56 A'   57 A'                 
  0.560   0.602   0.613   0.684   0.792   0.811   0.812   0.829
 22 A"   23 A"   58 A'   59 A'   60 A'   24 A"   61 A'   62 A'                 
  0.849   0.867   0.891   0.903   0.992   1.147   1.212   1.275
 25 A"   63 A'   26 A"   64 A'   65 A'   66 A'   67 A'   27 A"                 
  1.294   1.312   1.479   1.554   1.708   1.938   2.003   2.022
 68 A'   69 A'   28 A"   70 A'   71 A'   29 A"   72 A'   30 A"                 
  2.077   2.216   2.235   2.325   2.430   3.753   3.782   3.837
 73 A'   31 A"   74 A'   75 A'   76 A'   32 A"   77 A'   78 A'                 
  3.946   3.953   3.955   3.985   4.073   4.292   5.964   5.975
 33 A"   79 A'   34 A"   80 A'   81 A'   82 A'   35 A"   83 A'                 
  6.003   6.769   9.621  13.732  13.782  13.874  25.778  25.802
 84 A'   85 A'   86 A'   36 A"   87 A'   88 A'   37 A"   89 A'                 
 26.117  27.726  28.309  28.318  28.335  28.517  28.519  28.521
 90 A'   91 A'   38 A"   92 A'   93 A'   39 A"   40 A"   94 A'                 
 28.531  28.583  35.222 127.855 127.862 127.880 151.542 162.878
 95 A'   96 A'   97 A'   41 A"   98 A'   99 A'  100 A'  101 A'                 
215.6041901.700
102 A'  103 A'                                                                 

 Beta MOs, Restricted
 -- Occupied --                  
******* -176.33 -165.73 -165.73 -165.73 -101.60  -77.17  -35.82
  1 A'    2 A'    3 A'    1 A"    4 A'    5 A'    6 A'    7 A'                 
-31.317 -31.309 -31.309 -22.967 -22.966 -22.966 -22.960 -22.960
  8 A'    2 A"    9 A'   10 A'    3 A"   11 A'   12 A'    4 A"                 
-14.409  -9.514  -7.277  -7.270  -7.269  -6.654  -6.371  -4.816
 13 A'   14 A'   15 A'    5 A"   16 A'   17 A'   18 A'   19 A'                 
 -4.814  -4.811  -4.786  -4.767  -4.767  -2.050  -2.044  -2.044
  6 A"   20 A'   21 A'    7 A"   22 A'   23 A'   24 A'    8 A"                 
 -2.029  -2.029  -0.897  -0.817  -0.648  -0.582  -0.429  -0.406
 25 A'    9 A"   26 A'   27 A'   28 A'   29 A'   30 A'   31 A'                 
 -0.399  -0.352  -0.323  -0.301  -0.277  -0.276
 10 A"   32 A'   11 A"   33 A'   12 A"   34 A'                                 
 -- Virtual --                   
 -0.173  -0.143  -0.045  -0.004   0.003   0.038   0.040   0.057
 35 A'   13 A"   36 A'   37 A'   38 A'   14 A"   39 A'   40 A'                 
  0.068   0.087   0.096   0.126   0.136   0.139   0.155   0.185
 41 A'   15 A"   42 A'   43 A'   44 A'   16 A"   45 A'   46 A'                 
  0.216   0.217   0.225   0.262   0.273   0.285   0.355   0.388
 47 A'   17 A"   48 A'   49 A'   18 A"   50 A'   51 A'   52 A'                 
  0.393   0.405   0.409   0.430   0.437   0.472   0.536   0.557
 19 A"   20 A"   53 A'   54 A'   21 A"   55 A'   56 A'   57 A'                 
  0.560   0.602   0.613   0.684   0.792   0.811   0.812   0.829
 22 A"   23 A"   58 A'   59 A'   60 A'   24 A"   61 A'   62 A'                 
  0.849   0.867   0.891   0.903   0.992   1.147   1.212   1.275
 25 A"   63 A'   26 A"   64 A'   65 A'   66 A'   67 A'   27 A"                 
  1.294   1.312   1.479   1.554   1.708   1.938   2.003   2.022
 68 A'   69 A'   28 A"   70 A'   71 A'   29 A"   72 A'   30 A"                 
  2.077   2.216   2.235   2.325   2.430   3.753   3.782   3.837
 73 A'   31 A"   74 A'   75 A'   76 A'   32 A"   77 A'   78 A'                 
  3.946   3.953   3.955   3.985   4.073   4.292   5.964   5.975
 33 A"   79 A'   34 A"   80 A'   81 A'   82 A'   35 A"   83 A'                 
  6.003   6.769   9.621  13.732  13.782  13.874  25.778  25.802
 84 A'   85 A'   86 A'   36 A"   87 A'   88 A'   37 A"   89 A'                 
 26.117  27.726  28.309  28.318  28.335  28.517  28.519  28.521
 90 A'   91 A'   38 A"   92 A'   93 A'   39 A"   40 A"   94 A'                 
 28.531  28.583  35.222 127.855 127.862 127.880 151.542 162.878
 95 A'   96 A'   97 A'   41 A"   98 A'   99 A'  100 A'  101 A'                 
215.6041901.700
102 A'  103 A'                                                                 
 --------------------------------------------------------------

          Ground-State Mulliken Net Atomic Charges

     Atom                 Charge (a.u.)
  ----------------------------------------
      1 P                     0.219223
      2 N                    -0.325234
      3 I                     0.082079
      4 Cl                    0.023932
  ----------------------------------------
  Sum of atomic charges =    -0.000000

 -----------------------------------------------------------------
                    Cartesian Multipole Moments
 -----------------------------------------------------------------
    Charge (ESU x 10^10)
                -0.0000
    Dipole Moment (Debye)
         X       0.5818      Y      -1.6226      Z       0.0000
       Tot       1.7238
    Quadrupole Moments (Debye-Ang)
        XX     -53.9911     XY      -1.0328     YY     -62.5936
        XZ       0.0000     YZ      -0.0000     ZZ     -60.0844
    Octopole Moments (Debye-Ang^2)
       XXX     -88.8688    XXY      -4.1243    XYY     -26.9869
       YYY      -2.3216    XXZ       0.0000    XYZ      -0.0000
       YYZ       0.0000    XZZ     -23.4244    YZZ      -0.8062
       ZZZ       0.0000
    Hexadecapole Moments (Debye-Ang^3)
      XXXX   -1873.0645   XXXY       8.3925   XXYY    -352.2271
      XYYY      -1.3001   YYYY    -135.1908   XXXZ       0.0000
      XXYZ      -0.0000   XYYZ       0.0000   YYYZ      -0.0000
      XXZZ    -341.1337   XYZZ      -1.0833   YYZZ     -35.5346
      XZZZ       0.0000   YZZZ      -0.0000   ZZZZ     -81.5871
 -----------------------------------------------------------------
 Calculating analytic gradient of the SCF energy
 Gradient of SCF Energy
            1           2           3           4
    1   0.0879678  -0.0465129  -0.0378468  -0.0036081
    2  -0.0313879   0.0553305  -0.0067693  -0.0171732
    3   0.0000000  -0.0000000   0.0000000  -0.0000000
 Max gradient component =       8.797E-02
 RMS gradient           =       3.621E-02
 Gradient time:  CPU 4.02 s  wall 1.10 s
 Geometry Optimization Parameters
   NAtoms,    NIC,     NZ,  NCons,   NDum,   NFix, NCnnct, MaxDiis
        4      14       4       0       0       0       0       0

 Cartesian Hessian Update
 Hessian Updated using BFGS Update


** GEOMETRY OPTIMIZATION IN DELOCALIZED INTERNAL COORDINATES **
   Searching for a Minimum

   Optimization Cycle:   2

                       Coordinates (Angstroms)
     ATOM                X               Y               Z
      1  P         1.8865880359   -0.5205726151    0.0000000000
      2  N         0.6431924639    0.7748233157    0.0000000000
      3  I        -1.7374624460   -0.0075696368    0.0000000000
      4  Cl        3.7960323805    0.1919211041    0.0000000000
   Point Group: cs    Number of degrees of freedom:     5


   Energy is  -7775.812516810

 Hessian Updated using BFGS Update

  5 Hessian modes will be used to form the next step
  Hessian Eigenvalues:
     0.034221    0.084297    0.241338    0.292001    0.313242

 Minimum Search - Taking Simple RFO Step
 Searching for Lamda that Minimizes Along All modes
 Value Taken    Lamda =  -0.09446672
 Calculated Step too Large.  Step scaled by  0.378424
 Step Taken.  Stepsize is  0.300000

                             Maximum     Tolerance    Cnvgd?
         Gradient           0.093029      0.000300      NO
         Displacement       0.206499      0.001200      NO
         Energy change     -0.037380      0.000001      NO


 New Cartesian Coordinates Obtained by Inverse Iteration

 Displacement from previous Coordinates is:  0.445224
 ----------------------------------------------------------------
             Standard Nuclear Orientation (Angstroms)
    I     Atom           X                Y                Z
 ----------------------------------------------------------------
    1      P       1.7975294324    -0.5602647340     0.0000000000
    2      N       0.7225554921     0.7211018279     0.0000000000
    3      I      -1.6065377563     0.0215848683     0.0000000000
    4      Cl      3.6748032661     0.2561802055     0.0000000000
 ----------------------------------------------------------------
 Molecular Point Group                 Cs    NOp =  2
 Largest Abelian Subgroup              Cs    NOp =  2
 Nuclear Repulsion Energy =   412.9463655830 hartrees
 There are       46 alpha and       46 beta electrons
 Applying Cartesian multipole field
    Component          Value
    ---------          -----
     (2,0,0)        1.00000E-11
     (0,2,0)        2.00000E-11
     (0,0,2)       -3.00000E-11
 Nucleus-field energy     =     0.0000000156 hartrees
 Requested basis set is 6-311++G(d,p)
 There are 56 shells and 144 basis functions
 A cutoff of  1.0D-11 yielded   1221 shell pairs
 There are      8750 function pairs (      9774 Cartesian)
 Smallest overlap matrix eigenvalue = 2.44E-03
 Guess MOs from SCF MO coefficient file

 -----------------------------------------------------------------------
  General SCF calculation program by
  Eric Jon Sundstrom, Paul Horn, Yuezhi Mao, Dmitri Zuev, Alec White,
  David Stuck, Shaama M.S., Shane Yost, Joonho Lee, David Small,
  Daniel Levine, Susi Lehtola, Hugh Burton, Evgeny Epifanovsky
 -----------------------------------------------------------------------
 Exchange:     0.2000 Hartree-Fock + 0.0800 Slater + 0.7200 B88
 Correlation:  0.1900 VWN1RPA + 0.8100 LYP
 Using SG-1 standard quadrature grid
 using 4 threads for integral computing
 -------------------------------------------------------
 OpenMP Integral computing Module                
 Release: version 2.0, May 2017, Q-Chem Inc. Pleasanton 
 -------------------------------------------------------
 -------------------------------------------------------
 OpenMP BLAS3 based DFT computing Module                
 Release: version 1.0, May 2013, Q-Chem Inc. Pittsburgh 
 -------------------------------------------------------
 A restricted SCF calculation will be
 performed using DIIS
 SCF converges when DIIS error is below 1.0e-08
 ---------------------------------------
  Cycle       Energy         DIIS error
 ---------------------------------------
    1   -7775.8355757080      1.36e-03  
    2   -7775.8294251211      2.34e-03  
    3   -7775.8391789152      1.28e-03  
    4   -7775.8434222099      2.11e-04  
    5   -7775.8435288192      8.09e-05  
    6   -7775.8435488614      1.53e-05  
    7   -7775.8435493712      5.09e-06  
    8   -7775.8435494369      2.36e-06  
    9   -7775.8435494601      7.10e-07  
   10   -7775.8435494623      1.80e-07  
   11   -7775.8435494624      3.72e-08  
   12   -7775.8435494624      7.17e-09  Convergence criterion met
 ---------------------------------------
 SCF time:   CPU 14.32s  wall 4.00s 
 SCF   energy in the final basis set =    -7775.8435494624
 Total energy in the final basis set =    -7775.8435494624

 --------------------------------------------------------------
             Orbital Energies (a.u.) and Symmetries
 --------------------------------------------------------------

 Alpha MOs, Restricted
 -- Occupied --                  
******* -176.33 -165.74 -165.73 -165.73 -101.59  -77.16  -35.83
  1 A'    2 A'    3 A'    1 A"    4 A'    5 A'    6 A'    7 A'                 
-31.322 -31.313 -31.313 -22.972 -22.970 -22.970 -22.964 -22.964
  8 A'    2 A"    9 A'   10 A'   11 A'    3 A"   12 A'    4 A"                 
-14.398  -9.504  -7.267  -7.260  -7.259  -6.647  -6.375  -4.809
 13 A'   14 A'   15 A'    5 A"   16 A'   17 A'   18 A'   19 A'                 
 -4.807  -4.803  -4.790  -4.771  -4.771  -2.055  -2.049  -2.049
  6 A"   20 A'   21 A'   22 A'    7 A"   23 A'   24 A'    8 A"                 
 -2.033  -2.033  -0.898  -0.839  -0.654  -0.570  -0.428  -0.411
 25 A'    9 A"   26 A'   27 A'   28 A'   29 A'   30 A'   31 A'                 
 -0.396  -0.352  -0.334  -0.306  -0.281  -0.280
 10 A"   32 A'   11 A"   33 A'   12 A"   34 A'                                 
 -- Virtual --                   
 -0.165  -0.131  -0.037   0.005   0.010   0.038   0.041   0.064
 35 A'   13 A"   36 A'   37 A'   38 A'   14 A"   39 A'   40 A'                 
  0.072   0.090   0.101   0.125   0.139   0.139   0.161   0.190
 41 A'   15 A"   42 A'   43 A'   44 A'   16 A"   45 A'   46 A'                 
  0.214   0.214   0.224   0.264   0.270   0.302   0.370   0.391
 17 A"   47 A'   48 A'   49 A'   18 A"   50 A'   51 A'   19 A"                 
  0.391   0.403   0.412   0.432   0.440   0.483   0.553   0.570
 52 A'   20 A"   53 A'   54 A'   21 A"   55 A'   56 A'   22 A"                 
  0.570   0.613   0.618   0.688   0.769   0.819   0.843   0.847
 57 A'   23 A"   58 A'   59 A'   60 A'   24 A"   61 A'   25 A"                 
  0.875   0.895   0.897   0.930   0.979   1.148   1.218   1.273
 62 A'   63 A'   26 A"   64 A'   65 A'   66 A'   67 A'   27 A"                 
  1.291   1.309   1.487   1.570   1.697   1.937   2.036   2.062
 68 A'   69 A'   28 A"   70 A'   71 A'   29 A"   72 A'   30 A"                 
  2.094   2.225   2.253   2.351   2.518   3.754   3.803   3.881
 73 A'   31 A"   74 A'   75 A'   76 A'   32 A"   77 A'   78 A'                 
  3.943   3.951   3.954   3.987   4.088   4.313   5.962   5.973
 33 A"   79 A'   34 A"   80 A'   81 A'   82 A'   35 A"   83 A'                 
  6.002   6.847   9.630  13.739  13.816  13.887  25.786  25.818
 84 A'   85 A'   86 A'   36 A"   87 A'   88 A'   37 A"   89 A'                 
 26.130  27.743  28.306  28.315  28.333  28.513  28.516  28.517
 90 A'   91 A'   38 A"   92 A'   93 A'   39 A"   40 A"   94 A'                 
 28.529  28.590  35.236 127.852 127.859 127.879 151.556 162.959
 95 A'   96 A'   97 A'   41 A"   98 A'   99 A'  100 A'  101 A'                 
215.6131901.715
102 A'  103 A'                                                                 

 Beta MOs, Restricted
 -- Occupied --                  
******* -176.33 -165.74 -165.73 -165.73 -101.59  -77.16  -35.83
  1 A'    2 A'    3 A'    1 A"    4 A'    5 A'    6 A'    7 A'                 
-31.322 -31.313 -31.313 -22.972 -22.970 -22.970 -22.964 -22.964
  8 A'    2 A"    9 A'   10 A'   11 A'    3 A"   12 A'    4 A"                 
-14.398  -9.504  -7.267  -7.260  -7.259  -6.647  -6.375  -4.809
 13 A'   14 A'   15 A'    5 A"   16 A'   17 A'   18 A'   19 A'                 
 -4.807  -4.803  -4.790  -4.771  -4.771  -2.055  -2.049  -2.049
  6 A"   20 A'   21 A'   22 A'    7 A"   23 A'   24 A'    8 A"                 
 -2.033  -2.033  -0.898  -0.839  -0.654  -0.570  -0.428  -0.411
 25 A'    9 A"   26 A'   27 A'   28 A'   29 A'   30 A'   31 A'                 
 -0.396  -0.352  -0.334  -0.306  -0.281  -0.280
 10 A"   32 A'   11 A"   33 A'   12 A"   34 A'                                 
 -- Virtual --                   
 -0.165  -0.131  -0.037   0.005   0.010   0.038   0.041   0.064
 35 A'   13 A"   36 A'   37 A'   38 A'   14 A"   39 A'   40 A'                 
  0.072   0.090   0.101   0.125   0.139   0.139   0.161   0.190
 41 A'   15 A"   42 A'   43 A'   44 A'   16 A"   45 A'   46 A'                 
  0.214   0.214   0.224   0.264   0.270   0.302   0.370   0.391
 17 A"   47 A'   48 A'   49 A'   18 A"   50 A'   51 A'   19 A"                 
  0.391   0.403   0.412   0.432   0.440   0.483   0.553   0.570
 52 A'   20 A"   53 A'   54 A'   21 A"   55 A'   56 A'   22 A"                 
  0.570   0.613   0.618   0.688   0.769   0.819   0.843   0.847
 57 A'   23 A"   58 A'   59 A'   60 A'   24 A"   61 A'   25 A"                 
  0.875   0.895   0.897   0.930   0.979   1.148   1.218   1.273
 62 A'   63 A'   26 A"   64 A'   65 A'   66 A'   67 A'   27 A"                 
  1.291   1.309   1.487   1.570   1.697   1.937   2.036   2.062
 68 A'   69 A'   28 A"   70 A'   71 A'   29 A"   72 A'   30 A"                 
  2.094   2.225   2.253   2.351   2.518   3.754   3.803   3.881
 73 A'   31 A"   74 A'   75 A'   76 A'   32 A"   77 A'   78 A'                 
  3.943   3.951   3.954   3.987   4.088   4.313   5.962   5.973
 33 A"   79 A'   34 A"   80 A'   81 A'   82 A'   35 A"   83 A'                 
  6.002   6.847   9.630  13.739  13.816  13.887  25.786  25.818
 84 A'   85 A'   86 A'   36 A"   87 A'   88 A'   37 A"   89 A'                 
 26.130  27.743  28.306  28.315  28.333  28.513  28.516  28.517
 90 A'   91 A'   38 A"   92 A'   93 A'   39 A"   40 A"   94 A'                 
 28.529  28.590  35.236 127.852 127.859 127.879 151.556 162.959
 95 A'   96 A'   97 A'   41 A"   98 A'   99 A'  100 A'  101 A'                 
215.6131901.715
102 A'  103 A'                                                                 
 --------------------------------------------------------------

          Ground-State Mulliken Net Atomic Charges

     Atom                 Charge (a.u.)
  ----------------------------------------
      1 P                     0.241640
      2 N                    -0.324536
      3 I                     0.094621
      4 Cl                   -0.011724
  ----------------------------------------
  Sum of atomic charges =     0.000000

 -----------------------------------------------------------------
                    Cartesian Multipole Moments
 -----------------------------------------------------------------
    Charge (ESU x 10^10)
                 0.0000
    Dipole Moment (Debye)
         X      -0.0691      Y      -1.7888      Z      -0.0000
       Tot       1.7902
    Quadrupole Moments (Debye-Ang)
        XX     -55.8702     XY      -1.5351     YY     -62.2751
        XZ      -0.0000     YZ       0.0000     ZZ     -59.6718
    Octopole Moments (Debye-Ang^2)
       XXX    -100.3248    XXY      -5.1291    XYY     -28.6888
       YYY      -4.6480    XXZ      -0.0000    XYZ       0.0000
       YYZ      -0.0000    XZZ     -25.0852    YZZ      -1.7233
       ZZZ      -0.0000
    Hexadecapole Moments (Debye-Ang^3)
      XXXX   -1748.9196   XXXY       4.9778   XXYY    -324.6638
      XYYY      -5.2207   YYYY    -136.7989   XXXZ      -0.0000
      XXYZ       0.0000   XYYZ       0.0000   YYYZ       0.0000
      XXZZ    -314.2500   XYZZ      -2.5338   YYZZ     -35.4761
      XZZZ      -0.0000   YZZZ       0.0000   ZZZZ     -80.2172
 -----------------------------------------------------------------
 Calculating analytic gradient of the SCF energy
 Gradient of SCF Energy
            1           2           3           4
    1   0.0559558  -0.0102383  -0.0404504  -0.0052672
    2  -0.0213914   0.0422249  -0.0093054  -0.0115281
    3   0.0000000  -0.0000000   0.0000000  -0.0000000
 Max gradient component =       5.596E-02
 RMS gradient           =       2.477E-02
 Gradient time:  CPU 4.19 s  wall 1.15 s
 Geometry Optimization Parameters
   NAtoms,    NIC,     NZ,  NCons,   NDum,   NFix, NCnnct, MaxDiis
        4      14       4       0       0       0       0       0

 Cartesian Hessian Update
 Hessian Updated using BFGS Update


** GEOMETRY OPTIMIZATION IN DELOCALIZED INTERNAL COORDINATES **
   Searching for a Minimum

   Optimization Cycle:   3

                       Coordinates (Angstroms)
     ATOM                X               Y               Z
      1  P         1.7975294324   -0.5602647340    0.0000000000
      2  N         0.7225554921    0.7211018279    0.0000000000
      3  I        -1.6065377563    0.0215848683    0.0000000000
      4  Cl        3.6748032661    0.2561802055    0.0000000000
   Point Group: cs    Number of degrees of freedom:     5


   Energy is  -7775.843549462

 Hessian Updated using BFGS Update

  5 Hessian modes will be used to form the next step
  Hessian Eigenvalues:
     0.034404    0.181976    0.243496    0.293865    0.316167

 Minimum Search - Taking Simple RFO Step
 Searching for Lamda that Minimizes Along All modes
 Value Taken    Lamda =  -0.05160780
 Calculated Step too Large.  Step scaled by  0.428553
 Step Taken.  Stepsize is  0.300000

                             Maximum     Tolerance    Cnvgd?
         Gradient           0.059800      0.000300      NO
         Displacement       0.191395      0.001200      NO
         Energy change     -0.031033      0.000001      NO


 New Cartesian Coordinates Obtained by Inverse Iteration

 Displacement from previous Coordinates is:  0.377728
 ----------------------------------------------------------------
             Standard Nuclear Orientation (Angstroms)
    I     Atom           X                Y                Z
 ----------------------------------------------------------------
    1      P       1.7243515984    -0.5862154212     0.0000000000
    2      N       0.7477195385     0.6746033864     0.0000000000
    3      I      -1.4658787945     0.0495105538     0.0000000000
    4      Cl      3.5821580918     0.3007036488     0.0000000000
 ----------------------------------------------------------------
 Molecular Point Group                 Cs    NOp =  2
 Largest Abelian Subgroup              Cs    NOp =  2
 Nuclear Repulsion Energy =   431.4268711662 hartrees
 There are       46 alpha and       46 beta electrons
 Applying Cartesian multipole field
    Component          Value
    ---------          -----
     (2,0,0)        1.00000E-11
     (0,2,0)        2.00000E-11
     (0,0,2)       -3.00000E-11
 Nucleus-field energy     =     0.0000000143 hartrees
 Requested basis set is 6-311++G(d,p)
 There are 56 shells and 144 basis functions
 A cutoff of  1.0D-11 yielded   1235 shell pairs
 There are      8812 function pairs (      9844 Cartesian)
 Smallest overlap matrix eigenvalue = 2.41E-03
 Guess MOs from SCF MO coefficient file

 -----------------------------------------------------------------------
  General SCF calculation program by
  Eric Jon Sundstrom, Paul Horn, Yuezhi Mao, Dmitri Zuev, Alec White,
  David Stuck, Shaama M.S., Shane Yost, Joonho Lee, David Small,
  Daniel Levine, Susi Lehtola, Hugh Burton, Evgeny Epifanovsky
 -----------------------------------------------------------------------
 Exchange:     0.2000 Hartree-Fock + 0.0800 Slater + 0.7200 B88
 Correlation:  0.1900 VWN1RPA + 0.8100 LYP
 Using SG-1 standard quadrature grid
 using 4 threads for integral computing
 -------------------------------------------------------
 OpenMP Integral computing Module                
 Release: version 2.0, May 2017, Q-Chem Inc. Pleasanton 
 -------------------------------------------------------
 -------------------------------------------------------
 OpenMP BLAS3 based DFT computing Module                
 Release: version 1.0, May 2013, Q-Chem Inc. Pittsburgh 
 -------------------------------------------------------
 A restricted SCF calculation will be
 performed using DIIS
 SCF converges when DIIS error is below 1.0e-08
 ---------------------------------------
  Cycle       Energy         DIIS error
 ---------------------------------------
    1   -7775.8562477771      1.13e-03  
    2   -7775.8519945335      1.93e-03  
    3   -7775.8595911636      8.09e-04  
    4   -7775.8612133291      1.55e-04  
    5   -7775.8612777404      5.67e-05  
    6   -7775.8612869008      8.80e-06  
    7   -7775.8612871568      1.96e-06  
    8   -7775.8612871710      1.05e-06  
    9   -7775.8612871741      4.23e-07  
   10   -7775.8612871748      8.29e-08  
   11   -7775.8612871748      1.63e-08  
   12   -7775.8612871749      4.01e-09  Convergence criterion met
 ---------------------------------------
 SCF time:   CPU 14.77s  wall 4.00s 
 SCF   energy in the final basis set =    -7775.8612871749
 Total energy in the final basis set =    -7775.8612871749

 --------------------------------------------------------------
             Orbital Energies (a.u.) and Symmetries
 --------------------------------------------------------------

 Alpha MOs, Restricted
 -- Occupied --                  
******* -176.33 -165.74 -165.74 -165.74 -101.58  -77.15  -35.83
  1 A'    2 A'    3 A'    1 A"    4 A'    5 A'    6 A'    7 A'                 
-31.325 -31.317 -31.317 -22.975 -22.973 -22.973 -22.967 -22.967
  8 A'    2 A"    9 A'   10 A'    3 A"   11 A'   12 A'    4 A"                 
-14.386  -9.494  -7.257  -7.250  -7.249  -6.642  -6.379  -4.804
 13 A'   14 A'   15 A'    5 A"   16 A'   17 A'   18 A'   19 A'                 
 -4.802  -4.798  -4.794  -4.775  -4.775  -2.058  -2.053  -2.053
  6 A"   20 A'   21 A'   22 A'    7 A"   23 A'   24 A'    8 A"                 
 -2.037  -2.036  -0.907  -0.846  -0.661  -0.560  -0.430  -0.420
 25 A'    9 A"   26 A'   27 A'   28 A'   29 A'   30 A'   31 A'                 
 -0.397  -0.347  -0.341  -0.310  -0.281  -0.281
 10 A"   32 A'   11 A"   33 A'   12 A"   34 A'                                 
 -- Virtual --                   
 -0.146  -0.123  -0.038   0.007   0.016   0.039   0.041   0.068
 35 A'   13 A"   36 A'   37 A'   38 A'   14 A"   39 A'   40 A'                 
  0.077   0.092   0.103   0.126   0.138   0.141   0.164   0.195
 41 A'   15 A"   42 A'   43 A'   16 A"   44 A'   45 A'   46 A'                 
  0.211   0.212   0.225   0.265   0.268   0.316   0.389   0.391
 17 A"   47 A'   48 A'   49 A'   18 A"   50 A'   19 A"   51 A'                 
  0.393   0.402   0.422   0.435   0.444   0.490   0.563   0.578
 52 A'   20 A"   53 A'   54 A'   21 A"   55 A'   56 A'   22 A"                 
  0.585   0.625   0.633   0.694   0.756   0.827   0.847   0.852
 57 A'   23 A"   58 A'   59 A'   60 A'   24 A"   25 A"   61 A'                 
  0.900   0.901   0.907   0.950   1.006   1.165   1.222   1.271
 62 A'   26 A"   63 A'   64 A'   65 A'   66 A'   67 A'   27 A"                 
  1.288   1.307   1.492   1.574   1.687   1.940   2.066   2.092
 68 A'   69 A'   28 A"   70 A'   71 A'   29 A"   72 A'   30 A"                 
  2.126   2.235   2.263   2.363   2.584   3.757   3.804   3.940
 73 A'   31 A"   74 A'   75 A'   76 A'   32 A"   77 A'   33 A"                 
  3.942   3.950   3.958   3.993   4.138   4.338   5.962   5.973
 78 A'   79 A'   34 A"   80 A'   81 A'   82 A'   35 A"   83 A'                 
  6.000   6.904   9.639  13.744  13.838  13.923  25.794  25.830
 84 A'   85 A'   86 A'   36 A"   87 A'   88 A'   37 A"   89 A'                 
 26.136  27.771  28.306  28.315  28.331  28.511  28.515  28.515
 90 A'   91 A'   38 A"   92 A'   93 A'   39 A"   94 A'   40 A"                 
 28.530  28.606  35.255 127.851 127.858 127.880 151.580 163.027
 95 A'   96 A'   97 A'   41 A"   98 A'   99 A'  100 A'  101 A'                 
215.6231901.740
102 A'  103 A'                                                                 

 Beta MOs, Restricted
 -- Occupied --                  
******* -176.33 -165.74 -165.74 -165.74 -101.58  -77.15  -35.83
  1 A'    2 A'    3 A'    1 A"    4 A'    5 A'    6 A'    7 A'                 
-31.325 -31.317 -31.317 -22.975 -22.973 -22.973 -22.967 -22.967
  8 A'    2 A"    9 A'   10 A'    3 A"   11 A'   12 A'    4 A"                 
-14.386  -9.494  -7.257  -7.250  -7.249  -6.642  -6.379  -4.804
 13 A'   14 A'   15 A'    5 A"   16 A'   17 A'   18 A'   19 A'                 
 -4.802  -4.798  -4.794  -4.775  -4.775  -2.058  -2.053  -2.053
  6 A"   20 A'   21 A'   22 A'    7 A"   23 A'   24 A'    8 A"                 
 -2.037  -2.036  -0.907  -0.846  -0.661  -0.560  -0.430  -0.420
 25 A'    9 A"   26 A'   27 A'   28 A'   29 A'   30 A'   31 A'                 
 -0.397  -0.347  -0.341  -0.310  -0.281  -0.281
 10 A"   32 A'   11 A"   33 A'   12 A"   34 A'                                 
 -- Virtual --                   
 -0.146  -0.123  -0.038   0.007   0.016   0.039   0.041   0.068
 35 A'   13 A"   36 A'   37 A'   38 A'   14 A"   39 A'   40 A'                 
  0.077   0.092   0.103   0.126   0.138   0.141   0.164   0.195
 41 A'   15 A"   42 A'   43 A'   16 A"   44 A'   45 A'   46 A'                 
  0.211   0.212   0.225   0.265   0.268   0.316   0.389   0.391
 17 A"   47 A'   48 A'   49 A'   18 A"   50 A'   19 A"   51 A'                 
  0.393   0.402   0.422   0.435   0.444   0.490   0.563   0.578
 52 A'   20 A"   53 A'   54 A'   21 A"   55 A'   56 A'   22 A"                 
  0.585   0.625   0.633   0.694   0.756   0.827   0.847   0.852
 57 A'   23 A"   58 A'   59 A'   60 A'   24 A"   25 A"   61 A'                 
  0.900   0.901   0.907   0.950   1.006   1.165   1.222   1.271
 62 A'   26 A"   63 A'   64 A'   65 A'   66 A'   67 A'   27 A"                 
  1.288   1.307   1.492   1.574   1.687   1.940   2.066   2.092
 68 A'   69 A'   28 A"   70 A'   71 A'   29 A"   72 A'   30 A"                 
  2.126   2.235   2.263   2.363   2.584   3.757   3.804   3.940
 73 A'   31 A"   74 A'   75 A'   76 A'   32 A"   77 A'   33 A"                 
  3.942   3.950   3.958   3.993   4.138   4.338   5.962   5.973
 78 A'   79 A'   34 A"   80 A'   81 A'   82 A'   35 A"   83 A'                 
  6.000   6.904   9.639  13.744  13.838  13.923  25.794  25.830
 84 A'   85 A'   86 A'   36 A"   87 A'   88 A'   37 A"   89 A'                 
 26.136  27.771  28.306  28.315  28.331  28.511  28.515  28.515
 90 A'   91 A'   38 A"   92 A'   93 A'   39 A"   94 A'   40 A"                 
 28.530  28.606  35.255 127.851 127.858 127.880 151.580 163.027
 95 A'   96 A'   97 A'   41 A"   98 A'   99 A'  100 A'  101 A'                 
215.6231901.740
102 A'  103 A'                                                                 
 --------------------------------------------------------------

          Ground-State Mulliken Net Atomic Charges

     Atom                 Charge (a.u.)
  ----------------------------------------
      1 P                     0.253624
      2 N                    -0.315856
      3 I                     0.108916
      4 Cl                   -0.046684
  ----------------------------------------
  Sum of atomic charges =    -0.000000

 -----------------------------------------------------------------
                    Cartesian Multipole Moments
 -----------------------------------------------------------------
    Charge (ESU x 10^10)
                -0.0000
    Dipole Moment (Debye)
         X      -0.6233      Y      -1.8658      Z       0.0000
       Tot       1.9671
    Quadrupole Moments (Debye-Ang)
        XX     -57.7527     XY      -1.9211     YY     -61.9228
        XZ       0.0000     YZ       0.0000     ZZ     -59.3119
    Octopole Moments (Debye-Ang^2)
       XXX    -112.3872    XXY      -6.0903    XYY     -30.8344
       YYY      -6.6266    XXZ       0.0000    XYZ       0.0000
       YYZ       0.0000    XZZ     -27.4083    YZZ      -2.5134
       ZZZ       0.0000
    Hexadecapole Moments (Debye-Ang^3)
      XXXX   -1644.2556   XXXY       1.9743   XXYY    -300.8093
      XYYY      -6.9905   YYYY    -137.8474   XXXZ       0.0000
      XXYZ       0.0000   XYYZ       0.0000   YYYZ       0.0000
      XXZZ    -291.1636   XYZZ      -3.2481   YYZZ     -35.4061
      XZZZ      -0.0000   YZZZ       0.0000   ZZZZ     -79.0802
 -----------------------------------------------------------------
 Calculating analytic gradient of the SCF energy
 Gradient of SCF Energy
            1           2           3           4
    1   0.0184463   0.0232206  -0.0344039  -0.0072629
    2   0.0022797   0.0128244  -0.0087420  -0.0063621
    3  -0.0000000  -0.0000000   0.0000000   0.0000000
 Max gradient component =       3.440E-02
 RMS gradient           =       1.415E-02
 Gradient time:  CPU 4.36 s  wall 1.19 s
 Geometry Optimization Parameters
   NAtoms,    NIC,     NZ,  NCons,   NDum,   NFix, NCnnct, MaxDiis
        4      14       4       0       0       0       0       0

 Cartesian Hessian Update
 Hessian Updated using BFGS Update


** GEOMETRY OPTIMIZATION IN DELOCALIZED INTERNAL COORDINATES **
   Searching for a Minimum

   Optimization Cycle:   4

                       Coordinates (Angstroms)
     ATOM                X               Y               Z
      1  P         1.7243515984   -0.5862154212    0.0000000000
      2  N         0.7477195385    0.6746033864    0.0000000000
      3  I        -1.4658787945    0.0495105538    0.0000000000
      4  Cl        3.5821580918    0.3007036488    0.0000000000
   Point Group: cs    Number of degrees of freedom:     5


   Energy is  -7775.861287175

 Hessian Updated using BFGS Update

  5 Hessian modes will be used to form the next step
  Hessian Eigenvalues:
     0.038900    0.239670    0.281191    0.299613    0.394052

 Minimum Search - Taking Simple RFO Step
 Searching for Lamda that Minimizes Along All modes
 Value Taken    Lamda =  -0.02278341
 Calculated Step too Large.  Step scaled by  0.500669
 Step Taken.  Stepsize is  0.300000

                             Maximum     Tolerance    Cnvgd?
         Gradient           0.031693      0.000300      NO
         Displacement       0.225282      0.001200      NO
         Energy change     -0.017738      0.000001      NO


 New Cartesian Coordinates Obtained by Inverse Iteration

 Displacement from previous Coordinates is:  0.290505
 ----------------------------------------------------------------
             Standard Nuclear Orientation (Angstroms)
    I     Atom           X                Y                Z
 ----------------------------------------------------------------
    1      P       1.6779379517    -0.6075086482     0.0000000000
    2      N       0.7232985483     0.6515340095     0.0000000000
    3      I      -1.3399098150     0.0702255941     0.0000000000
    4      Cl      3.5270237492     0.3243512124     0.0000000000
 ----------------------------------------------------------------
 Molecular Point Group                 Cs    NOp =  2
 Largest Abelian Subgroup              Cs    NOp =  2
 Nuclear Repulsion Energy =   448.0793224703 hartrees
 There are       46 alpha and       46 beta electrons
 Applying Cartesian multipole field
    Component          Value
    ---------          -----
     (2,0,0)        1.00000E-11
     (0,2,0)        2.00000E-11
     (0,0,2)       -3.00000E-11
 Nucleus-field energy     =     0.0000000133 hartrees
 Requested basis set is 6-311++G(d,p)
 There are 56 shells and 144 basis functions
 A cutoff of  1.0D-11 yielded   1253 shell pairs
 There are      8954 function pairs (     10006 Cartesian)
 Smallest overlap matrix eigenvalue = 2.35E-03
 Guess MOs from SCF MO coefficient file

 -----------------------------------------------------------------------
  General SCF calculation program by
  Eric Jon Sundstrom, Paul Horn, Yuezhi Mao, Dmitri Zuev, Alec White,
  David Stuck, Shaama M.S., Shane Yost, Joonho Lee, David Small,
  Daniel Levine, Susi Lehtola, Hugh Burton, Evgeny Epifanovsky
 -----------------------------------------------------------------------
 Exchange:     0.2000 Hartree-Fock + 0.0800 Slater + 0.7200 B88
 Correlation:  0.1900 VWN1RPA + 0.8100 LYP
 Using SG-1 standard quadrature grid
 using 4 threads for integral computing
 -------------------------------------------------------
 OpenMP Integral computing Module                
 Release: version 2.0, May 2017, Q-Chem Inc. Pleasanton 
 -------------------------------------------------------
 -------------------------------------------------------
 OpenMP BLAS3 based DFT computing Module                
 Release: version 1.0, May 2013, Q-Chem Inc. Pittsburgh 
 -------------------------------------------------------
 A restricted SCF calculation will be
 performed using DIIS
 SCF converges when DIIS error is below 1.0e-08
 ---------------------------------------
  Cycle       Energy         DIIS error
 ---------------------------------------
    1   -7775.8641882519      9.62e-04  
    2   -7775.8641027536      1.23e-03  
    3   -7775.8660356247      8.35e-04  
    4   -7775.8677349085      1.43e-04  
    5   -7775.8677893540      3.50e-05  
    6   -7775.8677923452      6.43e-06  
    7   -7775.8677924864      2.50e-06  
    8   -7775.8677925051      8.52e-07  
    9   -7775.8677925072      2.94e-07  
   10   -7775.8677925076      4.30e-08  
   11   -7775.8677925075      1.27e-08  
   12   -7775.8677925075      2.82e-09  Convergence criterion met
 ---------------------------------------
 SCF time:   CPU 15.11s  wall 5.00s 
 SCF   energy in the final basis set =    -7775.8677925075
 Total energy in the final basis set =    -7775.8677925075

 --------------------------------------------------------------
             Orbital Energies (a.u.) and Symmetries
 --------------------------------------------------------------

 Alpha MOs, Restricted
 -- Occupied --                  
******* -176.34 -165.74 -165.74 -165.74 -101.57  -77.15  -35.83
  1 A'    2 A'    3 A'    1 A"    4 A'    5 A'    6 A'    7 A'                 
-31.326 -31.318 -31.318 -22.976 -22.974 -22.974 -22.969 -22.969
  8 A'    2 A"    9 A'   10 A'    3 A"   11 A'   12 A'    4 A"                 
-14.380  -9.488  -7.251  -7.244  -7.243  -6.641  -6.381  -4.803
 13 A'   14 A'   15 A'    5 A"   16 A'   17 A'   18 A'   19 A'                 
 -4.802  -4.798  -4.796  -4.777  -4.777  -2.061  -2.055  -2.055
  6 A"   20 A'   21 A'    7 A"   22 A'   23 A'   24 A'    8 A"                 
 -2.039  -2.039  -0.915  -0.847  -0.669  -0.558  -0.434  -0.428
  9 A"   25 A'   26 A'   27 A'   28 A'   29 A'   30 A'   31 A'                 
 -0.399  -0.345  -0.344  -0.315  -0.278  -0.278
 10 A"   11 A"   32 A'   33 A'   34 A'   12 A"                                 
 -- Virtual --                   
 -0.123  -0.118  -0.041   0.008   0.018   0.039   0.040   0.069
 13 A"   35 A'   36 A'   37 A'   38 A'   14 A"   39 A'   40 A'                 
  0.079   0.093   0.104   0.126   0.138   0.145   0.164   0.197
 41 A'   15 A"   42 A'   43 A'   16 A"   44 A'   45 A'   46 A'                 
  0.208   0.209   0.228   0.265   0.268   0.320   0.388   0.394
 17 A"   47 A'   48 A'   49 A'   18 A"   50 A'   19 A"   51 A'                 
  0.403   0.410   0.431   0.437   0.449   0.492   0.568   0.584
 20 A"   52 A'   53 A'   54 A'   21 A"   55 A'   56 A'   22 A"                 
  0.593   0.628   0.656   0.706   0.756   0.832   0.851   0.856
 57 A'   23 A"   58 A'   59 A'   60 A'   24 A"   25 A"   61 A'                 
  0.902   0.903   0.909   0.946   1.021   1.176   1.213   1.271
 26 A"   62 A'   63 A'   64 A'   65 A'   66 A'   67 A'   27 A"                 
  1.295   1.321   1.492   1.576   1.687   1.951   2.083   2.094
 68 A'   69 A'   28 A"   70 A'   71 A'   29 A"   72 A'   30 A"                 
  2.158   2.240   2.267   2.366   2.591   3.757   3.792   3.939
 73 A'   31 A"   74 A'   75 A'   76 A'   32 A"   77 A'   33 A"                 
  3.952   3.958   3.969   4.002   4.194   4.365   5.964   5.976
 78 A'   79 A'   34 A"   80 A'   81 A'   82 A'   35 A"   83 A'                 
  5.996   6.919   9.646  13.744  13.842  13.933  25.798  25.836
 84 A'   85 A'   86 A'   36 A"   87 A'   88 A'   37 A"   89 A'                 
 26.134  27.809  28.307  28.317  28.329  28.510  28.516  28.520
 90 A'   91 A'   38 A"   92 A'   93 A'   39 A"   94 A'   40 A"                 
 28.535  28.625  35.267 127.852 127.860 127.880 151.612 163.045
 95 A'   96 A'   97 A'   41 A"   98 A'   99 A'  100 A'  101 A'                 
215.6291901.773
102 A'  103 A'                                                                 

 Beta MOs, Restricted
 -- Occupied --                  
******* -176.34 -165.74 -165.74 -165.74 -101.57  -77.15  -35.83
  1 A'    2 A'    3 A'    1 A"    4 A'    5 A'    6 A'    7 A'                 
-31.326 -31.318 -31.318 -22.976 -22.974 -22.974 -22.969 -22.969
  8 A'    2 A"    9 A'   10 A'    3 A"   11 A'   12 A'    4 A"                 
-14.380  -9.488  -7.251  -7.244  -7.243  -6.641  -6.381  -4.803
 13 A'   14 A'   15 A'    5 A"   16 A'   17 A'   18 A'   19 A'                 
 -4.802  -4.798  -4.796  -4.777  -4.777  -2.061  -2.055  -2.055
  6 A"   20 A'   21 A'    7 A"   22 A'   23 A'   24 A'    8 A"                 
 -2.039  -2.039  -0.915  -0.847  -0.669  -0.558  -0.434  -0.428
  9 A"   25 A'   26 A'   27 A'   28 A'   29 A'   30 A'   31 A'                 
 -0.399  -0.345  -0.344  -0.315  -0.278  -0.278
 10 A"   11 A"   32 A'   33 A'   34 A'   12 A"                                 
 -- Virtual --                   
 -0.123  -0.118  -0.041   0.008   0.018   0.039   0.040   0.069
 13 A"   35 A'   36 A'   37 A'   38 A'   14 A"   39 A'   40 A'                 
  0.079   0.093   0.104   0.126   0.138   0.145   0.164   0.197
 41 A'   15 A"   42 A'   43 A'   16 A"   44 A'   45 A'   46 A'                 
  0.208   0.209   0.228   0.265   0.268   0.320   0.388   0.394
 17 A"   47 A'   48 A'   49 A'   18 A"   50 A'   19 A"   51 A'                 
  0.403   0.410   0.431   0.437   0.449   0.492   0.568   0.584
 20 A"   52 A'   53 A'   54 A'   21 A"   55 A'   56 A'   22 A"                 
  0.593   0.628   0.656   0.706   0.756   0.832   0.851   0.856
 57 A'   23 A"   58 A'   59 A'   60 A'   24 A"   25 A"   61 A'                 
  0.902   0.903   0.909   0.946   1.021   1.176   1.213   1.271
 26 A"   62 A'   63 A'   64 A'   65 A'   66 A'   67 A'   27 A"                 
  1.295   1.321   1.492   1.576   1.687   1.951   2.083   2.094
 68 A'   69 A'   28 A"   70 A'   71 A'   29 A"   72 A'   30 A"                 
  2.158   2.240   2.267   2.366   2.591   3.757   3.792   3.939
 73 A'   31 A"   74 A'   75 A'   76 A'   32 A"   77 A'   33 A"                 
  3.952   3.958   3.969   4.002   4.194   4.365   5.964   5.976
 78 A'   79 A'   34 A"   80 A'   81 A'   82 A'   35 A"   83 A'                 
  5.996   6.919   9.646  13.744  13.842  13.933  25.798  25.836
 84 A'   85 A'   86 A'   36 A"   87 A'   88 A'   37 A"   89 A'                 
 26.134  27.809  28.307  28.317  28.329  28.510  28.516  28.520
 90 A'   91 A'   38 A"   92 A'   93 A'   39 A"   94 A'   40 A"                 
 28.535  28.625  35.267 127.852 127.860 127.880 151.612 163.045
 95 A'   96 A'   97 A'   41 A"   98 A'   99 A'  100 A'  101 A'                 
215.6291901.773
102 A'  103 A'                                                                 
 --------------------------------------------------------------

          Ground-State Mulliken Net Atomic Charges

     Atom                 Charge (a.u.)
  ----------------------------------------
      1 P                     0.259717
      2 N                    -0.313842
      3 I                     0.126310
      4 Cl                   -0.072185
  ----------------------------------------
  Sum of atomic charges =    -0.000000

 -----------------------------------------------------------------
                    Cartesian Multipole Moments
 -----------------------------------------------------------------
    Charge (ESU x 10^10)
                -0.0000
    Dipole Moment (Debye)
         X      -0.9245      Y      -1.8829      Z      -0.0000
       Tot       2.0976
    Quadrupole Moments (Debye-Ang)
        XX     -59.2227     XY      -2.1577     YY     -61.6277
        XZ      -0.0000     YZ      -0.0000     ZZ     -59.0835
    Octopole Moments (Debye-Ang^2)
       XXX    -122.0653    XXY      -6.7564    XYY     -32.9696
       YYY      -7.7802    XXZ      -0.0000    XYZ      -0.0000
       YYZ      -0.0000    XZZ     -29.9208    YZZ      -2.9579
       ZZZ       0.0000
    Hexadecapole Moments (Debye-Ang^3)
      XXXX   -1568.6103   XXXY       1.0405   XXYY    -283.6600
      XYYY      -7.1089   YYYY    -139.2306   XXXZ      -0.0000
      XXYZ      -0.0000   XYYZ      -0.0000   YYYZ      -0.0000
      XXZZ    -274.7226   XYZZ      -3.2783   YYZZ     -35.5132
      XZZZ      -0.0000   YZZZ      -0.0000   ZZZZ     -78.3670
 -----------------------------------------------------------------
 Calculating analytic gradient of the SCF energy
 Gradient of SCF Energy
            1           2           3           4
    1   0.0009987   0.0092530  -0.0036651  -0.0065866
    2   0.0029305   0.0040622  -0.0049901  -0.0020026
    3  -0.0000000  -0.0000000   0.0000000   0.0000000
 Max gradient component =       9.253E-03
 RMS gradient           =       4.056E-03
 Gradient time:  CPU 4.52 s  wall 1.23 s
 Geometry Optimization Parameters
   NAtoms,    NIC,     NZ,  NCons,   NDum,   NFix, NCnnct, MaxDiis
        4      14       4       0       0       0       0       0

 Cartesian Hessian Update
 Hessian Updated using BFGS Update


** GEOMETRY OPTIMIZATION IN DELOCALIZED INTERNAL COORDINATES **
   Searching for a Minimum

   Optimization Cycle:   5

                       Coordinates (Angstroms)
     ATOM                X               Y               Z
      1  P         1.6779379517   -0.6075086482    0.0000000000
      2  N         0.7232985483    0.6515340095    0.0000000000
      3  I        -1.3399098150    0.0702255941    0.0000000000
      4  Cl        3.5270237492    0.3243512124    0.0000000000
   Point Group: cs    Number of degrees of freedom:     5


   Energy is  -7775.867792507

 Hessian Updated using BFGS Update

  5 Hessian modes will be used to form the next step
  Hessian Eigenvalues:
     0.093374    0.238923    0.283974    0.307187    0.440230

 Minimum Search - Taking Simple RFO Step
 Searching for Lamda that Minimizes Along All modes
 Value Taken    Lamda =  -0.00103909
 Step Taken.  Stepsize is  0.084105

                             Maximum     Tolerance    Cnvgd?
         Gradient           0.009181      0.000300      NO
         Displacement       0.064232      0.001200      NO
         Energy change     -0.006505      0.000001      NO


 New Cartesian Coordinates Obtained by Inverse Iteration

 Displacement from previous Coordinates is:  0.109013
 ----------------------------------------------------------------
             Standard Nuclear Orientation (Angstroms)
    I     Atom           X                Y                Z
 ----------------------------------------------------------------
    1      P       1.6868259281    -0.6262933098     0.0000000000
    2      N       0.7085044382     0.6168401688     0.0000000000
    3      I      -1.3355164683     0.1002703697     0.0000000000
    4      Cl      3.5285365362     0.3477849392     0.0000000000
 ----------------------------------------------------------------
 Molecular Point Group                 Cs    NOp =  2
 Largest Abelian Subgroup              Cs    NOp =  2
 Nuclear Repulsion Energy =   448.4776406263 hartrees
 There are       46 alpha and       46 beta electrons
 Applying Cartesian multipole field
    Component          Value
    ---------          -----
     (2,0,0)        1.00000E-11
     (0,2,0)        2.00000E-11
     (0,0,2)       -3.00000E-11
 Nucleus-field energy     =     0.0000000134 hartrees
 Requested basis set is 6-311++G(d,p)
 There are 56 shells and 144 basis functions
 A cutoff of  1.0D-11 yielded   1253 shell pairs
 There are      8957 function pairs (     10009 Cartesian)
 Smallest overlap matrix eigenvalue = 2.33E-03
 Guess MOs from SCF MO coefficient file

 -----------------------------------------------------------------------
  General SCF calculation program by
  Eric Jon Sundstrom, Paul Horn, Yuezhi Mao, Dmitri Zuev, Alec White,
  David Stuck, Shaama M.S., Shane Yost, Joonho Lee, David Small,
  Daniel Levine, Susi Lehtola, Hugh Burton, Evgeny Epifanovsky
 -----------------------------------------------------------------------
 Exchange:     0.2000 Hartree-Fock + 0.0800 Slater + 0.7200 B88
 Correlation:  0.1900 VWN1RPA + 0.8100 LYP
 Using SG-1 standard quadrature grid
 using 4 threads for integral computing
 -------------------------------------------------------
 OpenMP Integral computing Module                
 Release: version 2.0, May 2017, Q-Chem Inc. Pleasanton 
 -------------------------------------------------------
 -------------------------------------------------------
 OpenMP BLAS3 based DFT computing Module                
 Release: version 1.0, May 2013, Q-Chem Inc. Pittsburgh 
 -------------------------------------------------------
 A restricted SCF calculation will be
 performed using DIIS
 SCF converges when DIIS error is below 1.0e-08
 ---------------------------------------
  Cycle       Energy         DIIS error
 ---------------------------------------
    1   -7775.8676367164      3.98e-04  
    2   -7775.8683725587      2.15e-04  
    3   -7775.8680968235      4.06e-04  
    4   -7775.8684874731      5.52e-05  
    5   -7775.8684960145      1.71e-05  
    6   -7775.8684966760      3.04e-06  
    7   -7775.8684966967      1.35e-06  
    8   -7775.8684967012      3.10e-07  
    9   -7775.8684967015      1.23e-07  
   10   -7775.8684967015      1.98e-08  
   11   -7775.8684967015      4.08e-09  Convergence criterion met
 ---------------------------------------
 SCF time:   CPU 13.85s  wall 4.00s 
 SCF   energy in the final basis set =    -7775.8684967015
 Total energy in the final basis set =    -7775.8684967015

 --------------------------------------------------------------
             Orbital Energies (a.u.) and Symmetries
 --------------------------------------------------------------

 Alpha MOs, Restricted
 -- Occupied --                  
******* -176.34 -165.74 -165.74 -165.74 -101.57  -77.15  -35.83
  1 A'    2 A'    3 A'    1 A"    4 A'    5 A'    6 A'    7 A'                 
-31.327 -31.319 -31.319 -22.977 -22.975 -22.975 -22.970 -22.970
  8 A'    2 A"    9 A'   10 A'    3 A"   11 A'   12 A'    4 A"                 
-14.378  -9.486  -7.249  -7.242  -7.241  -6.641  -6.382  -4.803
 13 A'   14 A'   15 A'    5 A"   16 A'   17 A'   18 A'   19 A'                 
 -4.802  -4.798  -4.797  -4.778  -4.777  -2.062  -2.056  -2.056
  6 A"   20 A'   21 A'    7 A"   22 A'   23 A'    8 A"   24 A'                 
 -2.040  -2.040  -0.914  -0.845  -0.672  -0.557  -0.435  -0.427
  9 A"   25 A'   26 A'   27 A'   28 A'   29 A'   30 A'   31 A'                 
 -0.398  -0.345  -0.342  -0.317  -0.277  -0.275
 10 A"   11 A"   32 A'   33 A'   12 A"   34 A'                                 
 -- Virtual --                   
 -0.124  -0.113  -0.044   0.008   0.018   0.040   0.040   0.069
 13 A"   35 A'   36 A'   37 A'   38 A'   14 A"   39 A'   40 A'                 
  0.080   0.094   0.104   0.127   0.138   0.147   0.162   0.195
 41 A'   15 A"   42 A'   43 A'   16 A"   44 A'   45 A'   46 A'                 
  0.207   0.210   0.230   0.265   0.269   0.317   0.386   0.393
 17 A"   47 A'   48 A'   49 A'   18 A"   50 A'   19 A"   51 A'                 
  0.404   0.413   0.437   0.441   0.449   0.494   0.571   0.587
 20 A"   52 A'   53 A'   54 A'   21 A"   55 A'   56 A'   22 A"                 
  0.592   0.629   0.666   0.704   0.762   0.835   0.854   0.858
 57 A'   23 A"   58 A'   59 A'   60 A'   24 A"   25 A"   61 A'                 
  0.901   0.904   0.909   0.947   1.019   1.171   1.213   1.270
 26 A"   62 A'   63 A'   64 A'   65 A'   66 A'   67 A'   27 A"                 
  1.294   1.326   1.492   1.578   1.686   1.953   2.079   2.091
 68 A'   69 A'   28 A"   70 A'   71 A'   29 A"   72 A'   30 A"                 
  2.168   2.242   2.268   2.365   2.586   3.757   3.790   3.938
 73 A'   31 A"   74 A'   75 A'   76 A'   32 A"   77 A'   33 A"                 
  3.950   3.956   3.972   4.004   4.197   4.377   5.963   5.976
 78 A'   79 A'   34 A"   80 A'   81 A'   82 A'   35 A"   83 A'                 
  5.997   6.917   9.647  13.744  13.842  13.931  25.799  25.837
 84 A'   85 A'   86 A'   36 A"   87 A'   88 A'   37 A"   89 A'                 
 26.127  27.821  28.306  28.316  28.329  28.509  28.514  28.520
 90 A'   91 A'   38 A"   92 A'   93 A'   39 A"   94 A'   40 A"                 
 28.536  28.628  35.268 127.851 127.859 127.880 151.621 163.043
 95 A'   96 A'   97 A'   41 A"   98 A'   99 A'  100 A'  101 A'                 
215.6301901.783
102 A'  103 A'                                                                 

 Beta MOs, Restricted
 -- Occupied --                  
******* -176.34 -165.74 -165.74 -165.74 -101.57  -77.15  -35.83
  1 A'    2 A'    3 A'    1 A"    4 A'    5 A'    6 A'    7 A'                 
-31.327 -31.319 -31.319 -22.977 -22.975 -22.975 -22.970 -22.970
  8 A'    2 A"    9 A'   10 A'    3 A"   11 A'   12 A'    4 A"                 
-14.378  -9.486  -7.249  -7.242  -7.241  -6.641  -6.382  -4.803
 13 A'   14 A'   15 A'    5 A"   16 A'   17 A'   18 A'   19 A'                 
 -4.802  -4.798  -4.797  -4.778  -4.777  -2.062  -2.056  -2.056
  6 A"   20 A'   21 A'    7 A"   22 A'   23 A'    8 A"   24 A'                 
 -2.040  -2.040  -0.914  -0.845  -0.672  -0.557  -0.435  -0.427
  9 A"   25 A'   26 A'   27 A'   28 A'   29 A'   30 A'   31 A'                 
 -0.398  -0.345  -0.342  -0.317  -0.277  -0.275
 10 A"   11 A"   32 A'   33 A'   12 A"   34 A'                                 
 -- Virtual --                   
 -0.124  -0.113  -0.044   0.008   0.018   0.040   0.040   0.069
 13 A"   35 A'   36 A'   37 A'   38 A'   14 A"   39 A'   40 A'                 
  0.080   0.094   0.104   0.127   0.138   0.147   0.162   0.195
 41 A'   15 A"   42 A'   43 A'   16 A"   44 A'   45 A'   46 A'                 
  0.207   0.210   0.230   0.265   0.269   0.317   0.386   0.393
 17 A"   47 A'   48 A'   49 A'   18 A"   50 A'   19 A"   51 A'                 
  0.404   0.413   0.437   0.441   0.449   0.494   0.571   0.587
 20 A"   52 A'   53 A'   54 A'   21 A"   55 A'   56 A'   22 A"                 
  0.592   0.629   0.666   0.704   0.762   0.835   0.854   0.858
 57 A'   23 A"   58 A'   59 A'   60 A'   24 A"   25 A"   61 A'                 
  0.901   0.904   0.909   0.947   1.019   1.171   1.213   1.270
 26 A"   62 A'   63 A'   64 A'   65 A'   66 A'   67 A'   27 A"                 
  1.294   1.326   1.492   1.578   1.686   1.953   2.079   2.091
 68 A'   69 A'   28 A"   70 A'   71 A'   29 A"   72 A'   30 A"                 
  2.168   2.242   2.268   2.365   2.586   3.757   3.790   3.938
 73 A'   31 A"   74 A'   75 A'   76 A'   32 A"   77 A'   33 A"                 
  3.950   3.956   3.972   4.004   4.197   4.377   5.963   5.976
 78 A'   79 A'   34 A"   80 A'   81 A'   82 A'   35 A"   83 A'                 
  5.997   6.917   9.647  13.744  13.842  13.931  25.799  25.837
 84 A'   85 A'   86 A'   36 A"   87 A'   88 A'   37 A"   89 A'                 
 26.127  27.821  28.306  28.316  28.329  28.509  28.514  28.520
 90 A'   91 A'   38 A"   92 A'   93 A'   39 A"   94 A'   40 A"                 
 28.536  28.628  35.268 127.851 127.859 127.880 151.621 163.043
 95 A'   96 A'   97 A'   41 A"   98 A'   99 A'  100 A'  101 A'                 
215.6301901.783
102 A'  103 A'                                                                 
 --------------------------------------------------------------

          Ground-State Mulliken Net Atomic Charges

     Atom                 Charge (a.u.)
  ----------------------------------------
      1 P                     0.257505
      2 N                    -0.322741
      3 I                     0.141318
      4 Cl                   -0.076082
  ----------------------------------------
  Sum of atomic charges =    -0.000000

 -----------------------------------------------------------------
                    Cartesian Multipole Moments
 -----------------------------------------------------------------
    Charge (ESU x 10^10)
                -0.0000
    Dipole Moment (Debye)
         X      -1.0632      Y      -1.8871      Z       0.0000
       Tot       2.1661
    Quadrupole Moments (Debye-Ang)
        XX     -59.6197     XY      -2.3616     YY     -61.5186
        XZ       0.0000     YZ      -0.0000     ZZ     -59.0621
    Octopole Moments (Debye-Ang^2)
       XXX    -124.6959    XXY      -7.3435    XYY     -33.0233
       YYY      -9.8281    XXZ      -0.0000    XYZ      -0.0000
       YYZ       0.0000    XZZ     -30.3389    YZZ      -3.6881
       ZZZ       0.0000
    Hexadecapole Moments (Debye-Ang^3)
      XXXX   -1576.8376   XXXY       1.4938   XXYY    -284.4235
      XYYY      -4.8282   YYYY    -141.2266   XXXZ      -0.0000
      XXYZ      -0.0000   XYYZ       0.0000   YYYZ      -0.0000
      XXZZ    -275.2497   XYZZ      -2.6152   YYZZ     -35.8632
      XZZZ      -0.0000   YZZZ      -0.0000   ZZZZ     -78.3141
 -----------------------------------------------------------------
 Calculating analytic gradient of the SCF energy
 Gradient of SCF Energy
            1           2           3           4
    1   0.0003245   0.0021024   0.0009798  -0.0034067
    2  -0.0013762   0.0035878  -0.0020060  -0.0002055
    3  -0.0000000  -0.0000000   0.0000000   0.0000000
 Max gradient component =       3.588E-03
 RMS gradient           =       1.730E-03
 Gradient time:  CPU 4.52 s  wall 1.23 s
 Geometry Optimization Parameters
   NAtoms,    NIC,     NZ,  NCons,   NDum,   NFix, NCnnct, MaxDiis
        4      14       4       0       0       0       0       0

 Cartesian Hessian Update
 Hessian Updated using BFGS Update


** GEOMETRY OPTIMIZATION IN DELOCALIZED INTERNAL COORDINATES **
   Searching for a Minimum

   Optimization Cycle:   6

                       Coordinates (Angstroms)
     ATOM                X               Y               Z
      1  P         1.6868259281   -0.6262933098    0.0000000000
      2  N         0.7085044382    0.6168401688    0.0000000000
      3  I        -1.3355164683    0.1002703697    0.0000000000
      4  Cl        3.5285365362    0.3477849392    0.0000000000
   Point Group: cs    Number of degrees of freedom:     5


   Energy is  -7775.868496702

 Hessian Updated using BFGS Update

  5 Hessian modes will be used to form the next step
  Hessian Eigenvalues:
     0.082701    0.214434    0.265094    0.310890    0.387321

 Minimum Search - Taking Simple RFO Step
 Searching for Lamda that Minimizes Along All modes
 Value Taken    Lamda =  -0.00043401
 Step Taken.  Stepsize is  0.056626

                             Maximum     Tolerance    Cnvgd?
         Gradient           0.007752      0.000300      NO
         Displacement       0.032729      0.001200      NO
         Energy change     -0.000704      0.000001      NO


 New Cartesian Coordinates Obtained by Inverse Iteration

 Displacement from previous Coordinates is:  0.083960
 ----------------------------------------------------------------
             Standard Nuclear Orientation (Angstroms)
    I     Atom           X                Y                Z
 ----------------------------------------------------------------
    1      P       1.6975914959    -0.6290386987     0.0000000000
    2      N       0.6943324807     0.5895804214     0.0000000000
    3      I      -1.3482446876     0.1194056419     0.0000000000
    4      Cl      3.5446711453     0.3586548033     0.0000000000
 ----------------------------------------------------------------
 Molecular Point Group                 Cs    NOp =  2
 Largest Abelian Subgroup              Cs    NOp =  2
 Nuclear Repulsion Energy =   446.7719019946 hartrees
 There are       46 alpha and       46 beta electrons
 Applying Cartesian multipole field
    Component          Value
    ---------          -----
     (2,0,0)        1.00000E-11
     (0,2,0)        2.00000E-11
     (0,0,2)       -3.00000E-11
 Nucleus-field energy     =     0.0000000135 hartrees
 Requested basis set is 6-311++G(d,p)
 There are 56 shells and 144 basis functions
 A cutoff of  1.0D-11 yielded   1251 shell pairs
 There are      8947 function pairs (      9999 Cartesian)
 Smallest overlap matrix eigenvalue = 2.33E-03
 Guess MOs from SCF MO coefficient file

 -----------------------------------------------------------------------
  General SCF calculation program by
  Eric Jon Sundstrom, Paul Horn, Yuezhi Mao, Dmitri Zuev, Alec White,
  David Stuck, Shaama M.S., Shane Yost, Joonho Lee, David Small,
  Daniel Levine, Susi Lehtola, Hugh Burton, Evgeny Epifanovsky
 -----------------------------------------------------------------------
 Exchange:     0.2000 Hartree-Fock + 0.0800 Slater + 0.7200 B88
 Correlation:  0.1900 VWN1RPA + 0.8100 LYP
 Using SG-1 standard quadrature grid
 using 4 threads for integral computing
 -------------------------------------------------------
 OpenMP Integral computing Module                
 Release: version 2.0, May 2017, Q-Chem Inc. Pleasanton 
 -------------------------------------------------------
 -------------------------------------------------------
 OpenMP BLAS3 based DFT computing Module                
 Release: version 1.0, May 2013, Q-Chem Inc. Pittsburgh 
 -------------------------------------------------------
 A restricted SCF calculation will be
 performed using DIIS
 SCF converges when DIIS error is below 1.0e-08
 ---------------------------------------
  Cycle       Energy         DIIS error
 ---------------------------------------
    1   -7775.8682052273      3.05e-04  
    2   -7775.8686663132      1.67e-04  
    3   -7775.8685309169      2.96e-04  
    4   -7775.8687340315      5.43e-05  
    5   -7775.8687430464      1.25e-05  
    6   -7775.8687434130      2.57e-06  
    7   -7775.8687434299      1.22e-06  
    8   -7775.8687434328      2.26e-07  
    9   -7775.8687434328      1.06e-07  
   10   -7775.8687434329      1.91e-08  
   11   -7775.8687434329      3.00e-09  Convergence criterion met
 ---------------------------------------
 SCF time:   CPU 13.82s  wall 4.00s 
 SCF   energy in the final basis set =    -7775.8687434329
 Total energy in the final basis set =    -7775.8687434329

 --------------------------------------------------------------
             Orbital Energies (a.u.) and Symmetries
 --------------------------------------------------------------

 Alpha MOs, Restricted
 -- Occupied --                  
******* -176.34 -165.74 -165.74 -165.74 -101.57  -77.15  -35.83
  1 A'    2 A'    3 A'    1 A"    4 A'    5 A'    6 A'    7 A'                 
-31.329 -31.321 -31.320 -22.979 -22.977 -22.977 -22.971 -22.971
  8 A'    2 A"    9 A'   10 A'    3 A"   11 A'    4 A"   12 A'                 
-14.377  -9.484  -7.247  -7.240  -7.239  -6.641  -6.383  -4.803
 13 A'   14 A'   15 A'    5 A"   16 A'   17 A'   18 A'   19 A'                 
 -4.802  -4.798  -4.798  -4.779  -4.779  -2.063  -2.058  -2.057
  6 A"   20 A'   21 A'    7 A"   22 A'   23 A'    8 A"   24 A'                 
 -2.041  -2.041  -0.913  -0.844  -0.674  -0.555  -0.437  -0.426
  9 A"   25 A'   26 A'   27 A'   28 A'   29 A'   30 A'   31 A'                 
 -0.398  -0.345  -0.341  -0.317  -0.278  -0.273
 10 A"   11 A"   32 A'   33 A'   12 A"   34 A'                                 
 -- Virtual --                   
 -0.123  -0.114  -0.044   0.008   0.019   0.040   0.041   0.069
 13 A"   35 A'   36 A'   37 A'   38 A'   14 A"   39 A'   40 A'                 
  0.080   0.094   0.103   0.127   0.138   0.147   0.161   0.193
 41 A'   15 A"   42 A'   43 A'   16 A"   44 A'   45 A'   46 A'                 
  0.206   0.211   0.230   0.264   0.269   0.314   0.385   0.393
 17 A"   47 A'   48 A'   49 A'   18 A"   50 A'   19 A"   51 A'                 
  0.405   0.414   0.442   0.444   0.449   0.494   0.574   0.589
 20 A"   52 A'   53 A'   54 A'   21 A"   55 A'   56 A'   22 A"                 
  0.593   0.631   0.673   0.701   0.767   0.835   0.856   0.861
 57 A'   23 A"   58 A'   59 A'   60 A'   24 A"   25 A"   61 A'                 
  0.900   0.907   0.907   0.948   1.021   1.164   1.214   1.269
 26 A"   62 A'   63 A'   64 A'   65 A'   66 A'   67 A'   27 A"                 
  1.292   1.328   1.493   1.577   1.688   1.954   2.074   2.091
 68 A'   69 A'   28 A"   70 A'   71 A'   29 A"   72 A'   30 A"                 
  2.173   2.243   2.269   2.365   2.586   3.758   3.788   3.936
 73 A'   31 A"   74 A'   75 A'   76 A'   32 A"   77 A'   33 A"                 
  3.948   3.958   3.972   4.004   4.197   4.381   5.961   5.974
 78 A'   79 A'   34 A"   80 A'   81 A'   82 A'   35 A"   83 A'                 
  5.997   6.919   9.647  13.745  13.842  13.935  25.800  25.837
 84 A'   85 A'   86 A'   36 A"   87 A'   88 A'   37 A"   89 A'                 
 26.120  27.824  28.305  28.314  28.328  28.507  28.513  28.519
 90 A'   91 A'   38 A"   92 A'   93 A'   39 A"   94 A'   40 A"                 
 28.535  28.628  35.268 127.850 127.857 127.879 151.624 163.045
 95 A'   96 A'   97 A'   41 A"   98 A'   99 A'  100 A'  101 A'                 
215.6301901.786
102 A'  103 A'                                                                 

 Beta MOs, Restricted
 -- Occupied --                  
******* -176.34 -165.74 -165.74 -165.74 -101.57  -77.15  -35.83
  1 A'    2 A'    3 A'    1 A"    4 A'    5 A'    6 A'    7 A'                 
-31.329 -31.321 -31.320 -22.979 -22.977 -22.977 -22.971 -22.971
  8 A'    2 A"    9 A'   10 A'    3 A"   11 A'    4 A"   12 A'                 
-14.377  -9.484  -7.247  -7.240  -7.239  -6.641  -6.383  -4.803
 13 A'   14 A'   15 A'    5 A"   16 A'   17 A'   18 A'   19 A'                 
 -4.802  -4.798  -4.798  -4.779  -4.779  -2.063  -2.058  -2.057
  6 A"   20 A'   21 A'    7 A"   22 A'   23 A'    8 A"   24 A'                 
 -2.041  -2.041  -0.913  -0.844  -0.674  -0.555  -0.437  -0.426
  9 A"   25 A'   26 A'   27 A'   28 A'   29 A'   30 A'   31 A'                 
 -0.398  -0.345  -0.341  -0.317  -0.278  -0.273
 10 A"   11 A"   32 A'   33 A'   12 A"   34 A'                                 
 -- Virtual --                   
 -0.123  -0.114  -0.044   0.008   0.019   0.040   0.041   0.069
 13 A"   35 A'   36 A'   37 A'   38 A'   14 A"   39 A'   40 A'                 
  0.080   0.094   0.103   0.127   0.138   0.147   0.161   0.193
 41 A'   15 A"   42 A'   43 A'   16 A"   44 A'   45 A'   46 A'                 
  0.206   0.211   0.230   0.264   0.269   0.314   0.385   0.393
 17 A"   47 A'   48 A'   49 A'   18 A"   50 A'   19 A"   51 A'                 
  0.405   0.414   0.442   0.444   0.449   0.494   0.574   0.589
 20 A"   52 A'   53 A'   54 A'   21 A"   55 A'   56 A'   22 A"                 
  0.593   0.631   0.673   0.701   0.767   0.835   0.856   0.861
 57 A'   23 A"   58 A'   59 A'   60 A'   24 A"   25 A"   61 A'                 
  0.900   0.907   0.907   0.948   1.021   1.164   1.214   1.269
 26 A"   62 A'   63 A'   64 A'   65 A'   66 A'   67 A'   27 A"                 
  1.292   1.328   1.493   1.577   1.688   1.954   2.074   2.091
 68 A'   69 A'   28 A"   70 A'   71 A'   29 A"   72 A'   30 A"                 
  2.173   2.243   2.269   2.365   2.586   3.758   3.788   3.936
 73 A'   31 A"   74 A'   75 A'   76 A'   32 A"   77 A'   33 A"                 
  3.948   3.958   3.972   4.004   4.197   4.381   5.961   5.974
 78 A'   79 A'   34 A"   80 A'   81 A'   82 A'   35 A"   83 A'                 
  5.997   6.919   9.647  13.745  13.842  13.935  25.800  25.837
 84 A'   85 A'   86 A'   36 A"   87 A'   88 A'   37 A"   89 A'                 
 26.120  27.824  28.305  28.314  28.328  28.507  28.513  28.519
 90 A'   91 A'   38 A"   92 A'   93 A'   39 A"   94 A'   40 A"                 
 28.535  28.628  35.268 127.850 127.857 127.879 151.624 163.045
 95 A'   96 A'   97 A'   41 A"   98 A'   99 A'  100 A'  101 A'                 
215.6301901.786
102 A'  103 A'                                                                 
 --------------------------------------------------------------

          Ground-State Mulliken Net Atomic Charges

     Atom                 Charge (a.u.)
  ----------------------------------------
      1 P                     0.253740
      2 N                    -0.330960
      3 I                     0.155324
      4 Cl                   -0.078103
  ----------------------------------------
  Sum of atomic charges =    -0.000000

 -----------------------------------------------------------------
                    Cartesian Multipole Moments
 -----------------------------------------------------------------
    Charge (ESU x 10^10)
                -0.0000
    Dipole Moment (Debye)
         X      -1.2088      Y      -1.8660      Z       0.0000
       Tot       2.2233
    Quadrupole Moments (Debye-Ang)
        XX     -59.8573     XY      -2.4554     YY     -61.5048
        XZ       0.0000     YZ      -0.0000     ZZ     -59.0551
    Octopole Moments (Debye-Ang^2)
       XXX    -126.5268    XXY      -7.7093    XYY     -33.0226
       YYY     -11.2530    XXZ       0.0000    XYZ      -0.0000
       YYZ      -0.0000    XZZ     -30.4310    YZZ      -4.1788
       ZZZ       0.0000
    Hexadecapole Moments (Debye-Ang^3)
      XXXX   -1598.3578   XXXY       1.4582   XXYY    -288.0204
      XYYY      -3.1956   YYYY    -141.6353   XXXZ       0.0000
      XXYZ      -0.0000   XYYZ      -0.0000   YYYZ      -0.0000
      XXZZ    -278.3563   XYZZ      -2.1365   YYZZ     -35.9554
      XZZZ       0.0000   YZZZ      -0.0000   ZZZZ     -78.3134
 -----------------------------------------------------------------
 Calculating analytic gradient of the SCF energy
 Gradient of SCF Energy
            1           2           3           4
    1  -0.0004554  -0.0003669   0.0011117  -0.0002894
    2  -0.0000377   0.0004072  -0.0004475   0.0000781
    3  -0.0000000  -0.0000000   0.0000000   0.0000000
 Max gradient component =       1.112E-03
 RMS gradient           =       4.118E-04
 Gradient time:  CPU 4.51 s  wall 1.23 s
 Geometry Optimization Parameters
   NAtoms,    NIC,     NZ,  NCons,   NDum,   NFix, NCnnct, MaxDiis
        4      14       4       0       0       0       0       0

 Cartesian Hessian Update
 Hessian Updated using BFGS Update


** GEOMETRY OPTIMIZATION IN DELOCALIZED INTERNAL COORDINATES **
   Searching for a Minimum

   Optimization Cycle:   7

                       Coordinates (Angstroms)
     ATOM                X               Y               Z
      1  P         1.6975914959   -0.6290386987    0.0000000000
      2  N         0.6943324807    0.5895804214    0.0000000000
      3  I        -1.3482446876    0.1194056419    0.0000000000
      4  Cl        3.5446711453    0.3586548033    0.0000000000
   Point Group: cs    Number of degrees of freedom:     5


   Energy is  -7775.868743433

 Hessian Updated using BFGS Update

  5 Hessian modes will be used to form the next step
  Hessian Eigenvalues:
     0.087099    0.172658    0.271535    0.307895    0.380079

 Minimum Search - Taking Simple RFO Step
 Searching for Lamda that Minimizes Along All modes
 Value Taken    Lamda =  -0.00002842
 Step Taken.  Stepsize is  0.012774

                             Maximum     Tolerance    Cnvgd?
         Gradient           0.001594      0.000300      NO
         Displacement       0.009099      0.001200      NO
         Energy change     -0.000247      0.000001      NO


 New Cartesian Coordinates Obtained by Inverse Iteration

 Displacement from previous Coordinates is:  0.026815
 ----------------------------------------------------------------
             Standard Nuclear Orientation (Angstroms)
    I     Atom           X                Y                Z
 ----------------------------------------------------------------
    1      P       1.7021837575    -0.6324607156     0.0000000000
    2      N       0.6936696867     0.5818245248     0.0000000000
    3      I      -1.3544659541     0.1258696382     0.0000000000
    4      Cl      3.5469629442     0.3633687204     0.0000000000
 ----------------------------------------------------------------
 Molecular Point Group                 Cs    NOp =  2
 Largest Abelian Subgroup              Cs    NOp =  2
 Nuclear Repulsion Energy =   445.8836601269 hartrees
 There are       46 alpha and       46 beta electrons
 Applying Cartesian multipole field
    Component          Value
    ---------          -----
     (2,0,0)        1.00000E-11
     (0,2,0)        2.00000E-11
     (0,0,2)       -3.00000E-11
 Nucleus-field energy     =     0.0000000136 hartrees
 Requested basis set is 6-311++G(d,p)
 There are 56 shells and 144 basis functions
 A cutoff of  1.0D-11 yielded   1249 shell pairs
 There are      8939 function pairs (      9990 Cartesian)
 Smallest overlap matrix eigenvalue = 2.33E-03
 Guess MOs from SCF MO coefficient file

 -----------------------------------------------------------------------
  General SCF calculation program by
  Eric Jon Sundstrom, Paul Horn, Yuezhi Mao, Dmitri Zuev, Alec White,
  David Stuck, Shaama M.S., Shane Yost, Joonho Lee, David Small,
  Daniel Levine, Susi Lehtola, Hugh Burton, Evgeny Epifanovsky
 -----------------------------------------------------------------------
 Exchange:     0.2000 Hartree-Fock + 0.0800 Slater + 0.7200 B88
 Correlation:  0.1900 VWN1RPA + 0.8100 LYP
 Using SG-1 standard quadrature grid
 using 4 threads for integral computing
 -------------------------------------------------------
 OpenMP Integral computing Module                
 Release: version 2.0, May 2017, Q-Chem Inc. Pleasanton 
 -------------------------------------------------------
 -------------------------------------------------------
 OpenMP BLAS3 based DFT computing Module                
 Release: version 1.0, May 2013, Q-Chem Inc. Pittsburgh 
 -------------------------------------------------------
 A restricted SCF calculation will be
 performed using DIIS
 SCF converges when DIIS error is below 1.0e-08
 ---------------------------------------
  Cycle       Energy         DIIS error
 ---------------------------------------
    1   -7775.8687219828      8.04e-05  
    2   -7775.8687547601      3.71e-05  
    3   -7775.8687475248      6.63e-05  
    4   -7775.8687581469      1.58e-05  
    5   -7775.8687587906      3.81e-06  
    6   -7775.8687588301      7.52e-07  
    7   -7775.8687588317      2.06e-07  
    8   -7775.8687588317      3.32e-08  
    9   -7775.8687588317      1.03e-08  
   10   -7775.8687588317      4.51e-09  Convergence criterion met
 ---------------------------------------
 SCF time:   CPU 12.56s  wall 4.00s 
 SCF   energy in the final basis set =    -7775.8687588317
 Total energy in the final basis set =    -7775.8687588317

 --------------------------------------------------------------
             Orbital Energies (a.u.) and Symmetries
 --------------------------------------------------------------

 Alpha MOs, Restricted
 -- Occupied --                  
******* -176.34 -165.74 -165.74 -165.74 -101.57  -77.15  -35.83
  1 A'    2 A'    3 A'    1 A"    4 A'    5 A'    6 A'    7 A'                 
-31.329 -31.321 -31.321 -22.979 -22.977 -22.977 -22.971 -22.971
  8 A'    2 A"    9 A'   10 A'    3 A"   11 A'    4 A"   12 A'                 
-14.377  -9.484  -7.247  -7.240  -7.239  -6.641  -6.383  -4.803
 13 A'   14 A'   15 A'    5 A"   16 A'   17 A'   18 A'   19 A'                 
 -4.802  -4.798  -4.798  -4.779  -4.779  -2.063  -2.058  -2.057
  6 A"   20 A'   21 A'    7 A"   22 A'   23 A'    8 A"   24 A'                 
 -2.041  -2.041  -0.912  -0.843  -0.674  -0.555  -0.437  -0.425
  9 A"   25 A'   26 A'   27 A'   28 A'   29 A'   30 A'   31 A'                 
 -0.397  -0.345  -0.341  -0.318  -0.278  -0.273
 10 A"   11 A"   32 A'   33 A'   12 A"   34 A'                                 
 -- Virtual --                   
 -0.123  -0.115  -0.045   0.008   0.019   0.040   0.041   0.069
 13 A"   35 A'   36 A'   37 A'   38 A'   14 A"   39 A'   40 A'                 
  0.080   0.094   0.103   0.127   0.138   0.147   0.160   0.193
 41 A'   15 A"   42 A'   43 A'   16 A"   44 A'   45 A'   46 A'                 
  0.206   0.211   0.230   0.264   0.269   0.313   0.385   0.392
 17 A"   47 A'   48 A'   49 A'   18 A"   50 A'   19 A"   51 A'                 
  0.405   0.414   0.442   0.446   0.449   0.494   0.575   0.590
 20 A"   52 A'   53 A'   54 A'   21 A"   55 A'   56 A'   22 A"                 
  0.593   0.631   0.674   0.699   0.768   0.836   0.856   0.861
 57 A'   23 A"   58 A'   59 A'   60 A'   24 A"   25 A"   61 A'                 
  0.900   0.907   0.907   0.949   1.021   1.163   1.215   1.269
 26 A"   62 A'   63 A'   64 A'   65 A'   66 A'   67 A'   27 A"                 
  1.292   1.328   1.494   1.577   1.687   1.954   2.072   2.091
 68 A'   69 A'   28 A"   70 A'   71 A'   29 A"   72 A'   30 A"                 
  2.173   2.243   2.269   2.365   2.586   3.758   3.789   3.936
 73 A'   31 A"   74 A'   75 A'   76 A'   32 A"   77 A'   33 A"                 
  3.948   3.958   3.971   4.004   4.197   4.381   5.961   5.974
 78 A'   79 A'   34 A"   80 A'   81 A'   82 A'   35 A"   83 A'                 
  5.997   6.919   9.647  13.745  13.842  13.935  25.800  25.838
 84 A'   85 A'   86 A'   36 A"   87 A'   88 A'   37 A"   89 A'                 
 26.119  27.824  28.304  28.314  28.328  28.507  28.512  28.519
 90 A'   91 A'   38 A"   92 A'   93 A'   39 A"   94 A'   40 A"                 
 28.535  28.628  35.268 127.850 127.857 127.879 151.623 163.045
 95 A'   96 A'   97 A'   41 A"   98 A'   99 A'  100 A'  101 A'                 
215.6301901.785
102 A'  103 A'                                                                 

 Beta MOs, Restricted
 -- Occupied --                  
******* -176.34 -165.74 -165.74 -165.74 -101.57  -77.15  -35.83
  1 A'    2 A'    3 A'    1 A"    4 A'    5 A'    6 A'    7 A'                 
-31.329 -31.321 -31.321 -22.979 -22.977 -22.977 -22.971 -22.971
  8 A'    2 A"    9 A'   10 A'    3 A"   11 A'    4 A"   12 A'                 
-14.377  -9.484  -7.247  -7.240  -7.239  -6.641  -6.383  -4.803
 13 A'   14 A'   15 A'    5 A"   16 A'   17 A'   18 A'   19 A'                 
 -4.802  -4.798  -4.798  -4.779  -4.779  -2.063  -2.058  -2.057
  6 A"   20 A'   21 A'    7 A"   22 A'   23 A'    8 A"   24 A'                 
 -2.041  -2.041  -0.912  -0.843  -0.674  -0.555  -0.437  -0.425
  9 A"   25 A'   26 A'   27 A'   28 A'   29 A'   30 A'   31 A'                 
 -0.397  -0.345  -0.341  -0.318  -0.278  -0.273
 10 A"   11 A"   32 A'   33 A'   12 A"   34 A'                                 
 -- Virtual --                   
 -0.123  -0.115  -0.045   0.008   0.019   0.040   0.041   0.069
 13 A"   35 A'   36 A'   37 A'   38 A'   14 A"   39 A'   40 A'                 
  0.080   0.094   0.103   0.127   0.138   0.147   0.160   0.193
 41 A'   15 A"   42 A'   43 A'   16 A"   44 A'   45 A'   46 A'                 
  0.206   0.211   0.230   0.264   0.269   0.313   0.385   0.392
 17 A"   47 A'   48 A'   49 A'   18 A"   50 A'   19 A"   51 A'                 
  0.405   0.414   0.442   0.446   0.449   0.494   0.575   0.590
 20 A"   52 A'   53 A'   54 A'   21 A"   55 A'   56 A'   22 A"                 
  0.593   0.631   0.674   0.699   0.768   0.836   0.856   0.861
 57 A'   23 A"   58 A'   59 A'   60 A'   24 A"   25 A"   61 A'                 
  0.900   0.907   0.907   0.949   1.021   1.163   1.215   1.269
 26 A"   62 A'   63 A'   64 A'   65 A'   66 A'   67 A'   27 A"                 
  1.292   1.328   1.494   1.577   1.687   1.954   2.072   2.091
 68 A'   69 A'   28 A"   70 A'   71 A'   29 A"   72 A'   30 A"                 
  2.173   2.243   2.269   2.365   2.586   3.758   3.789   3.936
 73 A'   31 A"   74 A'   75 A'   76 A'   32 A"   77 A'   33 A"                 
  3.948   3.958   3.971   4.004   4.197   4.381   5.961   5.974
 78 A'   79 A'   34 A"   80 A'   81 A'   82 A'   35 A"   83 A'                 
  5.997   6.919   9.647  13.745  13.842  13.935  25.800  25.838
 84 A'   85 A'   86 A'   36 A"   87 A'   88 A'   37 A"   89 A'                 
 26.119  27.824  28.304  28.314  28.328  28.507  28.512  28.519
 90 A'   91 A'   38 A"   92 A'   93 A'   39 A"   94 A'   40 A"                 
 28.535  28.628  35.268 127.850 127.857 127.879 151.623 163.045
 95 A'   96 A'   97 A'   41 A"   98 A'   99 A'  100 A'  101 A'                 
215.6301901.785
102 A'  103 A'                                                                 
 --------------------------------------------------------------

          Ground-State Mulliken Net Atomic Charges

     Atom                 Charge (a.u.)
  ----------------------------------------
      1 P                     0.252875
      2 N                    -0.332540
      3 I                     0.157280
      4 Cl                   -0.077616
  ----------------------------------------
  Sum of atomic charges =    -0.000000

 -----------------------------------------------------------------
                    Cartesian Multipole Moments
 -----------------------------------------------------------------
    Charge (ESU x 10^10)
                -0.0000
    Dipole Moment (Debye)
         X      -1.2305      Y      -1.8670      Z      -0.0000
       Tot       2.2360
    Quadrupole Moments (Debye-Ang)
        XX     -59.8696     XY      -2.4979     YY     -61.4895
        XZ       0.0000     YZ       0.0000     ZZ     -59.0620
    Octopole Moments (Debye-Ang^2)
       XXX    -126.6376    XXY      -7.8186    XYY     -32.9117
       YYY     -11.7271    XXZ       0.0000    XYZ       0.0000
       YYZ       0.0000    XZZ     -30.3670    YZZ      -4.3458
       ZZZ       0.0000
    Hexadecapole Moments (Debye-Ang^3)
      XXXX   -1604.1437   XXXY       1.5632   XXYY    -289.0602
      XYYY      -2.5835   YYYY    -142.1464   XXXZ       0.0000
      XXYZ       0.0000   XYYZ       0.0000   YYYZ       0.0000
      XXZZ    -279.2843   XYZZ      -1.9665   YYZZ     -36.0495
      XZZZ       0.0000   YZZZ       0.0000   ZZZZ     -78.3383
 -----------------------------------------------------------------
 Calculating analytic gradient of the SCF energy
 Gradient of SCF Energy
            1           2           3           4
    1   0.0000583  -0.0002747   0.0001182   0.0000982
    2  -0.0002979   0.0002620  -0.0001680   0.0002039
    3   0.0000000   0.0000000  -0.0000000  -0.0000000
 Max gradient component =       2.979E-04
 RMS gradient           =       1.658E-04
 Gradient time:  CPU 4.51 s  wall 1.23 s
 Geometry Optimization Parameters
   NAtoms,    NIC,     NZ,  NCons,   NDum,   NFix, NCnnct, MaxDiis
        4      14       4       0       0       0       0       0

 Cartesian Hessian Update
 Hessian Updated using BFGS Update


** GEOMETRY OPTIMIZATION IN DELOCALIZED INTERNAL COORDINATES **
   Searching for a Minimum

   Optimization Cycle:   8

                       Coordinates (Angstroms)
     ATOM                X               Y               Z
      1  P         1.7021837575   -0.6324607156    0.0000000000
      2  N         0.6936696867    0.5818245248    0.0000000000
      3  I        -1.3544659541    0.1258696382    0.0000000000
      4  Cl        3.5469629442    0.3633687204    0.0000000000
   Point Group: cs    Number of degrees of freedom:     5


   Energy is  -7775.868758832

 Hessian Updated using BFGS Update

  5 Hessian modes will be used to form the next step
  Hessian Eigenvalues:
     0.086851    0.154680    0.274485    0.301350    0.395810

 Minimum Search - Taking Simple RFO Step
 Searching for Lamda that Minimizes Along All modes
 Value Taken    Lamda =   0.00000000
 Step Taken.  Stepsize is  0.001763

                             Maximum     Tolerance    Cnvgd?
         Gradient           0.000263      0.000300     YES
         Displacement       0.000920      0.001200     YES
         Energy change     -0.000015      0.000001      NO


                       Distance Matrix (Angstroms)
             P (  1)   N (  2)   I (  3)
   N (  2)  1.578477
   I (  3)  3.149313  2.098274
   Cl(  4)  2.096398  2.861644  4.907180

 Final energy is   -7775.8687588317480     


 ******************************
 **  OPTIMIZATION CONVERGED  **
 ******************************

                       Coordinates (Angstroms)
     ATOM                X               Y               Z
      1  P         1.7021837575   -0.6324607156    0.0000000000
      2  N         0.6936696867    0.5818245248    0.0000000000
      3  I        -1.3544659541    0.1258696382    0.0000000000
      4  Cl        3.5469629442    0.3633687204    0.0000000000

Z-matrix Print:
$molecule
0 1
I 
N  1 2.098274
P  2 1.578477 1 117.160537
Cl 3 2.096398 2 101.350435 1 -180.000000 0
$end


 --------------------------------------------------------------
             Orbital Energies (a.u.) and Symmetries
 --------------------------------------------------------------

 Alpha MOs, Restricted
 -- Occupied --                  
******* -176.34 -165.74 -165.74 -165.74 -101.57  -77.15  -35.83
  1 A'    2 A'    3 A'    1 A"    4 A'    5 A'    6 A'    7 A'                 
-31.329 -31.321 -31.321 -22.979 -22.977 -22.977 -22.971 -22.971
  8 A'    2 A"    9 A'   10 A'    3 A"   11 A'    4 A"   12 A'                 
-14.377  -9.484  -7.247  -7.240  -7.239  -6.641  -6.383  -4.803
 13 A'   14 A'   15 A'    5 A"   16 A'   17 A'   18 A'   19 A'                 
 -4.802  -4.798  -4.798  -4.779  -4.779  -2.063  -2.058  -2.057
  6 A"   20 A'   21 A'    7 A"   22 A'   23 A'    8 A"   24 A'                 
 -2.041  -2.041  -0.912  -0.843  -0.674  -0.555  -0.437  -0.425
  9 A"   25 A'   26 A'   27 A'   28 A'   29 A'   30 A'   31 A'                 
 -0.397  -0.345  -0.341  -0.318  -0.278  -0.273
 10 A"   11 A"   32 A'   33 A'   12 A"   34 A'                                 
 -- Virtual --                   
 -0.123  -0.115  -0.045   0.008   0.019   0.040   0.041   0.069
 13 A"   35 A'   36 A'   37 A'   38 A'   14 A"   39 A'   40 A'                 
  0.080   0.094   0.103   0.127   0.138   0.147   0.160   0.193
 41 A'   15 A"   42 A'   43 A'   16 A"   44 A'   45 A'   46 A'                 
  0.206   0.211   0.230   0.264   0.269   0.313   0.385   0.392
 17 A"   47 A'   48 A'   49 A'   18 A"   50 A'   19 A"   51 A'                 
  0.405   0.414   0.442   0.446   0.449   0.494   0.575   0.590
 20 A"   52 A'   53 A'   54 A'   21 A"   55 A'   56 A'   22 A"                 
  0.593   0.631   0.674   0.699   0.768   0.836   0.856   0.861
 57 A'   23 A"   58 A'   59 A'   60 A'   24 A"   25 A"   61 A'                 
  0.900   0.907   0.907   0.949   1.021   1.163   1.215   1.269
 26 A"   62 A'   63 A'   64 A'   65 A'   66 A'   67 A'   27 A"                 
  1.292   1.328   1.494   1.577   1.687   1.954   2.072   2.091
 68 A'   69 A'   28 A"   70 A'   71 A'   29 A"   72 A'   30 A"                 
  2.173   2.243   2.269   2.365   2.586   3.758   3.789   3.936
 73 A'   31 A"   74 A'   75 A'   76 A'   32 A"   77 A'   33 A"                 
  3.948   3.958   3.971   4.004   4.197   4.381   5.961   5.974
 78 A'   79 A'   34 A"   80 A'   81 A'   82 A'   35 A"   83 A'                 
  5.997   6.919   9.647  13.745  13.842  13.935  25.800  25.838
 84 A'   85 A'   86 A'   36 A"   87 A'   88 A'   37 A"   89 A'                 
 26.119  27.824  28.304  28.314  28.328  28.507  28.512  28.519
 90 A'   91 A'   38 A"   92 A'   93 A'   39 A"   94 A'   40 A"                 
 28.535  28.628  35.268 127.850 127.857 127.879 151.623 163.045
 95 A'   96 A'   97 A'   41 A"   98 A'   99 A'  100 A'  101 A'                 
215.6301901.785
102 A'  103 A'                                                                 

 Beta MOs, Restricted
 -- Occupied --                  
******* -176.34 -165.74 -165.74 -165.74 -101.57  -77.15  -35.83
  1 A'    2 A'    3 A'    1 A"    4 A'    5 A'    6 A'    7 A'                 
-31.329 -31.321 -31.321 -22.979 -22.977 -22.977 -22.971 -22.971
  8 A'    2 A"    9 A'   10 A'    3 A"   11 A'    4 A"   12 A'                 
-14.377  -9.484  -7.247  -7.240  -7.239  -6.641  -6.383  -4.803
 13 A'   14 A'   15 A'    5 A"   16 A'   17 A'   18 A'   19 A'                 
 -4.802  -4.798  -4.798  -4.779  -4.779  -2.063  -2.058  -2.057
  6 A"   20 A'   21 A'    7 A"   22 A'   23 A'    8 A"   24 A'                 
 -2.041  -2.041  -0.912  -0.843  -0.674  -0.555  -0.437  -0.425
  9 A"   25 A'   26 A'   27 A'   28 A'   29 A'   30 A'   31 A'                 
 -0.397  -0.345  -0.341  -0.318  -0.278  -0.273
 10 A"   11 A"   32 A'   33 A'   12 A"   34 A'                                 
 -- Virtual --                   
 -0.123  -0.115  -0.045   0.008   0.019   0.040   0.041   0.069
 13 A"   35 A'   36 A'   37 A'   38 A'   14 A"   39 A'   40 A'                 
  0.080   0.094   0.103   0.127   0.138   0.147   0.160   0.193
 41 A'   15 A"   42 A'   43 A'   16 A"   44 A'   45 A'   46 A'                 
  0.206   0.211   0.230   0.264   0.269   0.313   0.385   0.392
 17 A"   47 A'   48 A'   49 A'   18 A"   50 A'   19 A"   51 A'                 
  0.405   0.414   0.442   0.446   0.449   0.494   0.575   0.590
 20 A"   52 A'   53 A'   54 A'   21 A"   55 A'   56 A'   22 A"                 
  0.593   0.631   0.674   0.699   0.768   0.836   0.856   0.861
 57 A'   23 A"   58 A'   59 A'   60 A'   24 A"   25 A"   61 A'                 
  0.900   0.907   0.907   0.949   1.021   1.163   1.215   1.269
 26 A"   62 A'   63 A'   64 A'   65 A'   66 A'   67 A'   27 A"                 
  1.292   1.328   1.494   1.577   1.687   1.954   2.072   2.091
 68 A'   69 A'   28 A"   70 A'   71 A'   29 A"   72 A'   30 A"                 
  2.173   2.243   2.269   2.365   2.586   3.758   3.789   3.936
 73 A'   31 A"   74 A'   75 A'   76 A'   32 A"   77 A'   33 A"                 
  3.948   3.958   3.971   4.004   4.197   4.381   5.961   5.974
 78 A'   79 A'   34 A"   80 A'   81 A'   82 A'   35 A"   83 A'                 
  5.997   6.919   9.647  13.745  13.842  13.935  25.800  25.838
 84 A'   85 A'   86 A'   36 A"   87 A'   88 A'   37 A"   89 A'                 
 26.119  27.824  28.304  28.314  28.328  28.507  28.512  28.519
 90 A'   91 A'   38 A"   92 A'   93 A'   39 A"   94 A'   40 A"                 
 28.535  28.628  35.268 127.850 127.857 127.879 151.623 163.045
 95 A'   96 A'   97 A'   41 A"   98 A'   99 A'  100 A'  101 A'                 
215.6301901.785
102 A'  103 A'                                                                 
 --------------------------------------------------------------

          Ground-State Mulliken Net Atomic Charges

     Atom                 Charge (a.u.)
  ----------------------------------------
      1 P                     0.252875
      2 N                    -0.332540
      3 I                     0.157280
      4 Cl                   -0.077616
  ----------------------------------------
  Sum of atomic charges =    -0.000000

 -----------------------------------------------------------------
                    Cartesian Multipole Moments
 -----------------------------------------------------------------
    Charge (ESU x 10^10)
                -0.0000
    Dipole Moment (Debye)
         X      -1.2305      Y      -1.8670      Z      -0.0000
       Tot       2.2360
    Quadrupole Moments (Debye-Ang)
        XX     -59.8696     XY      -2.4979     YY     -61.4895
        XZ       0.0000     YZ       0.0000     ZZ     -59.0620
    Octopole Moments (Debye-Ang^2)
       XXX    -126.6376    XXY      -7.8186    XYY     -32.9117
       YYY     -11.7271    XXZ       0.0000    XYZ       0.0000
       YYZ       0.0000    XZZ     -30.3670    YZZ      -4.3458
       ZZZ       0.0000
    Hexadecapole Moments (Debye-Ang^3)
      XXXX   -1604.1437   XXXY       1.5632   XXYY    -289.0602
      XYYY      -2.5835   YYYY    -142.1464   XXXZ       0.0000
      XXYZ       0.0000   XYYZ       0.0000   YYYZ       0.0000
      XXZZ    -279.2843   XYZZ      -1.9665   YYZZ     -36.0495
      XZZZ       0.0000   YZZZ       0.0000   ZZZZ     -78.3383
 -----------------------------------------------------------------
Archival summary:
1\1\TWL01\OPT\ProcedureUnspecified\BasisUnspecified\1l111\taweetha\SunNov2517:37:052018SunNov2517:37:052018\0\\#,OPT,ProcedureUnspecified,BasisUnspecified,\\0,1\I\N,1,2.09827\P,2,1.57848,1,117.161\Cl,3,2.0964,2,101.35,1,-180,0\\\@

 Total job time:  41.89s(wall), 150.31s(cpu) 
 Sun Nov 25 17:37:05 2018

        *************************************************************
        *                                                           *
        *  Thank you very much for using Q-Chem.  Have a nice day.  *
        *                                                           *
        *************************************************************


 
User input: 2 of 2 
 
Q-Chem Developer Version!
                  Welcome to Q-Chem
     A Quantum Leap Into The Future Of Chemistry


 Q-Chem 5.1, Q-Chem, Inc., Pleasanton, CA (2018)

 Yihan Shao,  Zhengting Gan,  E. Epifanovsky,  A. T. B. Gilbert,  M. Wormit,  
 J. Kussmann,  A. W. Lange,  A. Behn,  Jia Deng,  Xintian Feng,  D. Ghosh,  
 M. Goldey,  P. R. Horn,  L. D. Jacobson,  I. Kaliman,  T. Kus,  A. Landau,  
 Jie Liu,  E. I. Proynov,  R. M. Richard,  R. P. Steele,  E. J. Sundstrom,  
 H. L. Woodcock III,  P. M. Zimmerman,  D. Zuev,  B. Albrecht,  E. Alguire,  
 S. A. Baeppler,  D. Barton,  Z. Benda,  Y. A. Bernard,  E. J. Berquist,  
 K. B. Bravaya,  H. Burton,  D. Casanova,  Chun-Min Chang,  Yunqing Chen,  
 A. Chien,  K. D. Closser,  M. P. Coons,  S. Coriani,  S. Dasgupta,  
 A. L. Dempwolff,  M. Diedenhofen,  Hainam Do,  R. G. Edgar,  Po-Tung Fang,  
 S. Faraji,  S. Fatehi,  Qingguo Feng,  K. D. Fenk,  J. Fosso-Tande,  
 Qinghui Ge,  A. Ghysels,  G. Gidofalvi,  J. Gomes,  J. Gonthier,  A. Gunina,  
 D. Hait,  M. W. D. Hanson-Heine,  P. H. P. Harbach,  A. W. Hauser,  
 J. E. Herr,  E. G. Hohenstein,  Z. C. Holden,  Kerwin Hui,  B. C. Huynh,  
 T.-C. Jagau,  Hyunjun Ji,  B. Kaduk,  K. Khistyaev,  Jaehoon Kim,  
 P. Klunzinger,  K. Koh,  D. Kosenkov,  L. Koulias,  T. Kowalczyk,  
 C. M. Krauter,  A. Kunitsa,  Ka Un Lao,  A. Laurent,  K. V. Lawler,  
 Joonho Lee,  D. Lefrancois,  S. Lehtola,  D. S. Levine,  Yi-Pei Li,  
 You-Sheng Lin,  Fenglai Liu,  E. Livshits,  A. Luenser,  P. Manohar,  
 E. Mansoor,  S. F. Manzer,  Shan-Ping Mao,  Yuezhi Mao,  N. Mardirossian,  
 A. V. Marenich,  T. Markovich,  L. A. Martinez-Martinez,  S. A. Maurer,  
 N. J. Mayhall,  S. C. McKenzie,  J.-M. Mewes,  A. F. Morrison,  
 J. W. Mullinax,  K. Nanda,  T. S. Nguyen-Beck,  R. Olivares-Amaya,  
 J. A. Parkhill,  T. M. Perrine,  F. Plasser,  P. Pokhilko,  S. Prager,  
 A. Prociuk,  E. Ramos,  D. R. Rehn,  F. Rob,  M. Schneider,  N. Sergueev,  
 S. M. Sharada,  S. Sharma,  D. W. Small,  T. Stauch,  T. Stein,  
 Yu-Chuan Su,  A. J. W. Thom,  A. Tkatchenko,  T. Tsuchimochi,  N. M. Tubman,  
 L. Vogt,  M. L. Vidal,  O. Vydrov,  M. A. Watson,  J. Wenzel,  
 M. de Wergifosse,  T. A. Wesolowski,  A. White,  J. Witte,  A. Yamada,  
 Jun Yang,  K. Yao,  S. Yeganeh,  S. R. Yost,  Zhi-Qiang You,  A. Zech,  
 Igor Ying Zhang,  Xing Zhang,  Yan Zhao,  Ying Zhu,  B. R. Brooks,  
 G. K. L. Chan,  C. J. Cramer,  M. S. Gordon,  W. J. Hehre,  A. Klamt,  
 M. W. Schmidt,  C. D. Sherrill,  D. G. Truhlar,  A. Aspuru-Guzik,  R. Baer,  
 A. T. Bell,  N. A. Besley,  Jeng-Da Chai,  A. E. DePrince, III,  
 R. A. DiStasio Jr.,  A. Dreuw,  B. D. Dunietz,  T. R. Furlani,  
 Chao-Ping Hsu,  Yousung Jung,  Jing Kong,  D. S. Lambrecht,  WanZhen Liang,  
 C. Ochsenfeld,  V. A. Rassolov,  L. V. Slipchenko,  J. E. Subotnik,  
 T. Van Voorhis,  J. M. Herbert,  A. I. Krylov,  P. M. W. Gill,  M. Head-Gordon

 Contributors to earlier versions of Q-Chem not listed above: 
 R. D. Adamson,  B. Austin,  J. Baker,  G. J. O. Beran,  K. Brandhorst,  
 S. T. Brown,  E. F. C. Byrd,  A. K. Chakraborty,  C.-L. Cheng,  
 Siu Hung Chien,  D. M. Chipman,  D. L. Crittenden,  H. Dachsel,  
 R. J. Doerksen,  A. D. Dutoi,  L. Fusti-Molnar,  W. A. Goddard III,  
 A. Golubeva-Zadorozhnaya,  S. R. Gwaltney,  G. Hawkins,  A. Heyden,  
 S. Hirata,  G. Kedziora,  F. J. Keil,  C. Kelley,  Jihan Kim,  R. A. King,  
 R. Z. Khaliullin,  P. P. Korambath,  W. Kurlancheek,  A. M. Lee,  M. S. Lee,  
 S. V. Levchenko,  Ching Yeh Lin,  D. Liotard,  R. C. Lochan,  I. Lotan,  
 P. E. Maslen,  N. Nair,  D. P. O'Neill,  D. Neuhauser,  E. Neuscamman,  
 C. M. Oana,  R. Olson,  B. Peters,  R. Peverati,  P. A. Pieniazek,  
 Y. M. Rhee,  J. Ritchie,  M. A. Rohrdanz,  E. Rosta,  N. J. Russ,  
 H. F. Schaefer III,  N. E. Schultz,  N. Shenvi,  A. C. Simmonett,  A. Sodt,  
 D. Stuck,  K. S. Thanthiriwatte,  V. Vanovschi,  Tao Wang,  A. Warshel,  
 C. F. Williams,  Q. Wu,  X. Xu,  W. Zhang

 Please cite Q-Chem as follows:
 Y. Shao et al., Mol. Phys. 113, 184-215 (2015)
 DOI: 10.1080/00268976.2014.952696

 Q-Chem 5.1.2 for Intel X86 EM64T Linux

 Parts of Q-Chem use Armadillo 8.300.2 (Tropical Shenanigans).
 http://arma.sourceforge.net/

 Q-Chem begins on Sun Nov 25 17:37:05 2018  

Host: 
0

     Scratch files written to /scratch/taweetham/qchem46940//
The previous job contains 0 fragments, simply inherited here
Input Ideriv = 2
Curr. Ideriv = -1
Max.  Ideriv = 2

Checking the input file for inconsistencies... 	...done.

--------------------------------------------------------------
User input:
--------------------------------------------------------------

$molecule
read
$end

$rem
   job_type 	frequency
   basis 	6-311++g**
   method	b3lyp	
$end


--------------------------------------------------------------
 ----------------------------------------------------------------
             Standard Nuclear Orientation (Angstroms)
    I     Atom           X                Y                Z
 ----------------------------------------------------------------
    1      P       1.5008289034    -0.7046394099    -0.0000000000
    2      N       0.4853413493     0.5038200655     0.0000000000
    3      I      -1.5601355901     0.0360823694    -0.0000000000
    4      Cl      3.3398448988     0.3017932418     0.0000000000
 ----------------------------------------------------------------
 Molecular Point Group                 Cs    NOp =  2
 Largest Abelian Subgroup              Cs    NOp =  2
 Nuclear Repulsion Energy =   445.8836601269 hartrees
 There are       46 alpha and       46 beta electrons
 Requested basis set is 6-311++G(d,p)
 There are 56 shells and 144 basis functions

 Total QAlloc Memory Limit   2000 MB
 Mega-Array Size       188 MB
 MEM_STATIC part       192 MB

                       Distance Matrix (Angstroms)
             P (  1)   N (  2)   I (  3)
   N (  2)  1.578477
   I (  3)  3.149313  2.098274
   Cl(  4)  2.096398  2.861644  4.907180

 A cutoff of  1.0D-11 yielded   1249 shell pairs
 There are      8939 function pairs (      9990 Cartesian)

 -------------------------------------------------------
 OpenMP Integral Computing Module                       
 Release: version 1.0, May 2013, Q-Chem Inc. Pittsburgh 
 -------------------------------------------------------
 Integral Job Info:
 Integral job number is                      11
 Integral operator is                         1
 short-range coefficients                     0
 long-range coefficients              100000000
 Omega coefficients                           0
 if combine SR and LR in K                    0
 Integral screening is                        0
 Integral computing path is                   2
 max size of driver memory is            800000
 size of driver memory is                593474
 size of scratch memory is             11933652
 max col of scratch BK array               1296
 max len of scratch array in speh3          155
 max len of scratch index in speh4           18
 max int batch size is                      520
 min int batch size is                       52
 fixed nKL is                                52
 max L of basis functions is                  2
 order of int derivative is                   0
 number of shells is                         56
 number of basis is                         152
 number of cartesian basis is               152
 number of contracted shell pairs          1249
 number of primitive shell pairs           2874
 maxK2 (contraction) of shell pair           36
 max number of K2 of shell pair               1
 max number of CS2 of shell pair            189
 max number of PS2 of shell pair            189
 mem total for path MDJ                  523036
 -------------------------------------------------------
 Smallest overlap matrix eigenvalue = 2.33E-03
 Guess from superposition of atomic densities
 Warning:  Energy on first SCF cycle will be non-variational
 SAD guess density has 92.000000 electrons

 -----------------------------------------------------------------------
  General SCF calculation program by
  Eric Jon Sundstrom, Paul Horn, Yuezhi Mao, Dmitri Zuev, Alec White,
  David Stuck, Shaama M.S., Shane Yost, Joonho Lee, David Small,
  Daniel Levine, Susi Lehtola, Hugh Burton, Evgeny Epifanovsky
 -----------------------------------------------------------------------
 Exchange:     0.2000 Hartree-Fock + 0.0800 Slater + 0.7200 B88
 Correlation:  0.1900 VWN1RPA + 0.8100 LYP
 Using SG-1 standard quadrature grid
 using 4 threads for integral computing
 -------------------------------------------------------
 OpenMP Integral computing Module                
 Release: version 2.0, May 2017, Q-Chem Inc. Pleasanton 
 -------------------------------------------------------
 -------------------------------------------------------
 OpenMP BLAS3 based DFT computing Module                
 Release: version 1.0, May 2013, Q-Chem Inc. Pittsburgh 
 -------------------------------------------------------
 A restricted SCF calculation will be
 performed using DIIS
 SCF converges when DIIS error is below 1.0e-08
 ---------------------------------------
  Cycle       Energy         DIIS error
 ---------------------------------------
    1   -7776.1893432796      3.91e-02  
    2   -7775.7748359809      6.15e-03  
    3   -7775.1805603466      1.57e-02  
    4   -7775.8536815888      2.27e-03  
    5   -7775.8662321443      9.38e-04  
    6   -7775.8686811268      1.76e-04  
    7   -7775.8687431921      5.52e-05  
    8   -7775.8687481163      1.65e-05  
    9   -7775.8687487868      6.29e-06  
   10   -7775.8687488985      1.54e-06  
   11   -7775.8687489056      3.70e-07  
   12   -7775.8687489059      7.37e-08  
   13   -7775.8687489059      1.04e-08  
   14   -7775.8687489059      1.14e-09  Convergence criterion met
 ---------------------------------------
 SCF time:   CPU 17.62s  wall 5.00s 
 SCF   energy in the final basis set =    -7775.8687489059
 Total energy in the final basis set =    -7775.8687489059

 --------------------------------------------------------------
             Orbital Energies (a.u.) and Symmetries
 --------------------------------------------------------------

 Alpha MOs, Restricted
 -- Occupied --                  
******* -176.34 -165.74 -165.74 -165.74 -101.57  -77.15  -35.83
  1 A'    2 A'    3 A'    1 A"    4 A'    5 A'    6 A'    7 A'                 
-31.329 -31.321 -31.321 -22.979 -22.977 -22.977 -22.971 -22.971
  8 A'    2 A"    9 A'   10 A'    3 A"   11 A'    4 A"   12 A'                 
-14.377  -9.484  -7.247  -7.240  -7.239  -6.641  -6.383  -4.803
 13 A'   14 A'   15 A'    5 A"   16 A'   17 A'   18 A'   19 A'                 
 -4.802  -4.798  -4.798  -4.779  -4.779  -2.063  -2.058  -2.057
  6 A"   20 A'   21 A'    7 A"   22 A'   23 A'    8 A"   24 A'                 
 -2.041  -2.041  -0.912  -0.843  -0.674  -0.555  -0.437  -0.425
  9 A"   25 A'   26 A'   27 A'   28 A'   29 A'   30 A'   31 A'                 
 -0.397  -0.345  -0.341  -0.318  -0.278  -0.273
 10 A"   11 A"   32 A'   33 A'   12 A"   34 A'                                 
 -- Virtual --                   
 -0.123  -0.115  -0.045   0.008   0.019   0.040   0.041   0.069
 13 A"   35 A'   36 A'   37 A'   38 A'   14 A"   39 A'   40 A'                 
  0.080   0.094   0.103   0.127   0.138   0.147   0.160   0.193
 41 A'   15 A"   42 A'   43 A'   16 A"   44 A'   45 A'   46 A'                 
  0.206   0.211   0.230   0.264   0.269   0.313   0.385   0.392
 17 A"   47 A'   48 A'   49 A'   18 A"   50 A'   19 A"   51 A'                 
  0.405   0.414   0.442   0.446   0.449   0.494   0.575   0.590
 20 A"   52 A'   53 A'   54 A'   21 A"   55 A'   56 A'   22 A"                 
  0.593   0.631   0.674   0.699   0.768   0.836   0.856   0.861
 57 A'   23 A"   58 A'   59 A'   60 A'   24 A"   25 A"   61 A'                 
  0.900   0.907   0.907   0.949   1.021   1.163   1.215   1.269
 26 A"   62 A'   63 A'   64 A'   65 A'   66 A'   67 A'   27 A"                 
  1.292   1.328   1.494   1.577   1.687   1.954   2.072   2.091
 68 A'   69 A'   28 A"   70 A'   71 A'   29 A"   72 A'   30 A"                 
  2.173   2.243   2.269   2.365   2.586   3.758   3.789   3.936
 73 A'   31 A"   74 A'   75 A'   76 A'   32 A"   77 A'   33 A"                 
  3.948   3.958   3.971   4.004   4.197   4.381   5.961   5.974
 78 A'   79 A'   34 A"   80 A'   81 A'   82 A'   35 A"   83 A'                 
  5.997   6.919   9.647  13.745  13.842  13.935  25.800  25.838
 84 A'   85 A'   86 A'   36 A"   87 A'   88 A'   37 A"   89 A'                 
 26.119  27.824  28.304  28.314  28.328  28.507  28.512  28.519
 90 A'   91 A'   38 A"   92 A'   93 A'   39 A"   94 A'   40 A"                 
 28.535  28.628  35.268 127.850 127.857 127.879 151.623 163.045
 95 A'   96 A'   97 A'   41 A"   98 A'   99 A'  100 A'  101 A'                 
215.6301901.785
102 A'  103 A'                                                                 

 Beta MOs, Restricted
 -- Occupied --                  
******* -176.34 -165.74 -165.74 -165.74 -101.57  -77.15  -35.83
  1 A'    2 A'    3 A'    1 A"    4 A'    5 A'    6 A'    7 A'                 
-31.329 -31.321 -31.321 -22.979 -22.977 -22.977 -22.971 -22.971
  8 A'    2 A"    9 A'   10 A'    3 A"   11 A'    4 A"   12 A'                 
-14.377  -9.484  -7.247  -7.240  -7.239  -6.641  -6.383  -4.803
 13 A'   14 A'   15 A'    5 A"   16 A'   17 A'   18 A'   19 A'                 
 -4.802  -4.798  -4.798  -4.779  -4.779  -2.063  -2.058  -2.057
  6 A"   20 A'   21 A'    7 A"   22 A'   23 A'    8 A"   24 A'                 
 -2.041  -2.041  -0.912  -0.843  -0.674  -0.555  -0.437  -0.425
  9 A"   25 A'   26 A'   27 A'   28 A'   29 A'   30 A'   31 A'                 
 -0.397  -0.345  -0.341  -0.318  -0.278  -0.273
 10 A"   11 A"   32 A'   33 A'   12 A"   34 A'                                 
 -- Virtual --                   
 -0.123  -0.115  -0.045   0.008   0.019   0.040   0.041   0.069
 13 A"   35 A'   36 A'   37 A'   38 A'   14 A"   39 A'   40 A'                 
  0.080   0.094   0.103   0.127   0.138   0.147   0.160   0.193
 41 A'   15 A"   42 A'   43 A'   16 A"   44 A'   45 A'   46 A'                 
  0.206   0.211   0.230   0.264   0.269   0.313   0.385   0.392
 17 A"   47 A'   48 A'   49 A'   18 A"   50 A'   19 A"   51 A'                 
  0.405   0.414   0.442   0.446   0.449   0.494   0.575   0.590
 20 A"   52 A'   53 A'   54 A'   21 A"   55 A'   56 A'   22 A"                 
  0.593   0.631   0.674   0.699   0.768   0.836   0.856   0.861
 57 A'   23 A"   58 A'   59 A'   60 A'   24 A"   25 A"   61 A'                 
  0.900   0.907   0.907   0.949   1.021   1.163   1.215   1.269
 26 A"   62 A'   63 A'   64 A'   65 A'   66 A'   67 A'   27 A"                 
  1.292   1.328   1.494   1.577   1.687   1.954   2.072   2.091
 68 A'   69 A'   28 A"   70 A'   71 A'   29 A"   72 A'   30 A"                 
  2.173   2.243   2.269   2.365   2.586   3.758   3.789   3.936
 73 A'   31 A"   74 A'   75 A'   76 A'   32 A"   77 A'   33 A"                 
  3.948   3.958   3.971   4.004   4.197   4.381   5.961   5.974
 78 A'   79 A'   34 A"   80 A'   81 A'   82 A'   35 A"   83 A'                 
  5.997   6.919   9.647  13.745  13.842  13.935  25.800  25.838
 84 A'   85 A'   86 A'   36 A"   87 A'   88 A'   37 A"   89 A'                 
 26.119  27.824  28.304  28.314  28.328  28.507  28.512  28.519
 90 A'   91 A'   38 A"   92 A'   93 A'   39 A"   94 A'   40 A"                 
 28.535  28.628  35.268 127.850 127.857 127.879 151.623 163.045
 95 A'   96 A'   97 A'   41 A"   98 A'   99 A'  100 A'  101 A'                 
215.6301901.785
102 A'  103 A'                                                                 
 --------------------------------------------------------------

          Ground-State Mulliken Net Atomic Charges

     Atom                 Charge (a.u.)
  ----------------------------------------
      1 P                     0.252860
      2 N                    -0.332526
      3 I                     0.157286
      4 Cl                   -0.077620
  ----------------------------------------
  Sum of atomic charges =    -0.000000

 -----------------------------------------------------------------
                    Cartesian Multipole Moments
 -----------------------------------------------------------------
    Charge (ESU x 10^10)
                -0.0000
    Dipole Moment (Debye)
         X      -1.2197      Y      -1.8742      Z      -0.0000
       Tot       2.2361
    Quadrupole Moments (Debye-Ang)
        XX     -59.3408     XY      -2.0041     YY     -61.2108
        XZ      -0.0000     YZ       0.0000     ZZ     -59.0620
    Octopole Moments (Debye-Ang^2)
       XXX     -89.8560    XXY      -2.3622    XYY     -19.9882
       YYY       2.7977    XXZ      -0.0000    XYZ       0.0000
       YYZ       0.0000    XZZ     -18.2356    YZZ       0.3219
       ZZZ      -0.0000
    Hexadecapole Moments (Debye-Ang^3)
      XXXX   -1515.4571   XXXY       9.4129   XXYY    -277.3092
      XYYY       0.7219   YYYY    -140.6982   XXXZ      -0.0000
      XXYZ       0.0000   XYYZ       0.0000   YYYZ       0.0000
      XXZZ    -269.2965   XYZZ      -0.9449   YYZZ     -35.7359
      XZZZ      -0.0000   YZZZ       0.0000   ZZZZ     -78.3383
 -----------------------------------------------------------------
 Calculating MO derivatives via CPSCF
 D1JvT checksum  = 141888 10274.5699049736
 D1KAT checksum  = 335904 477.9015948690
   1         3          12      0.163288    0.056137
   2         3          12      0.023888    0.009831
   3         3          12      0.003649    0.001309
   4         3          12      0.000472    0.000180
   5         9           6      0.000040    0.000018
   6        14           1      0.000002    0.000002
   7        15           0      0.000000    0.000000    Roots Converged
 Time for AOints: 4.2 s (CPU) 1.1 s (wall)
 ------------------------------------------------------------------------------
                     AOints        : Timing summary (seconds)
 ------------------------------------------------------------------------------
     job step          cpu (% of tot)      sys (% of tot)     wall (% of tot)
 ------------------------------------------------------------------------------
  cpscf_lag         0.2219E+02 (34.3)   0.6000E-05 (46.2)   0.5795E+01 (33.7)
  iterzp            0.3836E+02 (59.2)   0.7000E-05 (53.8)   0.1026E+02 (59.7)
  make_fx           0.0000E+00 ( 0.0)   0.0000E+00 ( 0.0)   0.0000E+00 ( 0.0)
  AOints            0.4151E+01 ( 6.4)   0.0000E+00 ( 0.0)   0.1056E+01 ( 6.1)
 ------------------------------------------------------------------------------
   Grand Totals     0.6479E+02          0.1300E-04          0.1720E+02
 ------------------------------------------------------------------------------
 Calculating analytic Hessian of the SCF energy
 Polarizability Matrix (a.u.)
            1           2           3
    1-135.2239078  -1.4977430  -0.0000000
    2  -1.4977430 -55.0841368   0.0000000
    3  -0.0000000   0.0000000 -43.6817173

 Direct stationary perturbation theory relativistic correction:

 rels  =      98.200939068825
 relv  =    -325.592308930644
 rel2e =      42.460587413946
 E_rel =    -184.930782447874

 Hessian of the SCF Energy
            1           2           3           4           5           6
    1   0.2825030  -0.1241454  -0.0000000  -0.1780323   0.1717406   0.0000000
    2  -0.1241454   0.3156368  -0.0000000   0.1978514  -0.2534784   0.0000000
    3  -0.0000000  -0.0000000   0.0010161   0.0000000   0.0000000   0.0036011
    4  -0.1780323   0.1978514   0.0000000   0.2798958  -0.1818091  -0.0000000
    5   0.1717406  -0.2534784   0.0000000  -0.1818091   0.2465804   0.0000000
    6   0.0000000   0.0000000   0.0036011  -0.0000000   0.0000000   0.0065688
    7  -0.0254511  -0.0151310   0.0000000  -0.0749919  -0.0040358   0.0000000
    8   0.0107000  -0.0060100   0.0000000  -0.0233880  -0.0079800  -0.0000000
    9   0.0000000   0.0000000  -0.0025654   0.0000000  -0.0000000  -0.0046760
   10  -0.0790196  -0.0585750  -0.0000000  -0.0268715   0.0141042   0.0000000
   11  -0.0582952  -0.0561484   0.0000000   0.0073457   0.0148780  -0.0000000
   12  -0.0000000   0.0000000  -0.0020518   0.0000000   0.0000000  -0.0054939
            7           8           9          10          11          12
    1  -0.0254511   0.0107000   0.0000000  -0.0790196  -0.0582952  -0.0000000
    2  -0.0151310  -0.0060100   0.0000000  -0.0585750  -0.0561484   0.0000000
    3   0.0000000   0.0000000  -0.0025654  -0.0000000   0.0000000  -0.0020518
    4  -0.0749919  -0.0233880   0.0000000  -0.0268715   0.0073457   0.0000000
    5  -0.0040358  -0.0079800  -0.0000000   0.0141042   0.0148780   0.0000000
    6   0.0000000  -0.0000000  -0.0046760   0.0000000  -0.0000000  -0.0054939
    7   0.1020145   0.0139573  -0.0000000  -0.0015715   0.0052094  -0.0000000
    8   0.0139573   0.0135940   0.0000000  -0.0012693   0.0003960   0.0000000
    9  -0.0000000   0.0000000   0.0031653  -0.0000000   0.0000000   0.0040761
   10  -0.0015715  -0.0012693  -0.0000000   0.1074626   0.0457400   0.0000000
   11   0.0052094   0.0003960   0.0000000   0.0457400   0.0408744  -0.0000000
   12  -0.0000000   0.0000000   0.0040761   0.0000000  -0.0000000   0.0034696
 Gradient time:  CPU 97.13 s  wall 25.85 s
 **********************************************************************
 **                                                                  **
 **                       VIBRATIONAL ANALYSIS                       **
 **                       --------------------                       **
 **                                                                  **
 **        VIBRATIONAL FREQUENCIES (CM**-1) AND NORMAL MODES         **
 **     FORCE CONSTANTS (mDYN/ANGSTROM) AND REDUCED MASSES (AMU)     **
 **                  INFRARED INTENSITIES (KM/MOL)                   **
 **                                                                  **
 **********************************************************************


 Mode:                 1                      2                      3
 Frequency:       133.15                 139.19                 183.70
 Force Cnst:      0.1722                 0.2734                 0.8694
 Red. Mass:      16.4828                23.9552                43.7277
 IR Active:          YES                    YES                    YES
 IR Intens:        2.160                  0.986                  3.390
 Raman Active:       YES                    YES                    YES
               X      Y      Z        X      Y      Z        X      Y      Z
 P         -0.000  0.000  0.169   -0.338  0.472 -0.000    0.375  0.248 -0.000
 N         -0.000  0.000  0.950   -0.054  0.727 -0.000    0.052 -0.013 -0.000
 I          0.000 -0.000 -0.077    0.073 -0.103  0.000   -0.323 -0.021  0.000
 Cl         0.000 -0.000 -0.252    0.055 -0.336  0.000    0.819 -0.139  0.000
 TransDip   0.000  0.000 -0.047    0.030  0.010  0.000   -0.058  0.008  0.000

 Mode:                 4                      5                      6
 Frequency:       424.28                 488.35                1080.52
 Force Cnst:      1.8189                 3.9197                11.4415
 Red. Mass:      17.1489                27.8959                16.6331
 IR Active:          YES                    YES                    YES
 IR Intens:       60.101                105.393                 77.240
 Raman Active:       YES                    YES                    YES
               X      Y      Z        X      Y      Z        X      Y      Z
 P          0.247 -0.104 -0.000    0.572  0.443 -0.000   -0.243  0.308 -0.000
 N          0.782  0.508 -0.000   -0.354 -0.337 -0.000    0.657 -0.644 -0.000
 I         -0.086 -0.019  0.000    0.006  0.012  0.000   -0.008 -0.002  0.000
 Cl        -0.220 -0.042  0.000   -0.385 -0.300  0.000   -0.018 -0.006  0.000
 TransDip   0.246 -0.037  0.000    0.288  0.158  0.000   -0.276  0.053 -0.000

 STANDARD THERMODYNAMIC QUANTITIES AT   298.15 K  AND     1.00 ATM

   This Molecule has  0 Imaginary Frequencies
   Zero point vibrational energy:        3.501 kcal/mol

   Atom    1 Element P  Has Mass   30.97376
   Atom    2 Element N  Has Mass   14.00307
   Atom    3 Element I  Has Mass  126.90440
   Atom    4 Element Cl Has Mass   34.96885
   Molecular Mass:   206.850080 amu
   Principal axes and moments of inertia in amu*Bohr^2:
                             1           2           3
    Eigenvalues --       79.56728  2743.47661  2823.04389
          X               1.00000     0.00158    -0.00000
          Y              -0.00158     1.00000    -0.00000
          Z               0.00000     0.00000     1.00000
   Rotational Symmetry Number is   1
   The Molecule is an Asymmetric Top
   Translational Enthalpy:        0.889 kcal/mol
   Rotational Enthalpy:           0.889 kcal/mol
   Vibrational Enthalpy:          5.050 kcal/mol
   gas constant (RT):             0.592 kcal/mol
   Translational Entropy:        41.884  cal/mol.K
   Rotational Entropy:           27.912  cal/mol.K
   Vibrational Entropy:           9.638  cal/mol.K

   Total Enthalpy:                7.420 kcal/mol
   Total Entropy:                79.435  cal/mol.K
Archival summary:
1\1\TWL01\FREQ\ProcedureUnspecified\BasisUnspecified\1l111\taweetha\SunNov2517:37:362018SunNov2517:37:362018\0\\#,FREQ,ProcedureUnspecified,BasisUnspecified,\\0,1\I\N,1,2.09827\P,2,1.57848,1,117.161\Cl,3,2.0964,2,101.35,1,180,0\\\@

 Total job time:  30.79s(wall), 114.87s(cpu) 
 Sun Nov 25 17:37:36 2018

        *************************************************************
        *                                                           *
        *  Thank you very much for using Q-Chem.  Have a nice day.  *
        *                                                           *
        *************************************************************
