# Supplementary material for: Geometric and energetic data from ab initio calculations of haloethene, haloimine, halomethylenephosphine, haloiminophosphine, halodiazene, halodiphosphene and halocyclopropane
Source: Data Brief. 2019 Nov 2;27:104738. doi: 10.1016/j.dib.2019.104738 (PMC6861602; doi:10.1016/j.dib.2019.104738)
Supplement: Multimedia component 7 [file mmc7.zip › NP/B3LYP/IENPEF.out]

Q-Chem Developer Version!
                  Welcome to Q-Chem
     A Quantum Leap Into The Future Of Chemistry


 Q-Chem 5.1, Q-Chem, Inc., Pleasanton, CA (2018)

 Yihan Shao,  Zhengting Gan,  E. Epifanovsky,  A. T. B. Gilbert,  M. Wormit,  
 J. Kussmann,  A. W. Lange,  A. Behn,  Jia Deng,  Xintian Feng,  D. Ghosh,  
 M. Goldey,  P. R. Horn,  L. D. Jacobson,  I. Kaliman,  T. Kus,  A. Landau,  
 Jie Liu,  E. I. Proynov,  R. M. Richard,  R. P. Steele,  E. J. Sundstrom,  
 H. L. Woodcock III,  P. M. Zimmerman,  D. Zuev,  B. Albrecht,  E. Alguire,  
 S. A. Baeppler,  D. Barton,  Z. Benda,  Y. A. Bernard,  E. J. Berquist,  
 K. B. Bravaya,  H. Burton,  D. Casanova,  Chun-Min Chang,  Yunqing Chen,  
 A. Chien,  K. D. Closser,  M. P. Coons,  S. Coriani,  S. Dasgupta,  
 A. L. Dempwolff,  M. Diedenhofen,  Hainam Do,  R. G. Edgar,  Po-Tung Fang,  
 S. Faraji,  S. Fatehi,  Qingguo Feng,  K. D. Fenk,  J. Fosso-Tande,  
 Qinghui Ge,  A. Ghysels,  G. Gidofalvi,  J. Gomes,  J. Gonthier,  A. Gunina,  
 D. Hait,  M. W. D. Hanson-Heine,  P. H. P. Harbach,  A. W. Hauser,  
 J. E. Herr,  E. G. Hohenstein,  Z. C. Holden,  Kerwin Hui,  B. C. Huynh,  
 T.-C. Jagau,  Hyunjun Ji,  B. Kaduk,  K. Khistyaev,  Jaehoon Kim,  
 P. Klunzinger,  K. Koh,  D. Kosenkov,  L. Koulias,  T. Kowalczyk,  
 C. M. Krauter,  A. Kunitsa,  Ka Un Lao,  A. Laurent,  K. V. Lawler,  
 Joonho Lee,  D. Lefrancois,  S. Lehtola,  D. S. Levine,  Yi-Pei Li,  
 You-Sheng Lin,  Fenglai Liu,  E. Livshits,  A. Luenser,  P. Manohar,  
 E. Mansoor,  S. F. Manzer,  Shan-Ping Mao,  Yuezhi Mao,  N. Mardirossian,  
 A. V. Marenich,  T. Markovich,  L. A. Martinez-Martinez,  S. A. Maurer,  
 N. J. Mayhall,  S. C. McKenzie,  J.-M. Mewes,  A. F. Morrison,  
 J. W. Mullinax,  K. Nanda,  T. S. Nguyen-Beck,  R. Olivares-Amaya,  
 J. A. Parkhill,  T. M. Perrine,  F. Plasser,  P. Pokhilko,  S. Prager,  
 A. Prociuk,  E. Ramos,  D. R. Rehn,  F. Rob,  M. Schneider,  N. Sergueev,  
 S. M. Sharada,  S. Sharma,  D. W. Small,  T. Stauch,  T. Stein,  
 Yu-Chuan Su,  A. J. W. Thom,  A. Tkatchenko,  T. Tsuchimochi,  N. M. Tubman,  
 L. Vogt,  M. L. Vidal,  O. Vydrov,  M. A. Watson,  J. Wenzel,  
 M. de Wergifosse,  T. A. Wesolowski,  A. White,  J. Witte,  A. Yamada,  
 Jun Yang,  K. Yao,  S. Yeganeh,  S. R. Yost,  Zhi-Qiang You,  A. Zech,  
 Igor Ying Zhang,  Xing Zhang,  Yan Zhao,  Ying Zhu,  B. R. Brooks,  
 G. K. L. Chan,  C. J. Cramer,  M. S. Gordon,  W. J. Hehre,  A. Klamt,  
 M. W. Schmidt,  C. D. Sherrill,  D. G. Truhlar,  A. Aspuru-Guzik,  R. Baer,  
 A. T. Bell,  N. A. Besley,  Jeng-Da Chai,  A. E. DePrince, III,  
 R. A. DiStasio Jr.,  A. Dreuw,  B. D. Dunietz,  T. R. Furlani,  
 Chao-Ping Hsu,  Yousung Jung,  Jing Kong,  D. S. Lambrecht,  WanZhen Liang,  
 C. Ochsenfeld,  V. A. Rassolov,  L. V. Slipchenko,  J. E. Subotnik,  
 T. Van Voorhis,  J. M. Herbert,  A. I. Krylov,  P. M. W. Gill,  M. Head-Gordon

 Contributors to earlier versions of Q-Chem not listed above: 
 R. D. Adamson,  B. Austin,  J. Baker,  G. J. O. Beran,  K. Brandhorst,  
 S. T. Brown,  E. F. C. Byrd,  A. K. Chakraborty,  C.-L. Cheng,  
 Siu Hung Chien,  D. M. Chipman,  D. L. Crittenden,  H. Dachsel,  
 R. J. Doerksen,  A. D. Dutoi,  L. Fusti-Molnar,  W. A. Goddard III,  
 A. Golubeva-Zadorozhnaya,  S. R. Gwaltney,  G. Hawkins,  A. Heyden,  
 S. Hirata,  G. Kedziora,  F. J. Keil,  C. Kelley,  Jihan Kim,  R. A. King,  
 R. Z. Khaliullin,  P. P. Korambath,  W. Kurlancheek,  A. M. Lee,  M. S. Lee,  
 S. V. Levchenko,  Ching Yeh Lin,  D. Liotard,  R. C. Lochan,  I. Lotan,  
 P. E. Maslen,  N. Nair,  D. P. O'Neill,  D. Neuhauser,  E. Neuscamman,  
 C. M. Oana,  R. Olson,  B. Peters,  R. Peverati,  P. A. Pieniazek,  
 Y. M. Rhee,  J. Ritchie,  M. A. Rohrdanz,  E. Rosta,  N. J. Russ,  
 H. F. Schaefer III,  N. E. Schultz,  N. Shenvi,  A. C. Simmonett,  A. Sodt,  
 D. Stuck,  K. S. Thanthiriwatte,  V. Vanovschi,  Tao Wang,  A. Warshel,  
 C. F. Williams,  Q. Wu,  X. Xu,  W. Zhang

 Please cite Q-Chem as follows:
 Y. Shao et al., Mol. Phys. 113, 184-215 (2015)
 DOI: 10.1080/00268976.2014.952696

 Q-Chem 5.1.2 for Intel X86 EM64T Linux

 Parts of Q-Chem use Armadillo 8.300.2 (Tropical Shenanigans).
 http://arma.sourceforge.net/

 Q-Chem begins on Sun Nov 25 17:39:04 2018  

Host: 
0

     Scratch files written to /scratch/taweetham/qchem47046//
Input Ideriv = 2
Curr. Ideriv = -1
Max.  Ideriv = 2

Checking the input file for inconsistencies... 	...done.

--------------------------------------------------------------
User input:
--------------------------------------------------------------
$molecule
0 1
P 
N 1 PP 
I 2 PI 1 ANG 
F 1 PF 2 ANG  3 DHA

PP=1.9
PH=1.44
PF=1.54
PCl=2.03
PBr=2.5
PI=2.6
ANG=120.0
DHA=180.0
$end

$rem
   job_type	optimization
   basis	6-311++g**
   method	b3lyp
$end

--------------------------------------------------------------
 ----------------------------------------------------------------
             Standard Nuclear Orientation (Angstroms)
    I     Atom           X                Y                Z
 ----------------------------------------------------------------
    1      P       2.4253088405    -0.3730626282    -0.0000000000
    2      N       0.9725218445     0.8514413303     0.0000000000
    3      I      -1.4726345165    -0.0324197277    -0.0000000000
    4      F       3.8735937620     0.1504550754     0.0000000000
 ----------------------------------------------------------------
 Molecular Point Group                 Cs    NOp =  2
 Largest Abelian Subgroup              Cs    NOp =  2
 Nuclear Repulsion Energy =   317.0170503228 hartrees
 There are       42 alpha and       42 beta electrons
 Requested basis set is 6-311++G(d,p)
 There are 49 shells and 136 basis functions

 Total QAlloc Memory Limit   2000 MB
 Mega-Array Size       188 MB
 MEM_STATIC part       192 MB
 A cutoff of  1.0D-11 yielded    950 shell pairs
 There are      7663 function pairs (      8601 Cartesian)

 -------------------------------------------------------
 OpenMP Integral Computing Module                       
 Release: version 1.0, May 2013, Q-Chem Inc. Pittsburgh 
 -------------------------------------------------------
 Integral Job Info:
 Integral job number is                      11
 Integral operator is                         1
 short-range coefficients                     0
 long-range coefficients              100000000
 Omega coefficients                           0
 if combine SR and LR in K                    0
 Integral screening is                        0
 Integral computing path is                   2
 max size of driver memory is            800000
 size of driver memory is                593474
 size of scratch memory is             11861008
 max col of scratch BK array               1296
 max len of scratch array in speh3          155
 max len of scratch index in speh4           18
 max int batch size is                      520
 min int batch size is                       52
 fixed nKL is                                52
 max L of basis functions is                  2
 order of int derivative is                   0
 number of shells is                         49
 number of basis is                         144
 number of cartesian basis is               144
 number of contracted shell pairs           950
 number of primitive shell pairs           2178
 maxK2 (contraction) of shell pair           36
 max number of K2 of shell pair               1
 max number of CS2 of shell pair            119
 max number of PS2 of shell pair            126
 mem total for path MDJ                  519710
 -------------------------------------------------------
 Smallest overlap matrix eigenvalue = 2.49E-03

 Scale SEOQF with 1.000000e-01/1.000000e-01/1.000000e-01

 Standard Electronic Orientation quadrupole field applied
 Nucleus-field energy     =     0.0000000128 hartrees
 Guess from superposition of atomic densities
 Warning:  Energy on first SCF cycle will be non-variational
 SAD guess density has 84.000000 electrons

 -----------------------------------------------------------------------
  General SCF calculation program by
  Eric Jon Sundstrom, Paul Horn, Yuezhi Mao, Dmitri Zuev, Alec White,
  David Stuck, Shaama M.S., Shane Yost, Joonho Lee, David Small,
  Daniel Levine, Susi Lehtola, Hugh Burton, Evgeny Epifanovsky
 -----------------------------------------------------------------------
 Exchange:     0.2000 Hartree-Fock + 0.0800 Slater + 0.7200 B88
 Correlation:  0.1900 VWN1RPA + 0.8100 LYP
 Using SG-1 standard quadrature grid
 using 4 threads for integral computing
 -------------------------------------------------------
 OpenMP Integral computing Module                
 Release: version 2.0, May 2017, Q-Chem Inc. Pleasanton 
 -------------------------------------------------------
 -------------------------------------------------------
 OpenMP BLAS3 based DFT computing Module                
 Release: version 1.0, May 2013, Q-Chem Inc. Pittsburgh 
 -------------------------------------------------------
 A restricted SCF calculation will be
 performed using DIIS
 SCF converges when DIIS error is below 1.0e-08
 ---------------------------------------
  Cycle       Energy         DIIS error
 ---------------------------------------
    1   -7415.3994382832      3.38e-02  
    2   -7415.3158661889      6.62e-03  
    3   -7414.1661577751      1.94e-02  
    4   -7415.2837414518      7.71e-03  
    5   -7415.4069287554      2.29e-03  
    6   -7415.4186483117      8.93e-04  
    7   -7415.4198689994      2.93e-04  
    8   -7415.4199945438      1.59e-04  
    9   -7415.4200627338      3.97e-05  
   10   -7415.4200666954      1.05e-05  
   11   -7415.4200669752      1.25e-06  
   12   -7415.4200669788      2.63e-07  
   13   -7415.4200669790      9.76e-08  
   14   -7415.4200669790      3.94e-08  
   15   -7415.4200669791      7.76e-09  Convergence criterion met
 ---------------------------------------
 SCF time:   CPU 13.84s  wall 4.00s 
 SCF   energy in the final basis set =    -7415.4200669791
 Total energy in the final basis set =    -7415.4200669791

 --------------------------------------------------------------
             Orbital Energies (a.u.) and Symmetries
 --------------------------------------------------------------

 Alpha MOs, Restricted
 -- Occupied --                  
******* -176.32 -165.73 -165.73 -165.73  -77.19  -35.82  -31.31
  1 A'    2 A'    3 A'    1 A"    4 A'    5 A'    6 A'    7 A'                 
-31.306 -31.306 -24.766 -22.964 -22.962 -22.962 -22.957 -22.957
  2 A"    8 A'    9 A'   10 A'    3 A"   11 A'    4 A"   12 A'                 
-14.410  -6.676  -6.368  -4.838  -4.835  -4.833  -4.783  -4.764
 13 A'   14 A'   15 A'   16 A'    5 A"   17 A'   18 A'    6 A"                 
 -4.763  -2.047  -2.041  -2.041  -2.026  -2.025  -1.305  -0.799
 19 A'   20 A'    7 A"   21 A'   22 A'    8 A"   23 A'   24 A'                 
 -0.665  -0.636  -0.539  -0.537  -0.475  -0.352  -0.314  -0.299
 25 A'   26 A'    9 A"   27 A'   28 A'   29 A'   10 A"   30 A'                 
 -0.275  -0.273
 11 A"   31 A'                                                                 
 -- Virtual --                   
 -0.184  -0.144  -0.038  -0.006   0.013   0.037   0.048   0.065
 32 A'   12 A"   33 A'   34 A'   35 A'   13 A"   36 A'   37 A'                 
  0.124   0.132   0.139   0.169   0.195   0.197   0.222   0.224
 38 A'   39 A'   14 A"   40 A'   41 A'   15 A"   42 A'   43 A'                 
  0.228   0.266   0.268   0.269   0.295   0.334   0.375   0.394
 16 A"   44 A'   17 A"   45 A'   46 A'   47 A'   48 A'   18 A"                 
  0.408   0.418   0.444   0.518   0.582   0.584   0.623   0.633
 19 A"   49 A'   50 A'   51 A'   52 A'   20 A"   53 A'   21 A"                 
  0.762   0.808   0.834   0.894   0.974   1.130   1.253   1.274
 54 A'   55 A'   22 A"   56 A'   57 A'   58 A'   23 A"   59 A'                 
  1.281   1.292   1.300   1.324   1.460   1.515   1.613   1.855
 24 A"   60 A'   61 A'   62 A'   25 A"   63 A'   64 A'   65 A'                 
  1.943   1.986   2.000   2.068   2.354   3.685   3.685   3.730
 26 A"   66 A'   27 A"   67 A'   68 A'   69 A'   28 A"   70 A'                 
  3.737   3.755   3.769   3.820   3.948   3.954   3.955   3.982
 29 A"   30 A"   71 A'   72 A'   31 A"   73 A'   32 A"   74 A'                 
  4.060   4.109   4.263   5.962   5.972   5.997   6.190   6.209
 75 A'   76 A'   77 A'   33 A"   78 A'   79 A'   34 A"   80 A'                 
  6.221   6.864  13.710  13.767  13.861  27.701  28.308  28.316
 81 A'   82 A'   35 A"   83 A'   84 A'   85 A'   36 A"   86 A'                 
 28.333  28.518  28.522  28.523  28.531  28.573  35.211  66.681
 87 A'   37 A"   38 A"   88 A'   89 A'   90 A'   91 A'   92 A'                 
127.856 127.861 127.878 151.521 162.9311901.678
 39 A"   93 A'   94 A'   95 A'   96 A'   97 A'                                 

 Beta MOs, Restricted
 -- Occupied --                  
******* -176.32 -165.73 -165.73 -165.73  -77.19  -35.82  -31.31
  1 A'    2 A'    3 A'    1 A"    4 A'    5 A'    6 A'    7 A'                 
-31.306 -31.306 -24.766 -22.964 -22.962 -22.962 -22.957 -22.957
  2 A"    8 A'    9 A'   10 A'    3 A"   11 A'    4 A"   12 A'                 
-14.410  -6.676  -6.368  -4.838  -4.835  -4.833  -4.783  -4.764
 13 A'   14 A'   15 A'   16 A'    5 A"   17 A'   18 A'    6 A"                 
 -4.763  -2.047  -2.041  -2.041  -2.026  -2.025  -1.305  -0.799
 19 A'   20 A'    7 A"   21 A'   22 A'    8 A"   23 A'   24 A'                 
 -0.665  -0.636  -0.539  -0.537  -0.475  -0.352  -0.314  -0.299
 25 A'   26 A'    9 A"   27 A'   28 A'   29 A'   10 A"   30 A'                 
 -0.275  -0.273
 11 A"   31 A'                                                                 
 -- Virtual --                   
 -0.184  -0.144  -0.038  -0.006   0.013   0.037   0.048   0.065
 32 A'   12 A"   33 A'   34 A'   35 A'   13 A"   36 A'   37 A'                 
  0.124   0.132   0.139   0.169   0.195   0.197   0.222   0.224
 38 A'   39 A'   14 A"   40 A'   41 A'   15 A"   42 A'   43 A'                 
  0.228   0.266   0.268   0.269   0.295   0.334   0.375   0.394
 16 A"   44 A'   17 A"   45 A'   46 A'   47 A'   48 A'   18 A"                 
  0.408   0.418   0.444   0.518   0.582   0.584   0.623   0.633
 19 A"   49 A'   50 A'   51 A'   52 A'   20 A"   53 A'   21 A"                 
  0.762   0.808   0.834   0.894   0.974   1.130   1.253   1.274
 54 A'   55 A'   22 A"   56 A'   57 A'   58 A'   23 A"   59 A'                 
  1.281   1.292   1.300   1.324   1.460   1.515   1.613   1.855
 24 A"   60 A'   61 A'   62 A'   25 A"   63 A'   64 A'   65 A'                 
  1.943   1.986   2.000   2.068   2.354   3.685   3.685   3.730
 26 A"   66 A'   27 A"   67 A'   68 A'   69 A'   28 A"   70 A'                 
  3.737   3.755   3.769   3.820   3.948   3.954   3.955   3.982
 29 A"   30 A"   71 A'   72 A'   31 A"   73 A'   32 A"   74 A'                 
  4.060   4.109   4.263   5.962   5.972   5.997   6.190   6.209
 75 A'   76 A'   77 A'   33 A"   78 A'   79 A'   34 A"   80 A'                 
  6.221   6.864  13.710  13.767  13.861  27.701  28.308  28.316
 81 A'   82 A'   35 A"   83 A'   84 A'   85 A'   36 A"   86 A'                 
 28.333  28.518  28.522  28.523  28.531  28.573  35.211  66.681
 87 A'   37 A"   38 A"   88 A'   89 A'   90 A'   91 A'   92 A'                 
127.856 127.861 127.878 151.521 162.9311901.678
 39 A"   93 A'   94 A'   95 A'   96 A'   97 A'                                 
 --------------------------------------------------------------

          Ground-State Mulliken Net Atomic Charges

     Atom                 Charge (a.u.)
  ----------------------------------------
      1 P                     0.341798
      2 N                    -0.370099
      3 I                     0.064610
      4 F                    -0.036309
  ----------------------------------------
  Sum of atomic charges =     0.000000

 -----------------------------------------------------------------
                    Cartesian Multipole Moments
 -----------------------------------------------------------------
    Charge (ESU x 10^10)
                 0.0000
    Dipole Moment (Debye)
         X       0.9715      Y      -1.4887      Z      -0.0000
       Tot       1.7777
    Quadrupole Moments (Debye-Ang)
        XX     -45.9681     XY      -1.1518     YY     -54.8362
        XZ      -0.0000     YZ      -0.0000     ZZ     -52.4298
    Octopole Moments (Debye-Ang^2)
       XXX     -54.4012    XXY      -5.6955    XYY     -13.9838
       YYY      -2.3469    XXZ      -0.0000    XYZ      -0.0000
       YYZ      -0.0000    XZZ      -9.5307    YZZ      -0.5091
       ZZZ      -0.0000
    Hexadecapole Moments (Debye-Ang^3)
      XXXX   -1352.2989   XXXY       0.4715   XXYY    -243.2710
      XYYY       7.1596   YYYY    -116.3034   XXXZ      -0.0000
      XXYZ      -0.0000   XYYZ      -0.0000   YYYZ      -0.0000
      XXZZ    -229.0497   XYZZ       2.0994   YYZZ     -30.8081
      XZZZ      -0.0000   YZZZ      -0.0000   ZZZZ     -71.0148
 -----------------------------------------------------------------
 Calculating analytic gradient of the SCF energy
 Gradient of SCF Energy
            1           2           3           4
    1   0.1383316  -0.0625386  -0.0402541  -0.0355389
    2  -0.0002429   0.0462436  -0.0046183  -0.0413824
    3  -0.0000000   0.0000000  -0.0000000   0.0000000
 Max gradient component =       1.383E-01
 RMS gradient           =       4.984E-02
 Gradient time:  CPU 3.20 s  wall 0.90 s
 Geometry Optimization Parameters
   NAtoms,    NIC,     NZ,  NCons,   NDum,   NFix, NCnnct, MaxDiis
        4      14       4       0       0       0       0       0


** GEOMETRY OPTIMIZATION IN DELOCALIZED INTERNAL COORDINATES **
   Searching for a Minimum

   Optimization Cycle:   1

                       Coordinates (Angstroms)
     ATOM                X               Y               Z
      1  P         2.4253088405   -0.3730626282    0.0000000000
      2  N         0.9725218445    0.8514413303    0.0000000000
      3  I        -1.4726345165   -0.0324197277    0.0000000000
      4  F         3.8735937620    0.1504550754    0.0000000000
   Point Group: cs    Number of degrees of freedom:     5


   Energy is  -7415.420066979


 Attempting to Generate Delocalized Internal Coordinates

  5 Hessian modes will be used to form the next step
  Hessian Eigenvalues:
     0.044459    0.195927    0.250000    0.250000    0.648207

 Minimum Search - Taking Simple RFO Step
 Searching for Lamda that Minimizes Along All modes
 Value Taken    Lamda =  -0.08047426
 Calculated Step too Large.  Step scaled by  0.526913
 Step Taken.  Stepsize is  0.300000

                             Maximum     Tolerance    Cnvgd?
         Gradient           0.110505      0.000300      NO
         Displacement       0.224458      0.001200      NO
         Energy change     *********      0.000001      NO


 New Cartesian Coordinates Obtained by Inverse Iteration

 Displacement from previous Coordinates is:  0.438703
 ----------------------------------------------------------------
             Standard Nuclear Orientation (Angstroms)
    I     Atom           X                Y                Z
 ----------------------------------------------------------------
    1      P       2.3252802251    -0.4114950749     0.0000000000
    2      N       1.0367331594     0.8362669806     0.0000000000
    3      I      -1.3222961767    -0.0268845714     0.0000000000
    4      F       3.7590727227     0.1985267156     0.0000000000
 ----------------------------------------------------------------
 Molecular Point Group                 Cs    NOp =  2
 Largest Abelian Subgroup              Cs    NOp =  2
 Nuclear Repulsion Energy =   331.2304243097 hartrees
 There are       42 alpha and       42 beta electrons
 Applying Cartesian multipole field
    Component          Value
    ---------          -----
     (2,0,0)        1.00000E-11
     (0,2,0)        2.00000E-11
     (0,0,2)       -3.00000E-11
 Nucleus-field energy     =     0.0000000116 hartrees
 Requested basis set is 6-311++G(d,p)
 There are 49 shells and 136 basis functions
 A cutoff of  1.0D-11 yielded    973 shell pairs
 There are      7907 function pairs (      8891 Cartesian)
 Smallest overlap matrix eigenvalue = 2.47E-03
 Guess MOs from SCF MO coefficient file

 -----------------------------------------------------------------------
  General SCF calculation program by
  Eric Jon Sundstrom, Paul Horn, Yuezhi Mao, Dmitri Zuev, Alec White,
  David Stuck, Shaama M.S., Shane Yost, Joonho Lee, David Small,
  Daniel Levine, Susi Lehtola, Hugh Burton, Evgeny Epifanovsky
 -----------------------------------------------------------------------
 Exchange:     0.2000 Hartree-Fock + 0.0800 Slater + 0.7200 B88
 Correlation:  0.1900 VWN1RPA + 0.8100 LYP
 Using SG-1 standard quadrature grid
 using 4 threads for integral computing
 -------------------------------------------------------
 OpenMP Integral computing Module                
 Release: version 2.0, May 2017, Q-Chem Inc. Pleasanton 
 -------------------------------------------------------
 -------------------------------------------------------
 OpenMP BLAS3 based DFT computing Module                
 Release: version 1.0, May 2013, Q-Chem Inc. Pittsburgh 
 -------------------------------------------------------
 A restricted SCF calculation will be
 performed using DIIS
 SCF converges when DIIS error is below 1.0e-08
 ---------------------------------------
  Cycle       Energy         DIIS error
 ---------------------------------------
    1   -7415.4533413777      1.33e-03  
    2   -7415.4447720514      2.58e-03  
    3   -7415.4552586573      1.39e-03  
    4   -7415.4597048891      3.52e-04  
    5   -7415.4599426210      8.34e-05  
    6   -7415.4599557305      1.95e-05  
    7   -7415.4599566269      5.48e-06  
    8   -7415.4599567117      5.30e-06  
    9   -7415.4599567926      7.80e-07  
   10   -7415.4599567961      1.80e-07  
   11   -7415.4599567962      3.06e-08  
   12   -7415.4599567962      9.75e-09  Convergence criterion met
 ---------------------------------------
 SCF time:   CPU 11.35s  wall 3.00s 
 SCF   energy in the final basis set =    -7415.4599567962
 Total energy in the final basis set =    -7415.4599567962

 --------------------------------------------------------------
             Orbital Energies (a.u.) and Symmetries
 --------------------------------------------------------------

 Alpha MOs, Restricted
 -- Occupied --                  
******* -176.33 -165.73 -165.73 -165.73  -77.18  -35.82  -31.32
  1 A'    2 A'    3 A'    1 A"    4 A'    5 A'    6 A'    7 A'                 
-31.311 -31.311 -24.752 -22.970 -22.968 -22.968 -22.962 -22.962
  2 A"    8 A'    9 A'   10 A'    3 A"   11 A'   12 A'    4 A"                 
-14.403  -6.669  -6.373  -4.832  -4.829  -4.825  -4.788  -4.769
 13 A'   14 A'   15 A'   16 A'    5 A"   17 A'   18 A'    6 A"                 
 -4.769  -2.052  -2.046  -2.046  -2.031  -2.030  -1.288  -0.823
 19 A'   20 A'    7 A"   21 A'   22 A'    8 A"   23 A'   24 A'                 
 -0.659  -0.633  -0.525  -0.523  -0.471  -0.365  -0.326  -0.307
 25 A'   26 A'    9 A"   27 A'   28 A'   29 A'   10 A"   30 A'                 
 -0.279  -0.278
 11 A"   31 A'                                                                 
 -- Virtual --                   
 -0.174  -0.134  -0.020   0.003   0.012   0.039   0.054   0.069
 32 A'   12 A"   33 A'   34 A'   35 A'   13 A"   36 A'   37 A'                 
  0.125   0.137   0.140   0.168   0.187   0.193   0.218   0.228
 38 A'   39 A'   14 A"   40 A'   41 A'   15 A"   42 A'   16 A"                 
  0.230   0.269   0.270   0.271   0.306   0.336   0.382   0.392
 43 A'   17 A"   44 A'   45 A'   46 A'   47 A'   48 A'   18 A"                 
  0.404   0.421   0.464   0.535   0.590   0.591   0.620   0.637
 19 A"   49 A'   50 A'   51 A'   20 A"   52 A'   53 A'   21 A"                 
  0.785   0.834   0.837   0.897   0.965   1.135   1.256   1.281
 54 A'   55 A'   22 A"   56 A'   57 A'   58 A'   23 A"   59 A'                 
  1.282   1.299   1.308   1.323   1.466   1.535   1.628   1.870
 24 A"   60 A'   61 A'   62 A'   25 A"   63 A'   64 A'   65 A'                 
  1.943   2.010   2.026   2.101   2.419   3.696   3.700   3.744
 26 A"   66 A'   27 A"   67 A'   68 A'   69 A'   28 A"   29 A"                 
  3.753   3.757   3.782   3.826   3.944   3.951   3.953   3.986
 70 A'   30 A"   71 A'   72 A'   31 A"   73 A'   32 A"   74 A'                 
  4.068   4.109   4.281   5.959   5.971   5.999   6.203   6.225
 75 A'   76 A'   77 A'   33 A"   78 A'   79 A'   34 A"   80 A'                 
  6.244   6.893  13.717  13.789  13.853  27.713  28.305  28.314
 81 A'   82 A'   35 A"   83 A'   84 A'   85 A'   36 A"   86 A'                 
 28.332  28.514  28.517  28.518  28.530  28.581  35.223  66.695
 87 A'   37 A"   38 A"   88 A'   89 A'   90 A'   91 A'   92 A'                 
127.852 127.858 127.877 151.531 162.9661901.688
 39 A"   93 A'   94 A'   95 A'   96 A'   97 A'                                 

 Beta MOs, Restricted
 -- Occupied --                  
******* -176.33 -165.73 -165.73 -165.73  -77.18  -35.82  -31.32
  1 A'    2 A'    3 A'    1 A"    4 A'    5 A'    6 A'    7 A'                 
-31.311 -31.311 -24.752 -22.970 -22.968 -22.968 -22.962 -22.962
  2 A"    8 A'    9 A'   10 A'    3 A"   11 A'   12 A'    4 A"                 
-14.403  -6.669  -6.373  -4.832  -4.829  -4.825  -4.788  -4.769
 13 A'   14 A'   15 A'   16 A'    5 A"   17 A'   18 A'    6 A"                 
 -4.769  -2.052  -2.046  -2.046  -2.031  -2.030  -1.288  -0.823
 19 A'   20 A'    7 A"   21 A'   22 A'    8 A"   23 A'   24 A'                 
 -0.659  -0.633  -0.525  -0.523  -0.471  -0.365  -0.326  -0.307
 25 A'   26 A'    9 A"   27 A'   28 A'   29 A'   10 A"   30 A'                 
 -0.279  -0.278
 11 A"   31 A'                                                                 
 -- Virtual --                   
 -0.174  -0.134  -0.020   0.003   0.012   0.039   0.054   0.069
 32 A'   12 A"   33 A'   34 A'   35 A'   13 A"   36 A'   37 A'                 
  0.125   0.137   0.140   0.168   0.187   0.193   0.218   0.228
 38 A'   39 A'   14 A"   40 A'   41 A'   15 A"   42 A'   16 A"                 
  0.230   0.269   0.270   0.271   0.306   0.336   0.382   0.392
 43 A'   17 A"   44 A'   45 A'   46 A'   47 A'   48 A'   18 A"                 
  0.404   0.421   0.464   0.535   0.590   0.591   0.620   0.637
 19 A"   49 A'   50 A'   51 A'   20 A"   52 A'   53 A'   21 A"                 
  0.785   0.834   0.837   0.897   0.965   1.135   1.256   1.281
 54 A'   55 A'   22 A"   56 A'   57 A'   58 A'   23 A"   59 A'                 
  1.282   1.299   1.308   1.323   1.466   1.535   1.628   1.870
 24 A"   60 A'   61 A'   62 A'   25 A"   63 A'   64 A'   65 A'                 
  1.943   2.010   2.026   2.101   2.419   3.696   3.700   3.744
 26 A"   66 A'   27 A"   67 A'   68 A'   69 A'   28 A"   29 A"                 
  3.753   3.757   3.782   3.826   3.944   3.951   3.953   3.986
 70 A'   30 A"   71 A'   72 A'   31 A"   73 A'   32 A"   74 A'                 
  4.068   4.109   4.281   5.959   5.971   5.999   6.203   6.225
 75 A'   76 A'   77 A'   33 A"   78 A'   79 A'   34 A"   80 A'                 
  6.244   6.893  13.717  13.789  13.853  27.713  28.305  28.314
 81 A'   82 A'   35 A"   83 A'   84 A'   85 A'   36 A"   86 A'                 
 28.332  28.514  28.517  28.518  28.530  28.581  35.223  66.695
 87 A'   37 A"   38 A"   88 A'   89 A'   90 A'   91 A'   92 A'                 
127.852 127.858 127.877 151.531 162.9661901.688
 39 A"   93 A'   94 A'   95 A'   96 A'   97 A'                                 
 --------------------------------------------------------------

          Ground-State Mulliken Net Atomic Charges

     Atom                 Charge (a.u.)
  ----------------------------------------
      1 P                     0.370741
      2 N                    -0.386284
      3 I                     0.085983
      4 F                    -0.070440
  ----------------------------------------
  Sum of atomic charges =    -0.000000

 -----------------------------------------------------------------
                    Cartesian Multipole Moments
 -----------------------------------------------------------------
    Charge (ESU x 10^10)
                -0.0000
    Dipole Moment (Debye)
         X       0.2953      Y      -1.7750      Z      -0.0000
       Tot       1.7994
    Quadrupole Moments (Debye-Ang)
        XX     -47.8777     XY      -1.9470     YY     -54.7663
        XZ      -0.0000     YZ      -0.0000     ZZ     -52.0293
    Octopole Moments (Debye-Ang^2)
       XXX     -68.3275    XXY      -7.9390    XYY     -17.7167
       YYY      -1.9275    XXZ      -0.0000    XYZ      -0.0000
       YYZ      -0.0000    XZZ     -12.3537    YZZ      -0.3813
       ZZZ      -0.0000
    Hexadecapole Moments (Debye-Ang^3)
      XXXX   -1248.7329   XXXY      -5.7044   XXYY    -223.2050
      XYYY       6.1859   YYYY    -117.5805   XXXZ      -0.0000
      XXYZ      -0.0000   XYYZ      -0.0000   YYYZ      -0.0000
      XXZZ    -207.4967   XYZZ       1.7523   YYZZ     -30.6860
      XZZZ      -0.0000   YZZZ      -0.0000   ZZZZ     -69.5669
 -----------------------------------------------------------------
 Calculating analytic gradient of the SCF energy
 Gradient of SCF Energy
            1           2           3           4
    1   0.1126414  -0.0504873  -0.0386129  -0.0235412
    2  -0.0152837   0.0547275  -0.0074380  -0.0320058
    3  -0.0000000  -0.0000000  -0.0000000   0.0000000
 Max gradient component =       1.126E-01
 RMS gradient           =       4.242E-02
 Gradient time:  CPU 3.32 s  wall 0.93 s
 Geometry Optimization Parameters
   NAtoms,    NIC,     NZ,  NCons,   NDum,   NFix, NCnnct, MaxDiis
        4      14       4       0       0       0       0       0

 Cartesian Hessian Update
 Hessian Updated using BFGS Update


** GEOMETRY OPTIMIZATION IN DELOCALIZED INTERNAL COORDINATES **
   Searching for a Minimum

   Optimization Cycle:   2

                       Coordinates (Angstroms)
     ATOM                X               Y               Z
      1  P         2.3252802251   -0.4114950749    0.0000000000
      2  N         1.0367331594    0.8362669806    0.0000000000
      3  I        -1.3222961767   -0.0268845714    0.0000000000
      4  F         3.7590727227    0.1985267156    0.0000000000
   Point Group: cs    Number of degrees of freedom:     5


   Energy is  -7415.459956796

 Hessian Updated using BFGS Update

  5 Hessian modes will be used to form the next step
  Hessian Eigenvalues:
     0.030596    0.090892    0.248441    0.276824    0.650635

 Minimum Search - Taking Simple RFO Step
 Searching for Lamda that Minimizes Along All modes
 Value Taken    Lamda =  -0.10014168
 Calculated Step too Large.  Step scaled by  0.373658
 Step Taken.  Stepsize is  0.300000

                             Maximum     Tolerance    Cnvgd?
         Gradient           0.092765      0.000300      NO
         Displacement       0.210087      0.001200      NO
         Energy change     -0.039890      0.000001      NO


 New Cartesian Coordinates Obtained by Inverse Iteration

 Displacement from previous Coordinates is:  0.411236
 ----------------------------------------------------------------
             Standard Nuclear Orientation (Angstroms)
    I     Atom           X                Y                Z
 ----------------------------------------------------------------
    1      P       2.2322390806    -0.4359798033     0.0000000000
    2      N       1.1054725185     0.7987262485     0.0000000000
    3      I      -1.1895144350    -0.0138154394     0.0000000000
    4      F       3.6505927663     0.2474830440     0.0000000000
 ----------------------------------------------------------------
 Molecular Point Group                 Cs    NOp =  2
 Largest Abelian Subgroup              Cs    NOp =  2
 Nuclear Repulsion Energy =   346.1546361497 hartrees
 There are       42 alpha and       42 beta electrons
 Applying Cartesian multipole field
    Component          Value
    ---------          -----
     (2,0,0)        1.00000E-11
     (0,2,0)        2.00000E-11
     (0,0,2)       -3.00000E-11
 Nucleus-field energy     =     0.0000000105 hartrees
 Requested basis set is 6-311++G(d,p)
 There are 49 shells and 136 basis functions
 A cutoff of  1.0D-11 yielded    998 shell pairs
 There are      8136 function pairs (      9140 Cartesian)
 Smallest overlap matrix eigenvalue = 2.46E-03
 Guess MOs from SCF MO coefficient file

 -----------------------------------------------------------------------
  General SCF calculation program by
  Eric Jon Sundstrom, Paul Horn, Yuezhi Mao, Dmitri Zuev, Alec White,
  David Stuck, Shaama M.S., Shane Yost, Joonho Lee, David Small,
  Daniel Levine, Susi Lehtola, Hugh Burton, Evgeny Epifanovsky
 -----------------------------------------------------------------------
 Exchange:     0.2000 Hartree-Fock + 0.0800 Slater + 0.7200 B88
 Correlation:  0.1900 VWN1RPA + 0.8100 LYP
 Using SG-1 standard quadrature grid
 using 4 threads for integral computing
 -------------------------------------------------------
 OpenMP Integral computing Module                
 Release: version 2.0, May 2017, Q-Chem Inc. Pleasanton 
 -------------------------------------------------------
 -------------------------------------------------------
 OpenMP BLAS3 based DFT computing Module                
 Release: version 1.0, May 2013, Q-Chem Inc. Pittsburgh 
 -------------------------------------------------------
 A restricted SCF calculation will be
 performed using DIIS
 SCF converges when DIIS error is below 1.0e-08
 ---------------------------------------
  Cycle       Energy         DIIS error
 ---------------------------------------
    1   -7415.4852868172      1.48e-03  
    2   -7415.4781905684      2.57e-03  
    3   -7415.4887032521      1.33e-03  
    4   -7415.4927131941      3.11e-04  
    5   -7415.4928933425      9.24e-05  
    6   -7415.4929061871      2.27e-05  
    7   -7415.4929073736      9.34e-06  
    8   -7415.4929076159      3.66e-06  
    9   -7415.4929076503      5.95e-07  
   10   -7415.4929076523      1.54e-07  
   11   -7415.4929076524      2.33e-08  
   12   -7415.4929076523      6.17e-09  Convergence criterion met
 ---------------------------------------
 SCF time:   CPU 11.77s  wall 3.00s 
 SCF   energy in the final basis set =    -7415.4929076523
 Total energy in the final basis set =    -7415.4929076523

 --------------------------------------------------------------
             Orbital Energies (a.u.) and Symmetries
 --------------------------------------------------------------

 Alpha MOs, Restricted
 -- Occupied --                  
******* -176.33 -165.74 -165.74 -165.74  -77.17  -35.83  -31.33
  1 A'    2 A'    3 A'    4 A'    1 A"    5 A'    6 A'    7 A'                 
-31.317 -31.317 -24.736 -22.975 -22.973 -22.973 -22.967 -22.967
  8 A'    2 A"    9 A'   10 A'   11 A'    3 A"   12 A'    4 A"                 
-14.392  -6.659  -6.378  -4.822  -4.820  -4.816  -4.793  -4.774
 13 A'   14 A'   15 A'   16 A'    5 A"   17 A'   18 A'   19 A'                 
 -4.774  -2.058  -2.052  -2.052  -2.036  -2.036  -1.269  -0.854
  6 A"   20 A'   21 A'    7 A"   22 A'    8 A"   23 A'   24 A'                 
 -0.660  -0.621  -0.510  -0.508  -0.465  -0.377  -0.341  -0.314
 25 A'   26 A'    9 A"   27 A'   28 A'   29 A'   10 A"   30 A'                 
 -0.283  -0.282
 11 A"   31 A'                                                                 
 -- Virtual --                   
 -0.165  -0.121  -0.016   0.011   0.017   0.040   0.055   0.090
 32 A'   12 A"   33 A'   34 A'   35 A'   13 A"   36 A'   37 A'                 
  0.126   0.141   0.142   0.171   0.183   0.191   0.216   0.225
 38 A'   14 A"   39 A'   40 A'   41 A'   15 A"   42 A'   16 A"                 
  0.237   0.271   0.276   0.283   0.318   0.341   0.388   0.390
 43 A'   17 A"   44 A'   45 A'   46 A'   47 A'   48 A'   18 A"                 
  0.403   0.428   0.477   0.556   0.601   0.606   0.625   0.641
 19 A"   49 A'   50 A'   51 A'   52 A'   20 A"   53 A'   21 A"                 
  0.762   0.836   0.888   0.935   0.951   1.143   1.259   1.282
 54 A'   22 A"   55 A'   56 A'   57 A'   58 A'   23 A"   59 A'                 
  1.286   1.299   1.324   1.330   1.475   1.554   1.626   1.885
 24 A"   60 A'   61 A'   62 A'   25 A"   63 A'   64 A'   65 A'                 
  1.943   2.040   2.066   2.137   2.511   3.707   3.716   3.751
 26 A"   66 A'   27 A"   67 A'   68 A'   69 A'   28 A"   70 A'                 
  3.755   3.760   3.808   3.888   3.940   3.948   3.951   3.987
 29 A"   30 A"   71 A'   72 A'   31 A"   73 A'   32 A"   74 A'                 
  4.086   4.118   4.296   5.957   5.968   5.998   6.218   6.244
 75 A'   76 A'   77 A'   33 A"   78 A'   79 A'   34 A"   80 A'                 
  6.270   6.948  13.727  13.825  13.864  27.725  28.301  28.310
 81 A'   82 A'   35 A"   83 A'   84 A'   85 A'   36 A"   86 A'                 
 28.329  28.510  28.512  28.514  28.527  28.588  35.237  66.713
 87 A'   37 A"   38 A"   88 A'   89 A'   90 A'   91 A'   92 A'                 
127.848 127.855 127.875 151.541 163.0301901.699
 39 A"   93 A'   94 A'   95 A'   96 A'   97 A'                                 

 Beta MOs, Restricted
 -- Occupied --                  
******* -176.33 -165.74 -165.74 -165.74  -77.17  -35.83  -31.33
  1 A'    2 A'    3 A'    4 A'    1 A"    5 A'    6 A'    7 A'                 
-31.317 -31.317 -24.736 -22.975 -22.973 -22.973 -22.967 -22.967
  8 A'    2 A"    9 A'   10 A'   11 A'    3 A"   12 A'    4 A"                 
-14.392  -6.659  -6.378  -4.822  -4.820  -4.816  -4.793  -4.774
 13 A'   14 A'   15 A'   16 A'    5 A"   17 A'   18 A'   19 A'                 
 -4.774  -2.058  -2.052  -2.052  -2.036  -2.036  -1.269  -0.854
  6 A"   20 A'   21 A'    7 A"   22 A'    8 A"   23 A'   24 A'                 
 -0.660  -0.621  -0.510  -0.508  -0.465  -0.377  -0.341  -0.314
 25 A'   26 A'    9 A"   27 A'   28 A'   29 A'   10 A"   30 A'                 
 -0.283  -0.282
 11 A"   31 A'                                                                 
 -- Virtual --                   
 -0.165  -0.121  -0.016   0.011   0.017   0.040   0.055   0.090
 32 A'   12 A"   33 A'   34 A'   35 A'   13 A"   36 A'   37 A'                 
  0.126   0.141   0.142   0.171   0.183   0.191   0.216   0.225
 38 A'   14 A"   39 A'   40 A'   41 A'   15 A"   42 A'   16 A"                 
  0.237   0.271   0.276   0.283   0.318   0.341   0.388   0.390
 43 A'   17 A"   44 A'   45 A'   46 A'   47 A'   48 A'   18 A"                 
  0.403   0.428   0.477   0.556   0.601   0.606   0.625   0.641
 19 A"   49 A'   50 A'   51 A'   52 A'   20 A"   53 A'   21 A"                 
  0.762   0.836   0.888   0.935   0.951   1.143   1.259   1.282
 54 A'   22 A"   55 A'   56 A'   57 A'   58 A'   23 A"   59 A'                 
  1.286   1.299   1.324   1.330   1.475   1.554   1.626   1.885
 24 A"   60 A'   61 A'   62 A'   25 A"   63 A'   64 A'   65 A'                 
  1.943   2.040   2.066   2.137   2.511   3.707   3.716   3.751
 26 A"   66 A'   27 A"   67 A'   68 A'   69 A'   28 A"   70 A'                 
  3.755   3.760   3.808   3.888   3.940   3.948   3.951   3.987
 29 A"   30 A"   71 A'   72 A'   31 A"   73 A'   32 A"   74 A'                 
  4.086   4.118   4.296   5.957   5.968   5.998   6.218   6.244
 75 A'   76 A'   77 A'   33 A"   78 A'   79 A'   34 A"   80 A'                 
  6.270   6.948  13.727  13.825  13.864  27.725  28.301  28.310
 81 A'   82 A'   35 A"   83 A'   84 A'   85 A'   36 A"   86 A'                 
 28.329  28.510  28.512  28.514  28.527  28.588  35.237  66.713
 87 A'   37 A"   38 A"   88 A'   89 A'   90 A'   91 A'   92 A'                 
127.848 127.855 127.875 151.541 163.0301901.699
 39 A"   93 A'   94 A'   95 A'   96 A'   97 A'                                 
 --------------------------------------------------------------

          Ground-State Mulliken Net Atomic Charges

     Atom                 Charge (a.u.)
  ----------------------------------------
      1 P                     0.393248
      2 N                    -0.394521
      3 I                     0.103744
      4 F                    -0.102471
  ----------------------------------------
  Sum of atomic charges =     0.000000

 -----------------------------------------------------------------
                    Cartesian Multipole Moments
 -----------------------------------------------------------------
    Charge (ESU x 10^10)
                 0.0000
    Dipole Moment (Debye)
         X      -0.3705      Y      -1.9714      Z       0.0000
       Tot       2.0059
    Quadrupole Moments (Debye-Ang)
        XX     -49.7612     XY      -2.6442     YY     -54.5680
        XZ      -0.0000     YZ      -0.0000     ZZ     -51.5600
    Octopole Moments (Debye-Ang^2)
       XXX     -80.9121    XXY      -9.8150    XYY     -20.7984
       YYY      -1.9967    XXZ       0.0000    XYZ      -0.0000
       YYZ      -0.0000    XZZ     -14.6767    YZZ      -0.4846
       ZZZ       0.0000
    Hexadecapole Moments (Debye-Ang^3)
      XXXX   -1163.5159   XXXY     -11.3571   XXYY    -206.3885
      XYYY       5.3474   YYYY    -116.4986   XXXZ       0.0000
      XXYZ       0.0000   XYYZ       0.0000   YYYZ       0.0000
      XXZZ    -189.4144   XYZZ       1.3883   YYZZ     -30.1714
      XZZZ       0.0000   YZZZ       0.0000   ZZZZ     -67.9663
 -----------------------------------------------------------------
 Calculating analytic gradient of the SCF energy
 Gradient of SCF Energy
            1           2           3           4
    1   0.0730177  -0.0094832  -0.0453716  -0.0181628
    2  -0.0113131   0.0443189  -0.0113244  -0.0216813
    3  -0.0000000   0.0000000   0.0000000  -0.0000000
 Max gradient component =       7.302E-02
 RMS gradient           =       2.958E-02
 Gradient time:  CPU 3.48 s  wall 0.99 s
 Geometry Optimization Parameters
   NAtoms,    NIC,     NZ,  NCons,   NDum,   NFix, NCnnct, MaxDiis
        4      14       4       0       0       0       0       0

 Cartesian Hessian Update
 Hessian Updated using BFGS Update


** GEOMETRY OPTIMIZATION IN DELOCALIZED INTERNAL COORDINATES **
   Searching for a Minimum

   Optimization Cycle:   3

                       Coordinates (Angstroms)
     ATOM                X               Y               Z
      1  P         2.2322390806   -0.4359798033    0.0000000000
      2  N         1.1054725185    0.7987262485    0.0000000000
      3  I        -1.1895144350   -0.0138154394    0.0000000000
      4  F         3.6505927663    0.2474830440    0.0000000000
   Point Group: cs    Number of degrees of freedom:     5


   Energy is  -7415.492907652

 Hessian Updated using BFGS Update

  5 Hessian modes will be used to form the next step
  Hessian Eigenvalues:
     0.028758    0.198654    0.254125    0.288677    0.638448

 Minimum Search - Taking Simple RFO Step
 Searching for Lamda that Minimizes Along All modes
 Value Taken    Lamda =  -0.06236943
 Calculated Step too Large.  Step scaled by  0.389948
 Step Taken.  Stepsize is  0.300000

                             Maximum     Tolerance    Cnvgd?
         Gradient           0.061137      0.000300      NO
         Displacement       0.196955      0.001200      NO
         Energy change     -0.032951      0.000001      NO


 New Cartesian Coordinates Obtained by Inverse Iteration

 Displacement from previous Coordinates is:  0.359950
 ----------------------------------------------------------------
             Standard Nuclear Orientation (Angstroms)
    I     Atom           X                Y                Z
 ----------------------------------------------------------------
    1      P       2.1532967954    -0.4491272918     0.0000000000
    2      N       1.1238310705     0.7694694688     0.0000000000
    3      I      -1.0455585234    -0.0000487923     0.0000000000
    4      F       3.5672205879     0.2761206650     0.0000000000
 ----------------------------------------------------------------
 Molecular Point Group                 Cs    NOp =  2
 Largest Abelian Subgroup              Cs    NOp =  2
 Nuclear Repulsion Energy =   363.3132715257 hartrees
 There are       42 alpha and       42 beta electrons
 Applying Cartesian multipole field
    Component          Value
    ---------          -----
     (2,0,0)        1.00000E-11
     (0,2,0)        2.00000E-11
     (0,0,2)       -3.00000E-11
 Nucleus-field energy     =     0.0000000095 hartrees
 Requested basis set is 6-311++G(d,p)
 There are 49 shells and 136 basis functions
 A cutoff of  1.0D-11 yielded   1008 shell pairs
 There are      8183 function pairs (      9191 Cartesian)
 Smallest overlap matrix eigenvalue = 2.44E-03
 Guess MOs from SCF MO coefficient file

 -----------------------------------------------------------------------
  General SCF calculation program by
  Eric Jon Sundstrom, Paul Horn, Yuezhi Mao, Dmitri Zuev, Alec White,
  David Stuck, Shaama M.S., Shane Yost, Joonho Lee, David Small,
  Daniel Levine, Susi Lehtola, Hugh Burton, Evgeny Epifanovsky
 -----------------------------------------------------------------------
 Exchange:     0.2000 Hartree-Fock + 0.0800 Slater + 0.7200 B88
 Correlation:  0.1900 VWN1RPA + 0.8100 LYP
 Using SG-1 standard quadrature grid
 using 4 threads for integral computing
 -------------------------------------------------------
 OpenMP Integral computing Module                
 Release: version 2.0, May 2017, Q-Chem Inc. Pleasanton 
 -------------------------------------------------------
 -------------------------------------------------------
 OpenMP BLAS3 based DFT computing Module                
 Release: version 1.0, May 2013, Q-Chem Inc. Pittsburgh 
 -------------------------------------------------------
 A restricted SCF calculation will be
 performed using DIIS
 SCF converges when DIIS error is below 1.0e-08
 ---------------------------------------
  Cycle       Energy         DIIS error
 ---------------------------------------
    1   -7415.5079673701      1.21e-03  
    2   -7415.5035369002      2.05e-03  
    3   -7415.5110301016      8.45e-04  
    4   -7415.5125760214      2.04e-04  
    5   -7415.5126678183      6.19e-05  
    6   -7415.5126735681      1.72e-05  
    7   -7415.5126742232      7.40e-06  
    8   -7415.5126743456      2.43e-06  
    9   -7415.5126743563      3.68e-07  
   10   -7415.5126743569      1.03e-07  
   11   -7415.5126743569      2.26e-08  
   12   -7415.5126743569      4.92e-09  Convergence criterion met
 ---------------------------------------
 SCF time:   CPU 12.17s  wall 4.00s 
 SCF   energy in the final basis set =    -7415.5126743569
 Total energy in the final basis set =    -7415.5126743569

 --------------------------------------------------------------
             Orbital Energies (a.u.) and Symmetries
 --------------------------------------------------------------

 Alpha MOs, Restricted
 -- Occupied --                  
******* -176.34 -165.74 -165.74 -165.74  -77.16  -35.83  -31.33
  1 A'    2 A'    3 A'    4 A'    1 A"    5 A'    6 A'    7 A'                 
-31.319 -31.319 -24.723 -22.978 -22.976 -22.976 -22.970 -22.970
  8 A'    2 A"    9 A'   10 A'   11 A'    3 A"   12 A'    4 A"                 
-14.381  -6.653  -6.381  -4.815  -4.813  -4.808  -4.797  -4.777
 13 A'   14 A'   15 A'   16 A'    5 A"   17 A'   18 A'   19 A'                 
 -4.777  -2.061  -2.055  -2.055  -2.039  -2.039  -1.254  -0.880
  6 A"   20 A'   21 A'    7 A"   22 A'    8 A"   23 A'   24 A'                 
 -0.667  -0.608  -0.498  -0.497  -0.465  -0.387  -0.356  -0.321
 25 A'   26 A'    9 A"   27 A'   28 A'   29 A'   10 A"   30 A'                 
 -0.283  -0.283
 31 A'   11 A"                                                                 
 -- Virtual --                   
 -0.146  -0.114  -0.016   0.012   0.021   0.041   0.054   0.100
 32 A'   12 A"   33 A'   34 A'   35 A'   13 A"   36 A'   37 A'                 
  0.130   0.141   0.143   0.174   0.182   0.192   0.216   0.220
 38 A'   14 A"   39 A'   40 A'   41 A'   15 A"   42 A'   16 A"                 
  0.244   0.273   0.282   0.292   0.325   0.351   0.390   0.397
 43 A'   17 A"   44 A'   45 A'   46 A'   47 A'   18 A"   48 A'                 
  0.405   0.442   0.480   0.578   0.620   0.620   0.635   0.642
 19 A"   49 A'   50 A'   51 A'   52 A'   20 A"   53 A'   21 A"                 
  0.753   0.835   0.886   0.932   1.004   1.166   1.261   1.279
 54 A'   22 A"   55 A'   56 A'   57 A'   58 A'   23 A"   59 A'                 
  1.288   1.291   1.337   1.354   1.482   1.566   1.618   1.901
 60 A'   24 A"   61 A'   62 A'   25 A"   63 A'   64 A'   65 A'                 
  1.947   2.075   2.097   2.167   2.575   3.705   3.728   3.749
 26 A"   66 A'   27 A"   67 A'   68 A'   69 A'   28 A"   70 A'                 
  3.762   3.767   3.833   3.939   3.948   3.953   3.955   3.993
 29 A"   30 A"   71 A'   31 A"   72 A'   73 A'   32 A"   74 A'                 
  4.124   4.138   4.316   5.957   5.968   5.995   6.231   6.260
 75 A'   76 A'   77 A'   33 A"   78 A'   79 A'   34 A"   80 A'                 
  6.288   6.989  13.734  13.838  13.908  27.749  28.301  28.310
 81 A'   82 A'   35 A"   83 A'   84 A'   85 A'   36 A"   86 A'                 
 28.326  28.508  28.513  28.513  28.529  28.604  35.256  66.728
 87 A'   37 A"   88 A'   38 A"   89 A'   90 A'   91 A'   92 A'                 
127.847 127.854 127.875 151.561 163.0851901.720
 39 A"   93 A'   94 A'   95 A'   96 A'   97 A'                                 

 Beta MOs, Restricted
 -- Occupied --                  
******* -176.34 -165.74 -165.74 -165.74  -77.16  -35.83  -31.33
  1 A'    2 A'    3 A'    4 A'    1 A"    5 A'    6 A'    7 A'                 
-31.319 -31.319 -24.723 -22.978 -22.976 -22.976 -22.970 -22.970
  8 A'    2 A"    9 A'   10 A'   11 A'    3 A"   12 A'    4 A"                 
-14.381  -6.653  -6.381  -4.815  -4.813  -4.808  -4.797  -4.777
 13 A'   14 A'   15 A'   16 A'    5 A"   17 A'   18 A'   19 A'                 
 -4.777  -2.061  -2.055  -2.055  -2.039  -2.039  -1.254  -0.880
  6 A"   20 A'   21 A'    7 A"   22 A'    8 A"   23 A'   24 A'                 
 -0.667  -0.608  -0.498  -0.497  -0.465  -0.387  -0.356  -0.321
 25 A'   26 A'    9 A"   27 A'   28 A'   29 A'   10 A"   30 A'                 
 -0.283  -0.283
 31 A'   11 A"                                                                 
 -- Virtual --                   
 -0.146  -0.114  -0.016   0.012   0.021   0.041   0.054   0.100
 32 A'   12 A"   33 A'   34 A'   35 A'   13 A"   36 A'   37 A'                 
  0.130   0.141   0.143   0.174   0.182   0.192   0.216   0.220
 38 A'   14 A"   39 A'   40 A'   41 A'   15 A"   42 A'   16 A"                 
  0.244   0.273   0.282   0.292   0.325   0.351   0.390   0.397
 43 A'   17 A"   44 A'   45 A'   46 A'   47 A'   18 A"   48 A'                 
  0.405   0.442   0.480   0.578   0.620   0.620   0.635   0.642
 19 A"   49 A'   50 A'   51 A'   52 A'   20 A"   53 A'   21 A"                 
  0.753   0.835   0.886   0.932   1.004   1.166   1.261   1.279
 54 A'   22 A"   55 A'   56 A'   57 A'   58 A'   23 A"   59 A'                 
  1.288   1.291   1.337   1.354   1.482   1.566   1.618   1.901
 60 A'   24 A"   61 A'   62 A'   25 A"   63 A'   64 A'   65 A'                 
  1.947   2.075   2.097   2.167   2.575   3.705   3.728   3.749
 26 A"   66 A'   27 A"   67 A'   68 A'   69 A'   28 A"   70 A'                 
  3.762   3.767   3.833   3.939   3.948   3.953   3.955   3.993
 29 A"   30 A"   71 A'   31 A"   72 A'   73 A'   32 A"   74 A'                 
  4.124   4.138   4.316   5.957   5.968   5.995   6.231   6.260
 75 A'   76 A'   77 A'   33 A"   78 A'   79 A'   34 A"   80 A'                 
  6.288   6.989  13.734  13.838  13.908  27.749  28.301  28.310
 81 A'   82 A'   35 A"   83 A'   84 A'   85 A'   36 A"   86 A'                 
 28.326  28.508  28.513  28.513  28.529  28.604  35.256  66.728
 87 A'   37 A"   88 A'   38 A"   89 A'   90 A'   91 A'   92 A'                 
127.847 127.854 127.875 151.561 163.0851901.720
 39 A"   93 A'   94 A'   95 A'   96 A'   97 A'                                 
 --------------------------------------------------------------

          Ground-State Mulliken Net Atomic Charges

     Atom                 Charge (a.u.)
  ----------------------------------------
      1 P                     0.404185
      2 N                    -0.393626
      3 I                     0.117802
      4 F                    -0.128361
  ----------------------------------------
  Sum of atomic charges =     0.000000

 -----------------------------------------------------------------
                    Cartesian Multipole Moments
 -----------------------------------------------------------------
    Charge (ESU x 10^10)
                 0.0000
    Dipole Moment (Debye)
         X      -0.8079      Y      -2.0572      Z       0.0000
       Tot       2.2101
    Quadrupole Moments (Debye-Ang)
        XX     -51.3916     XY      -3.0736     YY     -54.3020
        XZ      -0.0000     YZ       0.0000     ZZ     -51.1603
    Octopole Moments (Debye-Ang^2)
       XXX     -92.5859    XXY     -11.0260    XYY     -23.8705
       YYY      -2.2812    XXZ      -0.0000    XYZ       0.0000
       YYZ      -0.0000    XZZ     -17.3902    YZZ      -0.6433
       ZZZ      -0.0000
    Hexadecapole Moments (Debye-Ang^3)
      XXXX   -1085.5804   XXXY     -14.3725   XXYY    -190.5655
      XYYY       5.3569   YYYY    -115.0215   XXXZ      -0.0000
      XXYZ       0.0000   XYYZ       0.0000   YYYZ       0.0000
      XXZZ    -173.2846   XYZZ       1.3543   YYZZ     -29.6694
      XZZZ      -0.0000   YZZZ       0.0000   ZZZZ     -66.6722
 -----------------------------------------------------------------
 Calculating analytic gradient of the SCF energy
 Gradient of SCF Energy
            1           2           3           4
    1   0.0301004   0.0205713  -0.0350797  -0.0155919
    2   0.0057089   0.0176589  -0.0107670  -0.0126008
    3   0.0000000  -0.0000000  -0.0000000  -0.0000000
 Max gradient component =       3.508E-02
 RMS gradient           =       1.689E-02
 Gradient time:  CPU 3.63 s  wall 1.00 s
 Geometry Optimization Parameters
   NAtoms,    NIC,     NZ,  NCons,   NDum,   NFix, NCnnct, MaxDiis
        4      14       4       0       0       0       0       0

 Cartesian Hessian Update
 Hessian Updated using BFGS Update


** GEOMETRY OPTIMIZATION IN DELOCALIZED INTERNAL COORDINATES **
   Searching for a Minimum

   Optimization Cycle:   4

                       Coordinates (Angstroms)
     ATOM                X               Y               Z
      1  P         2.1532967954   -0.4491272918    0.0000000000
      2  N         1.1238310705    0.7694694688    0.0000000000
      3  I        -1.0455585234   -0.0000487923    0.0000000000
      4  F         3.5672205879    0.2761206650    0.0000000000
   Point Group: cs    Number of degrees of freedom:     5


   Energy is  -7415.512674357

 Hessian Updated using BFGS Update

  5 Hessian modes will be used to form the next step
  Hessian Eigenvalues:
     0.051425    0.249005    0.261522    0.374150    0.628693

 Minimum Search - Taking Simple RFO Step
 Searching for Lamda that Minimizes Along All modes
 Value Taken    Lamda =  -0.02177470
 Calculated Step too Large.  Step scaled by  0.565994
 Step Taken.  Stepsize is  0.300000

                             Maximum     Tolerance    Cnvgd?
         Gradient           0.039804      0.000300      NO
         Displacement       0.227654      0.001200      NO
         Energy change     -0.019767      0.000001      NO


 New Cartesian Coordinates Obtained by Inverse Iteration

 Displacement from previous Coordinates is:  0.287151
 ----------------------------------------------------------------
             Standard Nuclear Orientation (Angstroms)
    I     Atom           X                Y                Z
 ----------------------------------------------------------------
    1      P       2.1056806986    -0.4682345035     0.0000000000
    2      N       1.0987285608     0.7471344674     0.0000000000
    3      I      -0.9202453708     0.0203497106     0.0000000000
    4      F       3.5146260419     0.2971643753     0.0000000000
 ----------------------------------------------------------------
 Molecular Point Group                 Cs    NOp =  2
 Largest Abelian Subgroup              Cs    NOp =  2
 Nuclear Repulsion Energy =   378.8758411727 hartrees
 There are       42 alpha and       42 beta electrons
 Applying Cartesian multipole field
    Component          Value
    ---------          -----
     (2,0,0)        1.00000E-11
     (0,2,0)        2.00000E-11
     (0,0,2)       -3.00000E-11
 Nucleus-field energy     =     0.0000000088 hartrees
 Requested basis set is 6-311++G(d,p)
 There are 49 shells and 136 basis functions
 A cutoff of  1.0D-11 yielded   1020 shell pairs
 There are      8276 function pairs (      9293 Cartesian)
 Smallest overlap matrix eigenvalue = 2.40E-03
 Guess MOs from SCF MO coefficient file

 -----------------------------------------------------------------------
  General SCF calculation program by
  Eric Jon Sundstrom, Paul Horn, Yuezhi Mao, Dmitri Zuev, Alec White,
  David Stuck, Shaama M.S., Shane Yost, Joonho Lee, David Small,
  Daniel Levine, Susi Lehtola, Hugh Burton, Evgeny Epifanovsky
 -----------------------------------------------------------------------
 Exchange:     0.2000 Hartree-Fock + 0.0800 Slater + 0.7200 B88
 Correlation:  0.1900 VWN1RPA + 0.8100 LYP
 Using SG-1 standard quadrature grid
 using 4 threads for integral computing
 -------------------------------------------------------
 OpenMP Integral computing Module                
 Release: version 2.0, May 2017, Q-Chem Inc. Pleasanton 
 -------------------------------------------------------
 -------------------------------------------------------
 OpenMP BLAS3 based DFT computing Module                
 Release: version 1.0, May 2013, Q-Chem Inc. Pittsburgh 
 -------------------------------------------------------
 A restricted SCF calculation will be
 performed using DIIS
 SCF converges when DIIS error is below 1.0e-08
 ---------------------------------------
  Cycle       Energy         DIIS error
 ---------------------------------------
    1   -7415.5165002122      1.05e-03  
    2   -7415.5166241379      1.27e-03  
    3   -7415.5181712542      9.28e-04  
    4   -7415.5200126713      1.55e-04  
    5   -7415.5200675555      3.67e-05  
    6   -7415.5200698411      1.14e-05  
    7   -7415.5200700237      5.44e-06  
    8   -7415.5200700770      1.68e-06  
    9   -7415.5200700834      3.01e-07  
   10   -7415.5200700837      9.16e-08  
   11   -7415.5200700837      1.36e-08  
   12   -7415.5200700838      1.76e-09  Convergence criterion met
 ---------------------------------------
 SCF time:   CPU 12.41s  wall 3.00s 
 SCF   energy in the final basis set =    -7415.5200700838
 Total energy in the final basis set =    -7415.5200700838

 --------------------------------------------------------------
             Orbital Energies (a.u.) and Symmetries
 --------------------------------------------------------------

 Alpha MOs, Restricted
 -- Occupied --                  
******* -176.34 -165.74 -165.74 -165.74  -77.16  -35.83  -31.33
  1 A'    2 A'    3 A'    4 A'    1 A"    5 A'    6 A'    7 A'                 
-31.319 -31.319 -24.715 -22.978 -22.976 -22.976 -22.970 -22.970
  8 A'    2 A"    9 A'   10 A'   11 A'    3 A"   12 A'    4 A"                 
-14.376  -6.651  -6.382  -4.814  -4.812  -4.807  -4.797  -4.778
 13 A'   14 A'   15 A'   16 A'    5 A"   17 A'   18 A'   19 A'                 
 -4.777  -2.062  -2.056  -2.056  -2.039  -2.039  -1.243  -0.897
  6 A"   20 A'   21 A'    7 A"   22 A'    8 A"   23 A'   24 A'                 
 -0.673  -0.599  -0.490  -0.490  -0.471  -0.394  -0.368  -0.328
 25 A'   26 A'   27 A'    9 A"   28 A'   29 A'   10 A"   30 A'                 
 -0.279  -0.278
 31 A'   11 A"                                                                 
 -- Virtual --                   
 -0.116  -0.115  -0.020   0.012   0.022   0.041   0.052   0.100
 32 A'   12 A"   33 A'   34 A'   35 A'   13 A"   36 A'   37 A'                 
  0.132   0.140   0.142   0.176   0.183   0.193   0.217   0.217
 38 A'   14 A"   39 A'   40 A'   41 A'   15 A"   16 A"   42 A'                 
  0.250   0.275   0.282   0.296   0.324   0.362   0.390   0.408
 43 A'   17 A"   44 A'   45 A'   46 A'   47 A'   18 A"   48 A'                 
  0.412   0.458   0.478   0.587   0.623   0.635   0.641   0.654
 19 A"   49 A'   50 A'   51 A'   20 A"   52 A'   21 A"   53 A'                 
  0.760   0.838   0.878   0.915   1.020   1.174   1.263   1.283
 54 A'   22 A"   55 A'   56 A'   57 A'   58 A'   23 A"   59 A'                 
  1.292   1.295   1.345   1.373   1.482   1.571   1.621   1.908
 60 A'   24 A"   61 A'   62 A'   25 A"   63 A'   64 A'   65 A'                 
  1.957   2.100   2.100   2.189   2.584   3.698   3.735   3.754
 26 A"   27 A"   66 A'   67 A'   68 A'   69 A'   28 A"   70 A'                 
  3.764   3.773   3.838   3.939   3.952   3.968   3.969   4.006
 29 A"   30 A"   71 A'   31 A"   72 A'   32 A"   73 A'   74 A'                 
  4.121   4.196   4.340   5.958   5.972   5.991   6.239   6.271
 75 A'   76 A'   77 A'   33 A"   78 A'   79 A'   34 A"   80 A'                 
  6.300   6.998  13.735  13.838  13.923  27.786  28.303  28.314
 81 A'   82 A'   35 A"   83 A'   84 A'   85 A'   36 A"   86 A'                 
 28.326  28.509  28.515  28.519  28.536  28.625  35.269  66.735
 87 A'   37 A"   88 A'   38 A"   89 A'   90 A'   91 A'   92 A'                 
127.849 127.857 127.877 151.592 163.0991901.753
 39 A"   93 A'   94 A'   95 A'   96 A'   97 A'                                 

 Beta MOs, Restricted
 -- Occupied --                  
******* -176.34 -165.74 -165.74 -165.74  -77.16  -35.83  -31.33
  1 A'    2 A'    3 A'    4 A'    1 A"    5 A'    6 A'    7 A'                 
-31.319 -31.319 -24.715 -22.978 -22.976 -22.976 -22.970 -22.970
  8 A'    2 A"    9 A'   10 A'   11 A'    3 A"   12 A'    4 A"                 
-14.376  -6.651  -6.382  -4.814  -4.812  -4.807  -4.797  -4.778
 13 A'   14 A'   15 A'   16 A'    5 A"   17 A'   18 A'   19 A'                 
 -4.777  -2.062  -2.056  -2.056  -2.039  -2.039  -1.243  -0.897
  6 A"   20 A'   21 A'    7 A"   22 A'    8 A"   23 A'   24 A'                 
 -0.673  -0.599  -0.490  -0.490  -0.471  -0.394  -0.368  -0.328
 25 A'   26 A'   27 A'    9 A"   28 A'   29 A'   10 A"   30 A'                 
 -0.279  -0.278
 31 A'   11 A"                                                                 
 -- Virtual --                   
 -0.116  -0.115  -0.020   0.012   0.022   0.041   0.052   0.100
 32 A'   12 A"   33 A'   34 A'   35 A'   13 A"   36 A'   37 A'                 
  0.132   0.140   0.142   0.176   0.183   0.193   0.217   0.217
 38 A'   14 A"   39 A'   40 A'   41 A'   15 A"   16 A"   42 A'                 
  0.250   0.275   0.282   0.296   0.324   0.362   0.390   0.408
 43 A'   17 A"   44 A'   45 A'   46 A'   47 A'   18 A"   48 A'                 
  0.412   0.458   0.478   0.587   0.623   0.635   0.641   0.654
 19 A"   49 A'   50 A'   51 A'   20 A"   52 A'   21 A"   53 A'                 
  0.760   0.838   0.878   0.915   1.020   1.174   1.263   1.283
 54 A'   22 A"   55 A'   56 A'   57 A'   58 A'   23 A"   59 A'                 
  1.292   1.295   1.345   1.373   1.482   1.571   1.621   1.908
 60 A'   24 A"   61 A'   62 A'   25 A"   63 A'   64 A'   65 A'                 
  1.957   2.100   2.100   2.189   2.584   3.698   3.735   3.754
 26 A"   27 A"   66 A'   67 A'   68 A'   69 A'   28 A"   70 A'                 
  3.764   3.773   3.838   3.939   3.952   3.968   3.969   4.006
 29 A"   30 A"   71 A'   31 A"   72 A'   32 A"   73 A'   74 A'                 
  4.121   4.196   4.340   5.958   5.972   5.991   6.239   6.271
 75 A'   76 A'   77 A'   33 A"   78 A'   79 A'   34 A"   80 A'                 
  6.300   6.998  13.735  13.838  13.923  27.786  28.303  28.314
 81 A'   82 A'   35 A"   83 A'   84 A'   85 A'   36 A"   86 A'                 
 28.326  28.509  28.515  28.519  28.536  28.625  35.269  66.735
 87 A'   37 A"   88 A'   38 A"   89 A'   90 A'   91 A'   92 A'                 
127.849 127.857 127.877 151.592 163.0991901.753
 39 A"   93 A'   94 A'   95 A'   96 A'   97 A'                                 
 --------------------------------------------------------------

          Ground-State Mulliken Net Atomic Charges

     Atom                 Charge (a.u.)
  ----------------------------------------
      1 P                     0.415229
      2 N                    -0.393891
      3 I                     0.128853
      4 F                    -0.150191
  ----------------------------------------
  Sum of atomic charges =    -0.000000

 -----------------------------------------------------------------
                    Cartesian Multipole Moments
 -----------------------------------------------------------------
    Charge (ESU x 10^10)
                 0.0000
    Dipole Moment (Debye)
         X      -0.9428      Y      -2.0941      Z      -0.0000
       Tot       2.2966
    Quadrupole Moments (Debye-Ang)
        XX     -52.5478     XY      -3.4385     YY     -54.0088
        XZ       0.0000     YZ      -0.0000     ZZ     -50.9010
    Octopole Moments (Debye-Ang^2)
       XXX    -101.4868    XXY     -12.1062    XYY     -26.3419
       YYY      -2.8975    XXZ      -0.0000    XYZ       0.0000
       YYZ       0.0000    XZZ     -19.9588    YZZ      -0.9000
       ZZZ      -0.0000
    Hexadecapole Moments (Debye-Ang^3)
      XXXX   -1028.8633   XXXY     -15.2710   XXYY    -178.9929
      XYYY       7.2064   YYYY    -114.3802   XXXZ      -0.0000
      XXYZ       0.0000   XYYZ       0.0000   YYYZ      -0.0000
      XXZZ    -161.9812   XYZZ       1.9938   YYZZ     -29.4182
      XZZZ       0.0000   YZZZ      -0.0000   ZZZZ     -65.8493
 -----------------------------------------------------------------
 Calculating analytic gradient of the SCF energy
 Gradient of SCF Energy
            1           2           3           4
    1   0.0079392   0.0108898  -0.0074203  -0.0114088
    2   0.0023938   0.0081328  -0.0055083  -0.0050183
    3  -0.0000000   0.0000000   0.0000000   0.0000000
 Max gradient component =       1.141E-02
 RMS gradient           =       6.418E-03
 Gradient time:  CPU 3.76 s  wall 1.04 s
 Geometry Optimization Parameters
   NAtoms,    NIC,     NZ,  NCons,   NDum,   NFix, NCnnct, MaxDiis
        4      14       4       0       0       0       0       0

 Cartesian Hessian Update
 Hessian Updated using BFGS Update


** GEOMETRY OPTIMIZATION IN DELOCALIZED INTERNAL COORDINATES **
   Searching for a Minimum

   Optimization Cycle:   5

                       Coordinates (Angstroms)
     ATOM                X               Y               Z
      1  P         2.1056806986   -0.4682345035    0.0000000000
      2  N         1.0987285608    0.7471344674    0.0000000000
      3  I        -0.9202453708    0.0203497106    0.0000000000
      4  F         3.5146260419    0.2971643753    0.0000000000
   Point Group: cs    Number of degrees of freedom:     5


   Energy is  -7415.520070084

 Hessian Updated using BFGS Update

  5 Hessian modes will be used to form the next step
  Hessian Eigenvalues:
     0.086420    0.249834    0.268705    0.422800    0.616856

 Minimum Search - Taking Simple RFO Step
 Searching for Lamda that Minimizes Along All modes
 Value Taken    Lamda =  -0.00186037
 Step Taken.  Stepsize is  0.129013

                             Maximum     Tolerance    Cnvgd?
         Gradient           0.015045      0.000300      NO
         Displacement       0.100629      0.001200      NO
         Energy change     -0.007396      0.000001      NO


 New Cartesian Coordinates Obtained by Inverse Iteration

 Displacement from previous Coordinates is:  0.117756
 ----------------------------------------------------------------
             Standard Nuclear Orientation (Angstroms)
    I     Atom           X                Y                Z
 ----------------------------------------------------------------
    1      P       2.1089828225    -0.4798375812     0.0000000000
    2      N       1.0761203143     0.7078315406     0.0000000000
    3      I      -0.9013074872     0.0494866975     0.0000000000
    4      F       3.5149942808     0.3189333930     0.0000000000
 ----------------------------------------------------------------
 Molecular Point Group                 Cs    NOp =  2
 Largest Abelian Subgroup              Cs    NOp =  2
 Nuclear Repulsion Energy =   381.8688718444 hartrees
 There are       42 alpha and       42 beta electrons
 Applying Cartesian multipole field
    Component          Value
    ---------          -----
     (2,0,0)        1.00000E-11
     (0,2,0)        2.00000E-11
     (0,0,2)       -3.00000E-11
 Nucleus-field energy     =     0.0000000088 hartrees
 Requested basis set is 6-311++G(d,p)
 There are 49 shells and 136 basis functions
 A cutoff of  1.0D-11 yielded   1022 shell pairs
 There are      8308 function pairs (      9325 Cartesian)
 Smallest overlap matrix eigenvalue = 2.38E-03
 Guess MOs from SCF MO coefficient file

 -----------------------------------------------------------------------
  General SCF calculation program by
  Eric Jon Sundstrom, Paul Horn, Yuezhi Mao, Dmitri Zuev, Alec White,
  David Stuck, Shaama M.S., Shane Yost, Joonho Lee, David Small,
  Daniel Levine, Susi Lehtola, Hugh Burton, Evgeny Epifanovsky
 -----------------------------------------------------------------------
 Exchange:     0.2000 Hartree-Fock + 0.0800 Slater + 0.7200 B88
 Correlation:  0.1900 VWN1RPA + 0.8100 LYP
 Using SG-1 standard quadrature grid
 using 4 threads for integral computing
 -------------------------------------------------------
 OpenMP Integral computing Module                
 Release: version 2.0, May 2017, Q-Chem Inc. Pleasanton 
 -------------------------------------------------------
 -------------------------------------------------------
 OpenMP BLAS3 based DFT computing Module                
 Release: version 1.0, May 2013, Q-Chem Inc. Pittsburgh 
 -------------------------------------------------------
 A restricted SCF calculation will be
 performed using DIIS
 SCF converges when DIIS error is below 1.0e-08
 ---------------------------------------
  Cycle       Energy         DIIS error
 ---------------------------------------
    1   -7415.5199200371      6.14e-04  
    2   -7415.5208472440      5.15e-04  
    3   -7415.5205501957      6.32e-04  
    4   -7415.5214016403      6.72e-05  
    5   -7415.5214115226      2.09e-05  
    6   -7415.5214122354      3.35e-06  
    7   -7415.5214122527      2.49e-06  
    8   -7415.5214122624      6.42e-07  
    9   -7415.5214122633      1.32e-07  
   10   -7415.5214122634      3.33e-08  
   11   -7415.5214122633      8.22e-09  Convergence criterion met
 ---------------------------------------
 SCF time:   CPU 11.45s  wall 4.00s 
 SCF   energy in the final basis set =    -7415.5214122633
 Total energy in the final basis set =    -7415.5214122633

 --------------------------------------------------------------
             Orbital Energies (a.u.) and Symmetries
 --------------------------------------------------------------

 Alpha MOs, Restricted
 -- Occupied --                  
******* -176.34 -165.74 -165.74 -165.74  -77.16  -35.83  -31.33
  1 A'    2 A'    3 A'    1 A"    4 A'    5 A'    6 A'    7 A'                 
-31.320 -31.320 -24.710 -22.978 -22.976 -22.976 -22.971 -22.971
  2 A"    8 A'    9 A'   10 A'    3 A"   11 A'   12 A'    4 A"                 
-14.372  -6.651  -6.383  -4.814  -4.811  -4.807  -4.798  -4.779
 13 A'   14 A'   15 A'   16 A'    5 A"   17 A'   18 A'    6 A"                 
 -4.778  -2.063  -2.057  -2.057  -2.041  -2.041  -1.236  -0.902
 19 A'   20 A'   21 A'    7 A"    8 A"   22 A'   23 A'   24 A'                 
 -0.678  -0.594  -0.486  -0.484  -0.474  -0.396  -0.372  -0.332
 25 A'   26 A'   27 A'    9 A"   28 A'   29 A'   10 A"   30 A'                 
 -0.277  -0.276
 11 A"   31 A'                                                                 
 -- Virtual --                   
 -0.115  -0.106  -0.022   0.012   0.023   0.041   0.053   0.099
 12 A"   32 A'   33 A'   34 A'   35 A'   13 A"   36 A'   37 A'                 
  0.132   0.140   0.140   0.177   0.183   0.194   0.217   0.217
 38 A'   39 A'   14 A"   40 A'   41 A'   15 A"   42 A'   16 A"                 
  0.252   0.276   0.281   0.299   0.323   0.364   0.389   0.412
 43 A'   17 A"   44 A'   45 A'   46 A'   47 A'   18 A"   48 A'                 
  0.414   0.463   0.481   0.588   0.625   0.631   0.641   0.672
 19 A"   49 A'   50 A'   51 A'   20 A"   52 A'   21 A"   53 A'                 
  0.767   0.841   0.873   0.917   1.023   1.171   1.263   1.285
 54 A'   22 A"   55 A'   56 A'   57 A'   58 A'   23 A"   59 A'                 
  1.295   1.297   1.348   1.378   1.484   1.573   1.623   1.910
 60 A'   24 A"   61 A'   62 A'   25 A"   63 A'   64 A'   65 A'                 
  1.962   2.098   2.098   2.207   2.583   3.700   3.739   3.757
 26 A"   27 A"   66 A'   67 A'   68 A'   69 A'   28 A"   70 A'                 
  3.765   3.775   3.838   3.938   3.952   3.967   3.974   4.010
 29 A"   30 A"   71 A'   31 A"   72 A'   73 A'   32 A"   74 A'                 
  4.115   4.199   4.361   5.958   5.972   5.995   6.243   6.277
 75 A'   76 A'   77 A'   33 A"   78 A'   79 A'   34 A"   80 A'                 
  6.306   6.993  13.736  13.834  13.927  27.805  28.303  28.314
 81 A'   82 A'   35 A"   83 A'   84 A'   85 A'   36 A"   86 A'                 
 28.327  28.508  28.514  28.521  28.538  28.630  35.272  66.738
 87 A'   37 A"   88 A'   38 A"   89 A'   90 A'   91 A'   92 A'                 
127.849 127.857 127.878 151.607 163.0981901.769
 39 A"   93 A'   94 A'   95 A'   96 A'   97 A'                                 

 Beta MOs, Restricted
 -- Occupied --                  
******* -176.34 -165.74 -165.74 -165.74  -77.16  -35.83  -31.33
  1 A'    2 A'    3 A'    1 A"    4 A'    5 A'    6 A'    7 A'                 
-31.320 -31.320 -24.710 -22.978 -22.976 -22.976 -22.971 -22.971
  2 A"    8 A'    9 A'   10 A'    3 A"   11 A'   12 A'    4 A"                 
-14.372  -6.651  -6.383  -4.814  -4.811  -4.807  -4.798  -4.779
 13 A'   14 A'   15 A'   16 A'    5 A"   17 A'   18 A'    6 A"                 
 -4.778  -2.063  -2.057  -2.057  -2.041  -2.041  -1.236  -0.902
 19 A'   20 A'   21 A'    7 A"    8 A"   22 A'   23 A'   24 A'                 
 -0.678  -0.594  -0.486  -0.484  -0.474  -0.396  -0.372  -0.332
 25 A'   26 A'   27 A'    9 A"   28 A'   29 A'   10 A"   30 A'                 
 -0.277  -0.276
 11 A"   31 A'                                                                 
 -- Virtual --                   
 -0.115  -0.106  -0.022   0.012   0.023   0.041   0.053   0.099
 12 A"   32 A'   33 A'   34 A'   35 A'   13 A"   36 A'   37 A'                 
  0.132   0.140   0.140   0.177   0.183   0.194   0.217   0.217
 38 A'   39 A'   14 A"   40 A'   41 A'   15 A"   42 A'   16 A"                 
  0.252   0.276   0.281   0.299   0.323   0.364   0.389   0.412
 43 A'   17 A"   44 A'   45 A'   46 A'   47 A'   18 A"   48 A'                 
  0.414   0.463   0.481   0.588   0.625   0.631   0.641   0.672
 19 A"   49 A'   50 A'   51 A'   20 A"   52 A'   21 A"   53 A'                 
  0.767   0.841   0.873   0.917   1.023   1.171   1.263   1.285
 54 A'   22 A"   55 A'   56 A'   57 A'   58 A'   23 A"   59 A'                 
  1.295   1.297   1.348   1.378   1.484   1.573   1.623   1.910
 60 A'   24 A"   61 A'   62 A'   25 A"   63 A'   64 A'   65 A'                 
  1.962   2.098   2.098   2.207   2.583   3.700   3.739   3.757
 26 A"   27 A"   66 A'   67 A'   68 A'   69 A'   28 A"   70 A'                 
  3.765   3.775   3.838   3.938   3.952   3.967   3.974   4.010
 29 A"   30 A"   71 A'   31 A"   72 A'   73 A'   32 A"   74 A'                 
  4.115   4.199   4.361   5.958   5.972   5.995   6.243   6.277
 75 A'   76 A'   77 A'   33 A"   78 A'   79 A'   34 A"   80 A'                 
  6.306   6.993  13.736  13.834  13.927  27.805  28.303  28.314
 81 A'   82 A'   35 A"   83 A'   84 A'   85 A'   36 A"   86 A'                 
 28.327  28.508  28.514  28.521  28.538  28.630  35.272  66.738
 87 A'   37 A"   88 A'   38 A"   89 A'   90 A'   91 A'   92 A'                 
127.849 127.857 127.878 151.607 163.0981901.769
 39 A"   93 A'   94 A'   95 A'   96 A'   97 A'                                 
 --------------------------------------------------------------

          Ground-State Mulliken Net Atomic Charges

     Atom                 Charge (a.u.)
  ----------------------------------------
      1 P                     0.419182
      2 N                    -0.406101
      3 I                     0.147499
      4 F                    -0.160580
  ----------------------------------------
  Sum of atomic charges =    -0.000000

 -----------------------------------------------------------------
                    Cartesian Multipole Moments
 -----------------------------------------------------------------
    Charge (ESU x 10^10)
                 0.0000
    Dipole Moment (Debye)
         X      -1.0740      Y      -2.0823      Z      -0.0000
       Tot       2.3430
    Quadrupole Moments (Debye-Ang)
        XX     -53.0866     XY      -3.6433     YY     -53.8993
        XZ      -0.0000     YZ       0.0000     ZZ     -50.8092
    Octopole Moments (Debye-Ang^2)
       XXX    -104.8251    XXY     -12.8932    XYY     -26.7085
       YYY      -4.3314    XXZ      -0.0000    XYZ       0.0000
       YYZ      -0.0000    XZZ     -20.5402    YZZ      -1.4308
       ZZZ      -0.0000
    Hexadecapole Moments (Debye-Ang^3)
      XXXX   -1030.4166   XXXY     -14.5265   XXYY    -178.6806
      XYYY      10.3374   YYYY    -113.4744   XXXZ      -0.0000
      XXYZ       0.0000   XYYZ      -0.0000   YYYZ       0.0000
      XXZZ    -161.2810   XYZZ       3.0224   YYZZ     -29.2539
      XZZZ      -0.0000   YZZZ       0.0000   ZZZZ     -65.5808
 -----------------------------------------------------------------
 Calculating analytic gradient of the SCF energy
 Gradient of SCF Energy
            1           2           3           4
    1   0.0000058   0.0037501   0.0007096  -0.0044655
    2  -0.0002886   0.0045089  -0.0027240  -0.0014963
    3   0.0000000  -0.0000000  -0.0000000  -0.0000000
 Max gradient component =       4.509E-03
 RMS gradient           =       2.320E-03
 Gradient time:  CPU 3.79 s  wall 1.04 s
 Geometry Optimization Parameters
   NAtoms,    NIC,     NZ,  NCons,   NDum,   NFix, NCnnct, MaxDiis
        4      14       4       0       0       0       0       0

 Cartesian Hessian Update
 Hessian Updated using BFGS Update


** GEOMETRY OPTIMIZATION IN DELOCALIZED INTERNAL COORDINATES **
   Searching for a Minimum

   Optimization Cycle:   6

                       Coordinates (Angstroms)
     ATOM                X               Y               Z
      1  P         2.1089828225   -0.4798375812    0.0000000000
      2  N         1.0761203143    0.7078315406    0.0000000000
      3  I        -0.9013074872    0.0494866975    0.0000000000
      4  F         3.5149942808    0.3189333930    0.0000000000
   Point Group: cs    Number of degrees of freedom:     5


   Energy is  -7415.521412263

 Hessian Updated using BFGS Update

  5 Hessian modes will be used to form the next step
  Hessian Eigenvalues:
     0.064512    0.242837    0.252864    0.422981    0.590012

 Minimum Search - Taking Simple RFO Step
 Searching for Lamda that Minimizes Along All modes
 Value Taken    Lamda =  -0.00090777
 Step Taken.  Stepsize is  0.097214

                             Maximum     Tolerance    Cnvgd?
         Gradient           0.008993      0.000300      NO
         Displacement       0.059209      0.001200      NO
         Energy change     -0.001342      0.000001      NO


 New Cartesian Coordinates Obtained by Inverse Iteration

 Displacement from previous Coordinates is:  0.144903
 ----------------------------------------------------------------
             Standard Nuclear Orientation (Angstroms)
    I     Atom           X                Y                Z
 ----------------------------------------------------------------
    1      P       2.1287918932    -0.4945265477     0.0000000000
    2      N       1.0596548272     0.6565770937     0.0000000000
    3      I      -0.9117798422     0.0868540312     0.0000000000
    4      F       3.5221230523     0.3475094726     0.0000000000
 ----------------------------------------------------------------
 Molecular Point Group                 Cs    NOp =  2
 Largest Abelian Subgroup              Cs    NOp =  2
 Nuclear Repulsion Energy =   381.0819172099 hartrees
 There are       42 alpha and       42 beta electrons
 Applying Cartesian multipole field
    Component          Value
    ---------          -----
     (2,0,0)        1.00000E-11
     (0,2,0)        2.00000E-11
     (0,0,2)       -3.00000E-11
 Nucleus-field energy     =     0.0000000089 hartrees
 Requested basis set is 6-311++G(d,p)
 There are 49 shells and 136 basis functions
 A cutoff of  1.0D-11 yielded   1022 shell pairs
 There are      8309 function pairs (      9326 Cartesian)
 Smallest overlap matrix eigenvalue = 2.36E-03
 Guess MOs from SCF MO coefficient file

 -----------------------------------------------------------------------
  General SCF calculation program by
  Eric Jon Sundstrom, Paul Horn, Yuezhi Mao, Dmitri Zuev, Alec White,
  David Stuck, Shaama M.S., Shane Yost, Joonho Lee, David Small,
  Daniel Levine, Susi Lehtola, Hugh Burton, Evgeny Epifanovsky
 -----------------------------------------------------------------------
 Exchange:     0.2000 Hartree-Fock + 0.0800 Slater + 0.7200 B88
 Correlation:  0.1900 VWN1RPA + 0.8100 LYP
 Using SG-1 standard quadrature grid
 using 4 threads for integral computing
 -------------------------------------------------------
 OpenMP Integral computing Module                
 Release: version 2.0, May 2017, Q-Chem Inc. Pleasanton 
 -------------------------------------------------------
 -------------------------------------------------------
 OpenMP BLAS3 based DFT computing Module                
 Release: version 1.0, May 2013, Q-Chem Inc. Pittsburgh 
 -------------------------------------------------------
 A restricted SCF calculation will be
 performed using DIIS
 SCF converges when DIIS error is below 1.0e-08
 ---------------------------------------
  Cycle       Energy         DIIS error
 ---------------------------------------
    1   -7415.5199792764      6.29e-04  
    2   -7415.5216870797      2.65e-04  
    3   -7415.5212415123      5.37e-04  
    4   -7415.5218417980      7.28e-05  
    5   -7415.5218545452      2.20e-05  
    6   -7415.5218551174      7.89e-06  
    7   -7415.5218552012      3.32e-06  
    8   -7415.5218552172      5.61e-07  
    9   -7415.5218552179      1.84e-07  
   10   -7415.5218552180      3.82e-08  
   11   -7415.5218552181      6.84e-09  Convergence criterion met
 ---------------------------------------
 SCF time:   CPU 11.43s  wall 3.00s 
 SCF   energy in the final basis set =    -7415.5218552181
 Total energy in the final basis set =    -7415.5218552181

 --------------------------------------------------------------
             Orbital Energies (a.u.) and Symmetries
 --------------------------------------------------------------

 Alpha MOs, Restricted
 -- Occupied --                  
******* -176.34 -165.74 -165.74 -165.74  -77.16  -35.83  -31.33
  1 A'    2 A'    3 A'    1 A"    4 A'    5 A'    6 A'    7 A'                 
-31.321 -31.321 -24.707 -22.979 -22.977 -22.977 -22.972 -22.972
  2 A"    8 A'    9 A'   10 A'    3 A"   11 A'   12 A'    4 A"                 
-14.370  -6.650  -6.384  -4.813  -4.811  -4.807  -4.799  -4.780
 13 A'   14 A'   15 A'   16 A'    5 A"   17 A'   18 A'    6 A"                 
 -4.779  -2.065  -2.058  -2.058  -2.042  -2.042  -1.230  -0.904
 19 A'   20 A'    7 A"   21 A'    8 A"   22 A'   23 A'   24 A'                 
 -0.682  -0.591  -0.482  -0.479  -0.475  -0.396  -0.374  -0.334
 25 A'   26 A'   27 A'    9 A"   28 A'   29 A'   10 A"   30 A'                 
 -0.277  -0.272
 11 A"   31 A'                                                                 
 -- Virtual --                   
 -0.115  -0.102  -0.024   0.012   0.024   0.041   0.054   0.099
 12 A"   32 A'   33 A'   34 A'   35 A'   13 A"   36 A'   37 A'                 
  0.132   0.138   0.141   0.178   0.182   0.194   0.216   0.217
 38 A'   39 A'   14 A"   40 A'   41 A'   15 A"   42 A'   16 A"                 
  0.251   0.276   0.282   0.302   0.322   0.365   0.387   0.414
 43 A'   17 A"   44 A'   45 A'   46 A'   47 A'   18 A"   48 A'                 
  0.416   0.467   0.486   0.589   0.626   0.627   0.642   0.684
 19 A"   49 A'   50 A'   51 A'   52 A'   20 A"   21 A"   53 A'                 
  0.776   0.844   0.869   0.926   1.026   1.168   1.264   1.285
 54 A'   22 A"   55 A'   56 A'   57 A'   58 A'   23 A"   59 A'                 
  1.298   1.300   1.351   1.381   1.486   1.577   1.623   1.912
 24 A"   60 A'   61 A'   62 A'   25 A"   63 A'   64 A'   65 A'                 
  1.964   2.087   2.097   2.222   2.582   3.702   3.743   3.760
 26 A"   66 A'   27 A"   67 A'   68 A'   69 A'   28 A"   70 A'                 
  3.765   3.776   3.838   3.937   3.949   3.965   3.976   4.011
 29 A"   30 A"   71 A'   31 A"   72 A'   73 A'   32 A"   74 A'                 
  4.111   4.196   4.378   5.957   5.971   6.000   6.247   6.281
 75 A'   76 A'   77 A'   33 A"   78 A'   79 A'   34 A"   80 A'                 
  6.311   6.988  13.737  13.830  13.931  27.818  28.302  28.313
 81 A'   82 A'   35 A"   83 A'   84 A'   85 A'   36 A"   86 A'                 
 28.329  28.507  28.512  28.521  28.539  28.633  35.273  66.741
 87 A'   37 A"   88 A'   38 A"   89 A'   90 A'   91 A'   92 A'                 
127.848 127.856 127.879 151.618 163.0951901.780
 39 A"   93 A'   94 A'   95 A'   96 A'   97 A'                                 

 Beta MOs, Restricted
 -- Occupied --                  
******* -176.34 -165.74 -165.74 -165.74  -77.16  -35.83  -31.33
  1 A'    2 A'    3 A'    1 A"    4 A'    5 A'    6 A'    7 A'                 
-31.321 -31.321 -24.707 -22.979 -22.977 -22.977 -22.972 -22.972
  2 A"    8 A'    9 A'   10 A'    3 A"   11 A'   12 A'    4 A"                 
-14.370  -6.650  -6.384  -4.813  -4.811  -4.807  -4.799  -4.780
 13 A'   14 A'   15 A'   16 A'    5 A"   17 A'   18 A'    6 A"                 
 -4.779  -2.065  -2.058  -2.058  -2.042  -2.042  -1.230  -0.904
 19 A'   20 A'    7 A"   21 A'    8 A"   22 A'   23 A'   24 A'                 
 -0.682  -0.591  -0.482  -0.479  -0.475  -0.396  -0.374  -0.334
 25 A'   26 A'   27 A'    9 A"   28 A'   29 A'   10 A"   30 A'                 
 -0.277  -0.272
 11 A"   31 A'                                                                 
 -- Virtual --                   
 -0.115  -0.102  -0.024   0.012   0.024   0.041   0.054   0.099
 12 A"   32 A'   33 A'   34 A'   35 A'   13 A"   36 A'   37 A'                 
  0.132   0.138   0.141   0.178   0.182   0.194   0.216   0.217
 38 A'   39 A'   14 A"   40 A'   41 A'   15 A"   42 A'   16 A"                 
  0.251   0.276   0.282   0.302   0.322   0.365   0.387   0.414
 43 A'   17 A"   44 A'   45 A'   46 A'   47 A'   18 A"   48 A'                 
  0.416   0.467   0.486   0.589   0.626   0.627   0.642   0.684
 19 A"   49 A'   50 A'   51 A'   52 A'   20 A"   21 A"   53 A'                 
  0.776   0.844   0.869   0.926   1.026   1.168   1.264   1.285
 54 A'   22 A"   55 A'   56 A'   57 A'   58 A'   23 A"   59 A'                 
  1.298   1.300   1.351   1.381   1.486   1.577   1.623   1.912
 24 A"   60 A'   61 A'   62 A'   25 A"   63 A'   64 A'   65 A'                 
  1.964   2.087   2.097   2.222   2.582   3.702   3.743   3.760
 26 A"   66 A'   27 A"   67 A'   68 A'   69 A'   28 A"   70 A'                 
  3.765   3.776   3.838   3.937   3.949   3.965   3.976   4.011
 29 A"   30 A"   71 A'   31 A"   72 A'   73 A'   32 A"   74 A'                 
  4.111   4.196   4.378   5.957   5.971   6.000   6.247   6.281
 75 A'   76 A'   77 A'   33 A"   78 A'   79 A'   34 A"   80 A'                 
  6.311   6.988  13.737  13.830  13.931  27.818  28.302  28.313
 81 A'   82 A'   35 A"   83 A'   84 A'   85 A'   36 A"   86 A'                 
 28.329  28.507  28.512  28.521  28.539  28.633  35.273  66.741
 87 A'   37 A"   88 A'   38 A"   89 A'   90 A'   91 A'   92 A'                 
127.848 127.856 127.879 151.618 163.0951901.780
 39 A"   93 A'   94 A'   95 A'   96 A'   97 A'                                 
 --------------------------------------------------------------

          Ground-State Mulliken Net Atomic Charges

     Atom                 Charge (a.u.)
  ----------------------------------------
      1 P                     0.420355
      2 N                    -0.422576
      3 I                     0.167562
      4 F                    -0.165341
  ----------------------------------------
  Sum of atomic charges =    -0.000000

 -----------------------------------------------------------------
                    Cartesian Multipole Moments
 -----------------------------------------------------------------
    Charge (ESU x 10^10)
                -0.0000
    Dipole Moment (Debye)
         X      -1.2064      Y      -2.0722      Z       0.0000
       Tot       2.3978
    Quadrupole Moments (Debye-Ang)
        XX     -53.3956     XY      -3.8825     YY     -53.8123
        XZ       0.0000     YZ       0.0000     ZZ     -50.7630
    Octopole Moments (Debye-Ang^2)
       XXX    -106.3830    XXY     -13.7567    XYY     -26.5113
       YYY      -6.3180    XXZ       0.0000    XYZ       0.0000
       YYZ      -0.0000    XZZ     -20.5888    YZZ      -2.1507
       ZZZ      -0.0000
    Hexadecapole Moments (Debye-Ang^3)
      XXXX   -1045.0062   XXXY     -13.2511   XXYY    -181.5018
      XYYY      14.6291   YYYY    -113.1789   XXXZ       0.0000
      XXYZ       0.0000   XYYZ       0.0000   YYYZ       0.0000
      XXZZ    -163.2246   XYZZ       4.3817   YYZZ     -29.2351
      XZZZ       0.0000   YZZZ       0.0000   ZZZZ     -65.4688
 -----------------------------------------------------------------
 Calculating analytic gradient of the SCF energy
 Gradient of SCF Energy
            1           2           3           4
    1  -0.0027223  -0.0041571   0.0061144   0.0007650
    2  -0.0023741   0.0007898   0.0006583   0.0009260
    3   0.0000000   0.0000000  -0.0000000  -0.0000000
 Max gradient component =       6.114E-03
 RMS gradient           =       2.419E-03
 Gradient time:  CPU 3.78 s  wall 1.04 s
 Geometry Optimization Parameters
   NAtoms,    NIC,     NZ,  NCons,   NDum,   NFix, NCnnct, MaxDiis
        4      14       4       0       0       0       0       0

 Cartesian Hessian Update
 Hessian Updated using BFGS Update


** GEOMETRY OPTIMIZATION IN DELOCALIZED INTERNAL COORDINATES **
   Searching for a Minimum

   Optimization Cycle:   7

                       Coordinates (Angstroms)
     ATOM                X               Y               Z
      1  P         2.1287918932   -0.4945265477    0.0000000000
      2  N         1.0596548272    0.6565770937    0.0000000000
      3  I        -0.9117798422    0.0868540312    0.0000000000
      4  F         3.5221230523    0.3475094726    0.0000000000
   Point Group: cs    Number of degrees of freedom:     5


   Energy is  -7415.521855218

 Hessian Updated using BFGS Update

  5 Hessian modes will be used to form the next step
  Hessian Eigenvalues:
     0.094170    0.181306    0.252200    0.392429    0.606656

 Minimum Search - Taking Simple RFO Step
 Searching for Lamda that Minimizes Along All modes
 Value Taken    Lamda =  -0.00031009
 Step Taken.  Stepsize is  0.040120

                             Maximum     Tolerance    Cnvgd?
         Gradient           0.005103      0.000300      NO
         Displacement       0.022586      0.001200      NO
         Energy change     -0.000443      0.000001      NO


 New Cartesian Coordinates Obtained by Inverse Iteration

 Displacement from previous Coordinates is:  0.061960
 ----------------------------------------------------------------
             Standard Nuclear Orientation (Angstroms)
    I     Atom           X                Y                Z
 ----------------------------------------------------------------
    1      P       2.1409852671    -0.4966414330     0.0000000000
    2      N       1.0612919697     0.6419308693     0.0000000000
    3      I      -0.9339449637     0.0965506547     0.0000000000
    4      F       3.5304576573     0.3545739588     0.0000000000
 ----------------------------------------------------------------
 Molecular Point Group                 Cs    NOp =  2
 Largest Abelian Subgroup              Cs    NOp =  2
 Nuclear Repulsion Energy =   378.3624512980 hartrees
 There are       42 alpha and       42 beta electrons
 Applying Cartesian multipole field
    Component          Value
    ---------          -----
     (2,0,0)        1.00000E-11
     (0,2,0)        2.00000E-11
     (0,0,2)       -3.00000E-11
 Nucleus-field energy     =     0.0000000090 hartrees
 Requested basis set is 6-311++G(d,p)
 There are 49 shells and 136 basis functions
 A cutoff of  1.0D-11 yielded   1020 shell pairs
 There are      8299 function pairs (      9316 Cartesian)
 Smallest overlap matrix eigenvalue = 2.37E-03
 Guess MOs from SCF MO coefficient file

 -----------------------------------------------------------------------
  General SCF calculation program by
  Eric Jon Sundstrom, Paul Horn, Yuezhi Mao, Dmitri Zuev, Alec White,
  David Stuck, Shaama M.S., Shane Yost, Joonho Lee, David Small,
  Daniel Levine, Susi Lehtola, Hugh Burton, Evgeny Epifanovsky
 -----------------------------------------------------------------------
 Exchange:     0.2000 Hartree-Fock + 0.0800 Slater + 0.7200 B88
 Correlation:  0.1900 VWN1RPA + 0.8100 LYP
 Using SG-1 standard quadrature grid
 using 4 threads for integral computing
 -------------------------------------------------------
 OpenMP Integral computing Module                
 Release: version 2.0, May 2017, Q-Chem Inc. Pleasanton 
 -------------------------------------------------------
 -------------------------------------------------------
 OpenMP BLAS3 based DFT computing Module                
 Release: version 1.0, May 2013, Q-Chem Inc. Pittsburgh 
 -------------------------------------------------------
 A restricted SCF calculation will be
 performed using DIIS
 SCF converges when DIIS error is below 1.0e-08
 ---------------------------------------
  Cycle       Energy         DIIS error
 ---------------------------------------
    1   -7415.5218286166      2.29e-04  
    2   -7415.5219952857      1.36e-04  
    3   -7415.5219330204      2.20e-04  
    4   -7415.5220344676      3.02e-05  
    5   -7415.5220366456      6.08e-06  
    6   -7415.5220367317      2.44e-06  
    7   -7415.5220367429      7.51e-07  
    8   -7415.5220367438      3.33e-07  
    9   -7415.5220367439      7.82e-08  
   10   -7415.5220367439      1.07e-08  
   11   -7415.5220367439      1.69e-09  Convergence criterion met
 ---------------------------------------
 SCF time:   CPU 11.39s  wall 3.00s 
 SCF   energy in the final basis set =    -7415.5220367439
 Total energy in the final basis set =    -7415.5220367439

 --------------------------------------------------------------
             Orbital Energies (a.u.) and Symmetries
 --------------------------------------------------------------

 Alpha MOs, Restricted
 -- Occupied --                  
******* -176.34 -165.74 -165.74 -165.74  -77.16  -35.84  -31.33
  1 A'    2 A'    3 A'    1 A"    4 A'    5 A'    6 A'    7 A'                 
-31.322 -31.321 -24.707 -22.980 -22.978 -22.978 -22.972 -22.972
  2 A"    8 A'    9 A'   10 A'    3 A"   11 A'    4 A"   12 A'                 
-14.370  -6.650  -6.384  -4.813  -4.810  -4.806  -4.800  -4.780
 13 A'   14 A'   15 A'   16 A'    5 A"   17 A'   18 A'    6 A"                 
 -4.780  -2.065  -2.059  -2.058  -2.042  -2.042  -1.229  -0.901
 19 A'   20 A'    7 A"   21 A'    8 A"   22 A'   23 A'   24 A'                 
 -0.682  -0.590  -0.481  -0.479  -0.474  -0.395  -0.372  -0.333
 25 A'   26 A'   27 A'    9 A"   28 A'   29 A'   10 A"   30 A'                 
 -0.278  -0.272
 11 A"   31 A'                                                                 
 -- Virtual --                   
 -0.114  -0.107  -0.023   0.012   0.024   0.041   0.055   0.099
 12 A"   32 A'   33 A'   34 A'   35 A'   13 A"   36 A'   37 A'                 
  0.132   0.139   0.141   0.178   0.182   0.194   0.216   0.218
 38 A'   39 A'   14 A"   40 A'   41 A'   15 A"   42 A'   16 A"                 
  0.250   0.276   0.282   0.303   0.321   0.365   0.386   0.413
 43 A'   17 A"   44 A'   45 A'   46 A'   47 A'   18 A"   48 A'                 
  0.414   0.466   0.486   0.589   0.625   0.628   0.642   0.681
 19 A"   49 A'   50 A'   51 A'   52 A'   20 A"   21 A"   53 A'                 
  0.776   0.844   0.869   0.931   1.028   1.169   1.263   1.284
 54 A'   22 A"   55 A'   56 A'   57 A'   58 A'   23 A"   59 A'                 
  1.298   1.303   1.352   1.379   1.487   1.577   1.623   1.913
 24 A"   60 A'   61 A'   62 A'   25 A"   63 A'   64 A'   65 A'                 
  1.962   2.080   2.098   2.220   2.584   3.704   3.744   3.761
 26 A"   66 A'   27 A"   67 A'   68 A'   69 A'   28 A"   70 A'                 
  3.766   3.776   3.839   3.936   3.948   3.965   3.974   4.010
 29 A"   30 A"   71 A'   31 A"   72 A'   73 A'   32 A"   74 A'                 
  4.111   4.199   4.372   5.957   5.970   5.998   6.247   6.282
 75 A'   76 A'   77 A'   33 A"   78 A'   79 A'   34 A"   80 A'                 
  6.312   6.988  13.737  13.830  13.933  27.814  28.301  28.311
 81 A'   82 A'   35 A"   83 A'   84 A'   85 A'   36 A"   86 A'                 
 28.327  28.506  28.511  28.520  28.538  28.632  35.272  66.741
 87 A'   37 A"   88 A'   38 A"   89 A'   90 A'   91 A'   92 A'                 
127.847 127.854 127.878 151.615 163.0941901.776
 39 A"   93 A'   94 A'   95 A'   96 A'   97 A'                                 

 Beta MOs, Restricted
 -- Occupied --                  
******* -176.34 -165.74 -165.74 -165.74  -77.16  -35.84  -31.33
  1 A'    2 A'    3 A'    1 A"    4 A'    5 A'    6 A'    7 A'                 
-31.322 -31.321 -24.707 -22.980 -22.978 -22.978 -22.972 -22.972
  2 A"    8 A'    9 A'   10 A'    3 A"   11 A'    4 A"   12 A'                 
-14.370  -6.650  -6.384  -4.813  -4.810  -4.806  -4.800  -4.780
 13 A'   14 A'   15 A'   16 A'    5 A"   17 A'   18 A'    6 A"                 
 -4.780  -2.065  -2.059  -2.058  -2.042  -2.042  -1.229  -0.901
 19 A'   20 A'    7 A"   21 A'    8 A"   22 A'   23 A'   24 A'                 
 -0.682  -0.590  -0.481  -0.479  -0.474  -0.395  -0.372  -0.333
 25 A'   26 A'   27 A'    9 A"   28 A'   29 A'   10 A"   30 A'                 
 -0.278  -0.272
 11 A"   31 A'                                                                 
 -- Virtual --                   
 -0.114  -0.107  -0.023   0.012   0.024   0.041   0.055   0.099
 12 A"   32 A'   33 A'   34 A'   35 A'   13 A"   36 A'   37 A'                 
  0.132   0.139   0.141   0.178   0.182   0.194   0.216   0.218
 38 A'   39 A'   14 A"   40 A'   41 A'   15 A"   42 A'   16 A"                 
  0.250   0.276   0.282   0.303   0.321   0.365   0.386   0.413
 43 A'   17 A"   44 A'   45 A'   46 A'   47 A'   18 A"   48 A'                 
  0.414   0.466   0.486   0.589   0.625   0.628   0.642   0.681
 19 A"   49 A'   50 A'   51 A'   52 A'   20 A"   21 A"   53 A'                 
  0.776   0.844   0.869   0.931   1.028   1.169   1.263   1.284
 54 A'   22 A"   55 A'   56 A'   57 A'   58 A'   23 A"   59 A'                 
  1.298   1.303   1.352   1.379   1.487   1.577   1.623   1.913
 24 A"   60 A'   61 A'   62 A'   25 A"   63 A'   64 A'   65 A'                 
  1.962   2.080   2.098   2.220   2.584   3.704   3.744   3.761
 26 A"   66 A'   27 A"   67 A'   68 A'   69 A'   28 A"   70 A'                 
  3.766   3.776   3.839   3.936   3.948   3.965   3.974   4.010
 29 A"   30 A"   71 A'   31 A"   72 A'   73 A'   32 A"   74 A'                 
  4.111   4.199   4.372   5.957   5.970   5.998   6.247   6.282
 75 A'   76 A'   77 A'   33 A"   78 A'   79 A'   34 A"   80 A'                 
  6.312   6.988  13.737  13.830  13.933  27.814  28.301  28.311
 81 A'   82 A'   35 A"   83 A'   84 A'   85 A'   36 A"   86 A'                 
 28.327  28.506  28.511  28.520  28.538  28.632  35.272  66.741
 87 A'   37 A"   88 A'   38 A"   89 A'   90 A'   91 A'   92 A'                 
127.847 127.854 127.878 151.615 163.0941901.776
 39 A"   93 A'   94 A'   95 A'   96 A'   97 A'                                 
 --------------------------------------------------------------

          Ground-State Mulliken Net Atomic Charges

     Atom                 Charge (a.u.)
  ----------------------------------------
      1 P                     0.419259
      2 N                    -0.426008
      3 I                     0.170646
      4 F                    -0.163898
  ----------------------------------------
  Sum of atomic charges =    -0.000000

 -----------------------------------------------------------------
                    Cartesian Multipole Moments
 -----------------------------------------------------------------
    Charge (ESU x 10^10)
                -0.0000
    Dipole Moment (Debye)
         X      -1.2571      Y      -2.0695      Z      -0.0000
       Tot       2.4214
    Quadrupole Moments (Debye-Ang)
        XX     -53.3486     XY      -3.9286     YY     -53.8200
        XZ      -0.0000     YZ      -0.0000     ZZ     -50.7863
    Octopole Moments (Debye-Ang^2)
       XXX    -105.7709    XXY     -13.8950    XYY     -26.1068
       YYY      -6.9387    XXZ      -0.0000    XYZ      -0.0000
       YYZ       0.0000    XZZ     -20.1985    YZZ      -2.3704
       ZZZ      -0.0000
    Hexadecapole Moments (Debye-Ang^3)
      XXXX   -1057.8005   XXXY     -12.7155   XXYY    -184.0213
      XYYY      15.8974   YYYY    -113.1439   XXXZ      -0.0000
      XXYZ      -0.0000   XYYZ       0.0000   YYYZ      -0.0000
      XXZZ    -165.3565   XYZZ       4.7613   YYZZ     -29.2538
      XZZZ      -0.0000   YZZZ      -0.0000   ZZZZ     -65.5441
 -----------------------------------------------------------------
 Calculating analytic gradient of the SCF energy
 Gradient of SCF Energy
            1           2           3           4
    1  -0.0020960  -0.0004912   0.0009106   0.0016765
    2  -0.0007877   0.0003366  -0.0002992   0.0007503
    3   0.0000000   0.0000000   0.0000000  -0.0000000
 Max gradient component =       2.096E-03
 RMS gradient           =       8.973E-04
 Gradient time:  CPU 3.76 s  wall 1.04 s
 Geometry Optimization Parameters
   NAtoms,    NIC,     NZ,  NCons,   NDum,   NFix, NCnnct, MaxDiis
        4      14       4       0       0       0       0       0

 Cartesian Hessian Update
 Hessian Updated using BFGS Update


** GEOMETRY OPTIMIZATION IN DELOCALIZED INTERNAL COORDINATES **
   Searching for a Minimum

   Optimization Cycle:   8

                       Coordinates (Angstroms)
     ATOM                X               Y               Z
      1  P         2.1409852671   -0.4966414330    0.0000000000
      2  N         1.0612919697    0.6419308693    0.0000000000
      3  I        -0.9339449637    0.0965506547    0.0000000000
      4  F         3.5304576573    0.3545739588    0.0000000000
   Point Group: cs    Number of degrees of freedom:     5


   Energy is  -7415.522036744

 Hessian Updated using BFGS Update

  5 Hessian modes will be used to form the next step
  Hessian Eigenvalues:
     0.089375    0.146745    0.264843    0.394987    0.595763

 Minimum Search - Taking Simple RFO Step
 Searching for Lamda that Minimizes Along All modes
 Value Taken    Lamda =  -0.00004081
 Step Taken.  Stepsize is  0.017491

                             Maximum     Tolerance    Cnvgd?
         Gradient           0.002007      0.000300      NO
         Displacement       0.016464      0.001200      NO
         Energy change     -0.000182      0.000001      NO


 New Cartesian Coordinates Obtained by Inverse Iteration

 Displacement from previous Coordinates is:  0.038136
 ----------------------------------------------------------------
             Standard Nuclear Orientation (Angstroms)
    I     Atom           X                Y                Z
 ----------------------------------------------------------------
    1      P       2.1485078772    -0.5017925393     0.0000000000
    2      N       1.0622303010     0.6304551133     0.0000000000
    3      I      -0.9410764197     0.1054625150     0.0000000000
    4      F       3.5291281720     0.3622889608     0.0000000000
 ----------------------------------------------------------------
 Molecular Point Group                 Cs    NOp =  2
 Largest Abelian Subgroup              Cs    NOp =  2
 Nuclear Repulsion Energy =   377.4910456805 hartrees
 There are       42 alpha and       42 beta electrons
 Applying Cartesian multipole field
    Component          Value
    ---------          -----
     (2,0,0)        1.00000E-11
     (0,2,0)        2.00000E-11
     (0,0,2)       -3.00000E-11
 Nucleus-field energy     =     0.0000000090 hartrees
 Requested basis set is 6-311++G(d,p)
 There are 49 shells and 136 basis functions
 A cutoff of  1.0D-11 yielded   1019 shell pairs
 There are      8296 function pairs (      9313 Cartesian)
 Smallest overlap matrix eigenvalue = 2.37E-03
 Guess MOs from SCF MO coefficient file

 -----------------------------------------------------------------------
  General SCF calculation program by
  Eric Jon Sundstrom, Paul Horn, Yuezhi Mao, Dmitri Zuev, Alec White,
  David Stuck, Shaama M.S., Shane Yost, Joonho Lee, David Small,
  Daniel Levine, Susi Lehtola, Hugh Burton, Evgeny Epifanovsky
 -----------------------------------------------------------------------
 Exchange:     0.2000 Hartree-Fock + 0.0800 Slater + 0.7200 B88
 Correlation:  0.1900 VWN1RPA + 0.8100 LYP
 Using SG-1 standard quadrature grid
 using 4 threads for integral computing
 -------------------------------------------------------
 OpenMP Integral computing Module                
 Release: version 2.0, May 2017, Q-Chem Inc. Pleasanton 
 -------------------------------------------------------
 -------------------------------------------------------
 OpenMP BLAS3 based DFT computing Module                
 Release: version 1.0, May 2013, Q-Chem Inc. Pittsburgh 
 -------------------------------------------------------
 A restricted SCF calculation will be
 performed using DIIS
 SCF converges when DIIS error is below 1.0e-08
 ---------------------------------------
  Cycle       Energy         DIIS error
 ---------------------------------------
    1   -7415.5219603267      1.48e-04  
    2   -7415.5220517083      6.38e-05  
    3   -7415.5220268159      1.28e-04  
    4   -7415.5220604345      1.89e-05  
    5   -7415.5220612761      5.44e-06  
    6   -7415.5220613199      1.90e-06  
    7   -7415.5220613251      4.27e-07  
    8   -7415.5220613256      1.39e-07  
    9   -7415.5220613256      3.45e-08  
   10   -7415.5220613257      4.41e-09  Convergence criterion met
 ---------------------------------------
 SCF time:   CPU 10.33s  wall 3.00s 
 SCF   energy in the final basis set =    -7415.5220613257
 Total energy in the final basis set =    -7415.5220613257

 --------------------------------------------------------------
             Orbital Energies (a.u.) and Symmetries
 --------------------------------------------------------------

 Alpha MOs, Restricted
 -- Occupied --                  
******* -176.34 -165.74 -165.74 -165.74  -77.16  -35.84  -31.33
  1 A'    2 A'    3 A'    1 A"    4 A'    5 A'    6 A'    7 A'                 
-31.322 -31.321 -24.706 -22.980 -22.978 -22.978 -22.972 -22.972
  2 A"    8 A'    9 A'   10 A'    3 A"   11 A'    4 A"   12 A'                 
-14.369  -6.650  -6.384  -4.812  -4.810  -4.806  -4.800  -4.780
 13 A'   14 A'   15 A'   16 A'    5 A"   17 A'   18 A'    6 A"                 
 -4.780  -2.065  -2.059  -2.058  -2.042  -2.042  -1.229  -0.900
 19 A'   20 A'    7 A"   21 A'    8 A"   22 A'   23 A'   24 A'                 
 -0.682  -0.590  -0.481  -0.479  -0.474  -0.394  -0.372  -0.333
 25 A'   26 A'   27 A'    9 A"   28 A'   29 A'   10 A"   30 A'                 
 -0.278  -0.272
 11 A"   31 A'                                                                 
 -- Virtual --                   
 -0.113  -0.107  -0.023   0.012   0.024   0.041   0.055   0.099
 12 A"   32 A'   33 A'   34 A'   35 A'   13 A"   36 A'   37 A'                 
  0.132   0.139   0.142   0.178   0.182   0.194   0.216   0.218
 38 A'   39 A'   14 A"   40 A'   41 A'   15 A"   42 A'   16 A"                 
  0.250   0.276   0.282   0.304   0.321   0.365   0.386   0.413
 43 A'   17 A"   44 A'   45 A'   46 A'   47 A'   18 A"   48 A'                 
  0.414   0.466   0.487   0.589   0.624   0.629   0.643   0.681
 19 A"   49 A'   50 A'   51 A'   52 A'   20 A"   21 A"   53 A'                 
  0.778   0.844   0.870   0.934   1.028   1.169   1.263   1.284
 54 A'   22 A"   55 A'   56 A'   57 A'   58 A'   23 A"   59 A'                 
  1.298   1.305   1.353   1.379   1.487   1.578   1.622   1.913
 24 A"   60 A'   61 A'   62 A'   25 A"   63 A'   64 A'   65 A'                 
  1.962   2.077   2.098   2.221   2.584   3.703   3.744   3.761
 26 A"   66 A'   27 A"   67 A'   68 A'   69 A'   28 A"   70 A'                 
  3.767   3.777   3.840   3.936   3.947   3.967   3.974   4.010
 29 A"   30 A"   71 A'   31 A"   72 A'   73 A'   32 A"   74 A'                 
  4.111   4.199   4.373   5.957   5.969   5.998   6.247   6.282
 75 A'   76 A'   77 A'   33 A"   78 A'   79 A'   34 A"   80 A'                 
  6.312   6.988  13.737  13.830  13.933  27.814  28.301  28.311
 81 A'   82 A'   35 A"   83 A'   84 A'   85 A'   36 A"   86 A'                 
 28.327  28.506  28.511  28.520  28.538  28.632  35.271  66.741
 87 A'   37 A"   88 A'   38 A"   89 A'   90 A'   91 A'   92 A'                 
127.847 127.854 127.878 151.615 163.0941901.777
 39 A"   93 A'   94 A'   95 A'   96 A'   97 A'                                 

 Beta MOs, Restricted
 -- Occupied --                  
******* -176.34 -165.74 -165.74 -165.74  -77.16  -35.84  -31.33
  1 A'    2 A'    3 A'    1 A"    4 A'    5 A'    6 A'    7 A'                 
-31.322 -31.321 -24.706 -22.980 -22.978 -22.978 -22.972 -22.972
  2 A"    8 A'    9 A'   10 A'    3 A"   11 A'    4 A"   12 A'                 
-14.369  -6.650  -6.384  -4.812  -4.810  -4.806  -4.800  -4.780
 13 A'   14 A'   15 A'   16 A'    5 A"   17 A'   18 A'    6 A"                 
 -4.780  -2.065  -2.059  -2.058  -2.042  -2.042  -1.229  -0.900
 19 A'   20 A'    7 A"   21 A'    8 A"   22 A'   23 A'   24 A'                 
 -0.682  -0.590  -0.481  -0.479  -0.474  -0.394  -0.372  -0.333
 25 A'   26 A'   27 A'    9 A"   28 A'   29 A'   10 A"   30 A'                 
 -0.278  -0.272
 11 A"   31 A'                                                                 
 -- Virtual --                   
 -0.113  -0.107  -0.023   0.012   0.024   0.041   0.055   0.099
 12 A"   32 A'   33 A'   34 A'   35 A'   13 A"   36 A'   37 A'                 
  0.132   0.139   0.142   0.178   0.182   0.194   0.216   0.218
 38 A'   39 A'   14 A"   40 A'   41 A'   15 A"   42 A'   16 A"                 
  0.250   0.276   0.282   0.304   0.321   0.365   0.386   0.413
 43 A'   17 A"   44 A'   45 A'   46 A'   47 A'   18 A"   48 A'                 
  0.414   0.466   0.487   0.589   0.624   0.629   0.643   0.681
 19 A"   49 A'   50 A'   51 A'   52 A'   20 A"   21 A"   53 A'                 
  0.778   0.844   0.870   0.934   1.028   1.169   1.263   1.284
 54 A'   22 A"   55 A'   56 A'   57 A'   58 A'   23 A"   59 A'                 
  1.298   1.305   1.353   1.379   1.487   1.578   1.622   1.913
 24 A"   60 A'   61 A'   62 A'   25 A"   63 A'   64 A'   65 A'                 
  1.962   2.077   2.098   2.221   2.584   3.703   3.744   3.761
 26 A"   66 A'   27 A"   67 A'   68 A'   69 A'   28 A"   70 A'                 
  3.767   3.777   3.840   3.936   3.947   3.967   3.974   4.010
 29 A"   30 A"   71 A'   31 A"   72 A'   73 A'   32 A"   74 A'                 
  4.111   4.199   4.373   5.957   5.969   5.998   6.247   6.282
 75 A'   76 A'   77 A'   33 A"   78 A'   79 A'   34 A"   80 A'                 
  6.312   6.988  13.737  13.830  13.933  27.814  28.301  28.311
 81 A'   82 A'   35 A"   83 A'   84 A'   85 A'   36 A"   86 A'                 
 28.327  28.506  28.511  28.520  28.538  28.632  35.271  66.741
 87 A'   37 A"   88 A'   38 A"   89 A'   90 A'   91 A'   92 A'                 
127.847 127.854 127.878 151.615 163.0941901.777
 39 A"   93 A'   94 A'   95 A'   96 A'   97 A'                                 
 --------------------------------------------------------------

          Ground-State Mulliken Net Atomic Charges

     Atom                 Charge (a.u.)
  ----------------------------------------
      1 P                     0.418867
      2 N                    -0.429294
      3 I                     0.172726
      4 F                    -0.162299
  ----------------------------------------
  Sum of atomic charges =    -0.000000

 -----------------------------------------------------------------
                    Cartesian Multipole Moments
 -----------------------------------------------------------------
    Charge (ESU x 10^10)
                -0.0000
    Dipole Moment (Debye)
         X      -1.2620      Y      -2.0747      Z       0.0000
       Tot       2.4284
    Quadrupole Moments (Debye-Ang)
        XX     -53.2753     XY      -4.0012     YY     -53.8031
        XZ      -0.0000     YZ      -0.0000     ZZ     -50.7907
    Octopole Moments (Debye-Ang^2)
       XXX    -105.3379    XXY     -14.0857    XYY     -25.9737
       YYY      -7.4172    XXZ      -0.0000    XYZ      -0.0000
       YYZ       0.0000    XZZ     -20.0985    YZZ      -2.5435
       ZZZ       0.0000
    Hexadecapole Moments (Debye-Ang^3)
      XXXX   -1060.7110   XXXY     -12.2962   XXYY    -185.0508
      XYYY      17.0855   YYYY    -113.4343   XXXZ      -0.0000
      XXYZ      -0.0000   XYYZ      -0.0000   YYYZ      -0.0000
      XXZZ    -166.0857   XYZZ       5.1246   YYZZ     -29.3153
      XZZZ      -0.0000   YZZZ      -0.0000   ZZZZ     -65.5669
 -----------------------------------------------------------------
 Calculating analytic gradient of the SCF energy
 Gradient of SCF Energy
            1           2           3           4
    1  -0.0008647  -0.0001774   0.0000112   0.0010310
    2  -0.0010970   0.0005250  -0.0002255   0.0007975
    3  -0.0000000  -0.0000000   0.0000000   0.0000000
 Max gradient component =       1.097E-03
 RMS gradient           =       5.779E-04
 Gradient time:  CPU 3.75 s  wall 1.04 s
 Geometry Optimization Parameters
   NAtoms,    NIC,     NZ,  NCons,   NDum,   NFix, NCnnct, MaxDiis
        4      14       4       0       0       0       0       0

 Cartesian Hessian Update
 Hessian Updated using BFGS Update


** GEOMETRY OPTIMIZATION IN DELOCALIZED INTERNAL COORDINATES **
   Searching for a Minimum

   Optimization Cycle:   9

                       Coordinates (Angstroms)
     ATOM                X               Y               Z
      1  P         2.1485078772   -0.5017925393    0.0000000000
      2  N         1.0622303010    0.6304551133    0.0000000000
      3  I        -0.9410764197    0.1054625150    0.0000000000
      4  F         3.5291281720    0.3622889608    0.0000000000
   Point Group: cs    Number of degrees of freedom:     5


   Energy is  -7415.522061326

 Hessian Updated using BFGS Update

  5 Hessian modes will be used to form the next step
  Hessian Eigenvalues:
     0.074833    0.146489    0.285532    0.394875    0.524761

 Minimum Search - Taking Simple RFO Step
 Searching for Lamda that Minimizes Along All modes
 Value Taken    Lamda =  -0.00000623
 Step Taken.  Stepsize is  0.006598

                             Maximum     Tolerance    Cnvgd?
         Gradient           0.000970      0.000300      NO
         Displacement       0.004835      0.001200      NO
         Energy change     -0.000025      0.000001      NO


 New Cartesian Coordinates Obtained by Inverse Iteration

 Displacement from previous Coordinates is:  0.011240
 ----------------------------------------------------------------
             Standard Nuclear Orientation (Angstroms)
    I     Atom           X                Y                Z
 ----------------------------------------------------------------
    1      P       2.1507772529    -0.5023078667     0.0000000000
    2      N       1.0622879817     0.6264538964     0.0000000000
    3      I      -0.9428096049     0.1081653842     0.0000000000
    4      F       3.5285343008     0.3641026358     0.0000000000
 ----------------------------------------------------------------
 Molecular Point Group                 Cs    NOp =  2
 Largest Abelian Subgroup              Cs    NOp =  2
 Nuclear Repulsion Energy =   377.3435813278 hartrees
 There are       42 alpha and       42 beta electrons
 Applying Cartesian multipole field
    Component          Value
    ---------          -----
     (2,0,0)        1.00000E-11
     (0,2,0)        2.00000E-11
     (0,0,2)       -3.00000E-11
 Nucleus-field energy     =     0.0000000090 hartrees
 Requested basis set is 6-311++G(d,p)
 There are 49 shells and 136 basis functions
 A cutoff of  1.0D-11 yielded   1019 shell pairs
 There are      8296 function pairs (      9313 Cartesian)
 Smallest overlap matrix eigenvalue = 2.37E-03
 Guess MOs from SCF MO coefficient file

 -----------------------------------------------------------------------
  General SCF calculation program by
  Eric Jon Sundstrom, Paul Horn, Yuezhi Mao, Dmitri Zuev, Alec White,
  David Stuck, Shaama M.S., Shane Yost, Joonho Lee, David Small,
  Daniel Levine, Susi Lehtola, Hugh Burton, Evgeny Epifanovsky
 -----------------------------------------------------------------------
 Exchange:     0.2000 Hartree-Fock + 0.0800 Slater + 0.7200 B88
 Correlation:  0.1900 VWN1RPA + 0.8100 LYP
 Using SG-1 standard quadrature grid
 using 4 threads for integral computing
 -------------------------------------------------------
 OpenMP Integral computing Module                
 Release: version 2.0, May 2017, Q-Chem Inc. Pleasanton 
 -------------------------------------------------------
 -------------------------------------------------------
 OpenMP BLAS3 based DFT computing Module                
 Release: version 1.0, May 2013, Q-Chem Inc. Pittsburgh 
 -------------------------------------------------------
 A restricted SCF calculation will be
 performed using DIIS
 SCF converges when DIIS error is below 1.0e-08
 ---------------------------------------
  Cycle       Energy         DIIS error
 ---------------------------------------
    1   -7415.5220543961      4.86e-05  
    2   -7415.5220643558      1.84e-05  
    3   -7415.5220637880      2.69e-05  
    4   -7415.5220649512      7.46e-06  
    5   -7415.5220650519      3.64e-06  
    6   -7415.5220650761      4.88e-07  
    7   -7415.5220650766      1.01e-07  
    8   -7415.5220650766      3.33e-08  
    9   -7415.5220650767      1.53e-08  
   10   -7415.5220650767      3.00e-09  Convergence criterion met
 ---------------------------------------
 SCF time:   CPU 10.34s  wall 3.00s 
 SCF   energy in the final basis set =    -7415.5220650767
 Total energy in the final basis set =    -7415.5220650767

 --------------------------------------------------------------
             Orbital Energies (a.u.) and Symmetries
 --------------------------------------------------------------

 Alpha MOs, Restricted
 -- Occupied --                  
******* -176.34 -165.74 -165.74 -165.74  -77.16  -35.84  -31.33
  1 A'    2 A'    3 A'    1 A"    4 A'    5 A'    6 A'    7 A'                 
-31.322 -31.321 -24.707 -22.980 -22.978 -22.978 -22.972 -22.972
  2 A"    8 A'    9 A'   10 A'    3 A"   11 A'    4 A"   12 A'                 
-14.369  -6.650  -6.384  -4.812  -4.810  -4.806  -4.800  -4.780
 13 A'   14 A'   15 A'   16 A'    5 A"   17 A'   18 A'    6 A"                 
 -4.780  -2.065  -2.059  -2.058  -2.042  -2.042  -1.229  -0.900
 19 A'   20 A'    7 A"   21 A'    8 A"   22 A'   23 A'   24 A'                 
 -0.682  -0.590  -0.481  -0.479  -0.474  -0.394  -0.372  -0.333
 25 A'   26 A'   27 A'    9 A"   28 A'   29 A'   10 A"   30 A'                 
 -0.278  -0.272
 11 A"   31 A'                                                                 
 -- Virtual --                   
 -0.113  -0.107  -0.023   0.013   0.024   0.041   0.055   0.099
 12 A"   32 A'   33 A'   34 A'   35 A'   13 A"   36 A'   37 A'                 
  0.132   0.139   0.142   0.178   0.182   0.194   0.216   0.218
 38 A'   39 A'   14 A"   40 A'   41 A'   15 A"   42 A'   16 A"                 
  0.250   0.276   0.282   0.304   0.321   0.365   0.386   0.413
 43 A'   17 A"   44 A'   45 A'   46 A'   47 A'   18 A"   48 A'                 
  0.414   0.467   0.487   0.589   0.624   0.629   0.643   0.682
 19 A"   49 A'   50 A'   51 A'   52 A'   20 A"   21 A"   53 A'                 
  0.778   0.844   0.870   0.935   1.030   1.168   1.263   1.284
 54 A'   22 A"   55 A'   56 A'   57 A'   58 A'   23 A"   59 A'                 
  1.298   1.306   1.353   1.379   1.487   1.578   1.622   1.913
 24 A"   60 A'   61 A'   62 A'   25 A"   63 A'   64 A'   65 A'                 
  1.962   2.076   2.099   2.222   2.585   3.703   3.744   3.761
 26 A"   66 A'   27 A"   67 A'   68 A'   69 A'   28 A"   70 A'                 
  3.767   3.777   3.840   3.936   3.947   3.968   3.974   4.010
 29 A"   30 A"   71 A'   31 A"   72 A'   73 A'   32 A"   74 A'                 
  4.112   4.200   4.373   5.957   5.969   5.999   6.247   6.282
 75 A'   76 A'   77 A'   33 A"   78 A'   79 A'   34 A"   80 A'                 
  6.311   6.989  13.738  13.831  13.935  27.814  28.301  28.311
 81 A'   82 A'   35 A"   83 A'   84 A'   85 A'   36 A"   86 A'                 
 28.328  28.506  28.511  28.520  28.538  28.632  35.272  66.741
 87 A'   37 A"   88 A'   38 A"   89 A'   90 A'   91 A'   92 A'                 
127.847 127.854 127.878 151.615 163.0951901.777
 39 A"   93 A'   94 A'   95 A'   96 A'   97 A'                                 

 Beta MOs, Restricted
 -- Occupied --                  
******* -176.34 -165.74 -165.74 -165.74  -77.16  -35.84  -31.33
  1 A'    2 A'    3 A'    1 A"    4 A'    5 A'    6 A'    7 A'                 
-31.322 -31.321 -24.707 -22.980 -22.978 -22.978 -22.972 -22.972
  2 A"    8 A'    9 A'   10 A'    3 A"   11 A'    4 A"   12 A'                 
-14.369  -6.650  -6.384  -4.812  -4.810  -4.806  -4.800  -4.780
 13 A'   14 A'   15 A'   16 A'    5 A"   17 A'   18 A'    6 A"                 
 -4.780  -2.065  -2.059  -2.058  -2.042  -2.042  -1.229  -0.900
 19 A'   20 A'    7 A"   21 A'    8 A"   22 A'   23 A'   24 A'                 
 -0.682  -0.590  -0.481  -0.479  -0.474  -0.394  -0.372  -0.333
 25 A'   26 A'   27 A'    9 A"   28 A'   29 A'   10 A"   30 A'                 
 -0.278  -0.272
 11 A"   31 A'                                                                 
 -- Virtual --                   
 -0.113  -0.107  -0.023   0.013   0.024   0.041   0.055   0.099
 12 A"   32 A'   33 A'   34 A'   35 A'   13 A"   36 A'   37 A'                 
  0.132   0.139   0.142   0.178   0.182   0.194   0.216   0.218
 38 A'   39 A'   14 A"   40 A'   41 A'   15 A"   42 A'   16 A"                 
  0.250   0.276   0.282   0.304   0.321   0.365   0.386   0.413
 43 A'   17 A"   44 A'   45 A'   46 A'   47 A'   18 A"   48 A'                 
  0.414   0.467   0.487   0.589   0.624   0.629   0.643   0.682
 19 A"   49 A'   50 A'   51 A'   52 A'   20 A"   21 A"   53 A'                 
  0.778   0.844   0.870   0.935   1.030   1.168   1.263   1.284
 54 A'   22 A"   55 A'   56 A'   57 A'   58 A'   23 A"   59 A'                 
  1.298   1.306   1.353   1.379   1.487   1.578   1.622   1.913
 24 A"   60 A'   61 A'   62 A'   25 A"   63 A'   64 A'   65 A'                 
  1.962   2.076   2.099   2.222   2.585   3.703   3.744   3.761
 26 A"   66 A'   27 A"   67 A'   68 A'   69 A'   28 A"   70 A'                 
  3.767   3.777   3.840   3.936   3.947   3.968   3.974   4.010
 29 A"   30 A"   71 A'   31 A"   72 A'   73 A'   32 A"   74 A'                 
  4.112   4.200   4.373   5.957   5.969   5.999   6.247   6.282
 75 A'   76 A'   77 A'   33 A"   78 A'   79 A'   34 A"   80 A'                 
  6.311   6.989  13.738  13.831  13.935  27.814  28.301  28.311
 81 A'   82 A'   35 A"   83 A'   84 A'   85 A'   36 A"   86 A'                 
 28.328  28.506  28.511  28.520  28.538  28.632  35.272  66.741
 87 A'   37 A"   88 A'   38 A"   89 A'   90 A'   91 A'   92 A'                 
127.847 127.854 127.878 151.615 163.0951901.777
 39 A"   93 A'   94 A'   95 A'   96 A'   97 A'                                 
 --------------------------------------------------------------

          Ground-State Mulliken Net Atomic Charges

     Atom                 Charge (a.u.)
  ----------------------------------------
      1 P                     0.417852
      2 N                    -0.430764
      3 I                     0.173746
      4 F                    -0.160834
  ----------------------------------------
  Sum of atomic charges =    -0.000000

 -----------------------------------------------------------------
                    Cartesian Multipole Moments
 -----------------------------------------------------------------
    Charge (ESU x 10^10)
                -0.0000
    Dipole Moment (Debye)
         X      -1.2614      Y      -2.0692      Z       0.0000
       Tot       2.4234
    Quadrupole Moments (Debye-Ang)
        XX     -53.2334     XY      -4.0045     YY     -53.8012
        XZ       0.0000     YZ      -0.0000     ZZ     -50.7888
    Octopole Moments (Debye-Ang^2)
       XXX    -105.1479    XXY     -14.0999    XYY     -25.9500
       YYY      -7.5699    XXZ       0.0000    XYZ      -0.0000
       YYZ       0.0000    XZZ     -20.0718    YZZ      -2.5990
       ZZZ       0.0000
    Hexadecapole Moments (Debye-Ang^3)
      XXXX   -1061.0199   XXXY     -12.0636   XXYY    -185.3233
      XYYY      17.4366   YYYY    -113.4351   XXXZ       0.0000
      XXYZ      -0.0000   XYYZ       0.0000   YYYZ      -0.0000
      XXZZ    -166.2537   XYZZ       5.2302   YYZZ     -29.3188
      XZZZ       0.0000   YZZZ      -0.0000   ZZZZ     -65.5684
 -----------------------------------------------------------------
 Calculating analytic gradient of the SCF energy
 Gradient of SCF Energy
            1           2           3           4
    1  -0.0006043   0.0002876  -0.0001642   0.0004809
    2  -0.0002385  -0.0000486  -0.0001734   0.0004604
    3   0.0000000  -0.0000000  -0.0000000  -0.0000000
 Max gradient component =       6.043E-04
 RMS gradient           =       2.897E-04
 Gradient time:  CPU 3.75 s  wall 1.04 s
 Geometry Optimization Parameters
   NAtoms,    NIC,     NZ,  NCons,   NDum,   NFix, NCnnct, MaxDiis
        4      14       4       0       0       0       0       0

 Cartesian Hessian Update
 Hessian Updated using BFGS Update


** GEOMETRY OPTIMIZATION IN DELOCALIZED INTERNAL COORDINATES **
   Searching for a Minimum

   Optimization Cycle:  10

                       Coordinates (Angstroms)
     ATOM                X               Y               Z
      1  P         2.1507772529   -0.5023078667    0.0000000000
      2  N         1.0622879817    0.6264538964    0.0000000000
      3  I        -0.9428096049    0.1081653842    0.0000000000
      4  F         3.5285343008    0.3641026358    0.0000000000
   Point Group: cs    Number of degrees of freedom:     5


   Energy is  -7415.522065077

 Hessian Updated using BFGS Update

  5 Hessian modes will be used to form the next step
  Hessian Eigenvalues:
     0.073813    0.161723    0.294580    0.336624    0.435642

 Minimum Search - Taking Simple RFO Step
 Searching for Lamda that Minimizes Along All modes
 Value Taken    Lamda =  -0.00000146
 Step Taken.  Stepsize is  0.002527

                             Maximum     Tolerance    Cnvgd?
         Gradient           0.000511      0.000300      NO
         Displacement       0.001864      0.001200      NO
         Energy change     -0.000004      0.000001      NO


 New Cartesian Coordinates Obtained by Inverse Iteration

 Displacement from previous Coordinates is:  0.002110
 ----------------------------------------------------------------
             Standard Nuclear Orientation (Angstroms)
    I     Atom           X                Y                Z
 ----------------------------------------------------------------
    1      P       2.1514547219    -0.5022017678     0.0000000000
    2      N       1.0619745436     0.6258934991     0.0000000000
    3      I      -0.9427537556     0.1085946490     0.0000000000
    4      F       3.5281144205     0.3641276694     0.0000000000
 ----------------------------------------------------------------
 Molecular Point Group                 Cs    NOp =  2
 Largest Abelian Subgroup              Cs    NOp =  2
 Nuclear Repulsion Energy =   377.3715348176 hartrees
 There are       42 alpha and       42 beta electrons
 Applying Cartesian multipole field
    Component          Value
    ---------          -----
     (2,0,0)        1.00000E-11
     (0,2,0)        2.00000E-11
     (0,0,2)       -3.00000E-11
 Nucleus-field energy     =     0.0000000090 hartrees
 Requested basis set is 6-311++G(d,p)
 There are 49 shells and 136 basis functions
 A cutoff of  1.0D-11 yielded   1019 shell pairs
 There are      8296 function pairs (      9313 Cartesian)
 Smallest overlap matrix eigenvalue = 2.37E-03
 Guess MOs from SCF MO coefficient file

 -----------------------------------------------------------------------
  General SCF calculation program by
  Eric Jon Sundstrom, Paul Horn, Yuezhi Mao, Dmitri Zuev, Alec White,
  David Stuck, Shaama M.S., Shane Yost, Joonho Lee, David Small,
  Daniel Levine, Susi Lehtola, Hugh Burton, Evgeny Epifanovsky
 -----------------------------------------------------------------------
 Exchange:     0.2000 Hartree-Fock + 0.0800 Slater + 0.7200 B88
 Correlation:  0.1900 VWN1RPA + 0.8100 LYP
 Using SG-1 standard quadrature grid
 using 4 threads for integral computing
 -------------------------------------------------------
 OpenMP Integral computing Module                
 Release: version 2.0, May 2017, Q-Chem Inc. Pleasanton 
 -------------------------------------------------------
 -------------------------------------------------------
 OpenMP BLAS3 based DFT computing Module                
 Release: version 1.0, May 2013, Q-Chem Inc. Pittsburgh 
 -------------------------------------------------------
 A restricted SCF calculation will be
 performed using DIIS
 SCF converges when DIIS error is below 1.0e-08
 ---------------------------------------
  Cycle       Energy         DIIS error
 ---------------------------------------
    1   -7415.5220651170      1.63e-05  
    2   -7415.5220658020      9.97e-06  
    3   -7415.5220658036      9.59e-06  
    4   -7415.5220659283      2.37e-06  
    5   -7415.5220659375      1.14e-06  
    6   -7415.5220659402      1.03e-07  
    7   -7415.5220659402      4.02e-08  
    8   -7415.5220659402      1.75e-08  
    9   -7415.5220659402      2.63e-09  Convergence criterion met
 ---------------------------------------
 SCF time:   CPU 9.31s  wall 3.00s 
 SCF   energy in the final basis set =    -7415.5220659402
 Total energy in the final basis set =    -7415.5220659402

 --------------------------------------------------------------
             Orbital Energies (a.u.) and Symmetries
 --------------------------------------------------------------

 Alpha MOs, Restricted
 -- Occupied --                  
******* -176.34 -165.74 -165.74 -165.74  -77.16  -35.84  -31.33
  1 A'    2 A'    3 A'    1 A"    4 A'    5 A'    6 A'    7 A'                 
-31.322 -31.321 -24.707 -22.980 -22.978 -22.978 -22.972 -22.972
  2 A"    8 A'    9 A'   10 A'    3 A"   11 A'    4 A"   12 A'                 
-14.369  -6.649  -6.384  -4.812  -4.810  -4.806  -4.800  -4.780
 13 A'   14 A'   15 A'   16 A'    5 A"   17 A'   18 A'    6 A"                 
 -4.780  -2.065  -2.059  -2.058  -2.042  -2.042  -1.230  -0.900
 19 A'   20 A'    7 A"   21 A'    8 A"   22 A'   23 A'   24 A'                 
 -0.682  -0.590  -0.482  -0.479  -0.474  -0.394  -0.372  -0.333
 25 A'   26 A'   27 A'    9 A"   28 A'   29 A'   10 A"   30 A'                 
 -0.278  -0.272
 11 A"   31 A'                                                                 
 -- Virtual --                   
 -0.113  -0.107  -0.023   0.013   0.024   0.041   0.055   0.099
 12 A"   32 A'   33 A'   34 A'   35 A'   13 A"   36 A'   37 A'                 
  0.132   0.139   0.142   0.178   0.182   0.194   0.216   0.218
 38 A'   39 A'   14 A"   40 A'   41 A'   15 A"   42 A'   16 A"                 
  0.250   0.276   0.282   0.304   0.320   0.365   0.386   0.413
 43 A'   17 A"   44 A'   45 A'   46 A'   47 A'   18 A"   48 A'                 
  0.414   0.467   0.487   0.589   0.624   0.629   0.643   0.682
 19 A"   49 A'   50 A'   51 A'   52 A'   20 A"   21 A"   53 A'                 
  0.779   0.844   0.871   0.935   1.030   1.168   1.263   1.284
 54 A'   22 A"   55 A'   56 A'   57 A'   58 A'   23 A"   59 A'                 
  1.298   1.306   1.353   1.379   1.487   1.579   1.622   1.913
 24 A"   60 A'   61 A'   62 A'   25 A"   63 A'   64 A'   65 A'                 
  1.962   2.076   2.099   2.222   2.585   3.703   3.744   3.761
 26 A"   66 A'   27 A"   67 A'   68 A'   69 A'   28 A"   70 A'                 
  3.767   3.777   3.840   3.936   3.947   3.968   3.974   4.010
 29 A"   30 A"   71 A'   31 A"   72 A'   73 A'   32 A"   74 A'                 
  4.113   4.200   4.373   5.957   5.969   5.999   6.246   6.282
 75 A'   76 A'   77 A'   33 A"   78 A'   79 A'   34 A"   80 A'                 
  6.311   6.989  13.738  13.831  13.935  27.815  28.301  28.311
 81 A'   82 A'   35 A"   83 A'   84 A'   85 A'   36 A"   86 A'                 
 28.328  28.506  28.511  28.520  28.538  28.632  35.272  66.741
 87 A'   37 A"   88 A'   38 A"   89 A'   90 A'   91 A'   92 A'                 
127.847 127.854 127.878 151.616 163.0951901.777
 39 A"   93 A'   94 A'   95 A'   96 A'   97 A'                                 

 Beta MOs, Restricted
 -- Occupied --                  
******* -176.34 -165.74 -165.74 -165.74  -77.16  -35.84  -31.33
  1 A'    2 A'    3 A'    1 A"    4 A'    5 A'    6 A'    7 A'                 
-31.322 -31.321 -24.707 -22.980 -22.978 -22.978 -22.972 -22.972
  2 A"    8 A'    9 A'   10 A'    3 A"   11 A'    4 A"   12 A'                 
-14.369  -6.649  -6.384  -4.812  -4.810  -4.806  -4.800  -4.780
 13 A'   14 A'   15 A'   16 A'    5 A"   17 A'   18 A'    6 A"                 
 -4.780  -2.065  -2.059  -2.058  -2.042  -2.042  -1.230  -0.900
 19 A'   20 A'    7 A"   21 A'    8 A"   22 A'   23 A'   24 A'                 
 -0.682  -0.590  -0.482  -0.479  -0.474  -0.394  -0.372  -0.333
 25 A'   26 A'   27 A'    9 A"   28 A'   29 A'   10 A"   30 A'                 
 -0.278  -0.272
 11 A"   31 A'                                                                 
 -- Virtual --                   
 -0.113  -0.107  -0.023   0.013   0.024   0.041   0.055   0.099
 12 A"   32 A'   33 A'   34 A'   35 A'   13 A"   36 A'   37 A'                 
  0.132   0.139   0.142   0.178   0.182   0.194   0.216   0.218
 38 A'   39 A'   14 A"   40 A'   41 A'   15 A"   42 A'   16 A"                 
  0.250   0.276   0.282   0.304   0.320   0.365   0.386   0.413
 43 A'   17 A"   44 A'   45 A'   46 A'   47 A'   18 A"   48 A'                 
  0.414   0.467   0.487   0.589   0.624   0.629   0.643   0.682
 19 A"   49 A'   50 A'   51 A'   52 A'   20 A"   21 A"   53 A'                 
  0.779   0.844   0.871   0.935   1.030   1.168   1.263   1.284
 54 A'   22 A"   55 A'   56 A'   57 A'   58 A'   23 A"   59 A'                 
  1.298   1.306   1.353   1.379   1.487   1.579   1.622   1.913
 24 A"   60 A'   61 A'   62 A'   25 A"   63 A'   64 A'   65 A'                 
  1.962   2.076   2.099   2.222   2.585   3.703   3.744   3.761
 26 A"   66 A'   27 A"   67 A'   68 A'   69 A'   28 A"   70 A'                 
  3.767   3.777   3.840   3.936   3.947   3.968   3.974   4.010
 29 A"   30 A"   71 A'   31 A"   72 A'   73 A'   32 A"   74 A'                 
  4.113   4.200   4.373   5.957   5.969   5.999   6.246   6.282
 75 A'   76 A'   77 A'   33 A"   78 A'   79 A'   34 A"   80 A'                 
  6.311   6.989  13.738  13.831  13.935  27.815  28.301  28.311
 81 A'   82 A'   35 A"   83 A'   84 A'   85 A'   36 A"   86 A'                 
 28.328  28.506  28.511  28.520  28.538  28.632  35.272  66.741
 87 A'   37 A"   88 A'   38 A"   89 A'   90 A'   91 A'   92 A'                 
127.847 127.854 127.878 151.616 163.0951901.777
 39 A"   93 A'   94 A'   95 A'   96 A'   97 A'                                 
 --------------------------------------------------------------

          Ground-State Mulliken Net Atomic Charges

     Atom                 Charge (a.u.)
  ----------------------------------------
      1 P                     0.417241
      2 N                    -0.431342
      3 I                     0.173976
      4 F                    -0.159876
  ----------------------------------------
  Sum of atomic charges =    -0.000000

 -----------------------------------------------------------------
                    Cartesian Multipole Moments
 -----------------------------------------------------------------
    Charge (ESU x 10^10)
                -0.0000
    Dipole Moment (Debye)
         X      -1.2543      Y      -2.0659      Z       0.0000
       Tot       2.4169
    Quadrupole Moments (Debye-Ang)
        XX     -53.2007     XY      -3.9975     YY     -53.8034
        XZ      -0.0000     YZ       0.0000     ZZ     -50.7891
    Octopole Moments (Debye-Ang^2)
       XXX    -105.0150    XXY     -14.0815    XYY     -25.9558
       YYY      -7.5940    XXZ       0.0000    XYZ       0.0000
       YYZ      -0.0000    XZZ     -20.0752    YZZ      -2.6071
       ZZZ      -0.0000
    Hexadecapole Moments (Debye-Ang^3)
      XXXX   -1060.4784   XXXY     -11.9460   XXYY    -185.3412
      XYYY      17.5113   YYYY    -113.4313   XXXZ       0.0000
      XXYZ       0.0000   XYYZ       0.0000   YYYZ       0.0000
      XXZZ    -166.2517   XYZZ       5.2542   YYZZ     -29.3195
      XZZZ      -0.0000   YZZZ       0.0000   ZZZZ     -65.5728
 -----------------------------------------------------------------
 Calculating analytic gradient of the SCF energy
 Gradient of SCF Energy
            1           2           3           4
    1  -0.0000343   0.0000234  -0.0000873   0.0000983
    2  -0.0000806   0.0000164  -0.0001212   0.0001855
    3   0.0000000  -0.0000000  -0.0000000  -0.0000000
 Max gradient component =       1.855E-04
 RMS gradient           =       7.899E-05
 Gradient time:  CPU 3.77 s  wall 1.04 s
 Geometry Optimization Parameters
   NAtoms,    NIC,     NZ,  NCons,   NDum,   NFix, NCnnct, MaxDiis
        4      14       4       0       0       0       0       0

 Cartesian Hessian Update
 Hessian Updated using BFGS Update


** GEOMETRY OPTIMIZATION IN DELOCALIZED INTERNAL COORDINATES **
   Searching for a Minimum

   Optimization Cycle:  11

                       Coordinates (Angstroms)
     ATOM                X               Y               Z
      1  P         2.1514547219   -0.5022017678    0.0000000000
      2  N         1.0619745436    0.6258934991    0.0000000000
      3  I        -0.9427537556    0.1085946490    0.0000000000
      4  F         3.5281144205    0.3641276694    0.0000000000
   Point Group: cs    Number of degrees of freedom:     5


   Energy is  -7415.522065940

 Hessian Updated using BFGS Update

  5 Hessian modes will be used to form the next step
  Hessian Eigenvalues:
     0.078852    0.146038    0.269285    0.305187    0.444698

 Minimum Search - Taking Simple RFO Step
 Searching for Lamda that Minimizes Along All modes
 Value Taken    Lamda =   0.00000000
 Step Taken.  Stepsize is  0.001024

                             Maximum     Tolerance    Cnvgd?
         Gradient           0.000121      0.000300     YES
         Displacement       0.000651      0.001200     YES
         Energy change     -0.000001      0.000001     YES


                       Distance Matrix (Angstroms)
             P (  1)   N (  2)   I (  3)
   N (  2)  1.568300
   I (  3)  3.153918  2.070395
   F (  4)  1.626567  2.479993  4.478165

 Final energy is   -7415.5220659402476     


 ******************************
 **  OPTIMIZATION CONVERGED  **
 ******************************

                       Coordinates (Angstroms)
     ATOM                X               Y               Z
      1  P         2.1514547219   -0.5022017678    0.0000000000
      2  N         1.0619745436    0.6258934991    0.0000000000
      3  I        -0.9427537556    0.1085946490    0.0000000000
      4  F         3.5281144205    0.3641276694    0.0000000000

Z-matrix Print:
$molecule
0 1
I 
N  1 2.070395
P  2 1.568300 1 119.533454
F  3 1.626567 2 101.820266 1 -180.000000 0
$end


 --------------------------------------------------------------
             Orbital Energies (a.u.) and Symmetries
 --------------------------------------------------------------

 Alpha MOs, Restricted
 -- Occupied --                  
******* -176.34 -165.74 -165.74 -165.74  -77.16  -35.84  -31.33
  1 A'    2 A'    3 A'    1 A"    4 A'    5 A'    6 A'    7 A'                 
-31.322 -31.321 -24.707 -22.980 -22.978 -22.978 -22.972 -22.972
  2 A"    8 A'    9 A'   10 A'    3 A"   11 A'    4 A"   12 A'                 
-14.369  -6.649  -6.384  -4.812  -4.810  -4.806  -4.800  -4.780
 13 A'   14 A'   15 A'   16 A'    5 A"   17 A'   18 A'    6 A"                 
 -4.780  -2.065  -2.059  -2.058  -2.042  -2.042  -1.230  -0.900
 19 A'   20 A'    7 A"   21 A'    8 A"   22 A'   23 A'   24 A'                 
 -0.682  -0.590  -0.482  -0.479  -0.474  -0.394  -0.372  -0.333
 25 A'   26 A'   27 A'    9 A"   28 A'   29 A'   10 A"   30 A'                 
 -0.278  -0.272
 11 A"   31 A'                                                                 
 -- Virtual --                   
 -0.113  -0.107  -0.023   0.013   0.024   0.041   0.055   0.099
 12 A"   32 A'   33 A'   34 A'   35 A'   13 A"   36 A'   37 A'                 
  0.132   0.139   0.142   0.178   0.182   0.194   0.216   0.218
 38 A'   39 A'   14 A"   40 A'   41 A'   15 A"   42 A'   16 A"                 
  0.250   0.276   0.282   0.304   0.320   0.365   0.386   0.413
 43 A'   17 A"   44 A'   45 A'   46 A'   47 A'   18 A"   48 A'                 
  0.414   0.467   0.487   0.589   0.624   0.629   0.643   0.682
 19 A"   49 A'   50 A'   51 A'   52 A'   20 A"   21 A"   53 A'                 
  0.779   0.844   0.871   0.935   1.030   1.168   1.263   1.284
 54 A'   22 A"   55 A'   56 A'   57 A'   58 A'   23 A"   59 A'                 
  1.298   1.306   1.353   1.379   1.487   1.579   1.622   1.913
 24 A"   60 A'   61 A'   62 A'   25 A"   63 A'   64 A'   65 A'                 
  1.962   2.076   2.099   2.222   2.585   3.703   3.744   3.761
 26 A"   66 A'   27 A"   67 A'   68 A'   69 A'   28 A"   70 A'                 
  3.767   3.777   3.840   3.936   3.947   3.968   3.974   4.010
 29 A"   30 A"   71 A'   31 A"   72 A'   73 A'   32 A"   74 A'                 
  4.113   4.200   4.373   5.957   5.969   5.999   6.246   6.282
 75 A'   76 A'   77 A'   33 A"   78 A'   79 A'   34 A"   80 A'                 
  6.311   6.989  13.738  13.831  13.935  27.815  28.301  28.311
 81 A'   82 A'   35 A"   83 A'   84 A'   85 A'   36 A"   86 A'                 
 28.328  28.506  28.511  28.520  28.538  28.632  35.272  66.741
 87 A'   37 A"   88 A'   38 A"   89 A'   90 A'   91 A'   92 A'                 
127.847 127.854 127.878 151.616 163.0951901.777
 39 A"   93 A'   94 A'   95 A'   96 A'   97 A'                                 

 Beta MOs, Restricted
 -- Occupied --                  
******* -176.34 -165.74 -165.74 -165.74  -77.16  -35.84  -31.33
  1 A'    2 A'    3 A'    1 A"    4 A'    5 A'    6 A'    7 A'                 
-31.322 -31.321 -24.707 -22.980 -22.978 -22.978 -22.972 -22.972
  2 A"    8 A'    9 A'   10 A'    3 A"   11 A'    4 A"   12 A'                 
-14.369  -6.649  -6.384  -4.812  -4.810  -4.806  -4.800  -4.780
 13 A'   14 A'   15 A'   16 A'    5 A"   17 A'   18 A'    6 A"                 
 -4.780  -2.065  -2.059  -2.058  -2.042  -2.042  -1.230  -0.900
 19 A'   20 A'    7 A"   21 A'    8 A"   22 A'   23 A'   24 A'                 
 -0.682  -0.590  -0.482  -0.479  -0.474  -0.394  -0.372  -0.333
 25 A'   26 A'   27 A'    9 A"   28 A'   29 A'   10 A"   30 A'                 
 -0.278  -0.272
 11 A"   31 A'                                                                 
 -- Virtual --                   
 -0.113  -0.107  -0.023   0.013   0.024   0.041   0.055   0.099
 12 A"   32 A'   33 A'   34 A'   35 A'   13 A"   36 A'   37 A'                 
  0.132   0.139   0.142   0.178   0.182   0.194   0.216   0.218
 38 A'   39 A'   14 A"   40 A'   41 A'   15 A"   42 A'   16 A"                 
  0.250   0.276   0.282   0.304   0.320   0.365   0.386   0.413
 43 A'   17 A"   44 A'   45 A'   46 A'   47 A'   18 A"   48 A'                 
  0.414   0.467   0.487   0.589   0.624   0.629   0.643   0.682
 19 A"   49 A'   50 A'   51 A'   52 A'   20 A"   21 A"   53 A'                 
  0.779   0.844   0.871   0.935   1.030   1.168   1.263   1.284
 54 A'   22 A"   55 A'   56 A'   57 A'   58 A'   23 A"   59 A'                 
  1.298   1.306   1.353   1.379   1.487   1.579   1.622   1.913
 24 A"   60 A'   61 A'   62 A'   25 A"   63 A'   64 A'   65 A'                 
  1.962   2.076   2.099   2.222   2.585   3.703   3.744   3.761
 26 A"   66 A'   27 A"   67 A'   68 A'   69 A'   28 A"   70 A'                 
  3.767   3.777   3.840   3.936   3.947   3.968   3.974   4.010
 29 A"   30 A"   71 A'   31 A"   72 A'   73 A'   32 A"   74 A'                 
  4.113   4.200   4.373   5.957   5.969   5.999   6.246   6.282
 75 A'   76 A'   77 A'   33 A"   78 A'   79 A'   34 A"   80 A'                 
  6.311   6.989  13.738  13.831  13.935  27.815  28.301  28.311
 81 A'   82 A'   35 A"   83 A'   84 A'   85 A'   36 A"   86 A'                 
 28.328  28.506  28.511  28.520  28.538  28.632  35.272  66.741
 87 A'   37 A"   88 A'   38 A"   89 A'   90 A'   91 A'   92 A'                 
127.847 127.854 127.878 151.616 163.0951901.777
 39 A"   93 A'   94 A'   95 A'   96 A'   97 A'                                 
 --------------------------------------------------------------

          Ground-State Mulliken Net Atomic Charges

     Atom                 Charge (a.u.)
  ----------------------------------------
      1 P                     0.417241
      2 N                    -0.431342
      3 I                     0.173976
      4 F                    -0.159876
  ----------------------------------------
  Sum of atomic charges =    -0.000000

 -----------------------------------------------------------------
                    Cartesian Multipole Moments
 -----------------------------------------------------------------
    Charge (ESU x 10^10)
                -0.0000
    Dipole Moment (Debye)
         X      -1.2543      Y      -2.0659      Z       0.0000
       Tot       2.4169
    Quadrupole Moments (Debye-Ang)
        XX     -53.2007     XY      -3.9975     YY     -53.8034
        XZ      -0.0000     YZ       0.0000     ZZ     -50.7891
    Octopole Moments (Debye-Ang^2)
       XXX    -105.0150    XXY     -14.0815    XYY     -25.9558
       YYY      -7.5940    XXZ       0.0000    XYZ       0.0000
       YYZ      -0.0000    XZZ     -20.0752    YZZ      -2.6071
       ZZZ      -0.0000
    Hexadecapole Moments (Debye-Ang^3)
      XXXX   -1060.4784   XXXY     -11.9460   XXYY    -185.3412
      XYYY      17.5113   YYYY    -113.4313   XXXZ       0.0000
      XXYZ       0.0000   XYYZ       0.0000   YYYZ       0.0000
      XXZZ    -166.2517   XYZZ       5.2542   YYZZ     -29.3195
      XZZZ      -0.0000   YZZZ       0.0000   ZZZZ     -65.5728
 -----------------------------------------------------------------
Archival summary:
1\1\TWL01\OPT\ProcedureUnspecified\BasisUnspecified\1111\taweetha\SunNov2517:39:512018SunNov2517:39:512018\0\\#,OPT,ProcedureUnspecified,BasisUnspecified,\\0,1\I\N,1,2.07039\P,2,1.5683,1,119.533\F,3,1.62657,2,101.82,1,-180,0\\\@

 Total job time:  47.03s(wall), 166.72s(cpu) 
 Sun Nov 25 17:39:51 2018

        *************************************************************
        *                                                           *
        *  Thank you very much for using Q-Chem.  Have a nice day.  *
        *                                                           *
        *************************************************************


 
User input: 2 of 2 
 
Q-Chem Developer Version!
                  Welcome to Q-Chem
     A Quantum Leap Into The Future Of Chemistry


 Q-Chem 5.1, Q-Chem, Inc., Pleasanton, CA (2018)

 Yihan Shao,  Zhengting Gan,  E. Epifanovsky,  A. T. B. Gilbert,  M. Wormit,  
 J. Kussmann,  A. W. Lange,  A. Behn,  Jia Deng,  Xintian Feng,  D. Ghosh,  
 M. Goldey,  P. R. Horn,  L. D. Jacobson,  I. Kaliman,  T. Kus,  A. Landau,  
 Jie Liu,  E. I. Proynov,  R. M. Richard,  R. P. Steele,  E. J. Sundstrom,  
 H. L. Woodcock III,  P. M. Zimmerman,  D. Zuev,  B. Albrecht,  E. Alguire,  
 S. A. Baeppler,  D. Barton,  Z. Benda,  Y. A. Bernard,  E. J. Berquist,  
 K. B. Bravaya,  H. Burton,  D. Casanova,  Chun-Min Chang,  Yunqing Chen,  
 A. Chien,  K. D. Closser,  M. P. Coons,  S. Coriani,  S. Dasgupta,  
 A. L. Dempwolff,  M. Diedenhofen,  Hainam Do,  R. G. Edgar,  Po-Tung Fang,  
 S. Faraji,  S. Fatehi,  Qingguo Feng,  K. D. Fenk,  J. Fosso-Tande,  
 Qinghui Ge,  A. Ghysels,  G. Gidofalvi,  J. Gomes,  J. Gonthier,  A. Gunina,  
 D. Hait,  M. W. D. Hanson-Heine,  P. H. P. Harbach,  A. W. Hauser,  
 J. E. Herr,  E. G. Hohenstein,  Z. C. Holden,  Kerwin Hui,  B. C. Huynh,  
 T.-C. Jagau,  Hyunjun Ji,  B. Kaduk,  K. Khistyaev,  Jaehoon Kim,  
 P. Klunzinger,  K. Koh,  D. Kosenkov,  L. Koulias,  T. Kowalczyk,  
 C. M. Krauter,  A. Kunitsa,  Ka Un Lao,  A. Laurent,  K. V. Lawler,  
 Joonho Lee,  D. Lefrancois,  S. Lehtola,  D. S. Levine,  Yi-Pei Li,  
 You-Sheng Lin,  Fenglai Liu,  E. Livshits,  A. Luenser,  P. Manohar,  
 E. Mansoor,  S. F. Manzer,  Shan-Ping Mao,  Yuezhi Mao,  N. Mardirossian,  
 A. V. Marenich,  T. Markovich,  L. A. Martinez-Martinez,  S. A. Maurer,  
 N. J. Mayhall,  S. C. McKenzie,  J.-M. Mewes,  A. F. Morrison,  
 J. W. Mullinax,  K. Nanda,  T. S. Nguyen-Beck,  R. Olivares-Amaya,  
 J. A. Parkhill,  T. M. Perrine,  F. Plasser,  P. Pokhilko,  S. Prager,  
 A. Prociuk,  E. Ramos,  D. R. Rehn,  F. Rob,  M. Schneider,  N. Sergueev,  
 S. M. Sharada,  S. Sharma,  D. W. Small,  T. Stauch,  T. Stein,  
 Yu-Chuan Su,  A. J. W. Thom,  A. Tkatchenko,  T. Tsuchimochi,  N. M. Tubman,  
 L. Vogt,  M. L. Vidal,  O. Vydrov,  M. A. Watson,  J. Wenzel,  
 M. de Wergifosse,  T. A. Wesolowski,  A. White,  J. Witte,  A. Yamada,  
 Jun Yang,  K. Yao,  S. Yeganeh,  S. R. Yost,  Zhi-Qiang You,  A. Zech,  
 Igor Ying Zhang,  Xing Zhang,  Yan Zhao,  Ying Zhu,  B. R. Brooks,  
 G. K. L. Chan,  C. J. Cramer,  M. S. Gordon,  W. J. Hehre,  A. Klamt,  
 M. W. Schmidt,  C. D. Sherrill,  D. G. Truhlar,  A. Aspuru-Guzik,  R. Baer,  
 A. T. Bell,  N. A. Besley,  Jeng-Da Chai,  A. E. DePrince, III,  
 R. A. DiStasio Jr.,  A. Dreuw,  B. D. Dunietz,  T. R. Furlani,  
 Chao-Ping Hsu,  Yousung Jung,  Jing Kong,  D. S. Lambrecht,  WanZhen Liang,  
 C. Ochsenfeld,  V. A. Rassolov,  L. V. Slipchenko,  J. E. Subotnik,  
 T. Van Voorhis,  J. M. Herbert,  A. I. Krylov,  P. M. W. Gill,  M. Head-Gordon

 Contributors to earlier versions of Q-Chem not listed above: 
 R. D. Adamson,  B. Austin,  J. Baker,  G. J. O. Beran,  K. Brandhorst,  
 S. T. Brown,  E. F. C. Byrd,  A. K. Chakraborty,  C.-L. Cheng,  
 Siu Hung Chien,  D. M. Chipman,  D. L. Crittenden,  H. Dachsel,  
 R. J. Doerksen,  A. D. Dutoi,  L. Fusti-Molnar,  W. A. Goddard III,  
 A. Golubeva-Zadorozhnaya,  S. R. Gwaltney,  G. Hawkins,  A. Heyden,  
 S. Hirata,  G. Kedziora,  F. J. Keil,  C. Kelley,  Jihan Kim,  R. A. King,  
 R. Z. Khaliullin,  P. P. Korambath,  W. Kurlancheek,  A. M. Lee,  M. S. Lee,  
 S. V. Levchenko,  Ching Yeh Lin,  D. Liotard,  R. C. Lochan,  I. Lotan,  
 P. E. Maslen,  N. Nair,  D. P. O'Neill,  D. Neuhauser,  E. Neuscamman,  
 C. M. Oana,  R. Olson,  B. Peters,  R. Peverati,  P. A. Pieniazek,  
 Y. M. Rhee,  J. Ritchie,  M. A. Rohrdanz,  E. Rosta,  N. J. Russ,  
 H. F. Schaefer III,  N. E. Schultz,  N. Shenvi,  A. C. Simmonett,  A. Sodt,  
 D. Stuck,  K. S. Thanthiriwatte,  V. Vanovschi,  Tao Wang,  A. Warshel,  
 C. F. Williams,  Q. Wu,  X. Xu,  W. Zhang

 Please cite Q-Chem as follows:
 Y. Shao et al., Mol. Phys. 113, 184-215 (2015)
 DOI: 10.1080/00268976.2014.952696

 Q-Chem 5.1.2 for Intel X86 EM64T Linux

 Parts of Q-Chem use Armadillo 8.300.2 (Tropical Shenanigans).
 http://arma.sourceforge.net/

 Q-Chem begins on Sun Nov 25 17:39:51 2018  

Host: 
0

     Scratch files written to /scratch/taweetham/qchem47046//
The previous job contains 0 fragments, simply inherited here
Input Ideriv = 2
Curr. Ideriv = -1
Max.  Ideriv = 2

Checking the input file for inconsistencies... 	...done.

--------------------------------------------------------------
User input:
--------------------------------------------------------------

$molecule
read
$end

$rem
   job_type 	frequency
   basis 	6-311++g**
   method	b3lyp	
$end


--------------------------------------------------------------
 ----------------------------------------------------------------
             Standard Nuclear Orientation (Angstroms)
    I     Atom           X                Y                Z
 ----------------------------------------------------------------
    1      P       1.9124140015    -0.5131834519     0.0000000000
    2      N       0.7884918217     0.5806012271    -0.0000000000
    3      I      -1.1992395325     0.0014141091     0.0000000000
    4      F       3.2615602717     0.3953994893    -0.0000000000
 ----------------------------------------------------------------
 Molecular Point Group                 Cs    NOp =  2
 Largest Abelian Subgroup              Cs    NOp =  2
 Nuclear Repulsion Energy =   377.3715348176 hartrees
 There are       42 alpha and       42 beta electrons
 Requested basis set is 6-311++G(d,p)
 There are 49 shells and 136 basis functions

 Total QAlloc Memory Limit   2000 MB
 Mega-Array Size       188 MB
 MEM_STATIC part       192 MB

                       Distance Matrix (Angstroms)
             P (  1)   N (  2)   I (  3)
   N (  2)  1.568300
   I (  3)  3.153918  2.070395
   F (  4)  1.626567  2.479993  4.478165

 A cutoff of  1.0D-11 yielded   1019 shell pairs
 There are      8296 function pairs (      9313 Cartesian)

 -------------------------------------------------------
 OpenMP Integral Computing Module                       
 Release: version 1.0, May 2013, Q-Chem Inc. Pittsburgh 
 -------------------------------------------------------
 Integral Job Info:
 Integral job number is                      11
 Integral operator is                         1
 short-range coefficients                     0
 long-range coefficients              100000000
 Omega coefficients                           0
 if combine SR and LR in K                    0
 Integral screening is                        0
 Integral computing path is                   2
 max size of driver memory is            800000
 size of driver memory is                593474
 size of scratch memory is             11861008
 max col of scratch BK array               1296
 max len of scratch array in speh3          155
 max len of scratch index in speh4           18
 max int batch size is                      520
 min int batch size is                       52
 fixed nKL is                                52
 max L of basis functions is                  2
 order of int derivative is                   0
 number of shells is                         49
 number of basis is                         144
 number of cartesian basis is               144
 number of contracted shell pairs          1019
 number of primitive shell pairs           2332
 maxK2 (contraction) of shell pair           36
 max number of K2 of shell pair               1
 max number of CS2 of shell pair            123
 max number of PS2 of shell pair            132
 mem total for path MDJ                  520460
 -------------------------------------------------------
 Smallest overlap matrix eigenvalue = 2.37E-03
 Guess from superposition of atomic densities
 Warning:  Energy on first SCF cycle will be non-variational
 SAD guess density has 84.000000 electrons

 -----------------------------------------------------------------------
  General SCF calculation program by
  Eric Jon Sundstrom, Paul Horn, Yuezhi Mao, Dmitri Zuev, Alec White,
  David Stuck, Shaama M.S., Shane Yost, Joonho Lee, David Small,
  Daniel Levine, Susi Lehtola, Hugh Burton, Evgeny Epifanovsky
 -----------------------------------------------------------------------
 Exchange:     0.2000 Hartree-Fock + 0.0800 Slater + 0.7200 B88
 Correlation:  0.1900 VWN1RPA + 0.8100 LYP
 Using SG-1 standard quadrature grid
 using 4 threads for integral computing
 -------------------------------------------------------
 OpenMP Integral computing Module                
 Release: version 2.0, May 2017, Q-Chem Inc. Pleasanton 
 -------------------------------------------------------
 -------------------------------------------------------
 OpenMP BLAS3 based DFT computing Module                
 Release: version 1.0, May 2013, Q-Chem Inc. Pittsburgh 
 -------------------------------------------------------
 A restricted SCF calculation will be
 performed using DIIS
 SCF converges when DIIS error is below 1.0e-08
 ---------------------------------------
  Cycle       Energy         DIIS error
 ---------------------------------------
    1   -7415.8462152695      4.27e-02  
    2   -7415.4094762449      7.63e-03  
    3   -7414.7851538038      1.77e-02  
    4   -7415.4990892056      3.42e-03  
    5   -7415.5198483407      1.21e-03  
    6   -7415.5219352241      2.51e-04  
    7   -7415.5220343053      5.56e-05  
    8   -7415.5220397240      1.83e-05  
    9   -7415.5220403863      8.20e-06  
   10   -7415.5220405369      1.25e-06  
   11   -7415.5220405407      3.36e-07  
   12   -7415.5220405410      6.26e-08  
   13   -7415.5220405409      9.70e-09  Convergence criterion met
 ---------------------------------------
 SCF time:   CPU 13.57s  wall 4.00s 
 SCF   energy in the final basis set =    -7415.5220405409
 Total energy in the final basis set =    -7415.5220405409

 --------------------------------------------------------------
             Orbital Energies (a.u.) and Symmetries
 --------------------------------------------------------------

 Alpha MOs, Restricted
 -- Occupied --                  
******* -176.34 -165.74 -165.74 -165.74  -77.16  -35.84  -31.33
  1 A'    2 A'    3 A'    1 A"    4 A'    5 A'    6 A'    7 A'                 
-31.322 -31.321 -24.707 -22.980 -22.978 -22.978 -22.972 -22.972
  2 A"    8 A'    9 A'   10 A'    3 A"   11 A'    4 A"   12 A'                 
-14.369  -6.649  -6.384  -4.812  -4.810  -4.806  -4.800  -4.780
 13 A'   14 A'   15 A'   16 A'    5 A"   17 A'   18 A'    6 A"                 
 -4.780  -2.065  -2.059  -2.058  -2.042  -2.042  -1.230  -0.900
 19 A'   20 A'    7 A"   21 A'    8 A"   22 A'   23 A'   24 A'                 
 -0.682  -0.591  -0.482  -0.479  -0.474  -0.394  -0.372  -0.333
 25 A'   26 A'   27 A'    9 A"   28 A'   29 A'   10 A"   30 A'                 
 -0.278  -0.272
 11 A"   31 A'                                                                 
 -- Virtual --                   
 -0.113  -0.107  -0.023   0.013   0.024   0.041   0.055   0.099
 12 A"   32 A'   33 A'   34 A'   35 A'   13 A"   36 A'   37 A'                 
  0.132   0.139   0.142   0.178   0.182   0.194   0.216   0.218
 38 A'   39 A'   14 A"   40 A'   41 A'   15 A"   42 A'   16 A"                 
  0.250   0.276   0.282   0.304   0.321   0.365   0.386   0.413
 43 A'   17 A"   44 A'   45 A'   46 A'   47 A'   18 A"   48 A'                 
  0.414   0.467   0.487   0.589   0.624   0.629   0.643   0.682
 19 A"   49 A'   50 A'   51 A'   52 A'   20 A"   21 A"   53 A'                 
  0.779   0.844   0.871   0.935   1.030   1.168   1.263   1.283
 54 A'   22 A"   55 A'   56 A'   57 A'   58 A'   23 A"   59 A'                 
  1.298   1.306   1.353   1.379   1.487   1.578   1.622   1.913
 24 A"   60 A'   61 A'   62 A'   25 A"   63 A'   64 A'   65 A'                 
  1.962   2.076   2.099   2.222   2.585   3.703   3.744   3.761
 26 A"   66 A'   27 A"   67 A'   68 A'   69 A'   28 A"   70 A'                 
  3.767   3.777   3.840   3.936   3.947   3.968   3.974   4.010
 29 A"   30 A"   71 A'   31 A"   72 A'   73 A'   32 A"   74 A'                 
  4.113   4.200   4.373   5.957   5.969   5.999   6.246   6.282
 75 A'   76 A'   77 A'   33 A"   78 A'   79 A'   34 A"   80 A'                 
  6.311   6.989  13.738  13.831  13.935  27.815  28.301  28.311
 81 A'   82 A'   35 A"   83 A'   84 A'   85 A'   36 A"   86 A'                 
 28.327  28.506  28.511  28.520  28.538  28.632  35.272  66.741
 87 A'   37 A"   88 A'   38 A"   89 A'   90 A'   91 A'   92 A'                 
127.847 127.854 127.878 151.615 163.0951901.777
 39 A"   93 A'   94 A'   95 A'   96 A'   97 A'                                 

 Beta MOs, Restricted
 -- Occupied --                  
******* -176.34 -165.74 -165.74 -165.74  -77.16  -35.84  -31.33
  1 A'    2 A'    3 A'    1 A"    4 A'    5 A'    6 A'    7 A'                 
-31.322 -31.321 -24.707 -22.980 -22.978 -22.978 -22.972 -22.972
  2 A"    8 A'    9 A'   10 A'    3 A"   11 A'    4 A"   12 A'                 
-14.369  -6.649  -6.384  -4.812  -4.810  -4.806  -4.800  -4.780
 13 A'   14 A'   15 A'   16 A'    5 A"   17 A'   18 A'    6 A"                 
 -4.780  -2.065  -2.059  -2.058  -2.042  -2.042  -1.230  -0.900
 19 A'   20 A'    7 A"   21 A'    8 A"   22 A'   23 A'   24 A'                 
 -0.682  -0.591  -0.482  -0.479  -0.474  -0.394  -0.372  -0.333
 25 A'   26 A'   27 A'    9 A"   28 A'   29 A'   10 A"   30 A'                 
 -0.278  -0.272
 11 A"   31 A'                                                                 
 -- Virtual --                   
 -0.113  -0.107  -0.023   0.013   0.024   0.041   0.055   0.099
 12 A"   32 A'   33 A'   34 A'   35 A'   13 A"   36 A'   37 A'                 
  0.132   0.139   0.142   0.178   0.182   0.194   0.216   0.218
 38 A'   39 A'   14 A"   40 A'   41 A'   15 A"   42 A'   16 A"                 
  0.250   0.276   0.282   0.304   0.321   0.365   0.386   0.413
 43 A'   17 A"   44 A'   45 A'   46 A'   47 A'   18 A"   48 A'                 
  0.414   0.467   0.487   0.589   0.624   0.629   0.643   0.682
 19 A"   49 A'   50 A'   51 A'   52 A'   20 A"   21 A"   53 A'                 
  0.779   0.844   0.871   0.935   1.030   1.168   1.263   1.283
 54 A'   22 A"   55 A'   56 A'   57 A'   58 A'   23 A"   59 A'                 
  1.298   1.306   1.353   1.379   1.487   1.578   1.622   1.913
 24 A"   60 A'   61 A'   62 A'   25 A"   63 A'   64 A'   65 A'                 
  1.962   2.076   2.099   2.222   2.585   3.703   3.744   3.761
 26 A"   66 A'   27 A"   67 A'   68 A'   69 A'   28 A"   70 A'                 
  3.767   3.777   3.840   3.936   3.947   3.968   3.974   4.010
 29 A"   30 A"   71 A'   31 A"   72 A'   73 A'   32 A"   74 A'                 
  4.113   4.200   4.373   5.957   5.969   5.999   6.246   6.282
 75 A'   76 A'   77 A'   33 A"   78 A'   79 A'   34 A"   80 A'                 
  6.311   6.989  13.738  13.831  13.935  27.815  28.301  28.311
 81 A'   82 A'   35 A"   83 A'   84 A'   85 A'   36 A"   86 A'                 
 28.327  28.506  28.511  28.520  28.538  28.632  35.272  66.741
 87 A'   37 A"   88 A'   38 A"   89 A'   90 A'   91 A'   92 A'                 
127.847 127.854 127.878 151.615 163.0951901.777
 39 A"   93 A'   94 A'   95 A'   96 A'   97 A'                                 
 --------------------------------------------------------------

          Ground-State Mulliken Net Atomic Charges

     Atom                 Charge (a.u.)
  ----------------------------------------
      1 P                     0.417232
      2 N                    -0.431232
      3 I                     0.173847
      4 F                    -0.159847
  ----------------------------------------
  Sum of atomic charges =    -0.000000

 -----------------------------------------------------------------
                    Cartesian Multipole Moments
 -----------------------------------------------------------------
    Charge (ESU x 10^10)
                -0.0000
    Dipole Moment (Debye)
         X      -1.1890      Y      -2.1039      Z      -0.0000
       Tot       2.4166
    Quadrupole Moments (Debye-Ang)
        XX     -52.3497     XY      -3.3446     YY     -53.7239
        XZ       0.0000     YZ      -0.0000     ZZ     -50.7897
    Octopole Moments (Debye-Ang^2)
       XXX     -63.5688    XXY      -9.7307    XYY     -12.3702
       YYY       2.5572    XXZ       0.0000    XYZ       0.0000
       YYZ      -0.0000    XZZ      -7.1058    YZZ       0.7296
       ZZZ      -0.0000
    Hexadecapole Moments (Debye-Ang^3)
      XXXX    -973.2655   XXXY     -11.3079   XXYY    -175.3731
      XYYY       9.1812   YYYY    -110.9602   XXXZ      -0.0000
      XXYZ       0.0000   XYYZ      -0.0000   YYYZ      -0.0000
      XXZZ    -159.5772   XYZZ       2.3745   YYZZ     -28.9324
      XZZZ      -0.0000   YZZZ      -0.0000   ZZZZ     -65.5736
 -----------------------------------------------------------------
 Calculating MO derivatives via CPSCF
 D1JvT checksum  = 127008 10334.1302399779
 D1KAT checksum  = 285888 532.1941394122
   1         3          12      0.150738    0.054551
   2         3          12      0.025096    0.010484
   3         3          12      0.003734    0.001300
   4         3          12      0.000473    0.000187
   5         8           7      0.000036    0.000014
   6        15           0      0.000000    0.000000    Roots Converged
 Time for AOints: 3.5 s (CPU) 0.9 s (wall)
 ------------------------------------------------------------------------------
                     AOints        : Timing summary (seconds)
 ------------------------------------------------------------------------------
     job step          cpu (% of tot)      sys (% of tot)     wall (% of tot)
 ------------------------------------------------------------------------------
  cpscf_lag         0.1922E+02 (34.6)   0.7000E-05 (58.3)   0.5041E+01 (34.2)
  iterzp            0.3280E+02 (59.0)   0.5000E-05 (41.7)   0.8755E+01 (59.4)
  make_fx           0.0000E+00 ( 0.0)   0.0000E+00 ( 0.0)   0.0000E+00 ( 0.0)
  AOints            0.3464E+01 ( 6.2)   0.0000E+00 ( 0.0)   0.8831E+00 ( 6.0)
 ------------------------------------------------------------------------------
   Grand Totals     0.5555E+02          0.1200E-04          0.1475E+02
 ------------------------------------------------------------------------------
 Calculating analytic Hessian of the SCF energy
 Polarizability Matrix (a.u.)
            1           2           3
    1 -95.3077912   3.7011431  -0.0000000
    2   3.7011431 -45.8217454  -0.0000000
    3  -0.0000000  -0.0000000 -38.4663440

 Direct stationary perturbation theory relativistic correction:

 rels  =      97.474679221003
 relv  =    -322.818737925152
 rel2e =      41.723801869793
 E_rel =    -183.620256834356

 Hessian of the SCF Energy
            1           2           3           4           5           6
    1   0.4164469  -0.0803705  -0.0000000  -0.2333522   0.1922486   0.0000000
    2  -0.0803705   0.3443317   0.0000000   0.2054852  -0.2195738  -0.0000000
    3  -0.0000000   0.0000000   0.0025385   0.0000000  -0.0000000   0.0056267
    4  -0.2333522   0.2054852   0.0000000   0.3656642  -0.1736934  -0.0000000
    5   0.1922486  -0.2195738  -0.0000000  -0.1736934   0.2105199   0.0000000
    6   0.0000000  -0.0000000   0.0056267  -0.0000000   0.0000000   0.0068100
    7  -0.0206239  -0.0197160  -0.0000000  -0.0978253  -0.0215294  -0.0000000
    8   0.0101135  -0.0086641   0.0000000  -0.0447597  -0.0075357  -0.0000000
    9  -0.0000000   0.0000000  -0.0033859   0.0000000  -0.0000000  -0.0050147
   10  -0.1624708  -0.1053986  -0.0000000  -0.0344868   0.0029742   0.0000000
   11  -0.1219915  -0.1160938  -0.0000000   0.0129680   0.0165896   0.0000000
   12   0.0000000   0.0000000  -0.0047792  -0.0000000   0.0000000  -0.0074220
            7           8           9          10          11          12
    1  -0.0206239   0.0101135  -0.0000000  -0.1624708  -0.1219915   0.0000000
    2  -0.0197160  -0.0086641   0.0000000  -0.1053986  -0.1160938   0.0000000
    3  -0.0000000   0.0000000  -0.0033859  -0.0000000  -0.0000000  -0.0047792
    4  -0.0978253  -0.0447597   0.0000000  -0.0344868   0.0129680  -0.0000000
    5  -0.0215294  -0.0075357  -0.0000000   0.0029742   0.0165896   0.0000000
    6  -0.0000000  -0.0000000  -0.0050147   0.0000000   0.0000000  -0.0074220
    7   0.1210641   0.0358936   0.0000000  -0.0026149   0.0053518   0.0000000
    8   0.0358936   0.0154852   0.0000000  -0.0012474   0.0007145  -0.0000000
    9   0.0000000   0.0000000   0.0031600  -0.0000000  -0.0000000   0.0052406
   10  -0.0026149  -0.0012474  -0.0000000   0.1995725   0.1036718  -0.0000000
   11   0.0053518   0.0007145  -0.0000000   0.1036718   0.0987897  -0.0000000
   12   0.0000000  -0.0000000   0.0052406  -0.0000000  -0.0000000   0.0069605
 Gradient time:  CPU 87.23 s  wall 23.20 s
 **********************************************************************
 **                                                                  **
 **                       VIBRATIONAL ANALYSIS                       **
 **                       --------------------                       **
 **                                                                  **
 **        VIBRATIONAL FREQUENCIES (CM**-1) AND NORMAL MODES         **
 **     FORCE CONSTANTS (mDYN/ANGSTROM) AND REDUCED MASSES (AMU)     **
 **                  INFRARED INTENSITIES (KM/MOL)                   **
 **                                                                  **
 **********************************************************************


 Mode:                 1                      2                      3
 Frequency:       128.37                 163.95                 260.50
 Force Cnst:      0.2224                 0.2594                 0.9598
 Red. Mass:      22.9129                16.3764                24.0064
 IR Active:          YES                    YES                    YES
 IR Intens:        1.006                  0.355                  4.015
 Raman Active:       YES                    YES                    YES
               X      Y      Z        X      Y      Z        X      Y      Z
 P          0.497 -0.226 -0.000    0.000 -0.000  0.195    0.224  0.300  0.000
 N          0.079 -0.700 -0.000    0.000 -0.000  0.842    0.155  0.288  0.000
 I         -0.145  0.071  0.000   -0.000  0.000 -0.066   -0.184 -0.046 -0.000
 F          0.101  0.410  0.000   -0.000  0.000 -0.498    0.748 -0.397 -0.000
 TransDip  -0.031 -0.007  0.000   -0.000 -0.000 -0.019   -0.053  0.037 -0.000

 Mode:                 4                      5                      6
 Frequency:       506.54                 772.92                1114.26
 Force Cnst:      2.4552                 7.9055                12.1438
 Red. Mass:      16.2405                22.4600                16.6009
 IR Active:          YES                    YES                    YES
 IR Intens:       28.413                212.930                 87.177
 Raman Active:       YES                    YES                    YES
               X      Y      Z        X      Y      Z        X      Y      Z
 P          0.098 -0.260 -0.000   -0.427 -0.330  0.000   -0.287  0.264 -0.000
 N          0.708  0.596 -0.000   -0.040  0.069  0.000    0.744 -0.542 -0.000
 I         -0.071 -0.022  0.000    0.007 -0.000 -0.000   -0.010 -0.005  0.000
 F         -0.210  0.131  0.000    0.680  0.489 -0.000   -0.012  0.001  0.000
 TransDip   0.111 -0.130  0.000   -0.428 -0.187 -0.000   -0.291  0.071 -0.000

 STANDARD THERMODYNAMIC QUANTITIES AT   298.15 K  AND     1.00 ATM

   This Molecule has  0 Imaginary Frequencies
   Zero point vibrational energy:        4.212 kcal/mol

   Atom    1 Element P  Has Mass   30.97376
   Atom    2 Element N  Has Mass   14.00307
   Atom    3 Element I  Has Mass  126.90440
   Atom    4 Element F  Has Mass   18.99840
   Molecular Mass:   190.879630 amu
   Principal axes and moments of inertia in amu*Bohr^2:
                             1           2           3
    Eigenvalues --       56.59368  1801.65247  1858.24616
          X               1.00000    -0.00059     0.00000
          Y               0.00059     1.00000     0.00000
          Z              -0.00000    -0.00000     1.00000
   Rotational Symmetry Number is   1
   The Molecule is an Asymmetric Top
   Translational Enthalpy:        0.889 kcal/mol
   Rotational Enthalpy:           0.889 kcal/mol
   Vibrational Enthalpy:          5.532 kcal/mol
   gas constant (RT):             0.592 kcal/mol
   Translational Entropy:        41.645  cal/mol.K
   Rotational Entropy:           26.740  cal/mol.K
   Vibrational Entropy:           8.064  cal/mol.K

   Total Enthalpy:                7.902 kcal/mol
   Total Entropy:                76.449  cal/mol.K
Archival summary:
1\1\TWL01\FREQ\ProcedureUnspecified\BasisUnspecified\1111\taweetha\SunNov2517:40:182018SunNov2517:40:182018\0\\#,FREQ,ProcedureUnspecified,BasisUnspecified,\\0,1\I\N,1,2.07039\P,2,1.5683,1,119.533\F,3,1.62657,2,101.82,1,180,0\\\@

 Total job time:  27.05s(wall), 100.92s(cpu) 
 Sun Nov 25 17:40:18 2018

        *************************************************************
        *                                                           *
        *  Thank you very much for using Q-Chem.  Have a nice day.  *
        *                                                           *
        *************************************************************
