# Supplementary material for: Geometric and energetic data from ab initio calculations of haloethene, haloimine, halomethylenephosphine, haloiminophosphine, halodiazene, halodiphosphene and halocyclopropane
Source: Data Brief. 2019 Nov 2;27:104738. doi: 10.1016/j.dib.2019.104738 (PMC6861602; doi:10.1016/j.dib.2019.104738)
Supplement: Multimedia component 7 [file mmc7.zip › NP/B3LYP/IENPEH.out]

Q-Chem Developer Version!
                  Welcome to Q-Chem
     A Quantum Leap Into The Future Of Chemistry


 Q-Chem 5.1, Q-Chem, Inc., Pleasanton, CA (2018)

 Yihan Shao,  Zhengting Gan,  E. Epifanovsky,  A. T. B. Gilbert,  M. Wormit,  
 J. Kussmann,  A. W. Lange,  A. Behn,  Jia Deng,  Xintian Feng,  D. Ghosh,  
 M. Goldey,  P. R. Horn,  L. D. Jacobson,  I. Kaliman,  T. Kus,  A. Landau,  
 Jie Liu,  E. I. Proynov,  R. M. Richard,  R. P. Steele,  E. J. Sundstrom,  
 H. L. Woodcock III,  P. M. Zimmerman,  D. Zuev,  B. Albrecht,  E. Alguire,  
 S. A. Baeppler,  D. Barton,  Z. Benda,  Y. A. Bernard,  E. J. Berquist,  
 K. B. Bravaya,  H. Burton,  D. Casanova,  Chun-Min Chang,  Yunqing Chen,  
 A. Chien,  K. D. Closser,  M. P. Coons,  S. Coriani,  S. Dasgupta,  
 A. L. Dempwolff,  M. Diedenhofen,  Hainam Do,  R. G. Edgar,  Po-Tung Fang,  
 S. Faraji,  S. Fatehi,  Qingguo Feng,  K. D. Fenk,  J. Fosso-Tande,  
 Qinghui Ge,  A. Ghysels,  G. Gidofalvi,  J. Gomes,  J. Gonthier,  A. Gunina,  
 D. Hait,  M. W. D. Hanson-Heine,  P. H. P. Harbach,  A. W. Hauser,  
 J. E. Herr,  E. G. Hohenstein,  Z. C. Holden,  Kerwin Hui,  B. C. Huynh,  
 T.-C. Jagau,  Hyunjun Ji,  B. Kaduk,  K. Khistyaev,  Jaehoon Kim,  
 P. Klunzinger,  K. Koh,  D. Kosenkov,  L. Koulias,  T. Kowalczyk,  
 C. M. Krauter,  A. Kunitsa,  Ka Un Lao,  A. Laurent,  K. V. Lawler,  
 Joonho Lee,  D. Lefrancois,  S. Lehtola,  D. S. Levine,  Yi-Pei Li,  
 You-Sheng Lin,  Fenglai Liu,  E. Livshits,  A. Luenser,  P. Manohar,  
 E. Mansoor,  S. F. Manzer,  Shan-Ping Mao,  Yuezhi Mao,  N. Mardirossian,  
 A. V. Marenich,  T. Markovich,  L. A. Martinez-Martinez,  S. A. Maurer,  
 N. J. Mayhall,  S. C. McKenzie,  J.-M. Mewes,  A. F. Morrison,  
 J. W. Mullinax,  K. Nanda,  T. S. Nguyen-Beck,  R. Olivares-Amaya,  
 J. A. Parkhill,  T. M. Perrine,  F. Plasser,  P. Pokhilko,  S. Prager,  
 A. Prociuk,  E. Ramos,  D. R. Rehn,  F. Rob,  M. Schneider,  N. Sergueev,  
 S. M. Sharada,  S. Sharma,  D. W. Small,  T. Stauch,  T. Stein,  
 Yu-Chuan Su,  A. J. W. Thom,  A. Tkatchenko,  T. Tsuchimochi,  N. M. Tubman,  
 L. Vogt,  M. L. Vidal,  O. Vydrov,  M. A. Watson,  J. Wenzel,  
 M. de Wergifosse,  T. A. Wesolowski,  A. White,  J. Witte,  A. Yamada,  
 Jun Yang,  K. Yao,  S. Yeganeh,  S. R. Yost,  Zhi-Qiang You,  A. Zech,  
 Igor Ying Zhang,  Xing Zhang,  Yan Zhao,  Ying Zhu,  B. R. Brooks,  
 G. K. L. Chan,  C. J. Cramer,  M. S. Gordon,  W. J. Hehre,  A. Klamt,  
 M. W. Schmidt,  C. D. Sherrill,  D. G. Truhlar,  A. Aspuru-Guzik,  R. Baer,  
 A. T. Bell,  N. A. Besley,  Jeng-Da Chai,  A. E. DePrince, III,  
 R. A. DiStasio Jr.,  A. Dreuw,  B. D. Dunietz,  T. R. Furlani,  
 Chao-Ping Hsu,  Yousung Jung,  Jing Kong,  D. S. Lambrecht,  WanZhen Liang,  
 C. Ochsenfeld,  V. A. Rassolov,  L. V. Slipchenko,  J. E. Subotnik,  
 T. Van Voorhis,  J. M. Herbert,  A. I. Krylov,  P. M. W. Gill,  M. Head-Gordon

 Contributors to earlier versions of Q-Chem not listed above: 
 R. D. Adamson,  B. Austin,  J. Baker,  G. J. O. Beran,  K. Brandhorst,  
 S. T. Brown,  E. F. C. Byrd,  A. K. Chakraborty,  C.-L. Cheng,  
 Siu Hung Chien,  D. M. Chipman,  D. L. Crittenden,  H. Dachsel,  
 R. J. Doerksen,  A. D. Dutoi,  L. Fusti-Molnar,  W. A. Goddard III,  
 A. Golubeva-Zadorozhnaya,  S. R. Gwaltney,  G. Hawkins,  A. Heyden,  
 S. Hirata,  G. Kedziora,  F. J. Keil,  C. Kelley,  Jihan Kim,  R. A. King,  
 R. Z. Khaliullin,  P. P. Korambath,  W. Kurlancheek,  A. M. Lee,  M. S. Lee,  
 S. V. Levchenko,  Ching Yeh Lin,  D. Liotard,  R. C. Lochan,  I. Lotan,  
 P. E. Maslen,  N. Nair,  D. P. O'Neill,  D. Neuhauser,  E. Neuscamman,  
 C. M. Oana,  R. Olson,  B. Peters,  R. Peverati,  P. A. Pieniazek,  
 Y. M. Rhee,  J. Ritchie,  M. A. Rohrdanz,  E. Rosta,  N. J. Russ,  
 H. F. Schaefer III,  N. E. Schultz,  N. Shenvi,  A. C. Simmonett,  A. Sodt,  
 D. Stuck,  K. S. Thanthiriwatte,  V. Vanovschi,  Tao Wang,  A. Warshel,  
 C. F. Williams,  Q. Wu,  X. Xu,  W. Zhang

 Please cite Q-Chem as follows:
 Y. Shao et al., Mol. Phys. 113, 184-215 (2015)
 DOI: 10.1080/00268976.2014.952696

 Q-Chem 5.1.2 for Intel X86 EM64T Linux

 Parts of Q-Chem use Armadillo 8.300.2 (Tropical Shenanigans).
 http://arma.sourceforge.net/

 Q-Chem begins on Sun Nov 25 17:41:30 2018  

Host: 
0

     Scratch files written to /scratch/taweetham/qchem47154//
Input Ideriv = 2
Curr. Ideriv = -1
Max.  Ideriv = 2

Checking the input file for inconsistencies... 	...done.

--------------------------------------------------------------
User input:
--------------------------------------------------------------
$molecule
0 1
P 
N 1 PP 
I 2 PI 1 ANG 
H 1 PH 2 ANG  3 DHA

PP=1.9
PH=1.44
PF=1.54
PCl=2.03
PBr=2.5
PI=2.6
ANG=120.0
DHA=180.0
$end

$rem
   job_type	optimization
   basis	6-311++g**
   method	b3lyp
$end

--------------------------------------------------------------
 ----------------------------------------------------------------
             Standard Nuclear Orientation (Angstroms)
    I     Atom           X                Y                Z
 ----------------------------------------------------------------
    1      P       2.8426081156    -0.2829952353     0.0000000000
    2      N       1.3584874575     0.9033377164    -0.0000000000
    3      I      -1.0628717459    -0.0437734744     0.0000000000
    4      H       4.1836685976     0.2415586550    -0.0000000000
 ----------------------------------------------------------------
 Molecular Point Group                 Cs    NOp =  2
 Largest Abelian Subgroup              Cs    NOp =  2
 Nuclear Repulsion Energy =   224.3980577742 hartrees
 There are       38 alpha and       38 beta electrons
 Requested basis set is 6-311++G(d,p)
 There are 48 shells and 121 basis functions

 Total QAlloc Memory Limit   2000 MB
 Mega-Array Size       188 MB
 MEM_STATIC part       192 MB
 A cutoff of  1.0D-11 yielded    954 shell pairs
 There are      6457 function pairs (      7270 Cartesian)

 -------------------------------------------------------
 OpenMP Integral Computing Module                       
 Release: version 1.0, May 2013, Q-Chem Inc. Pittsburgh 
 -------------------------------------------------------
 Integral Job Info:
 Integral job number is                      11
 Integral operator is                         1
 short-range coefficients                     0
 long-range coefficients              100000000
 Omega coefficients                           0
 if combine SR and LR in K                    0
 Integral screening is                        0
 Integral computing path is                   2
 max size of driver memory is            800000
 size of driver memory is                593474
 size of scratch memory is             11861008
 max col of scratch BK array               1296
 max len of scratch array in speh3          155
 max len of scratch index in speh4           18
 max int batch size is                      520
 min int batch size is                       52
 fixed nKL is                                52
 max L of basis functions is                  2
 order of int derivative is                   0
 number of shells is                         48
 number of basis is                         128
 number of cartesian basis is               128
 number of contracted shell pairs           954
 number of primitive shell pairs           2067
 maxK2 (contraction) of shell pair           36
 max number of K2 of shell pair               1
 max number of CS2 of shell pair            156
 max number of PS2 of shell pair            156
 mem total for path MDJ                  518812
 -------------------------------------------------------
 Smallest overlap matrix eigenvalue = 2.32E-03

 Scale SEOQF with 1.000000e-01/1.000000e-01/1.000000e-01

 Standard Electronic Orientation quadrupole field applied
 Nucleus-field energy     =     0.0000000081 hartrees
 Guess from superposition of atomic densities
 Warning:  Energy on first SCF cycle will be non-variational
 SAD guess density has 76.000000 electrons

 -----------------------------------------------------------------------
  General SCF calculation program by
  Eric Jon Sundstrom, Paul Horn, Yuezhi Mao, Dmitri Zuev, Alec White,
  David Stuck, Shaama M.S., Shane Yost, Joonho Lee, David Small,
  Daniel Levine, Susi Lehtola, Hugh Burton, Evgeny Epifanovsky
 -----------------------------------------------------------------------
 Exchange:     0.2000 Hartree-Fock + 0.0800 Slater + 0.7200 B88
 Correlation:  0.1900 VWN1RPA + 0.8100 LYP
 Using SG-1 standard quadrature grid
 using 4 threads for integral computing
 -------------------------------------------------------
 OpenMP Integral computing Module                
 Release: version 2.0, May 2017, Q-Chem Inc. Pleasanton 
 -------------------------------------------------------
 -------------------------------------------------------
 OpenMP BLAS3 based DFT computing Module                
 Release: version 1.0, May 2013, Q-Chem Inc. Pittsburgh 
 -------------------------------------------------------
 A restricted SCF calculation will be
 performed using DIIS
 SCF converges when DIIS error is below 1.0e-08
 ---------------------------------------
  Cycle       Energy         DIIS error
 ---------------------------------------
    1   -7315.8792919486      2.95e-02  
    2   -7316.0804241117      3.42e-03  
    3   -7315.7625238814      1.24e-02  
    4   -7316.0817838061      3.43e-03  
    5   -7316.1064551685      1.29e-03  
    6   -7316.1101884397      2.54e-04  
    7   -7316.1102612673      5.24e-05  
    8   -7316.1102677310      1.03e-05  
    9   -7316.1102682129      3.31e-06  
   10   -7316.1102682692      1.28e-06  
   11   -7316.1102682741      3.90e-07  
   12   -7316.1102682745      9.04e-08  
   13   -7316.1102682745      3.37e-08  
   14   -7316.1102682745      3.41e-09  Convergence criterion met
 ---------------------------------------
 SCF time:   CPU 10.33s  wall 3.00s 
 SCF   energy in the final basis set =    -7316.1102682745
 Total energy in the final basis set =    -7316.1102682745

 --------------------------------------------------------------
             Orbital Energies (a.u.) and Symmetries
 --------------------------------------------------------------

 Alpha MOs, Restricted
 -- Occupied --                  
******* -176.31 -165.72 -165.72 -165.71  -77.13  -35.81  -31.30
  1 A'    2 A'    3 A'    1 A"    4 A'    5 A'    6 A'    7 A'                 
-31.296 -31.296 -22.954 -22.952 -22.952 -22.947 -22.947 -14.426
  2 A"    8 A'    9 A'    3 A"   10 A'    4 A"   11 A'   12 A'                 
 -6.623  -6.358  -4.786  -4.784  -4.780  -4.772  -4.754  -4.754
 13 A'   14 A'    5 A"   15 A'   16 A'   17 A'    6 A"   18 A'                 
 -2.037  -2.031  -2.030  -2.016  -2.016  -0.801  -0.639  -0.607
 19 A'    7 A"   20 A'   21 A'    8 A"   22 A'   23 A'   24 A'                 
 -0.408  -0.351  -0.319  -0.282  -0.270  -0.265
 25 A'   26 A'    9 A"   27 A'   10 A"   28 A'                                 
 -- Virtual --                   
 -0.176  -0.158  -0.046  -0.010   0.034   0.041   0.044   0.059
 29 A'   11 A"   30 A'   31 A'   32 A'   12 A"   33 A'   34 A'                 
  0.092   0.128   0.138   0.139   0.187   0.218   0.220   0.227
 35 A'   36 A'   37 A'   13 A"   38 A'   39 A'   14 A"   40 A'                 
  0.256   0.280   0.285   0.357   0.374   0.401   0.415   0.423
 41 A'   15 A"   42 A'   43 A'   44 A'   16 A"   17 A"   45 A'                 
  0.435   0.522   0.573   0.578   0.617   0.632   0.773   0.793
 46 A'   47 A'   18 A"   48 A'   19 A"   49 A'   50 A'   51 A'                 
  0.820   0.835   0.944   1.132   1.280   1.299   1.305   1.367
 52 A'   20 A"   53 A'   54 A'   21 A"   55 A'   56 A'   22 A"                 
  1.403   1.505   1.531   1.626   1.935   1.944   1.988   1.994
 57 A'   23 A"   58 A'   59 A'   24 A"   60 A'   61 A'   25 A"                 
  2.061   2.356   2.523   3.743   3.761   3.815   3.957   3.962
 62 A'   63 A'   64 A'   26 A"   65 A'   66 A'   27 A"   67 A'                 
  3.964   3.989   4.073   4.260   5.971   5.985   6.008   6.804
 28 A"   68 A'   69 A'   70 A'   29 A"   71 A'   72 A'   73 A'                 
 13.756  13.791  13.870  27.709  28.318  28.329  28.343  28.529
 30 A"   74 A'   75 A'   76 A'   31 A"   77 A'   78 A'   32 A"                 
 28.531  28.532  28.540  28.582  35.194 127.865 127.874 127.889
 33 A"   79 A'   80 A'   81 A'   82 A'   34 A"   83 A'   84 A'                 
151.529 162.9211901.686
 85 A'   86 A'   87 A'                                                         

 Beta MOs, Restricted
 -- Occupied --                  
******* -176.31 -165.72 -165.72 -165.71  -77.13  -35.81  -31.30
  1 A'    2 A'    3 A'    1 A"    4 A'    5 A'    6 A'    7 A'                 
-31.296 -31.296 -22.954 -22.952 -22.952 -22.947 -22.947 -14.426
  2 A"    8 A'    9 A'    3 A"   10 A'    4 A"   11 A'   12 A'                 
 -6.623  -6.358  -4.786  -4.784  -4.780  -4.772  -4.754  -4.754
 13 A'   14 A'    5 A"   15 A'   16 A'   17 A'    6 A"   18 A'                 
 -2.037  -2.031  -2.030  -2.016  -2.016  -0.801  -0.639  -0.607
 19 A'    7 A"   20 A'   21 A'    8 A"   22 A'   23 A'   24 A'                 
 -0.408  -0.351  -0.319  -0.282  -0.270  -0.265
 25 A'   26 A'    9 A"   27 A'   10 A"   28 A'                                 
 -- Virtual --                   
 -0.176  -0.158  -0.046  -0.010   0.034   0.041   0.044   0.059
 29 A'   11 A"   30 A'   31 A'   32 A'   12 A"   33 A'   34 A'                 
  0.092   0.128   0.138   0.139   0.187   0.218   0.220   0.227
 35 A'   36 A'   37 A'   13 A"   38 A'   39 A'   14 A"   40 A'                 
  0.256   0.280   0.285   0.357   0.374   0.401   0.415   0.423
 41 A'   15 A"   42 A'   43 A'   44 A'   16 A"   17 A"   45 A'                 
  0.435   0.522   0.573   0.578   0.617   0.632   0.773   0.793
 46 A'   47 A'   18 A"   48 A'   19 A"   49 A'   50 A'   51 A'                 
  0.820   0.835   0.944   1.132   1.280   1.299   1.305   1.367
 52 A'   20 A"   53 A'   54 A'   21 A"   55 A'   56 A'   22 A"                 
  1.403   1.505   1.531   1.626   1.935   1.944   1.988   1.994
 57 A'   23 A"   58 A'   59 A'   24 A"   60 A'   61 A'   25 A"                 
  2.061   2.356   2.523   3.743   3.761   3.815   3.957   3.962
 62 A'   63 A'   64 A'   26 A"   65 A'   66 A'   27 A"   67 A'                 
  3.964   3.989   4.073   4.260   5.971   5.985   6.008   6.804
 28 A"   68 A'   69 A'   70 A'   29 A"   71 A'   72 A'   73 A'                 
 13.756  13.791  13.870  27.709  28.318  28.329  28.343  28.529
 30 A"   74 A'   75 A'   76 A'   31 A"   77 A'   78 A'   32 A"                 
 28.531  28.532  28.540  28.582  35.194 127.865 127.874 127.889
 33 A"   79 A'   80 A'   81 A'   82 A'   34 A"   83 A'   84 A'                 
151.529 162.9211901.686
 85 A'   86 A'   87 A'                                                         
 --------------------------------------------------------------

          Ground-State Mulliken Net Atomic Charges

     Atom                 Charge (a.u.)
  ----------------------------------------
      1 P                     0.305017
      2 N                    -0.323390
      3 I                     0.045185
      4 H                    -0.026812
  ----------------------------------------
  Sum of atomic charges =     0.000000

 -----------------------------------------------------------------
                    Cartesian Multipole Moments
 -----------------------------------------------------------------
    Charge (ESU x 10^10)
                 0.0000
    Dipole Moment (Debye)
         X       2.5254      Y      -0.6797      Z       0.0000
       Tot       2.6153
    Quadrupole Moments (Debye-Ang)
        XX     -32.7703     XY       0.4080     YY     -51.8550
        XZ      -0.0000     YZ       0.0000     ZZ     -48.7033
    Octopole Moments (Debye-Ang^2)
       XXX      -7.4070    XXY      -1.7226    XYY     -22.1837
       YYY      -2.3638    XXZ       0.0000    XYZ       0.0000
       YYZ      -0.0000    XZZ     -14.7336    YZZ      -0.8362
       ZZZ      -0.0000
    Hexadecapole Moments (Debye-Ang^3)
      XXXX    -793.9711   XXXY       8.0290   XXYY    -199.9978
      XYYY       5.4140   YYYY    -115.0798   XXXZ      -0.0000
      XXYZ       0.0000   XYYZ      -0.0000   YYYZ       0.0000
      XXZZ    -176.0385   XYZZ       0.8349   YYZZ     -30.2843
      XZZZ      -0.0000   YZZZ       0.0000   ZZZZ     -69.2431
 -----------------------------------------------------------------
 Calculating analytic gradient of the SCF energy
 Gradient of SCF Energy
            1           2           3           4
    1   0.0966197  -0.0714935  -0.0348643   0.0097381
    2  -0.0078326   0.0425394  -0.0042286  -0.0304782
    3   0.0000000  -0.0000000   0.0000000  -0.0000000
 Max gradient component =       9.662E-02
 RMS gradient           =       3.934E-02
 Gradient time:  CPU 2.46 s  wall 0.71 s
 Geometry Optimization Parameters
   NAtoms,    NIC,     NZ,  NCons,   NDum,   NFix, NCnnct, MaxDiis
        4      14       4       0       0       0       0       0


** GEOMETRY OPTIMIZATION IN DELOCALIZED INTERNAL COORDINATES **
   Searching for a Minimum

   Optimization Cycle:   1

                       Coordinates (Angstroms)
     ATOM                X               Y               Z
      1  P         2.8426081156   -0.2829952353    0.0000000000
      2  N         1.3584874575    0.9033377164    0.0000000000
      3  I        -1.0628717459   -0.0437734744    0.0000000000
      4  H         4.1836685976    0.2415586550    0.0000000000
   Point Group: cs    Number of degrees of freedom:     5


   Energy is  -7316.110268274


 Attempting to Generate Delocalized Internal Coordinates

  5 Hessian modes will be used to form the next step
  Hessian Eigenvalues:
     0.044459    0.160000    0.195927    0.198009    0.250000

 Minimum Search - Taking Simple RFO Step
 Searching for Lamda that Minimizes Along All modes
 Value Taken    Lamda =  -0.08599891
 Calculated Step too Large.  Step scaled by  0.504041
 Step Taken.  Stepsize is  0.300000

                             Maximum     Tolerance    Cnvgd?
         Gradient           0.128159      0.000300      NO
         Displacement       0.262611      0.001200      NO
         Energy change     *********      0.000001      NO


 New Cartesian Coordinates Obtained by Inverse Iteration

 Displacement from previous Coordinates is:  0.479794
 ----------------------------------------------------------------
             Standard Nuclear Orientation (Angstroms)
    I     Atom           X                Y                Z
 ----------------------------------------------------------------
    1      P       2.7602301293    -0.3481449811     0.0000000000
    2      N       1.4426825277     0.8763691243     0.0000000000
    3      I      -0.9223340535    -0.0237714725     0.0000000000
    4      H       4.0413138213     0.3136749911     0.0000000000
 ----------------------------------------------------------------
 Molecular Point Group                 Cs    NOp =  2
 Largest Abelian Subgroup              Cs    NOp =  2
 Nuclear Repulsion Energy =   234.8080770204 hartrees
 There are       38 alpha and       38 beta electrons
 Applying Cartesian multipole field
    Component          Value
    ---------          -----
     (2,0,0)        1.00000E-11
     (0,2,0)        2.00000E-11
     (0,0,2)       -3.00000E-11
 Nucleus-field energy     =     0.0000000073 hartrees
 Requested basis set is 6-311++G(d,p)
 There are 48 shells and 121 basis functions
 A cutoff of  1.0D-11 yielded    975 shell pairs
 There are      6561 function pairs (      7391 Cartesian)
 Smallest overlap matrix eigenvalue = 2.26E-03
 Guess MOs from SCF MO coefficient file

 -----------------------------------------------------------------------
  General SCF calculation program by
  Eric Jon Sundstrom, Paul Horn, Yuezhi Mao, Dmitri Zuev, Alec White,
  David Stuck, Shaama M.S., Shane Yost, Joonho Lee, David Small,
  Daniel Levine, Susi Lehtola, Hugh Burton, Evgeny Epifanovsky
 -----------------------------------------------------------------------
 Exchange:     0.2000 Hartree-Fock + 0.0800 Slater + 0.7200 B88
 Correlation:  0.1900 VWN1RPA + 0.8100 LYP
 Using SG-1 standard quadrature grid
 using 4 threads for integral computing
 -------------------------------------------------------
 OpenMP Integral computing Module                
 Release: version 2.0, May 2017, Q-Chem Inc. Pleasanton 
 -------------------------------------------------------
 -------------------------------------------------------
 OpenMP BLAS3 based DFT computing Module                
 Release: version 1.0, May 2013, Q-Chem Inc. Pittsburgh 
 -------------------------------------------------------
 A restricted SCF calculation will be
 performed using DIIS
 SCF converges when DIIS error is below 1.0e-08
 ---------------------------------------
  Cycle       Energy         DIIS error
 ---------------------------------------
    1   -7316.1455091932      1.20e-03  
    2   -7316.1397618027      2.38e-03  
    3   -7316.1465969671      1.38e-03  
    4   -7316.1502147059      1.76e-04  
    5   -7316.1502656124      7.73e-05  
    6   -7316.1502813247      2.79e-05  
    7   -7316.1502833547      5.97e-06  
    8   -7316.1502834477      1.97e-06  
    9   -7316.1502834617      5.22e-07  
   10   -7316.1502834624      1.39e-07  
   11   -7316.1502834624      2.41e-08  
   12   -7316.1502834624      7.23e-09  Convergence criterion met
 ---------------------------------------
 SCF time:   CPU 9.04s  wall 3.00s 
 SCF   energy in the final basis set =    -7316.1502834624
 Total energy in the final basis set =    -7316.1502834624

 --------------------------------------------------------------
             Orbital Energies (a.u.) and Symmetries
 --------------------------------------------------------------

 Alpha MOs, Restricted
 -- Occupied --                  
******* -176.31 -165.72 -165.72 -165.72  -77.13  -35.81  -31.30
  1 A'    2 A'    3 A'    1 A"    4 A'    5 A'    6 A'    7 A'                 
-31.297 -31.296 -22.954 -22.953 -22.953 -22.947 -22.947 -14.416
  2 A"    8 A'    9 A'    3 A"   10 A'    4 A"   11 A'   12 A'                 
 -6.619  -6.358  -4.781  -4.779  -4.775  -4.772  -4.755  -4.754
 13 A'   14 A'    5 A"   15 A'   16 A'   17 A'    6 A"   18 A'                 
 -2.037  -2.032  -2.031  -2.017  -2.017  -0.822  -0.641  -0.596
 19 A'    7 A"   20 A'   21 A'    8 A"   22 A'   23 A'   24 A'                 
 -0.407  -0.365  -0.329  -0.286  -0.271  -0.268
 25 A'   26 A'    9 A"   27 A'   10 A"   28 A'                                 
 -- Virtual --                   
 -0.163  -0.147  -0.019  -0.012   0.033   0.041   0.045   0.068
 29 A'   11 A"   30 A'   31 A'   32 A'   12 A"   33 A'   34 A'                 
  0.091   0.129   0.135   0.141   0.181   0.218   0.221   0.227
 35 A'   36 A'   37 A'   13 A"   38 A'   14 A"   39 A'   40 A'                 
  0.264   0.278   0.292   0.363   0.377   0.401   0.415   0.425
 41 A'   15 A"   42 A'   43 A'   44 A'   16 A"   17 A"   45 A'                 
  0.446   0.539   0.578   0.588   0.618   0.623   0.789   0.814
 46 A'   47 A'   18 A"   48 A'   19 A"   49 A'   50 A'   51 A'                 
  0.840   0.846   0.940   1.136   1.280   1.301   1.310   1.373
 20 A"   52 A'   53 A'   54 A'   21 A"   55 A'   56 A'   22 A"                 
  1.403   1.509   1.531   1.654   1.937   1.967   2.002   2.022
 57 A'   23 A"   58 A'   59 A'   24 A"   60 A'   61 A'   25 A"                 
  2.088   2.425   2.544   3.747   3.778   3.828   3.957   3.962
 62 A'   63 A'   64 A'   26 A"   65 A'   66 A'   27 A"   67 A'                 
  3.966   3.994   4.083   4.274   5.972   5.988   6.013   6.849
 28 A"   68 A'   69 A'   70 A'   29 A"   71 A'   72 A'   73 A'                 
 13.762  13.807  13.870  27.719  28.318  28.330  28.347  28.529
 30 A"   74 A'   75 A'   76 A'   31 A"   77 A'   78 A'   32 A"                 
 28.531  28.532  28.542  28.592  35.210 127.866 127.875 127.892
 33 A"   79 A'   80 A'   81 A'   82 A'   34 A"   83 A'   84 A'                 
151.538 162.9681901.695
 85 A'   86 A'   87 A'                                                         

 Beta MOs, Restricted
 -- Occupied --                  
******* -176.31 -165.72 -165.72 -165.72  -77.13  -35.81  -31.30
  1 A'    2 A'    3 A'    1 A"    4 A'    5 A'    6 A'    7 A'                 
-31.297 -31.296 -22.954 -22.953 -22.953 -22.947 -22.947 -14.416
  2 A"    8 A'    9 A'    3 A"   10 A'    4 A"   11 A'   12 A'                 
 -6.619  -6.358  -4.781  -4.779  -4.775  -4.772  -4.755  -4.754
 13 A'   14 A'    5 A"   15 A'   16 A'   17 A'    6 A"   18 A'                 
 -2.037  -2.032  -2.031  -2.017  -2.017  -0.822  -0.641  -0.596
 19 A'    7 A"   20 A'   21 A'    8 A"   22 A'   23 A'   24 A'                 
 -0.407  -0.365  -0.329  -0.286  -0.271  -0.268
 25 A'   26 A'    9 A"   27 A'   10 A"   28 A'                                 
 -- Virtual --                   
 -0.163  -0.147  -0.019  -0.012   0.033   0.041   0.045   0.068
 29 A'   11 A"   30 A'   31 A'   32 A'   12 A"   33 A'   34 A'                 
  0.091   0.129   0.135   0.141   0.181   0.218   0.221   0.227
 35 A'   36 A'   37 A'   13 A"   38 A'   14 A"   39 A'   40 A'                 
  0.264   0.278   0.292   0.363   0.377   0.401   0.415   0.425
 41 A'   15 A"   42 A'   43 A'   44 A'   16 A"   17 A"   45 A'                 
  0.446   0.539   0.578   0.588   0.618   0.623   0.789   0.814
 46 A'   47 A'   18 A"   48 A'   19 A"   49 A'   50 A'   51 A'                 
  0.840   0.846   0.940   1.136   1.280   1.301   1.310   1.373
 20 A"   52 A'   53 A'   54 A'   21 A"   55 A'   56 A'   22 A"                 
  1.403   1.509   1.531   1.654   1.937   1.967   2.002   2.022
 57 A'   23 A"   58 A'   59 A'   24 A"   60 A'   61 A'   25 A"                 
  2.088   2.425   2.544   3.747   3.778   3.828   3.957   3.962
 62 A'   63 A'   64 A'   26 A"   65 A'   66 A'   27 A"   67 A'                 
  3.966   3.994   4.083   4.274   5.972   5.988   6.013   6.849
 28 A"   68 A'   69 A'   70 A'   29 A"   71 A'   72 A'   73 A'                 
 13.762  13.807  13.870  27.719  28.318  28.330  28.347  28.529
 30 A"   74 A'   75 A'   76 A'   31 A"   77 A'   78 A'   32 A"                 
 28.531  28.532  28.542  28.592  35.210 127.866 127.875 127.892
 33 A"   79 A'   80 A'   81 A'   82 A'   34 A"   83 A'   84 A'                 
151.538 162.9681901.695
 85 A'   86 A'   87 A'                                                         
 --------------------------------------------------------------

          Ground-State Mulliken Net Atomic Charges

     Atom                 Charge (a.u.)
  ----------------------------------------
      1 P                     0.311687
      2 N                    -0.339491
      3 I                     0.051462
      4 H                    -0.023658
  ----------------------------------------
  Sum of atomic charges =    -0.000000

 -----------------------------------------------------------------
                    Cartesian Multipole Moments
 -----------------------------------------------------------------
    Charge (ESU x 10^10)
                -0.0000
    Dipole Moment (Debye)
         X       2.2713      Y      -0.9904      Z      -0.0000
       Tot       2.4778
    Quadrupole Moments (Debye-Ang)
        XX     -34.1463     XY      -0.3435     YY     -51.6897
        XZ      -0.0000     YZ       0.0000     ZZ     -48.4225
    Octopole Moments (Debye-Ang^2)
       XXX     -22.0404    XXY      -3.2116    XYY     -25.3901
       YYY      -1.7339    XXZ      -0.0000    XYZ      -0.0000
       YYZ      -0.0000    XZZ     -17.7364    YZZ      -0.5782
       ZZZ      -0.0000
    Hexadecapole Moments (Debye-Ang^3)
      XXXX    -743.9174   XXXY      10.9744   XXYY    -185.1618
      XYYY      10.8914   YYYY    -116.2641   XXXZ      -0.0000
      XXYZ       0.0000   XYYZ      -0.0000   YYYZ       0.0000
      XXZZ    -161.8024   XYZZ       2.7393   YYZZ     -30.1637
      XZZZ      -0.0000   YZZZ       0.0000   ZZZZ     -68.3130
 -----------------------------------------------------------------
 Calculating analytic gradient of the SCF energy
 Gradient of SCF Energy
            1           2           3           4
    1   0.0784055  -0.0570501  -0.0321961   0.0108406
    2  -0.0240630   0.0507268  -0.0060287  -0.0206351
    3  -0.0000000   0.0000000  -0.0000000   0.0000000
 Max gradient component =       7.841E-02
 RMS gradient           =       3.436E-02
 Gradient time:  CPU 2.54 s  wall 0.73 s
 Geometry Optimization Parameters
   NAtoms,    NIC,     NZ,  NCons,   NDum,   NFix, NCnnct, MaxDiis
        4      14       4       0       0       0       0       0

 Cartesian Hessian Update
 Hessian Updated using BFGS Update


** GEOMETRY OPTIMIZATION IN DELOCALIZED INTERNAL COORDINATES **
   Searching for a Minimum

   Optimization Cycle:   2

                       Coordinates (Angstroms)
     ATOM                X               Y               Z
      1  P         2.7602301293   -0.3481449811    0.0000000000
      2  N         1.4426825277    0.8763691243    0.0000000000
      3  I        -0.9223340535   -0.0237714725    0.0000000000
      4  H         4.0413138213    0.3136749911    0.0000000000
   Point Group: cs    Number of degrees of freedom:     5


   Energy is  -7316.150283462

 Hessian Updated using BFGS Update

  5 Hessian modes will be used to form the next step
  Hessian Eigenvalues:
     0.038497    0.093863    0.188208    0.199411    0.264337

 Minimum Search - Taking Simple RFO Step
 Searching for Lamda that Minimizes Along All modes
 Value Taken    Lamda =  -0.09047125
 Calculated Step too Large.  Step scaled by  0.401988
 Step Taken.  Stepsize is  0.300000

                             Maximum     Tolerance    Cnvgd?
         Gradient           0.101930      0.000300      NO
         Displacement       0.236579      0.001200      NO
         Energy change     -0.040015      0.000001      NO


 New Cartesian Coordinates Obtained by Inverse Iteration

 Displacement from previous Coordinates is:  0.443982
 ----------------------------------------------------------------
             Standard Nuclear Orientation (Angstroms)
    I     Atom           X                Y                Z
 ----------------------------------------------------------------
    1      P       2.6795718867    -0.3820617180     0.0000000000
    2      N       1.5257808614     0.8342058150     0.0000000000
    3      I      -0.7907361198    -0.0041951205     0.0000000000
    4      H       3.9072757965     0.3701786854     0.0000000000
 ----------------------------------------------------------------
 Molecular Point Group                 Cs    NOp =  2
 Largest Abelian Subgroup              Cs    NOp =  2
 Nuclear Repulsion Energy =   246.3400305968 hartrees
 There are       38 alpha and       38 beta electrons
 Applying Cartesian multipole field
    Component          Value
    ---------          -----
     (2,0,0)        1.00000E-11
     (0,2,0)        2.00000E-11
     (0,0,2)       -3.00000E-11
 Nucleus-field energy     =     0.0000000067 hartrees
 Requested basis set is 6-311++G(d,p)
 There are 48 shells and 121 basis functions
 A cutoff of  1.0D-11 yielded    997 shell pairs
 There are      6703 function pairs (      7546 Cartesian)
 Smallest overlap matrix eigenvalue = 2.11E-03
 Guess MOs from SCF MO coefficient file

 -----------------------------------------------------------------------
  General SCF calculation program by
  Eric Jon Sundstrom, Paul Horn, Yuezhi Mao, Dmitri Zuev, Alec White,
  David Stuck, Shaama M.S., Shane Yost, Joonho Lee, David Small,
  Daniel Levine, Susi Lehtola, Hugh Burton, Evgeny Epifanovsky
 -----------------------------------------------------------------------
 Exchange:     0.2000 Hartree-Fock + 0.0800 Slater + 0.7200 B88
 Correlation:  0.1900 VWN1RPA + 0.8100 LYP
 Using SG-1 standard quadrature grid
 using 4 threads for integral computing
 -------------------------------------------------------
 OpenMP Integral computing Module                
 Release: version 2.0, May 2017, Q-Chem Inc. Pleasanton 
 -------------------------------------------------------
 -------------------------------------------------------
 OpenMP BLAS3 based DFT computing Module                
 Release: version 1.0, May 2013, Q-Chem Inc. Pittsburgh 
 -------------------------------------------------------
 A restricted SCF calculation will be
 performed using DIIS
 SCF converges when DIIS error is below 1.0e-08
 ---------------------------------------
  Cycle       Energy         DIIS error
 ---------------------------------------
    1   -7316.1751263228      1.45e-03  
    2   -7316.1688801426      2.60e-03  
    3   -7316.1773895151      1.41e-03  
    4   -7316.1811129330      1.74e-04  
    5   -7316.1811709085      4.06e-05  
    6   -7316.1811739939      7.38e-06  
    7   -7316.1811741372      3.50e-06  
    8   -7316.1811741651      2.36e-06  
    9   -7316.1811741797      4.72e-07  
   10   -7316.1811741801      1.31e-07  
   11   -7316.1811741801      1.92e-08  
   12   -7316.1811741801      4.34e-09  Convergence criterion met
 ---------------------------------------
 SCF time:   CPU 9.27s  wall 2.00s 
 SCF   energy in the final basis set =    -7316.1811741801
 Total energy in the final basis set =    -7316.1811741801

 --------------------------------------------------------------
             Orbital Energies (a.u.) and Symmetries
 --------------------------------------------------------------

 Alpha MOs, Restricted
 -- Occupied --                  
******* -176.31 -165.72 -165.72 -165.72  -77.12  -35.81  -31.30
  1 A'    2 A'    3 A'    1 A"    4 A'    5 A'    6 A'    7 A'                 
-31.296 -31.296 -22.954 -22.952 -22.952 -22.947 -22.947 -14.403
  2 A"    8 A'    9 A'    3 A"   10 A'    4 A"   11 A'   12 A'                 
 -6.612  -6.358  -4.774  -4.772  -4.772  -4.769  -4.754  -4.754
 13 A'   14 A'    5 A"   15 A'   16 A'   17 A'    6 A"   18 A'                 
 -2.037  -2.031  -2.031  -2.017  -2.016  -0.852  -0.643  -0.581
 19 A'    7 A"   20 A'   21 A'    8 A"   22 A'   23 A'   24 A'                 
 -0.408  -0.379  -0.344  -0.286  -0.271  -0.268
 25 A'   26 A'    9 A"   27 A'   10 A"   28 A'                                 
 -- Virtual --                   
 -0.152  -0.133  -0.013  -0.003   0.033   0.042   0.045   0.077
 29 A'   11 A"   30 A'   31 A'   32 A'   12 A"   33 A'   34 A'                 
  0.102   0.129   0.139   0.143   0.180   0.216   0.219   0.232
 35 A'   36 A'   37 A'   13 A"   38 A'   14 A"   39 A'   40 A'                 
  0.269   0.275   0.312   0.372   0.382   0.402   0.415   0.432
 41 A'   15 A"   42 A'   43 A'   44 A'   16 A"   17 A"   45 A'                 
  0.453   0.555   0.583   0.602   0.620   0.627   0.768   0.818
 46 A'   47 A'   18 A"   48 A'   49 A'   19 A"   50 A'   51 A'                 
  0.839   0.927   0.957   1.145   1.281   1.303   1.313   1.379
 20 A"   52 A'   53 A'   54 A'   21 A"   55 A'   56 A'   22 A"                 
  1.388   1.517   1.530   1.661   1.939   1.974   2.033   2.066
 57 A'   23 A"   58 A'   59 A'   24 A"   60 A'   61 A'   25 A"                 
  2.142   2.497   2.583   3.751   3.793   3.882   3.958   3.964
 62 A'   63 A'   64 A'   26 A"   65 A'   66 A'   27 A"   67 A'                 
  3.968   3.997   4.099   4.292   5.973   5.990   6.016   6.924
 28 A"   68 A'   69 A'   70 A'   29 A"   71 A'   72 A'   73 A'                 
 13.769  13.826  13.898  27.734  28.320  28.332  28.350  28.530
 30 A"   74 A'   75 A'   76 A'   31 A"   77 A'   78 A'   32 A"                 
 28.532  28.533  28.543  28.602  35.228 127.867 127.876 127.895
 33 A"   79 A'   80 A'   81 A'   82 A'   34 A"   83 A'   84 A'                 
151.551 163.0451901.709
 85 A'   86 A'   87 A'                                                         

 Beta MOs, Restricted
 -- Occupied --                  
******* -176.31 -165.72 -165.72 -165.72  -77.12  -35.81  -31.30
  1 A'    2 A'    3 A'    1 A"    4 A'    5 A'    6 A'    7 A'                 
-31.296 -31.296 -22.954 -22.952 -22.952 -22.947 -22.947 -14.403
  2 A"    8 A'    9 A'    3 A"   10 A'    4 A"   11 A'   12 A'                 
 -6.612  -6.358  -4.774  -4.772  -4.772  -4.769  -4.754  -4.754
 13 A'   14 A'    5 A"   15 A'   16 A'   17 A'    6 A"   18 A'                 
 -2.037  -2.031  -2.031  -2.017  -2.016  -0.852  -0.643  -0.581
 19 A'    7 A"   20 A'   21 A'    8 A"   22 A'   23 A'   24 A'                 
 -0.408  -0.379  -0.344  -0.286  -0.271  -0.268
 25 A'   26 A'    9 A"   27 A'   10 A"   28 A'                                 
 -- Virtual --                   
 -0.152  -0.133  -0.013  -0.003   0.033   0.042   0.045   0.077
 29 A'   11 A"   30 A'   31 A'   32 A'   12 A"   33 A'   34 A'                 
  0.102   0.129   0.139   0.143   0.180   0.216   0.219   0.232
 35 A'   36 A'   37 A'   13 A"   38 A'   14 A"   39 A'   40 A'                 
  0.269   0.275   0.312   0.372   0.382   0.402   0.415   0.432
 41 A'   15 A"   42 A'   43 A'   44 A'   16 A"   17 A"   45 A'                 
  0.453   0.555   0.583   0.602   0.620   0.627   0.768   0.818
 46 A'   47 A'   18 A"   48 A'   49 A'   19 A"   50 A'   51 A'                 
  0.839   0.927   0.957   1.145   1.281   1.303   1.313   1.379
 20 A"   52 A'   53 A'   54 A'   21 A"   55 A'   56 A'   22 A"                 
  1.388   1.517   1.530   1.661   1.939   1.974   2.033   2.066
 57 A'   23 A"   58 A'   59 A'   24 A"   60 A'   61 A'   25 A"                 
  2.142   2.497   2.583   3.751   3.793   3.882   3.958   3.964
 62 A'   63 A'   64 A'   26 A"   65 A'   66 A'   27 A"   67 A'                 
  3.968   3.997   4.099   4.292   5.973   5.990   6.016   6.924
 28 A"   68 A'   69 A'   70 A'   29 A"   71 A'   72 A'   73 A'                 
 13.769  13.826  13.898  27.734  28.320  28.332  28.350  28.530
 30 A"   74 A'   75 A'   76 A'   31 A"   77 A'   78 A'   32 A"                 
 28.532  28.533  28.543  28.602  35.228 127.867 127.876 127.895
 33 A"   79 A'   80 A'   81 A'   82 A'   34 A"   83 A'   84 A'                 
151.551 163.0451901.709
 85 A'   86 A'   87 A'                                                         
 --------------------------------------------------------------

          Ground-State Mulliken Net Atomic Charges

     Atom                 Charge (a.u.)
  ----------------------------------------
      1 P                     0.313369
      2 N                    -0.341394
      3 I                     0.048752
      4 H                    -0.020727
  ----------------------------------------
  Sum of atomic charges =     0.000000

 -----------------------------------------------------------------
                    Cartesian Multipole Moments
 -----------------------------------------------------------------
    Charge (ESU x 10^10)
                 0.0000
    Dipole Moment (Debye)
         X       2.0679      Y      -1.1909      Z       0.0000
       Tot       2.3863
    Quadrupole Moments (Debye-Ang)
        XX     -35.4978     XY      -0.9182     YY     -51.4218
        XZ       0.0000     YZ       0.0000     ZZ     -48.0401
    Octopole Moments (Debye-Ang^2)
       XXX     -35.7359    XXY      -4.3657    XYY     -28.1315
       YYY      -1.6211    XXZ       0.0000    XYZ      -0.0000
       YYZ       0.0000    XZZ     -20.1834    YZZ      -0.5514
       ZZZ       0.0000
    Hexadecapole Moments (Debye-Ang^3)
      XXXX    -704.0567   XXXY      11.1735   XXYY    -172.0570
      XYYY      13.4647   YYYY    -115.0158   XXXZ       0.0000
      XXYZ       0.0000   XYYZ       0.0000   YYYZ       0.0000
      XXZZ    -148.8913   XYZZ       3.6269   YYZZ     -29.6420
      XZZZ       0.0000   YZZZ       0.0000   ZZZZ     -67.0667
 -----------------------------------------------------------------
 Calculating analytic gradient of the SCF energy
 Gradient of SCF Energy
            1           2           3           4
    1   0.0445943  -0.0167562  -0.0349534   0.0071154
    2  -0.0162434   0.0382952  -0.0097272  -0.0123246
    3  -0.0000000   0.0000000   0.0000000  -0.0000000
 Max gradient component =       4.459E-02
 RMS gradient           =       2.145E-02
 Gradient time:  CPU 2.64 s  wall 0.75 s
 Geometry Optimization Parameters
   NAtoms,    NIC,     NZ,  NCons,   NDum,   NFix, NCnnct, MaxDiis
        4      14       4       0       0       0       0       0

 Cartesian Hessian Update
 Hessian Updated using BFGS Update


** GEOMETRY OPTIMIZATION IN DELOCALIZED INTERNAL COORDINATES **
   Searching for a Minimum

   Optimization Cycle:   3

                       Coordinates (Angstroms)
     ATOM                X               Y               Z
      1  P         2.6795718867   -0.3820617180    0.0000000000
      2  N         1.5257808614    0.8342058150    0.0000000000
      3  I        -0.7907361198   -0.0041951205    0.0000000000
      4  H         3.9072757965    0.3701786854    0.0000000000
   Point Group: cs    Number of degrees of freedom:     5


   Energy is  -7316.181174180

 Hessian Updated using BFGS Update

  5 Hessian modes will be used to form the next step
  Hessian Eigenvalues:
     0.035783    0.186997    0.192340    0.199414    0.271791

 Minimum Search - Taking Simple RFO Step
 Searching for Lamda that Minimizes Along All modes
 Value Taken    Lamda =  -0.04621448
 Calculated Step too Large.  Step scaled by  0.452572
 Step Taken.  Stepsize is  0.300000

                             Maximum     Tolerance    Cnvgd?
         Gradient           0.065299      0.000300      NO
         Displacement       0.193610      0.001200      NO
         Energy change     -0.030891      0.000001      NO


 New Cartesian Coordinates Obtained by Inverse Iteration

 Displacement from previous Coordinates is:  0.387612
 ----------------------------------------------------------------
             Standard Nuclear Orientation (Angstroms)
    I     Atom           X                Y                Z
 ----------------------------------------------------------------
    1      P       2.6162637955    -0.4086129610     0.0000000000
    2      N       1.5547451616     0.7908183020     0.0000000000
    3      I      -0.6480942976     0.0231165256     0.0000000000
    4      H       3.7989777653     0.4128057952     0.0000000000
 ----------------------------------------------------------------
 Molecular Point Group                 Cs    NOp =  2
 Largest Abelian Subgroup              Cs    NOp =  2
 Nuclear Repulsion Energy =   260.0349913169 hartrees
 There are       38 alpha and       38 beta electrons
 Applying Cartesian multipole field
    Component          Value
    ---------          -----
     (2,0,0)        1.00000E-11
     (0,2,0)        2.00000E-11
     (0,0,2)       -3.00000E-11
 Nucleus-field energy     =     0.0000000061 hartrees
 Requested basis set is 6-311++G(d,p)
 There are 48 shells and 121 basis functions
 A cutoff of  1.0D-11 yielded   1004 shell pairs
 There are      6730 function pairs (      7573 Cartesian)
 Smallest overlap matrix eigenvalue = 2.01E-03
 Guess MOs from SCF MO coefficient file

 -----------------------------------------------------------------------
  General SCF calculation program by
  Eric Jon Sundstrom, Paul Horn, Yuezhi Mao, Dmitri Zuev, Alec White,
  David Stuck, Shaama M.S., Shane Yost, Joonho Lee, David Small,
  Daniel Levine, Susi Lehtola, Hugh Burton, Evgeny Epifanovsky
 -----------------------------------------------------------------------
 Exchange:     0.2000 Hartree-Fock + 0.0800 Slater + 0.7200 B88
 Correlation:  0.1900 VWN1RPA + 0.8100 LYP
 Using SG-1 standard quadrature grid
 using 4 threads for integral computing
 -------------------------------------------------------
 OpenMP Integral computing Module                
 Release: version 2.0, May 2017, Q-Chem Inc. Pleasanton 
 -------------------------------------------------------
 -------------------------------------------------------
 OpenMP BLAS3 based DFT computing Module                
 Release: version 1.0, May 2013, Q-Chem Inc. Pittsburgh 
 -------------------------------------------------------
 A restricted SCF calculation will be
 performed using DIIS
 SCF converges when DIIS error is below 1.0e-08
 ---------------------------------------
  Cycle       Energy         DIIS error
 ---------------------------------------
    1   -7316.1939705916      1.20e-03  
    2   -7316.1897238577      2.14e-03  
    3   -7316.1965572507      8.56e-04  
    4   -7316.1978715124      1.51e-04  
    5   -7316.1979136891      6.05e-05  
    6   -7316.1979218580      1.39e-05  
    7   -7316.1979223112      3.90e-06  
    8   -7316.1979223408      9.92e-07  
    9   -7316.1979223437      2.29e-07  
   10   -7316.1979223437      3.90e-08  
   11   -7316.1979223439      6.21e-09  Convergence criterion met
 ---------------------------------------
 SCF time:   CPU 8.80s  wall 3.00s 
 SCF   energy in the final basis set =    -7316.1979223439
 Total energy in the final basis set =    -7316.1979223439

 --------------------------------------------------------------
             Orbital Energies (a.u.) and Symmetries
 --------------------------------------------------------------

 Alpha MOs, Restricted
 -- Occupied --                  
******* -176.32 -165.72 -165.72 -165.72  -77.11  -35.81  -31.31
  1 A'    2 A'    3 A'    1 A"    4 A'    5 A'    6 A'    7 A'                 
-31.298 -31.298 -22.956 -22.954 -22.954 -22.949 -22.949 -14.389
  2 A"    8 A'    9 A'    3 A"   10 A'   11 A'    4 A"   12 A'                 
 -6.605  -6.360  -4.774  -4.767  -4.765  -4.762  -4.756  -4.756
 13 A'   14 A'   15 A'    5 A"   16 A'   17 A'    6 A"   18 A'                 
 -2.039  -2.033  -2.033  -2.019  -2.018  -0.875  -0.649  -0.569
 19 A'    7 A"   20 A'   21 A'    8 A"   22 A'   23 A'   24 A'                 
 -0.412  -0.391  -0.357  -0.286  -0.271  -0.267
 25 A'   26 A'    9 A"   27 A'   10 A"   28 A'                                 
 -- Virtual --                   
 -0.132  -0.123  -0.013   0.004   0.033   0.043   0.045   0.079
 29 A'   11 A"   30 A'   31 A'   32 A'   12 A"   33 A'   34 A'                 
  0.114   0.132   0.141   0.144   0.181   0.213   0.217   0.234
 35 A'   36 A'   37 A'   13 A"   38 A'   14 A"   39 A'   40 A'                 
  0.274   0.275   0.329   0.383   0.388   0.401   0.414   0.443
 41 A'   15 A"   42 A'   43 A'   44 A'   16 A"   17 A"   45 A'                 
  0.449   0.578   0.588   0.617   0.629   0.641   0.762   0.818
 46 A'   47 A'   18 A"   48 A'   49 A'   19 A"   50 A'   51 A'                 
  0.840   0.944   1.005   1.171   1.279   1.298   1.312   1.385
 20 A"   52 A'   53 A'   54 A'   21 A"   55 A'   56 A'   22 A"                 
  1.399   1.525   1.534   1.658   1.946   1.971   2.067   2.100
 57 A'   23 A"   58 A'   59 A'   24 A"   60 A'   61 A'   25 A"                 
  2.201   2.523   2.630   3.757   3.801   3.948   3.957   3.965
 62 A'   63 A'   64 A'   26 A"   65 A'   66 A'   27 A"   67 A'                 
  3.973   4.004   4.144   4.315   5.974   5.991   6.016   6.981
 28 A"   68 A'   69 A'   70 A'   29 A"   71 A'   72 A'   73 A'                 
 13.776  13.838  13.944  27.758  28.320  28.333  28.350  28.529
 30 A"   74 A'   75 A'   76 A'   31 A"   77 A'   78 A'   32 A"                 
 28.532  28.533  28.545  28.618  35.249 127.867 127.877 127.897
 79 A'   33 A"   80 A'   81 A'   82 A'   34 A"   83 A'   84 A'                 
151.572 163.1101901.731
 85 A'   86 A'   87 A'                                                         

 Beta MOs, Restricted
 -- Occupied --                  
******* -176.32 -165.72 -165.72 -165.72  -77.11  -35.81  -31.31
  1 A'    2 A'    3 A'    1 A"    4 A'    5 A'    6 A'    7 A'                 
-31.298 -31.298 -22.956 -22.954 -22.954 -22.949 -22.949 -14.389
  2 A"    8 A'    9 A'    3 A"   10 A'   11 A'    4 A"   12 A'                 
 -6.605  -6.360  -4.774  -4.767  -4.765  -4.762  -4.756  -4.756
 13 A'   14 A'   15 A'    5 A"   16 A'   17 A'    6 A"   18 A'                 
 -2.039  -2.033  -2.033  -2.019  -2.018  -0.875  -0.649  -0.569
 19 A'    7 A"   20 A'   21 A'    8 A"   22 A'   23 A'   24 A'                 
 -0.412  -0.391  -0.357  -0.286  -0.271  -0.267
 25 A'   26 A'    9 A"   27 A'   10 A"   28 A'                                 
 -- Virtual --                   
 -0.132  -0.123  -0.013   0.004   0.033   0.043   0.045   0.079
 29 A'   11 A"   30 A'   31 A'   32 A'   12 A"   33 A'   34 A'                 
  0.114   0.132   0.141   0.144   0.181   0.213   0.217   0.234
 35 A'   36 A'   37 A'   13 A"   38 A'   14 A"   39 A'   40 A'                 
  0.274   0.275   0.329   0.383   0.388   0.401   0.414   0.443
 41 A'   15 A"   42 A'   43 A'   44 A'   16 A"   17 A"   45 A'                 
  0.449   0.578   0.588   0.617   0.629   0.641   0.762   0.818
 46 A'   47 A'   18 A"   48 A'   49 A'   19 A"   50 A'   51 A'                 
  0.840   0.944   1.005   1.171   1.279   1.298   1.312   1.385
 20 A"   52 A'   53 A'   54 A'   21 A"   55 A'   56 A'   22 A"                 
  1.399   1.525   1.534   1.658   1.946   1.971   2.067   2.100
 57 A'   23 A"   58 A'   59 A'   24 A"   60 A'   61 A'   25 A"                 
  2.201   2.523   2.630   3.757   3.801   3.948   3.957   3.965
 62 A'   63 A'   64 A'   26 A"   65 A'   66 A'   27 A"   67 A'                 
  3.973   4.004   4.144   4.315   5.974   5.991   6.016   6.981
 28 A"   68 A'   69 A'   70 A'   29 A"   71 A'   72 A'   73 A'                 
 13.776  13.838  13.944  27.758  28.320  28.333  28.350  28.529
 30 A"   74 A'   75 A'   76 A'   31 A"   77 A'   78 A'   32 A"                 
 28.532  28.533  28.545  28.618  35.249 127.867 127.877 127.897
 79 A'   33 A"   80 A'   81 A'   82 A'   34 A"   83 A'   84 A'                 
151.572 163.1101901.731
 85 A'   86 A'   87 A'                                                         
 --------------------------------------------------------------

          Ground-State Mulliken Net Atomic Charges

     Atom                 Charge (a.u.)
  ----------------------------------------
      1 P                     0.299591
      2 N                    -0.336651
      3 I                     0.060696
      4 H                    -0.023636
  ----------------------------------------
  Sum of atomic charges =     0.000000

 -----------------------------------------------------------------
                    Cartesian Multipole Moments
 -----------------------------------------------------------------
    Charge (ESU x 10^10)
                 0.0000
    Dipole Moment (Debye)
         X       1.7007      Y      -1.2853      Z      -0.0000
       Tot       2.1318
    Quadrupole Moments (Debye-Ang)
        XX     -37.1392     XY      -1.3105     YY     -51.1918
        XZ      -0.0000     YZ       0.0000     ZZ     -47.6820
    Octopole Moments (Debye-Ang^2)
       XXX     -51.5316    XXY      -5.4060    XYY     -31.3890
       YYY      -2.1059    XXZ      -0.0000    XYZ       0.0000
       YYZ      -0.0000    XZZ     -23.2438    YZZ      -0.7767
       ZZZ      -0.0000
    Hexadecapole Moments (Debye-Ang^3)
      XXXX    -673.8874   XXXY      11.6452   XXYY    -161.1540
      XYYY      16.9881   YYYY    -113.8878   XXXZ      -0.0000
      XXYZ       0.0000   XYYZ      -0.0000   YYYZ       0.0000
      XXZZ    -137.9436   XYZZ       4.7502   YYZZ     -29.1887
      XZZZ      -0.0000   YZZZ       0.0000   ZZZZ     -65.9098
 -----------------------------------------------------------------
 Calculating analytic gradient of the SCF energy
 Gradient of SCF Energy
            1           2           3           4
    1   0.0057114   0.0230392  -0.0313383   0.0025877
    2   0.0057092   0.0094553  -0.0098635  -0.0053010
    3   0.0000000  -0.0000000   0.0000000  -0.0000000
 Max gradient component =       3.134E-02
 RMS gradient           =       1.225E-02
 Gradient time:  CPU 2.75 s  wall 0.78 s
 Geometry Optimization Parameters
   NAtoms,    NIC,     NZ,  NCons,   NDum,   NFix, NCnnct, MaxDiis
        4      14       4       0       0       0       0       0

 Cartesian Hessian Update
 Hessian Updated using BFGS Update


** GEOMETRY OPTIMIZATION IN DELOCALIZED INTERNAL COORDINATES **
   Searching for a Minimum

   Optimization Cycle:   4

                       Coordinates (Angstroms)
     ATOM                X               Y               Z
      1  P         2.6162637955   -0.4086129610    0.0000000000
      2  N         1.5547451616    0.7908183020    0.0000000000
      3  I        -0.6480942976    0.0231165256    0.0000000000
      4  H         3.7989777653    0.4128057952    0.0000000000
   Point Group: cs    Number of degrees of freedom:     5


   Energy is  -7316.197922344

 Hessian Updated using BFGS Update

  5 Hessian modes will be used to form the next step
  Hessian Eigenvalues:
     0.035267    0.183602    0.198825    0.260641    0.412516

 Minimum Search - Taking Simple RFO Step
 Searching for Lamda that Minimizes Along All modes
 Value Taken    Lamda =  -0.02166134
 Calculated Step too Large.  Step scaled by  0.492280
 Step Taken.  Stepsize is  0.300000

                             Maximum     Tolerance    Cnvgd?
         Gradient           0.024075      0.000300      NO
         Displacement       0.209310      0.001200      NO
         Energy change     -0.016748      0.000001      NO


 New Cartesian Coordinates Obtained by Inverse Iteration

 Displacement from previous Coordinates is:  0.307086
 ----------------------------------------------------------------
             Standard Nuclear Orientation (Angstroms)
    I     Atom           X                Y                Z
 ----------------------------------------------------------------
    1      P       2.5794681602    -0.4353290064     0.0000000000
    2      N       1.5363107731     0.7663076472     0.0000000000
    3      I      -0.5190846454     0.0486751948     0.0000000000
    4      H       3.7251981370     0.4384738262     0.0000000000
 ----------------------------------------------------------------
 Molecular Point Group                 Cs    NOp =  2
 Largest Abelian Subgroup              Cs    NOp =  2
 Nuclear Repulsion Energy =   273.0041065690 hartrees
 There are       38 alpha and       38 beta electrons
 Applying Cartesian multipole field
    Component          Value
    ---------          -----
     (2,0,0)        1.00000E-11
     (0,2,0)        2.00000E-11
     (0,0,2)       -3.00000E-11
 Nucleus-field energy     =     0.0000000057 hartrees
 Requested basis set is 6-311++G(d,p)
 There are 48 shells and 121 basis functions
 A cutoff of  1.0D-11 yielded   1014 shell pairs
 There are      6801 function pairs (      7653 Cartesian)
 Smallest overlap matrix eigenvalue = 1.98E-03
 Guess MOs from SCF MO coefficient file

 -----------------------------------------------------------------------
  General SCF calculation program by
  Eric Jon Sundstrom, Paul Horn, Yuezhi Mao, Dmitri Zuev, Alec White,
  David Stuck, Shaama M.S., Shane Yost, Joonho Lee, David Small,
  Daniel Levine, Susi Lehtola, Hugh Burton, Evgeny Epifanovsky
 -----------------------------------------------------------------------
 Exchange:     0.2000 Hartree-Fock + 0.0800 Slater + 0.7200 B88
 Correlation:  0.1900 VWN1RPA + 0.8100 LYP
 Using SG-1 standard quadrature grid
 using 4 threads for integral computing
 -------------------------------------------------------
 OpenMP Integral computing Module                
 Release: version 2.0, May 2017, Q-Chem Inc. Pleasanton 
 -------------------------------------------------------
 -------------------------------------------------------
 OpenMP BLAS3 based DFT computing Module                
 Release: version 1.0, May 2013, Q-Chem Inc. Pittsburgh 
 -------------------------------------------------------
 A restricted SCF calculation will be
 performed using DIIS
 SCF converges when DIIS error is below 1.0e-08
 ---------------------------------------
  Cycle       Energy         DIIS error
 ---------------------------------------
    1   -7316.2007404090      1.05e-03  
    2   -7316.2010683789      1.30e-03  
    3   -7316.2024177116      9.52e-04  
    4   -7316.2039630631      1.95e-04  
    5   -7316.2040434341      3.96e-05  
    6   -7316.2040460905      7.03e-06  
    7   -7316.2040462313      3.66e-06  
    8   -7316.2040462609      7.99e-07  
    9   -7316.2040462621      2.05e-07  
   10   -7316.2040462622      3.01e-08  
   11   -7316.2040462622      5.88e-09  Convergence criterion met
 ---------------------------------------
 SCF time:   CPU 8.99s  wall 3.00s 
 SCF   energy in the final basis set =    -7316.2040462622
 Total energy in the final basis set =    -7316.2040462622

 --------------------------------------------------------------
             Orbital Energies (a.u.) and Symmetries
 --------------------------------------------------------------

 Alpha MOs, Restricted
 -- Occupied --                  
******* -176.32 -165.72 -165.72 -165.72  -77.10  -35.81  -31.31
  1 A'    2 A'    3 A'    1 A"    4 A'    5 A'    6 A'    7 A'                 
-31.301 -31.301 -22.958 -22.957 -22.957 -22.951 -22.951 -14.380
  2 A"    8 A'    9 A'    3 A"   10 A'    4 A"   11 A'   12 A'                 
 -6.601  -6.363  -4.777  -4.763  -4.761  -4.760  -4.759  -4.758
 13 A'   14 A'   15 A'    5 A"   16 A'    6 A"   17 A'   18 A'                 
 -2.042  -2.037  -2.037  -2.022  -2.022  -0.885  -0.659  -0.561
 19 A'    7 A"   20 A'   21 A'    8 A"   22 A'   23 A'   24 A'                 
 -0.415  -0.398  -0.365  -0.288  -0.270  -0.265
 25 A'   26 A'    9 A"   27 A'   10 A"   28 A'                                 
 -- Virtual --                   
 -0.120  -0.106  -0.012   0.006   0.034   0.043   0.045   0.079
 11 A"   29 A'   30 A'   31 A'   32 A'   12 A"   33 A'   34 A'                 
  0.117   0.133   0.139   0.144   0.184   0.210   0.216   0.235
 35 A'   36 A'   37 A'   13 A"   38 A'   14 A"   39 A'   40 A'                 
  0.275   0.276   0.333   0.382   0.399   0.407   0.414   0.436
 15 A"   41 A'   42 A'   43 A'   16 A"   44 A'   17 A"   45 A'                 
  0.455   0.594   0.600   0.624   0.645   0.645   0.771   0.820
 46 A'   18 A"   47 A'   48 A'   19 A"   49 A'   50 A'   51 A'                 
  0.846   0.938   1.014   1.187   1.277   1.293   1.319   1.392
 20 A"   52 A'   53 A'   54 A'   21 A"   55 A'   56 A'   22 A"                 
  1.426   1.530   1.540   1.662   1.958   1.968   2.098   2.103
 57 A'   23 A"   58 A'   59 A'   24 A"   60 A'   61 A'   25 A"                 
  2.232   2.522   2.641   3.761   3.795   3.954   3.961   3.968
 62 A'   63 A'   64 A'   26 A"   65 A'   27 A"   66 A'   67 A'                 
  3.982   4.009   4.202   4.338   5.973   5.991   6.008   6.999
 28 A"   68 A'   69 A'   70 A'   29 A"   71 A'   72 A'   73 A'                 
 13.780  13.843  13.955  27.790  28.319  28.333  28.346  28.527
 30 A"   74 A'   75 A'   76 A'   31 A"   77 A'   78 A'   32 A"                 
 28.531  28.536  28.548  28.636  35.266 127.866 127.877 127.895
 79 A'   33 A"   80 A'   81 A'   82 A'   34 A"   83 A'   84 A'                 
151.598 163.1301901.759
 85 A'   86 A'   87 A'                                                         

 Beta MOs, Restricted
 -- Occupied --                  
******* -176.32 -165.72 -165.72 -165.72  -77.10  -35.81  -31.31
  1 A'    2 A'    3 A'    1 A"    4 A'    5 A'    6 A'    7 A'                 
-31.301 -31.301 -22.958 -22.957 -22.957 -22.951 -22.951 -14.380
  2 A"    8 A'    9 A'    3 A"   10 A'    4 A"   11 A'   12 A'                 
 -6.601  -6.363  -4.777  -4.763  -4.761  -4.760  -4.759  -4.758
 13 A'   14 A'   15 A'    5 A"   16 A'    6 A"   17 A'   18 A'                 
 -2.042  -2.037  -2.037  -2.022  -2.022  -0.885  -0.659  -0.561
 19 A'    7 A"   20 A'   21 A'    8 A"   22 A'   23 A'   24 A'                 
 -0.415  -0.398  -0.365  -0.288  -0.270  -0.265
 25 A'   26 A'    9 A"   27 A'   10 A"   28 A'                                 
 -- Virtual --                   
 -0.120  -0.106  -0.012   0.006   0.034   0.043   0.045   0.079
 11 A"   29 A'   30 A'   31 A'   32 A'   12 A"   33 A'   34 A'                 
  0.117   0.133   0.139   0.144   0.184   0.210   0.216   0.235
 35 A'   36 A'   37 A'   13 A"   38 A'   14 A"   39 A'   40 A'                 
  0.275   0.276   0.333   0.382   0.399   0.407   0.414   0.436
 15 A"   41 A'   42 A'   43 A'   16 A"   44 A'   17 A"   45 A'                 
  0.455   0.594   0.600   0.624   0.645   0.645   0.771   0.820
 46 A'   18 A"   47 A'   48 A'   19 A"   49 A'   50 A'   51 A'                 
  0.846   0.938   1.014   1.187   1.277   1.293   1.319   1.392
 20 A"   52 A'   53 A'   54 A'   21 A"   55 A'   56 A'   22 A"                 
  1.426   1.530   1.540   1.662   1.958   1.968   2.098   2.103
 57 A'   23 A"   58 A'   59 A'   24 A"   60 A'   61 A'   25 A"                 
  2.232   2.522   2.641   3.761   3.795   3.954   3.961   3.968
 62 A'   63 A'   64 A'   26 A"   65 A'   27 A"   66 A'   67 A'                 
  3.982   4.009   4.202   4.338   5.973   5.991   6.008   6.999
 28 A"   68 A'   69 A'   70 A'   29 A"   71 A'   72 A'   73 A'                 
 13.780  13.843  13.955  27.790  28.319  28.333  28.346  28.527
 30 A"   74 A'   75 A'   76 A'   31 A"   77 A'   78 A'   32 A"                 
 28.531  28.536  28.548  28.636  35.266 127.866 127.877 127.895
 79 A'   33 A"   80 A'   81 A'   82 A'   34 A"   83 A'   84 A'                 
151.598 163.1301901.759
 85 A'   86 A'   87 A'                                                         
 --------------------------------------------------------------

          Ground-State Mulliken Net Atomic Charges

     Atom                 Charge (a.u.)
  ----------------------------------------
      1 P                     0.278851
      2 N                    -0.337247
      3 I                     0.087935
      4 H                    -0.029538
  ----------------------------------------
  Sum of atomic charges =    -0.000000

 -----------------------------------------------------------------
                    Cartesian Multipole Moments
 -----------------------------------------------------------------
    Charge (ESU x 10^10)
                -0.0000
    Dipole Moment (Debye)
         X       1.3108      Y      -1.3098      Z      -0.0000
       Tot       1.8531
    Quadrupole Moments (Debye-Ang)
        XX     -38.6729     XY      -1.5577     YY     -51.0377
        XZ       0.0000     YZ      -0.0000     ZZ     -47.4455
    Octopole Moments (Debye-Ang^2)
       XXX     -65.8976    XXY      -6.3295    XYY     -34.5203
       YYY      -2.6081    XXZ       0.0000    XYZ       0.0000
       YYZ       0.0000    XZZ     -26.4798    YZZ      -1.0016
       ZZZ       0.0000
    Hexadecapole Moments (Debye-Ang^3)
      XXXX    -655.0849   XXXY      12.1659   XXYY    -153.7677
      XYYY      20.6526   YYYY    -114.4272   XXXZ      -0.0000
      XXYZ       0.0000   XYYZ       0.0000   YYYZ       0.0000
      XXZZ    -130.9189   XYZZ       5.9504   YYZZ     -29.1045
      XZZZ       0.0000   YZZZ      -0.0000   ZZZZ     -65.1328
 -----------------------------------------------------------------
 Calculating analytic gradient of the SCF energy
 Gradient of SCF Energy
            1           2           3           4
    1  -0.0097084   0.0153419  -0.0048885  -0.0007450
    2   0.0044187   0.0008148  -0.0057665   0.0005331
    3   0.0000000  -0.0000000  -0.0000000   0.0000000
 Max gradient component =       1.534E-02
 RMS gradient           =       5.830E-03
 Gradient time:  CPU 2.83 s  wall 0.80 s
 Geometry Optimization Parameters
   NAtoms,    NIC,     NZ,  NCons,   NDum,   NFix, NCnnct, MaxDiis
        4      14       4       0       0       0       0       0

 Cartesian Hessian Update
 Hessian Updated using BFGS Update


** GEOMETRY OPTIMIZATION IN DELOCALIZED INTERNAL COORDINATES **
   Searching for a Minimum

   Optimization Cycle:   5

                       Coordinates (Angstroms)
     ATOM                X               Y               Z
      1  P         2.5794681602   -0.4353290064    0.0000000000
      2  N         1.5363107731    0.7663076472    0.0000000000
      3  I        -0.5190846454    0.0486751948    0.0000000000
      4  H         3.7251981370    0.4384738262    0.0000000000
   Point Group: cs    Number of degrees of freedom:     5


   Energy is  -7316.204046262

 Hessian Updated using BFGS Update

  5 Hessian modes will be used to form the next step
  Hessian Eigenvalues:
     0.081427    0.180648    0.198611    0.276676    0.477644

 Minimum Search - Taking Simple RFO Step
 Searching for Lamda that Minimizes Along All modes
 Value Taken    Lamda =  -0.00155263
 Step Taken.  Stepsize is  0.111490

                             Maximum     Tolerance    Cnvgd?
         Gradient           0.012193      0.000300      NO
         Displacement       0.068127      0.001200      NO
         Energy change     -0.006124      0.000001      NO


 New Cartesian Coordinates Obtained by Inverse Iteration

 Displacement from previous Coordinates is:  0.130633
 ----------------------------------------------------------------
             Standard Nuclear Orientation (Angstroms)
    I     Atom           X                Y                Z
 ----------------------------------------------------------------
    1      P       2.6009092001    -0.4549641063     0.0000000000
    2      N       1.5182334910     0.7269185395     0.0000000000
    3      I      -0.5087020002     0.0810541776     0.0000000000
    4      H       3.7114517339     0.4651190511     0.0000000000
 ----------------------------------------------------------------
 Molecular Point Group                 Cs    NOp =  2
 Largest Abelian Subgroup              Cs    NOp =  2
 Nuclear Repulsion Energy =   274.0744739011 hartrees
 There are       38 alpha and       38 beta electrons
 Applying Cartesian multipole field
    Component          Value
    ---------          -----
     (2,0,0)        1.00000E-11
     (0,2,0)        2.00000E-11
     (0,0,2)       -3.00000E-11
 Nucleus-field energy     =     0.0000000057 hartrees
 Requested basis set is 6-311++G(d,p)
 There are 48 shells and 121 basis functions
 A cutoff of  1.0D-11 yielded   1014 shell pairs
 There are      6818 function pairs (      7674 Cartesian)
 Smallest overlap matrix eigenvalue = 1.97E-03
 Guess MOs from SCF MO coefficient file

 -----------------------------------------------------------------------
  General SCF calculation program by
  Eric Jon Sundstrom, Paul Horn, Yuezhi Mao, Dmitri Zuev, Alec White,
  David Stuck, Shaama M.S., Shane Yost, Joonho Lee, David Small,
  Daniel Levine, Susi Lehtola, Hugh Burton, Evgeny Epifanovsky
 -----------------------------------------------------------------------
 Exchange:     0.2000 Hartree-Fock + 0.0800 Slater + 0.7200 B88
 Correlation:  0.1900 VWN1RPA + 0.8100 LYP
 Using SG-1 standard quadrature grid
 using 4 threads for integral computing
 -------------------------------------------------------
 OpenMP Integral computing Module                
 Release: version 2.0, May 2017, Q-Chem Inc. Pleasanton 
 -------------------------------------------------------
 -------------------------------------------------------
 OpenMP BLAS3 based DFT computing Module                
 Release: version 1.0, May 2013, Q-Chem Inc. Pittsburgh 
 -------------------------------------------------------
 A restricted SCF calculation will be
 performed using DIIS
 SCF converges when DIIS error is below 1.0e-08
 ---------------------------------------
  Cycle       Energy         DIIS error
 ---------------------------------------
    1   -7316.2039182914      5.75e-04  
    2   -7316.2050683350      1.91e-04  
    3   -7316.2049812432      3.10e-04  
    4   -7316.2051293155      1.19e-04  
    5   -7316.2051538803      3.54e-05  
    6   -7316.2051559786      4.77e-06  
    7   -7316.2051560262      1.62e-06  
    8   -7316.2051560325      3.09e-07  
    9   -7316.2051560326      7.79e-08  
   10   -7316.2051560326      1.11e-08  
   11   -7316.2051560327      2.19e-09  Convergence criterion met
 ---------------------------------------
 SCF time:   CPU 9.00s  wall 2.00s 
 SCF   energy in the final basis set =    -7316.2051560327
 Total energy in the final basis set =    -7316.2051560327

 --------------------------------------------------------------
             Orbital Energies (a.u.) and Symmetries
 --------------------------------------------------------------

 Alpha MOs, Restricted
 -- Occupied --                  
******* -176.32 -165.72 -165.72 -165.72  -77.10  -35.82  -31.31
  1 A'    2 A'    3 A'    1 A"    4 A'    5 A'    6 A'    7 A'                 
-31.302 -31.302 -22.960 -22.958 -22.958 -22.953 -22.953 -14.377
  2 A"    8 A'    9 A'    3 A"   10 A'    4 A"   11 A'   12 A'                 
 -6.600  -6.364  -4.778  -4.762  -4.761  -4.761  -4.760  -4.757
 13 A'   14 A'   15 A'    5 A"    6 A"   16 A'   17 A'   18 A'                 
 -2.044  -2.038  -2.038  -2.023  -2.023  -0.883  -0.663  -0.559
 19 A'    7 A"   20 A'    8 A"   21 A'   22 A'   23 A'   24 A'                 
 -0.415  -0.400  -0.364  -0.291  -0.269  -0.260
 25 A'   26 A'    9 A"   27 A'   10 A"   28 A'                                 
 -- Virtual --                   
 -0.121  -0.098  -0.013   0.007   0.034   0.044   0.045   0.079
 11 A"   29 A'   30 A'   31 A'   32 A'   12 A"   33 A'   34 A'                 
  0.117   0.134   0.137   0.145   0.185   0.210   0.217   0.234
 35 A'   36 A'   37 A'   13 A"   38 A'   14 A"   39 A'   40 A'                 
  0.276   0.276   0.330   0.379   0.398   0.416   0.417   0.440
 41 A'   15 A"   42 A'   43 A'   16 A"   17 A"   44 A'   45 A'                 
  0.459   0.595   0.598   0.623   0.645   0.659   0.781   0.821
 46 A'   18 A"   47 A'   48 A'   19 A"   49 A'   50 A'   51 A'                 
  0.851   0.942   1.004   1.186   1.276   1.297   1.321   1.393
 20 A"   52 A'   53 A'   54 A'   21 A"   55 A'   56 A'   22 A"                 
  1.433   1.531   1.542   1.665   1.963   1.967   2.095   2.097
 57 A'   23 A"   58 A'   59 A'   24 A"   60 A'   61 A'   25 A"                 
  2.244   2.516   2.635   3.763   3.793   3.953   3.953   3.965
 62 A'   63 A'   64 A'   26 A"   65 A'   66 A'   27 A"   67 A'                 
  3.985   4.012   4.210   4.351   5.972   5.991   6.008   6.993
 28 A"   68 A'   69 A'   70 A'   29 A"   71 A'   72 A'   73 A'                 
 13.781  13.844  13.947  27.802  28.318  28.333  28.344  28.525
 30 A"   74 A'   75 A'   76 A'   31 A"   77 A'   78 A'   32 A"                 
 28.530  28.536  28.549  28.641  35.268 127.865 127.876 127.894
 79 A'   33 A"   80 A'   81 A'   82 A'   34 A"   83 A'   84 A'                 
151.608 163.1231901.769
 85 A'   86 A'   87 A'                                                         

 Beta MOs, Restricted
 -- Occupied --                  
******* -176.32 -165.72 -165.72 -165.72  -77.10  -35.82  -31.31
  1 A'    2 A'    3 A'    1 A"    4 A'    5 A'    6 A'    7 A'                 
-31.302 -31.302 -22.960 -22.958 -22.958 -22.953 -22.953 -14.377
  2 A"    8 A'    9 A'    3 A"   10 A'    4 A"   11 A'   12 A'                 
 -6.600  -6.364  -4.778  -4.762  -4.761  -4.761  -4.760  -4.757
 13 A'   14 A'   15 A'    5 A"    6 A"   16 A'   17 A'   18 A'                 
 -2.044  -2.038  -2.038  -2.023  -2.023  -0.883  -0.663  -0.559
 19 A'    7 A"   20 A'    8 A"   21 A'   22 A'   23 A'   24 A'                 
 -0.415  -0.400  -0.364  -0.291  -0.269  -0.260
 25 A'   26 A'    9 A"   27 A'   10 A"   28 A'                                 
 -- Virtual --                   
 -0.121  -0.098  -0.013   0.007   0.034   0.044   0.045   0.079
 11 A"   29 A'   30 A'   31 A'   32 A'   12 A"   33 A'   34 A'                 
  0.117   0.134   0.137   0.145   0.185   0.210   0.217   0.234
 35 A'   36 A'   37 A'   13 A"   38 A'   14 A"   39 A'   40 A'                 
  0.276   0.276   0.330   0.379   0.398   0.416   0.417   0.440
 41 A'   15 A"   42 A'   43 A'   16 A"   17 A"   44 A'   45 A'                 
  0.459   0.595   0.598   0.623   0.645   0.659   0.781   0.821
 46 A'   18 A"   47 A'   48 A'   19 A"   49 A'   50 A'   51 A'                 
  0.851   0.942   1.004   1.186   1.276   1.297   1.321   1.393
 20 A"   52 A'   53 A'   54 A'   21 A"   55 A'   56 A'   22 A"                 
  1.433   1.531   1.542   1.665   1.963   1.967   2.095   2.097
 57 A'   23 A"   58 A'   59 A'   24 A"   60 A'   61 A'   25 A"                 
  2.244   2.516   2.635   3.763   3.793   3.953   3.953   3.965
 62 A'   63 A'   64 A'   26 A"   65 A'   66 A'   27 A"   67 A'                 
  3.985   4.012   4.210   4.351   5.972   5.991   6.008   6.993
 28 A"   68 A'   69 A'   70 A'   29 A"   71 A'   72 A'   73 A'                 
 13.781  13.844  13.947  27.802  28.318  28.333  28.344  28.525
 30 A"   74 A'   75 A'   76 A'   31 A"   77 A'   78 A'   32 A"                 
 28.530  28.536  28.549  28.641  35.268 127.865 127.876 127.894
 79 A'   33 A"   80 A'   81 A'   82 A'   34 A"   83 A'   84 A'                 
151.608 163.1231901.769
 85 A'   86 A'   87 A'                                                         
 --------------------------------------------------------------

          Ground-State Mulliken Net Atomic Charges

     Atom                 Charge (a.u.)
  ----------------------------------------
      1 P                     0.268721
      2 N                    -0.350337
      3 I                     0.109058
      4 H                    -0.027441
  ----------------------------------------
  Sum of atomic charges =    -0.000000

 -----------------------------------------------------------------
                    Cartesian Multipole Moments
 -----------------------------------------------------------------
    Charge (ESU x 10^10)
                -0.0000
    Dipole Moment (Debye)
         X       1.1891      Y      -1.2644      Z       0.0000
       Tot       1.7357
    Quadrupole Moments (Debye-Ang)
        XX     -38.8527     XY      -1.6034     YY     -51.0177
        XZ      -0.0000     YZ       0.0000     ZZ     -47.4181
    Octopole Moments (Debye-Ang^2)
       XXX     -67.9922    XXY      -6.3526    XYY     -34.9070
       YYY      -3.7312    XXZ      -0.0000    XYZ       0.0000
       YYZ       0.0000    XZZ     -27.1906    YZZ      -1.4442
       ZZZ       0.0000
    Hexadecapole Moments (Debye-Ang^3)
      XXXX    -659.8144   XXXY      17.0401   XXYY    -155.0838
      XYYY      25.8828   YYYY    -114.6363   XXXZ      -0.0000
      XXYZ       0.0000   XYYZ      -0.0000   YYYZ       0.0000
      XXZZ    -132.1001   XYZZ       7.5639   YYZZ     -29.1495
      XZZZ      -0.0000   YZZZ       0.0000   ZZZZ     -65.0638
 -----------------------------------------------------------------
 Calculating analytic gradient of the SCF energy
 Gradient of SCF Energy
            1           2           3           4
    1  -0.0033322   0.0055943  -0.0016614  -0.0006007
    2  -0.0033426   0.0043009  -0.0033430   0.0023846
    3   0.0000000  -0.0000000   0.0000000  -0.0000000
 Max gradient component =       5.594E-03
 RMS gradient           =       2.770E-03
 Gradient time:  CPU 2.85 s  wall 0.81 s
 Geometry Optimization Parameters
   NAtoms,    NIC,     NZ,  NCons,   NDum,   NFix, NCnnct, MaxDiis
        4      14       4       0       0       0       0       0

 Cartesian Hessian Update
 Hessian Updated using BFGS Update


** GEOMETRY OPTIMIZATION IN DELOCALIZED INTERNAL COORDINATES **
   Searching for a Minimum

   Optimization Cycle:   6

                       Coordinates (Angstroms)
     ATOM                X               Y               Z
      1  P         2.6009092001   -0.4549641063    0.0000000000
      2  N         1.5182334910    0.7269185395    0.0000000000
      3  I        -0.5087020002    0.0810541776    0.0000000000
      4  H         3.7114517339    0.4651190511    0.0000000000
   Point Group: cs    Number of degrees of freedom:     5


   Energy is  -7316.205156033

 Hessian Updated using BFGS Update

  5 Hessian modes will be used to form the next step
  Hessian Eigenvalues:
     0.051049    0.194706    0.208776    0.260339    0.432507

 Minimum Search - Taking Simple RFO Step
 Searching for Lamda that Minimizes Along All modes
 Value Taken    Lamda =  -0.00080248
 Step Taken.  Stepsize is  0.109362

                             Maximum     Tolerance    Cnvgd?
         Gradient           0.005734      0.000300      NO
         Displacement       0.066081      0.001200      NO
         Energy change     -0.001110      0.000001      NO


 New Cartesian Coordinates Obtained by Inverse Iteration

 Displacement from previous Coordinates is:  0.106834
 ----------------------------------------------------------------
             Standard Nuclear Orientation (Angstroms)
    I     Atom           X                Y                Z
 ----------------------------------------------------------------
    1      P       2.6173028238    -0.4545578098     0.0000000000
    2      N       1.4940680352     0.6882414321     0.0000000000
    3      I      -0.5035959603     0.1065847739     0.0000000000
    4      H       3.7141175261     0.4778592657     0.0000000000
 ----------------------------------------------------------------
 Molecular Point Group                 Cs    NOp =  2
 Largest Abelian Subgroup              Cs    NOp =  2
 Nuclear Repulsion Energy =   275.5053089280 hartrees
 There are       38 alpha and       38 beta electrons
 Applying Cartesian multipole field
    Component          Value
    ---------          -----
     (2,0,0)        1.00000E-11
     (0,2,0)        2.00000E-11
     (0,0,2)       -3.00000E-11
 Nucleus-field energy     =     0.0000000057 hartrees
 Requested basis set is 6-311++G(d,p)
 There are 48 shells and 121 basis functions
 A cutoff of  1.0D-11 yielded   1017 shell pairs
 There are      6854 function pairs (      7710 Cartesian)
 Smallest overlap matrix eigenvalue = 1.94E-03
 Guess MOs from SCF MO coefficient file

 -----------------------------------------------------------------------
  General SCF calculation program by
  Eric Jon Sundstrom, Paul Horn, Yuezhi Mao, Dmitri Zuev, Alec White,
  David Stuck, Shaama M.S., Shane Yost, Joonho Lee, David Small,
  Daniel Levine, Susi Lehtola, Hugh Burton, Evgeny Epifanovsky
 -----------------------------------------------------------------------
 Exchange:     0.2000 Hartree-Fock + 0.0800 Slater + 0.7200 B88
 Correlation:  0.1900 VWN1RPA + 0.8100 LYP
 Using SG-1 standard quadrature grid
 using 4 threads for integral computing
 -------------------------------------------------------
 OpenMP Integral computing Module                
 Release: version 2.0, May 2017, Q-Chem Inc. Pleasanton 
 -------------------------------------------------------
 -------------------------------------------------------
 OpenMP BLAS3 based DFT computing Module                
 Release: version 1.0, May 2013, Q-Chem Inc. Pittsburgh 
 -------------------------------------------------------
 A restricted SCF calculation will be
 performed using DIIS
 SCF converges when DIIS error is below 1.0e-08
 ---------------------------------------
  Cycle       Energy         DIIS error
 ---------------------------------------
    1   -7316.2041416475      5.90e-04  
    2   -7316.2051219339      4.08e-04  
    3   -7316.2047509708      6.27e-04  
    4   -7316.2054060047      1.02e-04  
    5   -7316.2054305942      2.57e-05  
    6   -7316.2054315044      4.88e-06  
    7   -7316.2054315538      1.55e-06  
    8   -7316.2054315599      3.50e-07  
    9   -7316.2054315601      8.53e-08  
   10   -7316.2054315602      1.00e-08  
   11   -7316.2054315602      1.42e-09  Convergence criterion met
 ---------------------------------------
 SCF time:   CPU 9.01s  wall 3.00s 
 SCF   energy in the final basis set =    -7316.2054315602
 Total energy in the final basis set =    -7316.2054315602

 --------------------------------------------------------------
             Orbital Energies (a.u.) and Symmetries
 --------------------------------------------------------------

 Alpha MOs, Restricted
 -- Occupied --                  
******* -176.32 -165.73 -165.72 -165.72  -77.10  -35.82  -31.31
  1 A'    2 A'    3 A'    1 A"    4 A'    5 A'    6 A'    7 A'                 
-31.304 -31.304 -22.962 -22.960 -22.960 -22.955 -22.955 -14.372
  2 A"    8 A'    9 A'    3 A"   10 A'    4 A"   11 A'   12 A'                 
 -6.598  -6.367  -4.781  -4.764  -4.763  -4.760  -4.759  -4.755
 13 A'   14 A'   15 A'    5 A"   16 A'    6 A"   17 A'   18 A'                 
 -2.046  -2.041  -2.040  -2.026  -2.026  -0.884  -0.668  -0.558
 19 A'    7 A"   20 A'    8 A"   21 A'   22 A'   23 A'   24 A'                 
 -0.417  -0.400  -0.366  -0.293  -0.269  -0.255
 25 A'   26 A'    9 A"   27 A'   10 A"   28 A'                                 
 -- Virtual --                   
 -0.119  -0.091  -0.011   0.008   0.035   0.044   0.045   0.080
 11 A"   29 A'   30 A'   31 A'   32 A'   12 A"   33 A'   34 A'                 
  0.117   0.134   0.136   0.146   0.186   0.209   0.218   0.233
 35 A'   36 A'   37 A'   13 A"   38 A'   14 A"   39 A'   40 A'                 
  0.276   0.277   0.328   0.378   0.396   0.418   0.427   0.444
 41 A'   15 A"   42 A'   43 A'   16 A"   17 A"   44 A'   45 A'                 
  0.465   0.592   0.596   0.626   0.648   0.675   0.791   0.824
 46 A'   47 A'   18 A"   48 A'   19 A"   49 A'   50 A'   51 A'                 
  0.855   0.947   1.008   1.180   1.276   1.300   1.323   1.396
 20 A"   52 A'   53 A'   54 A'   21 A"   55 A'   56 A'   22 A"                 
  1.431   1.534   1.547   1.667   1.968   1.977   2.088   2.096
 57 A'   23 A"   58 A'   59 A'   24 A"   60 A'   61 A'   25 A"                 
  2.258   2.520   2.635   3.765   3.791   3.951   3.954   3.962
 62 A'   63 A'   64 A'   26 A"   65 A'   27 A"   66 A'   67 A'                 
  3.988   4.016   4.209   4.367   5.971   5.989   6.010   6.995
 28 A"   68 A'   69 A'   70 A'   29 A"   71 A'   72 A'   73 A'                 
 13.784  13.847  13.951  27.814  28.317  28.331  28.343  28.523
 30 A"   74 A'   75 A'   76 A'   31 A"   77 A'   78 A'   32 A"                 
 28.527  28.537  28.551  28.644  35.271 127.863 127.874 127.892
 79 A'   33 A"   80 A'   81 A'   82 A'   34 A"   83 A'   84 A'                 
151.618 163.1261901.779
 85 A'   86 A'   87 A'                                                         

 Beta MOs, Restricted
 -- Occupied --                  
******* -176.32 -165.73 -165.72 -165.72  -77.10  -35.82  -31.31
  1 A'    2 A'    3 A'    1 A"    4 A'    5 A'    6 A'    7 A'                 
-31.304 -31.304 -22.962 -22.960 -22.960 -22.955 -22.955 -14.372
  2 A"    8 A'    9 A'    3 A"   10 A'    4 A"   11 A'   12 A'                 
 -6.598  -6.367  -4.781  -4.764  -4.763  -4.760  -4.759  -4.755
 13 A'   14 A'   15 A'    5 A"   16 A'    6 A"   17 A'   18 A'                 
 -2.046  -2.041  -2.040  -2.026  -2.026  -0.884  -0.668  -0.558
 19 A'    7 A"   20 A'    8 A"   21 A'   22 A'   23 A'   24 A'                 
 -0.417  -0.400  -0.366  -0.293  -0.269  -0.255
 25 A'   26 A'    9 A"   27 A'   10 A"   28 A'                                 
 -- Virtual --                   
 -0.119  -0.091  -0.011   0.008   0.035   0.044   0.045   0.080
 11 A"   29 A'   30 A'   31 A'   32 A'   12 A"   33 A'   34 A'                 
  0.117   0.134   0.136   0.146   0.186   0.209   0.218   0.233
 35 A'   36 A'   37 A'   13 A"   38 A'   14 A"   39 A'   40 A'                 
  0.276   0.277   0.328   0.378   0.396   0.418   0.427   0.444
 41 A'   15 A"   42 A'   43 A'   16 A"   17 A"   44 A'   45 A'                 
  0.465   0.592   0.596   0.626   0.648   0.675   0.791   0.824
 46 A'   47 A'   18 A"   48 A'   19 A"   49 A'   50 A'   51 A'                 
  0.855   0.947   1.008   1.180   1.276   1.300   1.323   1.396
 20 A"   52 A'   53 A'   54 A'   21 A"   55 A'   56 A'   22 A"                 
  1.431   1.534   1.547   1.667   1.968   1.977   2.088   2.096
 57 A'   23 A"   58 A'   59 A'   24 A"   60 A'   61 A'   25 A"                 
  2.258   2.520   2.635   3.765   3.791   3.951   3.954   3.962
 62 A'   63 A'   64 A'   26 A"   65 A'   27 A"   66 A'   67 A'                 
  3.988   4.016   4.209   4.367   5.971   5.989   6.010   6.995
 28 A"   68 A'   69 A'   70 A'   29 A"   71 A'   72 A'   73 A'                 
 13.784  13.847  13.951  27.814  28.317  28.331  28.343  28.523
 30 A"   74 A'   75 A'   76 A'   31 A"   77 A'   78 A'   32 A"                 
 28.527  28.537  28.551  28.644  35.271 127.863 127.874 127.892
 79 A'   33 A"   80 A'   81 A'   82 A'   34 A"   83 A'   84 A'                 
151.618 163.1261901.779
 85 A'   86 A'   87 A'                                                         
 --------------------------------------------------------------

          Ground-State Mulliken Net Atomic Charges

     Atom                 Charge (a.u.)
  ----------------------------------------
      1 P                     0.261395
      2 N                    -0.370222
      3 I                     0.136458
      4 H                    -0.027631
  ----------------------------------------
  Sum of atomic charges =    -0.000000

 -----------------------------------------------------------------
                    Cartesian Multipole Moments
 -----------------------------------------------------------------
    Charge (ESU x 10^10)
                -0.0000
    Dipole Moment (Debye)
         X       1.0274      Y      -1.1695      Z       0.0000
       Tot       1.5567
    Quadrupole Moments (Debye-Ang)
        XX     -39.0263     XY      -1.5001     YY     -51.0701
        XZ      -0.0000     YZ      -0.0000     ZZ     -47.3408
    Octopole Moments (Debye-Ang^2)
       XXX     -69.4403    XXY      -6.0501    XYY     -35.3271
       YYY      -4.9310    XXZ      -0.0000    XYZ      -0.0000
       YYZ      -0.0000    XZZ     -27.5756    YZZ      -1.8764
       ZZZ       0.0000
    Hexadecapole Moments (Debye-Ang^3)
      XXXX    -663.1344   XXXY      20.8250   XXYY    -156.6609
      XYYY      29.1859   YYYY    -113.8542   XXXZ      -0.0000
      XXYZ      -0.0000   XYYZ       0.0000   YYYZ      -0.0000
      XXZZ    -132.8394   XYZZ       8.5700   YYZZ     -29.0179
      XZZZ      -0.0000   YZZZ      -0.0000   ZZZZ     -64.8640
 -----------------------------------------------------------------
 Calculating analytic gradient of the SCF energy
 Gradient of SCF Energy
            1           2           3           4
    1  -0.0003831  -0.0023080   0.0026767   0.0000144
    2  -0.0001334  -0.0016259   0.0009165   0.0008428
    3  -0.0000000   0.0000000   0.0000000   0.0000000
 Max gradient component =       2.677E-03
 RMS gradient           =       1.185E-03
 Gradient time:  CPU 2.85 s  wall 0.81 s
 Geometry Optimization Parameters
   NAtoms,    NIC,     NZ,  NCons,   NDum,   NFix, NCnnct, MaxDiis
        4      14       4       0       0       0       0       0

 Cartesian Hessian Update
 Hessian Updated using BFGS Update


** GEOMETRY OPTIMIZATION IN DELOCALIZED INTERNAL COORDINATES **
   Searching for a Minimum

   Optimization Cycle:   7

                       Coordinates (Angstroms)
     ATOM                X               Y               Z
      1  P         2.6173028238   -0.4545578098    0.0000000000
      2  N         1.4940680352    0.6882414321    0.0000000000
      3  I        -0.5035959603    0.1065847739    0.0000000000
      4  H         3.7141175261    0.4778592657    0.0000000000
   Point Group: cs    Number of degrees of freedom:     5


   Energy is  -7316.205431560

 Hessian Updated using BFGS Update

  5 Hessian modes will be used to form the next step
  Hessian Eigenvalues:
     0.078972    0.194902    0.212937    0.235714    0.423036

 Minimum Search - Taking Simple RFO Step
 Searching for Lamda that Minimizes Along All modes
 Value Taken    Lamda =  -0.00012462
 Step Taken.  Stepsize is  0.037902

                             Maximum     Tolerance    Cnvgd?
         Gradient           0.002361      0.000300      NO
         Displacement       0.025727      0.001200      NO
         Energy change     -0.000276      0.000001      NO


 New Cartesian Coordinates Obtained by Inverse Iteration

 Displacement from previous Coordinates is:  0.037192
 ----------------------------------------------------------------
             Standard Nuclear Orientation (Angstroms)
    I     Atom           X                Y                Z
 ----------------------------------------------------------------
    1      P       2.6152182967    -0.4509872079     0.0000000000
    2      N       1.4991258267     0.6995249365     0.0000000000
    3      I      -0.5121870902     0.0982477565     0.0000000000
    4      H       3.7197353917     0.4713421767     0.0000000000
 ----------------------------------------------------------------
 Molecular Point Group                 Cs    NOp =  2
 Largest Abelian Subgroup              Cs    NOp =  2
 Nuclear Repulsion Energy =   274.4535581903 hartrees
 There are       38 alpha and       38 beta electrons
 Applying Cartesian multipole field
    Component          Value
    ---------          -----
     (2,0,0)        1.00000E-11
     (0,2,0)        2.00000E-11
     (0,0,2)       -3.00000E-11
 Nucleus-field energy     =     0.0000000057 hartrees
 Requested basis set is 6-311++G(d,p)
 There are 48 shells and 121 basis functions
 A cutoff of  1.0D-11 yielded   1015 shell pairs
 There are      6830 function pairs (      7686 Cartesian)
 Smallest overlap matrix eigenvalue = 1.95E-03
 Guess MOs from SCF MO coefficient file

 -----------------------------------------------------------------------
  General SCF calculation program by
  Eric Jon Sundstrom, Paul Horn, Yuezhi Mao, Dmitri Zuev, Alec White,
  David Stuck, Shaama M.S., Shane Yost, Joonho Lee, David Small,
  Daniel Levine, Susi Lehtola, Hugh Burton, Evgeny Epifanovsky
 -----------------------------------------------------------------------
 Exchange:     0.2000 Hartree-Fock + 0.0800 Slater + 0.7200 B88
 Correlation:  0.1900 VWN1RPA + 0.8100 LYP
 Using SG-1 standard quadrature grid
 using 4 threads for integral computing
 -------------------------------------------------------
 OpenMP Integral computing Module                
 Release: version 2.0, May 2017, Q-Chem Inc. Pleasanton 
 -------------------------------------------------------
 -------------------------------------------------------
 OpenMP BLAS3 based DFT computing Module                
 Release: version 1.0, May 2013, Q-Chem Inc. Pittsburgh 
 -------------------------------------------------------
 A restricted SCF calculation will be
 performed using DIIS
 SCF converges when DIIS error is below 1.0e-08
 ---------------------------------------
  Cycle       Energy         DIIS error
 ---------------------------------------
    1   -7316.2053667264      1.90e-04  
    2   -7316.2054276332      1.78e-04  
    3   -7316.2054162226      1.97e-04  
    4   -7316.2054816238      3.15e-05  
    5   -7316.2054839126      6.79e-06  
    6   -7316.2054839766      1.27e-06  
    7   -7316.2054839807      4.75e-07  
    8   -7316.2054839812      1.12e-07  
    9   -7316.2054839811      2.93e-08  
   10   -7316.2054839812      5.67e-09  Convergence criterion met
 ---------------------------------------
 SCF time:   CPU 8.16s  wall 2.00s 
 SCF   energy in the final basis set =    -7316.2054839812
 Total energy in the final basis set =    -7316.2054839812

 --------------------------------------------------------------
             Orbital Energies (a.u.) and Symmetries
 --------------------------------------------------------------

 Alpha MOs, Restricted
 -- Occupied --                  
******* -176.32 -165.72 -165.72 -165.72  -77.10  -35.82  -31.31
  1 A'    2 A'    3 A'    1 A"    4 A'    5 A'    6 A'    7 A'                 
-31.304 -31.303 -22.961 -22.960 -22.959 -22.954 -22.954 -14.374
  2 A"    8 A'    9 A'    3 A"   10 A'    4 A"   11 A'   12 A'                 
 -6.599  -6.366  -4.780  -4.763  -4.762  -4.761  -4.759  -4.755
 13 A'   14 A'   15 A'    5 A"   16 A'    6 A"   17 A'   18 A'                 
 -2.046  -2.040  -2.040  -2.025  -2.025  -0.883  -0.666  -0.559
 19 A'    7 A"   20 A'    8 A"   21 A'   22 A'   23 A'   24 A'                 
 -0.417  -0.399  -0.365  -0.292  -0.269  -0.257
 25 A'   26 A'    9 A"   27 A'   10 A"   28 A'                                 
 -- Virtual --                   
 -0.119  -0.094  -0.011   0.008   0.035   0.044   0.045   0.080
 11 A"   29 A'   30 A'   31 A'   32 A'   12 A"   33 A'   34 A'                 
  0.116   0.134   0.135   0.146   0.185   0.209   0.218   0.233
 35 A'   36 A'   37 A'   13 A"   38 A'   14 A"   39 A'   40 A'                 
  0.276   0.277   0.329   0.378   0.397   0.417   0.423   0.443
 41 A'   15 A"   42 A'   43 A'   16 A"   17 A"   44 A'   45 A'                 
  0.463   0.593   0.596   0.625   0.647   0.670   0.788   0.824
 46 A'   47 A'   18 A"   48 A'   19 A"   49 A'   50 A'   51 A'                 
  0.854   0.946   1.007   1.182   1.276   1.299   1.323   1.395
 20 A"   52 A'   53 A'   54 A'   21 A"   55 A'   56 A'   22 A"                 
  1.429   1.533   1.546   1.666   1.966   1.977   2.088   2.096
 57 A'   23 A"   58 A'   59 A'   24 A"   60 A'   61 A'   25 A"                 
  2.252   2.520   2.634   3.764   3.791   3.951   3.953   3.963
 62 A'   63 A'   64 A'   26 A"   65 A'   27 A"   66 A'   67 A'                 
  3.987   4.015   4.210   4.360   5.971   5.990   6.008   6.994
 28 A"   68 A'   69 A'   70 A'   29 A"   71 A'   72 A'   73 A'                 
 13.783  13.847  13.950  27.808  28.317  28.331  28.343  28.523
 30 A"   74 A'   75 A'   76 A'   31 A"   77 A'   78 A'   32 A"                 
 28.528  28.536  28.550  28.642  35.269 127.864 127.875 127.892
 79 A'   33 A"   80 A'   81 A'   82 A'   34 A"   83 A'   84 A'                 
151.613 163.1241901.774
 85 A'   86 A'   87 A'                                                         

 Beta MOs, Restricted
 -- Occupied --                  
******* -176.32 -165.72 -165.72 -165.72  -77.10  -35.82  -31.31
  1 A'    2 A'    3 A'    1 A"    4 A'    5 A'    6 A'    7 A'                 
-31.304 -31.303 -22.961 -22.960 -22.959 -22.954 -22.954 -14.374
  2 A"    8 A'    9 A'    3 A"   10 A'    4 A"   11 A'   12 A'                 
 -6.599  -6.366  -4.780  -4.763  -4.762  -4.761  -4.759  -4.755
 13 A'   14 A'   15 A'    5 A"   16 A'    6 A"   17 A'   18 A'                 
 -2.046  -2.040  -2.040  -2.025  -2.025  -0.883  -0.666  -0.559
 19 A'    7 A"   20 A'    8 A"   21 A'   22 A'   23 A'   24 A'                 
 -0.417  -0.399  -0.365  -0.292  -0.269  -0.257
 25 A'   26 A'    9 A"   27 A'   10 A"   28 A'                                 
 -- Virtual --                   
 -0.119  -0.094  -0.011   0.008   0.035   0.044   0.045   0.080
 11 A"   29 A'   30 A'   31 A'   32 A'   12 A"   33 A'   34 A'                 
  0.116   0.134   0.135   0.146   0.185   0.209   0.218   0.233
 35 A'   36 A'   37 A'   13 A"   38 A'   14 A"   39 A'   40 A'                 
  0.276   0.277   0.329   0.378   0.397   0.417   0.423   0.443
 41 A'   15 A"   42 A'   43 A'   16 A"   17 A"   44 A'   45 A'                 
  0.463   0.593   0.596   0.625   0.647   0.670   0.788   0.824
 46 A'   47 A'   18 A"   48 A'   19 A"   49 A'   50 A'   51 A'                 
  0.854   0.946   1.007   1.182   1.276   1.299   1.323   1.395
 20 A"   52 A'   53 A'   54 A'   21 A"   55 A'   56 A'   22 A"                 
  1.429   1.533   1.546   1.666   1.966   1.977   2.088   2.096
 57 A'   23 A"   58 A'   59 A'   24 A"   60 A'   61 A'   25 A"                 
  2.252   2.520   2.634   3.764   3.791   3.951   3.953   3.963
 62 A'   63 A'   64 A'   26 A"   65 A'   27 A"   66 A'   67 A'                 
  3.987   4.015   4.210   4.360   5.971   5.990   6.008   6.994
 28 A"   68 A'   69 A'   70 A'   29 A"   71 A'   72 A'   73 A'                 
 13.783  13.847  13.950  27.808  28.317  28.331  28.343  28.523
 30 A"   74 A'   75 A'   76 A'   31 A"   77 A'   78 A'   32 A"                 
 28.528  28.536  28.550  28.642  35.269 127.864 127.875 127.892
 79 A'   33 A"   80 A'   81 A'   82 A'   34 A"   83 A'   84 A'                 
151.613 163.1241901.774
 85 A'   86 A'   87 A'                                                         
 --------------------------------------------------------------

          Ground-State Mulliken Net Atomic Charges

     Atom                 Charge (a.u.)
  ----------------------------------------
      1 P                     0.264820
      2 N                    -0.366300
      3 I                     0.129028
      4 H                    -0.027548
  ----------------------------------------
  Sum of atomic charges =    -0.000000

 -----------------------------------------------------------------
                    Cartesian Multipole Moments
 -----------------------------------------------------------------
    Charge (ESU x 10^10)
                -0.0000
    Dipole Moment (Debye)
         X       1.0796      Y      -1.1880      Z       0.0000
       Tot       1.6053
    Quadrupole Moments (Debye-Ang)
        XX     -38.8836     XY      -1.4941     YY     -51.0847
        XZ      -0.0000     YZ      -0.0000     ZZ     -47.3712
    Octopole Moments (Debye-Ang^2)
       XXX     -68.2082    XXY      -6.0362    XYY     -35.0873
       YYY      -4.6384    XXZ       0.0000    XYZ       0.0000
       YYZ       0.0000    XZZ     -27.2838    YZZ      -1.7633
       ZZZ       0.0000
    Hexadecapole Moments (Debye-Ang^3)
      XXXX    -662.6590   XXXY      19.8589   XXYY    -156.6994
      XYYY      28.0294   YYYY    -113.8278   XXXZ      -0.0000
      XXYZ       0.0000   XYYZ      -0.0000   YYYZ      -0.0000
      XXZZ    -132.9562   XYZZ       8.2181   YYZZ     -29.0210
      XZZZ      -0.0000   YZZZ      -0.0000   ZZZZ     -64.9506
 -----------------------------------------------------------------
 Calculating analytic gradient of the SCF energy
 Gradient of SCF Energy
            1           2           3           4
    1   0.0001718   0.0000276  -0.0002310   0.0000316
    2   0.0001575   0.0002171  -0.0006545   0.0002799
    3   0.0000000   0.0000000  -0.0000000  -0.0000000
 Max gradient component =       6.545E-04
 RMS gradient           =       2.351E-04
 Gradient time:  CPU 2.85 s  wall 0.81 s
 Geometry Optimization Parameters
   NAtoms,    NIC,     NZ,  NCons,   NDum,   NFix, NCnnct, MaxDiis
        4      14       4       0       0       0       0       0

 Cartesian Hessian Update
 Hessian Updated using BFGS Update


** GEOMETRY OPTIMIZATION IN DELOCALIZED INTERNAL COORDINATES **
   Searching for a Minimum

   Optimization Cycle:   8

                       Coordinates (Angstroms)
     ATOM                X               Y               Z
      1  P         2.6152182967   -0.4509872079    0.0000000000
      2  N         1.4991258267    0.6995249365    0.0000000000
      3  I        -0.5121870902    0.0982477565    0.0000000000
      4  H         3.7197353917    0.4713421767    0.0000000000
   Point Group: cs    Number of degrees of freedom:     5


   Energy is  -7316.205483981

 Hessian Updated using BFGS Update

  5 Hessian modes will be used to form the next step
  Hessian Eigenvalues:
     0.084604    0.195392    0.223295    0.235430    0.425664

 Minimum Search - Taking Simple RFO Step
 Searching for Lamda that Minimizes Along All modes
 Value Taken    Lamda =  -0.00000222
 Step Taken.  Stepsize is  0.004096

                             Maximum     Tolerance    Cnvgd?
         Gradient           0.000440      0.000300      NO
         Displacement       0.002201      0.001200      NO
         Energy change     -0.000052      0.000001      NO


 New Cartesian Coordinates Obtained by Inverse Iteration

 Displacement from previous Coordinates is:  0.006051
 ----------------------------------------------------------------
             Standard Nuclear Orientation (Angstroms)
    I     Atom           X                Y                Z
 ----------------------------------------------------------------
    1      P       2.6159060364    -0.4518454279     0.0000000000
    2      N       1.4989770645     0.6976707312     0.0000000000
    3      I      -0.5115207879     0.0996613568     0.0000000000
    4      H       3.7185301118     0.4726410017     0.0000000000
 ----------------------------------------------------------------
 Molecular Point Group                 Cs    NOp =  2
 Largest Abelian Subgroup              Cs    NOp =  2
 Nuclear Repulsion Energy =   274.5197552835 hartrees
 There are       38 alpha and       38 beta electrons
 Applying Cartesian multipole field
    Component          Value
    ---------          -----
     (2,0,0)        1.00000E-11
     (0,2,0)        2.00000E-11
     (0,0,2)       -3.00000E-11
 Nucleus-field energy     =     0.0000000057 hartrees
 Requested basis set is 6-311++G(d,p)
 There are 48 shells and 121 basis functions
 A cutoff of  1.0D-11 yielded   1015 shell pairs
 There are      6830 function pairs (      7686 Cartesian)
 Smallest overlap matrix eigenvalue = 1.95E-03
 Guess MOs from SCF MO coefficient file

 -----------------------------------------------------------------------
  General SCF calculation program by
  Eric Jon Sundstrom, Paul Horn, Yuezhi Mao, Dmitri Zuev, Alec White,
  David Stuck, Shaama M.S., Shane Yost, Joonho Lee, David Small,
  Daniel Levine, Susi Lehtola, Hugh Burton, Evgeny Epifanovsky
 -----------------------------------------------------------------------
 Exchange:     0.2000 Hartree-Fock + 0.0800 Slater + 0.7200 B88
 Correlation:  0.1900 VWN1RPA + 0.8100 LYP
 Using SG-1 standard quadrature grid
 using 4 threads for integral computing
 -------------------------------------------------------
 OpenMP Integral computing Module                
 Release: version 2.0, May 2017, Q-Chem Inc. Pleasanton 
 -------------------------------------------------------
 -------------------------------------------------------
 OpenMP BLAS3 based DFT computing Module                
 Release: version 1.0, May 2013, Q-Chem Inc. Pittsburgh 
 -------------------------------------------------------
 A restricted SCF calculation will be
 performed using DIIS
 SCF converges when DIIS error is below 1.0e-08
 ---------------------------------------
  Cycle       Energy         DIIS error
 ---------------------------------------
    1   -7316.2054833033      2.25e-05  
    2   -7316.2054848013      1.41e-05  
    3   -7316.2054841728      2.41e-05  
    4   -7316.2054851466      3.53e-06  
    5   -7316.2054851739      9.75e-07  
    6   -7316.2054851753      1.97e-07  
    7   -7316.2054851754      5.60e-08  
    8   -7316.2054851754      1.25e-08  
    9   -7316.2054851755      2.93e-09  Convergence criterion met
 ---------------------------------------
 SCF time:   CPU 7.36s  wall 2.00s 
 SCF   energy in the final basis set =    -7316.2054851755
 Total energy in the final basis set =    -7316.2054851755

 --------------------------------------------------------------
             Orbital Energies (a.u.) and Symmetries
 --------------------------------------------------------------

 Alpha MOs, Restricted
 -- Occupied --                  
******* -176.32 -165.72 -165.72 -165.72  -77.10  -35.82  -31.31
  1 A'    2 A'    3 A'    1 A"    4 A'    5 A'    6 A'    7 A'                 
-31.304 -31.303 -22.961 -22.960 -22.959 -22.954 -22.954 -14.373
  2 A"    8 A'    9 A'    3 A"   10 A'    4 A"   11 A'   12 A'                 
 -6.599  -6.366  -4.780  -4.763  -4.762  -4.761  -4.759  -4.755
 13 A'   14 A'   15 A'    5 A"   16 A'    6 A"   17 A'   18 A'                 
 -2.046  -2.040  -2.040  -2.025  -2.025  -0.883  -0.667  -0.559
 19 A'    7 A"   20 A'    8 A"   21 A'   22 A'   23 A'   24 A'                 
 -0.417  -0.399  -0.365  -0.292  -0.269  -0.256
 25 A'   26 A'    9 A"   27 A'   10 A"   28 A'                                 
 -- Virtual --                   
 -0.119  -0.094  -0.011   0.008   0.035   0.044   0.045   0.080
 11 A"   29 A'   30 A'   31 A'   32 A'   12 A"   33 A'   34 A'                 
  0.117   0.134   0.135   0.146   0.185   0.209   0.218   0.233
 35 A'   36 A'   37 A'   13 A"   38 A'   14 A"   39 A'   40 A'                 
  0.276   0.277   0.329   0.378   0.397   0.417   0.424   0.444
 41 A'   15 A"   42 A'   43 A'   16 A"   17 A"   44 A'   45 A'                 
  0.463   0.593   0.596   0.625   0.647   0.670   0.789   0.824
 46 A'   47 A'   18 A"   48 A'   19 A"   49 A'   50 A'   51 A'                 
  0.854   0.946   1.007   1.181   1.276   1.300   1.323   1.395
 20 A"   52 A'   53 A'   54 A'   21 A"   55 A'   56 A'   22 A"                 
  1.429   1.533   1.546   1.667   1.966   1.976   2.088   2.096
 57 A'   23 A"   58 A'   59 A'   24 A"   60 A'   61 A'   25 A"                 
  2.253   2.520   2.634   3.764   3.791   3.951   3.953   3.963
 62 A'   63 A'   64 A'   26 A"   65 A'   27 A"   66 A'   67 A'                 
  3.987   4.015   4.210   4.361   5.971   5.990   6.008   6.994
 28 A"   68 A'   69 A'   70 A'   29 A"   71 A'   72 A'   73 A'                 
 13.783  13.847  13.950  27.809  28.317  28.331  28.343  28.523
 30 A"   74 A'   75 A'   76 A'   31 A"   77 A'   78 A'   32 A"                 
 28.528  28.536  28.550  28.643  35.269 127.864 127.875 127.892
 79 A'   33 A"   80 A'   81 A'   82 A'   34 A"   83 A'   84 A'                 
151.614 163.1251901.775
 85 A'   86 A'   87 A'                                                         

 Beta MOs, Restricted
 -- Occupied --                  
******* -176.32 -165.72 -165.72 -165.72  -77.10  -35.82  -31.31
  1 A'    2 A'    3 A'    1 A"    4 A'    5 A'    6 A'    7 A'                 
-31.304 -31.303 -22.961 -22.960 -22.959 -22.954 -22.954 -14.373
  2 A"    8 A'    9 A'    3 A"   10 A'    4 A"   11 A'   12 A'                 
 -6.599  -6.366  -4.780  -4.763  -4.762  -4.761  -4.759  -4.755
 13 A'   14 A'   15 A'    5 A"   16 A'    6 A"   17 A'   18 A'                 
 -2.046  -2.040  -2.040  -2.025  -2.025  -0.883  -0.667  -0.559
 19 A'    7 A"   20 A'    8 A"   21 A'   22 A'   23 A'   24 A'                 
 -0.417  -0.399  -0.365  -0.292  -0.269  -0.256
 25 A'   26 A'    9 A"   27 A'   10 A"   28 A'                                 
 -- Virtual --                   
 -0.119  -0.094  -0.011   0.008   0.035   0.044   0.045   0.080
 11 A"   29 A'   30 A'   31 A'   32 A'   12 A"   33 A'   34 A'                 
  0.117   0.134   0.135   0.146   0.185   0.209   0.218   0.233
 35 A'   36 A'   37 A'   13 A"   38 A'   14 A"   39 A'   40 A'                 
  0.276   0.277   0.329   0.378   0.397   0.417   0.424   0.444
 41 A'   15 A"   42 A'   43 A'   16 A"   17 A"   44 A'   45 A'                 
  0.463   0.593   0.596   0.625   0.647   0.670   0.789   0.824
 46 A'   47 A'   18 A"   48 A'   19 A"   49 A'   50 A'   51 A'                 
  0.854   0.946   1.007   1.181   1.276   1.300   1.323   1.395
 20 A"   52 A'   53 A'   54 A'   21 A"   55 A'   56 A'   22 A"                 
  1.429   1.533   1.546   1.667   1.966   1.976   2.088   2.096
 57 A'   23 A"   58 A'   59 A'   24 A"   60 A'   61 A'   25 A"                 
  2.253   2.520   2.634   3.764   3.791   3.951   3.953   3.963
 62 A'   63 A'   64 A'   26 A"   65 A'   27 A"   66 A'   67 A'                 
  3.987   4.015   4.210   4.361   5.971   5.990   6.008   6.994
 28 A"   68 A'   69 A'   70 A'   29 A"   71 A'   72 A'   73 A'                 
 13.783  13.847  13.950  27.809  28.317  28.331  28.343  28.523
 30 A"   74 A'   75 A'   76 A'   31 A"   77 A'   78 A'   32 A"                 
 28.528  28.536  28.550  28.643  35.269 127.864 127.875 127.892
 79 A'   33 A"   80 A'   81 A'   82 A'   34 A"   83 A'   84 A'                 
151.614 163.1251901.775
 85 A'   86 A'   87 A'                                                         
 --------------------------------------------------------------

          Ground-State Mulliken Net Atomic Charges

     Atom                 Charge (a.u.)
  ----------------------------------------
      1 P                     0.264380
      2 N                    -0.366641
      3 I                     0.129706
      4 H                    -0.027445
  ----------------------------------------
  Sum of atomic charges =    -0.000000

 -----------------------------------------------------------------
                    Cartesian Multipole Moments
 -----------------------------------------------------------------
    Charge (ESU x 10^10)
                -0.0000
    Dipole Moment (Debye)
         X       1.0750      Y      -1.1861      Z       0.0000
       Tot       1.6008
    Quadrupole Moments (Debye-Ang)
        XX     -38.8955     XY      -1.4973     YY     -51.0807
        XZ      -0.0000     YZ       0.0000     ZZ     -47.3684
    Octopole Moments (Debye-Ang^2)
       XXX     -68.3304    XXY      -6.0385    XYY     -35.1056
       YYY      -4.6849    XXZ      -0.0000    XYZ       0.0000
       YYZ      -0.0000    XZZ     -27.3144    YZZ      -1.7822
       ZZZ       0.0000
    Hexadecapole Moments (Debye-Ang^3)
      XXXX    -662.8785   XXXY      20.0489   XXYY    -156.7334
      XYYY      28.2477   YYYY    -113.8455   XXXZ      -0.0000
      XXYZ       0.0000   XYYZ      -0.0000   YYYZ       0.0000
      XXZZ    -132.9803   XYZZ       8.2830   YYZZ     -29.0237
      XZZZ      -0.0000   YZZZ       0.0000   ZZZZ     -64.9430
 -----------------------------------------------------------------
 Calculating analytic gradient of the SCF energy
 Gradient of SCF Energy
            1           2           3           4
    1   0.0001296  -0.0001120   0.0000294  -0.0000470
    2   0.0001274  -0.0000199  -0.0004803   0.0003728
    3   0.0000000  -0.0000000   0.0000000   0.0000000
 Max gradient component =       4.803E-04
 RMS gradient           =       1.868E-04
 Gradient time:  CPU 2.84 s  wall 0.81 s
 Geometry Optimization Parameters
   NAtoms,    NIC,     NZ,  NCons,   NDum,   NFix, NCnnct, MaxDiis
        4      14       4       0       0       0       0       0

 Cartesian Hessian Update
 Hessian Updated using BFGS Update


** GEOMETRY OPTIMIZATION IN DELOCALIZED INTERNAL COORDINATES **
   Searching for a Minimum

   Optimization Cycle:   9

                       Coordinates (Angstroms)
     ATOM                X               Y               Z
      1  P         2.6159060364   -0.4518454279    0.0000000000
      2  N         1.4989770645    0.6976707312    0.0000000000
      3  I        -0.5115207879    0.0996613568    0.0000000000
      4  H         3.7185301118    0.4726410017    0.0000000000
   Point Group: cs    Number of degrees of freedom:     5


   Energy is  -7316.205485175

 Hessian Updated using BFGS Update

  5 Hessian modes will be used to form the next step
  Hessian Eigenvalues:
     0.084216    0.192031    0.209310    0.239476    0.423273

 Minimum Search - Taking Simple RFO Step
 Searching for Lamda that Minimizes Along All modes
 Value Taken    Lamda =   0.00000000
 Step Taken.  Stepsize is  0.000382

                             Maximum     Tolerance    Cnvgd?
         Gradient           0.000066      0.000300     YES
         Displacement       0.000338      0.001200     YES
         Energy change     -0.000001      0.000001      NO


                       Distance Matrix (Angstroms)
             P (  1)   N (  2)   I (  3)
   N (  2)  1.602784
   I (  3)  3.175682  2.097550
   H (  4)  1.438908  2.230931  4.246463

 Final energy is   -7316.2054851754692     


 ******************************
 **  OPTIMIZATION CONVERGED  **
 ******************************

                       Coordinates (Angstroms)
     ATOM                X               Y               Z
      1  P         2.6159060364   -0.4518454279    0.0000000000
      2  N         1.4989770645    0.6976707312    0.0000000000
      3  I        -0.5115207879    0.0996613568    0.0000000000
      4  H         3.7185301118    0.4726410017    0.0000000000

Z-matrix Print:
$molecule
0 1
I 
N  1 2.097550
P  2 1.602784 1 117.611488
H  3 1.438908 2 94.198368 1 -180.000000 0
$end


 --------------------------------------------------------------
             Orbital Energies (a.u.) and Symmetries
 --------------------------------------------------------------

 Alpha MOs, Restricted
 -- Occupied --                  
******* -176.32 -165.72 -165.72 -165.72  -77.10  -35.82  -31.31
  1 A'    2 A'    3 A'    1 A"    4 A'    5 A'    6 A'    7 A'                 
-31.304 -31.303 -22.961 -22.960 -22.959 -22.954 -22.954 -14.373
  2 A"    8 A'    9 A'    3 A"   10 A'    4 A"   11 A'   12 A'                 
 -6.599  -6.366  -4.780  -4.763  -4.762  -4.761  -4.759  -4.755
 13 A'   14 A'   15 A'    5 A"   16 A'    6 A"   17 A'   18 A'                 
 -2.046  -2.040  -2.040  -2.025  -2.025  -0.883  -0.667  -0.559
 19 A'    7 A"   20 A'    8 A"   21 A'   22 A'   23 A'   24 A'                 
 -0.417  -0.399  -0.365  -0.292  -0.269  -0.256
 25 A'   26 A'    9 A"   27 A'   10 A"   28 A'                                 
 -- Virtual --                   
 -0.119  -0.094  -0.011   0.008   0.035   0.044   0.045   0.080
 11 A"   29 A'   30 A'   31 A'   32 A'   12 A"   33 A'   34 A'                 
  0.117   0.134   0.135   0.146   0.185   0.209   0.218   0.233
 35 A'   36 A'   37 A'   13 A"   38 A'   14 A"   39 A'   40 A'                 
  0.276   0.277   0.329   0.378   0.397   0.417   0.424   0.444
 41 A'   15 A"   42 A'   43 A'   16 A"   17 A"   44 A'   45 A'                 
  0.463   0.593   0.596   0.625   0.647   0.670   0.789   0.824
 46 A'   47 A'   18 A"   48 A'   19 A"   49 A'   50 A'   51 A'                 
  0.854   0.946   1.007   1.181   1.276   1.300   1.323   1.395
 20 A"   52 A'   53 A'   54 A'   21 A"   55 A'   56 A'   22 A"                 
  1.429   1.533   1.546   1.667   1.966   1.976   2.088   2.096
 57 A'   23 A"   58 A'   59 A'   24 A"   60 A'   61 A'   25 A"                 
  2.253   2.520   2.634   3.764   3.791   3.951   3.953   3.963
 62 A'   63 A'   64 A'   26 A"   65 A'   27 A"   66 A'   67 A'                 
  3.987   4.015   4.210   4.361   5.971   5.990   6.008   6.994
 28 A"   68 A'   69 A'   70 A'   29 A"   71 A'   72 A'   73 A'                 
 13.783  13.847  13.950  27.809  28.317  28.331  28.343  28.523
 30 A"   74 A'   75 A'   76 A'   31 A"   77 A'   78 A'   32 A"                 
 28.528  28.536  28.550  28.643  35.269 127.864 127.875 127.892
 79 A'   33 A"   80 A'   81 A'   82 A'   34 A"   83 A'   84 A'                 
151.614 163.1251901.775
 85 A'   86 A'   87 A'                                                         

 Beta MOs, Restricted
 -- Occupied --                  
******* -176.32 -165.72 -165.72 -165.72  -77.10  -35.82  -31.31
  1 A'    2 A'    3 A'    1 A"    4 A'    5 A'    6 A'    7 A'                 
-31.304 -31.303 -22.961 -22.960 -22.959 -22.954 -22.954 -14.373
  2 A"    8 A'    9 A'    3 A"   10 A'    4 A"   11 A'   12 A'                 
 -6.599  -6.366  -4.780  -4.763  -4.762  -4.761  -4.759  -4.755
 13 A'   14 A'   15 A'    5 A"   16 A'    6 A"   17 A'   18 A'                 
 -2.046  -2.040  -2.040  -2.025  -2.025  -0.883  -0.667  -0.559
 19 A'    7 A"   20 A'    8 A"   21 A'   22 A'   23 A'   24 A'                 
 -0.417  -0.399  -0.365  -0.292  -0.269  -0.256
 25 A'   26 A'    9 A"   27 A'   10 A"   28 A'                                 
 -- Virtual --                   
 -0.119  -0.094  -0.011   0.008   0.035   0.044   0.045   0.080
 11 A"   29 A'   30 A'   31 A'   32 A'   12 A"   33 A'   34 A'                 
  0.117   0.134   0.135   0.146   0.185   0.209   0.218   0.233
 35 A'   36 A'   37 A'   13 A"   38 A'   14 A"   39 A'   40 A'                 
  0.276   0.277   0.329   0.378   0.397   0.417   0.424   0.444
 41 A'   15 A"   42 A'   43 A'   16 A"   17 A"   44 A'   45 A'                 
  0.463   0.593   0.596   0.625   0.647   0.670   0.789   0.824
 46 A'   47 A'   18 A"   48 A'   19 A"   49 A'   50 A'   51 A'                 
  0.854   0.946   1.007   1.181   1.276   1.300   1.323   1.395
 20 A"   52 A'   53 A'   54 A'   21 A"   55 A'   56 A'   22 A"                 
  1.429   1.533   1.546   1.667   1.966   1.976   2.088   2.096
 57 A'   23 A"   58 A'   59 A'   24 A"   60 A'   61 A'   25 A"                 
  2.253   2.520   2.634   3.764   3.791   3.951   3.953   3.963
 62 A'   63 A'   64 A'   26 A"   65 A'   27 A"   66 A'   67 A'                 
  3.987   4.015   4.210   4.361   5.971   5.990   6.008   6.994
 28 A"   68 A'   69 A'   70 A'   29 A"   71 A'   72 A'   73 A'                 
 13.783  13.847  13.950  27.809  28.317  28.331  28.343  28.523
 30 A"   74 A'   75 A'   76 A'   31 A"   77 A'   78 A'   32 A"                 
 28.528  28.536  28.550  28.643  35.269 127.864 127.875 127.892
 79 A'   33 A"   80 A'   81 A'   82 A'   34 A"   83 A'   84 A'                 
151.614 163.1251901.775
 85 A'   86 A'   87 A'                                                         
 --------------------------------------------------------------

          Ground-State Mulliken Net Atomic Charges

     Atom                 Charge (a.u.)
  ----------------------------------------
      1 P                     0.264380
      2 N                    -0.366641
      3 I                     0.129706
      4 H                    -0.027445
  ----------------------------------------
  Sum of atomic charges =    -0.000000

 -----------------------------------------------------------------
                    Cartesian Multipole Moments
 -----------------------------------------------------------------
    Charge (ESU x 10^10)
                -0.0000
    Dipole Moment (Debye)
         X       1.0750      Y      -1.1861      Z       0.0000
       Tot       1.6008
    Quadrupole Moments (Debye-Ang)
        XX     -38.8955     XY      -1.4973     YY     -51.0807
        XZ      -0.0000     YZ       0.0000     ZZ     -47.3684
    Octopole Moments (Debye-Ang^2)
       XXX     -68.3304    XXY      -6.0385    XYY     -35.1056
       YYY      -4.6849    XXZ      -0.0000    XYZ       0.0000
       YYZ      -0.0000    XZZ     -27.3144    YZZ      -1.7822
       ZZZ       0.0000
    Hexadecapole Moments (Debye-Ang^3)
      XXXX    -662.8785   XXXY      20.0489   XXYY    -156.7334
      XYYY      28.2477   YYYY    -113.8455   XXXZ      -0.0000
      XXYZ       0.0000   XYYZ      -0.0000   YYYZ       0.0000
      XXZZ    -132.9803   XYZZ       8.2830   YYZZ     -29.0237
      XZZZ      -0.0000   YZZZ       0.0000   ZZZZ     -64.9430
 -----------------------------------------------------------------
Archival summary:
1\1\TWL01\OPT\ProcedureUnspecified\BasisUnspecified\1111\taweetha\SunNov2517:42:002018SunNov2517:42:002018\0\\#,OPT,ProcedureUnspecified,BasisUnspecified,\\0,1\I\N,1,2.09755\P,2,1.60278,1,117.611\H,3,1.43891,2,94.1984,1,-180,0\\\@

 Total job time:  29.96s(wall), 105.23s(cpu) 
 Sun Nov 25 17:42:00 2018

        *************************************************************
        *                                                           *
        *  Thank you very much for using Q-Chem.  Have a nice day.  *
        *                                                           *
        *************************************************************


 
User input: 2 of 2 
 
Q-Chem Developer Version!
                  Welcome to Q-Chem
     A Quantum Leap Into The Future Of Chemistry


 Q-Chem 5.1, Q-Chem, Inc., Pleasanton, CA (2018)

 Yihan Shao,  Zhengting Gan,  E. Epifanovsky,  A. T. B. Gilbert,  M. Wormit,  
 J. Kussmann,  A. W. Lange,  A. Behn,  Jia Deng,  Xintian Feng,  D. Ghosh,  
 M. Goldey,  P. R. Horn,  L. D. Jacobson,  I. Kaliman,  T. Kus,  A. Landau,  
 Jie Liu,  E. I. Proynov,  R. M. Richard,  R. P. Steele,  E. J. Sundstrom,  
 H. L. Woodcock III,  P. M. Zimmerman,  D. Zuev,  B. Albrecht,  E. Alguire,  
 S. A. Baeppler,  D. Barton,  Z. Benda,  Y. A. Bernard,  E. J. Berquist,  
 K. B. Bravaya,  H. Burton,  D. Casanova,  Chun-Min Chang,  Yunqing Chen,  
 A. Chien,  K. D. Closser,  M. P. Coons,  S. Coriani,  S. Dasgupta,  
 A. L. Dempwolff,  M. Diedenhofen,  Hainam Do,  R. G. Edgar,  Po-Tung Fang,  
 S. Faraji,  S. Fatehi,  Qingguo Feng,  K. D. Fenk,  J. Fosso-Tande,  
 Qinghui Ge,  A. Ghysels,  G. Gidofalvi,  J. Gomes,  J. Gonthier,  A. Gunina,  
 D. Hait,  M. W. D. Hanson-Heine,  P. H. P. Harbach,  A. W. Hauser,  
 J. E. Herr,  E. G. Hohenstein,  Z. C. Holden,  Kerwin Hui,  B. C. Huynh,  
 T.-C. Jagau,  Hyunjun Ji,  B. Kaduk,  K. Khistyaev,  Jaehoon Kim,  
 P. Klunzinger,  K. Koh,  D. Kosenkov,  L. Koulias,  T. Kowalczyk,  
 C. M. Krauter,  A. Kunitsa,  Ka Un Lao,  A. Laurent,  K. V. Lawler,  
 Joonho Lee,  D. Lefrancois,  S. Lehtola,  D. S. Levine,  Yi-Pei Li,  
 You-Sheng Lin,  Fenglai Liu,  E. Livshits,  A. Luenser,  P. Manohar,  
 E. Mansoor,  S. F. Manzer,  Shan-Ping Mao,  Yuezhi Mao,  N. Mardirossian,  
 A. V. Marenich,  T. Markovich,  L. A. Martinez-Martinez,  S. A. Maurer,  
 N. J. Mayhall,  S. C. McKenzie,  J.-M. Mewes,  A. F. Morrison,  
 J. W. Mullinax,  K. Nanda,  T. S. Nguyen-Beck,  R. Olivares-Amaya,  
 J. A. Parkhill,  T. M. Perrine,  F. Plasser,  P. Pokhilko,  S. Prager,  
 A. Prociuk,  E. Ramos,  D. R. Rehn,  F. Rob,  M. Schneider,  N. Sergueev,  
 S. M. Sharada,  S. Sharma,  D. W. Small,  T. Stauch,  T. Stein,  
 Yu-Chuan Su,  A. J. W. Thom,  A. Tkatchenko,  T. Tsuchimochi,  N. M. Tubman,  
 L. Vogt,  M. L. Vidal,  O. Vydrov,  M. A. Watson,  J. Wenzel,  
 M. de Wergifosse,  T. A. Wesolowski,  A. White,  J. Witte,  A. Yamada,  
 Jun Yang,  K. Yao,  S. Yeganeh,  S. R. Yost,  Zhi-Qiang You,  A. Zech,  
 Igor Ying Zhang,  Xing Zhang,  Yan Zhao,  Ying Zhu,  B. R. Brooks,  
 G. K. L. Chan,  C. J. Cramer,  M. S. Gordon,  W. J. Hehre,  A. Klamt,  
 M. W. Schmidt,  C. D. Sherrill,  D. G. Truhlar,  A. Aspuru-Guzik,  R. Baer,  
 A. T. Bell,  N. A. Besley,  Jeng-Da Chai,  A. E. DePrince, III,  
 R. A. DiStasio Jr.,  A. Dreuw,  B. D. Dunietz,  T. R. Furlani,  
 Chao-Ping Hsu,  Yousung Jung,  Jing Kong,  D. S. Lambrecht,  WanZhen Liang,  
 C. Ochsenfeld,  V. A. Rassolov,  L. V. Slipchenko,  J. E. Subotnik,  
 T. Van Voorhis,  J. M. Herbert,  A. I. Krylov,  P. M. W. Gill,  M. Head-Gordon

 Contributors to earlier versions of Q-Chem not listed above: 
 R. D. Adamson,  B. Austin,  J. Baker,  G. J. O. Beran,  K. Brandhorst,  
 S. T. Brown,  E. F. C. Byrd,  A. K. Chakraborty,  C.-L. Cheng,  
 Siu Hung Chien,  D. M. Chipman,  D. L. Crittenden,  H. Dachsel,  
 R. J. Doerksen,  A. D. Dutoi,  L. Fusti-Molnar,  W. A. Goddard III,  
 A. Golubeva-Zadorozhnaya,  S. R. Gwaltney,  G. Hawkins,  A. Heyden,  
 S. Hirata,  G. Kedziora,  F. J. Keil,  C. Kelley,  Jihan Kim,  R. A. King,  
 R. Z. Khaliullin,  P. P. Korambath,  W. Kurlancheek,  A. M. Lee,  M. S. Lee,  
 S. V. Levchenko,  Ching Yeh Lin,  D. Liotard,  R. C. Lochan,  I. Lotan,  
 P. E. Maslen,  N. Nair,  D. P. O'Neill,  D. Neuhauser,  E. Neuscamman,  
 C. M. Oana,  R. Olson,  B. Peters,  R. Peverati,  P. A. Pieniazek,  
 Y. M. Rhee,  J. Ritchie,  M. A. Rohrdanz,  E. Rosta,  N. J. Russ,  
 H. F. Schaefer III,  N. E. Schultz,  N. Shenvi,  A. C. Simmonett,  A. Sodt,  
 D. Stuck,  K. S. Thanthiriwatte,  V. Vanovschi,  Tao Wang,  A. Warshel,  
 C. F. Williams,  Q. Wu,  X. Xu,  W. Zhang

 Please cite Q-Chem as follows:
 Y. Shao et al., Mol. Phys. 113, 184-215 (2015)
 DOI: 10.1080/00268976.2014.952696

 Q-Chem 5.1.2 for Intel X86 EM64T Linux

 Parts of Q-Chem use Armadillo 8.300.2 (Tropical Shenanigans).
 http://arma.sourceforge.net/

 Q-Chem begins on Sun Nov 25 17:42:00 2018  

Host: 
0

     Scratch files written to /scratch/taweetham/qchem47154//
The previous job contains 0 fragments, simply inherited here
Input Ideriv = 2
Curr. Ideriv = -1
Max.  Ideriv = 2

Checking the input file for inconsistencies... 	...done.

--------------------------------------------------------------
User input:
--------------------------------------------------------------

$molecule
read
$end

$rem
   job_type 	frequency
   basis 	6-311++g**
   method	b3lyp	
$end


--------------------------------------------------------------
 ----------------------------------------------------------------
             Standard Nuclear Orientation (Angstroms)
    I     Atom           X                Y                Z
 ----------------------------------------------------------------
    1      P       2.3072003373    -0.2817118215    -0.0000000000
    2      N       1.0847374269     0.7548701390     0.0000000000
    3      I      -0.8588077821    -0.0340207579    -0.0000000000
    4      H       3.3156454041     0.7446865209     0.0000000000
 ----------------------------------------------------------------
 Molecular Point Group                 Cs    NOp =  2
 Largest Abelian Subgroup              Cs    NOp =  2
 Nuclear Repulsion Energy =   274.5197552835 hartrees
 There are       38 alpha and       38 beta electrons
 Requested basis set is 6-311++G(d,p)
 There are 48 shells and 121 basis functions

 Total QAlloc Memory Limit   2000 MB
 Mega-Array Size       188 MB
 MEM_STATIC part       192 MB

                       Distance Matrix (Angstroms)
             P (  1)   N (  2)   I (  3)
   N (  2)  1.602784
   I (  3)  3.175682  2.097550
   H (  4)  1.438908  2.230931  4.246463

 A cutoff of  1.0D-11 yielded   1015 shell pairs
 There are      6830 function pairs (      7686 Cartesian)

 -------------------------------------------------------
 OpenMP Integral Computing Module                       
 Release: version 1.0, May 2013, Q-Chem Inc. Pittsburgh 
 -------------------------------------------------------
 Integral Job Info:
 Integral job number is                      11
 Integral operator is                         1
 short-range coefficients                     0
 long-range coefficients              100000000
 Omega coefficients                           0
 if combine SR and LR in K                    0
 Integral screening is                        0
 Integral computing path is                   2
 max size of driver memory is            800000
 size of driver memory is                593474
 size of scratch memory is             11861008
 max col of scratch BK array               1296
 max len of scratch array in speh3          155
 max len of scratch index in speh4           18
 max int batch size is                      520
 min int batch size is                       52
 fixed nKL is                                52
 max L of basis functions is                  2
 order of int derivative is                   0
 number of shells is                         48
 number of basis is                         128
 number of cartesian basis is               128
 number of contracted shell pairs          1015
 number of primitive shell pairs           2199
 maxK2 (contraction) of shell pair           36
 max number of K2 of shell pair               1
 max number of CS2 of shell pair            166
 max number of PS2 of shell pair            166
 mem total for path MDJ                  519332
 -------------------------------------------------------
 Smallest overlap matrix eigenvalue = 1.95E-03
 Guess from superposition of atomic densities
 Warning:  Energy on first SCF cycle will be non-variational
 SAD guess density has 76.000000 electrons

 -----------------------------------------------------------------------
  General SCF calculation program by
  Eric Jon Sundstrom, Paul Horn, Yuezhi Mao, Dmitri Zuev, Alec White,
  David Stuck, Shaama M.S., Shane Yost, Joonho Lee, David Small,
  Daniel Levine, Susi Lehtola, Hugh Burton, Evgeny Epifanovsky
 -----------------------------------------------------------------------
 Exchange:     0.2000 Hartree-Fock + 0.0800 Slater + 0.7200 B88
 Correlation:  0.1900 VWN1RPA + 0.8100 LYP
 Using SG-1 standard quadrature grid
 using 4 threads for integral computing
 -------------------------------------------------------
 OpenMP Integral computing Module                
 Release: version 2.0, May 2017, Q-Chem Inc. Pleasanton 
 -------------------------------------------------------
 -------------------------------------------------------
 OpenMP BLAS3 based DFT computing Module                
 Release: version 1.0, May 2013, Q-Chem Inc. Pittsburgh 
 -------------------------------------------------------
 A restricted SCF calculation will be
 performed using DIIS
 SCF converges when DIIS error is below 1.0e-08
 ---------------------------------------
  Cycle       Energy         DIIS error
 ---------------------------------------
    1   -7316.3679348096      4.27e-02  
    2   -7316.1444046140      5.99e-03  
    3   -7315.6962142325      1.59e-02  
    4   -7316.2017326013      1.39e-03  
    5   -7316.2050646569      4.10e-04  
    6   -7316.2053381676      1.01e-04  
    7   -7316.2053570130      4.27e-05  
    8   -7316.2053604591      1.07e-05  
    9   -7316.2053606505      2.75e-06  
   10   -7316.2053606649      6.67e-07  
   11   -7316.2053606657      1.46e-07  
   12   -7316.2053606658      1.94e-08  
   13   -7316.2053606658      5.28e-09  Convergence criterion met
 ---------------------------------------
 SCF time:   CPU 10.68s  wall 3.00s 
 SCF   energy in the final basis set =    -7316.2053606658
 Total energy in the final basis set =    -7316.2053606658

 --------------------------------------------------------------
             Orbital Energies (a.u.) and Symmetries
 --------------------------------------------------------------

 Alpha MOs, Restricted
 -- Occupied --                  
******* -176.32 -165.72 -165.72 -165.72  -77.10  -35.82  -31.31
  1 A'    2 A'    3 A'    1 A"    4 A'    5 A'    6 A'    7 A'                 
-31.304 -31.304 -22.961 -22.960 -22.959 -22.954 -22.954 -14.373
  2 A"    8 A'    9 A'    3 A"   10 A'    4 A"   11 A'   12 A'                 
 -6.599  -6.366  -4.780  -4.763  -4.762  -4.761  -4.759  -4.755
 13 A'   14 A'   15 A'    5 A"   16 A'    6 A"   17 A'   18 A'                 
 -2.046  -2.040  -2.040  -2.025  -2.025  -0.883  -0.667  -0.559
 19 A'    7 A"   20 A'    8 A"   21 A'   22 A'   23 A'   24 A'                 
 -0.417  -0.399  -0.365  -0.292  -0.269  -0.256
 25 A'   26 A'    9 A"   27 A'   10 A"   28 A'                                 
 -- Virtual --                   
 -0.119  -0.094  -0.011   0.008   0.035   0.044   0.045   0.080
 11 A"   29 A'   30 A'   31 A'   32 A'   12 A"   33 A'   34 A'                 
  0.117   0.134   0.135   0.146   0.185   0.209   0.217   0.233
 35 A'   36 A'   37 A'   13 A"   38 A'   14 A"   39 A'   40 A'                 
  0.276   0.277   0.328   0.378   0.396   0.417   0.423   0.444
 41 A'   15 A"   42 A'   43 A'   16 A"   17 A"   44 A'   45 A'                 
  0.463   0.593   0.596   0.625   0.647   0.670   0.789   0.824
 46 A'   47 A'   18 A"   48 A'   19 A"   49 A'   50 A'   51 A'                 
  0.854   0.946   1.007   1.181   1.276   1.299   1.323   1.395
 20 A"   52 A'   53 A'   54 A'   21 A"   55 A'   56 A'   22 A"                 
  1.429   1.533   1.546   1.666   1.966   1.976   2.088   2.096
 57 A'   23 A"   58 A'   59 A'   24 A"   60 A'   61 A'   25 A"                 
  2.253   2.520   2.634   3.764   3.791   3.951   3.953   3.962
 62 A'   63 A'   64 A'   26 A"   65 A'   27 A"   66 A'   67 A'                 
  3.987   4.015   4.210   4.361   5.971   5.989   6.008   6.994
 28 A"   68 A'   69 A'   70 A'   29 A"   71 A'   72 A'   73 A'                 
 13.783  13.847  13.950  27.809  28.317  28.331  28.343  28.523
 30 A"   74 A'   75 A'   76 A'   31 A"   77 A'   78 A'   32 A"                 
 28.528  28.536  28.550  28.642  35.269 127.864 127.875 127.892
 79 A'   33 A"   80 A'   81 A'   82 A'   34 A"   83 A'   84 A'                 
151.614 163.1251901.774
 85 A'   86 A'   87 A'                                                         

 Beta MOs, Restricted
 -- Occupied --                  
******* -176.32 -165.72 -165.72 -165.72  -77.10  -35.82  -31.31
  1 A'    2 A'    3 A'    1 A"    4 A'    5 A'    6 A'    7 A'                 
-31.304 -31.304 -22.961 -22.960 -22.959 -22.954 -22.954 -14.373
  2 A"    8 A'    9 A'    3 A"   10 A'    4 A"   11 A'   12 A'                 
 -6.599  -6.366  -4.780  -4.763  -4.762  -4.761  -4.759  -4.755
 13 A'   14 A'   15 A'    5 A"   16 A'    6 A"   17 A'   18 A'                 
 -2.046  -2.040  -2.040  -2.025  -2.025  -0.883  -0.667  -0.559
 19 A'    7 A"   20 A'    8 A"   21 A'   22 A'   23 A'   24 A'                 
 -0.417  -0.399  -0.365  -0.292  -0.269  -0.256
 25 A'   26 A'    9 A"   27 A'   10 A"   28 A'                                 
 -- Virtual --                   
 -0.119  -0.094  -0.011   0.008   0.035   0.044   0.045   0.080
 11 A"   29 A'   30 A'   31 A'   32 A'   12 A"   33 A'   34 A'                 
  0.117   0.134   0.135   0.146   0.185   0.209   0.217   0.233
 35 A'   36 A'   37 A'   13 A"   38 A'   14 A"   39 A'   40 A'                 
  0.276   0.277   0.328   0.378   0.396   0.417   0.423   0.444
 41 A'   15 A"   42 A'   43 A'   16 A"   17 A"   44 A'   45 A'                 
  0.463   0.593   0.596   0.625   0.647   0.670   0.789   0.824
 46 A'   47 A'   18 A"   48 A'   19 A"   49 A'   50 A'   51 A'                 
  0.854   0.946   1.007   1.181   1.276   1.299   1.323   1.395
 20 A"   52 A'   53 A'   54 A'   21 A"   55 A'   56 A'   22 A"                 
  1.429   1.533   1.546   1.666   1.966   1.976   2.088   2.096
 57 A'   23 A"   58 A'   59 A'   24 A"   60 A'   61 A'   25 A"                 
  2.253   2.520   2.634   3.764   3.791   3.951   3.953   3.962
 62 A'   63 A'   64 A'   26 A"   65 A'   27 A"   66 A'   67 A'                 
  3.987   4.015   4.210   4.361   5.971   5.989   6.008   6.994
 28 A"   68 A'   69 A'   70 A'   29 A"   71 A'   72 A'   73 A'                 
 13.783  13.847  13.950  27.809  28.317  28.331  28.343  28.523
 30 A"   74 A'   75 A'   76 A'   31 A"   77 A'   78 A'   32 A"                 
 28.528  28.536  28.550  28.642  35.269 127.864 127.875 127.892
 79 A'   33 A"   80 A'   81 A'   82 A'   34 A"   83 A'   84 A'                 
151.614 163.1251901.774
 85 A'   86 A'   87 A'                                                         
 --------------------------------------------------------------

          Ground-State Mulliken Net Atomic Charges

     Atom                 Charge (a.u.)
  ----------------------------------------
      1 P                     0.264359
      2 N                    -0.366377
      3 I                     0.129329
      4 H                    -0.027311
  ----------------------------------------
  Sum of atomic charges =    -0.000000

 -----------------------------------------------------------------
                    Cartesian Multipole Moments
 -----------------------------------------------------------------
    Charge (ESU x 10^10)
                -0.0000
    Dipole Moment (Debye)
         X       1.1853      Y      -1.0747      Z      -0.0000
       Tot       1.5999
    Quadrupole Moments (Debye-Ang)
        XX     -39.5228     XY      -0.0346     YY     -51.0774
        XZ       0.0000     YZ      -0.0000     ZZ     -47.3690
    Octopole Moments (Debye-Ang^2)
       XXX     -26.6869    XXY      -2.3361    XYY     -17.8712
       YYY      -2.0074    XXZ       0.0000    XYZ      -0.0000
       YYZ      -0.0000    XZZ     -10.9065    YZZ      -0.4271
       ZZZ      -0.0000
    Hexadecapole Moments (Debye-Ang^3)
      XXXX    -603.3841   XXXY       9.3301   XXYY    -138.0208
      XYYY       3.0466   YYYY    -106.8293   XXXZ       0.0000
      XXYZ      -0.0000   XYYZ      -0.0000   YYYZ      -0.0000
      XXZZ    -120.7047   XYZZ       0.5762   YYZZ     -27.9980
      XZZZ       0.0000   YZZZ      -0.0000   ZZZZ     -64.9392
 -----------------------------------------------------------------
 Calculating MO derivatives via CPSCF
 D1JvT checksum  = 110928 8090.6035151109
 D1KAT checksum  = 240240 408.9390727241
   1         3          12      0.177924    0.067569
   2         3          12      0.023765    0.009542
   3         3          12      0.003652    0.001341
   4         3          12      0.000402    0.000153
   5        10           5      0.000034    0.000020
   6        14           1      0.000001    0.000001
   7        15           0      0.000000    0.000000    Roots Converged
 Time for AOints: 2.5 s (CPU) 0.6 s (wall)
 ------------------------------------------------------------------------------
                     AOints        : Timing summary (seconds)
 ------------------------------------------------------------------------------
     job step          cpu (% of tot)      sys (% of tot)     wall (% of tot)
 ------------------------------------------------------------------------------
  cpscf_lag         0.1435E+02 (33.9)   0.5000E-05 (45.5)   0.3780E+01 (33.3)
  iterzp            0.2543E+02 (60.1)   0.6000E-05 (54.5)   0.6872E+01 (60.6)
  make_fx           0.0000E+00 ( 0.0)   0.0000E+00 ( 0.0)   0.0000E+00 ( 0.0)
  AOints            0.2507E+01 ( 5.9)   0.0000E+00 ( 0.0)   0.6427E+00 ( 5.7)
 ------------------------------------------------------------------------------
   Grand Totals     0.4234E+02          0.1100E-04          0.1135E+02
 ------------------------------------------------------------------------------
 Calculating analytic Hessian of the SCF energy
 Polarizability Matrix (a.u.)
            1           2           3
    1-106.1031347  -1.9925095   0.0000000
    2  -1.9925095 -48.2695330   0.0000000
    3   0.0000000   0.0000000 -37.5590887

 Direct stationary perturbation theory relativistic correction:

 rels  =      97.421411328230
 relv  =    -322.397938258960
 rel2e =      41.441217654893
 E_rel =    -183.535309275838

 Hessian of the SCF Energy
            1           2           3           4           5           6
    1   0.3274554  -0.0802550  -0.0000000  -0.2240671   0.1661453   0.0000000
    2  -0.0802550   0.3061120  -0.0000000   0.1686608  -0.1833829   0.0000000
    3  -0.0000000  -0.0000000   0.0022128   0.0000000   0.0000000   0.0070085
    4  -0.2240671   0.1686608   0.0000000   0.3090069  -0.1614733   0.0000000
    5   0.1661453  -0.1833829   0.0000000  -0.1614733   0.1763343  -0.0000000
    6   0.0000000   0.0000000   0.0070085   0.0000000  -0.0000000   0.0101890
    7  -0.0293688  -0.0166624   0.0000000  -0.0606278  -0.0012627  -0.0000000
    8   0.0059474   0.0005424  -0.0000000  -0.0166804  -0.0052141   0.0000000
    9  -0.0000000  -0.0000000  -0.0047132  -0.0000000   0.0000000  -0.0055036
   10  -0.0740195  -0.0717434   0.0000000  -0.0243121  -0.0034093  -0.0000000
   11  -0.0918378  -0.1232715   0.0000000   0.0094929   0.0122626  -0.0000000
   12   0.0000000   0.0000000  -0.0045081  -0.0000000  -0.0000000  -0.0116939
            7           8           9          10          11          12
    1  -0.0293688   0.0059474  -0.0000000  -0.0740195  -0.0918378   0.0000000
    2  -0.0166624   0.0005424  -0.0000000  -0.0717434  -0.1232715   0.0000000
    3   0.0000000  -0.0000000  -0.0047132   0.0000000   0.0000000  -0.0045081
    4  -0.0606278  -0.0166804  -0.0000000  -0.0243121   0.0094929  -0.0000000
    5  -0.0012627  -0.0052141   0.0000000  -0.0034093   0.0122626  -0.0000000
    6  -0.0000000   0.0000000  -0.0055036  -0.0000000  -0.0000000  -0.0116939
    7   0.0952870   0.0109648   0.0000000  -0.0052904   0.0069604  -0.0000000
    8   0.0109648   0.0023311  -0.0000000  -0.0002318   0.0023405   0.0000000
    9   0.0000000  -0.0000000   0.0025558   0.0000000   0.0000000   0.0076610
   10  -0.0052904  -0.0002318   0.0000000   0.1036220   0.0753845  -0.0000000
   11   0.0069604   0.0023405   0.0000000   0.0753845   0.1086684  -0.0000000
   12  -0.0000000   0.0000000   0.0076610  -0.0000000  -0.0000000   0.0085409
 Gradient time:  CPU 62.51 s  wall 16.82 s
 **********************************************************************
 **                                                                  **
 **                       VIBRATIONAL ANALYSIS                       **
 **                       --------------------                       **
 **                                                                  **
 **        VIBRATIONAL FREQUENCIES (CM**-1) AND NORMAL MODES         **
 **     FORCE CONSTANTS (mDYN/ANGSTROM) AND REDUCED MASSES (AMU)     **
 **                  INFRARED INTENSITIES (KM/MOL)                   **
 **                                                                  **
 **********************************************************************


 Mode:                 1                      2                      3
 Frequency:       204.74                 335.50                 505.92
 Force Cnst:      0.3975                 0.6186                 0.1683
 Red. Mass:      16.0958                 9.3281                 1.1160
 IR Active:          YES                    YES                    YES
 IR Intens:        2.009                 23.645                  5.023
 Raman Active:       YES                    YES                    YES
               X      Y      Z        X      Y      Z        X      Y      Z
 P          0.549  0.074  0.000    0.122 -0.064 -0.000    0.000  0.000 -0.019
 N          0.050 -0.502  0.000    0.515  0.489 -0.000   -0.000 -0.000 -0.084
 I         -0.139  0.032 -0.000   -0.091 -0.035  0.000    0.000  0.000  0.006
 H         -0.038  0.645 -0.000    0.520 -0.443  0.000   -0.000  0.000  0.996
 TransDip  -0.020  0.041 -0.000    0.145 -0.056  0.000   -0.000 -0.000  0.072

 Mode:                 4                      5                      6
 Frequency:       938.00                1044.57                2217.89
 Force Cnst:      0.5987                 6.7930                 3.0158
 Red. Mass:       1.1549                10.5665                 1.0406
 IR Active:          YES                    YES                    YES
 IR Intens:       50.463                  0.887                115.524
 Raman Active:       YES                    YES                    YES
               X      Y      Z        X      Y      Z        X      Y      Z
 P         -0.010  0.052 -0.000   -0.239  0.177 -0.000   -0.021 -0.025  0.000
 N         -0.015 -0.068 -0.000    0.606 -0.405 -0.000   -0.004  0.003  0.000
 I         -0.002 -0.000  0.000   -0.005 -0.002  0.000    0.000  0.000 -0.000
 H          0.746 -0.661  0.000   -0.418  0.454  0.000    0.690  0.723 -0.000
 TransDip  -0.207  0.095 -0.000    0.018  0.024  0.000   -0.267 -0.217 -0.000

 STANDARD THERMODYNAMIC QUANTITIES AT   298.15 K  AND     1.00 ATM

   This Molecule has  0 Imaginary Frequencies
   Zero point vibrational energy:        7.500 kcal/mol

   Atom    1 Element P  Has Mass   30.97376
   Atom    2 Element N  Has Mass   14.00307
   Atom    3 Element I  Has Mass  126.90440
   Atom    4 Element H  Has Mass    1.00783
   Molecular Mass:   172.889060 amu
   Principal axes and moments of inertia in amu*Bohr^2:
                             1           2           3
    Eigenvalues --       39.63955  1014.08601  1053.72555
          X               0.99995     0.00974     0.00000
          Y              -0.00974     0.99995     0.00000
          Z               0.00000    -0.00000     1.00000
   Rotational Symmetry Number is   1
   The Molecule is an Asymmetric Top
   Translational Enthalpy:        0.889 kcal/mol
   Rotational Enthalpy:           0.889 kcal/mol
   Vibrational Enthalpy:          8.271 kcal/mol
   gas constant (RT):             0.592 kcal/mol
   Translational Entropy:        41.350  cal/mol.K
   Rotational Entropy:           25.252  cal/mol.K
   Vibrational Entropy:           4.166  cal/mol.K

   Total Enthalpy:               10.641 kcal/mol
   Total Entropy:                70.767  cal/mol.K
Archival summary:
1\1\TWL01\FREQ\ProcedureUnspecified\BasisUnspecified\1111\taweetha\SunNov2517:42:192018SunNov2517:42:192018\0\\#,FREQ,ProcedureUnspecified,BasisUnspecified,\\0,1\I\N,1,2.09755\P,2,1.60278,1,117.611\H,3,1.43891,2,94.1984,1,-180,0\\\@

 Total job time:  19.87s(wall), 73.29s(cpu) 
 Sun Nov 25 17:42:19 2018

        *************************************************************
        *                                                           *
        *  Thank you very much for using Q-Chem.  Have a nice day.  *
        *                                                           *
        *************************************************************
