# Supplementary material for: Geometric and energetic data from ab initio calculations of haloethene, haloimine, halomethylenephosphine, haloiminophosphine, halodiazene, halodiphosphene and halocyclopropane
Source: Data Brief. 2019 Nov 2;27:104738. doi: 10.1016/j.dib.2019.104738 (PMC6861602; doi:10.1016/j.dib.2019.104738)
Supplement: Multimedia component 7 [file mmc7.zip › NP/B3LYP/IENPEI.out]

Q-Chem Developer Version!
                  Welcome to Q-Chem
     A Quantum Leap Into The Future Of Chemistry


 Q-Chem 5.1, Q-Chem, Inc., Pleasanton, CA (2018)

 Yihan Shao,  Zhengting Gan,  E. Epifanovsky,  A. T. B. Gilbert,  M. Wormit,  
 J. Kussmann,  A. W. Lange,  A. Behn,  Jia Deng,  Xintian Feng,  D. Ghosh,  
 M. Goldey,  P. R. Horn,  L. D. Jacobson,  I. Kaliman,  T. Kus,  A. Landau,  
 Jie Liu,  E. I. Proynov,  R. M. Richard,  R. P. Steele,  E. J. Sundstrom,  
 H. L. Woodcock III,  P. M. Zimmerman,  D. Zuev,  B. Albrecht,  E. Alguire,  
 S. A. Baeppler,  D. Barton,  Z. Benda,  Y. A. Bernard,  E. J. Berquist,  
 K. B. Bravaya,  H. Burton,  D. Casanova,  Chun-Min Chang,  Yunqing Chen,  
 A. Chien,  K. D. Closser,  M. P. Coons,  S. Coriani,  S. Dasgupta,  
 A. L. Dempwolff,  M. Diedenhofen,  Hainam Do,  R. G. Edgar,  Po-Tung Fang,  
 S. Faraji,  S. Fatehi,  Qingguo Feng,  K. D. Fenk,  J. Fosso-Tande,  
 Qinghui Ge,  A. Ghysels,  G. Gidofalvi,  J. Gomes,  J. Gonthier,  A. Gunina,  
 D. Hait,  M. W. D. Hanson-Heine,  P. H. P. Harbach,  A. W. Hauser,  
 J. E. Herr,  E. G. Hohenstein,  Z. C. Holden,  Kerwin Hui,  B. C. Huynh,  
 T.-C. Jagau,  Hyunjun Ji,  B. Kaduk,  K. Khistyaev,  Jaehoon Kim,  
 P. Klunzinger,  K. Koh,  D. Kosenkov,  L. Koulias,  T. Kowalczyk,  
 C. M. Krauter,  A. Kunitsa,  Ka Un Lao,  A. Laurent,  K. V. Lawler,  
 Joonho Lee,  D. Lefrancois,  S. Lehtola,  D. S. Levine,  Yi-Pei Li,  
 You-Sheng Lin,  Fenglai Liu,  E. Livshits,  A. Luenser,  P. Manohar,  
 E. Mansoor,  S. F. Manzer,  Shan-Ping Mao,  Yuezhi Mao,  N. Mardirossian,  
 A. V. Marenich,  T. Markovich,  L. A. Martinez-Martinez,  S. A. Maurer,  
 N. J. Mayhall,  S. C. McKenzie,  J.-M. Mewes,  A. F. Morrison,  
 J. W. Mullinax,  K. Nanda,  T. S. Nguyen-Beck,  R. Olivares-Amaya,  
 J. A. Parkhill,  T. M. Perrine,  F. Plasser,  P. Pokhilko,  S. Prager,  
 A. Prociuk,  E. Ramos,  D. R. Rehn,  F. Rob,  M. Schneider,  N. Sergueev,  
 S. M. Sharada,  S. Sharma,  D. W. Small,  T. Stauch,  T. Stein,  
 Yu-Chuan Su,  A. J. W. Thom,  A. Tkatchenko,  T. Tsuchimochi,  N. M. Tubman,  
 L. Vogt,  M. L. Vidal,  O. Vydrov,  M. A. Watson,  J. Wenzel,  
 M. de Wergifosse,  T. A. Wesolowski,  A. White,  J. Witte,  A. Yamada,  
 Jun Yang,  K. Yao,  S. Yeganeh,  S. R. Yost,  Zhi-Qiang You,  A. Zech,  
 Igor Ying Zhang,  Xing Zhang,  Yan Zhao,  Ying Zhu,  B. R. Brooks,  
 G. K. L. Chan,  C. J. Cramer,  M. S. Gordon,  W. J. Hehre,  A. Klamt,  
 M. W. Schmidt,  C. D. Sherrill,  D. G. Truhlar,  A. Aspuru-Guzik,  R. Baer,  
 A. T. Bell,  N. A. Besley,  Jeng-Da Chai,  A. E. DePrince, III,  
 R. A. DiStasio Jr.,  A. Dreuw,  B. D. Dunietz,  T. R. Furlani,  
 Chao-Ping Hsu,  Yousung Jung,  Jing Kong,  D. S. Lambrecht,  WanZhen Liang,  
 C. Ochsenfeld,  V. A. Rassolov,  L. V. Slipchenko,  J. E. Subotnik,  
 T. Van Voorhis,  J. M. Herbert,  A. I. Krylov,  P. M. W. Gill,  M. Head-Gordon

 Contributors to earlier versions of Q-Chem not listed above: 
 R. D. Adamson,  B. Austin,  J. Baker,  G. J. O. Beran,  K. Brandhorst,  
 S. T. Brown,  E. F. C. Byrd,  A. K. Chakraborty,  C.-L. Cheng,  
 Siu Hung Chien,  D. M. Chipman,  D. L. Crittenden,  H. Dachsel,  
 R. J. Doerksen,  A. D. Dutoi,  L. Fusti-Molnar,  W. A. Goddard III,  
 A. Golubeva-Zadorozhnaya,  S. R. Gwaltney,  G. Hawkins,  A. Heyden,  
 S. Hirata,  G. Kedziora,  F. J. Keil,  C. Kelley,  Jihan Kim,  R. A. King,  
 R. Z. Khaliullin,  P. P. Korambath,  W. Kurlancheek,  A. M. Lee,  M. S. Lee,  
 S. V. Levchenko,  Ching Yeh Lin,  D. Liotard,  R. C. Lochan,  I. Lotan,  
 P. E. Maslen,  N. Nair,  D. P. O'Neill,  D. Neuhauser,  E. Neuscamman,  
 C. M. Oana,  R. Olson,  B. Peters,  R. Peverati,  P. A. Pieniazek,  
 Y. M. Rhee,  J. Ritchie,  M. A. Rohrdanz,  E. Rosta,  N. J. Russ,  
 H. F. Schaefer III,  N. E. Schultz,  N. Shenvi,  A. C. Simmonett,  A. Sodt,  
 D. Stuck,  K. S. Thanthiriwatte,  V. Vanovschi,  Tao Wang,  A. Warshel,  
 C. F. Williams,  Q. Wu,  X. Xu,  W. Zhang

 Please cite Q-Chem as follows:
 Y. Shao et al., Mol. Phys. 113, 184-215 (2015)
 DOI: 10.1080/00268976.2014.952696

 Q-Chem 5.1.2 for Intel X86 EM64T Linux

 Parts of Q-Chem use Armadillo 8.300.2 (Tropical Shenanigans).
 http://arma.sourceforge.net/

 Q-Chem begins on Sun Nov 25 17:43:10 2018  

Host: 
0

     Scratch files written to /scratch/taweetham/qchem47260//
Input Ideriv = 2
Curr. Ideriv = -1
Max.  Ideriv = 2

Checking the input file for inconsistencies... 	...done.

--------------------------------------------------------------
User input:
--------------------------------------------------------------
$molecule
0 1
P 
N 1 PP 
I 2 PI 1 ANG 
I 1 PI 2 ANG  3 DHA

PP=1.9
PH=1.44
PF=1.54
PCl=2.03
PBr=2.5
PI=2.6
ANG=120.0
DHA=180.0
$end

$rem
   job_type	optimization
   basis	6-311++g**
   method	b3lyp
$end

--------------------------------------------------------------
 ----------------------------------------------------------------
             Standard Nuclear Orientation (Angstroms)
    I     Atom           X                Y                Z
 ----------------------------------------------------------------
    1      P       0.6351983648     0.6242883373    -0.0000000000
    2      N      -0.7198914801    -0.7075267822    -0.0000000000
    3      I      -3.2253755261    -0.0128688124    -0.0000000000
    4      I       3.1406824108    -0.0703696326     0.0000000000
 ----------------------------------------------------------------
 Molecular Point Group                 Cs    NOp =  2
 Largest Abelian Subgroup              Cs    NOp =  2
 Nuclear Repulsion Energy =   657.7405136613 hartrees
 There are       64 alpha and       64 beta electrons
 Requested basis set is 6-311++G(d,p)
 There are 67 shells and 176 basis functions

 Total QAlloc Memory Limit   2000 MB
 Mega-Array Size       188 MB
 MEM_STATIC part       192 MB
 A cutoff of  1.0D-11 yielded   1480 shell pairs
 There are     10727 function pairs (     12183 Cartesian)

 -------------------------------------------------------
 OpenMP Integral Computing Module                       
 Release: version 1.0, May 2013, Q-Chem Inc. Pittsburgh 
 -------------------------------------------------------
 Integral Job Info:
 Integral job number is                      11
 Integral operator is                         1
 short-range coefficients                     0
 long-range coefficients              100000000
 Omega coefficients                           0
 if combine SR and LR in K                    0
 Integral screening is                        0
 Integral computing path is                   2
 max size of driver memory is            800000
 size of driver memory is                593474
 size of scratch memory is             11861008
 max col of scratch BK array               1296
 max len of scratch array in speh3          155
 max len of scratch index in speh4           18
 max int batch size is                      520
 min int batch size is                       52
 fixed nKL is                                52
 max L of basis functions is                  2
 order of int derivative is                   0
 number of shells is                         67
 number of basis is                         188
 number of cartesian basis is               188
 number of contracted shell pairs          1480
 number of primitive shell pairs           3000
 maxK2 (contraction) of shell pair           36
 max number of K2 of shell pair               1
 max number of CS2 of shell pair            265
 max number of PS2 of shell pair            265
 mem total for path MDJ                  531148
 -------------------------------------------------------
 Smallest overlap matrix eigenvalue = 2.48E-03

 Scale SEOQF with 1.000000e-01/1.000000e-01/1.000000e-01

 Standard Electronic Orientation quadrupole field applied
 Nucleus-field energy     =     0.0000000394 hartrees
 Guess from superposition of atomic densities
 Warning:  Energy on first SCF cycle will be non-variational
 SAD guess density has 128.000000 electrons

 -----------------------------------------------------------------------
  General SCF calculation program by
  Eric Jon Sundstrom, Paul Horn, Yuezhi Mao, Dmitri Zuev, Alec White,
  David Stuck, Shaama M.S., Shane Yost, Joonho Lee, David Small,
  Daniel Levine, Susi Lehtola, Hugh Burton, Evgeny Epifanovsky
 -----------------------------------------------------------------------
 Exchange:     0.2000 Hartree-Fock + 0.0800 Slater + 0.7200 B88
 Correlation:  0.1900 VWN1RPA + 0.8100 LYP
 Using SG-1 standard quadrature grid
 using 4 threads for integral computing
 -------------------------------------------------------
 OpenMP Integral computing Module                
 Release: version 2.0, May 2017, Q-Chem Inc. Pleasanton 
 -------------------------------------------------------
 -------------------------------------------------------
 OpenMP BLAS3 based DFT computing Module                
 Release: version 1.0, May 2013, Q-Chem Inc. Pittsburgh 
 -------------------------------------------------------
 A restricted SCF calculation will be
 performed using DIIS
 SCF converges when DIIS error is below 1.0e-08
 ---------------------------------------
  Cycle       Energy         DIIS error
 ---------------------------------------
    1  -14234.8264641804      2.72e-02  
    2  -14235.0012703690      3.89e-03  
    3  -14234.0545245443      1.40e-02  
    4  -14235.0160223634      3.43e-03  
    5  -14235.0704968854      8.43e-04  
    6  -14235.0728949318      4.51e-04  
    7  -14235.0735141845      3.25e-05  
    8  -14235.0735172596      1.34e-05  
    9  -14235.0735176411      1.05e-05  
   10  -14235.0735180895      5.01e-06  
   11  -14235.0735181837      2.26e-06  
   12  -14235.0735182049      4.13e-07  
   13  -14235.0735182056      5.44e-08  
   14  -14235.0735182058      3.46e-08  
   15  -14235.0735182057      1.20e-08  
   16  -14235.0735182058      3.97e-09  Convergence criterion met
 ---------------------------------------
 SCF time:   CPU 27.66s  wall 8.00s 
 SCF   energy in the final basis set =   -14235.0735182058
 Total energy in the final basis set =   -14235.0735182058

 --------------------------------------------------------------
             Orbital Energies (a.u.) and Symmetries
 --------------------------------------------------------------

 Alpha MOs, Restricted
 -- Occupied --                  
*******-1165.89 -176.33 -176.32 -165.74 -165.73 -165.73 -165.73
  1 A'    2 A'    3 A'    4 A'    5 A'    1 A"    6 A'    7 A'                 
-165.73 -165.73  -77.17  -35.83  -35.82  -31.32  -31.32  -31.32
  2 A"    8 A'    9 A'   10 A'   11 A'   12 A'    3 A"   13 A'                 
-31.315 -31.307 -31.306 -22.971 -22.970 -22.970 -22.967 -22.967
 14 A'    4 A"   15 A'   16 A'    5 A"   17 A'    6 A"   18 A'                 
-22.965 -22.963 -22.963 -22.957 -22.957 -14.424  -6.654  -6.377
 19 A'    7 A"   20 A'    8 A"   21 A'   22 A'   23 A'   24 A'                 
 -6.368  -4.816  -4.815  -4.812  -4.788  -4.783  -4.776  -4.775
 25 A'   26 A'    9 A"   27 A'   28 A'   29 A'   10 A"   30 A'                 
 -4.764  -4.764  -2.053  -2.050  -2.049  -2.047  -2.042  -2.041
 11 A"   31 A'   32 A'   12 A"   33 A'   34 A'   35 A'   13 A"                 
 -2.039  -2.039  -2.026  -2.026  -0.806  -0.687  -0.642  -0.565
 14 A"   36 A'   37 A'   15 A"   38 A'   39 A'   40 A'   41 A'                 
 -0.389  -0.362  -0.336  -0.308  -0.300  -0.290  -0.275  -0.273
 42 A'   43 A'   16 A"   44 A'   17 A"   45 A'   18 A"   46 A'                 
 -- Virtual --                   
 -0.190  -0.160  -0.107  -0.029   0.006   0.036   0.042   0.053
 47 A'   19 A"   48 A'   49 A'   50 A'   51 A'   20 A"   52 A'                 
  0.124   0.128   0.138   0.153   0.185   0.195   0.200   0.212
 53 A'   54 A'   21 A"   55 A'   56 A'   22 A"   57 A'   58 A'                 
  0.218   0.226   0.247   0.271   0.290   0.315   0.365   0.372
 23 A"   59 A'   60 A'   24 A"   61 A'   62 A'   25 A"   63 A'                 
  0.376   0.385   0.393   0.396   0.400   0.410   0.451   0.464
 26 A"   64 A'   27 A"   65 A'   66 A'   28 A"   67 A'   68 A'                 
  0.525   0.565   0.595   0.632   0.644   0.768   0.807   0.834
 69 A'   70 A'   29 A"   71 A'   30 A"   72 A'   73 A'   31 A"                 
  0.846   0.951   1.127   1.260   1.282   1.287   1.288   1.301
 74 A'   75 A'   76 A'   32 A"   33 A"   77 A'   78 A'   79 A'                 
  1.331   1.465   1.519   1.634   1.934   1.971   1.992   2.054
 80 A'   34 A"   81 A'   82 A'   35 A"   83 A'   36 A"   84 A'                 
  2.330   3.744   3.757   3.795   3.934   3.936   3.943   3.947
 85 A'   37 A"   86 A'   87 A'   38 A"   88 A'   39 A"   40 A"                 
  3.950   3.956   3.966   3.978   4.048   4.084   4.213   4.282
 89 A'   41 A"   90 A'   91 A'   92 A'   93 A'   94 A'   95 A'                 
  5.951   5.968   5.968   5.970   5.990   6.002   6.705  13.726
 42 A"   43 A"   96 A'   97 A'   98 A'   99 A'  100 A'   44 A"                 
 13.762  13.851  27.673  27.724  28.299  28.312  28.312  28.314
101 A'  102 A'  103 A'  104 A'   45 A"  105 A'   46 A"  106 A'                 
 28.330  28.337  28.509  28.511  28.513  28.518  28.520  28.521
107 A'  108 A'   47 A"  109 A'   48 A"   49 A"  110 A'   50 A"                 
 28.524  28.529  28.571  28.582  35.198 127.848 127.857 127.858
111 A'  112 A'  113 A'  114 A'  115 A'   51 A"  116 A'   52 A"                 
127.860 127.874 127.883 151.496 151.540 162.8091901.6521901.699
117 A'  118 A'  119 A'  120 A'  121 A'  122 A'  123 A'  124 A'                 

 Beta MOs, Restricted
 -- Occupied --                  
*******-1165.89 -176.33 -176.32 -165.74 -165.73 -165.73 -165.73
  1 A'    2 A'    3 A'    4 A'    5 A'    1 A"    6 A'    7 A'                 
-165.73 -165.73  -77.17  -35.83  -35.82  -31.32  -31.32  -31.32
  2 A"    8 A'    9 A'   10 A'   11 A'   12 A'    3 A"   13 A'                 
-31.315 -31.307 -31.306 -22.971 -22.970 -22.970 -22.967 -22.967
 14 A'    4 A"   15 A'   16 A'    5 A"   17 A'    6 A"   18 A'                 
-22.965 -22.963 -22.963 -22.957 -22.957 -14.424  -6.654  -6.377
 19 A'    7 A"   20 A'    8 A"   21 A'   22 A'   23 A'   24 A'                 
 -6.368  -4.816  -4.815  -4.812  -4.788  -4.783  -4.776  -4.775
 25 A'   26 A'    9 A"   27 A'   28 A'   29 A'   10 A"   30 A'                 
 -4.764  -4.764  -2.053  -2.050  -2.049  -2.047  -2.042  -2.041
 11 A"   31 A'   32 A'   12 A"   33 A'   34 A'   35 A'   13 A"                 
 -2.039  -2.039  -2.026  -2.026  -0.806  -0.687  -0.642  -0.565
 14 A"   36 A'   37 A'   15 A"   38 A'   39 A'   40 A'   41 A'                 
 -0.389  -0.362  -0.336  -0.308  -0.300  -0.290  -0.275  -0.273
 42 A'   43 A'   16 A"   44 A'   17 A"   45 A'   18 A"   46 A'                 
 -- Virtual --                   
 -0.190  -0.160  -0.107  -0.029   0.006   0.036   0.042   0.053
 47 A'   19 A"   48 A'   49 A'   50 A'   51 A'   20 A"   52 A'                 
  0.124   0.128   0.138   0.153   0.185   0.195   0.200   0.212
 53 A'   54 A'   21 A"   55 A'   56 A'   22 A"   57 A'   58 A'                 
  0.218   0.226   0.247   0.271   0.290   0.315   0.365   0.372
 23 A"   59 A'   60 A'   24 A"   61 A'   62 A'   25 A"   63 A'                 
  0.376   0.385   0.393   0.396   0.400   0.410   0.451   0.464
 26 A"   64 A'   27 A"   65 A'   66 A'   28 A"   67 A'   68 A'                 
  0.525   0.565   0.595   0.632   0.644   0.768   0.807   0.834
 69 A'   70 A'   29 A"   71 A'   30 A"   72 A'   73 A'   31 A"                 
  0.846   0.951   1.127   1.260   1.282   1.287   1.288   1.301
 74 A'   75 A'   76 A'   32 A"   33 A"   77 A'   78 A'   79 A'                 
  1.331   1.465   1.519   1.634   1.934   1.971   1.992   2.054
 80 A'   34 A"   81 A'   82 A'   35 A"   83 A'   36 A"   84 A'                 
  2.330   3.744   3.757   3.795   3.934   3.936   3.943   3.947
 85 A'   37 A"   86 A'   87 A'   38 A"   88 A'   39 A"   40 A"                 
  3.950   3.956   3.966   3.978   4.048   4.084   4.213   4.282
 89 A'   41 A"   90 A'   91 A'   92 A'   93 A'   94 A'   95 A'                 
  5.951   5.968   5.968   5.970   5.990   6.002   6.705  13.726
 42 A"   43 A"   96 A'   97 A'   98 A'   99 A'  100 A'   44 A"                 
 13.762  13.851  27.673  27.724  28.299  28.312  28.312  28.314
101 A'  102 A'  103 A'  104 A'   45 A"  105 A'   46 A"  106 A'                 
 28.330  28.337  28.509  28.511  28.513  28.518  28.520  28.521
107 A'  108 A'   47 A"  109 A'   48 A"   49 A"  110 A'   50 A"                 
 28.524  28.529  28.571  28.582  35.198 127.848 127.857 127.858
111 A'  112 A'  113 A'  114 A'  115 A'   51 A"  116 A'   52 A"                 
127.860 127.874 127.883 151.496 151.540 162.8091901.6521901.699
117 A'  118 A'  119 A'  120 A'  121 A'  122 A'  123 A'  124 A'                 
 --------------------------------------------------------------

          Ground-State Mulliken Net Atomic Charges

     Atom                 Charge (a.u.)
  ----------------------------------------
      1 P                     0.302340
      2 N                    -0.278587
      3 I                     0.062201
      4 I                    -0.085954
  ----------------------------------------
  Sum of atomic charges =    -0.000000

 -----------------------------------------------------------------
                    Cartesian Multipole Moments
 -----------------------------------------------------------------
    Charge (ESU x 10^10)
                -0.0000
    Dipole Moment (Debye)
         X       1.0797      Y       1.5243      Z       0.0000
       Tot       1.8679
    Quadrupole Moments (Debye-Ang)
        XX     -69.1601     XY      -0.9970     YY     -78.4716
        XZ      -0.0000     YZ       0.0000     ZZ     -76.8427
    Octopole Moments (Debye-Ang^2)
       XXX     -14.6107    XXY      -0.0501    XYY       0.6371
       YYY      -2.3954    XXZ      -0.0000    XYZ       0.0000
       YYZ       0.0000    XZZ       0.7164    YZZ      -0.7312
       ZZZ       0.0000
    Hexadecapole Moments (Debye-Ang^3)
      XXXX   -3270.7273   XXXY     -29.5576   XXYY    -641.2978
      XYYY      -9.7181   YYYY    -163.9299   XXXZ      -0.0000
      XXYZ       0.0000   XYYZ      -0.0000   YYYZ      -0.0000
      XXZZ    -631.7664   XYZZ      -2.9015   YYZZ     -45.1151
      XZZZ      -0.0000   YZZZ       0.0000   ZZZZ    -109.8214
 -----------------------------------------------------------------
 Calculating analytic gradient of the SCF energy
 Gradient of SCF Energy
            1           2           3           4
    1   0.0768279  -0.0529570  -0.0445110   0.0206401
    2   0.0508931  -0.0585313   0.0013575   0.0062808
    3  -0.0000000   0.0000000  -0.0000000   0.0000000
 Max gradient component =       7.683E-02
 RMS gradient           =       3.783E-02
 Gradient time:  CPU 6.07 s  wall 1.62 s
 Geometry Optimization Parameters
   NAtoms,    NIC,     NZ,  NCons,   NDum,   NFix, NCnnct, MaxDiis
        4      14       4       0       0       0       0       0


** GEOMETRY OPTIMIZATION IN DELOCALIZED INTERNAL COORDINATES **
   Searching for a Minimum

   Optimization Cycle:   1

                       Coordinates (Angstroms)
     ATOM                X               Y               Z
      1  P         0.6351983648    0.6242883373    0.0000000000
      2  N        -0.7198914801   -0.7075267822    0.0000000000
      3  I        -3.2253755261   -0.0128688124    0.0000000000
      4  I         3.1406824108   -0.0703696326    0.0000000000
   Point Group: cs    Number of degrees of freedom:     5


   Energy is -14235.073518206


 Attempting to Generate Delocalized Internal Coordinates

  5 Hessian modes will be used to form the next step
  Hessian Eigenvalues:
     0.044459    0.075278    0.195927    0.250000    0.250000

 Minimum Search - Taking Simple RFO Step
 Searching for Lamda that Minimizes Along All modes
 Value Taken    Lamda =  -0.07712927
 Calculated Step too Large.  Step scaled by  0.506963
 Step Taken.  Stepsize is  0.300000

                             Maximum     Tolerance    Cnvgd?
         Gradient           0.109207      0.000300      NO
         Displacement       0.214917      0.001200      NO
         Energy change     *********      0.000001      NO


 New Cartesian Coordinates Obtained by Inverse Iteration

 Displacement from previous Coordinates is:  0.464730
 ----------------------------------------------------------------
             Standard Nuclear Orientation (Angstroms)
    I     Atom           X                Y                Z
 ----------------------------------------------------------------
    1      P       0.5413749546     0.6355536314     0.0000000000
    2      N      -0.6538572423    -0.7007669549     0.0000000000
    3      I      -3.0596749091    -0.0060032701     0.0000000000
    4      I       3.0027709662    -0.0952602963     0.0000000000
 ----------------------------------------------------------------
 Molecular Point Group                 Cs    NOp =  2
 Largest Abelian Subgroup              Cs    NOp =  2
 Nuclear Repulsion Energy =   686.3885057332 hartrees
 There are       64 alpha and       64 beta electrons
 Applying Cartesian multipole field
    Component          Value
    ---------          -----
     (2,0,0)        1.00000E-11
     (0,2,0)        2.00000E-11
     (0,0,2)       -3.00000E-11
 Nucleus-field energy     =     0.0000000358 hartrees
 Requested basis set is 6-311++G(d,p)
 There are 67 shells and 176 basis functions
 A cutoff of  1.0D-11 yielded   1512 shell pairs
 There are     11022 function pairs (     12526 Cartesian)
 Smallest overlap matrix eigenvalue = 2.47E-03
 Guess MOs from SCF MO coefficient file

 -----------------------------------------------------------------------
  General SCF calculation program by
  Eric Jon Sundstrom, Paul Horn, Yuezhi Mao, Dmitri Zuev, Alec White,
  David Stuck, Shaama M.S., Shane Yost, Joonho Lee, David Small,
  Daniel Levine, Susi Lehtola, Hugh Burton, Evgeny Epifanovsky
 -----------------------------------------------------------------------
 Exchange:     0.2000 Hartree-Fock + 0.0800 Slater + 0.7200 B88
 Correlation:  0.1900 VWN1RPA + 0.8100 LYP
 Using SG-1 standard quadrature grid
 using 4 threads for integral computing
 -------------------------------------------------------
 OpenMP Integral computing Module                
 Release: version 2.0, May 2017, Q-Chem Inc. Pleasanton 
 -------------------------------------------------------
 -------------------------------------------------------
 OpenMP BLAS3 based DFT computing Module                
 Release: version 1.0, May 2013, Q-Chem Inc. Pittsburgh 
 -------------------------------------------------------
 A restricted SCF calculation will be
 performed using DIIS
 SCF converges when DIIS error is below 1.0e-08
 ---------------------------------------
  Cycle       Energy         DIIS error
 ---------------------------------------
    1  -14235.1054161055      8.52e-04  
    2  -14235.0966724969      1.86e-03  
    3  -14235.1077395230      7.89e-04  
    4  -14235.1101139422      1.77e-04  
    5  -14235.1102443286      8.00e-05  
    6  -14235.1102779974      1.18e-05  
    7  -14235.1102786695      2.30e-06  
    8  -14235.1102787183      1.06e-06  
    9  -14235.1102787225      7.16e-07  
   10  -14235.1102787254      2.18e-07  
   11  -14235.1102787256      4.09e-08  
   12  -14235.1102787256      6.48e-09  Convergence criterion met
 ---------------------------------------
 SCF time:   CPU 20.92s  wall 6.00s 
 SCF   energy in the final basis set =   -14235.1102787256
 Total energy in the final basis set =   -14235.1102787256

 --------------------------------------------------------------
             Orbital Energies (a.u.) and Symmetries
 --------------------------------------------------------------

 Alpha MOs, Restricted
 -- Occupied --                  
*******-1165.90 -176.33 -176.33 -165.73 -165.73 -165.73 -165.73
  1 A'    2 A'    3 A'    4 A'    5 A'    6 A'    1 A"    7 A'                 
-165.73 -165.73  -77.16  -35.82  -35.82  -31.32  -31.32  -31.31
  2 A"    8 A'    9 A'   10 A'   11 A'   12 A'   13 A'    3 A"                 
-31.312 -31.310 -31.309 -22.968 -22.968 -22.967 -22.966 -22.966
 14 A'    4 A"   15 A'   16 A'   17 A'    5 A"   18 A'    6 A"                 
-22.966 -22.963 -22.963 -22.960 -22.960 -14.414  -6.648  -6.373
 19 A'    7 A"   20 A'   21 A'    8 A"   22 A'   23 A'   24 A'                 
 -6.371  -4.809  -4.808  -4.805  -4.786  -4.784  -4.772  -4.771
 25 A'   26 A'    9 A"   27 A'   28 A'   29 A'   10 A"   30 A'                 
 -4.767  -4.767  -2.050  -2.050  -2.046  -2.045  -2.045  -2.045
 11 A"   31 A'   32 A'   33 A'   12 A"   34 A'   35 A'   13 A"                 
 -2.035  -2.035  -2.029  -2.029  -0.829  -0.687  -0.646  -0.555
 14 A"   36 A'   37 A'   15 A"   38 A'   39 A'   40 A'   41 A'                 
 -0.393  -0.374  -0.345  -0.306  -0.301  -0.291  -0.276  -0.275
 42 A'   43 A'   16 A"   44 A'   17 A"   45 A'   18 A"   46 A'                 
 -- Virtual --                   
 -0.179  -0.149  -0.093  -0.012   0.008   0.035   0.041   0.057
 47 A'   19 A"   48 A'   49 A'   50 A'   51 A'   20 A"   52 A'                 
  0.126   0.131   0.138   0.154   0.179   0.194   0.198   0.216
 53 A'   54 A'   21 A"   55 A'   56 A'   22 A"   57 A'   58 A'                 
  0.217   0.221   0.254   0.273   0.299   0.315   0.361   0.378
 23 A"   59 A'   60 A'   24 A"   61 A'   62 A'   25 A"   63 A'                 
  0.379   0.386   0.394   0.398   0.407   0.409   0.467   0.482
 26 A"   64 A'   27 A"   65 A'   66 A'   28 A"   67 A'   68 A'                 
  0.549   0.575   0.601   0.635   0.652   0.783   0.836   0.838
 69 A'   70 A'   29 A"   71 A'   30 A"   72 A'   73 A'   31 A"                 
  0.858   0.959   1.132   1.260   1.284   1.289   1.293   1.303
 74 A'   75 A'   76 A'   32 A"   33 A"   77 A'   78 A'   79 A'                 
  1.340   1.471   1.535   1.641   1.935   1.999   2.020   2.082
 80 A'   34 A"   81 A'   82 A'   35 A"   83 A'   36 A"   84 A'                 
  2.402   3.747   3.775   3.814   3.938   3.941   3.945   3.948
 85 A'   37 A"   86 A'   87 A'   38 A"   88 A'   39 A"   40 A"                 
  3.949   3.956   3.973   3.984   4.065   4.090   4.219   4.305
 89 A'   41 A"   90 A'   91 A'   92 A'   93 A'   94 A'   95 A'                 
  5.952   5.971   5.972   5.974   5.996   6.005   6.763  13.733
 42 A"   43 A"   96 A'   97 A'   98 A'   99 A'  100 A'   44 A"                 
 13.779  13.860  27.677  27.740  28.300  28.315  28.315  28.317
101 A'  102 A'  103 A'  104 A'   45 A"   46 A"  105 A'  106 A'                 
 28.332  28.341  28.513  28.515  28.516  28.517  28.519  28.520
107 A'  108 A'   47 A"  109 A'   48 A"   49 A"  110 A'   50 A"                 
 28.528  28.531  28.581  28.590  35.213 127.849 127.860 127.860
111 A'  112 A'  113 A'  114 A'  115 A'   51 A"  116 A'   52 A"                 
127.862 127.878 127.886 151.499 151.555 162.8671901.6561901.714
117 A'  118 A'  119 A'  120 A'  121 A'  122 A'  123 A'  124 A'                 

 Beta MOs, Restricted
 -- Occupied --                  
*******-1165.90 -176.33 -176.33 -165.73 -165.73 -165.73 -165.73
  1 A'    2 A'    3 A'    4 A'    5 A'    6 A'    1 A"    7 A'                 
-165.73 -165.73  -77.16  -35.82  -35.82  -31.32  -31.32  -31.31
  2 A"    8 A'    9 A'   10 A'   11 A'   12 A'   13 A'    3 A"                 
-31.312 -31.310 -31.309 -22.968 -22.968 -22.967 -22.966 -22.966
 14 A'    4 A"   15 A'   16 A'   17 A'    5 A"   18 A'    6 A"                 
-22.966 -22.963 -22.963 -22.960 -22.960 -14.414  -6.648  -6.373
 19 A'    7 A"   20 A'   21 A'    8 A"   22 A'   23 A'   24 A'                 
 -6.371  -4.809  -4.808  -4.805  -4.786  -4.784  -4.772  -4.771
 25 A'   26 A'    9 A"   27 A'   28 A'   29 A'   10 A"   30 A'                 
 -4.767  -4.767  -2.050  -2.050  -2.046  -2.045  -2.045  -2.045
 11 A"   31 A'   32 A'   33 A'   12 A"   34 A'   35 A'   13 A"                 
 -2.035  -2.035  -2.029  -2.029  -0.829  -0.687  -0.646  -0.555
 14 A"   36 A'   37 A'   15 A"   38 A'   39 A'   40 A'   41 A'                 
 -0.393  -0.374  -0.345  -0.306  -0.301  -0.291  -0.276  -0.275
 42 A'   43 A'   16 A"   44 A'   17 A"   45 A'   18 A"   46 A'                 
 -- Virtual --                   
 -0.179  -0.149  -0.093  -0.012   0.008   0.035   0.041   0.057
 47 A'   19 A"   48 A'   49 A'   50 A'   51 A'   20 A"   52 A'                 
  0.126   0.131   0.138   0.154   0.179   0.194   0.198   0.216
 53 A'   54 A'   21 A"   55 A'   56 A'   22 A"   57 A'   58 A'                 
  0.217   0.221   0.254   0.273   0.299   0.315   0.361   0.378
 23 A"   59 A'   60 A'   24 A"   61 A'   62 A'   25 A"   63 A'                 
  0.379   0.386   0.394   0.398   0.407   0.409   0.467   0.482
 26 A"   64 A'   27 A"   65 A'   66 A'   28 A"   67 A'   68 A'                 
  0.549   0.575   0.601   0.635   0.652   0.783   0.836   0.838
 69 A'   70 A'   29 A"   71 A'   30 A"   72 A'   73 A'   31 A"                 
  0.858   0.959   1.132   1.260   1.284   1.289   1.293   1.303
 74 A'   75 A'   76 A'   32 A"   33 A"   77 A'   78 A'   79 A'                 
  1.340   1.471   1.535   1.641   1.935   1.999   2.020   2.082
 80 A'   34 A"   81 A'   82 A'   35 A"   83 A'   36 A"   84 A'                 
  2.402   3.747   3.775   3.814   3.938   3.941   3.945   3.948
 85 A'   37 A"   86 A'   87 A'   38 A"   88 A'   39 A"   40 A"                 
  3.949   3.956   3.973   3.984   4.065   4.090   4.219   4.305
 89 A'   41 A"   90 A'   91 A'   92 A'   93 A'   94 A'   95 A'                 
  5.952   5.971   5.972   5.974   5.996   6.005   6.763  13.733
 42 A"   43 A"   96 A'   97 A'   98 A'   99 A'  100 A'   44 A"                 
 13.779  13.860  27.677  27.740  28.300  28.315  28.315  28.317
101 A'  102 A'  103 A'  104 A'   45 A"   46 A"  105 A'  106 A'                 
 28.332  28.341  28.513  28.515  28.516  28.517  28.519  28.520
107 A'  108 A'   47 A"  109 A'   48 A"   49 A"  110 A'   50 A"                 
 28.528  28.531  28.581  28.590  35.213 127.849 127.860 127.860
111 A'  112 A'  113 A'  114 A'  115 A'   51 A"  116 A'   52 A"                 
127.862 127.878 127.886 151.499 151.555 162.8671901.6561901.714
117 A'  118 A'  119 A'  120 A'  121 A'  122 A'  123 A'  124 A'                 
 --------------------------------------------------------------

          Ground-State Mulliken Net Atomic Charges

     Atom                 Charge (a.u.)
  ----------------------------------------
      1 P                     0.300815
      2 N                    -0.290555
      3 I                     0.080626
      4 I                    -0.090885
  ----------------------------------------
  Sum of atomic charges =     0.000000

 -----------------------------------------------------------------
                    Cartesian Multipole Moments
 -----------------------------------------------------------------
    Charge (ESU x 10^10)
                 0.0000
    Dipole Moment (Debye)
         X       0.6421      Y       1.6054      Z      -0.0000
       Tot       1.7290
    Quadrupole Moments (Debye-Ang)
        XX     -69.1733     XY      -1.2072     YY     -78.4179
        XZ      -0.0000     YZ      -0.0000     ZZ     -76.4644
    Octopole Moments (Debye-Ang^2)
       XXX     -17.1700    XXY      -0.0274    XYY       0.2280
       YYY      -1.4470    XXZ      -0.0000    XYZ       0.0000
       YYZ       0.0000    XZZ       0.3190    YZZ      -0.3736
       ZZZ      -0.0000
    Hexadecapole Moments (Debye-Ang^3)
      XXXX   -2971.3504   XXXY     -25.7866   XXYY    -582.8777
      XYYY       0.9286   YYYY    -165.2877   XXXZ      -0.0000
      XXYZ      -0.0000   XYYZ       0.0000   YYYZ       0.0000
      XXZZ    -574.6503   XYZZ       0.5945   YYZZ     -45.0058
      XZZZ      -0.0000   YZZZ       0.0000   ZZZZ    -108.5646
 -----------------------------------------------------------------
 Calculating analytic gradient of the SCF energy
 Gradient of SCF Energy
            1           2           3           4
    1   0.0664921  -0.0454910  -0.0375953   0.0165942
    2   0.0500981  -0.0615826   0.0053476   0.0061369
    3  -0.0000000   0.0000000  -0.0000000   0.0000000
 Max gradient component =       6.649E-02
 RMS gradient           =       3.482E-02
 Gradient time:  CPU 6.38 s  wall 1.69 s
 Geometry Optimization Parameters
   NAtoms,    NIC,     NZ,  NCons,   NDum,   NFix, NCnnct, MaxDiis
        4      14       4       0       0       0       0       0

 Cartesian Hessian Update
 Hessian Updated using BFGS Update


** GEOMETRY OPTIMIZATION IN DELOCALIZED INTERNAL COORDINATES **
   Searching for a Minimum

   Optimization Cycle:   2

                       Coordinates (Angstroms)
     ATOM                X               Y               Z
      1  P         0.5413749546    0.6355536314    0.0000000000
      2  N        -0.6538572423   -0.7007669549    0.0000000000
      3  I        -3.0596749091   -0.0060032701    0.0000000000
      4  I         3.0027709662   -0.0952602963    0.0000000000
   Point Group: cs    Number of degrees of freedom:     5


   Energy is -14235.110278726

 Hessian Updated using BFGS Update

  5 Hessian modes will be used to form the next step
  Hessian Eigenvalues:
     0.037843    0.069675    0.082211    0.237269    0.320677

 Minimum Search - Taking Simple RFO Step
 Searching for Lamda that Minimizes Along All modes
 Value Taken    Lamda =  -0.09678030
 Calculated Step too Large.  Step scaled by  0.372574
 Step Taken.  Stepsize is  0.300000

                             Maximum     Tolerance    Cnvgd?
         Gradient           0.090594      0.000300      NO
         Displacement       0.206056      0.001200      NO
         Energy change     -0.036761      0.000001      NO


 New Cartesian Coordinates Obtained by Inverse Iteration

 Displacement from previous Coordinates is:  0.487776
 ----------------------------------------------------------------
             Standard Nuclear Orientation (Angstroms)
    I     Atom           X                Y                Z
 ----------------------------------------------------------------
    1      P       0.4574863392     0.6821696527     0.0000000000
    2      N      -0.5608632287    -0.6377881283     0.0000000000
    3      I      -2.9258772870    -0.0454253181     0.0000000000
    4      I       2.8598679460    -0.1654330962     0.0000000000
 ----------------------------------------------------------------
 Molecular Point Group                 Cs    NOp =  2
 Largest Abelian Subgroup              Cs    NOp =  2
 Nuclear Repulsion Energy =   714.2714450807 hartrees
 There are       64 alpha and       64 beta electrons
 Applying Cartesian multipole field
    Component          Value
    ---------          -----
     (2,0,0)        1.00000E-11
     (0,2,0)        2.00000E-11
     (0,0,2)       -3.00000E-11
 Nucleus-field energy     =     0.0000000327 hartrees
 Requested basis set is 6-311++G(d,p)
 There are 67 shells and 176 basis functions
 A cutoff of  1.0D-11 yielded   1559 shell pairs
 There are     11434 function pairs (     12976 Cartesian)
 Smallest overlap matrix eigenvalue = 2.46E-03
 Guess MOs from SCF MO coefficient file

 -----------------------------------------------------------------------
  General SCF calculation program by
  Eric Jon Sundstrom, Paul Horn, Yuezhi Mao, Dmitri Zuev, Alec White,
  David Stuck, Shaama M.S., Shane Yost, Joonho Lee, David Small,
  Daniel Levine, Susi Lehtola, Hugh Burton, Evgeny Epifanovsky
 -----------------------------------------------------------------------
 Exchange:     0.2000 Hartree-Fock + 0.0800 Slater + 0.7200 B88
 Correlation:  0.1900 VWN1RPA + 0.8100 LYP
 Using SG-1 standard quadrature grid
 using 4 threads for integral computing
 -------------------------------------------------------
 OpenMP Integral computing Module                
 Release: version 2.0, May 2017, Q-Chem Inc. Pleasanton 
 -------------------------------------------------------
 -------------------------------------------------------
 OpenMP BLAS3 based DFT computing Module                
 Release: version 1.0, May 2013, Q-Chem Inc. Pittsburgh 
 -------------------------------------------------------
 A restricted SCF calculation will be
 performed using DIIS
 SCF converges when DIIS error is below 1.0e-08
 ---------------------------------------
  Cycle       Energy         DIIS error
 ---------------------------------------
    1  -14235.1333928137      1.10e-03  
    2  -14235.1283290722      1.84e-03  
    3  -14235.1367937341      1.08e-03  
    4  -14235.1413251989      1.62e-04  
    5  -14235.1414063767      8.55e-05  
    6  -14235.1414442381      1.29e-05  
    7  -14235.1414448860      2.27e-06  
    8  -14235.1414449160      1.55e-06  
    9  -14235.1414449257      4.73e-07  
   10  -14235.1414449269      2.70e-07  
   11  -14235.1414449273      4.34e-08  
   12  -14235.1414449272      6.14e-09  Convergence criterion met
 ---------------------------------------
 SCF time:   CPU 21.81s  wall 6.00s 
 SCF   energy in the final basis set =   -14235.1414449272
 Total energy in the final basis set =   -14235.1414449272

 --------------------------------------------------------------
             Orbital Energies (a.u.) and Symmetries
 --------------------------------------------------------------

 Alpha MOs, Restricted
 -- Occupied --                  
*******-1165.89 -176.33 -176.32 -165.73 -165.73 -165.73 -165.73
  1 A'    2 A'    3 A'    4 A'    5 A'    1 A"    6 A'    7 A'                 
-165.72 -165.72  -77.15  -35.83  -35.82  -31.32  -31.31  -31.31
  2 A"    8 A'    9 A'   10 A'   11 A'   12 A'    3 A"   13 A'                 
-31.311 -31.306 -31.306 -22.971 -22.969 -22.969 -22.963 -22.963
 14 A'    4 A"   15 A'   16 A'    5 A"   17 A'   18 A'    6 A"                 
-22.962 -22.961 -22.960 -22.957 -22.957 -14.402  -6.641  -6.374
 19 A'    7 A"   20 A'    8 A"   21 A'   22 A'   23 A'   24 A'                 
 -6.368  -4.802  -4.801  -4.798  -4.789  -4.778  -4.770  -4.770
 25 A'   26 A'    9 A"   27 A'   28 A'   29 A'   30 A'   10 A"                 
 -4.767  -4.766  -2.053  -2.048  -2.048  -2.044  -2.041  -2.040
 11 A"   31 A'   32 A'   33 A'   12 A"   34 A'   13 A"   35 A'                 
 -2.032  -2.032  -2.030  -2.030  -0.862  -0.683  -0.649  -0.544
 36 A'   14 A"   15 A"   37 A'   38 A'   39 A'   40 A'   41 A'                 
 -0.397  -0.390  -0.360  -0.302  -0.300  -0.289  -0.278  -0.278
 42 A'   43 A'   16 A"   44 A'   17 A"   45 A'   18 A"   46 A'                 
 -- Virtual --                   
 -0.171  -0.136  -0.081   0.003   0.009   0.035   0.041   0.065
 47 A'   19 A"   48 A'   49 A'   50 A'   51 A'   20 A"   52 A'                 
  0.124   0.137   0.138   0.161   0.174   0.193   0.197   0.212
 53 A'   21 A"   54 A'   55 A'   56 A'   22 A"   57 A'   58 A'                 
  0.215   0.231   0.257   0.276   0.312   0.322   0.358   0.382
 23 A"   59 A'   60 A'   24 A"   61 A'   62 A'   25 A"   26 A"                 
  0.383   0.390   0.395   0.398   0.412   0.415   0.480   0.493
 63 A'   64 A'   27 A"   65 A'   28 A"   66 A'   67 A'   68 A'                 
  0.579   0.594   0.614   0.645   0.658   0.762   0.836   0.860
 69 A'   70 A'   29 A"   71 A'   30 A"   72 A'   31 A"   73 A'                 
  0.928   0.956   1.138   1.261   1.286   1.287   1.295   1.304
 74 A'   75 A'   76 A'   32 A"   33 A"   77 A'   78 A'   79 A'                 
  1.346   1.479   1.552   1.624   1.935   2.029   2.062   2.113
 80 A'   34 A"   81 A'   82 A'   35 A"   83 A'   36 A"   84 A'                 
  2.506   3.749   3.786   3.866   3.943   3.944   3.948   3.951
 85 A'   37 A"   86 A'   87 A'   38 A"   39 A"   88 A'   89 A'                 
  3.954   3.957   3.974   4.000   4.086   4.093   4.230   4.326
 40 A"   41 A"   90 A'   91 A'   92 A'   93 A'   94 A'   95 A'                 
  5.953   5.971   5.975   5.981   6.001   6.007   6.850  13.741
 42 A"   96 A'   43 A"   97 A'   98 A'   99 A'  100 A'   44 A"                 
 13.812  13.881  27.686  27.757  28.301  28.314  28.319  28.324
101 A'  102 A'  103 A'  104 A'   45 A"  105 A'   46 A"  106 A'                 
 28.333  28.346  28.514  28.516  28.517  28.520  28.521  28.524
107 A'  108 A'   47 A"   48 A"  109 A'   49 A"  110 A'   50 A"                 
 28.527  28.539  28.588  28.601  35.228 127.849 127.859 127.864
111 A'  112 A'  113 A'  114 A'  115 A'   51 A"  116 A'   52 A"                 
127.869 127.879 127.891 151.508 151.570 162.9601901.6641901.729
117 A'  118 A'  119 A'  120 A'  121 A'  122 A'  123 A'  124 A'                 

 Beta MOs, Restricted
 -- Occupied --                  
*******-1165.89 -176.33 -176.32 -165.73 -165.73 -165.73 -165.73
  1 A'    2 A'    3 A'    4 A'    5 A'    1 A"    6 A'    7 A'                 
-165.72 -165.72  -77.15  -35.83  -35.82  -31.32  -31.31  -31.31
  2 A"    8 A'    9 A'   10 A'   11 A'   12 A'    3 A"   13 A'                 
-31.311 -31.306 -31.306 -22.971 -22.969 -22.969 -22.963 -22.963
 14 A'    4 A"   15 A'   16 A'    5 A"   17 A'   18 A'    6 A"                 
-22.962 -22.961 -22.960 -22.957 -22.957 -14.402  -6.641  -6.374
 19 A'    7 A"   20 A'    8 A"   21 A'   22 A'   23 A'   24 A'                 
 -6.368  -4.802  -4.801  -4.798  -4.789  -4.778  -4.770  -4.770
 25 A'   26 A'    9 A"   27 A'   28 A'   29 A'   30 A'   10 A"                 
 -4.767  -4.766  -2.053  -2.048  -2.048  -2.044  -2.041  -2.040
 11 A"   31 A'   32 A'   33 A'   12 A"   34 A'   13 A"   35 A'                 
 -2.032  -2.032  -2.030  -2.030  -0.862  -0.683  -0.649  -0.544
 36 A'   14 A"   15 A"   37 A'   38 A'   39 A'   40 A'   41 A'                 
 -0.397  -0.390  -0.360  -0.302  -0.300  -0.289  -0.278  -0.278
 42 A'   43 A'   16 A"   44 A'   17 A"   45 A'   18 A"   46 A'                 
 -- Virtual --                   
 -0.171  -0.136  -0.081   0.003   0.009   0.035   0.041   0.065
 47 A'   19 A"   48 A'   49 A'   50 A'   51 A'   20 A"   52 A'                 
  0.124   0.137   0.138   0.161   0.174   0.193   0.197   0.212
 53 A'   21 A"   54 A'   55 A'   56 A'   22 A"   57 A'   58 A'                 
  0.215   0.231   0.257   0.276   0.312   0.322   0.358   0.382
 23 A"   59 A'   60 A'   24 A"   61 A'   62 A'   25 A"   26 A"                 
  0.383   0.390   0.395   0.398   0.412   0.415   0.480   0.493
 63 A'   64 A'   27 A"   65 A'   28 A"   66 A'   67 A'   68 A'                 
  0.579   0.594   0.614   0.645   0.658   0.762   0.836   0.860
 69 A'   70 A'   29 A"   71 A'   30 A"   72 A'   31 A"   73 A'                 
  0.928   0.956   1.138   1.261   1.286   1.287   1.295   1.304
 74 A'   75 A'   76 A'   32 A"   33 A"   77 A'   78 A'   79 A'                 
  1.346   1.479   1.552   1.624   1.935   2.029   2.062   2.113
 80 A'   34 A"   81 A'   82 A'   35 A"   83 A'   36 A"   84 A'                 
  2.506   3.749   3.786   3.866   3.943   3.944   3.948   3.951
 85 A'   37 A"   86 A'   87 A'   38 A"   39 A"   88 A'   89 A'                 
  3.954   3.957   3.974   4.000   4.086   4.093   4.230   4.326
 40 A"   41 A"   90 A'   91 A'   92 A'   93 A'   94 A'   95 A'                 
  5.953   5.971   5.975   5.981   6.001   6.007   6.850  13.741
 42 A"   96 A'   43 A"   97 A'   98 A'   99 A'  100 A'   44 A"                 
 13.812  13.881  27.686  27.757  28.301  28.314  28.319  28.324
101 A'  102 A'  103 A'  104 A'   45 A"  105 A'   46 A"  106 A'                 
 28.333  28.346  28.514  28.516  28.517  28.520  28.521  28.524
107 A'  108 A'   47 A"   48 A"  109 A'   49 A"  110 A'   50 A"                 
 28.527  28.539  28.588  28.601  35.228 127.849 127.859 127.864
111 A'  112 A'  113 A'  114 A'  115 A'   51 A"  116 A'   52 A"                 
127.869 127.879 127.891 151.508 151.570 162.9601901.6641901.729
117 A'  118 A'  119 A'  120 A'  121 A'  122 A'  123 A'  124 A'                 
 --------------------------------------------------------------

          Ground-State Mulliken Net Atomic Charges

     Atom                 Charge (a.u.)
  ----------------------------------------
      1 P                     0.302592
      2 N                    -0.288534
      3 I                     0.089166
      4 I                    -0.103225
  ----------------------------------------
  Sum of atomic charges =     0.000000

 -----------------------------------------------------------------
                    Cartesian Multipole Moments
 -----------------------------------------------------------------
    Charge (ESU x 10^10)
                 0.0000
    Dipole Moment (Debye)
         X       0.1244      Y       1.6831      Z      -0.0000
       Tot       1.6877
    Quadrupole Moments (Debye-Ang)
        XX     -69.7117     XY      -1.1724     YY     -78.0092
        XZ      -0.0000     YZ      -0.0000     ZZ     -76.0551
    Octopole Moments (Debye-Ang^2)
       XXX     -18.8232    XXY      -0.0807    XYY       0.8930
       YYY       4.9219    XXZ      -0.0000    XYZ       0.0000
       YYZ      -0.0000    XZZ       0.5843    YZZ       1.9203
       ZZZ      -0.0000
    Hexadecapole Moments (Debye-Ang^3)
      XXXX   -2720.0744   XXXY     -19.4657   XXYY    -532.7952
      XYYY      10.4959   YYYY    -169.4127   XXXZ      -0.0000
      XXYZ      -0.0000   XYYZ      -0.0000   YYYZ       0.0000
      XXZZ    -525.9785   XYZZ       3.7180   YYZZ     -45.3399
      XZZZ      -0.0000   YZZZ       0.0000   ZZZZ    -107.2977
 -----------------------------------------------------------------
 Calculating analytic gradient of the SCF energy
 Gradient of SCF Energy
            1           2           3           4
    1   0.0395879  -0.0132082  -0.0369712   0.0105914
    2   0.0331665  -0.0435201   0.0066914   0.0036622
    3  -0.0000000   0.0000000  -0.0000000   0.0000000
 Max gradient component =       4.352E-02
 RMS gradient           =       2.286E-02
 Gradient time:  CPU 6.71 s  wall 1.78 s
 Geometry Optimization Parameters
   NAtoms,    NIC,     NZ,  NCons,   NDum,   NFix, NCnnct, MaxDiis
        4      14       4       0       0       0       0       0

 Cartesian Hessian Update
 Hessian Updated using BFGS Update


** GEOMETRY OPTIMIZATION IN DELOCALIZED INTERNAL COORDINATES **
   Searching for a Minimum

   Optimization Cycle:   3

                       Coordinates (Angstroms)
     ATOM                X               Y               Z
      1  P         0.4574863392    0.6821696527    0.0000000000
      2  N        -0.5608632287   -0.6377881283    0.0000000000
      3  I        -2.9258772870   -0.0454253181    0.0000000000
      4  I         2.8598679460   -0.1654330962    0.0000000000
   Point Group: cs    Number of degrees of freedom:     5


   Energy is -14235.141444927

 Hessian Updated using BFGS Update

  5 Hessian modes will be used to form the next step
  Hessian Eigenvalues:
     0.040845    0.078004    0.166555    0.235466    0.323774

 Minimum Search - Taking Simple RFO Step
 Searching for Lamda that Minimizes Along All modes
 Value Taken    Lamda =  -0.04707948
 Calculated Step too Large.  Step scaled by  0.473795
 Step Taken.  Stepsize is  0.300000

                             Maximum     Tolerance    Cnvgd?
         Gradient           0.060757      0.000300      NO
         Displacement       0.178415      0.001200      NO
         Energy change     -0.031166      0.000001      NO


 New Cartesian Coordinates Obtained by Inverse Iteration

 Displacement from previous Coordinates is:  0.450123
 ----------------------------------------------------------------
             Standard Nuclear Orientation (Angstroms)
    I     Atom           X                Y                Z
 ----------------------------------------------------------------
    1      P       0.3872188438     0.7290474460     0.0000000000
    2      N      -0.5148985324    -0.5732994270     0.0000000000
    3      I      -2.7783230774    -0.0920065002     0.0000000000
    4      I       2.7366165353    -0.2302184087     0.0000000000
 ----------------------------------------------------------------
 Molecular Point Group                 Cs    NOp =  2
 Largest Abelian Subgroup              Cs    NOp =  2
 Nuclear Repulsion Energy =   743.8287088790 hartrees
 There are       64 alpha and       64 beta electrons
 Applying Cartesian multipole field
    Component          Value
    ---------          -----
     (2,0,0)        1.00000E-11
     (0,2,0)        2.00000E-11
     (0,0,2)       -3.00000E-11
 Nucleus-field energy     =     0.0000000299 hartrees
 Requested basis set is 6-311++G(d,p)
 There are 67 shells and 176 basis functions
 A cutoff of  1.0D-11 yielded   1584 shell pairs
 There are     11555 function pairs (     13116 Cartesian)
 Smallest overlap matrix eigenvalue = 2.44E-03
 Guess MOs from SCF MO coefficient file

 -----------------------------------------------------------------------
  General SCF calculation program by
  Eric Jon Sundstrom, Paul Horn, Yuezhi Mao, Dmitri Zuev, Alec White,
  David Stuck, Shaama M.S., Shane Yost, Joonho Lee, David Small,
  Daniel Levine, Susi Lehtola, Hugh Burton, Evgeny Epifanovsky
 -----------------------------------------------------------------------
 Exchange:     0.2000 Hartree-Fock + 0.0800 Slater + 0.7200 B88
 Correlation:  0.1900 VWN1RPA + 0.8100 LYP
 Using SG-1 standard quadrature grid
 using 4 threads for integral computing
 -------------------------------------------------------
 OpenMP Integral computing Module                
 Release: version 2.0, May 2017, Q-Chem Inc. Pleasanton 
 -------------------------------------------------------
 -------------------------------------------------------
 OpenMP BLAS3 based DFT computing Module                
 Release: version 1.0, May 2013, Q-Chem Inc. Pittsburgh 
 -------------------------------------------------------
 A restricted SCF calculation will be
 performed using DIIS
 SCF converges when DIIS error is below 1.0e-08
 ---------------------------------------
  Cycle       Energy         DIIS error
 ---------------------------------------
    1  -14235.1524535430      9.66e-04  
    2  -14235.1493229551      1.55e-03  
    3  -14235.1560780970      7.58e-04  
    4  -14235.1582390306      1.29e-04  
    5  -14235.1583008386      5.78e-05  
    6  -14235.1583164118      9.13e-06  
    7  -14235.1583167926      3.81e-06  
    8  -14235.1583168482      2.11e-06  
    9  -14235.1583168689      3.47e-07  
   10  -14235.1583168694      1.87e-07  
   11  -14235.1583168696      2.40e-08  
   12  -14235.1583168696      4.96e-09  Convergence criterion met
 ---------------------------------------
 SCF time:   CPU 22.43s  wall 6.00s 
 SCF   energy in the final basis set =   -14235.1583168696
 Total energy in the final basis set =   -14235.1583168696

 --------------------------------------------------------------
             Orbital Energies (a.u.) and Symmetries
 --------------------------------------------------------------

 Alpha MOs, Restricted
 -- Occupied --                  
*******-1165.88 -176.33 -176.32 -165.74 -165.73 -165.73 -165.72
  1 A'    2 A'    3 A'    4 A'    5 A'    1 A"    6 A'    7 A'                 
-165.72 -165.72  -77.14  -35.83  -35.81  -31.32  -31.32  -31.32
  2 A"    8 A'    9 A'   10 A'   11 A'   12 A'    3 A"   13 A'                 
-31.304 -31.299 -31.299 -22.973 -22.972 -22.972 -22.966 -22.966
 14 A'    4 A"   15 A'   16 A'    5 A"   17 A'   18 A'    6 A"                 
-22.955 -22.954 -22.953 -22.950 -22.950 -14.390  -6.636  -6.377
 19 A'    7 A"   20 A'    8 A"   21 A'   22 A'   23 A'   24 A'                 
 -6.361  -4.797  -4.796  -4.792  -4.792  -4.773  -4.773  -4.771
 25 A'   26 A'    9 A"   27 A'   28 A'   29 A'   10 A"   30 A'                 
 -4.760  -4.759  -2.057  -2.051  -2.051  -2.037  -2.035  -2.035
 11 A"   31 A'   32 A'   33 A'   12 A"   34 A'   35 A'   13 A"                 
 -2.034  -2.033  -2.023  -2.023  -0.890  -0.682  -0.651  -0.537
 14 A"   36 A'   15 A"   37 A'   38 A'   39 A'   40 A'   41 A'                 
 -0.410  -0.398  -0.375  -0.299  -0.298  -0.286  -0.278  -0.276
 42 A'   43 A'   16 A"   44 A'   17 A"   45 A'   46 A'   18 A"                 
 -- Virtual --                   
 -0.154  -0.127  -0.075   0.009   0.012   0.034   0.041   0.072
 47 A'   19 A"   48 A'   49 A'   50 A'   51 A'   20 A"   52 A'                 
  0.123   0.135   0.142   0.170   0.171   0.195   0.196   0.210
 53 A'   21 A"   54 A'   55 A'   56 A'   22 A"   57 A'   58 A'                 
  0.212   0.235   0.260   0.278   0.322   0.338   0.355   0.383
 23 A"   59 A'   60 A'   24 A"   61 A'   62 A'   25 A"   63 A'                 
  0.384   0.396   0.398   0.403   0.418   0.419   0.489   0.499
 26 A"   64 A'   27 A"   65 A'   28 A"   66 A'   67 A'   68 A'                 
  0.608   0.622   0.628   0.660   0.662   0.753   0.833   0.861
 69 A'   70 A'   29 A"   30 A"   71 A'   72 A'   31 A"   73 A'                 
  0.939   1.009   1.158   1.262   1.283   1.290   1.295   1.307
 74 A'   75 A'   76 A'   32 A"   77 A'   33 A"   78 A'   79 A'                 
  1.355   1.485   1.559   1.612   1.939   2.059   2.097   2.151
 80 A'   34 A"   81 A'   82 A'   35 A"   83 A'   36 A"   84 A'                 
  2.579   3.753   3.777   3.929   3.940   3.948   3.950   3.960
 85 A'   37 A"   86 A'   87 A'   38 A"   88 A'   39 A"   40 A"                 
  3.960   3.963   3.979   4.030   4.103   4.134   4.244   4.352
 89 A'   41 A"   90 A'   91 A'   92 A'   93 A'   94 A'   95 A'                 
  5.954   5.972   5.980   5.989   5.998   6.017   6.912  13.746
 42 A"   96 A'   43 A"   97 A'   98 A'   99 A'  100 A'   44 A"                 
 13.833  13.927  27.703  27.781  28.301  28.314  28.325  28.331
101 A'  102 A'  103 A'  104 A'   45 A"  105 A'   46 A"  106 A'                 
 28.333  28.353  28.512  28.516  28.516  28.526  28.527  28.530
107 A'  108 A'   47 A"  109 A'   48 A"  110 A'   49 A"  111 A'                 
 28.531  28.549  28.598  28.618  35.248 127.849 127.858 127.871
 50 A"  112 A'  113 A'  114 A'  115 A'   51 A"  116 A'   52 A"                 
127.877 127.879 127.899 151.524 151.591 163.0351901.6811901.751
117 A'  118 A'  119 A'  120 A'  121 A'  122 A'  123 A'  124 A'                 

 Beta MOs, Restricted
 -- Occupied --                  
*******-1165.88 -176.33 -176.32 -165.74 -165.73 -165.73 -165.72
  1 A'    2 A'    3 A'    4 A'    5 A'    1 A"    6 A'    7 A'                 
-165.72 -165.72  -77.14  -35.83  -35.81  -31.32  -31.32  -31.32
  2 A"    8 A'    9 A'   10 A'   11 A'   12 A'    3 A"   13 A'                 
-31.304 -31.299 -31.299 -22.973 -22.972 -22.972 -22.966 -22.966
 14 A'    4 A"   15 A'   16 A'    5 A"   17 A'   18 A'    6 A"                 
-22.955 -22.954 -22.953 -22.950 -22.950 -14.390  -6.636  -6.377
 19 A'    7 A"   20 A'    8 A"   21 A'   22 A'   23 A'   24 A'                 
 -6.361  -4.797  -4.796  -4.792  -4.792  -4.773  -4.773  -4.771
 25 A'   26 A'    9 A"   27 A'   28 A'   29 A'   10 A"   30 A'                 
 -4.760  -4.759  -2.057  -2.051  -2.051  -2.037  -2.035  -2.035
 11 A"   31 A'   32 A'   33 A'   12 A"   34 A'   35 A'   13 A"                 
 -2.034  -2.033  -2.023  -2.023  -0.890  -0.682  -0.651  -0.537
 14 A"   36 A'   15 A"   37 A'   38 A'   39 A'   40 A'   41 A'                 
 -0.410  -0.398  -0.375  -0.299  -0.298  -0.286  -0.278  -0.276
 42 A'   43 A'   16 A"   44 A'   17 A"   45 A'   46 A'   18 A"                 
 -- Virtual --                   
 -0.154  -0.127  -0.075   0.009   0.012   0.034   0.041   0.072
 47 A'   19 A"   48 A'   49 A'   50 A'   51 A'   20 A"   52 A'                 
  0.123   0.135   0.142   0.170   0.171   0.195   0.196   0.210
 53 A'   21 A"   54 A'   55 A'   56 A'   22 A"   57 A'   58 A'                 
  0.212   0.235   0.260   0.278   0.322   0.338   0.355   0.383
 23 A"   59 A'   60 A'   24 A"   61 A'   62 A'   25 A"   63 A'                 
  0.384   0.396   0.398   0.403   0.418   0.419   0.489   0.499
 26 A"   64 A'   27 A"   65 A'   28 A"   66 A'   67 A'   68 A'                 
  0.608   0.622   0.628   0.660   0.662   0.753   0.833   0.861
 69 A'   70 A'   29 A"   30 A"   71 A'   72 A'   31 A"   73 A'                 
  0.939   1.009   1.158   1.262   1.283   1.290   1.295   1.307
 74 A'   75 A'   76 A'   32 A"   77 A'   33 A"   78 A'   79 A'                 
  1.355   1.485   1.559   1.612   1.939   2.059   2.097   2.151
 80 A'   34 A"   81 A'   82 A'   35 A"   83 A'   36 A"   84 A'                 
  2.579   3.753   3.777   3.929   3.940   3.948   3.950   3.960
 85 A'   37 A"   86 A'   87 A'   38 A"   88 A'   39 A"   40 A"                 
  3.960   3.963   3.979   4.030   4.103   4.134   4.244   4.352
 89 A'   41 A"   90 A'   91 A'   92 A'   93 A'   94 A'   95 A'                 
  5.954   5.972   5.980   5.989   5.998   6.017   6.912  13.746
 42 A"   96 A'   43 A"   97 A'   98 A'   99 A'  100 A'   44 A"                 
 13.833  13.927  27.703  27.781  28.301  28.314  28.325  28.331
101 A'  102 A'  103 A'  104 A'   45 A"  105 A'   46 A"  106 A'                 
 28.333  28.353  28.512  28.516  28.516  28.526  28.527  28.530
107 A'  108 A'   47 A"  109 A'   48 A"  110 A'   49 A"  111 A'                 
 28.531  28.549  28.598  28.618  35.248 127.849 127.858 127.871
 50 A"  112 A'  113 A'  114 A'  115 A'   51 A"  116 A'   52 A"                 
127.877 127.879 127.899 151.524 151.591 163.0351901.6811901.751
117 A'  118 A'  119 A'  120 A'  121 A'  122 A'  123 A'  124 A'                 
 --------------------------------------------------------------

          Ground-State Mulliken Net Atomic Charges

     Atom                 Charge (a.u.)
  ----------------------------------------
      1 P                     0.297526
      2 N                    -0.277997
      3 I                     0.102599
      4 I                    -0.122127
  ----------------------------------------
  Sum of atomic charges =     0.000000

 -----------------------------------------------------------------
                    Cartesian Multipole Moments
 -----------------------------------------------------------------
    Charge (ESU x 10^10)
                 0.0000
    Dipole Moment (Debye)
         X      -0.4541      Y       1.7068      Z       0.0000
       Tot       1.7662
    Quadrupole Moments (Debye-Ang)
        XX     -70.5879     XY      -1.0265     YY     -77.4810
        XZ      -0.0000     YZ       0.0000     ZZ     -75.7009
    Octopole Moments (Debye-Ang^2)
       XXX     -23.3249    XXY       0.1381    XYY       0.7437
       YYY      11.2240    XXZ       0.0000    XYZ       0.0000
       YYZ       0.0000    XZZ      -0.2334    YZZ       4.2312
       ZZZ       0.0000
    Hexadecapole Moments (Debye-Ang^3)
      XXXX   -2494.7410   XXXY     -13.8943   XXYY    -486.8010
      XYYY      15.9160   YYYY    -175.8829   XXXZ      -0.0000
      XXYZ      -0.0000   XYYZ      -0.0000   YYYZ       0.0000
      XXZZ    -481.0586   XYZZ       5.5355   YYZZ     -46.1440
      XZZZ      -0.0000   YZZZ       0.0000   ZZZZ    -106.3016
 -----------------------------------------------------------------
 Calculating analytic gradient of the SCF energy
 Gradient of SCF Energy
            1           2           3           4
    1   0.0034579   0.0217208  -0.0309317   0.0057530
    2   0.0004505  -0.0063083   0.0054435   0.0004143
    3   0.0000000   0.0000000   0.0000000  -0.0000000
 Max gradient component =       3.093E-02
 RMS gradient           =       1.134E-02
 Gradient time:  CPU 7.02 s  wall 1.85 s
 Geometry Optimization Parameters
   NAtoms,    NIC,     NZ,  NCons,   NDum,   NFix, NCnnct, MaxDiis
        4      14       4       0       0       0       0       0

 Cartesian Hessian Update
 Hessian Updated using BFGS Update


** GEOMETRY OPTIMIZATION IN DELOCALIZED INTERNAL COORDINATES **
   Searching for a Minimum

   Optimization Cycle:   4

                       Coordinates (Angstroms)
     ATOM                X               Y               Z
      1  P         0.3872188438    0.7290474460    0.0000000000
      2  N        -0.5148985324   -0.5732994270    0.0000000000
      3  I        -2.7783230774   -0.0920065002    0.0000000000
      4  I         2.7366165353   -0.2302184087    0.0000000000
   Point Group: cs    Number of degrees of freedom:     5


   Energy is -14235.158316870

 Hessian Updated using BFGS Update

  5 Hessian modes will be used to form the next step
  Hessian Eigenvalues:
     0.039265    0.077422    0.229729    0.313733    0.361820

 Minimum Search - Taking Simple RFO Step
 Searching for Lamda that Minimizes Along All modes
 Value Taken    Lamda =  -0.01898425
 Calculated Step too Large.  Step scaled by  0.534743
 Step Taken.  Stepsize is  0.300000

                             Maximum     Tolerance    Cnvgd?
         Gradient           0.023636      0.000300      NO
         Displacement       0.189608      0.001200      NO
         Energy change     -0.016872      0.000001      NO


 New Cartesian Coordinates Obtained by Inverse Iteration

 Displacement from previous Coordinates is:  0.331684
 ----------------------------------------------------------------
             Standard Nuclear Orientation (Angstroms)
    I     Atom           X                Y                Z
 ----------------------------------------------------------------
    1      P       0.3488449064     0.7647823069     0.0000000000
    2      N      -0.5276338675    -0.5454903301     0.0000000000
    3      I      -2.6437208882    -0.1211063339     0.0000000000
    4      I       2.6531236188    -0.2646625329     0.0000000000
 ----------------------------------------------------------------
 Molecular Point Group                 Cs    NOp =  2
 Largest Abelian Subgroup              Cs    NOp =  2
 Nuclear Repulsion Energy =   769.7154102201 hartrees
 There are       64 alpha and       64 beta electrons
 Applying Cartesian multipole field
    Component          Value
    ---------          -----
     (2,0,0)        1.00000E-11
     (0,2,0)        2.00000E-11
     (0,0,2)       -3.00000E-11
 Nucleus-field energy     =     0.0000000278 hartrees
 Requested basis set is 6-311++G(d,p)
 There are 67 shells and 176 basis functions
 A cutoff of  1.0D-11 yielded   1617 shell pairs
 There are     11794 function pairs (     13416 Cartesian)
 Smallest overlap matrix eigenvalue = 2.40E-03
 Guess MOs from SCF MO coefficient file

 -----------------------------------------------------------------------
  General SCF calculation program by
  Eric Jon Sundstrom, Paul Horn, Yuezhi Mao, Dmitri Zuev, Alec White,
  David Stuck, Shaama M.S., Shane Yost, Joonho Lee, David Small,
  Daniel Levine, Susi Lehtola, Hugh Burton, Evgeny Epifanovsky
 -----------------------------------------------------------------------
 Exchange:     0.2000 Hartree-Fock + 0.0800 Slater + 0.7200 B88
 Correlation:  0.1900 VWN1RPA + 0.8100 LYP
 Using SG-1 standard quadrature grid
 using 4 threads for integral computing
 -------------------------------------------------------
 OpenMP Integral computing Module                
 Release: version 2.0, May 2017, Q-Chem Inc. Pleasanton 
 -------------------------------------------------------
 -------------------------------------------------------
 OpenMP BLAS3 based DFT computing Module                
 Release: version 1.0, May 2013, Q-Chem Inc. Pittsburgh 
 -------------------------------------------------------
 A restricted SCF calculation will be
 performed using DIIS
 SCF converges when DIIS error is below 1.0e-08
 ---------------------------------------
  Cycle       Energy         DIIS error
 ---------------------------------------
    1  -14235.1606638121      7.64e-04  
    2  -14235.1616163910      8.66e-04  
    3  -14235.1623685285      7.34e-04  
    4  -14235.1643309874      1.33e-04  
    5  -14235.1644058936      2.87e-05  
    6  -14235.1644088369      7.82e-06  
    7  -14235.1644090613      5.55e-06  
    8  -14235.1644091991      1.34e-06  
    9  -14235.1644092069      2.59e-07  
   10  -14235.1644092073      4.72e-08  
   11  -14235.1644092075      1.36e-08  
   12  -14235.1644092074      3.62e-09  Convergence criterion met
 ---------------------------------------
 SCF time:   CPU 23.15s  wall 7.00s 
 SCF   energy in the final basis set =   -14235.1644092074
 Total energy in the final basis set =   -14235.1644092074

 --------------------------------------------------------------
             Orbital Energies (a.u.) and Symmetries
 --------------------------------------------------------------

 Alpha MOs, Restricted
 -- Occupied --                  
*******-1165.88 -176.33 -176.31 -165.74 -165.74 -165.74 -165.71
  1 A'    2 A'    3 A'    4 A'    5 A'    1 A"    6 A'    7 A'                 
-165.71 -165.71  -77.14  -35.83  -35.81  -31.32  -31.32  -31.32
  2 A"    8 A'    9 A'   10 A'   11 A'   12 A'    3 A"   13 A'                 
-31.299 -31.295 -31.295 -22.975 -22.973 -22.973 -22.967 -22.967
 14 A'    4 A"   15 A'   16 A'    5 A"   17 A'   18 A'    6 A"                 
-22.950 -22.949 -22.949 -22.946 -22.946 -14.383  -6.634  -6.379
 19 A'    7 A"   20 A'    8 A"   21 A'   22 A'   23 A'   24 A'                 
 -6.356  -4.796  -4.795  -4.794  -4.791  -4.775  -4.775  -4.767
 25 A'   26 A'    9 A"   27 A'   28 A'   10 A"   29 A'   30 A'                 
 -4.755  -4.754  -2.059  -2.053  -2.053  -2.037  -2.037  -2.033
 11 A"   31 A'   32 A'   12 A"   33 A'   34 A'   13 A"   35 A'                 
 -2.029  -2.028  -2.019  -2.019  -0.902  -0.689  -0.650  -0.537
 14 A"   36 A'   15 A"   37 A'   38 A'   39 A'   40 A'   41 A'                 
 -0.419  -0.403  -0.384  -0.301  -0.299  -0.283  -0.276  -0.272
 42 A'   43 A'   16 A"   44 A'   17 A"   45 A'   46 A'   18 A"                 
 -- Virtual --                   
 -0.127  -0.127  -0.074   0.009   0.014   0.034   0.041   0.073
 19 A"   47 A'   48 A'   49 A'   50 A'   51 A'   20 A"   52 A'                 
  0.121   0.134   0.142   0.170   0.174   0.196   0.198   0.209
 53 A'   21 A"   54 A'   55 A'   56 A'   22 A"   57 A'   58 A'                 
  0.209   0.236   0.262   0.280   0.323   0.352   0.353   0.379
 23 A"   59 A'   60 A'   24 A"   61 A'   62 A'   25 A"   63 A'                 
  0.384   0.398   0.401   0.413   0.423   0.425   0.497   0.509
 26 A"   64 A'   27 A"   65 A'   66 A'   28 A"   67 A'   68 A'                 
  0.618   0.630   0.655   0.664   0.672   0.764   0.838   0.864
 69 A'   29 A"   70 A'   30 A"   71 A'   72 A'   31 A"   73 A'                 
  0.924   1.019   1.169   1.262   1.284   1.292   1.305   1.314
 74 A'   75 A'   76 A'   32 A"   77 A'   33 A"   78 A'   79 A'                 
  1.365   1.485   1.564   1.615   1.949   2.077   2.096   2.181
 80 A'   34 A"   81 A'   82 A'   35 A"   83 A'   36 A"   84 A'                 
  2.581   3.755   3.764   3.939   3.939   3.949   3.954   3.964
 85 A'   37 A"   86 A'   38 A"   87 A'   88 A'   39 A"   89 A'                 
  3.965   3.973   3.989   4.044   4.113   4.190   4.261   4.375
 40 A"   41 A"   90 A'   91 A'   92 A'   93 A'   94 A'   95 A'                 
  5.956   5.974   5.984   5.990   5.996   6.027   6.922  13.747
 42 A"   96 A'   43 A"   97 A'   98 A'   99 A'  100 A'   44 A"                 
 13.837  13.933  27.721  27.811  28.302  28.315  28.327  28.329
101 A'  102 A'  103 A'  104 A'   45 A"  105 A'  106 A'   46 A"                 
 28.338  28.359  28.511  28.516  28.520  28.531  28.532  28.534
107 A'  108 A'   47 A"  109 A'   48 A"  110 A'   49 A"  111 A'                 
 28.536  28.557  28.608  28.636  35.261 127.850 127.859 127.875
 50 A"  112 A'  113 A'  114 A'  115 A'   51 A"  116 A'   52 A"                 
127.878 127.883 127.906 151.540 151.616 163.0491901.6981901.778
117 A'  118 A'  119 A'  120 A'  121 A'  122 A'  123 A'  124 A'                 

 Beta MOs, Restricted
 -- Occupied --                  
*******-1165.88 -176.33 -176.31 -165.74 -165.74 -165.74 -165.71
  1 A'    2 A'    3 A'    4 A'    5 A'    1 A"    6 A'    7 A'                 
-165.71 -165.71  -77.14  -35.83  -35.81  -31.32  -31.32  -31.32
  2 A"    8 A'    9 A'   10 A'   11 A'   12 A'    3 A"   13 A'                 
-31.299 -31.295 -31.295 -22.975 -22.973 -22.973 -22.967 -22.967
 14 A'    4 A"   15 A'   16 A'    5 A"   17 A'   18 A'    6 A"                 
-22.950 -22.949 -22.949 -22.946 -22.946 -14.383  -6.634  -6.379
 19 A'    7 A"   20 A'    8 A"   21 A'   22 A'   23 A'   24 A'                 
 -6.356  -4.796  -4.795  -4.794  -4.791  -4.775  -4.775  -4.767
 25 A'   26 A'    9 A"   27 A'   28 A'   10 A"   29 A'   30 A'                 
 -4.755  -4.754  -2.059  -2.053  -2.053  -2.037  -2.037  -2.033
 11 A"   31 A'   32 A'   12 A"   33 A'   34 A'   13 A"   35 A'                 
 -2.029  -2.028  -2.019  -2.019  -0.902  -0.689  -0.650  -0.537
 14 A"   36 A'   15 A"   37 A'   38 A'   39 A'   40 A'   41 A'                 
 -0.419  -0.403  -0.384  -0.301  -0.299  -0.283  -0.276  -0.272
 42 A'   43 A'   16 A"   44 A'   17 A"   45 A'   46 A'   18 A"                 
 -- Virtual --                   
 -0.127  -0.127  -0.074   0.009   0.014   0.034   0.041   0.073
 19 A"   47 A'   48 A'   49 A'   50 A'   51 A'   20 A"   52 A'                 
  0.121   0.134   0.142   0.170   0.174   0.196   0.198   0.209
 53 A'   21 A"   54 A'   55 A'   56 A'   22 A"   57 A'   58 A'                 
  0.209   0.236   0.262   0.280   0.323   0.352   0.353   0.379
 23 A"   59 A'   60 A'   24 A"   61 A'   62 A'   25 A"   63 A'                 
  0.384   0.398   0.401   0.413   0.423   0.425   0.497   0.509
 26 A"   64 A'   27 A"   65 A'   66 A'   28 A"   67 A'   68 A'                 
  0.618   0.630   0.655   0.664   0.672   0.764   0.838   0.864
 69 A'   29 A"   70 A'   30 A"   71 A'   72 A'   31 A"   73 A'                 
  0.924   1.019   1.169   1.262   1.284   1.292   1.305   1.314
 74 A'   75 A'   76 A'   32 A"   77 A'   33 A"   78 A'   79 A'                 
  1.365   1.485   1.564   1.615   1.949   2.077   2.096   2.181
 80 A'   34 A"   81 A'   82 A'   35 A"   83 A'   36 A"   84 A'                 
  2.581   3.755   3.764   3.939   3.939   3.949   3.954   3.964
 85 A'   37 A"   86 A'   38 A"   87 A'   88 A'   39 A"   89 A'                 
  3.965   3.973   3.989   4.044   4.113   4.190   4.261   4.375
 40 A"   41 A"   90 A'   91 A'   92 A'   93 A'   94 A'   95 A'                 
  5.956   5.974   5.984   5.990   5.996   6.027   6.922  13.747
 42 A"   96 A'   43 A"   97 A'   98 A'   99 A'  100 A'   44 A"                 
 13.837  13.933  27.721  27.811  28.302  28.315  28.327  28.329
101 A'  102 A'  103 A'  104 A'   45 A"  105 A'  106 A'   46 A"                 
 28.338  28.359  28.511  28.516  28.520  28.531  28.532  28.534
107 A'  108 A'   47 A"  109 A'   48 A"  110 A'   49 A"  111 A'                 
 28.536  28.557  28.608  28.636  35.261 127.850 127.859 127.875
 50 A"  112 A'  113 A'  114 A'  115 A'   51 A"  116 A'   52 A"                 
127.878 127.883 127.906 151.540 151.616 163.0491901.6981901.778
117 A'  118 A'  119 A'  120 A'  121 A'  122 A'  123 A'  124 A'                 
 --------------------------------------------------------------

          Ground-State Mulliken Net Atomic Charges

     Atom                 Charge (a.u.)
  ----------------------------------------
      1 P                     0.287187
      2 N                    -0.279503
      3 I                     0.124375
      4 I                    -0.132059
  ----------------------------------------
  Sum of atomic charges =     0.000000

 -----------------------------------------------------------------
                    Cartesian Multipole Moments
 -----------------------------------------------------------------
    Charge (ESU x 10^10)
                 0.0000
    Dipole Moment (Debye)
         X      -0.7804      Y       1.6641      Z       0.0000
       Tot       1.8380
    Quadrupole Moments (Debye-Ang)
        XX     -71.3229     XY      -0.9467     YY     -77.1134
        XZ      -0.0000     YZ       0.0000     ZZ     -75.4770
    Octopole Moments (Debye-Ang^2)
       XXX     -27.2967    XXY       0.2111    XYY      -0.1064
       YYY      14.3771    XXZ      -0.0000    XYZ       0.0000
       YYZ       0.0000    XZZ      -1.7340    YZZ       5.3882
       ZZZ       0.0000
    Hexadecapole Moments (Debye-Ang^3)
      XXXX   -2325.2394   XXXY     -12.5572   XXYY    -452.0159
      XYYY      17.4778   YYYY    -181.9111   XXXZ       0.0000
      XXYZ       0.0000   XYYZ      -0.0000   YYYZ       0.0000
      XXZZ    -446.3447   XYZZ       6.0370   YYZZ     -47.0209
      XZZZ      -0.0000   YZZZ       0.0000   ZZZZ    -105.6770
 -----------------------------------------------------------------
 Calculating analytic gradient of the SCF energy
 Gradient of SCF Energy
            1           2           3           4
    1  -0.0080319   0.0085903  -0.0031849   0.0026266
    2  -0.0015492   0.0017945   0.0017335  -0.0019789
    3   0.0000000  -0.0000000   0.0000000  -0.0000000
 Max gradient component =       8.590E-03
 RMS gradient           =       3.740E-03
 Gradient time:  CPU 7.28 s  wall 1.92 s
 Geometry Optimization Parameters
   NAtoms,    NIC,     NZ,  NCons,   NDum,   NFix, NCnnct, MaxDiis
        4      14       4       0       0       0       0       0

 Cartesian Hessian Update
 Hessian Updated using BFGS Update


** GEOMETRY OPTIMIZATION IN DELOCALIZED INTERNAL COORDINATES **
   Searching for a Minimum

   Optimization Cycle:   5

                       Coordinates (Angstroms)
     ATOM                X               Y               Z
      1  P         0.3488449064    0.7647823069    0.0000000000
      2  N        -0.5276338675   -0.5454903301    0.0000000000
      3  I        -2.6437208882   -0.1211063339    0.0000000000
      4  I         2.6531236188   -0.2646625329    0.0000000000
   Point Group: cs    Number of degrees of freedom:     5


   Energy is -14235.164409207

 Hessian Updated using BFGS Update

  5 Hessian modes will be used to form the next step
  Hessian Eigenvalues:
     0.075695    0.087082    0.244373    0.313758    0.393043

 Minimum Search - Taking Simple RFO Step
 Searching for Lamda that Minimizes Along All modes
 Value Taken    Lamda =  -0.00053793
 Step Taken.  Stepsize is  0.073153

                             Maximum     Tolerance    Cnvgd?
         Gradient           0.007889      0.000300      NO
         Displacement       0.062399      0.001200      NO
         Energy change     -0.006092      0.000001      NO


 New Cartesian Coordinates Obtained by Inverse Iteration

 Displacement from previous Coordinates is:  0.049463
 ----------------------------------------------------------------
             Standard Nuclear Orientation (Angstroms)
    I     Atom           X                Y                Z
 ----------------------------------------------------------------
    1      P       0.3618659757     0.7634222951     0.0000000000
    2      N      -0.5398014988    -0.5405555796     0.0000000000
    3      I      -2.6318747391    -0.1269753394     0.0000000000
    4      I       2.6404240317    -0.2623682660     0.0000000000
 ----------------------------------------------------------------
 Molecular Point Group                 Cs    NOp =  2
 Largest Abelian Subgroup              Cs    NOp =  2
 Nuclear Repulsion Energy =   773.5033804786 hartrees
 There are       64 alpha and       64 beta electrons
 Applying Cartesian multipole field
    Component          Value
    ---------          -----
     (2,0,0)        1.00000E-11
     (0,2,0)        2.00000E-11
     (0,0,2)       -3.00000E-11
 Nucleus-field energy     =     0.0000000275 hartrees
 Requested basis set is 6-311++G(d,p)
 There are 67 shells and 176 basis functions
 A cutoff of  1.0D-11 yielded   1620 shell pairs
 There are     11844 function pairs (     13476 Cartesian)
 Smallest overlap matrix eigenvalue = 2.40E-03
 Guess MOs from SCF MO coefficient file

 -----------------------------------------------------------------------
  General SCF calculation program by
  Eric Jon Sundstrom, Paul Horn, Yuezhi Mao, Dmitri Zuev, Alec White,
  David Stuck, Shaama M.S., Shane Yost, Joonho Lee, David Small,
  Daniel Levine, Susi Lehtola, Hugh Burton, Evgeny Epifanovsky
 -----------------------------------------------------------------------
 Exchange:     0.2000 Hartree-Fock + 0.0800 Slater + 0.7200 B88
 Correlation:  0.1900 VWN1RPA + 0.8100 LYP
 Using SG-1 standard quadrature grid
 using 4 threads for integral computing
 -------------------------------------------------------
 OpenMP Integral computing Module                
 Release: version 2.0, May 2017, Q-Chem Inc. Pleasanton 
 -------------------------------------------------------
 -------------------------------------------------------
 OpenMP BLAS3 based DFT computing Module                
 Release: version 1.0, May 2013, Q-Chem Inc. Pittsburgh 
 -------------------------------------------------------
 A restricted SCF calculation will be
 performed using DIIS
 SCF converges when DIIS error is below 1.0e-08
 ---------------------------------------
  Cycle       Energy         DIIS error
 ---------------------------------------
    1  -14235.1643305926      2.19e-04  
    2  -14235.1646556392      6.93e-05  
    3  -14235.1646534665      7.72e-05  
    4  -14235.1646791043      1.30e-05  
    5  -14235.1646796430      4.37e-06  
    6  -14235.1646796893      2.89e-06  
    7  -14235.1646797133      1.48e-06  
    8  -14235.1646797210      3.54e-07  
    9  -14235.1646797215      8.66e-08  
   10  -14235.1646797217      1.47e-08  
   11  -14235.1646797216      2.32e-09  Convergence criterion met
 ---------------------------------------
 SCF time:   CPU 21.41s  wall 6.00s 
 SCF   energy in the final basis set =   -14235.1646797216
 Total energy in the final basis set =   -14235.1646797216

 --------------------------------------------------------------
             Orbital Energies (a.u.) and Symmetries
 --------------------------------------------------------------

 Alpha MOs, Restricted
 -- Occupied --                  
*******-1165.88 -176.33 -176.31 -165.74 -165.73 -165.73 -165.72
  1 A'    2 A'    3 A'    4 A'    5 A'    1 A"    6 A'    7 A'                 
-165.71 -165.71  -77.14  -35.83  -35.81  -31.32  -31.32  -31.32
  2 A"    8 A'    9 A'   10 A'   11 A'   12 A'    3 A"   13 A'                 
-31.301 -31.296 -31.296 -22.974 -22.972 -22.972 -22.967 -22.967
 14 A'    4 A"   15 A'   16 A'    5 A"   17 A'   18 A'    6 A"                 
-22.951 -22.950 -22.950 -22.947 -22.947 -14.381  -6.633  -6.379
 19 A'    7 A"   20 A'    8 A"   21 A'   22 A'   23 A'   24 A'                 
 -6.358  -4.795  -4.794  -4.793  -4.790  -4.775  -4.775  -4.768
 25 A'   26 A'    9 A"   27 A'   28 A'   10 A"   29 A'   30 A'                 
 -4.757  -4.756  -2.058  -2.053  -2.053  -2.037  -2.037  -2.034
 11 A"   31 A'   32 A'   12 A"   33 A'   34 A'   13 A"   35 A'                 
 -2.031  -2.030  -2.020  -2.020  -0.900  -0.692  -0.650  -0.537
 14 A"   36 A'   15 A"   37 A'   38 A'   39 A'   40 A'   41 A'                 
 -0.418  -0.404  -0.383  -0.301  -0.300  -0.284  -0.273  -0.270
 42 A'   43 A'   16 A"   44 A'   17 A"   45 A'   46 A'   18 A"                 
 -- Virtual --                   
 -0.127  -0.121  -0.071   0.009   0.015   0.034   0.041   0.072
 19 A"   47 A'   48 A'   49 A'   50 A'   51 A'   20 A"   52 A'                 
  0.121   0.134   0.142   0.169   0.173   0.196   0.199   0.209
 53 A'   21 A"   54 A'   55 A'   56 A'   22 A"   57 A'   23 A"                 
  0.209   0.236   0.263   0.281   0.321   0.351   0.354   0.380
 58 A'   59 A'   60 A'   24 A"   61 A'   25 A"   62 A'   63 A'                 
  0.384   0.398   0.400   0.414   0.426   0.427   0.501   0.510
 26 A"   64 A'   27 A"   65 A'   28 A"   66 A'   67 A'   68 A'                 
  0.618   0.629   0.659   0.669   0.675   0.770   0.841   0.872
 69 A'   29 A"   70 A'   30 A"   71 A'   72 A'   31 A"   73 A'                 
  0.926   1.011   1.170   1.263   1.286   1.292   1.307   1.315
 74 A'   75 A'   76 A'   32 A"   77 A'   33 A"   78 A'   79 A'                 
  1.368   1.486   1.566   1.618   1.953   2.076   2.092   2.190
 80 A'   34 A"   81 A'   82 A'   35 A"   83 A'   36 A"   84 A'                 
  2.572   3.757   3.764   3.932   3.939   3.950   3.954   3.964
 85 A'   37 A"   86 A'   87 A'   38 A"   88 A'   39 A"   89 A'                 
  3.966   3.975   3.992   4.042   4.117   4.193   4.266   4.380
 40 A"   41 A"   90 A'   91 A'   92 A'   93 A'   94 A'   95 A'                 
  5.957   5.975   5.983   5.990   5.995   6.027   6.918  13.749
 42 A"   96 A'   43 A"   97 A'   98 A'   99 A'  100 A'   44 A"                 
 13.840  13.928  27.724  27.817  28.303  28.316  28.328  28.328
101 A'  102 A'  103 A'  104 A'   45 A"  105 A'  106 A'   46 A"                 
 28.337  28.358  28.511  28.516  28.521  28.531  28.532  28.533
107 A'  108 A'   47 A"  109 A'   48 A"   49 A"  110 A'  111 A'                 
 28.535  28.556  28.610  28.639  35.262 127.850 127.860 127.874
 50 A"  112 A'  113 A'  114 A'  115 A'   51 A"  116 A'   52 A"                 
127.878 127.882 127.905 151.543 151.621 163.0431901.7011901.782
117 A'  118 A'  119 A'  120 A'  121 A'  122 A'  123 A'  124 A'                 

 Beta MOs, Restricted
 -- Occupied --                  
*******-1165.88 -176.33 -176.31 -165.74 -165.73 -165.73 -165.72
  1 A'    2 A'    3 A'    4 A'    5 A'    1 A"    6 A'    7 A'                 
-165.71 -165.71  -77.14  -35.83  -35.81  -31.32  -31.32  -31.32
  2 A"    8 A'    9 A'   10 A'   11 A'   12 A'    3 A"   13 A'                 
-31.301 -31.296 -31.296 -22.974 -22.972 -22.972 -22.967 -22.967
 14 A'    4 A"   15 A'   16 A'    5 A"   17 A'   18 A'    6 A"                 
-22.951 -22.950 -22.950 -22.947 -22.947 -14.381  -6.633  -6.379
 19 A'    7 A"   20 A'    8 A"   21 A'   22 A'   23 A'   24 A'                 
 -6.358  -4.795  -4.794  -4.793  -4.790  -4.775  -4.775  -4.768
 25 A'   26 A'    9 A"   27 A'   28 A'   10 A"   29 A'   30 A'                 
 -4.757  -4.756  -2.058  -2.053  -2.053  -2.037  -2.037  -2.034
 11 A"   31 A'   32 A'   12 A"   33 A'   34 A'   13 A"   35 A'                 
 -2.031  -2.030  -2.020  -2.020  -0.900  -0.692  -0.650  -0.537
 14 A"   36 A'   15 A"   37 A'   38 A'   39 A'   40 A'   41 A'                 
 -0.418  -0.404  -0.383  -0.301  -0.300  -0.284  -0.273  -0.270
 42 A'   43 A'   16 A"   44 A'   17 A"   45 A'   46 A'   18 A"                 
 -- Virtual --                   
 -0.127  -0.121  -0.071   0.009   0.015   0.034   0.041   0.072
 19 A"   47 A'   48 A'   49 A'   50 A'   51 A'   20 A"   52 A'                 
  0.121   0.134   0.142   0.169   0.173   0.196   0.199   0.209
 53 A'   21 A"   54 A'   55 A'   56 A'   22 A"   57 A'   23 A"                 
  0.209   0.236   0.263   0.281   0.321   0.351   0.354   0.380
 58 A'   59 A'   60 A'   24 A"   61 A'   25 A"   62 A'   63 A'                 
  0.384   0.398   0.400   0.414   0.426   0.427   0.501   0.510
 26 A"   64 A'   27 A"   65 A'   28 A"   66 A'   67 A'   68 A'                 
  0.618   0.629   0.659   0.669   0.675   0.770   0.841   0.872
 69 A'   29 A"   70 A'   30 A"   71 A'   72 A'   31 A"   73 A'                 
  0.926   1.011   1.170   1.263   1.286   1.292   1.307   1.315
 74 A'   75 A'   76 A'   32 A"   77 A'   33 A"   78 A'   79 A'                 
  1.368   1.486   1.566   1.618   1.953   2.076   2.092   2.190
 80 A'   34 A"   81 A'   82 A'   35 A"   83 A'   36 A"   84 A'                 
  2.572   3.757   3.764   3.932   3.939   3.950   3.954   3.964
 85 A'   37 A"   86 A'   87 A'   38 A"   88 A'   39 A"   89 A'                 
  3.966   3.975   3.992   4.042   4.117   4.193   4.266   4.380
 40 A"   41 A"   90 A'   91 A'   92 A'   93 A'   94 A'   95 A'                 
  5.957   5.975   5.983   5.990   5.995   6.027   6.918  13.749
 42 A"   96 A'   43 A"   97 A'   98 A'   99 A'  100 A'   44 A"                 
 13.840  13.928  27.724  27.817  28.303  28.316  28.328  28.328
101 A'  102 A'  103 A'  104 A'   45 A"  105 A'  106 A'   46 A"                 
 28.337  28.358  28.511  28.516  28.521  28.531  28.532  28.533
107 A'  108 A'   47 A"  109 A'   48 A"   49 A"  110 A'  111 A'                 
 28.535  28.556  28.610  28.639  35.262 127.850 127.860 127.874
 50 A"  112 A'  113 A'  114 A'  115 A'   51 A"  116 A'   52 A"                 
127.878 127.882 127.905 151.543 151.621 163.0431901.7011901.782
117 A'  118 A'  119 A'  120 A'  121 A'  122 A'  123 A'  124 A'                 
 --------------------------------------------------------------

          Ground-State Mulliken Net Atomic Charges

     Atom                 Charge (a.u.)
  ----------------------------------------
      1 P                     0.283360
      2 N                    -0.291922
      3 I                     0.132399
      4 I                    -0.123837
  ----------------------------------------
  Sum of atomic charges =     0.000000

 -----------------------------------------------------------------
                    Cartesian Multipole Moments
 -----------------------------------------------------------------
    Charge (ESU x 10^10)
                 0.0000
    Dipole Moment (Debye)
         X      -0.6586      Y       1.6060      Z      -0.0000
       Tot       1.7358
    Quadrupole Moments (Debye-Ang)
        XX     -71.0340     XY      -0.9524     YY     -77.1662
        XZ      -0.0000     YZ      -0.0000     ZZ     -75.4188
    Octopole Moments (Debye-Ang^2)
       XXX     -26.1984    XXY       0.1783    XYY      -0.0275
       YYY      14.4380    XXZ      -0.0000    XYZ      -0.0000
       YYZ      -0.0000    XZZ      -1.6674    YZZ       5.4082
       ZZZ      -0.0000
    Hexadecapole Moments (Debye-Ang^3)
      XXXX   -2302.7055   XXXY     -14.3289   XXYY    -448.2504
      XYYY      14.9296   YYYY    -181.9225   XXXZ      -0.0000
      XXYZ      -0.0000   XYYZ       0.0000   YYYZ      -0.0000
      XXZZ    -442.0732   XYZZ       5.1914   YYZZ     -46.9884
      XZZZ      -0.0000   YZZZ      -0.0000   ZZZZ    -105.4720
 -----------------------------------------------------------------
 Calculating analytic gradient of the SCF energy
 Gradient of SCF Energy
            1           2           3           4
    1   0.0000321   0.0005212   0.0005624  -0.0011158
    2   0.0011680  -0.0021391   0.0007024   0.0002688
    3  -0.0000000   0.0000000  -0.0000000   0.0000000
 Max gradient component =       2.139E-03
 RMS gradient           =       8.336E-04
 Gradient time:  CPU 7.31 s  wall 1.93 s
 Geometry Optimization Parameters
   NAtoms,    NIC,     NZ,  NCons,   NDum,   NFix, NCnnct, MaxDiis
        4      14       4       0       0       0       0       0

 Cartesian Hessian Update
 Hessian Updated using BFGS Update


** GEOMETRY OPTIMIZATION IN DELOCALIZED INTERNAL COORDINATES **
   Searching for a Minimum

   Optimization Cycle:   6

                       Coordinates (Angstroms)
     ATOM                X               Y               Z
      1  P         0.3618659757    0.7634222951    0.0000000000
      2  N        -0.5398014988   -0.5405555796    0.0000000000
      3  I        -2.6318747391   -0.1269753394    0.0000000000
      4  I         2.6404240317   -0.2623682660    0.0000000000
   Point Group: cs    Number of degrees of freedom:     5


   Energy is -14235.164679722

 Hessian Updated using BFGS Update

  5 Hessian modes will be used to form the next step
  Hessian Eigenvalues:
     0.079418    0.087607    0.239631    0.316020    0.377713

 Minimum Search - Taking Simple RFO Step
 Searching for Lamda that Minimizes Along All modes
 Value Taken    Lamda =  -0.00006435
 Step Taken.  Stepsize is  0.017877

                             Maximum     Tolerance    Cnvgd?
         Gradient           0.003351      0.000300      NO
         Displacement       0.013399      0.001200      NO
         Energy change     -0.000271      0.000001      NO


 New Cartesian Coordinates Obtained by Inverse Iteration

 Displacement from previous Coordinates is:  0.027331
 ----------------------------------------------------------------
             Standard Nuclear Orientation (Angstroms)
    I     Atom           X                Y                Z
 ----------------------------------------------------------------
    1      P       0.3655163875     0.7629350041     0.0000000000
    2      N      -0.5455387903    -0.5333802480     0.0000000000
    3      I      -2.6372039635    -0.1319689838     0.0000000000
    4      I       2.6478401357    -0.2640626623     0.0000000000
 ----------------------------------------------------------------
 Molecular Point Group                 Cs    NOp =  2
 Largest Abelian Subgroup              Cs    NOp =  2
 Nuclear Repulsion Energy =   772.0402564041 hartrees
 There are       64 alpha and       64 beta electrons
 Applying Cartesian multipole field
    Component          Value
    ---------          -----
     (2,0,0)        1.00000E-11
     (0,2,0)        2.00000E-11
     (0,0,2)       -3.00000E-11
 Nucleus-field energy     =     0.0000000277 hartrees
 Requested basis set is 6-311++G(d,p)
 There are 67 shells and 176 basis functions
 A cutoff of  1.0D-11 yielded   1617 shell pairs
 There are     11813 function pairs (     13439 Cartesian)
 Smallest overlap matrix eigenvalue = 2.40E-03
 Guess MOs from SCF MO coefficient file

 -----------------------------------------------------------------------
  General SCF calculation program by
  Eric Jon Sundstrom, Paul Horn, Yuezhi Mao, Dmitri Zuev, Alec White,
  David Stuck, Shaama M.S., Shane Yost, Joonho Lee, David Small,
  Daniel Levine, Susi Lehtola, Hugh Burton, Evgeny Epifanovsky
 -----------------------------------------------------------------------
 Exchange:     0.2000 Hartree-Fock + 0.0800 Slater + 0.7200 B88
 Correlation:  0.1900 VWN1RPA + 0.8100 LYP
 Using SG-1 standard quadrature grid
 using 4 threads for integral computing
 -------------------------------------------------------
 OpenMP Integral computing Module                
 Release: version 2.0, May 2017, Q-Chem Inc. Pleasanton 
 -------------------------------------------------------
 -------------------------------------------------------
 OpenMP BLAS3 based DFT computing Module                
 Release: version 1.0, May 2013, Q-Chem Inc. Pittsburgh 
 -------------------------------------------------------
 A restricted SCF calculation will be
 performed using DIIS
 SCF converges when DIIS error is below 1.0e-08
 ---------------------------------------
  Cycle       Energy         DIIS error
 ---------------------------------------
    1  -14235.1646739369      7.57e-05  
    2  -14235.1647176489      3.87e-05  
    3  -14235.1647062479      7.00e-05  
    4  -14235.1647232650      1.58e-05  
    5  -14235.1647244651      4.02e-06  
    6  -14235.1647245192      9.52e-07  
    7  -14235.1647245223      5.31e-07  
    8  -14235.1647245234      8.92e-08  
    9  -14235.1647245232      1.95e-08  
   10  -14235.1647245234      4.64e-09  Convergence criterion met
 ---------------------------------------
 SCF time:   CPU 19.35s  wall 5.00s 
 SCF   energy in the final basis set =   -14235.1647245234
 Total energy in the final basis set =   -14235.1647245234

 --------------------------------------------------------------
             Orbital Energies (a.u.) and Symmetries
 --------------------------------------------------------------

 Alpha MOs, Restricted
 -- Occupied --                  
*******-1165.88 -176.33 -176.31 -165.74 -165.74 -165.74 -165.72
  1 A'    2 A'    3 A'    4 A'    5 A'    1 A"    6 A'    7 A'                 
-165.71 -165.71  -77.14  -35.83  -35.81  -31.32  -31.32  -31.32
  2 A"    8 A'    9 A'   10 A'   11 A'   12 A'    3 A"   13 A'                 
-31.300 -31.296 -31.296 -22.975 -22.973 -22.973 -22.967 -22.967
 14 A'    4 A"   15 A'   16 A'    5 A"   17 A'   18 A'    6 A"                 
-22.951 -22.950 -22.950 -22.947 -22.947 -14.381  -6.633  -6.379
 19 A'    7 A"   20 A'    8 A"   21 A'   22 A'   23 A'   24 A'                 
 -6.357  -4.795  -4.794  -4.794  -4.790  -4.775  -4.775  -4.768
 25 A'   26 A'   27 A'    9 A"   28 A'   10 A"   29 A'   30 A'                 
 -4.757  -4.756  -2.059  -2.053  -2.053  -2.037  -2.037  -2.034
 11 A"   31 A'   32 A'   12 A"   33 A'   34 A'   13 A"   35 A'                 
 -2.030  -2.030  -2.020  -2.020  -0.900  -0.692  -0.650  -0.537
 14 A"   36 A'   15 A"   37 A'   38 A'   39 A'   40 A'   41 A'                 
 -0.419  -0.404  -0.383  -0.302  -0.300  -0.283  -0.272  -0.271
 42 A'   43 A'   16 A"   44 A'   17 A"   45 A'   46 A'   18 A"                 
 -- Virtual --                   
 -0.126  -0.122  -0.071   0.010   0.015   0.034   0.041   0.072
 19 A"   47 A'   48 A'   49 A'   50 A'   51 A'   20 A"   52 A'                 
  0.122   0.135   0.141   0.170   0.173   0.196   0.198   0.209
 53 A'   21 A"   54 A'   55 A'   56 A'   22 A"   57 A'   23 A"                 
  0.209   0.236   0.263   0.281   0.320   0.352   0.354   0.380
 58 A'   59 A'   60 A'   24 A"   61 A'   25 A"   62 A'   63 A'                 
  0.384   0.399   0.400   0.414   0.425   0.428   0.502   0.509
 26 A"   64 A'   27 A"   65 A'   28 A"   66 A'   67 A'   68 A'                 
  0.618   0.630   0.657   0.668   0.676   0.771   0.842   0.871
 69 A'   29 A"   70 A'   30 A"   71 A'   72 A'   31 A"   73 A'                 
  0.928   1.011   1.169   1.263   1.286   1.292   1.308   1.315
 74 A'   75 A'   76 A'   32 A"   77 A'   33 A"   78 A'   79 A'                 
  1.367   1.487   1.566   1.618   1.953   2.074   2.092   2.191
 80 A'   34 A"   81 A'   82 A'   35 A"   83 A'   36 A"   84 A'                 
  2.573   3.757   3.764   3.932   3.939   3.949   3.954   3.964
 85 A'   37 A"   86 A'   87 A'   38 A"   88 A'   39 A"   89 A'                 
  3.966   3.975   3.992   4.041   4.116   4.193   4.266   4.380
 40 A"   41 A"   90 A'   91 A'   92 A'   93 A'   94 A'   95 A'                 
  5.956   5.974   5.983   5.990   5.995   6.026   6.919  13.749
 42 A"   96 A'   43 A"   97 A'   98 A'   99 A'  100 A'   44 A"                 
 13.840  13.929  27.724  27.817  28.303  28.316  28.328  28.328
101 A'  102 A'  103 A'  104 A'   45 A"  105 A'  106 A'   46 A"                 
 28.337  28.358  28.511  28.515  28.521  28.531  28.532  28.534
107 A'  108 A'   47 A"  109 A'   48 A"   49 A"  110 A'  111 A'                 
 28.536  28.556  28.610  28.638  35.262 127.850 127.859 127.875
 50 A"  112 A'  113 A'  114 A'  115 A'   51 A"  116 A'   52 A"                 
127.878 127.882 127.905 151.543 151.621 163.0441901.7011901.782
117 A'  118 A'  119 A'  120 A'  121 A'  122 A'  123 A'  124 A'                 

 Beta MOs, Restricted
 -- Occupied --                  
*******-1165.88 -176.33 -176.31 -165.74 -165.74 -165.74 -165.72
  1 A'    2 A'    3 A'    4 A'    5 A'    1 A"    6 A'    7 A'                 
-165.71 -165.71  -77.14  -35.83  -35.81  -31.32  -31.32  -31.32
  2 A"    8 A'    9 A'   10 A'   11 A'   12 A'    3 A"   13 A'                 
-31.300 -31.296 -31.296 -22.975 -22.973 -22.973 -22.967 -22.967
 14 A'    4 A"   15 A'   16 A'    5 A"   17 A'   18 A'    6 A"                 
-22.951 -22.950 -22.950 -22.947 -22.947 -14.381  -6.633  -6.379
 19 A'    7 A"   20 A'    8 A"   21 A'   22 A'   23 A'   24 A'                 
 -6.357  -4.795  -4.794  -4.794  -4.790  -4.775  -4.775  -4.768
 25 A'   26 A'   27 A'    9 A"   28 A'   10 A"   29 A'   30 A'                 
 -4.757  -4.756  -2.059  -2.053  -2.053  -2.037  -2.037  -2.034
 11 A"   31 A'   32 A'   12 A"   33 A'   34 A'   13 A"   35 A'                 
 -2.030  -2.030  -2.020  -2.020  -0.900  -0.692  -0.650  -0.537
 14 A"   36 A'   15 A"   37 A'   38 A'   39 A'   40 A'   41 A'                 
 -0.419  -0.404  -0.383  -0.302  -0.300  -0.283  -0.272  -0.271
 42 A'   43 A'   16 A"   44 A'   17 A"   45 A'   46 A'   18 A"                 
 -- Virtual --                   
 -0.126  -0.122  -0.071   0.010   0.015   0.034   0.041   0.072
 19 A"   47 A'   48 A'   49 A'   50 A'   51 A'   20 A"   52 A'                 
  0.122   0.135   0.141   0.170   0.173   0.196   0.198   0.209
 53 A'   21 A"   54 A'   55 A'   56 A'   22 A"   57 A'   23 A"                 
  0.209   0.236   0.263   0.281   0.320   0.352   0.354   0.380
 58 A'   59 A'   60 A'   24 A"   61 A'   25 A"   62 A'   63 A'                 
  0.384   0.399   0.400   0.414   0.425   0.428   0.502   0.509
 26 A"   64 A'   27 A"   65 A'   28 A"   66 A'   67 A'   68 A'                 
  0.618   0.630   0.657   0.668   0.676   0.771   0.842   0.871
 69 A'   29 A"   70 A'   30 A"   71 A'   72 A'   31 A"   73 A'                 
  0.928   1.011   1.169   1.263   1.286   1.292   1.308   1.315
 74 A'   75 A'   76 A'   32 A"   77 A'   33 A"   78 A'   79 A'                 
  1.367   1.487   1.566   1.618   1.953   2.074   2.092   2.191
 80 A'   34 A"   81 A'   82 A'   35 A"   83 A'   36 A"   84 A'                 
  2.573   3.757   3.764   3.932   3.939   3.949   3.954   3.964
 85 A'   37 A"   86 A'   87 A'   38 A"   88 A'   39 A"   89 A'                 
  3.966   3.975   3.992   4.041   4.116   4.193   4.266   4.380
 40 A"   41 A"   90 A'   91 A'   92 A'   93 A'   94 A'   95 A'                 
  5.956   5.974   5.983   5.990   5.995   6.026   6.919  13.749
 42 A"   96 A'   43 A"   97 A'   98 A'   99 A'  100 A'   44 A"                 
 13.840  13.929  27.724  27.817  28.303  28.316  28.328  28.328
101 A'  102 A'  103 A'  104 A'   45 A"  105 A'  106 A'   46 A"                 
 28.337  28.358  28.511  28.515  28.521  28.531  28.532  28.534
107 A'  108 A'   47 A"  109 A'   48 A"   49 A"  110 A'  111 A'                 
 28.536  28.556  28.610  28.638  35.262 127.850 127.859 127.875
 50 A"  112 A'  113 A'  114 A'  115 A'   51 A"  116 A'   52 A"                 
127.878 127.882 127.905 151.543 151.621 163.0441901.7011901.782
117 A'  118 A'  119 A'  120 A'  121 A'  122 A'  123 A'  124 A'                 
 --------------------------------------------------------------

          Ground-State Mulliken Net Atomic Charges

     Atom                 Charge (a.u.)
  ----------------------------------------
      1 P                     0.283145
      2 N                    -0.294847
      3 I                     0.136556
      4 I                    -0.124854
  ----------------------------------------
  Sum of atomic charges =     0.000000

 -----------------------------------------------------------------
                    Cartesian Multipole Moments
 -----------------------------------------------------------------
    Charge (ESU x 10^10)
                 0.0000
    Dipole Moment (Debye)
         X      -0.7007      Y       1.5990      Z      -0.0000
       Tot       1.7457
    Quadrupole Moments (Debye-Ang)
        XX     -70.9782     XY      -0.9167     YY     -77.1792
        XZ      -0.0000     YZ      -0.0000     ZZ     -75.4205
    Octopole Moments (Debye-Ang^2)
       XXX     -27.0039    XXY       0.2383    XYY      -0.1602
       YYY      14.8972    XXZ      -0.0000    XYZ      -0.0000
       YYZ      -0.0000    XZZ      -1.8059    YZZ       5.5627
       ZZZ      -0.0000
    Hexadecapole Moments (Debye-Ang^3)
      XXXX   -2312.4806   XXXY     -14.2752   XXYY    -450.4393
      XYYY      14.2216   YYYY    -182.0594   XXXZ       0.0000
      XXYZ      -0.0000   XYYZ       0.0000   YYYZ      -0.0000
      XXZZ    -444.0422   XYZZ       4.9700   YYZZ     -47.0179
      XZZZ      -0.0000   YZZZ      -0.0000   ZZZZ    -105.4863
 -----------------------------------------------------------------
 Calculating analytic gradient of the SCF energy
 Gradient of SCF Energy
            1           2           3           4
    1   0.0001276  -0.0000068   0.0001579  -0.0002787
    2   0.0008399  -0.0012803   0.0002431   0.0001973
    3  -0.0000000   0.0000000  -0.0000000   0.0000000
 Max gradient component =       1.280E-03
 RMS gradient           =       4.620E-04
 Gradient time:  CPU 7.31 s  wall 1.93 s
 Geometry Optimization Parameters
   NAtoms,    NIC,     NZ,  NCons,   NDum,   NFix, NCnnct, MaxDiis
        4      14       4       0       0       0       0       0

 Cartesian Hessian Update
 Hessian Updated using BFGS Update


** GEOMETRY OPTIMIZATION IN DELOCALIZED INTERNAL COORDINATES **
   Searching for a Minimum

   Optimization Cycle:   7

                       Coordinates (Angstroms)
     ATOM                X               Y               Z
      1  P         0.3655163875    0.7629350041    0.0000000000
      2  N        -0.5455387903   -0.5333802480    0.0000000000
      3  I        -2.6372039635   -0.1319689838    0.0000000000
      4  I         2.6478401357   -0.2640626623    0.0000000000
   Point Group: cs    Number of degrees of freedom:     5


   Energy is -14235.164724523

 Hessian Updated using BFGS Update

  5 Hessian modes will be used to form the next step
  Hessian Eigenvalues:
     0.069286    0.089255    0.178699    0.281365    0.385120

 Minimum Search - Taking Simple RFO Step
 Searching for Lamda that Minimizes Along All modes
 Value Taken    Lamda =  -0.00002036
 Step Taken.  Stepsize is  0.013198

                             Maximum     Tolerance    Cnvgd?
         Gradient           0.001078      0.000300      NO
         Displacement       0.007958      0.001200      NO
         Energy change     -0.000045      0.000001      NO


 New Cartesian Coordinates Obtained by Inverse Iteration

 Displacement from previous Coordinates is:  0.019898
 ----------------------------------------------------------------
             Standard Nuclear Orientation (Angstroms)
    I     Atom           X                Y                Z
 ----------------------------------------------------------------
    1      P       0.3683601355     0.7635500847     0.0000000000
    2      N      -0.5485945580    -0.5265302003     0.0000000000
    3      I      -2.6398177916    -0.1370165774     0.0000000000
    4      I       2.6506659836    -0.2664801970     0.0000000000
 ----------------------------------------------------------------
 Molecular Point Group                 Cs    NOp =  2
 Largest Abelian Subgroup              Cs    NOp =  2
 Nuclear Repulsion Energy =   771.4340391547 hartrees
 There are       64 alpha and       64 beta electrons
 Applying Cartesian multipole field
    Component          Value
    ---------          -----
     (2,0,0)        1.00000E-11
     (0,2,0)        2.00000E-11
     (0,0,2)       -3.00000E-11
 Nucleus-field energy     =     0.0000000277 hartrees
 Requested basis set is 6-311++G(d,p)
 There are 67 shells and 176 basis functions
 A cutoff of  1.0D-11 yielded   1616 shell pairs
 There are     11793 function pairs (     13415 Cartesian)
 Smallest overlap matrix eigenvalue = 2.39E-03
 Guess MOs from SCF MO coefficient file

 -----------------------------------------------------------------------
  General SCF calculation program by
  Eric Jon Sundstrom, Paul Horn, Yuezhi Mao, Dmitri Zuev, Alec White,
  David Stuck, Shaama M.S., Shane Yost, Joonho Lee, David Small,
  Daniel Levine, Susi Lehtola, Hugh Burton, Evgeny Epifanovsky
 -----------------------------------------------------------------------
 Exchange:     0.2000 Hartree-Fock + 0.0800 Slater + 0.7200 B88
 Correlation:  0.1900 VWN1RPA + 0.8100 LYP
 Using SG-1 standard quadrature grid
 using 4 threads for integral computing
 -------------------------------------------------------
 OpenMP Integral computing Module                
 Release: version 2.0, May 2017, Q-Chem Inc. Pleasanton 
 -------------------------------------------------------
 -------------------------------------------------------
 OpenMP BLAS3 based DFT computing Module                
 Release: version 1.0, May 2013, Q-Chem Inc. Pittsburgh 
 -------------------------------------------------------
 A restricted SCF calculation will be
 performed using DIIS
 SCF converges when DIIS error is below 1.0e-08
 ---------------------------------------
  Cycle       Energy         DIIS error
 ---------------------------------------
    1  -14235.1647035716      5.93e-05  
    2  -14235.1647288919      3.88e-05  
    3  -14235.1647210549      6.20e-05  
    4  -14235.1647343607      1.19e-05  
    5  -14235.1647350694      3.24e-06  
    6  -14235.1647351035      7.95e-07  
    7  -14235.1647351053      4.37e-07  
    8  -14235.1647351061      6.46e-08  
    9  -14235.1647351061      1.62e-08  
   10  -14235.1647351062      3.95e-09  Convergence criterion met
 ---------------------------------------
 SCF time:   CPU 19.33s  wall 5.00s 
 SCF   energy in the final basis set =   -14235.1647351062
 Total energy in the final basis set =   -14235.1647351062

 --------------------------------------------------------------
             Orbital Energies (a.u.) and Symmetries
 --------------------------------------------------------------

 Alpha MOs, Restricted
 -- Occupied --                  
*******-1165.88 -176.33 -176.31 -165.74 -165.74 -165.74 -165.71
  1 A'    2 A'    3 A'    4 A'    5 A'    1 A"    6 A'    7 A'                 
-165.71 -165.71  -77.14  -35.83  -35.81  -31.32  -31.32  -31.32
  2 A"    8 A'    9 A'   10 A'   11 A'   12 A'    3 A"   13 A'                 
-31.300 -31.296 -31.295 -22.975 -22.973 -22.973 -22.968 -22.968
 14 A'    4 A"   15 A'   16 A'    5 A"   17 A'   18 A'    6 A"                 
-22.951 -22.950 -22.950 -22.947 -22.947 -14.380  -6.633  -6.379
 19 A'    7 A"   20 A'    8 A"   21 A'   22 A'   23 A'   24 A'                 
 -6.357  -4.794  -4.794  -4.793  -4.790  -4.776  -4.775  -4.768
 25 A'   26 A'   27 A'    9 A"   28 A'   10 A"   29 A'   30 A'                 
 -4.756  -4.755  -2.059  -2.054  -2.054  -2.038  -2.037  -2.034
 11 A"   31 A'   32 A'   12 A"   33 A'   34 A'   13 A"   35 A'                 
 -2.030  -2.029  -2.020  -2.020  -0.900  -0.692  -0.651  -0.537
 14 A"   36 A'   15 A"   37 A'   38 A'   39 A'   40 A'   41 A'                 
 -0.419  -0.404  -0.383  -0.302  -0.300  -0.283  -0.272  -0.271
 42 A'   43 A'   16 A"   44 A'   17 A"   45 A'   46 A'   18 A"                 
 -- Virtual --                   
 -0.126  -0.122  -0.071   0.010   0.015   0.034   0.041   0.072
 19 A"   47 A'   48 A'   49 A'   50 A'   51 A'   20 A"   52 A'                 
  0.122   0.135   0.141   0.170   0.173   0.196   0.198   0.209
 53 A'   21 A"   54 A'   55 A'   56 A'   22 A"   57 A'   23 A"                 
  0.209   0.236   0.263   0.281   0.319   0.353   0.354   0.381
 58 A'   59 A'   60 A'   24 A"   61 A'   25 A"   62 A'   63 A'                 
  0.384   0.399   0.400   0.414   0.425   0.429   0.503   0.509
 26 A"   64 A'   27 A"   65 A'   28 A"   66 A'   67 A'   68 A'                 
  0.619   0.631   0.656   0.668   0.677   0.772   0.842   0.871
 69 A'   29 A"   70 A'   30 A"   71 A'   72 A'   31 A"   73 A'                 
  0.929   1.013   1.168   1.263   1.286   1.292   1.308   1.315
 74 A'   75 A'   76 A'   32 A"   77 A'   33 A"   78 A'   79 A'                 
  1.367   1.487   1.566   1.618   1.953   2.073   2.093   2.193
 80 A'   34 A"   81 A'   82 A'   35 A"   83 A'   36 A"   84 A'                 
  2.574   3.757   3.764   3.934   3.938   3.949   3.954   3.964
 85 A'   37 A"   86 A'   87 A'   38 A"   88 A'   39 A"   89 A'                 
  3.966   3.975   3.993   4.041   4.116   4.193   4.266   4.381
 40 A"   41 A"   90 A'   91 A'   92 A'   93 A'   94 A'   95 A'                 
  5.956   5.974   5.983   5.990   5.995   6.026   6.920  13.749
 42 A"   96 A'   43 A"   97 A'   98 A'   99 A'  100 A'   44 A"                 
 13.840  13.931  27.724  27.818  28.302  28.315  28.328  28.328
101 A'  102 A'  103 A'  104 A'   45 A"  105 A'  106 A'   46 A"                 
 28.338  28.358  28.510  28.515  28.521  28.531  28.532  28.534
107 A'  108 A'   47 A"  109 A'   48 A"   49 A"  110 A'  111 A'                 
 28.536  28.556  28.610  28.638  35.263 127.850 127.859 127.875
 50 A"  112 A'  113 A'  114 A'  115 A'   51 A"  116 A'   52 A"                 
127.878 127.882 127.905 151.543 151.621 163.0451901.7011901.783
117 A'  118 A'  119 A'  120 A'  121 A'  122 A'  123 A'  124 A'                 

 Beta MOs, Restricted
 -- Occupied --                  
*******-1165.88 -176.33 -176.31 -165.74 -165.74 -165.74 -165.71
  1 A'    2 A'    3 A'    4 A'    5 A'    1 A"    6 A'    7 A'                 
-165.71 -165.71  -77.14  -35.83  -35.81  -31.32  -31.32  -31.32
  2 A"    8 A'    9 A'   10 A'   11 A'   12 A'    3 A"   13 A'                 
-31.300 -31.296 -31.295 -22.975 -22.973 -22.973 -22.968 -22.968
 14 A'    4 A"   15 A'   16 A'    5 A"   17 A'   18 A'    6 A"                 
-22.951 -22.950 -22.950 -22.947 -22.947 -14.380  -6.633  -6.379
 19 A'    7 A"   20 A'    8 A"   21 A'   22 A'   23 A'   24 A'                 
 -6.357  -4.794  -4.794  -4.793  -4.790  -4.776  -4.775  -4.768
 25 A'   26 A'   27 A'    9 A"   28 A'   10 A"   29 A'   30 A'                 
 -4.756  -4.755  -2.059  -2.054  -2.054  -2.038  -2.037  -2.034
 11 A"   31 A'   32 A'   12 A"   33 A'   34 A'   13 A"   35 A'                 
 -2.030  -2.029  -2.020  -2.020  -0.900  -0.692  -0.651  -0.537
 14 A"   36 A'   15 A"   37 A'   38 A'   39 A'   40 A'   41 A'                 
 -0.419  -0.404  -0.383  -0.302  -0.300  -0.283  -0.272  -0.271
 42 A'   43 A'   16 A"   44 A'   17 A"   45 A'   46 A'   18 A"                 
 -- Virtual --                   
 -0.126  -0.122  -0.071   0.010   0.015   0.034   0.041   0.072
 19 A"   47 A'   48 A'   49 A'   50 A'   51 A'   20 A"   52 A'                 
  0.122   0.135   0.141   0.170   0.173   0.196   0.198   0.209
 53 A'   21 A"   54 A'   55 A'   56 A'   22 A"   57 A'   23 A"                 
  0.209   0.236   0.263   0.281   0.319   0.353   0.354   0.381
 58 A'   59 A'   60 A'   24 A"   61 A'   25 A"   62 A'   63 A'                 
  0.384   0.399   0.400   0.414   0.425   0.429   0.503   0.509
 26 A"   64 A'   27 A"   65 A'   28 A"   66 A'   67 A'   68 A'                 
  0.619   0.631   0.656   0.668   0.677   0.772   0.842   0.871
 69 A'   29 A"   70 A'   30 A"   71 A'   72 A'   31 A"   73 A'                 
  0.929   1.013   1.168   1.263   1.286   1.292   1.308   1.315
 74 A'   75 A'   76 A'   32 A"   77 A'   33 A"   78 A'   79 A'                 
  1.367   1.487   1.566   1.618   1.953   2.073   2.093   2.193
 80 A'   34 A"   81 A'   82 A'   35 A"   83 A'   36 A"   84 A'                 
  2.574   3.757   3.764   3.934   3.938   3.949   3.954   3.964
 85 A'   37 A"   86 A'   87 A'   38 A"   88 A'   39 A"   89 A'                 
  3.966   3.975   3.993   4.041   4.116   4.193   4.266   4.381
 40 A"   41 A"   90 A'   91 A'   92 A'   93 A'   94 A'   95 A'                 
  5.956   5.974   5.983   5.990   5.995   6.026   6.920  13.749
 42 A"   96 A'   43 A"   97 A'   98 A'   99 A'  100 A'   44 A"                 
 13.840  13.931  27.724  27.818  28.302  28.315  28.328  28.328
101 A'  102 A'  103 A'  104 A'   45 A"  105 A'  106 A'   46 A"                 
 28.338  28.358  28.510  28.515  28.521  28.531  28.532  28.534
107 A'  108 A'   47 A"  109 A'   48 A"   49 A"  110 A'  111 A'                 
 28.536  28.556  28.610  28.638  35.263 127.850 127.859 127.875
 50 A"  112 A'  113 A'  114 A'  115 A'   51 A"  116 A'   52 A"                 
127.878 127.882 127.905 151.543 151.621 163.0451901.7011901.783
117 A'  118 A'  119 A'  120 A'  121 A'  122 A'  123 A'  124 A'                 
 --------------------------------------------------------------

          Ground-State Mulliken Net Atomic Charges

     Atom                 Charge (a.u.)
  ----------------------------------------
      1 P                     0.282788
      2 N                    -0.297012
      3 I                     0.139603
      4 I                    -0.125380
  ----------------------------------------
  Sum of atomic charges =     0.000000

 -----------------------------------------------------------------
                    Cartesian Multipole Moments
 -----------------------------------------------------------------
    Charge (ESU x 10^10)
                 0.0000
    Dipole Moment (Debye)
         X      -0.7284      Y       1.5911      Z      -0.0000
       Tot       1.7499
    Quadrupole Moments (Debye-Ang)
        XX     -70.9420     XY      -0.8860     YY     -77.1779
        XZ       0.0000     YZ      -0.0000     ZZ     -75.4152
    Octopole Moments (Debye-Ang^2)
       XXX     -27.4916    XXY       0.2901    XYY      -0.2094
       YYY      15.3747    XXZ       0.0000    XYZ      -0.0000
       YYZ       0.0000    XZZ      -1.8708    YZZ       5.7291
       ZZZ      -0.0000
    Hexadecapole Moments (Debye-Ang^3)
      XXXX   -2316.5877   XXXY     -14.2045   XXYY    -451.4342
      XYYY      13.6001   YYYY    -182.3764   XXXZ       0.0000
      XXYZ      -0.0000   XYYZ       0.0000   YYYZ      -0.0000
      XXZZ    -444.8766   XYZZ       4.7793   YYZZ     -47.0701
      XZZZ       0.0000   YZZZ      -0.0000   ZZZZ    -105.4775
 -----------------------------------------------------------------
 Calculating analytic gradient of the SCF energy
 Gradient of SCF Energy
            1           2           3           4
    1  -0.0000560   0.0001373  -0.0000303  -0.0000511
    2  -0.0001164   0.0000139  -0.0001302   0.0002327
    3   0.0000000  -0.0000000  -0.0000000   0.0000000
 Max gradient component =       2.327E-04
 RMS gradient           =       9.589E-05
 Gradient time:  CPU 7.32 s  wall 1.93 s
 Geometry Optimization Parameters
   NAtoms,    NIC,     NZ,  NCons,   NDum,   NFix, NCnnct, MaxDiis
        4      14       4       0       0       0       0       0

 Cartesian Hessian Update
 Hessian Updated using BFGS Update


** GEOMETRY OPTIMIZATION IN DELOCALIZED INTERNAL COORDINATES **
   Searching for a Minimum

   Optimization Cycle:   8

                       Coordinates (Angstroms)
     ATOM                X               Y               Z
      1  P         0.3683601355    0.7635500847    0.0000000000
      2  N        -0.5485945580   -0.5265302003    0.0000000000
      3  I        -2.6398177916   -0.1370165774    0.0000000000
      4  I         2.6506659836   -0.2664801970    0.0000000000
   Point Group: cs    Number of degrees of freedom:     5


   Energy is -14235.164735106

 Hessian Updated using BFGS Update

  5 Hessian modes will be used to form the next step
  Hessian Eigenvalues:
     0.065148    0.089431    0.183296    0.273976    0.389439

 Minimum Search - Taking Simple RFO Step
 Searching for Lamda that Minimizes Along All modes
 Value Taken    Lamda =   0.00000000
 Step Taken.  Stepsize is  0.001590

                             Maximum     Tolerance    Cnvgd?
         Gradient           0.000174      0.000300     YES
         Displacement       0.001302      0.001200      NO
         Energy change     -0.000011      0.000001      NO


 New Cartesian Coordinates Obtained by Inverse Iteration

 Displacement from previous Coordinates is:  0.002577
 ----------------------------------------------------------------
             Standard Nuclear Orientation (Angstroms)
    I     Atom           X                Y                Z
 ----------------------------------------------------------------
    1      P       0.3684729900     0.7641828945     0.0000000000
    2      N      -0.5488101944    -0.5258283010     0.0000000000
    3      I      -2.6398087391    -0.1377468160     0.0000000000
    4      I       2.6507597128    -0.2670846674     0.0000000000
 ----------------------------------------------------------------
 Molecular Point Group                 Cs    NOp =  2
 Largest Abelian Subgroup              Cs    NOp =  2
 Nuclear Repulsion Energy =   771.3898993937 hartrees
 There are       64 alpha and       64 beta electrons
 Applying Cartesian multipole field
    Component          Value
    ---------          -----
     (2,0,0)        1.00000E-11
     (0,2,0)        2.00000E-11
     (0,0,2)       -3.00000E-11
 Nucleus-field energy     =     0.0000000277 hartrees
 Requested basis set is 6-311++G(d,p)
 There are 67 shells and 176 basis functions
 A cutoff of  1.0D-11 yielded   1616 shell pairs
 There are     11793 function pairs (     13415 Cartesian)
 Smallest overlap matrix eigenvalue = 2.39E-03
 Guess MOs from SCF MO coefficient file

 -----------------------------------------------------------------------
  General SCF calculation program by
  Eric Jon Sundstrom, Paul Horn, Yuezhi Mao, Dmitri Zuev, Alec White,
  David Stuck, Shaama M.S., Shane Yost, Joonho Lee, David Small,
  Daniel Levine, Susi Lehtola, Hugh Burton, Evgeny Epifanovsky
 -----------------------------------------------------------------------
 Exchange:     0.2000 Hartree-Fock + 0.0800 Slater + 0.7200 B88
 Correlation:  0.1900 VWN1RPA + 0.8100 LYP
 Using SG-1 standard quadrature grid
 using 4 threads for integral computing
 -------------------------------------------------------
 OpenMP Integral computing Module                
 Release: version 2.0, May 2017, Q-Chem Inc. Pleasanton 
 -------------------------------------------------------
 -------------------------------------------------------
 OpenMP BLAS3 based DFT computing Module                
 Release: version 1.0, May 2013, Q-Chem Inc. Pittsburgh 
 -------------------------------------------------------
 A restricted SCF calculation will be
 performed using DIIS
 SCF converges when DIIS error is below 1.0e-08
 ---------------------------------------
  Cycle       Energy         DIIS error
 ---------------------------------------
    1  -14235.1647349398      5.83e-06  
    2  -14235.1647352115      1.89e-06  
    3  -14235.1647351878      3.32e-06  
    4  -14235.1647352269      1.01e-06  
    5  -14235.1647352304      4.32e-07  
    6  -14235.1647352309      8.93e-08  
    7  -14235.1647352310      2.93e-08  
    8  -14235.1647352310      1.15e-08  
    9  -14235.1647352310      1.57e-09  Convergence criterion met
 ---------------------------------------
 SCF time:   CPU 17.40s  wall 5.00s 
 SCF   energy in the final basis set =   -14235.1647352310
 Total energy in the final basis set =   -14235.1647352310

 --------------------------------------------------------------
             Orbital Energies (a.u.) and Symmetries
 --------------------------------------------------------------

 Alpha MOs, Restricted
 -- Occupied --                  
*******-1165.88 -176.33 -176.31 -165.74 -165.74 -165.74 -165.71
  1 A'    2 A'    3 A'    4 A'    5 A'    1 A"    6 A'    7 A'                 
-165.71 -165.71  -77.14  -35.83  -35.81  -31.32  -31.32  -31.32
  2 A"    8 A'    9 A'   10 A'   11 A'   12 A'    3 A"   13 A'                 
-31.300 -31.296 -31.295 -22.975 -22.973 -22.973 -22.968 -22.968
 14 A'    4 A"   15 A'   16 A'    5 A"   17 A'   18 A'    6 A"                 
-22.951 -22.950 -22.950 -22.947 -22.947 -14.380  -6.633  -6.379
 19 A'    7 A"   20 A'    8 A"   21 A'   22 A'   23 A'   24 A'                 
 -6.357  -4.794  -4.794  -4.793  -4.790  -4.776  -4.775  -4.767
 25 A'   26 A'   27 A'    9 A"   28 A'   10 A"   29 A'   30 A'                 
 -4.756  -4.755  -2.059  -2.054  -2.054  -2.038  -2.037  -2.034
 11 A"   31 A'   32 A'   12 A"   33 A'   34 A'   13 A"   35 A'                 
 -2.030  -2.029  -2.020  -2.020  -0.900  -0.692  -0.651  -0.537
 14 A"   36 A'   15 A"   37 A'   38 A'   39 A'   40 A'   41 A'                 
 -0.419  -0.404  -0.383  -0.302  -0.300  -0.283  -0.272  -0.271
 42 A'   43 A'   16 A"   44 A'   17 A"   45 A'   46 A'   18 A"                 
 -- Virtual --                   
 -0.126  -0.122  -0.071   0.010   0.015   0.034   0.041   0.072
 19 A"   47 A'   48 A'   49 A'   50 A'   51 A'   20 A"   52 A'                 
  0.122   0.135   0.141   0.170   0.173   0.196   0.198   0.209
 53 A'   21 A"   54 A'   55 A'   56 A'   22 A"   57 A'   23 A"                 
  0.209   0.236   0.262   0.281   0.319   0.353   0.354   0.381
 58 A'   59 A'   60 A'   24 A"   61 A'   25 A"   62 A'   63 A'                 
  0.384   0.399   0.400   0.414   0.425   0.429   0.503   0.509
 26 A"   64 A'   27 A"   65 A'   28 A"   66 A'   67 A'   68 A'                 
  0.619   0.631   0.656   0.668   0.677   0.772   0.842   0.871
 69 A'   29 A"   70 A'   30 A"   71 A'   72 A'   31 A"   73 A'                 
  0.929   1.013   1.168   1.263   1.286   1.292   1.308   1.315
 74 A'   75 A'   76 A'   32 A"   77 A'   33 A"   78 A'   79 A'                 
  1.367   1.487   1.566   1.618   1.953   2.073   2.092   2.193
 80 A'   34 A"   81 A'   82 A'   35 A"   83 A'   36 A"   84 A'                 
  2.574   3.757   3.764   3.933   3.938   3.948   3.954   3.964
 85 A'   37 A"   86 A'   87 A'   38 A"   88 A'   39 A"   89 A'                 
  3.966   3.975   3.993   4.041   4.116   4.193   4.266   4.381
 40 A"   41 A"   90 A'   91 A'   92 A'   93 A'   94 A'   95 A'                 
  5.956   5.974   5.983   5.990   5.995   6.026   6.920  13.749
 42 A"   96 A'   43 A"   97 A'   98 A'   99 A'  100 A'   44 A"                 
 13.840  13.931  27.724  27.818  28.302  28.315  28.328  28.328
101 A'  102 A'  103 A'  104 A'   45 A"  105 A'  106 A'   46 A"                 
 28.338  28.358  28.510  28.515  28.521  28.531  28.532  28.534
107 A'  108 A'   47 A"  109 A'   48 A"   49 A"  110 A'  111 A'                 
 28.536  28.556  28.610  28.638  35.263 127.850 127.859 127.875
 50 A"  112 A'  113 A'  114 A'  115 A'   51 A"  116 A'   52 A"                 
127.878 127.882 127.905 151.543 151.621 163.0451901.7011901.783
117 A'  118 A'  119 A'  120 A'  121 A'  122 A'  123 A'  124 A'                 

 Beta MOs, Restricted
 -- Occupied --                  
*******-1165.88 -176.33 -176.31 -165.74 -165.74 -165.74 -165.71
  1 A'    2 A'    3 A'    4 A'    5 A'    1 A"    6 A'    7 A'                 
-165.71 -165.71  -77.14  -35.83  -35.81  -31.32  -31.32  -31.32
  2 A"    8 A'    9 A'   10 A'   11 A'   12 A'    3 A"   13 A'                 
-31.300 -31.296 -31.295 -22.975 -22.973 -22.973 -22.968 -22.968
 14 A'    4 A"   15 A'   16 A'    5 A"   17 A'   18 A'    6 A"                 
-22.951 -22.950 -22.950 -22.947 -22.947 -14.380  -6.633  -6.379
 19 A'    7 A"   20 A'    8 A"   21 A'   22 A'   23 A'   24 A'                 
 -6.357  -4.794  -4.794  -4.793  -4.790  -4.776  -4.775  -4.767
 25 A'   26 A'   27 A'    9 A"   28 A'   10 A"   29 A'   30 A'                 
 -4.756  -4.755  -2.059  -2.054  -2.054  -2.038  -2.037  -2.034
 11 A"   31 A'   32 A'   12 A"   33 A'   34 A'   13 A"   35 A'                 
 -2.030  -2.029  -2.020  -2.020  -0.900  -0.692  -0.651  -0.537
 14 A"   36 A'   15 A"   37 A'   38 A'   39 A'   40 A'   41 A'                 
 -0.419  -0.404  -0.383  -0.302  -0.300  -0.283  -0.272  -0.271
 42 A'   43 A'   16 A"   44 A'   17 A"   45 A'   46 A'   18 A"                 
 -- Virtual --                   
 -0.126  -0.122  -0.071   0.010   0.015   0.034   0.041   0.072
 19 A"   47 A'   48 A'   49 A'   50 A'   51 A'   20 A"   52 A'                 
  0.122   0.135   0.141   0.170   0.173   0.196   0.198   0.209
 53 A'   21 A"   54 A'   55 A'   56 A'   22 A"   57 A'   23 A"                 
  0.209   0.236   0.262   0.281   0.319   0.353   0.354   0.381
 58 A'   59 A'   60 A'   24 A"   61 A'   25 A"   62 A'   63 A'                 
  0.384   0.399   0.400   0.414   0.425   0.429   0.503   0.509
 26 A"   64 A'   27 A"   65 A'   28 A"   66 A'   67 A'   68 A'                 
  0.619   0.631   0.656   0.668   0.677   0.772   0.842   0.871
 69 A'   29 A"   70 A'   30 A"   71 A'   72 A'   31 A"   73 A'                 
  0.929   1.013   1.168   1.263   1.286   1.292   1.308   1.315
 74 A'   75 A'   76 A'   32 A"   77 A'   33 A"   78 A'   79 A'                 
  1.367   1.487   1.566   1.618   1.953   2.073   2.092   2.193
 80 A'   34 A"   81 A'   82 A'   35 A"   83 A'   36 A"   84 A'                 
  2.574   3.757   3.764   3.933   3.938   3.948   3.954   3.964
 85 A'   37 A"   86 A'   87 A'   38 A"   88 A'   39 A"   89 A'                 
  3.966   3.975   3.993   4.041   4.116   4.193   4.266   4.381
 40 A"   41 A"   90 A'   91 A'   92 A'   93 A'   94 A'   95 A'                 
  5.956   5.974   5.983   5.990   5.995   6.026   6.920  13.749
 42 A"   96 A'   43 A"   97 A'   98 A'   99 A'  100 A'   44 A"                 
 13.840  13.931  27.724  27.818  28.302  28.315  28.328  28.328
101 A'  102 A'  103 A'  104 A'   45 A"  105 A'  106 A'   46 A"                 
 28.338  28.358  28.510  28.515  28.521  28.531  28.532  28.534
107 A'  108 A'   47 A"  109 A'   48 A"   49 A"  110 A'  111 A'                 
 28.536  28.556  28.610  28.638  35.263 127.850 127.859 127.875
 50 A"  112 A'  113 A'  114 A'  115 A'   51 A"  116 A'   52 A"                 
127.878 127.882 127.905 151.543 151.621 163.0451901.7011901.783
117 A'  118 A'  119 A'  120 A'  121 A'  122 A'  123 A'  124 A'                 
 --------------------------------------------------------------

          Ground-State Mulliken Net Atomic Charges

     Atom                 Charge (a.u.)
  ----------------------------------------
      1 P                     0.282756
      2 N                    -0.297106
      3 I                     0.139841
      4 I                    -0.125491
  ----------------------------------------
  Sum of atomic charges =     0.000000

 -----------------------------------------------------------------
                    Cartesian Multipole Moments
 -----------------------------------------------------------------
    Charge (ESU x 10^10)
                 0.0000
    Dipole Moment (Debye)
         X      -0.7322      Y       1.5915      Z      -0.0000
       Tot       1.7518
    Quadrupole Moments (Debye-Ang)
        XX     -70.9470     XY      -0.8827     YY     -77.1737
        XZ      -0.0000     YZ       0.0000     ZZ     -75.4159
    Octopole Moments (Debye-Ang^2)
       XXX     -27.5458    XXY       0.2934    XYY      -0.2113
       YYY      15.4537    XXZ      -0.0000    XYZ       0.0000
       YYZ       0.0000    XZZ      -1.8816    YZZ       5.7563
       ZZZ      -0.0000
    Hexadecapole Moments (Debye-Ang^3)
      XXXX   -2316.7597   XXXY     -14.1858   XXYY    -451.4663
      XYYY      13.5645   YYYY    -182.5042   XXXZ      -0.0000
      XXYZ       0.0000   XYYZ      -0.0000   YYYZ       0.0000
      XXZZ    -444.8969   XYZZ       4.7698   YYZZ     -47.0922
      XZZZ      -0.0000   YZZZ       0.0000   ZZZZ    -105.4806
 -----------------------------------------------------------------
 Calculating analytic gradient of the SCF energy
 Gradient of SCF Energy
            1           2           3           4
    1  -0.0000635   0.0000056   0.0000140   0.0000439
    2   0.0000664  -0.0000624  -0.0001724   0.0001684
    3   0.0000000  -0.0000000   0.0000000  -0.0000000
 Max gradient component =       1.724E-04
 RMS gradient           =       7.776E-05
 Gradient time:  CPU 7.31 s  wall 1.93 s
 Geometry Optimization Parameters
   NAtoms,    NIC,     NZ,  NCons,   NDum,   NFix, NCnnct, MaxDiis
        4      14       4       0       0       0       0       0

 Cartesian Hessian Update
 Hessian Updated using BFGS Update


** GEOMETRY OPTIMIZATION IN DELOCALIZED INTERNAL COORDINATES **
   Searching for a Minimum

   Optimization Cycle:   9

                       Coordinates (Angstroms)
     ATOM                X               Y               Z
      1  P         0.3684729900    0.7641828945    0.0000000000
      2  N        -0.5488101944   -0.5258283010    0.0000000000
      3  I        -2.6398087391   -0.1377468160    0.0000000000
      4  I         2.6507597128   -0.2670846674    0.0000000000
   Point Group: cs    Number of degrees of freedom:     5


   Energy is -14235.164735231

 Hessian Updated using BFGS Update

  5 Hessian modes will be used to form the next step
  Hessian Eigenvalues:
     0.065133    0.101864    0.181807    0.257171    0.411546

 Minimum Search - Taking Simple RFO Step
 Searching for Lamda that Minimizes Along All modes
 Value Taken    Lamda =   0.00000000
 Step Taken.  Stepsize is  0.000305

                             Maximum     Tolerance    Cnvgd?
         Gradient           0.000033      0.000300     YES
         Displacement       0.000242      0.001200     YES
         Energy change     -0.000000      0.000001     YES


                       Distance Matrix (Angstroms)
             P (  1)   N (  2)   I (  3)
   N (  2)  1.582889
   I (  3)  3.140579  2.126707
   I (  4)  2.504465  3.210015  5.292149

 Final energy is   -14235.164735231001     


 ******************************
 **  OPTIMIZATION CONVERGED  **
 ******************************

                       Coordinates (Angstroms)
     ATOM                X               Y               Z
      1  P         0.3684729900    0.7641828945    0.0000000000
      2  N        -0.5488101944   -0.5258283010    0.0000000000
      3  I        -2.6398087391   -0.1377468160    0.0000000000
      4  I         2.6507597128   -0.2670846674    0.0000000000

Z-matrix Print:
$molecule
0 1
I 
P  1 2.504465
N  2 1.582889 1 101.099170
I  3 2.126707 2 114.901094 1 -180.000000 0
$end


 --------------------------------------------------------------
             Orbital Energies (a.u.) and Symmetries
 --------------------------------------------------------------

 Alpha MOs, Restricted
 -- Occupied --                  
*******-1165.88 -176.33 -176.31 -165.74 -165.74 -165.74 -165.71
  1 A'    2 A'    3 A'    4 A'    5 A'    1 A"    6 A'    7 A'                 
-165.71 -165.71  -77.14  -35.83  -35.81  -31.32  -31.32  -31.32
  2 A"    8 A'    9 A'   10 A'   11 A'   12 A'    3 A"   13 A'                 
-31.300 -31.296 -31.295 -22.975 -22.973 -22.973 -22.968 -22.968
 14 A'    4 A"   15 A'   16 A'    5 A"   17 A'   18 A'    6 A"                 
-22.951 -22.950 -22.950 -22.947 -22.947 -14.380  -6.633  -6.379
 19 A'    7 A"   20 A'    8 A"   21 A'   22 A'   23 A'   24 A'                 
 -6.357  -4.794  -4.794  -4.793  -4.790  -4.776  -4.775  -4.767
 25 A'   26 A'   27 A'    9 A"   28 A'   10 A"   29 A'   30 A'                 
 -4.756  -4.755  -2.059  -2.054  -2.054  -2.038  -2.037  -2.034
 11 A"   31 A'   32 A'   12 A"   33 A'   34 A'   13 A"   35 A'                 
 -2.030  -2.029  -2.020  -2.020  -0.900  -0.692  -0.651  -0.537
 14 A"   36 A'   15 A"   37 A'   38 A'   39 A'   40 A'   41 A'                 
 -0.419  -0.404  -0.383  -0.302  -0.300  -0.283  -0.272  -0.271
 42 A'   43 A'   16 A"   44 A'   17 A"   45 A'   46 A'   18 A"                 
 -- Virtual --                   
 -0.126  -0.122  -0.071   0.010   0.015   0.034   0.041   0.072
 19 A"   47 A'   48 A'   49 A'   50 A'   51 A'   20 A"   52 A'                 
  0.122   0.135   0.141   0.170   0.173   0.196   0.198   0.209
 53 A'   21 A"   54 A'   55 A'   56 A'   22 A"   57 A'   23 A"                 
  0.209   0.236   0.262   0.281   0.319   0.353   0.354   0.381
 58 A'   59 A'   60 A'   24 A"   61 A'   25 A"   62 A'   63 A'                 
  0.384   0.399   0.400   0.414   0.425   0.429   0.503   0.509
 26 A"   64 A'   27 A"   65 A'   28 A"   66 A'   67 A'   68 A'                 
  0.619   0.631   0.656   0.668   0.677   0.772   0.842   0.871
 69 A'   29 A"   70 A'   30 A"   71 A'   72 A'   31 A"   73 A'                 
  0.929   1.013   1.168   1.263   1.286   1.292   1.308   1.315
 74 A'   75 A'   76 A'   32 A"   77 A'   33 A"   78 A'   79 A'                 
  1.367   1.487   1.566   1.618   1.953   2.073   2.092   2.193
 80 A'   34 A"   81 A'   82 A'   35 A"   83 A'   36 A"   84 A'                 
  2.574   3.757   3.764   3.933   3.938   3.948   3.954   3.964
 85 A'   37 A"   86 A'   87 A'   38 A"   88 A'   39 A"   89 A'                 
  3.966   3.975   3.993   4.041   4.116   4.193   4.266   4.381
 40 A"   41 A"   90 A'   91 A'   92 A'   93 A'   94 A'   95 A'                 
  5.956   5.974   5.983   5.990   5.995   6.026   6.920  13.749
 42 A"   96 A'   43 A"   97 A'   98 A'   99 A'  100 A'   44 A"                 
 13.840  13.931  27.724  27.818  28.302  28.315  28.328  28.328
101 A'  102 A'  103 A'  104 A'   45 A"  105 A'  106 A'   46 A"                 
 28.338  28.358  28.510  28.515  28.521  28.531  28.532  28.534
107 A'  108 A'   47 A"  109 A'   48 A"   49 A"  110 A'  111 A'                 
 28.536  28.556  28.610  28.638  35.263 127.850 127.859 127.875
 50 A"  112 A'  113 A'  114 A'  115 A'   51 A"  116 A'   52 A"                 
127.878 127.882 127.905 151.543 151.621 163.0451901.7011901.783
117 A'  118 A'  119 A'  120 A'  121 A'  122 A'  123 A'  124 A'                 

 Beta MOs, Restricted
 -- Occupied --                  
*******-1165.88 -176.33 -176.31 -165.74 -165.74 -165.74 -165.71
  1 A'    2 A'    3 A'    4 A'    5 A'    1 A"    6 A'    7 A'                 
-165.71 -165.71  -77.14  -35.83  -35.81  -31.32  -31.32  -31.32
  2 A"    8 A'    9 A'   10 A'   11 A'   12 A'    3 A"   13 A'                 
-31.300 -31.296 -31.295 -22.975 -22.973 -22.973 -22.968 -22.968
 14 A'    4 A"   15 A'   16 A'    5 A"   17 A'   18 A'    6 A"                 
-22.951 -22.950 -22.950 -22.947 -22.947 -14.380  -6.633  -6.379
 19 A'    7 A"   20 A'    8 A"   21 A'   22 A'   23 A'   24 A'                 
 -6.357  -4.794  -4.794  -4.793  -4.790  -4.776  -4.775  -4.767
 25 A'   26 A'   27 A'    9 A"   28 A'   10 A"   29 A'   30 A'                 
 -4.756  -4.755  -2.059  -2.054  -2.054  -2.038  -2.037  -2.034
 11 A"   31 A'   32 A'   12 A"   33 A'   34 A'   13 A"   35 A'                 
 -2.030  -2.029  -2.020  -2.020  -0.900  -0.692  -0.651  -0.537
 14 A"   36 A'   15 A"   37 A'   38 A'   39 A'   40 A'   41 A'                 
 -0.419  -0.404  -0.383  -0.302  -0.300  -0.283  -0.272  -0.271
 42 A'   43 A'   16 A"   44 A'   17 A"   45 A'   46 A'   18 A"                 
 -- Virtual --                   
 -0.126  -0.122  -0.071   0.010   0.015   0.034   0.041   0.072
 19 A"   47 A'   48 A'   49 A'   50 A'   51 A'   20 A"   52 A'                 
  0.122   0.135   0.141   0.170   0.173   0.196   0.198   0.209
 53 A'   21 A"   54 A'   55 A'   56 A'   22 A"   57 A'   23 A"                 
  0.209   0.236   0.262   0.281   0.319   0.353   0.354   0.381
 58 A'   59 A'   60 A'   24 A"   61 A'   25 A"   62 A'   63 A'                 
  0.384   0.399   0.400   0.414   0.425   0.429   0.503   0.509
 26 A"   64 A'   27 A"   65 A'   28 A"   66 A'   67 A'   68 A'                 
  0.619   0.631   0.656   0.668   0.677   0.772   0.842   0.871
 69 A'   29 A"   70 A'   30 A"   71 A'   72 A'   31 A"   73 A'                 
  0.929   1.013   1.168   1.263   1.286   1.292   1.308   1.315
 74 A'   75 A'   76 A'   32 A"   77 A'   33 A"   78 A'   79 A'                 
  1.367   1.487   1.566   1.618   1.953   2.073   2.092   2.193
 80 A'   34 A"   81 A'   82 A'   35 A"   83 A'   36 A"   84 A'                 
  2.574   3.757   3.764   3.933   3.938   3.948   3.954   3.964
 85 A'   37 A"   86 A'   87 A'   38 A"   88 A'   39 A"   89 A'                 
  3.966   3.975   3.993   4.041   4.116   4.193   4.266   4.381
 40 A"   41 A"   90 A'   91 A'   92 A'   93 A'   94 A'   95 A'                 
  5.956   5.974   5.983   5.990   5.995   6.026   6.920  13.749
 42 A"   96 A'   43 A"   97 A'   98 A'   99 A'  100 A'   44 A"                 
 13.840  13.931  27.724  27.818  28.302  28.315  28.328  28.328
101 A'  102 A'  103 A'  104 A'   45 A"  105 A'  106 A'   46 A"                 
 28.338  28.358  28.510  28.515  28.521  28.531  28.532  28.534
107 A'  108 A'   47 A"  109 A'   48 A"   49 A"  110 A'  111 A'                 
 28.536  28.556  28.610  28.638  35.263 127.850 127.859 127.875
 50 A"  112 A'  113 A'  114 A'  115 A'   51 A"  116 A'   52 A"                 
127.878 127.882 127.905 151.543 151.621 163.0451901.7011901.783
117 A'  118 A'  119 A'  120 A'  121 A'  122 A'  123 A'  124 A'                 
 --------------------------------------------------------------

          Ground-State Mulliken Net Atomic Charges

     Atom                 Charge (a.u.)
  ----------------------------------------
      1 P                     0.282756
      2 N                    -0.297106
      3 I                     0.139841
      4 I                    -0.125491
  ----------------------------------------
  Sum of atomic charges =     0.000000

 -----------------------------------------------------------------
                    Cartesian Multipole Moments
 -----------------------------------------------------------------
    Charge (ESU x 10^10)
                 0.0000
    Dipole Moment (Debye)
         X      -0.7322      Y       1.5915      Z      -0.0000
       Tot       1.7518
    Quadrupole Moments (Debye-Ang)
        XX     -70.9470     XY      -0.8827     YY     -77.1737
        XZ      -0.0000     YZ       0.0000     ZZ     -75.4159
    Octopole Moments (Debye-Ang^2)
       XXX     -27.5458    XXY       0.2934    XYY      -0.2113
       YYY      15.4537    XXZ      -0.0000    XYZ       0.0000
       YYZ       0.0000    XZZ      -1.8816    YZZ       5.7563
       ZZZ      -0.0000
    Hexadecapole Moments (Debye-Ang^3)
      XXXX   -2316.7597   XXXY     -14.1858   XXYY    -451.4663
      XYYY      13.5645   YYYY    -182.5042   XXXZ      -0.0000
      XXYZ       0.0000   XYYZ      -0.0000   YYYZ       0.0000
      XXZZ    -444.8969   XYZZ       4.7698   YYZZ     -47.0922
      XZZZ      -0.0000   YZZZ       0.0000   ZZZZ    -105.4806
 -----------------------------------------------------------------
Archival summary:
1\1\TWL01\OPT\ProcedureUnspecified\BasisUnspecified\211\taweetha\SunNov2517:44:212018SunNov2517:44:212018\0\\#,OPT,ProcedureUnspecified,BasisUnspecified,\\0,1\I\P,1,2.50447\N,2,1.58289,1,101.099\I,3,2.12671,2,114.901,1,-180,0\\\@

 Total job time:  70.66s(wall), 257.33s(cpu) 
 Sun Nov 25 17:44:21 2018

        *************************************************************
        *                                                           *
        *  Thank you very much for using Q-Chem.  Have a nice day.  *
        *                                                           *
        *************************************************************


 
User input: 2 of 2 
 
Q-Chem Developer Version!
                  Welcome to Q-Chem
     A Quantum Leap Into The Future Of Chemistry


 Q-Chem 5.1, Q-Chem, Inc., Pleasanton, CA (2018)

 Yihan Shao,  Zhengting Gan,  E. Epifanovsky,  A. T. B. Gilbert,  M. Wormit,  
 J. Kussmann,  A. W. Lange,  A. Behn,  Jia Deng,  Xintian Feng,  D. Ghosh,  
 M. Goldey,  P. R. Horn,  L. D. Jacobson,  I. Kaliman,  T. Kus,  A. Landau,  
 Jie Liu,  E. I. Proynov,  R. M. Richard,  R. P. Steele,  E. J. Sundstrom,  
 H. L. Woodcock III,  P. M. Zimmerman,  D. Zuev,  B. Albrecht,  E. Alguire,  
 S. A. Baeppler,  D. Barton,  Z. Benda,  Y. A. Bernard,  E. J. Berquist,  
 K. B. Bravaya,  H. Burton,  D. Casanova,  Chun-Min Chang,  Yunqing Chen,  
 A. Chien,  K. D. Closser,  M. P. Coons,  S. Coriani,  S. Dasgupta,  
 A. L. Dempwolff,  M. Diedenhofen,  Hainam Do,  R. G. Edgar,  Po-Tung Fang,  
 S. Faraji,  S. Fatehi,  Qingguo Feng,  K. D. Fenk,  J. Fosso-Tande,  
 Qinghui Ge,  A. Ghysels,  G. Gidofalvi,  J. Gomes,  J. Gonthier,  A. Gunina,  
 D. Hait,  M. W. D. Hanson-Heine,  P. H. P. Harbach,  A. W. Hauser,  
 J. E. Herr,  E. G. Hohenstein,  Z. C. Holden,  Kerwin Hui,  B. C. Huynh,  
 T.-C. Jagau,  Hyunjun Ji,  B. Kaduk,  K. Khistyaev,  Jaehoon Kim,  
 P. Klunzinger,  K. Koh,  D. Kosenkov,  L. Koulias,  T. Kowalczyk,  
 C. M. Krauter,  A. Kunitsa,  Ka Un Lao,  A. Laurent,  K. V. Lawler,  
 Joonho Lee,  D. Lefrancois,  S. Lehtola,  D. S. Levine,  Yi-Pei Li,  
 You-Sheng Lin,  Fenglai Liu,  E. Livshits,  A. Luenser,  P. Manohar,  
 E. Mansoor,  S. F. Manzer,  Shan-Ping Mao,  Yuezhi Mao,  N. Mardirossian,  
 A. V. Marenich,  T. Markovich,  L. A. Martinez-Martinez,  S. A. Maurer,  
 N. J. Mayhall,  S. C. McKenzie,  J.-M. Mewes,  A. F. Morrison,  
 J. W. Mullinax,  K. Nanda,  T. S. Nguyen-Beck,  R. Olivares-Amaya,  
 J. A. Parkhill,  T. M. Perrine,  F. Plasser,  P. Pokhilko,  S. Prager,  
 A. Prociuk,  E. Ramos,  D. R. Rehn,  F. Rob,  M. Schneider,  N. Sergueev,  
 S. M. Sharada,  S. Sharma,  D. W. Small,  T. Stauch,  T. Stein,  
 Yu-Chuan Su,  A. J. W. Thom,  A. Tkatchenko,  T. Tsuchimochi,  N. M. Tubman,  
 L. Vogt,  M. L. Vidal,  O. Vydrov,  M. A. Watson,  J. Wenzel,  
 M. de Wergifosse,  T. A. Wesolowski,  A. White,  J. Witte,  A. Yamada,  
 Jun Yang,  K. Yao,  S. Yeganeh,  S. R. Yost,  Zhi-Qiang You,  A. Zech,  
 Igor Ying Zhang,  Xing Zhang,  Yan Zhao,  Ying Zhu,  B. R. Brooks,  
 G. K. L. Chan,  C. J. Cramer,  M. S. Gordon,  W. J. Hehre,  A. Klamt,  
 M. W. Schmidt,  C. D. Sherrill,  D. G. Truhlar,  A. Aspuru-Guzik,  R. Baer,  
 A. T. Bell,  N. A. Besley,  Jeng-Da Chai,  A. E. DePrince, III,  
 R. A. DiStasio Jr.,  A. Dreuw,  B. D. Dunietz,  T. R. Furlani,  
 Chao-Ping Hsu,  Yousung Jung,  Jing Kong,  D. S. Lambrecht,  WanZhen Liang,  
 C. Ochsenfeld,  V. A. Rassolov,  L. V. Slipchenko,  J. E. Subotnik,  
 T. Van Voorhis,  J. M. Herbert,  A. I. Krylov,  P. M. W. Gill,  M. Head-Gordon

 Contributors to earlier versions of Q-Chem not listed above: 
 R. D. Adamson,  B. Austin,  J. Baker,  G. J. O. Beran,  K. Brandhorst,  
 S. T. Brown,  E. F. C. Byrd,  A. K. Chakraborty,  C.-L. Cheng,  
 Siu Hung Chien,  D. M. Chipman,  D. L. Crittenden,  H. Dachsel,  
 R. J. Doerksen,  A. D. Dutoi,  L. Fusti-Molnar,  W. A. Goddard III,  
 A. Golubeva-Zadorozhnaya,  S. R. Gwaltney,  G. Hawkins,  A. Heyden,  
 S. Hirata,  G. Kedziora,  F. J. Keil,  C. Kelley,  Jihan Kim,  R. A. King,  
 R. Z. Khaliullin,  P. P. Korambath,  W. Kurlancheek,  A. M. Lee,  M. S. Lee,  
 S. V. Levchenko,  Ching Yeh Lin,  D. Liotard,  R. C. Lochan,  I. Lotan,  
 P. E. Maslen,  N. Nair,  D. P. O'Neill,  D. Neuhauser,  E. Neuscamman,  
 C. M. Oana,  R. Olson,  B. Peters,  R. Peverati,  P. A. Pieniazek,  
 Y. M. Rhee,  J. Ritchie,  M. A. Rohrdanz,  E. Rosta,  N. J. Russ,  
 H. F. Schaefer III,  N. E. Schultz,  N. Shenvi,  A. C. Simmonett,  A. Sodt,  
 D. Stuck,  K. S. Thanthiriwatte,  V. Vanovschi,  Tao Wang,  A. Warshel,  
 C. F. Williams,  Q. Wu,  X. Xu,  W. Zhang

 Please cite Q-Chem as follows:
 Y. Shao et al., Mol. Phys. 113, 184-215 (2015)
 DOI: 10.1080/00268976.2014.952696

 Q-Chem 5.1.2 for Intel X86 EM64T Linux

 Parts of Q-Chem use Armadillo 8.300.2 (Tropical Shenanigans).
 http://arma.sourceforge.net/

 Q-Chem begins on Sun Nov 25 17:44:21 2018  

Host: 
0

     Scratch files written to /scratch/taweetham/qchem47260//
The previous job contains 0 fragments, simply inherited here
Input Ideriv = 2
Curr. Ideriv = -1
Max.  Ideriv = 2

Checking the input file for inconsistencies... 	...done.

--------------------------------------------------------------
User input:
--------------------------------------------------------------

$molecule
read
$end

$rem
   job_type 	frequency
   basis 	6-311++g**
   method	b3lyp	
$end


--------------------------------------------------------------
 ----------------------------------------------------------------
             Standard Nuclear Orientation (Angstroms)
    I     Atom           X                Y                Z
 ----------------------------------------------------------------
    1      P       0.3367289665    -0.8765363280     0.0000000000
    2      N      -0.5597055757     0.4280488309    -0.0000000000
    3      I      -2.6566704996     0.0736193441    -0.0000000000
    4      I       2.6352932266     0.1179222239    -0.0000000000
 ----------------------------------------------------------------
 Molecular Point Group                 Cs    NOp =  2
 Largest Abelian Subgroup              Cs    NOp =  2
 Nuclear Repulsion Energy =   771.3898993937 hartrees
 There are       64 alpha and       64 beta electrons
 Requested basis set is 6-311++G(d,p)
 There are 67 shells and 176 basis functions

 Total QAlloc Memory Limit   2000 MB
 Mega-Array Size       188 MB
 MEM_STATIC part       192 MB

                       Distance Matrix (Angstroms)
             P (  1)   N (  2)   I (  3)
   N (  2)  1.582889
   I (  3)  3.140579  2.126707
   I (  4)  2.504465  3.210015  5.292149

 A cutoff of  1.0D-11 yielded   1616 shell pairs
 There are     11793 function pairs (     13415 Cartesian)

 -------------------------------------------------------
 OpenMP Integral Computing Module                       
 Release: version 1.0, May 2013, Q-Chem Inc. Pittsburgh 
 -------------------------------------------------------
 Integral Job Info:
 Integral job number is                      11
 Integral operator is                         1
 short-range coefficients                     0
 long-range coefficients              100000000
 Omega coefficients                           0
 if combine SR and LR in K                    0
 Integral screening is                        0
 Integral computing path is                   2
 max size of driver memory is            800000
 size of driver memory is                593474
 size of scratch memory is             11861008
 max col of scratch BK array               1296
 max len of scratch array in speh3          155
 max len of scratch index in speh4           18
 max int batch size is                      520
 min int batch size is                       52
 fixed nKL is                                52
 max L of basis functions is                  2
 order of int derivative is                   0
 number of shells is                         67
 number of basis is                         188
 number of cartesian basis is               188
 number of contracted shell pairs          1616
 number of primitive shell pairs           3246
 maxK2 (contraction) of shell pair           36
 max number of K2 of shell pair               1
 max number of CS2 of shell pair            294
 max number of PS2 of shell pair            294
 mem total for path MDJ                  534476
 -------------------------------------------------------
 Smallest overlap matrix eigenvalue = 2.39E-03
 Guess from superposition of atomic densities
 Warning:  Energy on first SCF cycle will be non-variational
 SAD guess density has 128.000000 electrons

 -----------------------------------------------------------------------
  General SCF calculation program by
  Eric Jon Sundstrom, Paul Horn, Yuezhi Mao, Dmitri Zuev, Alec White,
  David Stuck, Shaama M.S., Shane Yost, Joonho Lee, David Small,
  Daniel Levine, Susi Lehtola, Hugh Burton, Evgeny Epifanovsky
 -----------------------------------------------------------------------
 Exchange:     0.2000 Hartree-Fock + 0.0800 Slater + 0.7200 B88
 Correlation:  0.1900 VWN1RPA + 0.8100 LYP
 Using SG-1 standard quadrature grid
 using 4 threads for integral computing
 -------------------------------------------------------
 OpenMP Integral computing Module                
 Release: version 2.0, May 2017, Q-Chem Inc. Pleasanton 
 -------------------------------------------------------
 -------------------------------------------------------
 OpenMP BLAS3 based DFT computing Module                
 Release: version 1.0, May 2013, Q-Chem Inc. Pittsburgh 
 -------------------------------------------------------
 A restricted SCF calculation will be
 performed using DIIS
 SCF converges when DIIS error is below 1.0e-08
 ---------------------------------------
  Cycle       Energy         DIIS error
 ---------------------------------------
    1  -14235.3735540539      3.54e-02  
    2  -14235.0806227709      4.77e-03  
    3  -14234.4661110711      1.28e-02  
    4  -14235.1537631433      1.48e-03  
    5  -14235.1598654540      9.73e-04  
    6  -14235.1645594741      2.38e-04  
    7  -14235.1646790371      4.85e-05  
    8  -14235.1646848936      2.06e-05  
    9  -14235.1646863445      6.69e-06  
   10  -14235.1646865079      1.82e-06  
   11  -14235.1646865240      4.33e-07  
   12  -14235.1646865245      8.28e-08  
   13  -14235.1646865245      1.36e-08  
   14  -14235.1646865247      1.89e-09  Convergence criterion met
 ---------------------------------------
 SCF time:   CPU 27.32s  wall 8.00s 
 SCF   energy in the final basis set =   -14235.1646865247
 Total energy in the final basis set =   -14235.1646865247

 --------------------------------------------------------------
             Orbital Energies (a.u.) and Symmetries
 --------------------------------------------------------------

 Alpha MOs, Restricted
 -- Occupied --                  
*******-1165.88 -176.33 -176.31 -165.74 -165.74 -165.74 -165.71
  1 A'    2 A'    3 A'    4 A'    5 A'    1 A"    6 A'    7 A'                 
-165.71 -165.71  -77.14  -35.83  -35.81  -31.32  -31.32  -31.32
  2 A"    8 A'    9 A'   10 A'   11 A'   12 A'    3 A"   13 A'                 
-31.300 -31.296 -31.295 -22.975 -22.973 -22.973 -22.968 -22.968
 14 A'    4 A"   15 A'   16 A'    5 A"   17 A'   18 A'    6 A"                 
-22.951 -22.950 -22.950 -22.947 -22.947 -14.380  -6.633  -6.379
 19 A'    7 A"   20 A'    8 A"   21 A'   22 A'   23 A'   24 A'                 
 -6.357  -4.794  -4.794  -4.794  -4.790  -4.776  -4.775  -4.768
 25 A'   26 A'   27 A'    9 A"   28 A'   10 A"   29 A'   30 A'                 
 -4.756  -4.755  -2.059  -2.054  -2.054  -2.038  -2.037  -2.034
 11 A"   31 A'   32 A'   12 A"   33 A'   34 A'   13 A"   35 A'                 
 -2.030  -2.029  -2.020  -2.020  -0.900  -0.692  -0.651  -0.537
 14 A"   36 A'   15 A"   37 A'   38 A'   39 A'   40 A'   41 A'                 
 -0.419  -0.404  -0.383  -0.302  -0.300  -0.283  -0.272  -0.271
 42 A'   43 A'   16 A"   44 A'   17 A"   45 A'   46 A'   18 A"                 
 -- Virtual --                   
 -0.126  -0.122  -0.071   0.010   0.015   0.034   0.041   0.072
 19 A"   47 A'   48 A'   49 A'   50 A'   51 A'   20 A"   52 A'                 
  0.122   0.135   0.141   0.170   0.173   0.196   0.198   0.209
 53 A'   21 A"   54 A'   55 A'   56 A'   22 A"   57 A'   23 A"                 
  0.209   0.236   0.263   0.281   0.319   0.353   0.354   0.381
 58 A'   59 A'   60 A'   24 A"   61 A'   25 A"   62 A'   63 A'                 
  0.384   0.399   0.400   0.414   0.425   0.429   0.503   0.509
 26 A"   64 A'   27 A"   65 A'   28 A"   66 A'   67 A'   68 A'                 
  0.619   0.631   0.656   0.668   0.677   0.772   0.842   0.871
 69 A'   29 A"   70 A'   30 A"   71 A'   72 A'   31 A"   73 A'                 
  0.929   1.013   1.168   1.263   1.286   1.292   1.308   1.315
 74 A'   75 A'   76 A'   32 A"   77 A'   33 A"   78 A'   79 A'                 
  1.367   1.487   1.566   1.618   1.953   2.073   2.092   2.193
 80 A'   34 A"   81 A'   82 A'   35 A"   83 A'   36 A"   84 A'                 
  2.574   3.757   3.764   3.933   3.938   3.948   3.954   3.964
 85 A'   37 A"   86 A'   87 A'   38 A"   88 A'   39 A"   89 A'                 
  3.966   3.975   3.993   4.041   4.116   4.193   4.266   4.381
 40 A"   41 A"   90 A'   91 A'   92 A'   93 A'   94 A'   95 A'                 
  5.956   5.973   5.984   5.990   5.995   6.026   6.920  13.749
 42 A"   96 A'   43 A"   97 A'   98 A'   99 A'  100 A'   44 A"                 
 13.840  13.931  27.724  27.818  28.302  28.315  28.328  28.328
101 A'  102 A'  103 A'  104 A'   45 A"  105 A'  106 A'   46 A"                 
 28.338  28.358  28.510  28.515  28.521  28.531  28.532  28.534
107 A'  108 A'   47 A"  109 A'   48 A"   49 A"  110 A'  111 A'                 
 28.536  28.556  28.610  28.638  35.263 127.850 127.859 127.875
 50 A"  112 A'  113 A'  114 A'  115 A'   51 A"  116 A'   52 A"                 
127.878 127.882 127.905 151.543 151.621 163.0451901.7011901.783
117 A'  118 A'  119 A'  120 A'  121 A'  122 A'  123 A'  124 A'                 

 Beta MOs, Restricted
 -- Occupied --                  
*******-1165.88 -176.33 -176.31 -165.74 -165.74 -165.74 -165.71
  1 A'    2 A'    3 A'    4 A'    5 A'    1 A"    6 A'    7 A'                 
-165.71 -165.71  -77.14  -35.83  -35.81  -31.32  -31.32  -31.32
  2 A"    8 A'    9 A'   10 A'   11 A'   12 A'    3 A"   13 A'                 
-31.300 -31.296 -31.295 -22.975 -22.973 -22.973 -22.968 -22.968
 14 A'    4 A"   15 A'   16 A'    5 A"   17 A'   18 A'    6 A"                 
-22.951 -22.950 -22.950 -22.947 -22.947 -14.380  -6.633  -6.379
 19 A'    7 A"   20 A'    8 A"   21 A'   22 A'   23 A'   24 A'                 
 -6.357  -4.794  -4.794  -4.794  -4.790  -4.776  -4.775  -4.768
 25 A'   26 A'   27 A'    9 A"   28 A'   10 A"   29 A'   30 A'                 
 -4.756  -4.755  -2.059  -2.054  -2.054  -2.038  -2.037  -2.034
 11 A"   31 A'   32 A'   12 A"   33 A'   34 A'   13 A"   35 A'                 
 -2.030  -2.029  -2.020  -2.020  -0.900  -0.692  -0.651  -0.537
 14 A"   36 A'   15 A"   37 A'   38 A'   39 A'   40 A'   41 A'                 
 -0.419  -0.404  -0.383  -0.302  -0.300  -0.283  -0.272  -0.271
 42 A'   43 A'   16 A"   44 A'   17 A"   45 A'   46 A'   18 A"                 
 -- Virtual --                   
 -0.126  -0.122  -0.071   0.010   0.015   0.034   0.041   0.072
 19 A"   47 A'   48 A'   49 A'   50 A'   51 A'   20 A"   52 A'                 
  0.122   0.135   0.141   0.170   0.173   0.196   0.198   0.209
 53 A'   21 A"   54 A'   55 A'   56 A'   22 A"   57 A'   23 A"                 
  0.209   0.236   0.263   0.281   0.319   0.353   0.354   0.381
 58 A'   59 A'   60 A'   24 A"   61 A'   25 A"   62 A'   63 A'                 
  0.384   0.399   0.400   0.414   0.425   0.429   0.503   0.509
 26 A"   64 A'   27 A"   65 A'   28 A"   66 A'   67 A'   68 A'                 
  0.619   0.631   0.656   0.668   0.677   0.772   0.842   0.871
 69 A'   29 A"   70 A'   30 A"   71 A'   72 A'   31 A"   73 A'                 
  0.929   1.013   1.168   1.263   1.286   1.292   1.308   1.315
 74 A'   75 A'   76 A'   32 A"   77 A'   33 A"   78 A'   79 A'                 
  1.367   1.487   1.566   1.618   1.953   2.073   2.092   2.193
 80 A'   34 A"   81 A'   82 A'   35 A"   83 A'   36 A"   84 A'                 
  2.574   3.757   3.764   3.933   3.938   3.948   3.954   3.964
 85 A'   37 A"   86 A'   87 A'   38 A"   88 A'   39 A"   89 A'                 
  3.966   3.975   3.993   4.041   4.116   4.193   4.266   4.381
 40 A"   41 A"   90 A'   91 A'   92 A'   93 A'   94 A'   95 A'                 
  5.956   5.973   5.984   5.990   5.995   6.026   6.920  13.749
 42 A"   96 A'   43 A"   97 A'   98 A'   99 A'  100 A'   44 A"                 
 13.840  13.931  27.724  27.818  28.302  28.315  28.328  28.328
101 A'  102 A'  103 A'  104 A'   45 A"  105 A'  106 A'   46 A"                 
 28.338  28.358  28.510  28.515  28.521  28.531  28.532  28.534
107 A'  108 A'   47 A"  109 A'   48 A"   49 A"  110 A'  111 A'                 
 28.536  28.556  28.610  28.638  35.263 127.850 127.859 127.875
 50 A"  112 A'  113 A'  114 A'  115 A'   51 A"  116 A'   52 A"                 
127.878 127.882 127.905 151.543 151.621 163.0451901.7011901.783
117 A'  118 A'  119 A'  120 A'  121 A'  122 A'  123 A'  124 A'                 
 --------------------------------------------------------------

          Ground-State Mulliken Net Atomic Charges

     Atom                 Charge (a.u.)
  ----------------------------------------
      1 P                     0.282789
      2 N                    -0.297073
      3 I                     0.139817
      4 I                    -0.125533
  ----------------------------------------
  Sum of atomic charges =     0.000000

 -----------------------------------------------------------------
                    Cartesian Multipole Moments
 -----------------------------------------------------------------
    Charge (ESU x 10^10)
                 0.0000
    Dipole Moment (Debye)
         X      -0.7582      Y      -1.5791      Z      -0.0000
       Tot       1.7516
    Quadrupole Moments (Debye-Ang)
        XX     -70.8934     XY       0.8929     YY     -76.8650
        XZ      -0.0000     YZ       0.0000     ZZ     -75.4164
    Octopole Moments (Debye-Ang^2)
       XXX     -23.4292    XXY       7.6638    XYY       0.8585
       YYY       9.1813    XXZ      -0.0000    XYZ      -0.0000
       YYZ      -0.0000    XZZ      -0.5103    YZZ       2.3087
       ZZZ      -0.0000
    Hexadecapole Moments (Debye-Ang^3)
      XXXX   -2313.4226   XXXY      32.1058   XXYY    -453.1562
      XYYY       5.2833   YYYY    -180.9160   XXXZ       0.0000
      XXYZ       0.0000   XYYZ       0.0000   YYYZ       0.0000
      XXZZ    -444.9037   XYZZ       1.7894   YYZZ     -46.6792
      XZZZ       0.0000   YZZZ       0.0000   ZZZZ    -105.4817
 -----------------------------------------------------------------
 Calculating MO derivatives via CPSCF
 D1JvT checksum  = 191376 12387.3803157171
 D1KAT checksum  = 513120 450.7583588682
   1         3          12      0.152812    0.050741
   2         3          12      0.022108    0.009644
   3         3          12      0.003635    0.001409
   4         3          12      0.000503    0.000194
   5         8           7      0.000053    0.000028
   6        14           1      0.000003    0.000003
   7        15           0      0.000000    0.000000    Roots Converged
 Time for AOints: 7.2 s (CPU) 1.8 s (wall)
 ------------------------------------------------------------------------------
                     AOints        : Timing summary (seconds)
 ------------------------------------------------------------------------------
     job step          cpu (% of tot)      sys (% of tot)     wall (% of tot)
 ------------------------------------------------------------------------------
  cpscf_lag         0.3968E+02 (37.0)   0.6000E-05 (27.3)   0.1027E+02 (36.3)
  iterzp            0.6035E+02 (56.2)   0.1500E-04 (68.2)   0.1602E+02 (56.7)
  make_fx           0.0000E+00 ( 0.0)   0.0000E+00 ( 0.0)   0.0000E+00 ( 0.0)
  AOints            0.7210E+01 ( 6.7)   0.0000E+00 ( 0.0)   0.1833E+01 ( 6.5)
 ------------------------------------------------------------------------------
   Grand Totals     0.1074E+03          0.2200E-04          0.2828E+02
 ------------------------------------------------------------------------------
 Calculating analytic Hessian of the SCF energy
 Polarizability Matrix (a.u.)
            1           2           3
    1-192.8685489  -4.2790756   0.0000000
    2  -4.2790756 -67.6707680   0.0000000
    3   0.0000000   0.0000000 -55.3928199

 Direct stationary perturbation theory relativistic correction:

 rels  =     194.374413288692
 relv  =    -645.043819079294
 rel2e =      84.433081704404
 E_rel =    -366.236324086199

 Hessian of the SCF Energy
            1           2           3           4           5           6
    1   0.2358639  -0.1209927   0.0000000  -0.1345503   0.1577197   0.0000000
    2  -0.1209927   0.3232041  -0.0000000   0.1851847  -0.2785057   0.0000000
    3   0.0000000  -0.0000000   0.0014226   0.0000000   0.0000000   0.0023875
    4  -0.1345503   0.1851847   0.0000000   0.2277937  -0.1777651  -0.0000000
    5   0.1577197  -0.2785057   0.0000000  -0.1777651   0.2736295  -0.0000000
    6   0.0000000   0.0000000   0.0023875  -0.0000000  -0.0000000   0.0116604
    7  -0.0292277  -0.0077767  -0.0000000  -0.0749550   0.0023952   0.0000000
    8   0.0114794  -0.0043178  -0.0000000  -0.0109642  -0.0055774   0.0000000
    9  -0.0000000  -0.0000000  -0.0018040   0.0000000   0.0000000  -0.0094305
   10  -0.0720858  -0.0564153  -0.0000000  -0.0182884   0.0176502   0.0000000
   11  -0.0482064  -0.0403807  -0.0000000   0.0035445   0.0104536   0.0000000
   12  -0.0000000  -0.0000000  -0.0020061   0.0000000   0.0000000  -0.0046175
            7           8           9          10          11          12
    1  -0.0292277   0.0114794  -0.0000000  -0.0720858  -0.0482064  -0.0000000
    2  -0.0077767  -0.0043178  -0.0000000  -0.0564153  -0.0403807  -0.0000000
    3  -0.0000000  -0.0000000  -0.0018040  -0.0000000  -0.0000000  -0.0020061
    4  -0.0749550  -0.0109642   0.0000000  -0.0182884   0.0035445   0.0000000
    5   0.0023952  -0.0055774   0.0000000   0.0176502   0.0104536   0.0000000
    6   0.0000000   0.0000000  -0.0094305   0.0000000   0.0000000  -0.0046175
    7   0.1049021   0.0005167  -0.0000000  -0.0007194   0.0048647   0.0000000
    8   0.0005167   0.0095900  -0.0000000  -0.0010320   0.0003052  -0.0000000
    9  -0.0000000  -0.0000000   0.0080341  -0.0000000  -0.0000000   0.0032003
   10  -0.0007194  -0.0010320  -0.0000000   0.0910936   0.0397971   0.0000000
   11   0.0048647   0.0003052  -0.0000000   0.0397971   0.0296219   0.0000000
   12   0.0000000  -0.0000000   0.0032003   0.0000000   0.0000000   0.0034233
 Gradient time:  CPU 162.78 s  wall 42.98 s
 **********************************************************************
 **                                                                  **
 **                       VIBRATIONAL ANALYSIS                       **
 **                       --------------------                       **
 **                                                                  **
 **        VIBRATIONAL FREQUENCIES (CM**-1) AND NORMAL MODES         **
 **     FORCE CONSTANTS (mDYN/ANGSTROM) AND REDUCED MASSES (AMU)     **
 **                  INFRARED INTENSITIES (KM/MOL)                   **
 **                                                                  **
 **********************************************************************


 Mode:                 1                      2                      3
 Frequency:       100.54                 140.54                 155.51
 Force Cnst:      0.2912                 0.3779                 0.2226
 Red. Mass:      48.8940                32.4769                15.6217
 IR Active:          YES                    YES                    YES
 IR Intens:        0.429                  2.707                  3.515
 Raman Active:       YES                    YES                    YES
               X      Y      Z        X      Y      Z        X      Y      Z
 P         -0.129  0.620  0.000   -0.262  0.486  0.000    0.000 -0.000  0.153
 N         -0.238  0.542  0.000    0.104  0.753  0.000    0.000 -0.000  0.983
 I         -0.306 -0.109 -0.000    0.245 -0.112 -0.000   -0.000  0.000 -0.082
 I          0.364 -0.102 -0.000   -0.193 -0.089 -0.000    0.000  0.000 -0.064
 TransDip  -0.021 -0.004 -0.000    0.052 -0.005 -0.000   -0.000 -0.000 -0.060

 Mode:                 4                      5                      6
 Frequency:       373.54                 416.90                1062.33
 Force Cnst:      2.1628                 1.8856                11.0663
 Red. Mass:      26.3086                18.4134                16.6431
 IR Active:          YES                    YES                    YES
 IR Intens:       85.998                 10.622                 77.675
 Raman Active:       YES                    YES                    YES
               X      Y      Z        X      Y      Z        X      Y      Z
 P          0.698  0.154 -0.000   -0.300 -0.339 -0.000    0.212 -0.332 -0.000
 N          0.632  0.242 -0.000    0.752  0.470 -0.000   -0.585  0.709 -0.000
 I         -0.121 -0.006  0.000   -0.060 -0.015  0.000    0.008  0.002  0.000
 I         -0.119 -0.059  0.000    0.050  0.045  0.000    0.005  0.001  0.000
 TransDip   0.296  0.025  0.000    0.006 -0.104  0.000    0.280 -0.035  0.000

 STANDARD THERMODYNAMIC QUANTITIES AT   298.15 K  AND     1.00 ATM

   This Molecule has  0 Imaginary Frequencies
   Zero point vibrational energy:        3.216 kcal/mol

   Atom    1 Element P  Has Mass   30.97376
   Atom    2 Element N  Has Mass   14.00307
   Atom    3 Element I  Has Mass  126.90440
   Atom    4 Element I  Has Mass  126.90440
   Molecular Mass:   298.785630 amu
   Principal axes and moments of inertia in amu*Bohr^2:
                             1           2           3
    Eigenvalues --      102.77536  6373.99901  6476.77437
          X               1.00000    -0.00121     0.00000
          Y               0.00121     1.00000     0.00000
          Z              -0.00000    -0.00000     1.00000
   Rotational Symmetry Number is   1
   The Molecule is an Asymmetric Top
   Translational Enthalpy:        0.889 kcal/mol
   Rotational Enthalpy:           0.889 kcal/mol
   Vibrational Enthalpy:          4.901 kcal/mol
   gas constant (RT):             0.592 kcal/mol
   Translational Entropy:        42.981  cal/mol.K
   Rotational Entropy:           29.829  cal/mol.K
   Vibrational Entropy:          10.884  cal/mol.K

   Total Enthalpy:                7.271 kcal/mol
   Total Entropy:                83.694  cal/mol.K
Archival summary:
1\1\TWL01\FREQ\ProcedureUnspecified\BasisUnspecified\211\taweetha\SunNov2517:45:122018SunNov2517:45:122018\0\\#,FREQ,ProcedureUnspecified,BasisUnspecified,\\0,1\I\P,1,2.50447\N,2,1.58289,1,101.099\I,3,2.12671,2,114.901,1,180,0\\\@

 Total job time:  50.52s(wall), 190.26s(cpu) 
 Sun Nov 25 17:45:12 2018

        *************************************************************
        *                                                           *
        *  Thank you very much for using Q-Chem.  Have a nice day.  *
        *                                                           *
        *************************************************************
