# Supplementary material for: Geometric and energetic data from ab initio calculations of haloethene, haloimine, halomethylenephosphine, haloiminophosphine, halodiazene, halodiphosphene and halocyclopropane
Source: Data Brief. 2019 Nov 2;27:104738. doi: 10.1016/j.dib.2019.104738 (PMC6861602; doi:10.1016/j.dib.2019.104738)
Supplement: Multimedia component 7 [file mmc7.zip › NP/B3LYP/IENPFE.out]

Q-Chem Developer Version!
                  Welcome to Q-Chem
     A Quantum Leap Into The Future Of Chemistry


 Q-Chem 5.1, Q-Chem, Inc., Pleasanton, CA (2018)

 Yihan Shao,  Zhengting Gan,  E. Epifanovsky,  A. T. B. Gilbert,  M. Wormit,  
 J. Kussmann,  A. W. Lange,  A. Behn,  Jia Deng,  Xintian Feng,  D. Ghosh,  
 M. Goldey,  P. R. Horn,  L. D. Jacobson,  I. Kaliman,  T. Kus,  A. Landau,  
 Jie Liu,  E. I. Proynov,  R. M. Richard,  R. P. Steele,  E. J. Sundstrom,  
 H. L. Woodcock III,  P. M. Zimmerman,  D. Zuev,  B. Albrecht,  E. Alguire,  
 S. A. Baeppler,  D. Barton,  Z. Benda,  Y. A. Bernard,  E. J. Berquist,  
 K. B. Bravaya,  H. Burton,  D. Casanova,  Chun-Min Chang,  Yunqing Chen,  
 A. Chien,  K. D. Closser,  M. P. Coons,  S. Coriani,  S. Dasgupta,  
 A. L. Dempwolff,  M. Diedenhofen,  Hainam Do,  R. G. Edgar,  Po-Tung Fang,  
 S. Faraji,  S. Fatehi,  Qingguo Feng,  K. D. Fenk,  J. Fosso-Tande,  
 Qinghui Ge,  A. Ghysels,  G. Gidofalvi,  J. Gomes,  J. Gonthier,  A. Gunina,  
 D. Hait,  M. W. D. Hanson-Heine,  P. H. P. Harbach,  A. W. Hauser,  
 J. E. Herr,  E. G. Hohenstein,  Z. C. Holden,  Kerwin Hui,  B. C. Huynh,  
 T.-C. Jagau,  Hyunjun Ji,  B. Kaduk,  K. Khistyaev,  Jaehoon Kim,  
 P. Klunzinger,  K. Koh,  D. Kosenkov,  L. Koulias,  T. Kowalczyk,  
 C. M. Krauter,  A. Kunitsa,  Ka Un Lao,  A. Laurent,  K. V. Lawler,  
 Joonho Lee,  D. Lefrancois,  S. Lehtola,  D. S. Levine,  Yi-Pei Li,  
 You-Sheng Lin,  Fenglai Liu,  E. Livshits,  A. Luenser,  P. Manohar,  
 E. Mansoor,  S. F. Manzer,  Shan-Ping Mao,  Yuezhi Mao,  N. Mardirossian,  
 A. V. Marenich,  T. Markovich,  L. A. Martinez-Martinez,  S. A. Maurer,  
 N. J. Mayhall,  S. C. McKenzie,  J.-M. Mewes,  A. F. Morrison,  
 J. W. Mullinax,  K. Nanda,  T. S. Nguyen-Beck,  R. Olivares-Amaya,  
 J. A. Parkhill,  T. M. Perrine,  F. Plasser,  P. Pokhilko,  S. Prager,  
 A. Prociuk,  E. Ramos,  D. R. Rehn,  F. Rob,  M. Schneider,  N. Sergueev,  
 S. M. Sharada,  S. Sharma,  D. W. Small,  T. Stauch,  T. Stein,  
 Yu-Chuan Su,  A. J. W. Thom,  A. Tkatchenko,  T. Tsuchimochi,  N. M. Tubman,  
 L. Vogt,  M. L. Vidal,  O. Vydrov,  M. A. Watson,  J. Wenzel,  
 M. de Wergifosse,  T. A. Wesolowski,  A. White,  J. Witte,  A. Yamada,  
 Jun Yang,  K. Yao,  S. Yeganeh,  S. R. Yost,  Zhi-Qiang You,  A. Zech,  
 Igor Ying Zhang,  Xing Zhang,  Yan Zhao,  Ying Zhu,  B. R. Brooks,  
 G. K. L. Chan,  C. J. Cramer,  M. S. Gordon,  W. J. Hehre,  A. Klamt,  
 M. W. Schmidt,  C. D. Sherrill,  D. G. Truhlar,  A. Aspuru-Guzik,  R. Baer,  
 A. T. Bell,  N. A. Besley,  Jeng-Da Chai,  A. E. DePrince, III,  
 R. A. DiStasio Jr.,  A. Dreuw,  B. D. Dunietz,  T. R. Furlani,  
 Chao-Ping Hsu,  Yousung Jung,  Jing Kong,  D. S. Lambrecht,  WanZhen Liang,  
 C. Ochsenfeld,  V. A. Rassolov,  L. V. Slipchenko,  J. E. Subotnik,  
 T. Van Voorhis,  J. M. Herbert,  A. I. Krylov,  P. M. W. Gill,  M. Head-Gordon

 Contributors to earlier versions of Q-Chem not listed above: 
 R. D. Adamson,  B. Austin,  J. Baker,  G. J. O. Beran,  K. Brandhorst,  
 S. T. Brown,  E. F. C. Byrd,  A. K. Chakraborty,  C.-L. Cheng,  
 Siu Hung Chien,  D. M. Chipman,  D. L. Crittenden,  H. Dachsel,  
 R. J. Doerksen,  A. D. Dutoi,  L. Fusti-Molnar,  W. A. Goddard III,  
 A. Golubeva-Zadorozhnaya,  S. R. Gwaltney,  G. Hawkins,  A. Heyden,  
 S. Hirata,  G. Kedziora,  F. J. Keil,  C. Kelley,  Jihan Kim,  R. A. King,  
 R. Z. Khaliullin,  P. P. Korambath,  W. Kurlancheek,  A. M. Lee,  M. S. Lee,  
 S. V. Levchenko,  Ching Yeh Lin,  D. Liotard,  R. C. Lochan,  I. Lotan,  
 P. E. Maslen,  N. Nair,  D. P. O'Neill,  D. Neuhauser,  E. Neuscamman,  
 C. M. Oana,  R. Olson,  B. Peters,  R. Peverati,  P. A. Pieniazek,  
 Y. M. Rhee,  J. Ritchie,  M. A. Rohrdanz,  E. Rosta,  N. J. Russ,  
 H. F. Schaefer III,  N. E. Schultz,  N. Shenvi,  A. C. Simmonett,  A. Sodt,  
 D. Stuck,  K. S. Thanthiriwatte,  V. Vanovschi,  Tao Wang,  A. Warshel,  
 C. F. Williams,  Q. Wu,  X. Xu,  W. Zhang

 Please cite Q-Chem as follows:
 Y. Shao et al., Mol. Phys. 113, 184-215 (2015)
 DOI: 10.1080/00268976.2014.952696

 Q-Chem 5.1.2 for Intel X86 EM64T Linux

 Parts of Q-Chem use Armadillo 8.300.2 (Tropical Shenanigans).
 http://arma.sourceforge.net/

 Q-Chem begins on Sun Nov 25 17:40:18 2018  

Host: 
0

     Scratch files written to /scratch/taweetham/qchem47099//
Input Ideriv = 2
Curr. Ideriv = -1
Max.  Ideriv = 2

Checking the input file for inconsistencies... 	...done.

--------------------------------------------------------------
User input:
--------------------------------------------------------------
$molecule
0 1
P 
N 1 PP 
I 2 PI 1 ANG 
F 1 PF 2 ANG  3 DHA

PP=1.9
PH=1.44
PF=1.54
PCl=2.03
PBr=2.5
PI=2.6
ANG=120.0
DHA=0.0
$end

$rem
   job_type	optimization
   basis	6-311++g**
   method	b3lyp
$end

--------------------------------------------------------------
 ----------------------------------------------------------------
             Standard Nuclear Orientation (Angstroms)
    I     Atom           X                Y                Z
 ----------------------------------------------------------------
    1      P       2.5879661539     0.3684638337    -0.0000000000
    2      N       0.9203391822     1.2789693433    -0.0000000000
    3      I      -1.2996973481    -0.0743369059     0.0000000000
    4      F       2.6246769853    -1.1710985440     0.0000000000
 ----------------------------------------------------------------
 Molecular Point Group                 Cs    NOp =  2
 Largest Abelian Subgroup              Cs    NOp =  2
 Nuclear Repulsion Energy =   331.7772449772 hartrees
 There are       42 alpha and       42 beta electrons
 Requested basis set is 6-311++G(d,p)
 There are 49 shells and 136 basis functions

 Total QAlloc Memory Limit   2000 MB
 Mega-Array Size       188 MB
 MEM_STATIC part       192 MB
 A cutoff of  1.0D-11 yielded    977 shell pairs
 There are      7961 function pairs (      8938 Cartesian)

 -------------------------------------------------------
 OpenMP Integral Computing Module                       
 Release: version 1.0, May 2013, Q-Chem Inc. Pittsburgh 
 -------------------------------------------------------
 Integral Job Info:
 Integral job number is                      11
 Integral operator is                         1
 short-range coefficients                     0
 long-range coefficients              100000000
 Omega coefficients                           0
 if combine SR and LR in K                    0
 Integral screening is                        0
 Integral computing path is                   2
 max size of driver memory is            800000
 size of driver memory is                593474
 size of scratch memory is             11861008
 max col of scratch BK array               1296
 max len of scratch array in speh3          155
 max len of scratch index in speh4           18
 max int batch size is                      520
 min int batch size is                       52
 fixed nKL is                                52
 max L of basis functions is                  2
 order of int derivative is                   0
 number of shells is                         49
 number of basis is                         144
 number of cartesian basis is               144
 number of contracted shell pairs           977
 number of primitive shell pairs           2229
 maxK2 (contraction) of shell pair           36
 max number of K2 of shell pair               1
 max number of CS2 of shell pair            119
 max number of PS2 of shell pair            126
 mem total for path MDJ                  520044
 -------------------------------------------------------
 Smallest overlap matrix eigenvalue = 2.48E-03

 Scale SEOQF with 1.000000e-01/1.000000e-01/1.000000e-01

 Standard Electronic Orientation quadrupole field applied
 Nucleus-field energy     =     0.0000000111 hartrees
 Guess from superposition of atomic densities
 Warning:  Energy on first SCF cycle will be non-variational
 SAD guess density has 84.000000 electrons

 -----------------------------------------------------------------------
  General SCF calculation program by
  Eric Jon Sundstrom, Paul Horn, Yuezhi Mao, Dmitri Zuev, Alec White,
  David Stuck, Shaama M.S., Shane Yost, Joonho Lee, David Small,
  Daniel Levine, Susi Lehtola, Hugh Burton, Evgeny Epifanovsky
 -----------------------------------------------------------------------
 Exchange:     0.2000 Hartree-Fock + 0.0800 Slater + 0.7200 B88
 Correlation:  0.1900 VWN1RPA + 0.8100 LYP
 Using SG-1 standard quadrature grid
 using 4 threads for integral computing
 -------------------------------------------------------
 OpenMP Integral computing Module                
 Release: version 2.0, May 2017, Q-Chem Inc. Pleasanton 
 -------------------------------------------------------
 -------------------------------------------------------
 OpenMP BLAS3 based DFT computing Module                
 Release: version 1.0, May 2013, Q-Chem Inc. Pittsburgh 
 -------------------------------------------------------
 A restricted SCF calculation will be
 performed using DIIS
 SCF converges when DIIS error is below 1.0e-08
 ---------------------------------------
  Cycle       Energy         DIIS error
 ---------------------------------------
    1   -7415.3985404422      3.38e-02  
    2   -7415.3319931438      6.38e-03  
    3   -7414.2620302925      1.94e-02  
    4   -7415.3275552586      7.07e-03  
    5   -7415.4334184703      1.02e-03  
    6   -7415.4344969395      8.03e-04  
    7   -7415.4357720701      2.29e-04  
    8   -7415.4359401301      3.52e-05  
    9   -7415.4359425749      1.66e-05  
   10   -7415.4359431633      6.65e-06  
   11   -7415.4359432484      2.80e-06  
   12   -7415.4359432667      6.97e-07  
   13   -7415.4359432678      5.01e-08  
   14   -7415.4359432678      2.36e-08  
   15   -7415.4359432678      6.26e-09  Convergence criterion met
 ---------------------------------------
 SCF time:   CPU 14.42s  wall 4.00s 
 SCF   energy in the final basis set =    -7415.4359432678
 Total energy in the final basis set =    -7415.4359432678

 --------------------------------------------------------------
             Orbital Energies (a.u.) and Symmetries
 --------------------------------------------------------------

 Alpha MOs, Restricted
 -- Occupied --                  
******* -176.32 -165.72 -165.72 -165.72  -77.19  -35.81  -31.31
  1 A'    2 A'    3 A'    1 A"    4 A'    5 A'    6 A'    7 A'                 
-31.301 -31.301 -24.765 -22.959 -22.957 -22.957 -22.952 -22.952
  2 A"    8 A'    9 A'   10 A'    3 A"   11 A'    4 A"   12 A'                 
-14.419  -6.680  -6.362  -4.843  -4.840  -4.836  -4.776  -4.759
 13 A'   14 A'   15 A'   16 A'    5 A"   17 A'   18 A'    6 A"                 
 -4.759  -2.041  -2.036  -2.036  -2.021  -2.021  -1.305  -0.800
 19 A'   20 A'   21 A'    7 A"    8 A"   22 A'   23 A'   24 A'                 
 -0.664  -0.633  -0.539  -0.537  -0.480  -0.334  -0.324  -0.315
 25 A'   26 A'    9 A"   27 A'   28 A'   29 A'   30 A'   10 A"                 
 -0.274  -0.272
 31 A'   11 A"                                                                 
 -- Virtual --                   
 -0.171  -0.147  -0.045  -0.007   0.013   0.037   0.049   0.065
 32 A'   12 A"   33 A'   34 A'   35 A'   13 A"   36 A'   37 A'                 
  0.125   0.136   0.139   0.179   0.200   0.202   0.205   0.229
 38 A'   39 A'   14 A"   40 A'   41 A'   15 A"   42 A'   16 A"                 
  0.235   0.252   0.268   0.274   0.295   0.341   0.375   0.399
 43 A'   44 A'   17 A"   45 A'   46 A'   47 A'   48 A'   18 A"                 
  0.415   0.419   0.448   0.526   0.564   0.579   0.620   0.630
 19 A"   49 A'   50 A'   51 A'   52 A'   20 A"   53 A'   21 A"                 
  0.762   0.821   0.832   0.890   0.959   1.128   1.258   1.278
 54 A'   55 A'   22 A"   56 A'   57 A'   58 A'   23 A"   59 A'                 
  1.279   1.294   1.296   1.319   1.458   1.534   1.592   1.851
 24 A"   60 A'   61 A'   62 A'   25 A"   63 A'   64 A'   65 A'                 
  1.941   1.995   1.997   2.062   2.346   3.685   3.686   3.728
 26 A"   27 A"   66 A'   67 A'   68 A'   69 A'   28 A"   70 A'                 
  3.737   3.750   3.785   3.798   3.952   3.958   3.960   3.984
 29 A"   30 A"   71 A'   72 A'   31 A"   73 A'   32 A"   74 A'                 
  4.067   4.105   4.269   5.967   5.977   6.002   6.191   6.211
 75 A'   76 A'   77 A'   33 A"   78 A'   79 A'   34 A"   80 A'                 
  6.221   6.854  13.706  13.775  13.847  27.710  28.314  28.321
 81 A'   82 A'   35 A"   83 A'   84 A'   85 A'   36 A"   86 A'                 
 28.339  28.524  28.526  28.527  28.535  28.579  35.204  66.682
 87 A'   37 A"   38 A"   88 A'   89 A'   90 A'   91 A'   92 A'                 
127.861 127.867 127.883 151.529 162.9201901.686
 39 A"   93 A'   94 A'   95 A'   96 A'   97 A'                                 

 Beta MOs, Restricted
 -- Occupied --                  
******* -176.32 -165.72 -165.72 -165.72  -77.19  -35.81  -31.31
  1 A'    2 A'    3 A'    1 A"    4 A'    5 A'    6 A'    7 A'                 
-31.301 -31.301 -24.765 -22.959 -22.957 -22.957 -22.952 -22.952
  2 A"    8 A'    9 A'   10 A'    3 A"   11 A'    4 A"   12 A'                 
-14.419  -6.680  -6.362  -4.843  -4.840  -4.836  -4.776  -4.759
 13 A'   14 A'   15 A'   16 A'    5 A"   17 A'   18 A'    6 A"                 
 -4.759  -2.041  -2.036  -2.036  -2.021  -2.021  -1.305  -0.800
 19 A'   20 A'   21 A'    7 A"    8 A"   22 A'   23 A'   24 A'                 
 -0.664  -0.633  -0.539  -0.537  -0.480  -0.334  -0.324  -0.315
 25 A'   26 A'    9 A"   27 A'   28 A'   29 A'   30 A'   10 A"                 
 -0.274  -0.272
 31 A'   11 A"                                                                 
 -- Virtual --                   
 -0.171  -0.147  -0.045  -0.007   0.013   0.037   0.049   0.065
 32 A'   12 A"   33 A'   34 A'   35 A'   13 A"   36 A'   37 A'                 
  0.125   0.136   0.139   0.179   0.200   0.202   0.205   0.229
 38 A'   39 A'   14 A"   40 A'   41 A'   15 A"   42 A'   16 A"                 
  0.235   0.252   0.268   0.274   0.295   0.341   0.375   0.399
 43 A'   44 A'   17 A"   45 A'   46 A'   47 A'   48 A'   18 A"                 
  0.415   0.419   0.448   0.526   0.564   0.579   0.620   0.630
 19 A"   49 A'   50 A'   51 A'   52 A'   20 A"   53 A'   21 A"                 
  0.762   0.821   0.832   0.890   0.959   1.128   1.258   1.278
 54 A'   55 A'   22 A"   56 A'   57 A'   58 A'   23 A"   59 A'                 
  1.279   1.294   1.296   1.319   1.458   1.534   1.592   1.851
 24 A"   60 A'   61 A'   62 A'   25 A"   63 A'   64 A'   65 A'                 
  1.941   1.995   1.997   2.062   2.346   3.685   3.686   3.728
 26 A"   27 A"   66 A'   67 A'   68 A'   69 A'   28 A"   70 A'                 
  3.737   3.750   3.785   3.798   3.952   3.958   3.960   3.984
 29 A"   30 A"   71 A'   72 A'   31 A"   73 A'   32 A"   74 A'                 
  4.067   4.105   4.269   5.967   5.977   6.002   6.191   6.211
 75 A'   76 A'   77 A'   33 A"   78 A'   79 A'   34 A"   80 A'                 
  6.221   6.854  13.706  13.775  13.847  27.710  28.314  28.321
 81 A'   82 A'   35 A"   83 A'   84 A'   85 A'   36 A"   86 A'                 
 28.339  28.524  28.526  28.527  28.535  28.579  35.204  66.682
 87 A'   37 A"   38 A"   88 A'   89 A'   90 A'   91 A'   92 A'                 
127.861 127.867 127.883 151.529 162.9201901.686
 39 A"   93 A'   94 A'   95 A'   96 A'   97 A'                                 
 --------------------------------------------------------------

          Ground-State Mulliken Net Atomic Charges

     Atom                 Charge (a.u.)
  ----------------------------------------
      1 P                     0.393580
      2 N                    -0.356599
      3 I                     0.029691
      4 F                    -0.066672
  ----------------------------------------
  Sum of atomic charges =    -0.000000

 -----------------------------------------------------------------
                    Cartesian Multipole Moments
 -----------------------------------------------------------------
    Charge (ESU x 10^10)
                -0.0000
    Dipole Moment (Debye)
         X       1.9765      Y      -1.0254      Z      -0.0000
       Tot       2.2267
    Quadrupole Moments (Debye-Ang)
        XX     -42.6129     XY       1.9060     YY     -56.1935
        XZ       0.0000     YZ      -0.0000     ZZ     -52.3724
    Octopole Moments (Debye-Ang^2)
       XXX     -28.5151    XXY      -5.3034    XYY     -18.5150
       YYY     -17.3823    XXZ      -0.0000    XYZ       0.0000
       YYZ      -0.0000    XZZ     -10.4140    YZZ      -5.7770
       ZZZ      -0.0000
    Hexadecapole Moments (Debye-Ang^3)
      XXXX   -1005.8948   XXXY      -3.8444   XXYY    -217.4949
      XYYY     -18.4757   YYYY    -191.1303   XXXZ       0.0000
      XXYZ      -0.0000   XYYZ       0.0000   YYYZ      -0.0000
      XXZZ    -188.0633   XYZZ      -8.7703   YYZZ     -43.1001
      XZZZ       0.0000   YZZZ      -0.0000   ZZZZ     -70.7639
 -----------------------------------------------------------------
 Calculating analytic gradient of the SCF energy
 Gradient of SCF Energy
            1           2           3           4
    1   0.0903653  -0.0570025  -0.0431705   0.0098076
    2  -0.1056552   0.0841924  -0.0250219   0.0464847
    3  -0.0000000   0.0000000  -0.0000000   0.0000000
 Max gradient component =       1.057E-01
 RMS gradient           =       5.355E-02
 Gradient time:  CPU 3.32 s  wall 0.93 s
 Geometry Optimization Parameters
   NAtoms,    NIC,     NZ,  NCons,   NDum,   NFix, NCnnct, MaxDiis
        4      14       4       0       0       0       0       0


** GEOMETRY OPTIMIZATION IN DELOCALIZED INTERNAL COORDINATES **
   Searching for a Minimum

   Optimization Cycle:   1

                       Coordinates (Angstroms)
     ATOM                X               Y               Z
      1  P         2.5879661539    0.3684638337    0.0000000000
      2  N         0.9203391822    1.2789693433    0.0000000000
      3  I        -1.2996973481   -0.0743369059    0.0000000000
      4  F         2.6246769853   -1.1710985440    0.0000000000
   Point Group: cs    Number of degrees of freedom:     5


   Energy is  -7415.435943268


 Attempting to Generate Delocalized Internal Coordinates

  5 Hessian modes will be used to form the next step
  Hessian Eigenvalues:
     0.044459    0.195927    0.250000    0.250000    0.648207

 Minimum Search - Taking Simple RFO Step
 Searching for Lamda that Minimizes Along All modes
 Value Taken    Lamda =  -0.07605534
 Calculated Step too Large.  Step scaled by  0.496929
 Step Taken.  Stepsize is  0.300000

                             Maximum     Tolerance    Cnvgd?
         Gradient           0.076495      0.000300      NO
         Displacement       0.227280      0.001200      NO
         Energy change     *********      0.000001      NO


 New Cartesian Coordinates Obtained by Inverse Iteration

 Displacement from previous Coordinates is:  0.406255
 ----------------------------------------------------------------
             Standard Nuclear Orientation (Angstroms)
    I     Atom           X                Y                Z
 ----------------------------------------------------------------
    1      P       2.5255878822     0.4041705666     0.0000000000
    2      N       0.9504223476     1.2488753820     0.0000000000
    3      I      -1.1461413803    -0.0988317894     0.0000000000
    4      F       2.5034161237    -1.1522164321     0.0000000000
 ----------------------------------------------------------------
 Molecular Point Group                 Cs    NOp =  2
 Largest Abelian Subgroup              Cs    NOp =  2
 Nuclear Repulsion Energy =   347.3796817362 hartrees
 There are       42 alpha and       42 beta electrons
 Applying Cartesian multipole field
    Component          Value
    ---------          -----
     (2,0,0)        1.00000E-11
     (0,2,0)        2.00000E-11
     (0,0,2)       -3.00000E-11
 Nucleus-field energy     =     0.0000000100 hartrees
 Requested basis set is 6-311++G(d,p)
 There are 49 shells and 136 basis functions
 A cutoff of  1.0D-11 yielded    991 shell pairs
 There are      8067 function pairs (      9060 Cartesian)
 Smallest overlap matrix eigenvalue = 2.47E-03
 Guess MOs from SCF MO coefficient file

 -----------------------------------------------------------------------
  General SCF calculation program by
  Eric Jon Sundstrom, Paul Horn, Yuezhi Mao, Dmitri Zuev, Alec White,
  David Stuck, Shaama M.S., Shane Yost, Joonho Lee, David Small,
  Daniel Levine, Susi Lehtola, Hugh Burton, Evgeny Epifanovsky
 -----------------------------------------------------------------------
 Exchange:     0.2000 Hartree-Fock + 0.0800 Slater + 0.7200 B88
 Correlation:  0.1900 VWN1RPA + 0.8100 LYP
 Using SG-1 standard quadrature grid
 using 4 threads for integral computing
 -------------------------------------------------------
 OpenMP Integral computing Module                
 Release: version 2.0, May 2017, Q-Chem Inc. Pleasanton 
 -------------------------------------------------------
 -------------------------------------------------------
 OpenMP BLAS3 based DFT computing Module                
 Release: version 1.0, May 2013, Q-Chem Inc. Pittsburgh 
 -------------------------------------------------------
 A restricted SCF calculation will be
 performed using DIIS
 SCF converges when DIIS error is below 1.0e-08
 ---------------------------------------
  Cycle       Energy         DIIS error
 ---------------------------------------
    1   -7415.4673916199      1.19e-03  
    2   -7415.4582025809      2.50e-03  
    3   -7415.4696735178      1.06e-03  
    4   -7415.4721777161      2.45e-04  
    5   -7415.4723457919      7.27e-05  
    6   -7415.4723589517      1.38e-05  
    7   -7415.4723591782      5.65e-06  
    8   -7415.4723592287      2.89e-06  
    9   -7415.4723592486      4.88e-07  
   10   -7415.4723592497      1.07e-07  
   11   -7415.4723592498      2.07e-08  
   12   -7415.4723592498      5.41e-09  Convergence criterion met
 ---------------------------------------
 SCF time:   CPU 11.71s  wall 4.00s 
 SCF   energy in the final basis set =    -7415.4723592498
 Total energy in the final basis set =    -7415.4723592498

 --------------------------------------------------------------
             Orbital Energies (a.u.) and Symmetries
 --------------------------------------------------------------

 Alpha MOs, Restricted
 -- Occupied --                  
******* -176.32 -165.73 -165.72 -165.72  -77.19  -35.82  -31.31
  1 A'    2 A'    3 A'    1 A"    4 A'    5 A'    6 A'    7 A'                 
-31.306 -31.305 -24.753 -22.964 -22.962 -22.962 -22.956 -22.956
  2 A"    8 A'    9 A'   10 A'    3 A"   11 A'    4 A"   12 A'                 
-14.408  -6.672  -6.367  -4.835  -4.832  -4.828  -4.781  -4.763
 13 A'   14 A'   15 A'   16 A'    5 A"   17 A'   18 A'    6 A"                 
 -4.763  -2.045  -2.041  -2.041  -2.025  -2.025  -1.289  -0.824
 19 A'   20 A'    7 A"   21 A'    8 A"   22 A'   23 A'   24 A'                 
 -0.657  -0.632  -0.526  -0.524  -0.475  -0.339  -0.333  -0.327
 25 A'   26 A'    9 A"   27 A'   28 A'   29 A'   30 A'   10 A"                 
 -0.276  -0.275
 31 A'   11 A"                                                                 
 -- Virtual --                   
 -0.163  -0.135  -0.028   0.006   0.014   0.038   0.057   0.072
 32 A'   12 A"   33 A'   34 A'   35 A'   13 A"   36 A'   37 A'                 
  0.125   0.136   0.141   0.179   0.197   0.200   0.206   0.229
 38 A'   39 A'   14 A"   40 A'   41 A'   15 A"   42 A'   16 A"                 
  0.230   0.251   0.269   0.276   0.299   0.347   0.384   0.396
 43 A'   44 A'   17 A"   45 A'   46 A'   47 A'   48 A'   18 A"                 
  0.413   0.425   0.460   0.545   0.584   0.588   0.625   0.635
 19 A"   49 A'   50 A'   51 A'   52 A'   20 A"   53 A'   21 A"                 
  0.795   0.831   0.837   0.889   0.962   1.135   1.265   1.275
 54 A'   55 A'   22 A"   56 A'   57 A'   58 A'   23 A"   59 A'                 
  1.277   1.302   1.313   1.325   1.466   1.549   1.615   1.867
 24 A"   60 A'   61 A'   62 A'   25 A"   63 A'   64 A'   65 A'                 
  1.943   2.023   2.024   2.098   2.417   3.696   3.699   3.743
 26 A"   66 A'   27 A"   67 A'   68 A'   69 A'   28 A"   29 A"                 
  3.748   3.756   3.791   3.822   3.949   3.958   3.960   3.993
 70 A'   30 A"   71 A'   72 A'   31 A"   73 A'   32 A"   74 A'                 
  4.079   4.107   4.289   5.965   5.976   6.007   6.203   6.229
 75 A'   76 A'   77 A'   33 A"   78 A'   79 A'   34 A"   80 A'                 
  6.241   6.887  13.715  13.795  13.845  27.724  28.311  28.319
 81 A'   82 A'   35 A"   83 A'   84 A'   85 A'   36 A"   86 A'                 
 28.339  28.521  28.523  28.525  28.536  28.589  35.221  66.695
 87 A'   37 A"   38 A"   88 A'   89 A'   90 A'   91 A'   92 A'                 
127.858 127.864 127.884 151.541 162.9571901.699
 39 A"   93 A'   94 A'   95 A'   96 A'   97 A'                                 

 Beta MOs, Restricted
 -- Occupied --                  
******* -176.32 -165.73 -165.72 -165.72  -77.19  -35.82  -31.31
  1 A'    2 A'    3 A'    1 A"    4 A'    5 A'    6 A'    7 A'                 
-31.306 -31.305 -24.753 -22.964 -22.962 -22.962 -22.956 -22.956
  2 A"    8 A'    9 A'   10 A'    3 A"   11 A'    4 A"   12 A'                 
-14.408  -6.672  -6.367  -4.835  -4.832  -4.828  -4.781  -4.763
 13 A'   14 A'   15 A'   16 A'    5 A"   17 A'   18 A'    6 A"                 
 -4.763  -2.045  -2.041  -2.041  -2.025  -2.025  -1.289  -0.824
 19 A'   20 A'    7 A"   21 A'    8 A"   22 A'   23 A'   24 A'                 
 -0.657  -0.632  -0.526  -0.524  -0.475  -0.339  -0.333  -0.327
 25 A'   26 A'    9 A"   27 A'   28 A'   29 A'   30 A'   10 A"                 
 -0.276  -0.275
 31 A'   11 A"                                                                 
 -- Virtual --                   
 -0.163  -0.135  -0.028   0.006   0.014   0.038   0.057   0.072
 32 A'   12 A"   33 A'   34 A'   35 A'   13 A"   36 A'   37 A'                 
  0.125   0.136   0.141   0.179   0.197   0.200   0.206   0.229
 38 A'   39 A'   14 A"   40 A'   41 A'   15 A"   42 A'   16 A"                 
  0.230   0.251   0.269   0.276   0.299   0.347   0.384   0.396
 43 A'   44 A'   17 A"   45 A'   46 A'   47 A'   48 A'   18 A"                 
  0.413   0.425   0.460   0.545   0.584   0.588   0.625   0.635
 19 A"   49 A'   50 A'   51 A'   52 A'   20 A"   53 A'   21 A"                 
  0.795   0.831   0.837   0.889   0.962   1.135   1.265   1.275
 54 A'   55 A'   22 A"   56 A'   57 A'   58 A'   23 A"   59 A'                 
  1.277   1.302   1.313   1.325   1.466   1.549   1.615   1.867
 24 A"   60 A'   61 A'   62 A'   25 A"   63 A'   64 A'   65 A'                 
  1.943   2.023   2.024   2.098   2.417   3.696   3.699   3.743
 26 A"   66 A'   27 A"   67 A'   68 A'   69 A'   28 A"   29 A"                 
  3.748   3.756   3.791   3.822   3.949   3.958   3.960   3.993
 70 A'   30 A"   71 A'   72 A'   31 A"   73 A'   32 A"   74 A'                 
  4.079   4.107   4.289   5.965   5.976   6.007   6.203   6.229
 75 A'   76 A'   77 A'   33 A"   78 A'   79 A'   34 A"   80 A'                 
  6.241   6.887  13.715  13.795  13.845  27.724  28.311  28.319
 81 A'   82 A'   35 A"   83 A'   84 A'   85 A'   36 A"   86 A'                 
 28.339  28.521  28.523  28.525  28.536  28.589  35.221  66.695
 87 A'   37 A"   38 A"   88 A'   89 A'   90 A'   91 A'   92 A'                 
127.858 127.864 127.884 151.541 162.9571901.699
 39 A"   93 A'   94 A'   95 A'   96 A'   97 A'                                 
 --------------------------------------------------------------

          Ground-State Mulliken Net Atomic Charges

     Atom                 Charge (a.u.)
  ----------------------------------------
      1 P                     0.415216
      2 N                    -0.375673
      3 I                     0.061474
      4 F                    -0.101017
  ----------------------------------------
  Sum of atomic charges =     0.000000

 -----------------------------------------------------------------
                    Cartesian Multipole Moments
 -----------------------------------------------------------------
    Charge (ESU x 10^10)
                 0.0000
    Dipole Moment (Debye)
         X       1.5277      Y      -0.9235      Z       0.0000
       Tot       1.7852
    Quadrupole Moments (Debye-Ang)
        XX     -43.3211     XY       2.2008     YY     -56.1954
        XZ       0.0000     YZ       0.0000     ZZ     -51.9763
    Octopole Moments (Debye-Ang^2)
       XXX     -40.0073    XXY      -4.2165    XYY     -22.3989
       YYY     -16.1906    XXZ       0.0000    XYZ       0.0000
       YYZ       0.0000    XZZ     -13.5760    YZZ      -5.0260
       ZZZ       0.0000
    Hexadecapole Moments (Debye-Ang^3)
      XXXX    -914.0607   XXXY     -10.0879   XXYY    -199.3463
      XYYY     -24.7019   YYYY    -189.6175   XXXZ       0.0000
      XXYZ       0.0000   XYYZ       0.0000   YYYZ       0.0000
      XXZZ    -169.8383   XYZZ     -10.3530   YYZZ     -42.4399
      XZZZ       0.0000   YZZZ       0.0000   ZZZZ     -69.3384
 -----------------------------------------------------------------
 Calculating analytic gradient of the SCF energy
 Gradient of SCF Energy
            1           2           3           4
    1   0.0826698  -0.0502901  -0.0410186   0.0086390
    2  -0.0889467   0.0771024  -0.0243736   0.0362179
    3   0.0000000   0.0000000   0.0000000  -0.0000000
 Max gradient component =       8.895E-02
 RMS gradient           =       4.733E-02
 Gradient time:  CPU 3.46 s  wall 0.96 s
 Geometry Optimization Parameters
   NAtoms,    NIC,     NZ,  NCons,   NDum,   NFix, NCnnct, MaxDiis
        4      14       4       0       0       0       0       0

 Cartesian Hessian Update
 Hessian Updated using BFGS Update


** GEOMETRY OPTIMIZATION IN DELOCALIZED INTERNAL COORDINATES **
   Searching for a Minimum

   Optimization Cycle:   2

                       Coordinates (Angstroms)
     ATOM                X               Y               Z
      1  P         2.5255878822    0.4041705666    0.0000000000
      2  N         0.9504223476    1.2488753820    0.0000000000
      3  I        -1.1461413803   -0.0988317894    0.0000000000
      4  F         2.5034161237   -1.1522164321    0.0000000000
   Point Group: cs    Number of degrees of freedom:     5


   Energy is  -7415.472359250

 Hessian Updated using BFGS Update

  5 Hessian modes will be used to form the next step
  Hessian Eigenvalues:
     0.025781    0.093809    0.249403    0.254932    0.643749

 Minimum Search - Taking Simple RFO Step
 Searching for Lamda that Minimizes Along All modes
 Value Taken    Lamda =  -0.09924263
 Calculated Step too Large.  Step scaled by  0.359834
 Step Taken.  Stepsize is  0.300000

                             Maximum     Tolerance    Cnvgd?
         Gradient           0.073721      0.000300      NO
         Displacement       0.228445      0.001200      NO
         Energy change     -0.036416      0.000001      NO


 New Cartesian Coordinates Obtained by Inverse Iteration

 Displacement from previous Coordinates is:  0.409464
 ----------------------------------------------------------------
             Standard Nuclear Orientation (Angstroms)
    I     Atom           X                Y                Z
 ----------------------------------------------------------------
    1      P       2.4575290218     0.4406802097     0.0000000000
    2      N       0.9911626109     1.2198802462     0.0000000000
    3      I      -0.9967022976    -0.1271921772     0.0000000000
    4      F       2.3812956382    -1.1313705517     0.0000000000
 ----------------------------------------------------------------
 Molecular Point Group                 Cs    NOp =  2
 Largest Abelian Subgroup              Cs    NOp =  2
 Nuclear Repulsion Energy =   364.6186741617 hartrees
 There are       42 alpha and       42 beta electrons
 Applying Cartesian multipole field
    Component          Value
    ---------          -----
     (2,0,0)        1.00000E-11
     (0,2,0)        2.00000E-11
     (0,0,2)       -3.00000E-11
 Nucleus-field energy     =     0.0000000090 hartrees
 Requested basis set is 6-311++G(d,p)
 There are 49 shells and 136 basis functions
 A cutoff of  1.0D-11 yielded   1003 shell pairs
 There are      8193 function pairs (      9203 Cartesian)
 Smallest overlap matrix eigenvalue = 2.46E-03
 Guess MOs from SCF MO coefficient file

 -----------------------------------------------------------------------
  General SCF calculation program by
  Eric Jon Sundstrom, Paul Horn, Yuezhi Mao, Dmitri Zuev, Alec White,
  David Stuck, Shaama M.S., Shane Yost, Joonho Lee, David Small,
  Daniel Levine, Susi Lehtola, Hugh Burton, Evgeny Epifanovsky
 -----------------------------------------------------------------------
 Exchange:     0.2000 Hartree-Fock + 0.0800 Slater + 0.7200 B88
 Correlation:  0.1900 VWN1RPA + 0.8100 LYP
 Using SG-1 standard quadrature grid
 using 4 threads for integral computing
 -------------------------------------------------------
 OpenMP Integral computing Module                
 Release: version 2.0, May 2017, Q-Chem Inc. Pleasanton 
 -------------------------------------------------------
 -------------------------------------------------------
 OpenMP BLAS3 based DFT computing Module                
 Release: version 1.0, May 2013, Q-Chem Inc. Pittsburgh 
 -------------------------------------------------------
 A restricted SCF calculation will be
 performed using DIIS
 SCF converges when DIIS error is below 1.0e-08
 ---------------------------------------
  Cycle       Energy         DIIS error
 ---------------------------------------
    1   -7415.4968992598      1.43e-03  
    2   -7415.4885867450      2.62e-03  
    3   -7415.5007795369      1.11e-03  
    4   -7415.5035161329      2.16e-04  
    5   -7415.5036280055      8.68e-05  
    6   -7415.5036492464      1.60e-05  
    7   -7415.5036496010      3.54e-06  
    8   -7415.5036496294      2.34e-06  
    9   -7415.5036496379      7.23e-07  
   10   -7415.5036496394      1.29e-07  
   11   -7415.5036496395      1.74e-08  
   12   -7415.5036496394      5.56e-09  Convergence criterion met
 ---------------------------------------
 SCF time:   CPU 12.08s  wall 3.00s 
 SCF   energy in the final basis set =    -7415.5036496394
 Total energy in the final basis set =    -7415.5036496394

 --------------------------------------------------------------
             Orbital Energies (a.u.) and Symmetries
 --------------------------------------------------------------

 Alpha MOs, Restricted
 -- Occupied --                  
******* -176.33 -165.73 -165.73 -165.73  -77.17  -35.82  -31.32
  1 A'    2 A'    3 A'    1 A"    4 A'    5 A'    6 A'    7 A'                 
-31.310 -31.310 -24.739 -22.968 -22.966 -22.966 -22.961 -22.961
  2 A"    8 A'    9 A'   10 A'    3 A"   11 A'   12 A'    4 A"                 
-14.393  -6.661  -6.372  -4.824  -4.821  -4.817  -4.787  -4.768
 13 A'   14 A'   15 A'   16 A'    5 A"   17 A'   18 A'    6 A"                 
 -4.767  -2.051  -2.046  -2.045  -2.029  -2.029  -1.273  -0.855
 19 A'   20 A'    7 A"   21 A'    8 A"   22 A'   23 A'   24 A'                 
 -0.657  -0.623  -0.513  -0.512  -0.472  -0.343  -0.342  -0.341
 25 A'   26 A'    9 A"   27 A'   28 A'   29 A'   10 A"   30 A'                 
 -0.279  -0.279
 11 A"   31 A'                                                                 
 -- Virtual --                   
 -0.156  -0.119  -0.016   0.015   0.019   0.040   0.063   0.088
 32 A'   12 A"   33 A'   34 A'   35 A'   13 A"   36 A'   37 A'                 
  0.126   0.138   0.142   0.180   0.193   0.198   0.210   0.220
 38 A'   39 A'   14 A"   40 A'   41 A'   15 A"   42 A'   43 A'                 
  0.228   0.257   0.270   0.282   0.308   0.355   0.392   0.395
 16 A"   44 A'   17 A"   45 A'   46 A'   47 A'   48 A'   18 A"                 
  0.413   0.426   0.486   0.568   0.605   0.606   0.637   0.639
 19 A"   49 A'   50 A'   51 A'   52 A'   20 A"   53 A'   21 A"                 
  0.769   0.836   0.887   0.926   0.960   1.147   1.270   1.278
 54 A'   22 A"   55 A'   56 A'   57 A'   58 A'   23 A"   24 A"                 
  1.282   1.308   1.325   1.332   1.477   1.561   1.619   1.890
 59 A'   60 A'   61 A'   62 A'   25 A"   63 A'   64 A'   65 A'                 
  1.944   2.054   2.067   2.135   2.517   3.709   3.713   3.748
 26 A"   66 A'   27 A"   67 A'   68 A'   69 A'   28 A"   29 A"                 
  3.763   3.766   3.799   3.875   3.946   3.960   3.960   4.005
 30 A"   70 A'   71 A'   72 A'   31 A"   73 A'   32 A"   74 A'                 
  4.098   4.120   4.305   5.963   5.975   6.007   6.216   6.250
 75 A'   76 A'   77 A'   33 A"   78 A'   79 A'   34 A"   80 A'                 
  6.261   6.944  13.726  13.829  13.869  27.738  28.308  28.317
 81 A'   82 A'   35 A"   83 A'   84 A'   85 A'   36 A"   86 A'                 
 28.337  28.517  28.520  28.523  28.538  28.599  35.240  66.711
 87 A'   37 A"   38 A"   88 A'   89 A'   90 A'   91 A'   92 A'                 
127.854 127.861 127.884 151.553 163.0241901.711
 39 A"   93 A'   94 A'   95 A'   96 A'   97 A'                                 

 Beta MOs, Restricted
 -- Occupied --                  
******* -176.33 -165.73 -165.73 -165.73  -77.17  -35.82  -31.32
  1 A'    2 A'    3 A'    1 A"    4 A'    5 A'    6 A'    7 A'                 
-31.310 -31.310 -24.739 -22.968 -22.966 -22.966 -22.961 -22.961
  2 A"    8 A'    9 A'   10 A'    3 A"   11 A'   12 A'    4 A"                 
-14.393  -6.661  -6.372  -4.824  -4.821  -4.817  -4.787  -4.768
 13 A'   14 A'   15 A'   16 A'    5 A"   17 A'   18 A'    6 A"                 
 -4.767  -2.051  -2.046  -2.045  -2.029  -2.029  -1.273  -0.855
 19 A'   20 A'    7 A"   21 A'    8 A"   22 A'   23 A'   24 A'                 
 -0.657  -0.623  -0.513  -0.512  -0.472  -0.343  -0.342  -0.341
 25 A'   26 A'    9 A"   27 A'   28 A'   29 A'   10 A"   30 A'                 
 -0.279  -0.279
 11 A"   31 A'                                                                 
 -- Virtual --                   
 -0.156  -0.119  -0.016   0.015   0.019   0.040   0.063   0.088
 32 A'   12 A"   33 A'   34 A'   35 A'   13 A"   36 A'   37 A'                 
  0.126   0.138   0.142   0.180   0.193   0.198   0.210   0.220
 38 A'   39 A'   14 A"   40 A'   41 A'   15 A"   42 A'   43 A'                 
  0.228   0.257   0.270   0.282   0.308   0.355   0.392   0.395
 16 A"   44 A'   17 A"   45 A'   46 A'   47 A'   48 A'   18 A"                 
  0.413   0.426   0.486   0.568   0.605   0.606   0.637   0.639
 19 A"   49 A'   50 A'   51 A'   52 A'   20 A"   53 A'   21 A"                 
  0.769   0.836   0.887   0.926   0.960   1.147   1.270   1.278
 54 A'   22 A"   55 A'   56 A'   57 A'   58 A'   23 A"   24 A"                 
  1.282   1.308   1.325   1.332   1.477   1.561   1.619   1.890
 59 A'   60 A'   61 A'   62 A'   25 A"   63 A'   64 A'   65 A'                 
  1.944   2.054   2.067   2.135   2.517   3.709   3.713   3.748
 26 A"   66 A'   27 A"   67 A'   68 A'   69 A'   28 A"   29 A"                 
  3.763   3.766   3.799   3.875   3.946   3.960   3.960   4.005
 30 A"   70 A'   71 A'   72 A'   31 A"   73 A'   32 A"   74 A'                 
  4.098   4.120   4.305   5.963   5.975   6.007   6.216   6.250
 75 A'   76 A'   77 A'   33 A"   78 A'   79 A'   34 A"   80 A'                 
  6.261   6.944  13.726  13.829  13.869  27.738  28.308  28.317
 81 A'   82 A'   35 A"   83 A'   84 A'   85 A'   36 A"   86 A'                 
 28.337  28.517  28.520  28.523  28.538  28.599  35.240  66.711
 87 A'   37 A"   38 A"   88 A'   89 A'   90 A'   91 A'   92 A'                 
127.854 127.861 127.884 151.553 163.0241901.711
 39 A"   93 A'   94 A'   95 A'   96 A'   97 A'                                 
 --------------------------------------------------------------

          Ground-State Mulliken Net Atomic Charges

     Atom                 Charge (a.u.)
  ----------------------------------------
      1 P                     0.435205
      2 N                    -0.390644
      3 I                     0.091966
      4 F                    -0.136528
  ----------------------------------------
  Sum of atomic charges =     0.000000

 -----------------------------------------------------------------
                    Cartesian Multipole Moments
 -----------------------------------------------------------------
    Charge (ESU x 10^10)
                 0.0000
    Dipole Moment (Debye)
         X       1.0898      Y      -0.8051      Z       0.0000
       Tot       1.3550
    Quadrupole Moments (Debye-Ang)
        XX     -44.2133     XY       2.5295     YY     -56.0637
        XZ       0.0000     YZ       0.0000     ZZ     -51.4989
    Octopole Moments (Debye-Ang^2)
       XXX     -51.1383    XXY      -3.0687    XYY     -26.0388
       YYY     -14.5571    XXZ       0.0000    XYZ       0.0000
       YYZ       0.0000    XZZ     -16.3988    YZZ      -4.0991
       ZZZ       0.0000
    Hexadecapole Moments (Debye-Ang^3)
      XXXX    -832.8103   XXXY     -15.9313   XXYY    -182.9021
      XYYY     -30.3360   YYYY    -187.9989   XXXZ       0.0000
      XXYZ       0.0000   XYYZ       0.0000   YYYZ       0.0000
      XXZZ    -153.0388   XYZZ     -11.6777   YYZZ     -41.7454
      XZZZ       0.0000   YZZZ       0.0000   ZZZZ     -67.7154
 -----------------------------------------------------------------
 Calculating analytic gradient of the SCF energy
 Gradient of SCF Energy
            1           2           3           4
    1   0.0514152  -0.0203063  -0.0371114   0.0060025
    2  -0.0629200   0.0596687  -0.0247208   0.0279721
    3   0.0000000  -0.0000000   0.0000000  -0.0000000
 Max gradient component =       6.292E-02
 RMS gradient           =       3.339E-02
 Gradient time:  CPU 3.62 s  wall 1.00 s
 Geometry Optimization Parameters
   NAtoms,    NIC,     NZ,  NCons,   NDum,   NFix, NCnnct, MaxDiis
        4      14       4       0       0       0       0       0

 Cartesian Hessian Update
 Hessian Updated using BFGS Update


** GEOMETRY OPTIMIZATION IN DELOCALIZED INTERNAL COORDINATES **
   Searching for a Minimum

   Optimization Cycle:   3

                       Coordinates (Angstroms)
     ATOM                X               Y               Z
      1  P         2.4575290218    0.4406802097    0.0000000000
      2  N         0.9911626109    1.2198802462    0.0000000000
      3  I        -0.9967022976   -0.1271921772    0.0000000000
      4  F         2.3812956382   -1.1313705517    0.0000000000
   Point Group: cs    Number of degrees of freedom:     5


   Energy is  -7415.503649639

 Hessian Updated using BFGS Update

  5 Hessian modes will be used to form the next step
  Hessian Eigenvalues:
     0.037507    0.171048    0.253139    0.259638    0.627361

 Minimum Search - Taking Simple RFO Step
 Searching for Lamda that Minimizes Along All modes
 Value Taken    Lamda =  -0.05095298
 Calculated Step too Large.  Step scaled by  0.452032
 Step Taken.  Stepsize is  0.300000

                             Maximum     Tolerance    Cnvgd?
         Gradient           0.052821      0.000300      NO
         Displacement       0.222260      0.001200      NO
         Energy change     -0.031290      0.000001      NO


 New Cartesian Coordinates Obtained by Inverse Iteration

 Displacement from previous Coordinates is:  0.311111
 ----------------------------------------------------------------
             Standard Nuclear Orientation (Angstroms)
    I     Atom           X                Y                Z
 ----------------------------------------------------------------
    1      P       2.3970862099     0.4655892114     0.0000000000
    2      N       0.9905413984     1.1795411053     0.0000000000
    3      I      -0.8681422952    -0.1196663938     0.0000000000
    4      F       2.3137996601    -1.1234661959     0.0000000000
 ----------------------------------------------------------------
 Molecular Point Group                 Cs    NOp =  2
 Largest Abelian Subgroup              Cs    NOp =  2
 Nuclear Repulsion Energy =   381.7181799895 hartrees
 There are       42 alpha and       42 beta electrons
 Applying Cartesian multipole field
    Component          Value
    ---------          -----
     (2,0,0)        1.00000E-11
     (0,2,0)        2.00000E-11
     (0,0,2)       -3.00000E-11
 Nucleus-field energy     =     0.0000000083 hartrees
 Requested basis set is 6-311++G(d,p)
 There are 49 shells and 136 basis functions
 A cutoff of  1.0D-11 yielded   1014 shell pairs
 There are      8262 function pairs (      9283 Cartesian)
 Smallest overlap matrix eigenvalue = 2.44E-03
 Guess MOs from SCF MO coefficient file

 -----------------------------------------------------------------------
  General SCF calculation program by
  Eric Jon Sundstrom, Paul Horn, Yuezhi Mao, Dmitri Zuev, Alec White,
  David Stuck, Shaama M.S., Shane Yost, Joonho Lee, David Small,
  Daniel Levine, Susi Lehtola, Hugh Burton, Evgeny Epifanovsky
 -----------------------------------------------------------------------
 Exchange:     0.2000 Hartree-Fock + 0.0800 Slater + 0.7200 B88
 Correlation:  0.1900 VWN1RPA + 0.8100 LYP
 Using SG-1 standard quadrature grid
 using 4 threads for integral computing
 -------------------------------------------------------
 OpenMP Integral computing Module                
 Release: version 2.0, May 2017, Q-Chem Inc. Pleasanton 
 -------------------------------------------------------
 -------------------------------------------------------
 OpenMP BLAS3 based DFT computing Module                
 Release: version 1.0, May 2013, Q-Chem Inc. Pittsburgh 
 -------------------------------------------------------
 A restricted SCF calculation will be
 performed using DIIS
 SCF converges when DIIS error is below 1.0e-08
 ---------------------------------------
  Cycle       Energy         DIIS error
 ---------------------------------------
    1   -7415.5166948724      1.23e-03  
    2   -7415.5112771631      2.20e-03  
    3   -7415.5203520892      7.27e-04  
    4   -7415.5214379296      1.93e-04  
    5   -7415.5215368728      6.21e-05  
    6   -7415.5215460309      1.15e-05  
    7   -7415.5215462288      4.31e-06  
    8   -7415.5215462528      2.53e-06  
    9   -7415.5215462637      3.64e-07  
   10   -7415.5215462641      8.87e-08  
   11   -7415.5215462642      1.55e-08  
   12   -7415.5215462641      5.12e-09  Convergence criterion met
 ---------------------------------------
 SCF time:   CPU 12.42s  wall 3.00s 
 SCF   energy in the final basis set =    -7415.5215462641
 Total energy in the final basis set =    -7415.5215462641

 --------------------------------------------------------------
             Orbital Energies (a.u.) and Symmetries
 --------------------------------------------------------------

 Alpha MOs, Restricted
 -- Occupied --                  
******* -176.33 -165.74 -165.73 -165.73  -77.16  -35.83  -31.32
  1 A'    2 A'    3 A'    1 A"    4 A'    5 A'    6 A'    7 A'                 
-31.313 -31.313 -24.727 -22.971 -22.970 -22.969 -22.964 -22.964
  2 A"    8 A'    9 A'   10 A'    3 A"   11 A'   12 A'    4 A"                 
-14.380  -6.652  -6.375  -4.815  -4.812  -4.808  -4.790  -4.771
 13 A'   14 A'   15 A'   16 A'    5 A"   17 A'   18 A'    6 A"                 
 -4.770  -2.055  -2.050  -2.049  -2.032  -2.032  -1.258  -0.881
 19 A'   20 A'    7 A"   21 A'   22 A'    8 A"   23 A'   24 A'                 
 -0.665  -0.612  -0.502  -0.502  -0.474  -0.357  -0.352  -0.343
 25 A'   26 A'    9 A"   27 A'   28 A'   10 A"   29 A'   30 A'                 
 -0.280  -0.278
 11 A"   31 A'                                                                 
 -- Virtual --                   
 -0.139  -0.108  -0.011   0.016   0.024   0.041   0.066   0.098
 32 A'   12 A"   33 A'   34 A'   35 A'   13 A"   36 A'   37 A'                 
  0.129   0.140   0.143   0.180   0.192   0.197   0.212   0.217
 38 A'   39 A'   14 A"   40 A'   41 A'   15 A"   42 A'   43 A'                 
  0.225   0.262   0.272   0.289   0.316   0.363   0.395   0.405
 16 A"   44 A'   17 A"   45 A'   46 A'   47 A'   18 A"   48 A'                 
  0.415   0.433   0.505   0.594   0.625   0.625   0.642   0.652
 19 A"   49 A'   50 A'   51 A'   20 A"   52 A'   21 A"   53 A'                 
  0.759   0.836   0.882   0.950   1.014   1.166   1.271   1.283
 54 A'   22 A"   55 A'   56 A'   57 A'   58 A'   23 A"   24 A"                 
  1.288   1.304   1.339   1.343   1.486   1.567   1.616   1.908
 59 A'   60 A'   61 A'   62 A'   25 A"   63 A'   64 A'   65 A'                 
  1.949   2.084   2.101   2.171   2.589   3.720   3.724   3.753
 26 A"   66 A'   27 A"   67 A'   68 A'   69 A'   28 A"   29 A"                 
  3.765   3.770   3.808   3.934   3.944   3.963   3.966   4.017
 70 A'   30 A"   71 A'   72 A'   31 A"   73 A'   32 A"   74 A'                 
  4.117   4.167   4.321   5.963   5.974   6.002   6.228   6.265
 75 A'   76 A'   77 A'   33 A"   78 A'   79 A'   34 A"   80 A'                 
  6.278   6.986  13.736  13.844  13.928  27.762  28.308  28.317
 81 A'   82 A'   35 A"   83 A'   84 A'   85 A'   36 A"   86 A'                 
 28.334  28.515  28.521  28.522  28.543  28.616  35.263  66.724
 87 A'   37 A"   38 A"   88 A'   89 A'   90 A'   91 A'   92 A'                 
127.853 127.861 127.884 151.572 163.0821901.732
 39 A"   93 A'   94 A'   95 A'   96 A'   97 A'                                 

 Beta MOs, Restricted
 -- Occupied --                  
******* -176.33 -165.74 -165.73 -165.73  -77.16  -35.83  -31.32
  1 A'    2 A'    3 A'    1 A"    4 A'    5 A'    6 A'    7 A'                 
-31.313 -31.313 -24.727 -22.971 -22.970 -22.969 -22.964 -22.964
  2 A"    8 A'    9 A'   10 A'    3 A"   11 A'   12 A'    4 A"                 
-14.380  -6.652  -6.375  -4.815  -4.812  -4.808  -4.790  -4.771
 13 A'   14 A'   15 A'   16 A'    5 A"   17 A'   18 A'    6 A"                 
 -4.770  -2.055  -2.050  -2.049  -2.032  -2.032  -1.258  -0.881
 19 A'   20 A'    7 A"   21 A'   22 A'    8 A"   23 A'   24 A'                 
 -0.665  -0.612  -0.502  -0.502  -0.474  -0.357  -0.352  -0.343
 25 A'   26 A'    9 A"   27 A'   28 A'   10 A"   29 A'   30 A'                 
 -0.280  -0.278
 11 A"   31 A'                                                                 
 -- Virtual --                   
 -0.139  -0.108  -0.011   0.016   0.024   0.041   0.066   0.098
 32 A'   12 A"   33 A'   34 A'   35 A'   13 A"   36 A'   37 A'                 
  0.129   0.140   0.143   0.180   0.192   0.197   0.212   0.217
 38 A'   39 A'   14 A"   40 A'   41 A'   15 A"   42 A'   43 A'                 
  0.225   0.262   0.272   0.289   0.316   0.363   0.395   0.405
 16 A"   44 A'   17 A"   45 A'   46 A'   47 A'   18 A"   48 A'                 
  0.415   0.433   0.505   0.594   0.625   0.625   0.642   0.652
 19 A"   49 A'   50 A'   51 A'   20 A"   52 A'   21 A"   53 A'                 
  0.759   0.836   0.882   0.950   1.014   1.166   1.271   1.283
 54 A'   22 A"   55 A'   56 A'   57 A'   58 A'   23 A"   24 A"                 
  1.288   1.304   1.339   1.343   1.486   1.567   1.616   1.908
 59 A'   60 A'   61 A'   62 A'   25 A"   63 A'   64 A'   65 A'                 
  1.949   2.084   2.101   2.171   2.589   3.720   3.724   3.753
 26 A"   66 A'   27 A"   67 A'   68 A'   69 A'   28 A"   29 A"                 
  3.765   3.770   3.808   3.934   3.944   3.963   3.966   4.017
 70 A'   30 A"   71 A'   72 A'   31 A"   73 A'   32 A"   74 A'                 
  4.117   4.167   4.321   5.963   5.974   6.002   6.228   6.265
 75 A'   76 A'   77 A'   33 A"   78 A'   79 A'   34 A"   80 A'                 
  6.278   6.986  13.736  13.844  13.928  27.762  28.308  28.317
 81 A'   82 A'   35 A"   83 A'   84 A'   85 A'   36 A"   86 A'                 
 28.334  28.515  28.521  28.522  28.543  28.616  35.263  66.724
 87 A'   37 A"   38 A"   88 A'   89 A'   90 A'   91 A'   92 A'                 
127.853 127.861 127.884 151.572 163.0821901.732
 39 A"   93 A'   94 A'   95 A'   96 A'   97 A'                                 
 --------------------------------------------------------------

          Ground-State Mulliken Net Atomic Charges

     Atom                 Charge (a.u.)
  ----------------------------------------
      1 P                     0.445107
      2 N                    -0.403165
      3 I                     0.123440
      4 F                    -0.165382
  ----------------------------------------
  Sum of atomic charges =     0.000000

 -----------------------------------------------------------------
                    Cartesian Multipole Moments
 -----------------------------------------------------------------
    Charge (ESU x 10^10)
                 0.0000
    Dipole Moment (Debye)
         X       0.7259      Y      -0.6404      Z       0.0000
       Tot       0.9680
    Quadrupole Moments (Debye-Ang)
        XX     -45.2816     XY       2.8252     YY     -55.8415
        XZ      -0.0000     YZ       0.0000     ZZ     -51.0733
    Octopole Moments (Debye-Ang^2)
       XXX     -61.1425    XXY      -2.5144    XYY     -28.9358
       YYY     -14.7485    XXZ      -0.0000    XYZ       0.0000
       YYZ       0.0000    XZZ     -18.8307    YZZ      -3.9993
       ZZZ       0.0000
    Hexadecapole Moments (Debye-Ang^3)
      XXXX    -774.2029   XXXY     -15.2026   XXYY    -170.8039
      XYYY     -29.1275   YYYY    -183.7835   XXXZ       0.0000
      XXYZ       0.0000   XYYZ      -0.0000   YYYZ       0.0000
      XXZZ    -140.5023   XYZZ     -10.9535   YYZZ     -40.7405
      XZZZ       0.0000   YZZZ      -0.0000   ZZZZ     -66.3398
 -----------------------------------------------------------------
 Calculating analytic gradient of the SCF energy
 Gradient of SCF Energy
            1           2           3           4
    1   0.0060115   0.0155996  -0.0248224   0.0032113
    2  -0.0333609   0.0334284  -0.0211568   0.0210894
    3   0.0000000  -0.0000000   0.0000000   0.0000000
 Max gradient component =       3.343E-02
 RMS gradient           =       1.832E-02
 Gradient time:  CPU 3.76 s  wall 1.04 s
 Geometry Optimization Parameters
   NAtoms,    NIC,     NZ,  NCons,   NDum,   NFix, NCnnct, MaxDiis
        4      14       4       0       0       0       0       0

 Cartesian Hessian Update
 Hessian Updated using BFGS Update


** GEOMETRY OPTIMIZATION IN DELOCALIZED INTERNAL COORDINATES **
   Searching for a Minimum

   Optimization Cycle:   4

                       Coordinates (Angstroms)
     ATOM                X               Y               Z
      1  P         2.3970862099    0.4655892114    0.0000000000
      2  N         0.9905413984    1.1795411053    0.0000000000
      3  I        -0.8681422952   -0.1196663938    0.0000000000
      4  F         2.3137996601   -1.1234661959    0.0000000000
   Point Group: cs    Number of degrees of freedom:     5


   Energy is  -7415.521546264

 Hessian Updated using BFGS Update

  5 Hessian modes will be used to form the next step
  Hessian Eigenvalues:
     0.041353    0.216086    0.253648    0.381374    0.618200

 Minimum Search - Taking Simple RFO Step
 Searching for Lamda that Minimizes Along All modes
 Value Taken    Lamda =  -0.02052722
 Calculated Step too Large.  Step scaled by  0.547133
 Step Taken.  Stepsize is  0.300000

                             Maximum     Tolerance    Cnvgd?
         Gradient           0.040166      0.000300      NO
         Displacement       0.221626      0.001200      NO
         Energy change     -0.017897      0.000001      NO


 New Cartesian Coordinates Obtained by Inverse Iteration

 Displacement from previous Coordinates is:  0.221130
 ----------------------------------------------------------------
             Standard Nuclear Orientation (Angstroms)
    I     Atom           X                Y                Z
 ----------------------------------------------------------------
    1      P       2.3653183455     0.4755642392     0.0000000000
    2      N       0.9438441031     1.1271124174     0.0000000000
    3      I      -0.7962965571    -0.0706182139     0.0000000000
    4      F       2.3204190817    -1.1300607156     0.0000000000
 ----------------------------------------------------------------
 Molecular Point Group                 Cs    NOp =  2
 Largest Abelian Subgroup              Cs    NOp =  2
 Nuclear Repulsion Energy =   393.3547720171 hartrees
 There are       42 alpha and       42 beta electrons
 Applying Cartesian multipole field
    Component          Value
    ---------          -----
     (2,0,0)        1.00000E-11
     (0,2,0)        2.00000E-11
     (0,0,2)       -3.00000E-11
 Nucleus-field energy     =     0.0000000079 hartrees
 Requested basis set is 6-311++G(d,p)
 There are 49 shells and 136 basis functions
 A cutoff of  1.0D-11 yielded   1022 shell pairs
 There are      8354 function pairs (      9388 Cartesian)
 Smallest overlap matrix eigenvalue = 2.41E-03
 Guess MOs from SCF MO coefficient file

 -----------------------------------------------------------------------
  General SCF calculation program by
  Eric Jon Sundstrom, Paul Horn, Yuezhi Mao, Dmitri Zuev, Alec White,
  David Stuck, Shaama M.S., Shane Yost, Joonho Lee, David Small,
  Daniel Levine, Susi Lehtola, Hugh Burton, Evgeny Epifanovsky
 -----------------------------------------------------------------------
 Exchange:     0.2000 Hartree-Fock + 0.0800 Slater + 0.7200 B88
 Correlation:  0.1900 VWN1RPA + 0.8100 LYP
 Using SG-1 standard quadrature grid
 using 4 threads for integral computing
 -------------------------------------------------------
 OpenMP Integral computing Module                
 Release: version 2.0, May 2017, Q-Chem Inc. Pleasanton 
 -------------------------------------------------------
 -------------------------------------------------------
 OpenMP BLAS3 based DFT computing Module                
 Release: version 1.0, May 2013, Q-Chem Inc. Pittsburgh 
 -------------------------------------------------------
 A restricted SCF calculation will be
 performed using DIIS
 SCF converges when DIIS error is below 1.0e-08
 ---------------------------------------
  Cycle       Energy         DIIS error
 ---------------------------------------
    1   -7415.5236527094      1.14e-03  
    2   -7415.5245573822      1.37e-03  
    3   -7415.5265134556      9.54e-04  
    4   -7415.5283865318      1.78e-04  
    5   -7415.5284690180      3.59e-05  
    6   -7415.5284714155      5.94e-06  
    7   -7415.5284714739      4.30e-06  
    8   -7415.5284714981      1.15e-06  
    9   -7415.5284715005      2.24e-07  
   10   -7415.5284715006      5.72e-08  
   11   -7415.5284715007      1.38e-08  
   12   -7415.5284715006      2.65e-09  Convergence criterion met
 ---------------------------------------
 SCF time:   CPU 12.65s  wall 3.00s 
 SCF   energy in the final basis set =    -7415.5284715006
 Total energy in the final basis set =    -7415.5284715006

 --------------------------------------------------------------
             Orbital Energies (a.u.) and Symmetries
 --------------------------------------------------------------

 Alpha MOs, Restricted
 -- Occupied --                  
******* -176.33 -165.74 -165.73 -165.73  -77.16  -35.83  -31.32
  1 A'    2 A'    3 A'    1 A"    4 A'    5 A'    6 A'    7 A'                 
-31.314 -31.314 -24.720 -22.972 -22.970 -22.970 -22.964 -22.964
  2 A"    8 A'    9 A'   10 A'    3 A"   11 A'    4 A"   12 A'                 
-14.373  -6.648  -6.376  -4.811  -4.808  -4.804  -4.792  -4.773
 13 A'   14 A'   15 A'   16 A'    5 A"   17 A'   18 A'    6 A"                 
 -4.772  -2.057  -2.051  -2.050  -2.034  -2.034  -1.248  -0.894
 19 A'   20 A'    7 A"   21 A'   22 A'    8 A"   23 A'   24 A'                 
 -0.675  -0.603  -0.494  -0.494  -0.481  -0.368  -0.360  -0.346
 25 A'   26 A'   27 A'    9 A"   28 A'   10 A"   29 A'   30 A'                 
 -0.277  -0.273
 11 A"   31 A'                                                                 
 -- Virtual --                   
 -0.113  -0.107  -0.012   0.017   0.027   0.042   0.066   0.098
 32 A'   12 A"   33 A'   34 A'   35 A'   13 A"   36 A'   37 A'                 
  0.129   0.139   0.143   0.179   0.196   0.197   0.214   0.218
 38 A'   39 A'   14 A"   40 A'   41 A'   15 A"   42 A'   43 A'                 
  0.225   0.262   0.273   0.292   0.315   0.368   0.393   0.420
 16 A"   44 A'   17 A"   45 A'   46 A'   47 A'   18 A"   48 A'                 
  0.420   0.448   0.511   0.607   0.631   0.639   0.644   0.667
 19 A"   49 A'   50 A'   51 A'   20 A"   52 A'   21 A"   53 A'                 
  0.770   0.842   0.876   0.948   1.030   1.169   1.271   1.287
 54 A'   22 A"   55 A'   56 A'   57 A'   58 A'   23 A"   24 A"                 
  1.288   1.312   1.345   1.352   1.490   1.573   1.620   1.914
 59 A'   60 A'   61 A'   62 A'   25 A"   63 A'   64 A'   65 A'                 
  1.958   2.095   2.101   2.202   2.592   3.727   3.732   3.755
 26 A"   66 A'   27 A"   67 A'   68 A'   69 A'   28 A"   29 A"                 
  3.759   3.773   3.807   3.941   3.943   3.965   3.979   4.028
 70 A'   30 A"   71 A'   72 A'   31 A"   73 A'   32 A"   74 A'                 
  4.116   4.209   4.351   5.965   5.976   5.999   6.235   6.273
 75 A'   76 A'   77 A'   33 A"   78 A'   79 A'   34 A"   80 A'                 
  6.289   6.991  13.740  13.845  13.942  27.798  28.308  28.318
 81 A'   82 A'   35 A"   83 A'   84 A'   85 A'   36 A"   86 A'                 
 28.333  28.514  28.523  28.526  28.549  28.634  35.274  66.731
 87 A'   37 A"   88 A'   38 A"   89 A'   90 A'   91 A'   92 A'                 
127.854 127.862 127.884 151.603 163.0931901.763
 39 A"   93 A'   94 A'   95 A'   96 A'   97 A'                                 

 Beta MOs, Restricted
 -- Occupied --                  
******* -176.33 -165.74 -165.73 -165.73  -77.16  -35.83  -31.32
  1 A'    2 A'    3 A'    1 A"    4 A'    5 A'    6 A'    7 A'                 
-31.314 -31.314 -24.720 -22.972 -22.970 -22.970 -22.964 -22.964
  2 A"    8 A'    9 A'   10 A'    3 A"   11 A'    4 A"   12 A'                 
-14.373  -6.648  -6.376  -4.811  -4.808  -4.804  -4.792  -4.773
 13 A'   14 A'   15 A'   16 A'    5 A"   17 A'   18 A'    6 A"                 
 -4.772  -2.057  -2.051  -2.050  -2.034  -2.034  -1.248  -0.894
 19 A'   20 A'    7 A"   21 A'   22 A'    8 A"   23 A'   24 A'                 
 -0.675  -0.603  -0.494  -0.494  -0.481  -0.368  -0.360  -0.346
 25 A'   26 A'   27 A'    9 A"   28 A'   10 A"   29 A'   30 A'                 
 -0.277  -0.273
 11 A"   31 A'                                                                 
 -- Virtual --                   
 -0.113  -0.107  -0.012   0.017   0.027   0.042   0.066   0.098
 32 A'   12 A"   33 A'   34 A'   35 A'   13 A"   36 A'   37 A'                 
  0.129   0.139   0.143   0.179   0.196   0.197   0.214   0.218
 38 A'   39 A'   14 A"   40 A'   41 A'   15 A"   42 A'   43 A'                 
  0.225   0.262   0.273   0.292   0.315   0.368   0.393   0.420
 16 A"   44 A'   17 A"   45 A'   46 A'   47 A'   18 A"   48 A'                 
  0.420   0.448   0.511   0.607   0.631   0.639   0.644   0.667
 19 A"   49 A'   50 A'   51 A'   20 A"   52 A'   21 A"   53 A'                 
  0.770   0.842   0.876   0.948   1.030   1.169   1.271   1.287
 54 A'   22 A"   55 A'   56 A'   57 A'   58 A'   23 A"   24 A"                 
  1.288   1.312   1.345   1.352   1.490   1.573   1.620   1.914
 59 A'   60 A'   61 A'   62 A'   25 A"   63 A'   64 A'   65 A'                 
  1.958   2.095   2.101   2.202   2.592   3.727   3.732   3.755
 26 A"   66 A'   27 A"   67 A'   68 A'   69 A'   28 A"   29 A"                 
  3.759   3.773   3.807   3.941   3.943   3.965   3.979   4.028
 70 A'   30 A"   71 A'   72 A'   31 A"   73 A'   32 A"   74 A'                 
  4.116   4.209   4.351   5.965   5.976   5.999   6.235   6.273
 75 A'   76 A'   77 A'   33 A"   78 A'   79 A'   34 A"   80 A'                 
  6.289   6.991  13.740  13.845  13.942  27.798  28.308  28.318
 81 A'   82 A'   35 A"   83 A'   84 A'   85 A'   36 A"   86 A'                 
 28.333  28.514  28.523  28.526  28.549  28.634  35.274  66.731
 87 A'   37 A"   88 A'   38 A"   89 A'   90 A'   91 A'   92 A'                 
127.854 127.862 127.884 151.603 163.0931901.763
 39 A"   93 A'   94 A'   95 A'   96 A'   97 A'                                 
 --------------------------------------------------------------

          Ground-State Mulliken Net Atomic Charges

     Atom                 Charge (a.u.)
  ----------------------------------------
      1 P                     0.450311
      2 N                    -0.422055
      3 I                     0.157592
      4 F                    -0.185848
  ----------------------------------------
  Sum of atomic charges =    -0.000000

 -----------------------------------------------------------------
                    Cartesian Multipole Moments
 -----------------------------------------------------------------
    Charge (ESU x 10^10)
                -0.0000
    Dipole Moment (Debye)
         X       0.5135      Y      -0.4342      Z       0.0000
       Tot       0.6724
    Quadrupole Moments (Debye-Ang)
        XX     -46.1197     XY       3.0266     YY     -55.7058
        XZ       0.0000     YZ       0.0000     ZZ     -50.8131
    Octopole Moments (Debye-Ang^2)
       XXX     -67.2769    XXY      -2.7355    XYY     -30.4207
       YYY     -17.2314    XXZ       0.0000    XYZ       0.0000
       YYZ      -0.0000    XZZ     -20.3519    YZZ      -4.9656
       ZZZ       0.0000
    Hexadecapole Moments (Debye-Ang^3)
      XXXX    -748.9807   XXXY      -8.4782   XXYY    -165.7711
      XYYY     -22.4865   YYYY    -177.9426   XXXZ       0.0000
      XXYZ       0.0000   XYYZ       0.0000   YYYZ       0.0000
      XXZZ    -135.0560   XYZZ      -8.7464   YYZZ     -39.6454
      XZZZ       0.0000   YZZZ       0.0000   ZZZZ     -65.5133
 -----------------------------------------------------------------
 Calculating analytic gradient of the SCF energy
 Gradient of SCF Energy
            1           2           3           4
    1  -0.0045696  -0.0000534   0.0021002   0.0025227
    2  -0.0240623   0.0155326  -0.0061063   0.0146360
    3  -0.0000000   0.0000000   0.0000000   0.0000000
 Max gradient component =       2.406E-02
 RMS gradient           =       9.589E-03
 Gradient time:  CPU 3.87 s  wall 1.06 s
 Geometry Optimization Parameters
   NAtoms,    NIC,     NZ,  NCons,   NDum,   NFix, NCnnct, MaxDiis
        4      14       4       0       0       0       0       0

 Cartesian Hessian Update
 Hessian Updated using BFGS Update


** GEOMETRY OPTIMIZATION IN DELOCALIZED INTERNAL COORDINATES **
   Searching for a Minimum

   Optimization Cycle:   5

                       Coordinates (Angstroms)
     ATOM                X               Y               Z
      1  P         2.3653183455    0.4755642392    0.0000000000
      2  N         0.9438441031    1.1271124174    0.0000000000
      3  I        -0.7962965571   -0.0706182139    0.0000000000
      4  F         2.3204190817   -1.1300607156    0.0000000000
   Point Group: cs    Number of degrees of freedom:     5


   Energy is  -7415.528471501

 Hessian Updated using BFGS Update

  5 Hessian modes will be used to form the next step
  Hessian Eigenvalues:
     0.088836    0.199874    0.253464    0.418742    0.601599

 Minimum Search - Taking Simple RFO Step
 Searching for Lamda that Minimizes Along All modes
 Value Taken    Lamda =  -0.00389860
 Step Taken.  Stepsize is  0.161783

                             Maximum     Tolerance    Cnvgd?
         Gradient           0.017268      0.000300      NO
         Displacement       0.111622      0.001200      NO
         Energy change     -0.006925      0.000001      NO


 New Cartesian Coordinates Obtained by Inverse Iteration

 Displacement from previous Coordinates is:  0.225684
 ----------------------------------------------------------------
             Standard Nuclear Orientation (Angstroms)
    I     Atom           X                Y                Z
 ----------------------------------------------------------------
    1      P       2.3710473888     0.4971750276     0.0000000000
    2      N       0.9327316936     1.0506368724     0.0000000000
    3      I      -0.8424460001    -0.0157955396     0.0000000000
    4      F       2.3719518909    -1.1300186333     0.0000000000
 ----------------------------------------------------------------
 Molecular Point Group                 Cs    NOp =  2
 Largest Abelian Subgroup              Cs    NOp =  2
 Nuclear Repulsion Energy =   390.9940569100 hartrees
 There are       42 alpha and       42 beta electrons
 Applying Cartesian multipole field
    Component          Value
    ---------          -----
     (2,0,0)        1.00000E-11
     (0,2,0)        2.00000E-11
     (0,0,2)       -3.00000E-11
 Nucleus-field energy     =     0.0000000080 hartrees
 Requested basis set is 6-311++G(d,p)
 There are 49 shells and 136 basis functions
 A cutoff of  1.0D-11 yielded   1023 shell pairs
 There are      8352 function pairs (      9374 Cartesian)
 Smallest overlap matrix eigenvalue = 2.40E-03
 Guess MOs from SCF MO coefficient file

 -----------------------------------------------------------------------
  General SCF calculation program by
  Eric Jon Sundstrom, Paul Horn, Yuezhi Mao, Dmitri Zuev, Alec White,
  David Stuck, Shaama M.S., Shane Yost, Joonho Lee, David Small,
  Daniel Levine, Susi Lehtola, Hugh Burton, Evgeny Epifanovsky
 -----------------------------------------------------------------------
 Exchange:     0.2000 Hartree-Fock + 0.0800 Slater + 0.7200 B88
 Correlation:  0.1900 VWN1RPA + 0.8100 LYP
 Using SG-1 standard quadrature grid
 using 4 threads for integral computing
 -------------------------------------------------------
 OpenMP Integral computing Module                
 Release: version 2.0, May 2017, Q-Chem Inc. Pleasanton 
 -------------------------------------------------------
 -------------------------------------------------------
 OpenMP BLAS3 based DFT computing Module                
 Release: version 1.0, May 2013, Q-Chem Inc. Pittsburgh 
 -------------------------------------------------------
 A restricted SCF calculation will be
 performed using DIIS
 SCF converges when DIIS error is below 1.0e-08
 ---------------------------------------
  Cycle       Energy         DIIS error
 ---------------------------------------
    1   -7415.5263636001      1.01e-03  
    2   -7415.5292077742      8.71e-04  
    3   -7415.5287872628      9.76e-04  
    4   -7415.5307080557      1.29e-04  
    5   -7415.5307461371      4.14e-05  
    6   -7415.5307487291      1.11e-05  
    7   -7415.5307489631      4.42e-06  
    8   -7415.5307489918      7.70e-07  
    9   -7415.5307489932      1.62e-07  
   10   -7415.5307489933      4.99e-08  
   11   -7415.5307489933      7.84e-09  Convergence criterion met
 ---------------------------------------
 SCF time:   CPU 11.58s  wall 3.00s 
 SCF   energy in the final basis set =    -7415.5307489933
 Total energy in the final basis set =    -7415.5307489933

 --------------------------------------------------------------
             Orbital Energies (a.u.) and Symmetries
 --------------------------------------------------------------

 Alpha MOs, Restricted
 -- Occupied --                  
******* -176.33 -165.74 -165.74 -165.74  -77.15  -35.83  -31.32
  1 A'    2 A'    3 A'    1 A"    4 A'    5 A'    6 A'    7 A'                 
-31.317 -31.316 -24.709 -22.975 -22.973 -22.973 -22.967 -22.967
  2 A"    8 A'    9 A'   10 A'    3 A"   11 A'   12 A'    4 A"                 
-14.367  -6.645  -6.379  -4.808  -4.805  -4.801  -4.795  -4.775
 13 A'   14 A'   15 A'   16 A'    5 A"   17 A'   18 A'    6 A"                 
 -4.774  -2.060  -2.054  -2.053  -2.037  -2.036  -1.233  -0.899
 19 A'   20 A'    7 A"   21 A'   22 A'    8 A"   23 A'   24 A'                 
 -0.682  -0.593  -0.485  -0.482  -0.481  -0.371  -0.361  -0.347
 25 A'   26 A'   27 A'    9 A"   28 A'   10 A"   29 A'   30 A'                 
 -0.278  -0.271
 11 A"   31 A'                                                                 
 -- Virtual --                   
 -0.108  -0.104  -0.011   0.015   0.028   0.042   0.067   0.097
 32 A'   12 A"   33 A'   34 A'   35 A'   13 A"   36 A'   37 A'                 
  0.133   0.140   0.144   0.178   0.198   0.205   0.211   0.219
 38 A'   39 A'   14 A"   40 A'   15 A"   41 A'   42 A'   43 A'                 
  0.226   0.261   0.274   0.290   0.315   0.366   0.389   0.421
 16 A"   44 A'   17 A"   45 A'   46 A'   47 A'   18 A"   19 A"                 
  0.429   0.455   0.502   0.614   0.631   0.641   0.646   0.688
 48 A'   49 A'   50 A'   51 A'   52 A'   20 A"   21 A"   53 A'                 
  0.778   0.845   0.875   0.953   1.058   1.156   1.271   1.290
 54 A'   22 A"   55 A'   56 A'   57 A'   58 A'   23 A"   59 A'                 
  1.291   1.329   1.347   1.357   1.494   1.580   1.625   1.913
 24 A"   60 A'   61 A'   62 A'   25 A"   63 A'   64 A'   65 A'                 
  1.959   2.078   2.110   2.227   2.603   3.732   3.743   3.758
 26 A"   66 A'   27 A"   67 A'   68 A'   69 A'   28 A"   70 A'                 
  3.760   3.777   3.820   3.940   3.956   3.964   3.982   4.029
 29 A"   30 A"   71 A'   31 A"   72 A'   73 A'   32 A"   74 A'                 
  4.112   4.211   4.372   5.963   5.974   6.005   6.244   6.282
 75 A'   76 A'   77 A'   33 A"   78 A'   79 A'   34 A"   80 A'                 
  6.302   6.996  13.744  13.847  13.965  27.814  28.306  28.315
 81 A'   82 A'   35 A"   83 A'   84 A'   85 A'   36 A"   86 A'                 
 28.333  28.511  28.519  28.526  28.548  28.636  35.278  66.740
 87 A'   37 A"   88 A'   38 A"   89 A'   90 A'   91 A'   92 A'                 
127.852 127.859 127.883 151.616 163.1071901.777
 39 A"   93 A'   94 A'   95 A'   96 A'   97 A'                                 

 Beta MOs, Restricted
 -- Occupied --                  
******* -176.33 -165.74 -165.74 -165.74  -77.15  -35.83  -31.32
  1 A'    2 A'    3 A'    1 A"    4 A'    5 A'    6 A'    7 A'                 
-31.317 -31.316 -24.709 -22.975 -22.973 -22.973 -22.967 -22.967
  2 A"    8 A'    9 A'   10 A'    3 A"   11 A'   12 A'    4 A"                 
-14.367  -6.645  -6.379  -4.808  -4.805  -4.801  -4.795  -4.775
 13 A'   14 A'   15 A'   16 A'    5 A"   17 A'   18 A'    6 A"                 
 -4.774  -2.060  -2.054  -2.053  -2.037  -2.036  -1.233  -0.899
 19 A'   20 A'    7 A"   21 A'   22 A'    8 A"   23 A'   24 A'                 
 -0.682  -0.593  -0.485  -0.482  -0.481  -0.371  -0.361  -0.347
 25 A'   26 A'   27 A'    9 A"   28 A'   10 A"   29 A'   30 A'                 
 -0.278  -0.271
 11 A"   31 A'                                                                 
 -- Virtual --                   
 -0.108  -0.104  -0.011   0.015   0.028   0.042   0.067   0.097
 32 A'   12 A"   33 A'   34 A'   35 A'   13 A"   36 A'   37 A'                 
  0.133   0.140   0.144   0.178   0.198   0.205   0.211   0.219
 38 A'   39 A'   14 A"   40 A'   15 A"   41 A'   42 A'   43 A'                 
  0.226   0.261   0.274   0.290   0.315   0.366   0.389   0.421
 16 A"   44 A'   17 A"   45 A'   46 A'   47 A'   18 A"   19 A"                 
  0.429   0.455   0.502   0.614   0.631   0.641   0.646   0.688
 48 A'   49 A'   50 A'   51 A'   52 A'   20 A"   21 A"   53 A'                 
  0.778   0.845   0.875   0.953   1.058   1.156   1.271   1.290
 54 A'   22 A"   55 A'   56 A'   57 A'   58 A'   23 A"   59 A'                 
  1.291   1.329   1.347   1.357   1.494   1.580   1.625   1.913
 24 A"   60 A'   61 A'   62 A'   25 A"   63 A'   64 A'   65 A'                 
  1.959   2.078   2.110   2.227   2.603   3.732   3.743   3.758
 26 A"   66 A'   27 A"   67 A'   68 A'   69 A'   28 A"   70 A'                 
  3.760   3.777   3.820   3.940   3.956   3.964   3.982   4.029
 29 A"   30 A"   71 A'   31 A"   72 A'   73 A'   32 A"   74 A'                 
  4.112   4.211   4.372   5.963   5.974   6.005   6.244   6.282
 75 A'   76 A'   77 A'   33 A"   78 A'   79 A'   34 A"   80 A'                 
  6.302   6.996  13.744  13.847  13.965  27.814  28.306  28.315
 81 A'   82 A'   35 A"   83 A'   84 A'   85 A'   36 A"   86 A'                 
 28.333  28.511  28.519  28.526  28.548  28.636  35.278  66.740
 87 A'   37 A"   88 A'   38 A"   89 A'   90 A'   91 A'   92 A'                 
127.852 127.859 127.883 151.616 163.1071901.777
 39 A"   93 A'   94 A'   95 A'   96 A'   97 A'                                 
 --------------------------------------------------------------

          Ground-State Mulliken Net Atomic Charges

     Atom                 Charge (a.u.)
  ----------------------------------------
      1 P                     0.470630
      2 N                    -0.446472
      3 I                     0.189458
      4 F                    -0.213616
  ----------------------------------------
  Sum of atomic charges =    -0.000000

 -----------------------------------------------------------------
                    Cartesian Multipole Moments
 -----------------------------------------------------------------
    Charge (ESU x 10^10)
                -0.0000
    Dipole Moment (Debye)
         X       0.2828      Y      -0.1298      Z       0.0000
       Tot       0.3112
    Quadrupole Moments (Debye-Ang)
        XX     -46.0479     XY       3.5327     YY     -55.6784
        XZ       0.0000     YZ       0.0000     ZZ     -50.6526
    Octopole Moments (Debye-Ang^2)
       XXX     -65.3729    XXY      -2.3080    XYY     -29.2847
       YYY     -20.0866    XXZ       0.0000    XYZ       0.0000
       YYZ       0.0000    XZZ     -19.2506    YZZ      -6.1630
       ZZZ       0.0000
    Hexadecapole Moments (Debye-Ang^3)
      XXXX    -765.6753   XXXY       0.5104   XXYY    -170.4693
      XYYY     -17.3084   YYYY    -172.1834   XXXZ       0.0000
      XXYZ       0.0000   XYYZ       0.0000   YYYZ       0.0000
      XXZZ    -138.1347   XYZZ      -6.9950   YYZZ     -38.6769
      XZZZ       0.0000   YZZZ       0.0000   ZZZZ     -64.9950
 -----------------------------------------------------------------
 Calculating analytic gradient of the SCF energy
 Gradient of SCF Energy
            1           2           3           4
    1  -0.0106911   0.0100000   0.0014812  -0.0007901
    2  -0.0053303  -0.0002811  -0.0014299   0.0070412
    3  -0.0000000   0.0000000  -0.0000000  -0.0000000
 Max gradient component =       1.069E-02
 RMS gradient           =       4.977E-03
 Gradient time:  CPU 3.86 s  wall 1.06 s
 Geometry Optimization Parameters
   NAtoms,    NIC,     NZ,  NCons,   NDum,   NFix, NCnnct, MaxDiis
        4      14       4       0       0       0       0       0

 Cartesian Hessian Update
 Hessian Updated using BFGS Update


** GEOMETRY OPTIMIZATION IN DELOCALIZED INTERNAL COORDINATES **
   Searching for a Minimum

   Optimization Cycle:   6

                       Coordinates (Angstroms)
     ATOM                X               Y               Z
      1  P         2.3710473888    0.4971750276    0.0000000000
      2  N         0.9327316936    1.0506368724    0.0000000000
      3  I        -0.8424460001   -0.0157955396    0.0000000000
      4  F         2.3719518909   -1.1300186333    0.0000000000
   Point Group: cs    Number of degrees of freedom:     5


   Energy is  -7415.530748993

 Hessian Updated using BFGS Update

  5 Hessian modes will be used to form the next step
  Hessian Eigenvalues:
     0.075425    0.202485    0.254491    0.421444    0.571505

 Minimum Search - Taking Simple RFO Step
 Searching for Lamda that Minimizes Along All modes
 Value Taken    Lamda =  -0.00087769
 Step Taken.  Stepsize is  0.074844

                             Maximum     Tolerance    Cnvgd?
         Gradient           0.010273      0.000300      NO
         Displacement       0.051103      0.001200      NO
         Energy change     -0.002277      0.000001      NO


 New Cartesian Coordinates Obtained by Inverse Iteration

 Displacement from previous Coordinates is:  0.142769
 ----------------------------------------------------------------
             Standard Nuclear Orientation (Angstroms)
    I     Atom           X                Y                Z
 ----------------------------------------------------------------
    1      P       2.3773004008     0.5001141013     0.0000000000
    2      N       0.9135621496     1.0209732752     0.0000000000
    3      I      -0.8752317843     0.0186852945     0.0000000000
    4      F       2.4176542072    -1.1377749439     0.0000000000
 ----------------------------------------------------------------
 Molecular Point Group                 Cs    NOp =  2
 Largest Abelian Subgroup              Cs    NOp =  2
 Nuclear Repulsion Energy =   388.0592885232 hartrees
 There are       42 alpha and       42 beta electrons
 Applying Cartesian multipole field
    Component          Value
    ---------          -----
     (2,0,0)        1.00000E-11
     (0,2,0)        2.00000E-11
     (0,0,2)       -3.00000E-11
 Nucleus-field energy     =     0.0000000082 hartrees
 Requested basis set is 6-311++G(d,p)
 There are 49 shells and 136 basis functions
 A cutoff of  1.0D-11 yielded   1020 shell pairs
 There are      8321 function pairs (      9340 Cartesian)
 Smallest overlap matrix eigenvalue = 2.39E-03
 Guess MOs from SCF MO coefficient file

 -----------------------------------------------------------------------
  General SCF calculation program by
  Eric Jon Sundstrom, Paul Horn, Yuezhi Mao, Dmitri Zuev, Alec White,
  David Stuck, Shaama M.S., Shane Yost, Joonho Lee, David Small,
  Daniel Levine, Susi Lehtola, Hugh Burton, Evgeny Epifanovsky
 -----------------------------------------------------------------------
 Exchange:     0.2000 Hartree-Fock + 0.0800 Slater + 0.7200 B88
 Correlation:  0.1900 VWN1RPA + 0.8100 LYP
 Using SG-1 standard quadrature grid
 using 4 threads for integral computing
 -------------------------------------------------------
 OpenMP Integral computing Module                
 Release: version 2.0, May 2017, Q-Chem Inc. Pleasanton 
 -------------------------------------------------------
 -------------------------------------------------------
 OpenMP BLAS3 based DFT computing Module                
 Release: version 1.0, May 2013, Q-Chem Inc. Pittsburgh 
 -------------------------------------------------------
 A restricted SCF calculation will be
 performed using DIIS
 SCF converges when DIIS error is below 1.0e-08
 ---------------------------------------
  Cycle       Energy         DIIS error
 ---------------------------------------
    1   -7415.5301120485      5.08e-04  
    2   -7415.5311118913      1.58e-04  
    3   -7415.5310431210      2.66e-04  
    4   -7415.5311518336      6.87e-05  
    5   -7415.5311602387      2.90e-05  
    6   -7415.5311618758      4.54e-06  
    7   -7415.5311619123      1.24e-06  
    8   -7415.5311619135      4.05e-07  
    9   -7415.5311619139      1.18e-07  
   10   -7415.5311619139      1.34e-08  
   11   -7415.5311619139      5.28e-09  Convergence criterion met
 ---------------------------------------
 SCF time:   CPU 11.55s  wall 3.00s 
 SCF   energy in the final basis set =    -7415.5311619139
 Total energy in the final basis set =    -7415.5311619139

 --------------------------------------------------------------
             Orbital Energies (a.u.) and Symmetries
 --------------------------------------------------------------

 Alpha MOs, Restricted
 -- Occupied --                  
******* -176.33 -165.74 -165.74 -165.74  -77.16  -35.83  -31.33
  1 A'    2 A'    3 A'    1 A"    4 A'    5 A'    6 A'    7 A'                 
-31.318 -31.317 -24.705 -22.976 -22.974 -22.974 -22.968 -22.968
  2 A"    8 A'    9 A'   10 A'    3 A"   11 A'    4 A"   12 A'                 
-14.368  -6.646  -6.380  -4.809  -4.806  -4.802  -4.796  -4.777
 13 A'   14 A'   15 A'   16 A'    5 A"   17 A'   18 A'    6 A"                 
 -4.775  -2.061  -2.055  -2.054  -2.038  -2.038  -1.227  -0.896
 19 A'   20 A'    7 A"   21 A'   22 A'    8 A"   23 A'   24 A'                 
 -0.684  -0.590  -0.484  -0.477  -0.477  -0.371  -0.361  -0.347
 25 A'   26 A'   27 A'   28 A'    9 A"   10 A"   29 A'   30 A'                 
 -0.278  -0.270
 11 A"   31 A'                                                                 
 -- Virtual --                   
 -0.106  -0.105  -0.012   0.015   0.029   0.042   0.067   0.094
 12 A"   32 A'   33 A'   34 A'   35 A'   13 A"   36 A'   37 A'                 
  0.134   0.138   0.144   0.177   0.198   0.207   0.213   0.221
 38 A'   39 A'   14 A"   40 A'   15 A"   41 A'   42 A'   43 A'                 
  0.227   0.260   0.275   0.288   0.313   0.366   0.387   0.421
 16 A"   44 A'   17 A"   45 A'   46 A'   47 A'   18 A"   19 A"                 
  0.429   0.459   0.494   0.610   0.628   0.639   0.646   0.694
 48 A'   49 A'   50 A'   51 A'   52 A'   20 A"   21 A"   53 A'                 
  0.786   0.848   0.873   0.957   1.043   1.149   1.271   1.287
 54 A'   22 A"   55 A'   56 A'   57 A'   58 A'   23 A"   59 A'                 
  1.292   1.337   1.346   1.359   1.495   1.582   1.628   1.908
 24 A"   60 A'   61 A'   62 A'   25 A"   63 A'   64 A'   65 A'                 
  1.958   2.067   2.102   2.232   2.587   3.735   3.747   3.760
 26 A"   66 A'   27 A"   67 A'   68 A'   69 A'   28 A"   70 A'                 
  3.760   3.779   3.819   3.939   3.947   3.957   3.983   4.028
 29 A"   30 A"   71 A'   31 A"   72 A'   73 A'   32 A"   74 A'                 
  4.102   4.206   4.383   5.962   5.973   6.009   6.247   6.284
 75 A'   76 A'   77 A'   33 A"   78 A'   79 A'   34 A"   80 A'                 
  6.306   6.986  13.743  13.843  13.953  27.822  28.305  28.314
 81 A'   82 A'   35 A"   83 A'   84 A'   85 A'   36 A"   86 A'                 
 28.334  28.510  28.517  28.526  28.548  28.637  35.274  66.742
 87 A'   37 A"   88 A'   38 A"   89 A'   90 A'   91 A'   92 A'                 
127.851 127.857 127.884 151.622 163.0961901.784
 39 A"   93 A'   94 A'   95 A'   96 A'   97 A'                                 

 Beta MOs, Restricted
 -- Occupied --                  
******* -176.33 -165.74 -165.74 -165.74  -77.16  -35.83  -31.33
  1 A'    2 A'    3 A'    1 A"    4 A'    5 A'    6 A'    7 A'                 
-31.318 -31.317 -24.705 -22.976 -22.974 -22.974 -22.968 -22.968
  2 A"    8 A'    9 A'   10 A'    3 A"   11 A'    4 A"   12 A'                 
-14.368  -6.646  -6.380  -4.809  -4.806  -4.802  -4.796  -4.777
 13 A'   14 A'   15 A'   16 A'    5 A"   17 A'   18 A'    6 A"                 
 -4.775  -2.061  -2.055  -2.054  -2.038  -2.038  -1.227  -0.896
 19 A'   20 A'    7 A"   21 A'   22 A'    8 A"   23 A'   24 A'                 
 -0.684  -0.590  -0.484  -0.477  -0.477  -0.371  -0.361  -0.347
 25 A'   26 A'   27 A'   28 A'    9 A"   10 A"   29 A'   30 A'                 
 -0.278  -0.270
 11 A"   31 A'                                                                 
 -- Virtual --                   
 -0.106  -0.105  -0.012   0.015   0.029   0.042   0.067   0.094
 12 A"   32 A'   33 A'   34 A'   35 A'   13 A"   36 A'   37 A'                 
  0.134   0.138   0.144   0.177   0.198   0.207   0.213   0.221
 38 A'   39 A'   14 A"   40 A'   15 A"   41 A'   42 A'   43 A'                 
  0.227   0.260   0.275   0.288   0.313   0.366   0.387   0.421
 16 A"   44 A'   17 A"   45 A'   46 A'   47 A'   18 A"   19 A"                 
  0.429   0.459   0.494   0.610   0.628   0.639   0.646   0.694
 48 A'   49 A'   50 A'   51 A'   52 A'   20 A"   21 A"   53 A'                 
  0.786   0.848   0.873   0.957   1.043   1.149   1.271   1.287
 54 A'   22 A"   55 A'   56 A'   57 A'   58 A'   23 A"   59 A'                 
  1.292   1.337   1.346   1.359   1.495   1.582   1.628   1.908
 24 A"   60 A'   61 A'   62 A'   25 A"   63 A'   64 A'   65 A'                 
  1.958   2.067   2.102   2.232   2.587   3.735   3.747   3.760
 26 A"   66 A'   27 A"   67 A'   68 A'   69 A'   28 A"   70 A'                 
  3.760   3.779   3.819   3.939   3.947   3.957   3.983   4.028
 29 A"   30 A"   71 A'   31 A"   72 A'   73 A'   32 A"   74 A'                 
  4.102   4.206   4.383   5.962   5.973   6.009   6.247   6.284
 75 A'   76 A'   77 A'   33 A"   78 A'   79 A'   34 A"   80 A'                 
  6.306   6.986  13.743  13.843  13.953  27.822  28.305  28.314
 81 A'   82 A'   35 A"   83 A'   84 A'   85 A'   36 A"   86 A'                 
 28.334  28.510  28.517  28.526  28.548  28.637  35.274  66.742
 87 A'   37 A"   88 A'   38 A"   89 A'   90 A'   91 A'   92 A'                 
127.851 127.857 127.884 151.622 163.0961901.784
 39 A"   93 A'   94 A'   95 A'   96 A'   97 A'                                 
 --------------------------------------------------------------

          Ground-State Mulliken Net Atomic Charges

     Atom                 Charge (a.u.)
  ----------------------------------------
      1 P                     0.476069
      2 N                    -0.456648
      3 I                     0.202821
      4 F                    -0.222242
  ----------------------------------------
  Sum of atomic charges =     0.000000

 -----------------------------------------------------------------
                    Cartesian Multipole Moments
 -----------------------------------------------------------------
    Charge (ESU x 10^10)
                 0.0000
    Dipole Moment (Debye)
         X       0.1841      Y      -0.0070      Z      -0.0000
       Tot       0.1842
    Quadrupole Moments (Debye-Ang)
        XX     -46.0635     XY       3.7230     YY     -55.7394
        XZ       0.0000     YZ      -0.0000     ZZ     -50.6553
    Octopole Moments (Debye-Ang^2)
       XXX     -64.0838    XXY      -2.1545    XYY     -28.5858
       YYY     -22.0579    XXZ      -0.0000    XYZ      -0.0000
       YYZ      -0.0000    XZZ     -18.6374    YZZ      -6.9677
       ZZZ      -0.0000
    Hexadecapole Moments (Debye-Ang^3)
      XXXX    -780.9982   XXXY       7.0670   XXYY    -174.4674
      XYYY     -12.9007   YYYY    -170.8809   XXXZ       0.0000
      XXYZ      -0.0000   XYYZ      -0.0000   YYYZ      -0.0000
      XXZZ    -141.0753   XYZZ      -5.6176   YYZZ     -38.4967
      XZZZ      -0.0000   YZZZ      -0.0000   ZZZZ     -64.9726
 -----------------------------------------------------------------
 Calculating analytic gradient of the SCF energy
 Gradient of SCF Energy
            1           2           3           4
    1   0.0044861  -0.0057227   0.0019942  -0.0007576
    2  -0.0041275   0.0011033   0.0009731   0.0020511
    3   0.0000000  -0.0000000  -0.0000000  -0.0000000
 Max gradient component =       5.723E-03
 RMS gradient           =       2.595E-03
 Gradient time:  CPU 3.85 s  wall 1.06 s
 Geometry Optimization Parameters
   NAtoms,    NIC,     NZ,  NCons,   NDum,   NFix, NCnnct, MaxDiis
        4      14       4       0       0       0       0       0

 Cartesian Hessian Update
 Hessian Updated using BFGS Update


** GEOMETRY OPTIMIZATION IN DELOCALIZED INTERNAL COORDINATES **
   Searching for a Minimum

   Optimization Cycle:   7

                       Coordinates (Angstroms)
     ATOM                X               Y               Z
      1  P         2.3773004008    0.5001141013    0.0000000000
      2  N         0.9135621496    1.0209732752    0.0000000000
      3  I        -0.8752317843    0.0186852945    0.0000000000
      4  F         2.4176542072   -1.1377749439    0.0000000000
   Point Group: cs    Number of degrees of freedom:     5


   Energy is  -7415.531161914

 Hessian Updated using BFGS Update

  5 Hessian modes will be used to form the next step
  Hessian Eigenvalues:
     0.076516    0.169173    0.258578    0.517392    0.557132

 Minimum Search - Taking Simple RFO Step
 Searching for Lamda that Minimizes Along All modes
 Value Taken    Lamda =  -0.00013176
 Step Taken.  Stepsize is  0.025850

                             Maximum     Tolerance    Cnvgd?
         Gradient           0.005328      0.000300      NO
         Displacement       0.018559      0.001200      NO
         Energy change     -0.000413      0.000001      NO


 New Cartesian Coordinates Obtained by Inverse Iteration

 Displacement from previous Coordinates is:  0.053197
 ----------------------------------------------------------------
             Standard Nuclear Orientation (Angstroms)
    I     Atom           X                Y                Z
 ----------------------------------------------------------------
    1      P       2.3752267596     0.5014069816     0.0000000000
    2      N       0.9140806147     1.0120128078     0.0000000000
    3      I      -0.8915746593     0.0291932734     0.0000000000
    4      F       2.4355522582    -1.1406153358     0.0000000000
 ----------------------------------------------------------------
 Molecular Point Group                 Cs    NOp =  2
 Largest Abelian Subgroup              Cs    NOp =  2
 Nuclear Repulsion Energy =   386.5468573196 hartrees
 There are       42 alpha and       42 beta electrons
 Applying Cartesian multipole field
    Component          Value
    ---------          -----
     (2,0,0)        1.00000E-11
     (0,2,0)        2.00000E-11
     (0,0,2)       -3.00000E-11
 Nucleus-field energy     =     0.0000000083 hartrees
 Requested basis set is 6-311++G(d,p)
 There are 49 shells and 136 basis functions
 A cutoff of  1.0D-11 yielded   1020 shell pairs
 There are      8321 function pairs (      9340 Cartesian)
 Smallest overlap matrix eigenvalue = 2.39E-03
 Guess MOs from SCF MO coefficient file

 -----------------------------------------------------------------------
  General SCF calculation program by
  Eric Jon Sundstrom, Paul Horn, Yuezhi Mao, Dmitri Zuev, Alec White,
  David Stuck, Shaama M.S., Shane Yost, Joonho Lee, David Small,
  Daniel Levine, Susi Lehtola, Hugh Burton, Evgeny Epifanovsky
 -----------------------------------------------------------------------
 Exchange:     0.2000 Hartree-Fock + 0.0800 Slater + 0.7200 B88
 Correlation:  0.1900 VWN1RPA + 0.8100 LYP
 Using SG-1 standard quadrature grid
 using 4 threads for integral computing
 -------------------------------------------------------
 OpenMP Integral computing Module                
 Release: version 2.0, May 2017, Q-Chem Inc. Pleasanton 
 -------------------------------------------------------
 -------------------------------------------------------
 OpenMP BLAS3 based DFT computing Module                
 Release: version 1.0, May 2013, Q-Chem Inc. Pittsburgh 
 -------------------------------------------------------
 A restricted SCF calculation will be
 performed using DIIS
 SCF converges when DIIS error is below 1.0e-08
 ---------------------------------------
  Cycle       Energy         DIIS error
 ---------------------------------------
    1   -7415.5310813763      1.96e-04  
    2   -7415.5312063104      1.26e-04  
    3   -7415.5311636270      1.92e-04  
    4   -7415.5312368619      2.40e-05  
    5   -7415.5312378409      1.12e-05  
    6   -7415.5312380283      1.53e-06  
    7   -7415.5312380337      2.79e-07  
    8   -7415.5312380339      9.06e-08  
    9   -7415.5312380338      2.53e-08  
   10   -7415.5312380338      1.61e-08  
   11   -7415.5312380338      3.09e-09  Convergence criterion met
 ---------------------------------------
 SCF time:   CPU 11.52s  wall 3.00s 
 SCF   energy in the final basis set =    -7415.5312380338
 Total energy in the final basis set =    -7415.5312380338

 --------------------------------------------------------------
             Orbital Energies (a.u.) and Symmetries
 --------------------------------------------------------------

 Alpha MOs, Restricted
 -- Occupied --                  
******* -176.34 -165.74 -165.74 -165.74  -77.16  -35.83  -31.33
  1 A'    2 A'    3 A'    1 A"    4 A'    5 A'    6 A'    7 A'                 
-31.318 -31.318 -24.704 -22.976 -22.975 -22.974 -22.969 -22.969
  2 A"    8 A'    9 A'   10 A'    3 A"   11 A'    4 A"   12 A'                 
-14.367  -6.645  -6.381  -4.809  -4.806  -4.802  -4.796  -4.777
 13 A'   14 A'   15 A'   16 A'    5 A"   17 A'   18 A'    6 A"                 
 -4.776  -2.061  -2.056  -2.055  -2.038  -2.038  -1.224  -0.896
 19 A'   20 A'    7 A"   21 A'   22 A'    8 A"   23 A'   24 A'                 
 -0.685  -0.589  -0.484  -0.475  -0.475  -0.371  -0.362  -0.346
 25 A'   26 A'   27 A'   28 A'    9 A"   10 A"   29 A'   30 A'                 
 -0.278  -0.271
 11 A"   31 A'                                                                 
 -- Virtual --                   
 -0.106  -0.106  -0.012   0.015   0.029   0.043   0.067   0.094
 32 A'   12 A"   33 A'   34 A'   35 A'   13 A"   36 A'   37 A'                 
  0.135   0.138   0.144   0.177   0.198   0.206   0.215   0.221
 38 A'   39 A'   14 A"   40 A'   15 A"   41 A'   42 A'   43 A'                 
  0.228   0.261   0.275   0.288   0.313   0.366   0.387   0.421
 16 A"   44 A'   17 A"   45 A'   46 A'   47 A'   18 A"   19 A"                 
  0.429   0.458   0.490   0.611   0.629   0.641   0.646   0.694
 48 A'   49 A'   50 A'   51 A'   52 A'   20 A"   21 A"   53 A'                 
  0.786   0.847   0.872   0.958   1.049   1.147   1.271   1.285
 54 A'   22 A"   55 A'   56 A'   57 A'   58 A'   23 A"   59 A'                 
  1.292   1.337   1.347   1.361   1.495   1.582   1.629   1.907
 24 A"   60 A'   61 A'   62 A'   25 A"   63 A'   64 A'   65 A'                 
  1.957   2.065   2.105   2.232   2.591   3.737   3.749   3.761
 26 A"   66 A'   27 A"   67 A'   68 A'   69 A'   28 A"   29 A"                 
  3.761   3.780   3.819   3.938   3.950   3.956   3.982   4.026
 70 A'   30 A"   71 A'   31 A"   72 A'   73 A'   32 A"   74 A'                 
  4.100   4.208   4.382   5.961   5.971   6.008   6.249   6.285
 75 A'   76 A'   77 A'   33 A"   78 A'   79 A'   34 A"   80 A'                 
  6.309   6.987  13.743  13.842  13.959  27.821  28.305  28.313
 81 A'   82 A'   35 A"   83 A'   84 A'   85 A'   36 A"   86 A'                 
 28.333  28.509  28.516  28.525  28.546  28.636  35.274  66.743
 87 A'   37 A"   88 A'   38 A"   89 A'   90 A'   91 A'   92 A'                 
127.851 127.856 127.883 151.621 163.0991901.783
 39 A"   93 A'   94 A'   95 A'   96 A'   97 A'                                 

 Beta MOs, Restricted
 -- Occupied --                  
******* -176.34 -165.74 -165.74 -165.74  -77.16  -35.83  -31.33
  1 A'    2 A'    3 A'    1 A"    4 A'    5 A'    6 A'    7 A'                 
-31.318 -31.318 -24.704 -22.976 -22.975 -22.974 -22.969 -22.969
  2 A"    8 A'    9 A'   10 A'    3 A"   11 A'    4 A"   12 A'                 
-14.367  -6.645  -6.381  -4.809  -4.806  -4.802  -4.796  -4.777
 13 A'   14 A'   15 A'   16 A'    5 A"   17 A'   18 A'    6 A"                 
 -4.776  -2.061  -2.056  -2.055  -2.038  -2.038  -1.224  -0.896
 19 A'   20 A'    7 A"   21 A'   22 A'    8 A"   23 A'   24 A'                 
 -0.685  -0.589  -0.484  -0.475  -0.475  -0.371  -0.362  -0.346
 25 A'   26 A'   27 A'   28 A'    9 A"   10 A"   29 A'   30 A'                 
 -0.278  -0.271
 11 A"   31 A'                                                                 
 -- Virtual --                   
 -0.106  -0.106  -0.012   0.015   0.029   0.043   0.067   0.094
 32 A'   12 A"   33 A'   34 A'   35 A'   13 A"   36 A'   37 A'                 
  0.135   0.138   0.144   0.177   0.198   0.206   0.215   0.221
 38 A'   39 A'   14 A"   40 A'   15 A"   41 A'   42 A'   43 A'                 
  0.228   0.261   0.275   0.288   0.313   0.366   0.387   0.421
 16 A"   44 A'   17 A"   45 A'   46 A'   47 A'   18 A"   19 A"                 
  0.429   0.458   0.490   0.611   0.629   0.641   0.646   0.694
 48 A'   49 A'   50 A'   51 A'   52 A'   20 A"   21 A"   53 A'                 
  0.786   0.847   0.872   0.958   1.049   1.147   1.271   1.285
 54 A'   22 A"   55 A'   56 A'   57 A'   58 A'   23 A"   59 A'                 
  1.292   1.337   1.347   1.361   1.495   1.582   1.629   1.907
 24 A"   60 A'   61 A'   62 A'   25 A"   63 A'   64 A'   65 A'                 
  1.957   2.065   2.105   2.232   2.591   3.737   3.749   3.761
 26 A"   66 A'   27 A"   67 A'   68 A'   69 A'   28 A"   29 A"                 
  3.761   3.780   3.819   3.938   3.950   3.956   3.982   4.026
 70 A'   30 A"   71 A'   31 A"   72 A'   73 A'   32 A"   74 A'                 
  4.100   4.208   4.382   5.961   5.971   6.008   6.249   6.285
 75 A'   76 A'   77 A'   33 A"   78 A'   79 A'   34 A"   80 A'                 
  6.309   6.987  13.743  13.842  13.959  27.821  28.305  28.313
 81 A'   82 A'   35 A"   83 A'   84 A'   85 A'   36 A"   86 A'                 
 28.333  28.509  28.516  28.525  28.546  28.636  35.274  66.743
 87 A'   37 A"   88 A'   38 A"   89 A'   90 A'   91 A'   92 A'                 
127.851 127.856 127.883 151.621 163.0991901.783
 39 A"   93 A'   94 A'   95 A'   96 A'   97 A'                                 
 --------------------------------------------------------------

          Ground-State Mulliken Net Atomic Charges

     Atom                 Charge (a.u.)
  ----------------------------------------
      1 P                     0.477409
      2 N                    -0.456493
      3 I                     0.204087
      4 F                    -0.225003
  ----------------------------------------
  Sum of atomic charges =     0.000000

 -----------------------------------------------------------------
                    Cartesian Multipole Moments
 -----------------------------------------------------------------
    Charge (ESU x 10^10)
                 0.0000
    Dipole Moment (Debye)
         X       0.1134      Y       0.0421      Z       0.0000
       Tot       0.1209
    Quadrupole Moments (Debye-Ang)
        XX     -46.1566     XY       3.8106     YY     -55.7481
        XZ      -0.0000     YZ       0.0000     ZZ     -50.6453
    Octopole Moments (Debye-Ang^2)
       XXX     -63.7170    XXY      -2.0370    XYY     -28.2437
       YYY     -22.6091    XXZ       0.0000    XYZ      -0.0000
       YYZ       0.0000    XZZ     -18.2192    YZZ      -7.1887
       ZZZ       0.0000
    Hexadecapole Moments (Debye-Ang^3)
      XXXX    -788.4183   XXXY       9.4662   XXYY    -176.1463
      XYYY     -11.3784   YYYY    -170.5498   XXXZ       0.0000
      XXYZ      -0.0000   XYYZ       0.0000   YYYZ       0.0000
      XXZZ    -142.1474   XYZZ      -5.1037   YYZZ     -38.4426
      XZZZ       0.0000   YZZZ       0.0000   ZZZZ     -64.9332
 -----------------------------------------------------------------
 Calculating analytic gradient of the SCF energy
 Gradient of SCF Energy
            1           2           3           4
    1   0.0005009  -0.0001280   0.0000172  -0.0003900
    2  -0.0009438   0.0004448   0.0002828   0.0002162
    3   0.0000000  -0.0000000   0.0000000  -0.0000000
 Max gradient component =       9.438E-04
 RMS gradient           =       3.691E-04
 Gradient time:  CPU 3.83 s  wall 1.08 s
 Geometry Optimization Parameters
   NAtoms,    NIC,     NZ,  NCons,   NDum,   NFix, NCnnct, MaxDiis
        4      14       4       0       0       0       0       0

 Cartesian Hessian Update
 Hessian Updated using BFGS Update


** GEOMETRY OPTIMIZATION IN DELOCALIZED INTERNAL COORDINATES **
   Searching for a Minimum

   Optimization Cycle:   8

                       Coordinates (Angstroms)
     ATOM                X               Y               Z
      1  P         2.3752267596    0.5014069816    0.0000000000
      2  N         0.9140806147    1.0120128078    0.0000000000
      3  I        -0.8915746593    0.0291932734    0.0000000000
      4  F         2.4355522582   -1.1406153358    0.0000000000
   Point Group: cs    Number of degrees of freedom:     5


   Energy is  -7415.531238034

 Hessian Updated using BFGS Update

  5 Hessian modes will be used to form the next step
  Hessian Eigenvalues:
     0.070309    0.155718    0.255173    0.518934    0.559027

 Minimum Search - Taking Simple RFO Step
 Searching for Lamda that Minimizes Along All modes
 Value Taken    Lamda =  -0.00000871
 Step Taken.  Stepsize is  0.010353

                             Maximum     Tolerance    Cnvgd?
         Gradient           0.000635      0.000300      NO
         Displacement       0.007357      0.001200      NO
         Energy change     -0.000076      0.000001      NO


 New Cartesian Coordinates Obtained by Inverse Iteration

 Displacement from previous Coordinates is:  0.022578
 ----------------------------------------------------------------
             Standard Nuclear Orientation (Angstroms)
    I     Atom           X                Y                Z
 ----------------------------------------------------------------
    1      P       2.3742943674     0.5018574823     0.0000000000
    2      N       0.9125411624     1.0070878456     0.0000000000
    3      I      -0.8966910039     0.0346923059     0.0000000000
    4      F       2.4431404473    -1.1416399067     0.0000000000
 ----------------------------------------------------------------
 Molecular Point Group                 Cs    NOp =  2
 Largest Abelian Subgroup              Cs    NOp =  2
 Nuclear Repulsion Energy =   386.1828699943 hartrees
 There are       42 alpha and       42 beta electrons
 Applying Cartesian multipole field
    Component          Value
    ---------          -----
     (2,0,0)        1.00000E-11
     (0,2,0)        2.00000E-11
     (0,0,2)       -3.00000E-11
 Nucleus-field energy     =     0.0000000083 hartrees
 Requested basis set is 6-311++G(d,p)
 There are 49 shells and 136 basis functions
 A cutoff of  1.0D-11 yielded   1020 shell pairs
 There are      8321 function pairs (      9340 Cartesian)
 Smallest overlap matrix eigenvalue = 2.39E-03
 Guess MOs from SCF MO coefficient file

 -----------------------------------------------------------------------
  General SCF calculation program by
  Eric Jon Sundstrom, Paul Horn, Yuezhi Mao, Dmitri Zuev, Alec White,
  David Stuck, Shaama M.S., Shane Yost, Joonho Lee, David Small,
  Daniel Levine, Susi Lehtola, Hugh Burton, Evgeny Epifanovsky
 -----------------------------------------------------------------------
 Exchange:     0.2000 Hartree-Fock + 0.0800 Slater + 0.7200 B88
 Correlation:  0.1900 VWN1RPA + 0.8100 LYP
 Using SG-1 standard quadrature grid
 using 4 threads for integral computing
 -------------------------------------------------------
 OpenMP Integral computing Module                
 Release: version 2.0, May 2017, Q-Chem Inc. Pleasanton 
 -------------------------------------------------------
 -------------------------------------------------------
 OpenMP BLAS3 based DFT computing Module                
 Release: version 1.0, May 2013, Q-Chem Inc. Pittsburgh 
 -------------------------------------------------------
 A restricted SCF calculation will be
 performed using DIIS
 SCF converges when DIIS error is below 1.0e-08
 ---------------------------------------
  Cycle       Energy         DIIS error
 ---------------------------------------
    1   -7415.5312142264      8.25e-05  
    2   -7415.5312353664      6.26e-05  
    3   -7415.5312288817      8.42e-05  
    4   -7415.5312432573      7.66e-06  
    5   -7415.5312433747      3.48e-06  
    6   -7415.5312433936      7.51e-07  
    7   -7415.5312433946      2.94e-07  
    8   -7415.5312433948      6.14e-08  
    9   -7415.5312433949      1.56e-08  
   10   -7415.5312433948      3.66e-09  Convergence criterion met
 ---------------------------------------
 SCF time:   CPU 10.46s  wall 3.00s 
 SCF   energy in the final basis set =    -7415.5312433948
 Total energy in the final basis set =    -7415.5312433948

 --------------------------------------------------------------
             Orbital Energies (a.u.) and Symmetries
 --------------------------------------------------------------

 Alpha MOs, Restricted
 -- Occupied --                  
******* -176.34 -165.74 -165.74 -165.74  -77.16  -35.83  -31.33
  1 A'    2 A'    3 A'    1 A"    4 A'    5 A'    6 A'    7 A'                 
-31.319 -31.318 -24.703 -22.977 -22.975 -22.975 -22.969 -22.969
  2 A"    8 A'    9 A'   10 A'    3 A"   11 A'    4 A"   12 A'                 
-14.367  -6.645  -6.381  -4.809  -4.806  -4.801  -4.797  -4.777
 13 A'   14 A'   15 A'   16 A'    5 A"   17 A'   18 A'    6 A"                 
 -4.776  -2.062  -2.056  -2.055  -2.039  -2.038  -1.223  -0.897
 19 A'   20 A'    7 A"   21 A'   22 A'    8 A"   23 A'   24 A'                 
 -0.685  -0.588  -0.484  -0.475  -0.474  -0.372  -0.362  -0.346
 25 A'   26 A'   27 A'   28 A'    9 A"   10 A"   29 A'   30 A'                 
 -0.279  -0.271
 11 A"   31 A'                                                                 
 -- Virtual --                   
 -0.106  -0.106  -0.012   0.015   0.029   0.043   0.067   0.094
 32 A'   12 A"   33 A'   34 A'   35 A'   13 A"   36 A'   37 A'                 
  0.135   0.138   0.144   0.177   0.198   0.206   0.216   0.222
 38 A'   39 A'   14 A"   40 A'   15 A"   41 A'   42 A'   43 A'                 
  0.228   0.261   0.275   0.287   0.313   0.366   0.386   0.421
 16 A"   44 A'   17 A"   45 A'   46 A'   47 A'   18 A"   19 A"                 
  0.428   0.458   0.489   0.611   0.630   0.641   0.646   0.695
 48 A'   49 A'   50 A'   51 A'   52 A'   20 A"   21 A"   53 A'                 
  0.787   0.847   0.872   0.959   1.050   1.146   1.271   1.284
 54 A'   22 A"   55 A'   56 A'   57 A'   58 A'   23 A"   59 A'                 
  1.293   1.337   1.348   1.362   1.496   1.582   1.630   1.906
 24 A"   60 A'   61 A'   62 A'   25 A"   63 A'   64 A'   65 A'                 
  1.957   2.063   2.105   2.233   2.591   3.738   3.750   3.761
 26 A"   66 A'   27 A"   67 A'   68 A'   69 A'   28 A"   29 A"                 
  3.761   3.780   3.819   3.938   3.950   3.956   3.982   4.026
 70 A'   30 A"   71 A'   31 A"   72 A'   73 A'   32 A"   74 A'                 
  4.100   4.207   4.383   5.961   5.971   6.008   6.249   6.285
 75 A'   76 A'   77 A'   33 A"   78 A'   79 A'   34 A"   80 A'                 
  6.310   6.987  13.743  13.842  13.961  27.822  28.305  28.312
 81 A'   82 A'   35 A"   83 A'   84 A'   85 A'   36 A"   86 A'                 
 28.333  28.509  28.515  28.525  28.546  28.636  35.274  66.743
 87 A'   37 A"   88 A'   38 A"   89 A'   90 A'   91 A'   92 A'                 
127.850 127.856 127.883 151.622 163.0991901.783
 39 A"   93 A'   94 A'   95 A'   96 A'   97 A'                                 

 Beta MOs, Restricted
 -- Occupied --                  
******* -176.34 -165.74 -165.74 -165.74  -77.16  -35.83  -31.33
  1 A'    2 A'    3 A'    1 A"    4 A'    5 A'    6 A'    7 A'                 
-31.319 -31.318 -24.703 -22.977 -22.975 -22.975 -22.969 -22.969
  2 A"    8 A'    9 A'   10 A'    3 A"   11 A'    4 A"   12 A'                 
-14.367  -6.645  -6.381  -4.809  -4.806  -4.801  -4.797  -4.777
 13 A'   14 A'   15 A'   16 A'    5 A"   17 A'   18 A'    6 A"                 
 -4.776  -2.062  -2.056  -2.055  -2.039  -2.038  -1.223  -0.897
 19 A'   20 A'    7 A"   21 A'   22 A'    8 A"   23 A'   24 A'                 
 -0.685  -0.588  -0.484  -0.475  -0.474  -0.372  -0.362  -0.346
 25 A'   26 A'   27 A'   28 A'    9 A"   10 A"   29 A'   30 A'                 
 -0.279  -0.271
 11 A"   31 A'                                                                 
 -- Virtual --                   
 -0.106  -0.106  -0.012   0.015   0.029   0.043   0.067   0.094
 32 A'   12 A"   33 A'   34 A'   35 A'   13 A"   36 A'   37 A'                 
  0.135   0.138   0.144   0.177   0.198   0.206   0.216   0.222
 38 A'   39 A'   14 A"   40 A'   15 A"   41 A'   42 A'   43 A'                 
  0.228   0.261   0.275   0.287   0.313   0.366   0.386   0.421
 16 A"   44 A'   17 A"   45 A'   46 A'   47 A'   18 A"   19 A"                 
  0.428   0.458   0.489   0.611   0.630   0.641   0.646   0.695
 48 A'   49 A'   50 A'   51 A'   52 A'   20 A"   21 A"   53 A'                 
  0.787   0.847   0.872   0.959   1.050   1.146   1.271   1.284
 54 A'   22 A"   55 A'   56 A'   57 A'   58 A'   23 A"   59 A'                 
  1.293   1.337   1.348   1.362   1.496   1.582   1.630   1.906
 24 A"   60 A'   61 A'   62 A'   25 A"   63 A'   64 A'   65 A'                 
  1.957   2.063   2.105   2.233   2.591   3.738   3.750   3.761
 26 A"   66 A'   27 A"   67 A'   68 A'   69 A'   28 A"   29 A"                 
  3.761   3.780   3.819   3.938   3.950   3.956   3.982   4.026
 70 A'   30 A"   71 A'   31 A"   72 A'   73 A'   32 A"   74 A'                 
  4.100   4.207   4.383   5.961   5.971   6.008   6.249   6.285
 75 A'   76 A'   77 A'   33 A"   78 A'   79 A'   34 A"   80 A'                 
  6.310   6.987  13.743  13.842  13.961  27.822  28.305  28.312
 81 A'   82 A'   35 A"   83 A'   84 A'   85 A'   36 A"   86 A'                 
 28.333  28.509  28.515  28.525  28.546  28.636  35.274  66.743
 87 A'   37 A"   88 A'   38 A"   89 A'   90 A'   91 A'   92 A'                 
127.850 127.856 127.883 151.622 163.0991901.783
 39 A"   93 A'   94 A'   95 A'   96 A'   97 A'                                 
 --------------------------------------------------------------

          Ground-State Mulliken Net Atomic Charges

     Atom                 Charge (a.u.)
  ----------------------------------------
      1 P                     0.477864
      2 N                    -0.457311
      3 I                     0.205614
      4 F                    -0.226167
  ----------------------------------------
  Sum of atomic charges =     0.000000

 -----------------------------------------------------------------
                    Cartesian Multipole Moments
 -----------------------------------------------------------------
    Charge (ESU x 10^10)
                 0.0000
    Dipole Moment (Debye)
         X       0.0853      Y       0.0642      Z       0.0000
       Tot       0.1068
    Quadrupole Moments (Debye-Ang)
        XX     -46.2052     XY       3.8423     YY     -55.7480
        XZ       0.0000     YZ      -0.0000     ZZ     -50.6384
    Octopole Moments (Debye-Ang^2)
       XXX     -63.6686    XXY      -2.0066    XYY     -28.1296
       YYY     -22.9035    XXZ       0.0000    XYZ      -0.0000
       YYZ       0.0000    XZZ     -18.0940    YZZ      -7.3067
       ZZZ       0.0000
    Hexadecapole Moments (Debye-Ang^3)
      XXXX    -790.9994   XXXY      10.5655   XXYY    -176.7446
      XYYY     -10.6075   YYYY    -170.3209   XXXZ       0.0000
      XXYZ      -0.0000   XYYZ      -0.0000   YYYZ      -0.0000
      XXZZ    -142.5162   XYZZ      -4.8511   YYZZ     -38.4064
      XZZZ       0.0000   YZZZ      -0.0000   ZZZZ     -64.9093
 -----------------------------------------------------------------
 Calculating analytic gradient of the SCF energy
 Gradient of SCF Energy
            1           2           3           4
    1  -0.0000955   0.0003982  -0.0000460  -0.0002567
    2  -0.0000978   0.0002161   0.0003211  -0.0004394
    3   0.0000000  -0.0000000  -0.0000000  -0.0000000
 Max gradient component =       4.394E-04
 RMS gradient           =       2.214E-04
 Gradient time:  CPU 3.82 s  wall 1.05 s
 Geometry Optimization Parameters
   NAtoms,    NIC,     NZ,  NCons,   NDum,   NFix, NCnnct, MaxDiis
        4      14       4       0       0       0       0       0

 Cartesian Hessian Update
 Hessian Updated using BFGS Update


** GEOMETRY OPTIMIZATION IN DELOCALIZED INTERNAL COORDINATES **
   Searching for a Minimum

   Optimization Cycle:   9

                       Coordinates (Angstroms)
     ATOM                X               Y               Z
      1  P         2.3742943674    0.5018574823    0.0000000000
      2  N         0.9125411624    1.0070878456    0.0000000000
      3  I        -0.8966910039    0.0346923059    0.0000000000
      4  F         2.4431404473   -1.1416399067    0.0000000000
   Point Group: cs    Number of degrees of freedom:     5


   Energy is  -7415.531243395

 Hessian Updated using BFGS Update

  5 Hessian modes will be used to form the next step
  Hessian Eigenvalues:
     0.047337    0.156269    0.257290    0.549860    0.584027

 Minimum Search - Taking Simple RFO Step
 Searching for Lamda that Minimizes Along All modes
 Value Taken    Lamda =  -0.00000143
 Step Taken.  Stepsize is  0.005135

                             Maximum     Tolerance    Cnvgd?
         Gradient           0.000295      0.000300     YES
         Displacement       0.003557      0.001200      NO
         Energy change     -0.000005      0.000001      NO


 New Cartesian Coordinates Obtained by Inverse Iteration

 Displacement from previous Coordinates is:  0.010790
 ----------------------------------------------------------------
             Standard Nuclear Orientation (Angstroms)
    I     Atom           X                Y                Z
 ----------------------------------------------------------------
    1      P       2.3741174797     0.5019499396     0.0000000000
    2      N       0.9116218062     1.0044532855     0.0000000000
    3      I      -0.8990407665     0.0374039226     0.0000000000
    4      F       2.4465864538    -1.1418094206     0.0000000000
 ----------------------------------------------------------------
 Molecular Point Group                 Cs    NOp =  2
 Largest Abelian Subgroup              Cs    NOp =  2
 Nuclear Repulsion Energy =   386.0347857663 hartrees
 There are       42 alpha and       42 beta electrons
 Applying Cartesian multipole field
    Component          Value
    ---------          -----
     (2,0,0)        1.00000E-11
     (0,2,0)        2.00000E-11
     (0,0,2)       -3.00000E-11
 Nucleus-field energy     =     0.0000000083 hartrees
 Requested basis set is 6-311++G(d,p)
 There are 49 shells and 136 basis functions
 A cutoff of  1.0D-11 yielded   1020 shell pairs
 There are      8321 function pairs (      9340 Cartesian)
 Smallest overlap matrix eigenvalue = 2.39E-03
 Guess MOs from SCF MO coefficient file

 -----------------------------------------------------------------------
  General SCF calculation program by
  Eric Jon Sundstrom, Paul Horn, Yuezhi Mao, Dmitri Zuev, Alec White,
  David Stuck, Shaama M.S., Shane Yost, Joonho Lee, David Small,
  Daniel Levine, Susi Lehtola, Hugh Burton, Evgeny Epifanovsky
 -----------------------------------------------------------------------
 Exchange:     0.2000 Hartree-Fock + 0.0800 Slater + 0.7200 B88
 Correlation:  0.1900 VWN1RPA + 0.8100 LYP
 Using SG-1 standard quadrature grid
 using 4 threads for integral computing
 -------------------------------------------------------
 OpenMP Integral computing Module                
 Release: version 2.0, May 2017, Q-Chem Inc. Pleasanton 
 -------------------------------------------------------
 -------------------------------------------------------
 OpenMP BLAS3 based DFT computing Module                
 Release: version 1.0, May 2013, Q-Chem Inc. Pittsburgh 
 -------------------------------------------------------
 A restricted SCF calculation will be
 performed using DIIS
 SCF converges when DIIS error is below 1.0e-08
 ---------------------------------------
  Cycle       Energy         DIIS error
 ---------------------------------------
    1   -7415.5312379027      3.83e-05  
    2   -7415.5312431146      2.40e-05  
    3   -7415.5312410646      4.00e-05  
    4   -7415.5312443265      2.88e-06  
    5   -7415.5312443454      1.31e-06  
    6   -7415.5312443483      3.69e-07  
    7   -7415.5312443484      1.42e-07  
    8   -7415.5312443485      2.90e-08  
    9   -7415.5312443484      8.22e-09  Convergence criterion met
 ---------------------------------------
 SCF time:   CPU 9.41s  wall 3.00s 
 SCF   energy in the final basis set =    -7415.5312443484
 Total energy in the final basis set =    -7415.5312443484

 --------------------------------------------------------------
             Orbital Energies (a.u.) and Symmetries
 --------------------------------------------------------------

 Alpha MOs, Restricted
 -- Occupied --                  
******* -176.34 -165.74 -165.74 -165.74  -77.16  -35.83  -31.33
  1 A'    2 A'    3 A'    1 A"    4 A'    5 A'    6 A'    7 A'                 
-31.319 -31.318 -24.703 -22.977 -22.975 -22.975 -22.969 -22.969
  2 A"    8 A'    9 A'   10 A'    3 A"   11 A'    4 A"   12 A'                 
-14.367  -6.645  -6.381  -4.808  -4.806  -4.801  -4.797  -4.778
 13 A'   14 A'   15 A'   16 A'    5 A"   17 A'   18 A'    6 A"                 
 -4.776  -2.062  -2.056  -2.055  -2.039  -2.039  -1.223  -0.897
 19 A'   20 A'    7 A"   21 A'   22 A'    8 A"   23 A'   24 A'                 
 -0.686  -0.588  -0.484  -0.474  -0.474  -0.372  -0.362  -0.346
 25 A'   26 A'   27 A'   28 A'    9 A"   10 A"   29 A'   30 A'                 
 -0.279  -0.271
 11 A"   31 A'                                                                 
 -- Virtual --                   
 -0.106  -0.106  -0.012   0.015   0.029   0.043   0.067   0.094
 32 A'   12 A"   33 A'   34 A'   35 A'   13 A"   36 A'   37 A'                 
  0.135   0.138   0.144   0.177   0.198   0.206   0.216   0.222
 38 A'   39 A'   14 A"   40 A'   15 A"   41 A'   42 A'   43 A'                 
  0.228   0.261   0.275   0.287   0.313   0.366   0.386   0.421
 16 A"   44 A'   17 A"   45 A'   46 A'   47 A'   18 A"   19 A"                 
  0.428   0.458   0.489   0.611   0.630   0.642   0.646   0.695
 48 A'   49 A'   50 A'   51 A'   52 A'   20 A"   21 A"   53 A'                 
  0.788   0.848   0.872   0.959   1.050   1.145   1.271   1.284
 54 A'   22 A"   55 A'   56 A'   57 A'   58 A'   23 A"   59 A'                 
  1.293   1.337   1.348   1.362   1.496   1.583   1.630   1.906
 24 A"   60 A'   61 A'   62 A'   25 A"   63 A'   64 A'   65 A'                 
  1.957   2.063   2.105   2.234   2.591   3.738   3.750   3.761
 26 A"   66 A'   27 A"   67 A'   68 A'   69 A'   28 A"   29 A"                 
  3.761   3.780   3.819   3.938   3.950   3.956   3.982   4.026
 70 A'   30 A"   71 A'   31 A"   72 A'   73 A'   32 A"   74 A'                 
  4.100   4.207   4.384   5.961   5.971   6.009   6.249   6.285
 75 A'   76 A'   77 A'   33 A"   78 A'   79 A'   34 A"   80 A'                 
  6.310   6.987  13.743  13.842  13.961  27.823  28.304  28.312
 81 A'   82 A'   35 A"   83 A'   84 A'   85 A'   36 A"   86 A'                 
 28.333  28.509  28.515  28.525  28.546  28.636  35.274  66.743
 87 A'   37 A"   88 A'   38 A"   89 A'   90 A'   91 A'   92 A'                 
127.850 127.856 127.883 151.622 163.1001901.784
 39 A"   93 A'   94 A'   95 A'   96 A'   97 A'                                 

 Beta MOs, Restricted
 -- Occupied --                  
******* -176.34 -165.74 -165.74 -165.74  -77.16  -35.83  -31.33
  1 A'    2 A'    3 A'    1 A"    4 A'    5 A'    6 A'    7 A'                 
-31.319 -31.318 -24.703 -22.977 -22.975 -22.975 -22.969 -22.969
  2 A"    8 A'    9 A'   10 A'    3 A"   11 A'    4 A"   12 A'                 
-14.367  -6.645  -6.381  -4.808  -4.806  -4.801  -4.797  -4.778
 13 A'   14 A'   15 A'   16 A'    5 A"   17 A'   18 A'    6 A"                 
 -4.776  -2.062  -2.056  -2.055  -2.039  -2.039  -1.223  -0.897
 19 A'   20 A'    7 A"   21 A'   22 A'    8 A"   23 A'   24 A'                 
 -0.686  -0.588  -0.484  -0.474  -0.474  -0.372  -0.362  -0.346
 25 A'   26 A'   27 A'   28 A'    9 A"   10 A"   29 A'   30 A'                 
 -0.279  -0.271
 11 A"   31 A'                                                                 
 -- Virtual --                   
 -0.106  -0.106  -0.012   0.015   0.029   0.043   0.067   0.094
 32 A'   12 A"   33 A'   34 A'   35 A'   13 A"   36 A'   37 A'                 
  0.135   0.138   0.144   0.177   0.198   0.206   0.216   0.222
 38 A'   39 A'   14 A"   40 A'   15 A"   41 A'   42 A'   43 A'                 
  0.228   0.261   0.275   0.287   0.313   0.366   0.386   0.421
 16 A"   44 A'   17 A"   45 A'   46 A'   47 A'   18 A"   19 A"                 
  0.428   0.458   0.489   0.611   0.630   0.642   0.646   0.695
 48 A'   49 A'   50 A'   51 A'   52 A'   20 A"   21 A"   53 A'                 
  0.788   0.848   0.872   0.959   1.050   1.145   1.271   1.284
 54 A'   22 A"   55 A'   56 A'   57 A'   58 A'   23 A"   59 A'                 
  1.293   1.337   1.348   1.362   1.496   1.583   1.630   1.906
 24 A"   60 A'   61 A'   62 A'   25 A"   63 A'   64 A'   65 A'                 
  1.957   2.063   2.105   2.234   2.591   3.738   3.750   3.761
 26 A"   66 A'   27 A"   67 A'   68 A'   69 A'   28 A"   29 A"                 
  3.761   3.780   3.819   3.938   3.950   3.956   3.982   4.026
 70 A'   30 A"   71 A'   31 A"   72 A'   73 A'   32 A"   74 A'                 
  4.100   4.207   4.384   5.961   5.971   6.009   6.249   6.285
 75 A'   76 A'   77 A'   33 A"   78 A'   79 A'   34 A"   80 A'                 
  6.310   6.987  13.743  13.842  13.961  27.823  28.304  28.312
 81 A'   82 A'   35 A"   83 A'   84 A'   85 A'   36 A"   86 A'                 
 28.333  28.509  28.515  28.525  28.546  28.636  35.274  66.743
 87 A'   37 A"   88 A'   38 A"   89 A'   90 A'   91 A'   92 A'                 
127.850 127.856 127.883 151.622 163.1001901.784
 39 A"   93 A'   94 A'   95 A'   96 A'   97 A'                                 
 --------------------------------------------------------------

          Ground-State Mulliken Net Atomic Charges

     Atom                 Charge (a.u.)
  ----------------------------------------
      1 P                     0.477965
      2 N                    -0.457969
      3 I                     0.206410
      4 F                    -0.226406
  ----------------------------------------
  Sum of atomic charges =     0.000000

 -----------------------------------------------------------------
                    Cartesian Multipole Moments
 -----------------------------------------------------------------
    Charge (ESU x 10^10)
                 0.0000
    Dipole Moment (Debye)
         X       0.0749      Y       0.0726      Z      -0.0000
       Tot       0.1043
    Quadrupole Moments (Debye-Ang)
        XX     -46.2201     XY       3.8506     YY     -55.7468
        XZ      -0.0000     YZ       0.0000     ZZ     -50.6356
    Octopole Moments (Debye-Ang^2)
       XXX     -63.6246    XXY      -2.0073    XYY     -28.0708
       YYY     -23.0542    XXZ      -0.0000    XYZ       0.0000
       YYZ       0.0000    XZZ     -18.0392    YZZ      -7.3664
       ZZZ      -0.0000
    Hexadecapole Moments (Debye-Ang^3)
      XXXX    -792.1643   XXXY      11.0432   XXYY    -177.0116
      XYYY     -10.2514   YYYY    -170.1644   XXXZ      -0.0000
      XXYZ       0.0000   XYYZ       0.0000   YYYZ      -0.0000
      XXZZ    -142.6986   XYZZ      -4.7347   YYZZ     -38.3827
      XZZZ       0.0000   YZZZ       0.0000   ZZZZ     -64.9007
 -----------------------------------------------------------------
 Calculating analytic gradient of the SCF energy
 Gradient of SCF Energy
            1           2           3           4
    1   0.0000095   0.0002516  -0.0000239  -0.0002371
    2   0.0000494   0.0001352   0.0003668  -0.0005513
    3  -0.0000000   0.0000000  -0.0000000   0.0000000
 Max gradient component =       5.513E-04
 RMS gradient           =       2.197E-04
 Gradient time:  CPU 3.83 s  wall 1.05 s
 Geometry Optimization Parameters
   NAtoms,    NIC,     NZ,  NCons,   NDum,   NFix, NCnnct, MaxDiis
        4      14       4       0       0       0       0       0

 Cartesian Hessian Update
 Hessian Updated using BFGS Update


** GEOMETRY OPTIMIZATION IN DELOCALIZED INTERNAL COORDINATES **
   Searching for a Minimum

   Optimization Cycle:  10

                       Coordinates (Angstroms)
     ATOM                X               Y               Z
      1  P         2.3741174797    0.5019499396    0.0000000000
      2  N         0.9116218062    1.0044532855    0.0000000000
      3  I        -0.8990407665    0.0374039226    0.0000000000
      4  F         2.4465864538   -1.1418094206    0.0000000000
   Point Group: cs    Number of degrees of freedom:     5


   Energy is  -7415.531244348

 Hessian Updated using BFGS Update

  5 Hessian modes will be used to form the next step
  Hessian Eigenvalues:
     0.033745    0.156634    0.257643    0.507582    0.582653

 Minimum Search - Taking Simple RFO Step
 Searching for Lamda that Minimizes Along All modes
 Value Taken    Lamda =   0.00000000
 Step Taken.  Stepsize is  0.003095

                             Maximum     Tolerance    Cnvgd?
         Gradient           0.000189      0.000300     YES
         Displacement       0.002178      0.001200      NO
         Energy change     -0.000001      0.000001     YES


                       Distance Matrix (Angstroms)
             P (  1)   N (  2)   I (  3)
   N (  2)  1.546416
   I (  3)  3.305959  2.052726
   F (  4)  1.645356  2.638666  3.547360

 Final energy is   -7415.5312443484418     


 ******************************
 **  OPTIMIZATION CONVERGED  **
 ******************************

                       Coordinates (Angstroms)
     ATOM                X               Y               Z
      1  P         2.3741174797    0.5019499396    0.0000000000
      2  N         0.9116218062    1.0044532855    0.0000000000
      3  I        -0.8990407665    0.0374039226    0.0000000000
      4  F         2.4465864538   -1.1418094206    0.0000000000

Z-matrix Print:
$molecule
0 1
I 
N  1 2.052726
P  2 1.546416 1 132.931588
F  3 1.645356 2 111.486749 1 -0.000000 0
$end


 --------------------------------------------------------------
             Orbital Energies (a.u.) and Symmetries
 --------------------------------------------------------------

 Alpha MOs, Restricted
 -- Occupied --                  
******* -176.34 -165.74 -165.74 -165.74  -77.16  -35.83  -31.33
  1 A'    2 A'    3 A'    1 A"    4 A'    5 A'    6 A'    7 A'                 
-31.319 -31.318 -24.703 -22.977 -22.975 -22.975 -22.969 -22.969
  2 A"    8 A'    9 A'   10 A'    3 A"   11 A'    4 A"   12 A'                 
-14.367  -6.645  -6.381  -4.808  -4.806  -4.801  -4.797  -4.778
 13 A'   14 A'   15 A'   16 A'    5 A"   17 A'   18 A'    6 A"                 
 -4.776  -2.062  -2.056  -2.055  -2.039  -2.039  -1.223  -0.897
 19 A'   20 A'    7 A"   21 A'   22 A'    8 A"   23 A'   24 A'                 
 -0.686  -0.588  -0.484  -0.474  -0.474  -0.372  -0.362  -0.346
 25 A'   26 A'   27 A'   28 A'    9 A"   10 A"   29 A'   30 A'                 
 -0.279  -0.271
 11 A"   31 A'                                                                 
 -- Virtual --                   
 -0.106  -0.106  -0.012   0.015   0.029   0.043   0.067   0.094
 32 A'   12 A"   33 A'   34 A'   35 A'   13 A"   36 A'   37 A'                 
  0.135   0.138   0.144   0.177   0.198   0.206   0.216   0.222
 38 A'   39 A'   14 A"   40 A'   15 A"   41 A'   42 A'   43 A'                 
  0.228   0.261   0.275   0.287   0.313   0.366   0.386   0.421
 16 A"   44 A'   17 A"   45 A'   46 A'   47 A'   18 A"   19 A"                 
  0.428   0.458   0.489   0.611   0.630   0.642   0.646   0.695
 48 A'   49 A'   50 A'   51 A'   52 A'   20 A"   21 A"   53 A'                 
  0.788   0.848   0.872   0.959   1.050   1.145   1.271   1.284
 54 A'   22 A"   55 A'   56 A'   57 A'   58 A'   23 A"   59 A'                 
  1.293   1.337   1.348   1.362   1.496   1.583   1.630   1.906
 24 A"   60 A'   61 A'   62 A'   25 A"   63 A'   64 A'   65 A'                 
  1.957   2.063   2.105   2.234   2.591   3.738   3.750   3.761
 26 A"   66 A'   27 A"   67 A'   68 A'   69 A'   28 A"   29 A"                 
  3.761   3.780   3.819   3.938   3.950   3.956   3.982   4.026
 70 A'   30 A"   71 A'   31 A"   72 A'   73 A'   32 A"   74 A'                 
  4.100   4.207   4.384   5.961   5.971   6.009   6.249   6.285
 75 A'   76 A'   77 A'   33 A"   78 A'   79 A'   34 A"   80 A'                 
  6.310   6.987  13.743  13.842  13.961  27.823  28.304  28.312
 81 A'   82 A'   35 A"   83 A'   84 A'   85 A'   36 A"   86 A'                 
 28.333  28.509  28.515  28.525  28.546  28.636  35.274  66.743
 87 A'   37 A"   88 A'   38 A"   89 A'   90 A'   91 A'   92 A'                 
127.850 127.856 127.883 151.622 163.1001901.784
 39 A"   93 A'   94 A'   95 A'   96 A'   97 A'                                 

 Beta MOs, Restricted
 -- Occupied --                  
******* -176.34 -165.74 -165.74 -165.74  -77.16  -35.83  -31.33
  1 A'    2 A'    3 A'    1 A"    4 A'    5 A'    6 A'    7 A'                 
-31.319 -31.318 -24.703 -22.977 -22.975 -22.975 -22.969 -22.969
  2 A"    8 A'    9 A'   10 A'    3 A"   11 A'    4 A"   12 A'                 
-14.367  -6.645  -6.381  -4.808  -4.806  -4.801  -4.797  -4.778
 13 A'   14 A'   15 A'   16 A'    5 A"   17 A'   18 A'    6 A"                 
 -4.776  -2.062  -2.056  -2.055  -2.039  -2.039  -1.223  -0.897
 19 A'   20 A'    7 A"   21 A'   22 A'    8 A"   23 A'   24 A'                 
 -0.686  -0.588  -0.484  -0.474  -0.474  -0.372  -0.362  -0.346
 25 A'   26 A'   27 A'   28 A'    9 A"   10 A"   29 A'   30 A'                 
 -0.279  -0.271
 11 A"   31 A'                                                                 
 -- Virtual --                   
 -0.106  -0.106  -0.012   0.015   0.029   0.043   0.067   0.094
 32 A'   12 A"   33 A'   34 A'   35 A'   13 A"   36 A'   37 A'                 
  0.135   0.138   0.144   0.177   0.198   0.206   0.216   0.222
 38 A'   39 A'   14 A"   40 A'   15 A"   41 A'   42 A'   43 A'                 
  0.228   0.261   0.275   0.287   0.313   0.366   0.386   0.421
 16 A"   44 A'   17 A"   45 A'   46 A'   47 A'   18 A"   19 A"                 
  0.428   0.458   0.489   0.611   0.630   0.642   0.646   0.695
 48 A'   49 A'   50 A'   51 A'   52 A'   20 A"   21 A"   53 A'                 
  0.788   0.848   0.872   0.959   1.050   1.145   1.271   1.284
 54 A'   22 A"   55 A'   56 A'   57 A'   58 A'   23 A"   59 A'                 
  1.293   1.337   1.348   1.362   1.496   1.583   1.630   1.906
 24 A"   60 A'   61 A'   62 A'   25 A"   63 A'   64 A'   65 A'                 
  1.957   2.063   2.105   2.234   2.591   3.738   3.750   3.761
 26 A"   66 A'   27 A"   67 A'   68 A'   69 A'   28 A"   29 A"                 
  3.761   3.780   3.819   3.938   3.950   3.956   3.982   4.026
 70 A'   30 A"   71 A'   31 A"   72 A'   73 A'   32 A"   74 A'                 
  4.100   4.207   4.384   5.961   5.971   6.009   6.249   6.285
 75 A'   76 A'   77 A'   33 A"   78 A'   79 A'   34 A"   80 A'                 
  6.310   6.987  13.743  13.842  13.961  27.823  28.304  28.312
 81 A'   82 A'   35 A"   83 A'   84 A'   85 A'   36 A"   86 A'                 
 28.333  28.509  28.515  28.525  28.546  28.636  35.274  66.743
 87 A'   37 A"   88 A'   38 A"   89 A'   90 A'   91 A'   92 A'                 
127.850 127.856 127.883 151.622 163.1001901.784
 39 A"   93 A'   94 A'   95 A'   96 A'   97 A'                                 
 --------------------------------------------------------------

          Ground-State Mulliken Net Atomic Charges

     Atom                 Charge (a.u.)
  ----------------------------------------
      1 P                     0.477965
      2 N                    -0.457969
      3 I                     0.206410
      4 F                    -0.226406
  ----------------------------------------
  Sum of atomic charges =     0.000000

 -----------------------------------------------------------------
                    Cartesian Multipole Moments
 -----------------------------------------------------------------
    Charge (ESU x 10^10)
                 0.0000
    Dipole Moment (Debye)
         X       0.0749      Y       0.0726      Z      -0.0000
       Tot       0.1043
    Quadrupole Moments (Debye-Ang)
        XX     -46.2201     XY       3.8506     YY     -55.7468
        XZ      -0.0000     YZ       0.0000     ZZ     -50.6356
    Octopole Moments (Debye-Ang^2)
       XXX     -63.6246    XXY      -2.0073    XYY     -28.0708
       YYY     -23.0542    XXZ      -0.0000    XYZ       0.0000
       YYZ       0.0000    XZZ     -18.0392    YZZ      -7.3664
       ZZZ      -0.0000
    Hexadecapole Moments (Debye-Ang^3)
      XXXX    -792.1643   XXXY      11.0432   XXYY    -177.0116
      XYYY     -10.2514   YYYY    -170.1644   XXXZ      -0.0000
      XXYZ       0.0000   XYYZ       0.0000   YYYZ      -0.0000
      XXZZ    -142.6986   XYZZ      -4.7347   YYZZ     -38.3827
      XZZZ       0.0000   YZZZ       0.0000   ZZZZ     -64.9007
 -----------------------------------------------------------------
Archival summary:
1\1\TWL01\OPT\ProcedureUnspecified\BasisUnspecified\1111\taweetha\SunNov2517:41:022018SunNov2517:41:022018\0\\#,OPT,ProcedureUnspecified,BasisUnspecified,\\0,1\I\N,1,2.05273\P,2,1.54642,1,132.932\F,3,1.64536,2,111.487,1,-0,0\\\@

 Total job time:  43.73s(wall), 155.89s(cpu) 
 Sun Nov 25 17:41:02 2018

        *************************************************************
        *                                                           *
        *  Thank you very much for using Q-Chem.  Have a nice day.  *
        *                                                           *
        *************************************************************


 
User input: 2 of 2 
 
Q-Chem Developer Version!
                  Welcome to Q-Chem
     A Quantum Leap Into The Future Of Chemistry


 Q-Chem 5.1, Q-Chem, Inc., Pleasanton, CA (2018)

 Yihan Shao,  Zhengting Gan,  E. Epifanovsky,  A. T. B. Gilbert,  M. Wormit,  
 J. Kussmann,  A. W. Lange,  A. Behn,  Jia Deng,  Xintian Feng,  D. Ghosh,  
 M. Goldey,  P. R. Horn,  L. D. Jacobson,  I. Kaliman,  T. Kus,  A. Landau,  
 Jie Liu,  E. I. Proynov,  R. M. Richard,  R. P. Steele,  E. J. Sundstrom,  
 H. L. Woodcock III,  P. M. Zimmerman,  D. Zuev,  B. Albrecht,  E. Alguire,  
 S. A. Baeppler,  D. Barton,  Z. Benda,  Y. A. Bernard,  E. J. Berquist,  
 K. B. Bravaya,  H. Burton,  D. Casanova,  Chun-Min Chang,  Yunqing Chen,  
 A. Chien,  K. D. Closser,  M. P. Coons,  S. Coriani,  S. Dasgupta,  
 A. L. Dempwolff,  M. Diedenhofen,  Hainam Do,  R. G. Edgar,  Po-Tung Fang,  
 S. Faraji,  S. Fatehi,  Qingguo Feng,  K. D. Fenk,  J. Fosso-Tande,  
 Qinghui Ge,  A. Ghysels,  G. Gidofalvi,  J. Gomes,  J. Gonthier,  A. Gunina,  
 D. Hait,  M. W. D. Hanson-Heine,  P. H. P. Harbach,  A. W. Hauser,  
 J. E. Herr,  E. G. Hohenstein,  Z. C. Holden,  Kerwin Hui,  B. C. Huynh,  
 T.-C. Jagau,  Hyunjun Ji,  B. Kaduk,  K. Khistyaev,  Jaehoon Kim,  
 P. Klunzinger,  K. Koh,  D. Kosenkov,  L. Koulias,  T. Kowalczyk,  
 C. M. Krauter,  A. Kunitsa,  Ka Un Lao,  A. Laurent,  K. V. Lawler,  
 Joonho Lee,  D. Lefrancois,  S. Lehtola,  D. S. Levine,  Yi-Pei Li,  
 You-Sheng Lin,  Fenglai Liu,  E. Livshits,  A. Luenser,  P. Manohar,  
 E. Mansoor,  S. F. Manzer,  Shan-Ping Mao,  Yuezhi Mao,  N. Mardirossian,  
 A. V. Marenich,  T. Markovich,  L. A. Martinez-Martinez,  S. A. Maurer,  
 N. J. Mayhall,  S. C. McKenzie,  J.-M. Mewes,  A. F. Morrison,  
 J. W. Mullinax,  K. Nanda,  T. S. Nguyen-Beck,  R. Olivares-Amaya,  
 J. A. Parkhill,  T. M. Perrine,  F. Plasser,  P. Pokhilko,  S. Prager,  
 A. Prociuk,  E. Ramos,  D. R. Rehn,  F. Rob,  M. Schneider,  N. Sergueev,  
 S. M. Sharada,  S. Sharma,  D. W. Small,  T. Stauch,  T. Stein,  
 Yu-Chuan Su,  A. J. W. Thom,  A. Tkatchenko,  T. Tsuchimochi,  N. M. Tubman,  
 L. Vogt,  M. L. Vidal,  O. Vydrov,  M. A. Watson,  J. Wenzel,  
 M. de Wergifosse,  T. A. Wesolowski,  A. White,  J. Witte,  A. Yamada,  
 Jun Yang,  K. Yao,  S. Yeganeh,  S. R. Yost,  Zhi-Qiang You,  A. Zech,  
 Igor Ying Zhang,  Xing Zhang,  Yan Zhao,  Ying Zhu,  B. R. Brooks,  
 G. K. L. Chan,  C. J. Cramer,  M. S. Gordon,  W. J. Hehre,  A. Klamt,  
 M. W. Schmidt,  C. D. Sherrill,  D. G. Truhlar,  A. Aspuru-Guzik,  R. Baer,  
 A. T. Bell,  N. A. Besley,  Jeng-Da Chai,  A. E. DePrince, III,  
 R. A. DiStasio Jr.,  A. Dreuw,  B. D. Dunietz,  T. R. Furlani,  
 Chao-Ping Hsu,  Yousung Jung,  Jing Kong,  D. S. Lambrecht,  WanZhen Liang,  
 C. Ochsenfeld,  V. A. Rassolov,  L. V. Slipchenko,  J. E. Subotnik,  
 T. Van Voorhis,  J. M. Herbert,  A. I. Krylov,  P. M. W. Gill,  M. Head-Gordon

 Contributors to earlier versions of Q-Chem not listed above: 
 R. D. Adamson,  B. Austin,  J. Baker,  G. J. O. Beran,  K. Brandhorst,  
 S. T. Brown,  E. F. C. Byrd,  A. K. Chakraborty,  C.-L. Cheng,  
 Siu Hung Chien,  D. M. Chipman,  D. L. Crittenden,  H. Dachsel,  
 R. J. Doerksen,  A. D. Dutoi,  L. Fusti-Molnar,  W. A. Goddard III,  
 A. Golubeva-Zadorozhnaya,  S. R. Gwaltney,  G. Hawkins,  A. Heyden,  
 S. Hirata,  G. Kedziora,  F. J. Keil,  C. Kelley,  Jihan Kim,  R. A. King,  
 R. Z. Khaliullin,  P. P. Korambath,  W. Kurlancheek,  A. M. Lee,  M. S. Lee,  
 S. V. Levchenko,  Ching Yeh Lin,  D. Liotard,  R. C. Lochan,  I. Lotan,  
 P. E. Maslen,  N. Nair,  D. P. O'Neill,  D. Neuhauser,  E. Neuscamman,  
 C. M. Oana,  R. Olson,  B. Peters,  R. Peverati,  P. A. Pieniazek,  
 Y. M. Rhee,  J. Ritchie,  M. A. Rohrdanz,  E. Rosta,  N. J. Russ,  
 H. F. Schaefer III,  N. E. Schultz,  N. Shenvi,  A. C. Simmonett,  A. Sodt,  
 D. Stuck,  K. S. Thanthiriwatte,  V. Vanovschi,  Tao Wang,  A. Warshel,  
 C. F. Williams,  Q. Wu,  X. Xu,  W. Zhang

 Please cite Q-Chem as follows:
 Y. Shao et al., Mol. Phys. 113, 184-215 (2015)
 DOI: 10.1080/00268976.2014.952696

 Q-Chem 5.1.2 for Intel X86 EM64T Linux

 Parts of Q-Chem use Armadillo 8.300.2 (Tropical Shenanigans).
 http://arma.sourceforge.net/

 Q-Chem begins on Sun Nov 25 17:41:02 2018  

Host: 
0

     Scratch files written to /scratch/taweetham/qchem47099//
The previous job contains 0 fragments, simply inherited here
Input Ideriv = 2
Curr. Ideriv = -1
Max.  Ideriv = 2

Checking the input file for inconsistencies... 	...done.

--------------------------------------------------------------
User input:
--------------------------------------------------------------

$molecule
read
$end

$rem
   job_type 	frequency
   basis 	6-311++g**
   method	b3lyp	
$end


--------------------------------------------------------------
 ----------------------------------------------------------------
             Standard Nuclear Orientation (Angstroms)
    I     Atom           X                Y                Z
 ----------------------------------------------------------------
    1      P       2.1685056368     0.4792001647     0.0000000000
    2      N       0.6944419576     0.9466822254     0.0000000000
    3      I      -1.0926429317    -0.0632737246    -0.0000000000
    4      F       2.2801552360    -1.1623634050    -0.0000000000
 ----------------------------------------------------------------
 Molecular Point Group                 Cs    NOp =  2
 Largest Abelian Subgroup              Cs    NOp =  2
 Nuclear Repulsion Energy =   386.0347857663 hartrees
 There are       42 alpha and       42 beta electrons
 Requested basis set is 6-311++G(d,p)
 There are 49 shells and 136 basis functions

 Total QAlloc Memory Limit   2000 MB
 Mega-Array Size       188 MB
 MEM_STATIC part       192 MB

                       Distance Matrix (Angstroms)
             P (  1)   N (  2)   I (  3)
   N (  2)  1.546416
   I (  3)  3.305959  2.052726
   F (  4)  1.645356  2.638666  3.547360

 A cutoff of  1.0D-11 yielded   1020 shell pairs
 There are      8321 function pairs (      9340 Cartesian)

 -------------------------------------------------------
 OpenMP Integral Computing Module                       
 Release: version 1.0, May 2013, Q-Chem Inc. Pittsburgh 
 -------------------------------------------------------
 Integral Job Info:
 Integral job number is                      11
 Integral operator is                         1
 short-range coefficients                     0
 long-range coefficients              100000000
 Omega coefficients                           0
 if combine SR and LR in K                    0
 Integral screening is                        0
 Integral computing path is                   2
 max size of driver memory is            800000
 size of driver memory is                593474
 size of scratch memory is             11861008
 max col of scratch BK array               1296
 max len of scratch array in speh3          155
 max len of scratch index in speh4           18
 max int batch size is                      520
 min int batch size is                       52
 fixed nKL is                                52
 max L of basis functions is                  2
 order of int derivative is                   0
 number of shells is                         49
 number of basis is                         144
 number of cartesian basis is               144
 number of contracted shell pairs          1020
 number of primitive shell pairs           2334
 maxK2 (contraction) of shell pair           36
 max number of K2 of shell pair               1
 max number of CS2 of shell pair            123
 max number of PS2 of shell pair            126
 mem total for path MDJ                  520460
 -------------------------------------------------------
 Smallest overlap matrix eigenvalue = 2.39E-03
 Guess from superposition of atomic densities
 Warning:  Energy on first SCF cycle will be non-variational
 SAD guess density has 84.000000 electrons

 -----------------------------------------------------------------------
  General SCF calculation program by
  Eric Jon Sundstrom, Paul Horn, Yuezhi Mao, Dmitri Zuev, Alec White,
  David Stuck, Shaama M.S., Shane Yost, Joonho Lee, David Small,
  Daniel Levine, Susi Lehtola, Hugh Burton, Evgeny Epifanovsky
 -----------------------------------------------------------------------
 Exchange:     0.2000 Hartree-Fock + 0.0800 Slater + 0.7200 B88
 Correlation:  0.1900 VWN1RPA + 0.8100 LYP
 Using SG-1 standard quadrature grid
 using 4 threads for integral computing
 -------------------------------------------------------
 OpenMP Integral computing Module                
 Release: version 2.0, May 2017, Q-Chem Inc. Pleasanton 
 -------------------------------------------------------
 -------------------------------------------------------
 OpenMP BLAS3 based DFT computing Module                
 Release: version 1.0, May 2013, Q-Chem Inc. Pittsburgh 
 -------------------------------------------------------
 A restricted SCF calculation will be
 performed using DIIS
 SCF converges when DIIS error is below 1.0e-08
 ---------------------------------------
  Cycle       Energy         DIIS error
 ---------------------------------------
    1   -7415.8510890283      4.26e-02  
    2   -7415.4286540678      7.40e-03  
    3   -7414.9543257863      1.60e-02  
    4   -7415.5046917874      3.76e-03  
    5   -7415.5303681391      8.30e-04  
    6   -7415.5312339449      2.64e-04  
    7   -7415.5313397989      5.84e-05  
    8   -7415.5313437311      1.69e-05  
    9   -7415.5313443652      5.53e-06  
   10   -7415.5313444522      1.34e-06  
   11   -7415.5313444578      2.27e-07  
   12   -7415.5313444579      5.03e-08  
   13   -7415.5313444579      9.79e-09  Convergence criterion met
 ---------------------------------------
 SCF time:   CPU 13.77s  wall 4.00s 
 SCF   energy in the final basis set =    -7415.5313444579
 Total energy in the final basis set =    -7415.5313444579

 --------------------------------------------------------------
             Orbital Energies (a.u.) and Symmetries
 --------------------------------------------------------------

 Alpha MOs, Restricted
 -- Occupied --                  
******* -176.34 -165.74 -165.74 -165.74  -77.16  -35.83  -31.33
  1 A'    2 A'    3 A'    1 A"    4 A'    5 A'    6 A'    7 A'                 
-31.319 -31.318 -24.703 -22.977 -22.975 -22.975 -22.969 -22.969
  2 A"    8 A'    9 A'   10 A'    3 A"   11 A'    4 A"   12 A'                 
-14.367  -6.645  -6.381  -4.808  -4.806  -4.801  -4.797  -4.777
 13 A'   14 A'   15 A'   16 A'    5 A"   17 A'   18 A'    6 A"                 
 -4.776  -2.062  -2.056  -2.055  -2.039  -2.038  -1.223  -0.897
 19 A'   20 A'    7 A"   21 A'   22 A'    8 A"   23 A'   24 A'                 
 -0.686  -0.588  -0.484  -0.474  -0.474  -0.372  -0.362  -0.346
 25 A'   26 A'   27 A'   28 A'    9 A"   10 A"   29 A'   30 A'                 
 -0.279  -0.271
 11 A"   31 A'                                                                 
 -- Virtual --                   
 -0.106  -0.106  -0.012   0.015   0.029   0.043   0.067   0.094
 32 A'   12 A"   33 A'   34 A'   35 A'   13 A"   36 A'   37 A'                 
  0.135   0.138   0.144   0.177   0.198   0.206   0.216   0.222
 38 A'   39 A'   14 A"   40 A'   15 A"   41 A'   42 A'   43 A'                 
  0.228   0.261   0.275   0.287   0.313   0.366   0.386   0.421
 16 A"   44 A'   17 A"   45 A'   46 A'   47 A'   18 A"   19 A"                 
  0.428   0.458   0.489   0.611   0.630   0.642   0.646   0.695
 48 A'   49 A'   50 A'   51 A'   52 A'   20 A"   21 A"   53 A'                 
  0.787   0.848   0.872   0.959   1.051   1.145   1.271   1.284
 54 A'   22 A"   55 A'   56 A'   57 A'   58 A'   23 A"   59 A'                 
  1.293   1.337   1.348   1.362   1.496   1.583   1.630   1.906
 24 A"   60 A'   61 A'   62 A'   25 A"   63 A'   64 A'   65 A'                 
  1.957   2.063   2.105   2.234   2.591   3.738   3.750   3.761
 26 A"   66 A'   27 A"   67 A'   68 A'   69 A'   28 A"   29 A"                 
  3.761   3.780   3.819   3.937   3.950   3.956   3.982   4.026
 70 A'   30 A"   71 A'   31 A"   72 A'   73 A'   32 A"   74 A'                 
  4.100   4.207   4.384   5.961   5.971   6.009   6.249   6.285
 75 A'   76 A'   77 A'   33 A"   78 A'   79 A'   34 A"   80 A'                 
  6.310   6.987  13.743  13.842  13.961  27.823  28.305  28.312
 81 A'   82 A'   35 A"   83 A'   84 A'   85 A'   36 A"   86 A'                 
 28.333  28.509  28.515  28.525  28.546  28.636  35.274  66.743
 87 A'   37 A"   88 A'   38 A"   89 A'   90 A'   91 A'   92 A'                 
127.850 127.856 127.883 151.622 163.1001901.784
 39 A"   93 A'   94 A'   95 A'   96 A'   97 A'                                 

 Beta MOs, Restricted
 -- Occupied --                  
******* -176.34 -165.74 -165.74 -165.74  -77.16  -35.83  -31.33
  1 A'    2 A'    3 A'    1 A"    4 A'    5 A'    6 A'    7 A'                 
-31.319 -31.318 -24.703 -22.977 -22.975 -22.975 -22.969 -22.969
  2 A"    8 A'    9 A'   10 A'    3 A"   11 A'    4 A"   12 A'                 
-14.367  -6.645  -6.381  -4.808  -4.806  -4.801  -4.797  -4.777
 13 A'   14 A'   15 A'   16 A'    5 A"   17 A'   18 A'    6 A"                 
 -4.776  -2.062  -2.056  -2.055  -2.039  -2.038  -1.223  -0.897
 19 A'   20 A'    7 A"   21 A'   22 A'    8 A"   23 A'   24 A'                 
 -0.686  -0.588  -0.484  -0.474  -0.474  -0.372  -0.362  -0.346
 25 A'   26 A'   27 A'   28 A'    9 A"   10 A"   29 A'   30 A'                 
 -0.279  -0.271
 11 A"   31 A'                                                                 
 -- Virtual --                   
 -0.106  -0.106  -0.012   0.015   0.029   0.043   0.067   0.094
 32 A'   12 A"   33 A'   34 A'   35 A'   13 A"   36 A'   37 A'                 
  0.135   0.138   0.144   0.177   0.198   0.206   0.216   0.222
 38 A'   39 A'   14 A"   40 A'   15 A"   41 A'   42 A'   43 A'                 
  0.228   0.261   0.275   0.287   0.313   0.366   0.386   0.421
 16 A"   44 A'   17 A"   45 A'   46 A'   47 A'   18 A"   19 A"                 
  0.428   0.458   0.489   0.611   0.630   0.642   0.646   0.695
 48 A'   49 A'   50 A'   51 A'   52 A'   20 A"   21 A"   53 A'                 
  0.787   0.848   0.872   0.959   1.051   1.145   1.271   1.284
 54 A'   22 A"   55 A'   56 A'   57 A'   58 A'   23 A"   59 A'                 
  1.293   1.337   1.348   1.362   1.496   1.583   1.630   1.906
 24 A"   60 A'   61 A'   62 A'   25 A"   63 A'   64 A'   65 A'                 
  1.957   2.063   2.105   2.234   2.591   3.738   3.750   3.761
 26 A"   66 A'   27 A"   67 A'   68 A'   69 A'   28 A"   29 A"                 
  3.761   3.780   3.819   3.937   3.950   3.956   3.982   4.026
 70 A'   30 A"   71 A'   31 A"   72 A'   73 A'   32 A"   74 A'                 
  4.100   4.207   4.384   5.961   5.971   6.009   6.249   6.285
 75 A'   76 A'   77 A'   33 A"   78 A'   79 A'   34 A"   80 A'                 
  6.310   6.987  13.743  13.842  13.961  27.823  28.305  28.312
 81 A'   82 A'   35 A"   83 A'   84 A'   85 A'   36 A"   86 A'                 
 28.333  28.509  28.515  28.525  28.546  28.636  35.274  66.743
 87 A'   37 A"   88 A'   38 A"   89 A'   90 A'   91 A'   92 A'                 
127.850 127.856 127.883 151.622 163.1001901.784
 39 A"   93 A'   94 A'   95 A'   96 A'   97 A'                                 
 --------------------------------------------------------------

          Ground-State Mulliken Net Atomic Charges

     Atom                 Charge (a.u.)
  ----------------------------------------
      1 P                     0.478048
      2 N                    -0.458260
      3 I                     0.206627
      4 F                    -0.226415
  ----------------------------------------
  Sum of atomic charges =     0.000000

 -----------------------------------------------------------------
                    Cartesian Multipole Moments
 -----------------------------------------------------------------
    Charge (ESU x 10^10)
                 0.0000
    Dipole Moment (Debye)
         X       0.0725      Y       0.0737      Z      -0.0000
       Tot       0.1033
    Quadrupole Moments (Debye-Ang)
        XX     -46.4373     XY       4.0535     YY     -55.5687
        XZ      -0.0000     YZ       0.0000     ZZ     -50.6351
    Octopole Moments (Debye-Ang^2)
       XXX     -36.6045    XXY      -0.0856    XYY     -17.5209
       YYY     -11.8414    XXZ      -0.0000    XYZ       0.0000
       YYZ      -0.0000    XZZ      -8.0888    YZZ      -3.7830
       ZZZ      -0.0000
    Hexadecapole Moments (Debye-Ang^3)
      XXXX    -754.2973   XXXY       9.3912   XXYY    -167.0538
      XYYY      -9.8861   YYYY    -165.7055   XXXZ      -0.0000
      XXYZ       0.0000   XYYZ      -0.0000   YYYZ      -0.0000
      XXZZ    -137.4065   XYZZ      -5.0722   YYZZ     -37.7501
      XZZZ      -0.0000   YZZZ       0.0000   ZZZZ     -64.8990
 -----------------------------------------------------------------
 Calculating MO derivatives via CPSCF
 D1JvT checksum  = 127296 10329.5140367650
 D1KAT checksum  = 285888 505.1607809243
   1         3          12      0.145446    0.048699
   2         3          12      0.022051    0.010350
   3         3          12      0.002521    0.000982
   4         3          12      0.000352    0.000149
   5         9           6      0.000034    0.000015
   6        14           1      0.000001    0.000001
   7        15           0      0.000000    0.000000    Roots Converged
 Time for AOints: 3.5 s (CPU) 0.9 s (wall)
 ------------------------------------------------------------------------------
                     AOints        : Timing summary (seconds)
 ------------------------------------------------------------------------------
     job step          cpu (% of tot)      sys (% of tot)     wall (% of tot)
 ------------------------------------------------------------------------------
  cpscf_lag         0.1936E+02 (34.0)   0.3000E-05 (25.0)   0.5065E+01 (33.5)
  iterzp            0.3395E+02 (59.7)   0.9000E-05 (75.0)   0.9063E+01 (60.0)
  make_fx           0.0000E+00 ( 0.0)   0.0000E+00 ( 0.0)   0.0000E+00 ( 0.0)
  AOints            0.3522E+01 ( 6.2)   0.0000E+00 ( 0.0)   0.8982E+00 ( 5.9)
 ------------------------------------------------------------------------------
   Grand Totals     0.5690E+02          0.1200E-04          0.1510E+02
 ------------------------------------------------------------------------------
 Calculating analytic Hessian of the SCF energy
 Polarizability Matrix (a.u.)
            1           2           3
    1 -96.2097416  -6.2064196  -0.0000000
    2  -6.2064196 -47.2989993   0.0000000
    3  -0.0000000   0.0000000 -38.1407965

 Direct stationary perturbation theory relativistic correction:

 rels  =      97.474049953585
 relv  =    -322.852003892939
 rel2e =      41.757712231722
 E_rel =    -183.620241707632

 Hessian of the SCF Energy
            1           2           3           4           5           6
    1   0.5060921  -0.0852918   0.0000000  -0.4427447   0.0757763   0.0000000
    2  -0.0852918   0.2839190  -0.0000000   0.1197189  -0.0550194   0.0000000
    3   0.0000000  -0.0000000   0.0234474   0.0000000   0.0000000  -0.0241649
    4  -0.4427447   0.1197189   0.0000000   0.5316110  -0.0831356  -0.0000000
    5   0.0757763  -0.0550194   0.0000000  -0.0831356   0.0936845  -0.0000000
    6   0.0000000   0.0000000  -0.0241649  -0.0000000  -0.0000000   0.0313256
    7  -0.0301005  -0.0205727  -0.0000000  -0.0859088  -0.0239933   0.0000000
    8   0.0069349  -0.0094314  -0.0000000  -0.0519258  -0.0191638   0.0000000
    9   0.0000000  -0.0000000   0.0110821   0.0000000   0.0000000  -0.0179055
   10  -0.0332470  -0.0138544  -0.0000000  -0.0029576   0.0313526   0.0000000
   11   0.0025806  -0.2194682   0.0000000   0.0153426  -0.0195014   0.0000000
   12  -0.0000000   0.0000000  -0.0103646  -0.0000000  -0.0000000   0.0107448
            7           8           9          10          11          12
    1  -0.0301005   0.0069349   0.0000000  -0.0332470   0.0025806  -0.0000000
    2  -0.0205727  -0.0094314  -0.0000000  -0.0138544  -0.2194682   0.0000000
    3  -0.0000000  -0.0000000   0.0110821  -0.0000000   0.0000000  -0.0103646
    4  -0.0859088  -0.0519258   0.0000000  -0.0029576   0.0153426  -0.0000000
    5  -0.0239933  -0.0191638   0.0000000   0.0313526  -0.0195014  -0.0000000
    6   0.0000000   0.0000000  -0.0179055   0.0000000   0.0000000   0.0107448
    7   0.1087334   0.0432512  -0.0000000   0.0072758   0.0013148   0.0000000
    8   0.0432512   0.0238622  -0.0000000   0.0017398   0.0047330   0.0000000
    9  -0.0000000  -0.0000000   0.0115021   0.0000000   0.0000000  -0.0046786
   10   0.0072758   0.0017398   0.0000000   0.0289287  -0.0192379   0.0000000
   11   0.0013148   0.0047330   0.0000000  -0.0192379   0.2342365  -0.0000000
   12   0.0000000   0.0000000  -0.0046786   0.0000000  -0.0000000   0.0042984
 Gradient time:  CPU 88.92 s  wall 23.63 s
 **********************************************************************
 **                                                                  **
 **                       VIBRATIONAL ANALYSIS                       **
 **                       --------------------                       **
 **                                                                  **
 **        VIBRATIONAL FREQUENCIES (CM**-1) AND NORMAL MODES         **
 **     FORCE CONSTANTS (mDYN/ANGSTROM) AND REDUCED MASSES (AMU)     **
 **                  INFRARED INTENSITIES (KM/MOL)                   **
 **                                                                  **
 **********************************************************************


 Mode:                 1                      2                      3
 Frequency:        92.96                 287.71                 349.10
 Force Cnst:      0.1111                 0.8392                 1.8312
 Red. Mass:      21.8177                17.2068                25.5030
 IR Active:          YES                    YES                    YES
 IR Intens:        4.742                 21.532                  9.398
 Raman Active:       YES                    YES                    YES
               X      Y      Z        X      Y      Z        X      Y      Z
 P          0.151 -0.034  0.000    0.000 -0.000 -0.393    0.627  0.095  0.000
 N          0.048 -0.444 -0.000    0.000  0.000  0.876    0.590  0.369 -0.000
 I         -0.171  0.058  0.000   -0.000 -0.000 -0.042   -0.179 -0.077  0.000
 F          0.863 -0.004 -0.000    0.000  0.000  0.277   -0.260  0.086 -0.000
 TransDip  -0.063  0.030  0.000    0.000 -0.000 -0.149    0.091 -0.036  0.000

 Mode:                 4                      5                      6
 Frequency:       442.21                 719.10                1185.09
 Force Cnst:      1.8357                 6.7609                13.7170
 Red. Mass:      15.9324                22.1907                16.5768
 IR Active:          YES                    YES                    YES
 IR Intens:       12.088                177.257                 63.558
 Raman Active:       YES                    YES                    YES
               X      Y      Z        X      Y      Z        X      Y      Z
 P         -0.161 -0.188  0.000   -0.043 -0.520  0.000   -0.372  0.112  0.000
 N          0.060  0.881 -0.000    0.115 -0.009 -0.000    0.906 -0.167 -0.000
 I         -0.020 -0.023  0.000    0.001  0.001  0.000   -0.010 -0.007  0.000
 F          0.349 -0.191 -0.000   -0.024  0.845 -0.000    0.003 -0.010 -0.000
 TransDip  -0.018 -0.110  0.000    0.198 -0.378  0.000   -0.230  0.111  0.000

 STANDARD THERMODYNAMIC QUANTITIES AT   298.15 K  AND     1.00 ATM

   This Molecule has  0 Imaginary Frequencies
   Zero point vibrational energy:        4.398 kcal/mol

   Atom    1 Element P  Has Mass   30.97376
   Atom    2 Element N  Has Mass   14.00307
   Atom    3 Element I  Has Mass  126.90440
   Atom    4 Element F  Has Mass   18.99840
   Molecular Mass:   190.879630 amu
   Principal axes and moments of inertia in amu*Bohr^2:
                             1           2           3
    Eigenvalues --      163.61613  1431.65177  1595.26791
          X               1.00000     0.00107     0.00000
          Y              -0.00107     1.00000    -0.00000
          Z              -0.00000     0.00000     1.00000
   Rotational Symmetry Number is   1
   The Molecule is an Asymmetric Top
   Translational Enthalpy:        0.889 kcal/mol
   Rotational Enthalpy:           0.889 kcal/mol
   Vibrational Enthalpy:          5.615 kcal/mol
   gas constant (RT):             0.592 kcal/mol
   Translational Entropy:        41.645  cal/mol.K
   Rotational Entropy:           27.415  cal/mol.K
   Vibrational Entropy:           7.402  cal/mol.K

   Total Enthalpy:                7.985 kcal/mol
   Total Entropy:                76.462  cal/mol.K
Archival summary:
1\1\TWL01\FREQ\ProcedureUnspecified\BasisUnspecified\1111\taweetha\SunNov2517:41:302018SunNov2517:41:302018\0\\#,FREQ,ProcedureUnspecified,BasisUnspecified,\\0,1\I\N,1,2.05273\P,2,1.54642,1,132.932\F,3,1.64536,2,111.487,1,-0,0\\\@

 Total job time:  27.53s(wall), 102.81s(cpu) 
 Sun Nov 25 17:41:30 2018

        *************************************************************
        *                                                           *
        *  Thank you very much for using Q-Chem.  Have a nice day.  *
        *                                                           *
        *************************************************************
