# Supplementary material for: Geometric and energetic data from ab initio calculations of haloethene, haloimine, halomethylenephosphine, haloiminophosphine, halodiazene, halodiphosphene and halocyclopropane
Source: Data Brief. 2019 Nov 2;27:104738. doi: 10.1016/j.dib.2019.104738 (PMC6861602; doi:10.1016/j.dib.2019.104738)
Supplement: Multimedia component 7 [file mmc7.zip › NP/B3LYP/IENPHE.out]

Q-Chem Developer Version!
                  Welcome to Q-Chem
     A Quantum Leap Into The Future Of Chemistry


 Q-Chem 5.1, Q-Chem, Inc., Pleasanton, CA (2018)

 Yihan Shao,  Zhengting Gan,  E. Epifanovsky,  A. T. B. Gilbert,  M. Wormit,  
 J. Kussmann,  A. W. Lange,  A. Behn,  Jia Deng,  Xintian Feng,  D. Ghosh,  
 M. Goldey,  P. R. Horn,  L. D. Jacobson,  I. Kaliman,  T. Kus,  A. Landau,  
 Jie Liu,  E. I. Proynov,  R. M. Richard,  R. P. Steele,  E. J. Sundstrom,  
 H. L. Woodcock III,  P. M. Zimmerman,  D. Zuev,  B. Albrecht,  E. Alguire,  
 S. A. Baeppler,  D. Barton,  Z. Benda,  Y. A. Bernard,  E. J. Berquist,  
 K. B. Bravaya,  H. Burton,  D. Casanova,  Chun-Min Chang,  Yunqing Chen,  
 A. Chien,  K. D. Closser,  M. P. Coons,  S. Coriani,  S. Dasgupta,  
 A. L. Dempwolff,  M. Diedenhofen,  Hainam Do,  R. G. Edgar,  Po-Tung Fang,  
 S. Faraji,  S. Fatehi,  Qingguo Feng,  K. D. Fenk,  J. Fosso-Tande,  
 Qinghui Ge,  A. Ghysels,  G. Gidofalvi,  J. Gomes,  J. Gonthier,  A. Gunina,  
 D. Hait,  M. W. D. Hanson-Heine,  P. H. P. Harbach,  A. W. Hauser,  
 J. E. Herr,  E. G. Hohenstein,  Z. C. Holden,  Kerwin Hui,  B. C. Huynh,  
 T.-C. Jagau,  Hyunjun Ji,  B. Kaduk,  K. Khistyaev,  Jaehoon Kim,  
 P. Klunzinger,  K. Koh,  D. Kosenkov,  L. Koulias,  T. Kowalczyk,  
 C. M. Krauter,  A. Kunitsa,  Ka Un Lao,  A. Laurent,  K. V. Lawler,  
 Joonho Lee,  D. Lefrancois,  S. Lehtola,  D. S. Levine,  Yi-Pei Li,  
 You-Sheng Lin,  Fenglai Liu,  E. Livshits,  A. Luenser,  P. Manohar,  
 E. Mansoor,  S. F. Manzer,  Shan-Ping Mao,  Yuezhi Mao,  N. Mardirossian,  
 A. V. Marenich,  T. Markovich,  L. A. Martinez-Martinez,  S. A. Maurer,  
 N. J. Mayhall,  S. C. McKenzie,  J.-M. Mewes,  A. F. Morrison,  
 J. W. Mullinax,  K. Nanda,  T. S. Nguyen-Beck,  R. Olivares-Amaya,  
 J. A. Parkhill,  T. M. Perrine,  F. Plasser,  P. Pokhilko,  S. Prager,  
 A. Prociuk,  E. Ramos,  D. R. Rehn,  F. Rob,  M. Schneider,  N. Sergueev,  
 S. M. Sharada,  S. Sharma,  D. W. Small,  T. Stauch,  T. Stein,  
 Yu-Chuan Su,  A. J. W. Thom,  A. Tkatchenko,  T. Tsuchimochi,  N. M. Tubman,  
 L. Vogt,  M. L. Vidal,  O. Vydrov,  M. A. Watson,  J. Wenzel,  
 M. de Wergifosse,  T. A. Wesolowski,  A. White,  J. Witte,  A. Yamada,  
 Jun Yang,  K. Yao,  S. Yeganeh,  S. R. Yost,  Zhi-Qiang You,  A. Zech,  
 Igor Ying Zhang,  Xing Zhang,  Yan Zhao,  Ying Zhu,  B. R. Brooks,  
 G. K. L. Chan,  C. J. Cramer,  M. S. Gordon,  W. J. Hehre,  A. Klamt,  
 M. W. Schmidt,  C. D. Sherrill,  D. G. Truhlar,  A. Aspuru-Guzik,  R. Baer,  
 A. T. Bell,  N. A. Besley,  Jeng-Da Chai,  A. E. DePrince, III,  
 R. A. DiStasio Jr.,  A. Dreuw,  B. D. Dunietz,  T. R. Furlani,  
 Chao-Ping Hsu,  Yousung Jung,  Jing Kong,  D. S. Lambrecht,  WanZhen Liang,  
 C. Ochsenfeld,  V. A. Rassolov,  L. V. Slipchenko,  J. E. Subotnik,  
 T. Van Voorhis,  J. M. Herbert,  A. I. Krylov,  P. M. W. Gill,  M. Head-Gordon

 Contributors to earlier versions of Q-Chem not listed above: 
 R. D. Adamson,  B. Austin,  J. Baker,  G. J. O. Beran,  K. Brandhorst,  
 S. T. Brown,  E. F. C. Byrd,  A. K. Chakraborty,  C.-L. Cheng,  
 Siu Hung Chien,  D. M. Chipman,  D. L. Crittenden,  H. Dachsel,  
 R. J. Doerksen,  A. D. Dutoi,  L. Fusti-Molnar,  W. A. Goddard III,  
 A. Golubeva-Zadorozhnaya,  S. R. Gwaltney,  G. Hawkins,  A. Heyden,  
 S. Hirata,  G. Kedziora,  F. J. Keil,  C. Kelley,  Jihan Kim,  R. A. King,  
 R. Z. Khaliullin,  P. P. Korambath,  W. Kurlancheek,  A. M. Lee,  M. S. Lee,  
 S. V. Levchenko,  Ching Yeh Lin,  D. Liotard,  R. C. Lochan,  I. Lotan,  
 P. E. Maslen,  N. Nair,  D. P. O'Neill,  D. Neuhauser,  E. Neuscamman,  
 C. M. Oana,  R. Olson,  B. Peters,  R. Peverati,  P. A. Pieniazek,  
 Y. M. Rhee,  J. Ritchie,  M. A. Rohrdanz,  E. Rosta,  N. J. Russ,  
 H. F. Schaefer III,  N. E. Schultz,  N. Shenvi,  A. C. Simmonett,  A. Sodt,  
 D. Stuck,  K. S. Thanthiriwatte,  V. Vanovschi,  Tao Wang,  A. Warshel,  
 C. F. Williams,  Q. Wu,  X. Xu,  W. Zhang

 Please cite Q-Chem as follows:
 Y. Shao et al., Mol. Phys. 113, 184-215 (2015)
 DOI: 10.1080/00268976.2014.952696

 Q-Chem 5.1.2 for Intel X86 EM64T Linux

 Parts of Q-Chem use Armadillo 8.300.2 (Tropical Shenanigans).
 http://arma.sourceforge.net/

 Q-Chem begins on Sun Nov 25 17:42:20 2018  

Host: 
0

     Scratch files written to /scratch/taweetham/qchem47207//
Input Ideriv = 2
Curr. Ideriv = -1
Max.  Ideriv = 2

Checking the input file for inconsistencies... 	...done.

--------------------------------------------------------------
User input:
--------------------------------------------------------------
$molecule
0 1
P 
N 1 PP 
I 2 PI 1 ANG 
H 1 PH 2 ANG  3 DHA

PP=1.9
PH=1.44
PF=1.54
PCl=2.03
PBr=2.5
PI=2.6
ANG=120.0
DHA=0.0
$end

$rem
   job_type	optimization
   basis	6-311++g**
   method	b3lyp
$end

--------------------------------------------------------------
 ----------------------------------------------------------------
             Standard Nuclear Orientation (Angstroms)
    I     Atom           X                Y                Z
 ----------------------------------------------------------------
    1      P       2.8693467311    -0.1744140208    -0.0000000000
    2      N       1.3515228624     0.9684817327     0.0000000000
    3      I      -1.0414195566    -0.0482908964    -0.0000000000
    4      H       2.6943754976    -1.6037443071    -0.0000000000
 ----------------------------------------------------------------
 Molecular Point Group                 Cs    NOp =  2
 Largest Abelian Subgroup              Cs    NOp =  2
 Nuclear Repulsion Energy =   225.9909737323 hartrees
 There are       38 alpha and       38 beta electrons
 Requested basis set is 6-311++G(d,p)
 There are 48 shells and 121 basis functions

 Total QAlloc Memory Limit   2000 MB
 Mega-Array Size       188 MB
 MEM_STATIC part       192 MB
 A cutoff of  1.0D-11 yielded    975 shell pairs
 There are      6520 function pairs (      7338 Cartesian)

 -------------------------------------------------------
 OpenMP Integral Computing Module                       
 Release: version 1.0, May 2013, Q-Chem Inc. Pittsburgh 
 -------------------------------------------------------
 Integral Job Info:
 Integral job number is                      11
 Integral operator is                         1
 short-range coefficients                     0
 long-range coefficients              100000000
 Omega coefficients                           0
 if combine SR and LR in K                    0
 Integral screening is                        0
 Integral computing path is                   2
 max size of driver memory is            800000
 size of driver memory is                593474
 size of scratch memory is             11861008
 max col of scratch BK array               1296
 max len of scratch array in speh3          155
 max len of scratch index in speh4           18
 max int batch size is                      520
 min int batch size is                       52
 fixed nKL is                                52
 max L of basis functions is                  2
 order of int derivative is                   0
 number of shells is                         48
 number of basis is                         128
 number of cartesian basis is               128
 number of contracted shell pairs           975
 number of primitive shell pairs           2102
 maxK2 (contraction) of shell pair           36
 max number of K2 of shell pair               1
 max number of CS2 of shell pair            162
 max number of PS2 of shell pair            162
 mem total for path MDJ                  518812
 -------------------------------------------------------
 Smallest overlap matrix eigenvalue = 2.48E-03

 Scale SEOQF with 1.000000e-01/1.000000e-01/1.000000e-01

 Standard Electronic Orientation quadrupole field applied
 Nucleus-field energy     =     0.0000000079 hartrees
 Guess from superposition of atomic densities
 Warning:  Energy on first SCF cycle will be non-variational
 SAD guess density has 76.000000 electrons

 -----------------------------------------------------------------------
  General SCF calculation program by
  Eric Jon Sundstrom, Paul Horn, Yuezhi Mao, Dmitri Zuev, Alec White,
  David Stuck, Shaama M.S., Shane Yost, Joonho Lee, David Small,
  Daniel Levine, Susi Lehtola, Hugh Burton, Evgeny Epifanovsky
 -----------------------------------------------------------------------
 Exchange:     0.2000 Hartree-Fock + 0.0800 Slater + 0.7200 B88
 Correlation:  0.1900 VWN1RPA + 0.8100 LYP
 Using SG-1 standard quadrature grid
 using 4 threads for integral computing
 -------------------------------------------------------
 OpenMP Integral computing Module                
 Release: version 2.0, May 2017, Q-Chem Inc. Pleasanton 
 -------------------------------------------------------
 -------------------------------------------------------
 OpenMP BLAS3 based DFT computing Module                
 Release: version 1.0, May 2013, Q-Chem Inc. Pittsburgh 
 -------------------------------------------------------
 A restricted SCF calculation will be
 performed using DIIS
 SCF converges when DIIS error is below 1.0e-08
 ---------------------------------------
  Cycle       Energy         DIIS error
 ---------------------------------------
    1   -7315.8795925611      2.95e-02  
    2   -7316.0851231145      3.86e-03  
    3   -7315.6264431107      1.44e-02  
    4   -7316.1002700922      3.13e-03  
    5   -7316.1234330000      1.48e-03  
    6   -7316.1277963481      2.36e-04  
    7   -7316.1278355442      2.51e-05  
    8   -7316.1278373959      1.02e-05  
    9   -7316.1278377185      2.45e-06  
   10   -7316.1278377372      6.15e-07  
   11   -7316.1278377387      1.72e-07  
   12   -7316.1278377388      8.11e-08  
   13   -7316.1278377389      2.86e-08  
   14   -7316.1278377389      6.69e-09  Convergence criterion met
 ---------------------------------------
 SCF time:   CPU 10.68s  wall 3.00s 
 SCF   energy in the final basis set =    -7316.1278377389
 Total energy in the final basis set =    -7316.1278377389

 --------------------------------------------------------------
             Orbital Energies (a.u.) and Symmetries
 --------------------------------------------------------------

 Alpha MOs, Restricted
 -- Occupied --                  
******* -176.31 -165.71 -165.71 -165.71  -77.14  -35.81  -31.30
  1 A'    2 A'    3 A'    1 A"    4 A'    5 A'    6 A'    7 A'                 
-31.293 -31.292 -22.950 -22.948 -22.948 -22.943 -22.943 -14.434
  2 A"    8 A'    9 A'    3 A"   10 A'    4 A"   11 A'   12 A'                 
 -6.631  -6.354  -4.793  -4.792  -4.788  -4.768  -4.751  -4.750
 13 A'   14 A'    5 A"   15 A'   16 A'   17 A'    6 A"   18 A'                 
 -2.033  -2.027  -2.027  -2.013  -2.013  -0.803  -0.638  -0.611
 19 A'    7 A"   20 A'   21 A'    8 A"   22 A'   23 A'   24 A'                 
 -0.416  -0.333  -0.321  -0.306  -0.270  -0.269
 25 A'   26 A'    9 A"   27 A'   28 A'   10 A"                                 
 -- Virtual --                   
 -0.165  -0.163  -0.053  -0.008   0.030   0.040   0.043   0.057
 29 A'   11 A"   30 A'   31 A'   32 A'   12 A"   33 A'   34 A'                 
  0.093   0.131   0.139   0.149   0.180   0.218   0.220   0.227
 35 A'   36 A'   13 A"   37 A'   38 A'   39 A'   14 A"   40 A'                 
  0.260   0.274   0.277   0.353   0.381   0.403   0.413   0.416
 41 A'   42 A'   15 A"   43 A'   44 A'   16 A"   45 A'   17 A"                 
  0.460   0.525   0.560   0.572   0.608   0.618   0.770   0.795
 46 A'   47 A'   48 A'   18 A"   19 A"   49 A'   50 A'   51 A'                 
  0.816   0.833   0.941   1.130   1.281   1.293   1.305   1.366
 52 A'   20 A"   53 A'   54 A'   21 A"   55 A'   56 A'   22 A"                 
  1.400   1.500   1.519   1.615   1.934   1.957   1.975   1.990
 57 A'   23 A"   58 A'   59 A'   24 A"   60 A'   61 A'   25 A"                 
  2.060   2.351   2.526   3.739   3.773   3.792   3.960   3.963
 62 A'   63 A'   64 A'   26 A"   65 A'   66 A'   27 A"   67 A'                 
  3.967   3.989   4.075   4.269   5.974   5.982   6.011   6.792
 28 A"   68 A'   69 A'   70 A'   29 A"   71 A'   72 A'   73 A'                 
 13.749  13.791  13.850  27.713  28.321  28.327  28.347  28.533
 30 A"   74 A'   75 A'   76 A'   31 A"   77 A'   78 A'   32 A"                 
 28.534  28.535  28.543  28.586  35.188 127.869 127.874 127.892
 33 A"   79 A'   80 A'   81 A'   82 A'   34 A"   83 A'   84 A'                 
151.534 162.9081901.691
 85 A'   86 A'   87 A'                                                         

 Beta MOs, Restricted
 -- Occupied --                  
******* -176.31 -165.71 -165.71 -165.71  -77.14  -35.81  -31.30
  1 A'    2 A'    3 A'    1 A"    4 A'    5 A'    6 A'    7 A'                 
-31.293 -31.292 -22.950 -22.948 -22.948 -22.943 -22.943 -14.434
  2 A"    8 A'    9 A'    3 A"   10 A'    4 A"   11 A'   12 A'                 
 -6.631  -6.354  -4.793  -4.792  -4.788  -4.768  -4.751  -4.750
 13 A'   14 A'    5 A"   15 A'   16 A'   17 A'    6 A"   18 A'                 
 -2.033  -2.027  -2.027  -2.013  -2.013  -0.803  -0.638  -0.611
 19 A'    7 A"   20 A'   21 A'    8 A"   22 A'   23 A'   24 A'                 
 -0.416  -0.333  -0.321  -0.306  -0.270  -0.269
 25 A'   26 A'    9 A"   27 A'   28 A'   10 A"                                 
 -- Virtual --                   
 -0.165  -0.163  -0.053  -0.008   0.030   0.040   0.043   0.057
 29 A'   11 A"   30 A'   31 A'   32 A'   12 A"   33 A'   34 A'                 
  0.093   0.131   0.139   0.149   0.180   0.218   0.220   0.227
 35 A'   36 A'   13 A"   37 A'   38 A'   39 A'   14 A"   40 A'                 
  0.260   0.274   0.277   0.353   0.381   0.403   0.413   0.416
 41 A'   42 A'   15 A"   43 A'   44 A'   16 A"   45 A'   17 A"                 
  0.460   0.525   0.560   0.572   0.608   0.618   0.770   0.795
 46 A'   47 A'   48 A'   18 A"   19 A"   49 A'   50 A'   51 A'                 
  0.816   0.833   0.941   1.130   1.281   1.293   1.305   1.366
 52 A'   20 A"   53 A'   54 A'   21 A"   55 A'   56 A'   22 A"                 
  1.400   1.500   1.519   1.615   1.934   1.957   1.975   1.990
 57 A'   23 A"   58 A'   59 A'   24 A"   60 A'   61 A'   25 A"                 
  2.060   2.351   2.526   3.739   3.773   3.792   3.960   3.963
 62 A'   63 A'   64 A'   26 A"   65 A'   66 A'   27 A"   67 A'                 
  3.967   3.989   4.075   4.269   5.974   5.982   6.011   6.792
 28 A"   68 A'   69 A'   70 A'   29 A"   71 A'   72 A'   73 A'                 
 13.749  13.791  13.850  27.713  28.321  28.327  28.347  28.533
 30 A"   74 A'   75 A'   76 A'   31 A"   77 A'   78 A'   32 A"                 
 28.534  28.535  28.543  28.586  35.188 127.869 127.874 127.892
 33 A"   79 A'   80 A'   81 A'   82 A'   34 A"   83 A'   84 A'                 
151.534 162.9081901.691
 85 A'   86 A'   87 A'                                                         
 --------------------------------------------------------------

          Ground-State Mulliken Net Atomic Charges

     Atom                 Charge (a.u.)
  ----------------------------------------
      1 P                     0.318614
      2 N                    -0.282634
      3 I                    -0.010059
      4 H                    -0.025920
  ----------------------------------------
  Sum of atomic charges =    -0.000000

 -----------------------------------------------------------------
                    Cartesian Multipole Moments
 -----------------------------------------------------------------
    Charge (ESU x 10^10)
                -0.0000
    Dipole Moment (Debye)
         X       2.0054      Y      -2.4124      Z      -0.0000
       Tot       3.1371
    Quadrupole Moments (Debye-Ang)
        XX     -39.8785     XY      -4.5343     YY     -49.4399
        XZ       0.0000     YZ      -0.0000     ZZ     -48.7740
    Octopole Moments (Debye-Ang^2)
       XXX     -40.9006    XXY     -18.0499    XYY     -15.3393
       YYY      -6.9082    XXZ      -0.0000    XYZ       0.0000
       YYZ       0.0000    XZZ     -14.7952    YZZ      -1.8708
       ZZZ      -0.0000
    Hexadecapole Moments (Debye-Ang^3)
      XXXX    -929.1079   XXXY     -37.1243   XXYY    -174.3267
      XYYY      -6.4906   YYYY    -121.6139   XXXZ       0.0000
      XXYZ      -0.0000   XYYZ       0.0000   YYYZ      -0.0000
      XXZZ    -171.7753   XYZZ      -1.8480   YYZZ     -31.5649
      XZZZ       0.0000   YZZZ      -0.0000   ZZZZ     -69.5543
 -----------------------------------------------------------------
 Calculating analytic gradient of the SCF energy
 Gradient of SCF Energy
            1           2           3           4
    1   0.0679549  -0.0513250  -0.0341029   0.0174729
    2  -0.0757092   0.0891545  -0.0121424  -0.0013029
    3  -0.0000000   0.0000000  -0.0000000   0.0000000
 Max gradient component =       8.915E-02
 RMS gradient           =       4.335E-02
 Gradient time:  CPU 2.50 s  wall 0.72 s
 Geometry Optimization Parameters
   NAtoms,    NIC,     NZ,  NCons,   NDum,   NFix, NCnnct, MaxDiis
        4      14       4       0       0       0       0       0


** GEOMETRY OPTIMIZATION IN DELOCALIZED INTERNAL COORDINATES **
   Searching for a Minimum

   Optimization Cycle:   1

                       Coordinates (Angstroms)
     ATOM                X               Y               Z
      1  P         2.8693467311   -0.1744140208    0.0000000000
      2  N         1.3515228624    0.9684817327    0.0000000000
      3  I        -1.0414195566   -0.0482908964    0.0000000000
      4  H         2.6943754976   -1.6037443071    0.0000000000
   Point Group: cs    Number of degrees of freedom:     5


   Energy is  -7316.127837739


 Attempting to Generate Delocalized Internal Coordinates

  5 Hessian modes will be used to form the next step
  Hessian Eigenvalues:
     0.044459    0.160000    0.195927    0.198009    0.250000

 Minimum Search - Taking Simple RFO Step
 Searching for Lamda that Minimizes Along All modes
 Value Taken    Lamda =  -0.07072449
 Calculated Step too Large.  Step scaled by  0.524996
 Step Taken.  Stepsize is  0.300000

                             Maximum     Tolerance    Cnvgd?
         Gradient           0.084316      0.000300      NO
         Displacement       0.214888      0.001200      NO
         Energy change     *********      0.000001      NO


 New Cartesian Coordinates Obtained by Inverse Iteration

 Displacement from previous Coordinates is:  0.508963
 ----------------------------------------------------------------
             Standard Nuclear Orientation (Angstroms)
    I     Atom           X                Y                Z
 ----------------------------------------------------------------
    1      P       2.8347656346    -0.1300345255     0.0000000000
    2      N       1.4019290358     0.9271272596     0.0000000000
    3      I      -0.8828752480    -0.1190047759     0.0000000000
    4      H       2.5200061121    -1.5360554499     0.0000000000
 ----------------------------------------------------------------
 Molecular Point Group                 Cs    NOp =  2
 Largest Abelian Subgroup              Cs    NOp =  2
 Nuclear Repulsion Energy =   236.9796881958 hartrees
 There are       38 alpha and       38 beta electrons
 Applying Cartesian multipole field
    Component          Value
    ---------          -----
     (2,0,0)        1.00000E-11
     (0,2,0)        2.00000E-11
     (0,0,2)       -3.00000E-11
 Nucleus-field energy     =     0.0000000072 hartrees
 Requested basis set is 6-311++G(d,p)
 There are 48 shells and 121 basis functions
 A cutoff of  1.0D-11 yielded    989 shell pairs
 There are      6615 function pairs (      7448 Cartesian)
 Smallest overlap matrix eigenvalue = 2.31E-03
 Guess MOs from SCF MO coefficient file

 -----------------------------------------------------------------------
  General SCF calculation program by
  Eric Jon Sundstrom, Paul Horn, Yuezhi Mao, Dmitri Zuev, Alec White,
  David Stuck, Shaama M.S., Shane Yost, Joonho Lee, David Small,
  Daniel Levine, Susi Lehtola, Hugh Burton, Evgeny Epifanovsky
 -----------------------------------------------------------------------
 Exchange:     0.2000 Hartree-Fock + 0.0800 Slater + 0.7200 B88
 Correlation:  0.1900 VWN1RPA + 0.8100 LYP
 Using SG-1 standard quadrature grid
 using 4 threads for integral computing
 -------------------------------------------------------
 OpenMP Integral computing Module                
 Release: version 2.0, May 2017, Q-Chem Inc. Pleasanton 
 -------------------------------------------------------
 -------------------------------------------------------
 OpenMP BLAS3 based DFT computing Module                
 Release: version 1.0, May 2013, Q-Chem Inc. Pittsburgh 
 -------------------------------------------------------
 A restricted SCF calculation will be
 performed using DIIS
 SCF converges when DIIS error is below 1.0e-08
 ---------------------------------------
  Cycle       Energy         DIIS error
 ---------------------------------------
    1   -7316.1576555170      1.23e-03  
    2   -7316.1515733950      2.41e-03  
    3   -7316.1589303002      1.32e-03  
    4   -7316.1621130343      2.09e-04  
    5   -7316.1621994029      9.70e-05  
    6   -7316.1622255558      1.42e-05  
    7   -7316.1622257459      5.52e-06  
    8   -7316.1622258180      9.59e-07  
    9   -7316.1622258210      1.51e-07  
   10   -7316.1622258211      5.26e-08  
   11   -7316.1622258211      1.50e-08  
   12   -7316.1622258212      3.23e-09  Convergence criterion met
 ---------------------------------------
 SCF time:   CPU 9.34s  wall 3.00s 
 SCF   energy in the final basis set =    -7316.1622258212
 Total energy in the final basis set =    -7316.1622258212

 --------------------------------------------------------------
             Orbital Energies (a.u.) and Symmetries
 --------------------------------------------------------------

 Alpha MOs, Restricted
 -- Occupied --                  
******* -176.31 -165.72 -165.71 -165.71  -77.13  -35.81  -31.30
  1 A'    2 A'    3 A'    1 A"    4 A'    5 A'    6 A'    7 A'                 
-31.294 -31.294 -22.951 -22.950 -22.950 -22.945 -22.945 -14.419
  2 A"    8 A'    9 A'    3 A"   10 A'    4 A"   11 A'   12 A'                 
 -6.624  -6.355  -4.786  -4.785  -4.781  -4.769  -4.752  -4.752
 13 A'   14 A'    5 A"   15 A'   16 A'   17 A'    6 A"   18 A'                 
 -2.034  -2.029  -2.028  -2.014  -2.014  -0.826  -0.639  -0.599
 19 A'    7 A"   20 A'   21 A'    8 A"   22 A'   23 A'   24 A'                 
 -0.421  -0.342  -0.332  -0.304  -0.270  -0.270
 25 A'   26 A'    9 A"   27 A'   10 A"   28 A'                                 
 -- Virtual --                   
 -0.157  -0.149  -0.025  -0.005   0.031   0.040   0.043   0.069
 29 A'   11 A"   30 A'   31 A'   32 A'   12 A"   33 A'   34 A'                 
  0.093   0.134   0.142   0.146   0.180   0.218   0.220   0.224
 35 A'   36 A'   13 A"   37 A'   38 A'   14 A"   39 A'   40 A'                 
  0.261   0.276   0.288   0.358   0.382   0.402   0.416   0.427
 41 A'   15 A"   42 A'   43 A'   44 A'   16 A"   17 A"   45 A'                 
  0.453   0.541   0.579   0.580   0.612   0.618   0.792   0.808
 46 A'   47 A'   18 A"   48 A'   19 A"   49 A'   50 A'   51 A'                 
  0.839   0.845   0.946   1.130   1.280   1.288   1.310   1.373
 20 A"   52 A'   53 A'   54 A'   21 A"   55 A'   56 A'   22 A"                 
  1.413   1.506   1.520   1.641   1.937   1.964   2.010   2.024
 57 A'   23 A"   58 A'   59 A'   24 A"   60 A'   61 A'   25 A"                 
  2.094   2.429   2.545   3.745   3.789   3.823   3.959   3.963
 62 A'   63 A'   64 A'   26 A"   65 A'   66 A'   27 A"   67 A'                 
  3.969   3.993   4.087   4.286   5.974   5.985   6.016   6.846
 28 A"   68 A'   69 A'   70 A'   29 A"   71 A'   72 A'   73 A'                 
 13.757  13.807  13.856  27.727  28.321  28.329  28.350  28.532
 30 A"   74 A'   75 A'   76 A'   31 A"   77 A'   78 A'   32 A"                 
 28.534  28.534  28.544  28.596  35.208 127.869 127.875 127.895
 33 A"   79 A'   80 A'   81 A'   82 A'   34 A"   83 A'   84 A'                 
151.545 162.9631901.703
 85 A'   86 A'   87 A'                                                         

 Beta MOs, Restricted
 -- Occupied --                  
******* -176.31 -165.72 -165.71 -165.71  -77.13  -35.81  -31.30
  1 A'    2 A'    3 A'    1 A"    4 A'    5 A'    6 A'    7 A'                 
-31.294 -31.294 -22.951 -22.950 -22.950 -22.945 -22.945 -14.419
  2 A"    8 A'    9 A'    3 A"   10 A'    4 A"   11 A'   12 A'                 
 -6.624  -6.355  -4.786  -4.785  -4.781  -4.769  -4.752  -4.752
 13 A'   14 A'    5 A"   15 A'   16 A'   17 A'    6 A"   18 A'                 
 -2.034  -2.029  -2.028  -2.014  -2.014  -0.826  -0.639  -0.599
 19 A'    7 A"   20 A'   21 A'    8 A"   22 A'   23 A'   24 A'                 
 -0.421  -0.342  -0.332  -0.304  -0.270  -0.270
 25 A'   26 A'    9 A"   27 A'   10 A"   28 A'                                 
 -- Virtual --                   
 -0.157  -0.149  -0.025  -0.005   0.031   0.040   0.043   0.069
 29 A'   11 A"   30 A'   31 A'   32 A'   12 A"   33 A'   34 A'                 
  0.093   0.134   0.142   0.146   0.180   0.218   0.220   0.224
 35 A'   36 A'   13 A"   37 A'   38 A'   14 A"   39 A'   40 A'                 
  0.261   0.276   0.288   0.358   0.382   0.402   0.416   0.427
 41 A'   15 A"   42 A'   43 A'   44 A'   16 A"   17 A"   45 A'                 
  0.453   0.541   0.579   0.580   0.612   0.618   0.792   0.808
 46 A'   47 A'   18 A"   48 A'   19 A"   49 A'   50 A'   51 A'                 
  0.839   0.845   0.946   1.130   1.280   1.288   1.310   1.373
 20 A"   52 A'   53 A'   54 A'   21 A"   55 A'   56 A'   22 A"                 
  1.413   1.506   1.520   1.641   1.937   1.964   2.010   2.024
 57 A'   23 A"   58 A'   59 A'   24 A"   60 A'   61 A'   25 A"                 
  2.094   2.429   2.545   3.745   3.789   3.823   3.959   3.963
 62 A'   63 A'   64 A'   26 A"   65 A'   66 A'   27 A"   67 A'                 
  3.969   3.993   4.087   4.286   5.974   5.985   6.016   6.846
 28 A"   68 A'   69 A'   70 A'   29 A"   71 A'   72 A'   73 A'                 
 13.757  13.807  13.856  27.727  28.321  28.329  28.350  28.532
 30 A"   74 A'   75 A'   76 A'   31 A"   77 A'   78 A'   32 A"                 
 28.534  28.534  28.544  28.596  35.208 127.869 127.875 127.895
 33 A"   79 A'   80 A'   81 A'   82 A'   34 A"   83 A'   84 A'                 
151.545 162.9631901.703
 85 A'   86 A'   87 A'                                                         
 --------------------------------------------------------------

          Ground-State Mulliken Net Atomic Charges

     Atom                 Charge (a.u.)
  ----------------------------------------
      1 P                     0.316682
      2 N                    -0.299592
      3 I                     0.004353
      4 H                    -0.021443
  ----------------------------------------
  Sum of atomic charges =    -0.000000

 -----------------------------------------------------------------
                    Cartesian Multipole Moments
 -----------------------------------------------------------------
    Charge (ESU x 10^10)
                -0.0000
    Dipole Moment (Debye)
         X       1.8420      Y      -2.3223      Z      -0.0000
       Tot       2.9641
    Quadrupole Moments (Debye-Ang)
        XX     -40.1861     XY      -4.0182     YY     -49.4975
        XZ       0.0000     YZ      -0.0000     ZZ     -48.4154
    Octopole Moments (Debye-Ang^2)
       XXX     -53.1730    XXY     -14.4453    XYY     -20.4866
       YYY      -1.6123    XXZ       0.0000    XYZ       0.0000
       YYZ       0.0000    XZZ     -18.5512    YZZ       0.0490
       ZZZ      -0.0000
    Hexadecapole Moments (Debye-Ang^3)
      XXXX    -867.4751   XXXY     -40.3387   XXYY    -163.4106
      XYYY     -15.9694   YYYY    -119.2173   XXXZ       0.0000
      XXYZ      -0.0000   XYYZ       0.0000   YYYZ      -0.0000
      XXZZ    -158.8457   XYZZ      -5.0320   YYZZ     -30.8066
      XZZZ       0.0000   YZZZ      -0.0000   ZZZZ     -68.3533
 -----------------------------------------------------------------
 Calculating analytic gradient of the SCF energy
 Gradient of SCF Energy
            1           2           3           4
    1   0.0636201  -0.0439877  -0.0306845   0.0110520
    2  -0.0609530   0.0742794  -0.0105904  -0.0027360
    3  -0.0000000   0.0000000  -0.0000000   0.0000000
 Max gradient component =       7.428E-02
 RMS gradient           =       3.697E-02
 Gradient time:  CPU 2.59 s  wall 0.74 s
 Geometry Optimization Parameters
   NAtoms,    NIC,     NZ,  NCons,   NDum,   NFix, NCnnct, MaxDiis
        4      14       4       0       0       0       0       0

 Cartesian Hessian Update
 Hessian Updated using BFGS Update


** GEOMETRY OPTIMIZATION IN DELOCALIZED INTERNAL COORDINATES **
   Searching for a Minimum

   Optimization Cycle:   2

                       Coordinates (Angstroms)
     ATOM                X               Y               Z
      1  P         2.8347656346   -0.1300345255    0.0000000000
      2  N         1.4019290358    0.9271272596    0.0000000000
      3  I        -0.8828752480   -0.1190047759    0.0000000000
      4  H         2.5200061121   -1.5360554499    0.0000000000
   Point Group: cs    Number of degrees of freedom:     5


   Energy is  -7316.162225821

 Hessian Updated using BFGS Update

  5 Hessian modes will be used to form the next step
  Hessian Eigenvalues:
     0.037856    0.093824    0.179669    0.198127    0.250991

 Minimum Search - Taking Simple RFO Step
 Searching for Lamda that Minimizes Along All modes
 Value Taken    Lamda =  -0.07818803
 Calculated Step too Large.  Step scaled by  0.408173
 Step Taken.  Stepsize is  0.300000

                             Maximum     Tolerance    Cnvgd?
         Gradient           0.074747      0.000300      NO
         Displacement       0.229592      0.001200      NO
         Energy change     -0.034388      0.000001      NO


 New Cartesian Coordinates Obtained by Inverse Iteration

 Displacement from previous Coordinates is:  0.479412
 ----------------------------------------------------------------
             Standard Nuclear Orientation (Angstroms)
    I     Atom           X                Y                Z
 ----------------------------------------------------------------
    1      P       2.7793612511    -0.0917974110     0.0000000000
    2      N       1.4575251850     0.8902504559     0.0000000000
    3      I      -0.7297422155    -0.1845656434     0.0000000000
    4      H       2.3666813139    -1.4718548931     0.0000000000
 ----------------------------------------------------------------
 Molecular Point Group                 Cs    NOp =  2
 Largest Abelian Subgroup              Cs    NOp =  2
 Nuclear Repulsion Energy =   249.4823412805 hartrees
 There are       38 alpha and       38 beta electrons
 Applying Cartesian multipole field
    Component          Value
    ---------          -----
     (2,0,0)        1.00000E-11
     (0,2,0)        2.00000E-11
     (0,0,2)       -3.00000E-11
 Nucleus-field energy     =     0.0000000066 hartrees
 Requested basis set is 6-311++G(d,p)
 There are 48 shells and 121 basis functions
 A cutoff of  1.0D-11 yielded   1012 shell pairs
 There are      6826 function pairs (      7682 Cartesian)
 Smallest overlap matrix eigenvalue = 2.03E-03
 Guess MOs from SCF MO coefficient file

 -----------------------------------------------------------------------
  General SCF calculation program by
  Eric Jon Sundstrom, Paul Horn, Yuezhi Mao, Dmitri Zuev, Alec White,
  David Stuck, Shaama M.S., Shane Yost, Joonho Lee, David Small,
  Daniel Levine, Susi Lehtola, Hugh Burton, Evgeny Epifanovsky
 -----------------------------------------------------------------------
 Exchange:     0.2000 Hartree-Fock + 0.0800 Slater + 0.7200 B88
 Correlation:  0.1900 VWN1RPA + 0.8100 LYP
 Using SG-1 standard quadrature grid
 using 4 threads for integral computing
 -------------------------------------------------------
 OpenMP Integral computing Module                
 Release: version 2.0, May 2017, Q-Chem Inc. Pleasanton 
 -------------------------------------------------------
 -------------------------------------------------------
 OpenMP BLAS3 based DFT computing Module                
 Release: version 1.0, May 2013, Q-Chem Inc. Pittsburgh 
 -------------------------------------------------------
 A restricted SCF calculation will be
 performed using DIIS
 SCF converges when DIIS error is below 1.0e-08
 ---------------------------------------
  Cycle       Energy         DIIS error
 ---------------------------------------
    1   -7316.1816576219      1.53e-03  
    2   -7316.1747678577      2.72e-03  
    3   -7316.1847306218      1.32e-03  
    4   -7316.1879320985      1.73e-04  
    5   -7316.1879786419      6.77e-05  
    6   -7316.1879907600      2.45e-05  
    7   -7316.1879919292      4.05e-06  
    8   -7316.1879919665      9.89e-07  
    9   -7316.1879919702      2.12e-07  
   10   -7316.1879919704      6.23e-08  
   11   -7316.1879919704      1.49e-08  
   12   -7316.1879919704      3.89e-09  Convergence criterion met
 ---------------------------------------
 SCF time:   CPU 9.65s  wall 3.00s 
 SCF   energy in the final basis set =    -7316.1879919704
 Total energy in the final basis set =    -7316.1879919704

 --------------------------------------------------------------
             Orbital Energies (a.u.) and Symmetries
 --------------------------------------------------------------

 Alpha MOs, Restricted
 -- Occupied --                  
******* -176.31 -165.72 -165.71 -165.71  -77.12  -35.81  -31.30
  1 A'    2 A'    3 A'    1 A"    4 A'    5 A'    6 A'    7 A'                 
-31.295 -31.295 -22.953 -22.951 -22.951 -22.946 -22.946 -14.401
  2 A"    8 A'    9 A'    3 A"   10 A'   11 A'    4 A"   12 A'                 
 -6.615  -6.357  -4.777  -4.776  -4.772  -4.770  -4.753  -4.753
 13 A'   14 A'    5 A"   15 A'   16 A'   17 A'    6 A"   18 A'                 
 -2.035  -2.030  -2.030  -2.016  -2.016  -0.858  -0.642  -0.586
 19 A'    7 A"   20 A'   21 A'    8 A"   22 A'   23 A'   24 A'                 
 -0.428  -0.352  -0.349  -0.298  -0.272  -0.271
 25 A'   26 A'    9 A"   27 A'   10 A"   28 A'                                 
 -- Virtual --                   
 -0.150  -0.133  -0.009   0.001   0.033   0.041   0.042   0.083
 29 A'   11 A"   30 A'   31 A'   32 A'   12 A"   33 A'   34 A'                 
  0.099   0.137   0.144   0.148   0.180   0.216   0.221   0.222
 35 A'   36 A'   13 A"   37 A'   38 A'   14 A"   39 A'   40 A'                 
  0.265   0.274   0.313   0.352   0.386   0.401   0.415   0.440
 41 A'   15 A"   42 A'   43 A'   44 A'   16 A"   17 A"   45 A'                 
  0.456   0.560   0.585   0.605   0.627   0.627   0.767   0.820
 46 A'   47 A'   18 A"   48 A'   19 A"   49 A'   50 A'   51 A'                 
  0.838   0.940   0.956   1.136   1.278   1.288   1.312   1.380
 20 A"   52 A'   53 A'   54 A'   21 A"   55 A'   56 A'   22 A"                 
  1.412   1.515   1.527   1.642   1.941   1.969   2.064   2.074
 57 A'   23 A"   58 A'   59 A'   24 A"   60 A'   61 A'   25 A"                 
  2.134   2.519   2.584   3.752   3.799   3.903   3.958   3.966
 62 A'   63 A'   64 A'   26 A"   65 A'   66 A'   27 A"   67 A'                 
  3.971   3.998   4.106   4.301   5.975   5.988   6.019   6.929
 28 A"   68 A'   69 A'   70 A'   29 A"   71 A'   72 A'   73 A'                 
 13.766  13.821  13.907  27.741  28.321  28.332  28.352  28.531
 30 A"   74 A'   75 A'   76 A'   31 A"   77 A'   78 A'   32 A"                 
 28.534  28.534  28.545  28.606  35.231 127.868 127.876 127.897
 33 A"   79 A'   80 A'   81 A'   82 A'   34 A"   83 A'   84 A'                 
151.557 163.0521901.715
 85 A'   86 A'   87 A'                                                         

 Beta MOs, Restricted
 -- Occupied --                  
******* -176.31 -165.72 -165.71 -165.71  -77.12  -35.81  -31.30
  1 A'    2 A'    3 A'    1 A"    4 A'    5 A'    6 A'    7 A'                 
-31.295 -31.295 -22.953 -22.951 -22.951 -22.946 -22.946 -14.401
  2 A"    8 A'    9 A'    3 A"   10 A'   11 A'    4 A"   12 A'                 
 -6.615  -6.357  -4.777  -4.776  -4.772  -4.770  -4.753  -4.753
 13 A'   14 A'    5 A"   15 A'   16 A'   17 A'    6 A"   18 A'                 
 -2.035  -2.030  -2.030  -2.016  -2.016  -0.858  -0.642  -0.586
 19 A'    7 A"   20 A'   21 A'    8 A"   22 A'   23 A'   24 A'                 
 -0.428  -0.352  -0.349  -0.298  -0.272  -0.271
 25 A'   26 A'    9 A"   27 A'   10 A"   28 A'                                 
 -- Virtual --                   
 -0.150  -0.133  -0.009   0.001   0.033   0.041   0.042   0.083
 29 A'   11 A"   30 A'   31 A'   32 A'   12 A"   33 A'   34 A'                 
  0.099   0.137   0.144   0.148   0.180   0.216   0.221   0.222
 35 A'   36 A'   13 A"   37 A'   38 A'   14 A"   39 A'   40 A'                 
  0.265   0.274   0.313   0.352   0.386   0.401   0.415   0.440
 41 A'   15 A"   42 A'   43 A'   44 A'   16 A"   17 A"   45 A'                 
  0.456   0.560   0.585   0.605   0.627   0.627   0.767   0.820
 46 A'   47 A'   18 A"   48 A'   19 A"   49 A'   50 A'   51 A'                 
  0.838   0.940   0.956   1.136   1.278   1.288   1.312   1.380
 20 A"   52 A'   53 A'   54 A'   21 A"   55 A'   56 A'   22 A"                 
  1.412   1.515   1.527   1.642   1.941   1.969   2.064   2.074
 57 A'   23 A"   58 A'   59 A'   24 A"   60 A'   61 A'   25 A"                 
  2.134   2.519   2.584   3.752   3.799   3.903   3.958   3.966
 62 A'   63 A'   64 A'   26 A"   65 A'   66 A'   27 A"   67 A'                 
  3.971   3.998   4.106   4.301   5.975   5.988   6.019   6.929
 28 A"   68 A'   69 A'   70 A'   29 A"   71 A'   72 A'   73 A'                 
 13.766  13.821  13.907  27.741  28.321  28.332  28.352  28.531
 30 A"   74 A'   75 A'   76 A'   31 A"   77 A'   78 A'   32 A"                 
 28.534  28.534  28.545  28.606  35.231 127.868 127.876 127.897
 33 A"   79 A'   80 A'   81 A'   82 A'   34 A"   83 A'   84 A'                 
151.557 163.0521901.715
 85 A'   86 A'   87 A'                                                         
 --------------------------------------------------------------

          Ground-State Mulliken Net Atomic Charges

     Atom                 Charge (a.u.)
  ----------------------------------------
      1 P                     0.318867
      2 N                    -0.308757
      3 I                     0.013850
      4 H                    -0.023960
  ----------------------------------------
  Sum of atomic charges =     0.000000

 -----------------------------------------------------------------
                    Cartesian Multipole Moments
 -----------------------------------------------------------------
    Charge (ESU x 10^10)
                -0.0000
    Dipole Moment (Debye)
         X       1.6747      Y      -2.2322      Z      -0.0000
       Tot       2.7906
    Quadrupole Moments (Debye-Ang)
        XX     -40.7216     XY      -3.5166     YY     -49.4979
        XZ      -0.0000     YZ       0.0000     ZZ     -47.9539
    Octopole Moments (Debye-Ang^2)
       XXX     -64.7176    XXY     -11.1777    XYY     -25.3181
       YYY       3.5913    XXZ      -0.0000    XYZ      -0.0000
       YYZ      -0.0000    XZZ     -21.6325    YZZ       1.8912
       ZZZ      -0.0000
    Hexadecapole Moments (Debye-Ang^3)
      XXXX    -810.4593   XXXY     -41.7689   XXYY    -153.4838
      XYYY     -21.9769   YYYY    -119.0807   XXXZ      -0.0000
      XXYZ       0.0000   XYYZ      -0.0000   YYYZ       0.0000
      XXZZ    -145.8900   XYZZ      -7.1833   YYZZ     -30.3749
      XZZZ      -0.0000   YZZZ       0.0000   ZZZZ     -66.8697
 -----------------------------------------------------------------
 Calculating analytic gradient of the SCF energy
 Gradient of SCF Energy
            1           2           3           4
    1   0.0291045  -0.0031541  -0.0305613   0.0046109
    2  -0.0309912   0.0466446  -0.0144025  -0.0012510
    3  -0.0000000   0.0000000  -0.0000000   0.0000000
 Max gradient component =       4.664E-02
 RMS gradient           =       2.073E-02
 Gradient time:  CPU 2.69 s  wall 0.77 s
 Geometry Optimization Parameters
   NAtoms,    NIC,     NZ,  NCons,   NDum,   NFix, NCnnct, MaxDiis
        4      14       4       0       0       0       0       0

 Cartesian Hessian Update
 Hessian Updated using BFGS Update


** GEOMETRY OPTIMIZATION IN DELOCALIZED INTERNAL COORDINATES **
   Searching for a Minimum

   Optimization Cycle:   3

                       Coordinates (Angstroms)
     ATOM                X               Y               Z
      1  P         2.7793612511   -0.0917974110    0.0000000000
      2  N         1.4575251850    0.8902504559    0.0000000000
      3  I        -0.7297422155   -0.1845656434    0.0000000000
      4  H         2.3666813139   -1.4718548931    0.0000000000
   Point Group: cs    Number of degrees of freedom:     5


   Energy is  -7316.187991970

 Hessian Updated using BFGS Update

  5 Hessian modes will be used to form the next step
  Hessian Eigenvalues:
     0.037341    0.174952    0.198101    0.219339    0.269438

 Minimum Search - Taking Simple RFO Step
 Searching for Lamda that Minimizes Along All modes
 Value Taken    Lamda =  -0.03152911
 Calculated Step too Large.  Step scaled by  0.484849
 Step Taken.  Stepsize is  0.300000

                             Maximum     Tolerance    Cnvgd?
         Gradient           0.046147      0.000300      NO
         Displacement       0.225158      0.001200      NO
         Energy change     -0.025766      0.000001      NO


 New Cartesian Coordinates Obtained by Inverse Iteration

 Displacement from previous Coordinates is:  0.299012
 ----------------------------------------------------------------
             Standard Nuclear Orientation (Angstroms)
    I     Atom           X                Y                Z
 ----------------------------------------------------------------
    1      P       2.7287473638    -0.0708540681     0.0000000000
    2      N       1.4413874690     0.8494522993     0.0000000000
    3      I      -0.6032133677    -0.1875151040     0.0000000000
    4      H       2.3069040694    -1.4490506190     0.0000000000
 ----------------------------------------------------------------
 Molecular Point Group                 Cs    NOp =  2
 Largest Abelian Subgroup              Cs    NOp =  2
 Nuclear Repulsion Energy =   262.7896666199 hartrees
 There are       38 alpha and       38 beta electrons
 Applying Cartesian multipole field
    Component          Value
    ---------          -----
     (2,0,0)        1.00000E-11
     (0,2,0)        2.00000E-11
     (0,0,2)       -3.00000E-11
 Nucleus-field energy     =     0.0000000060 hartrees
 Requested basis set is 6-311++G(d,p)
 There are 48 shells and 121 basis functions
 A cutoff of  1.0D-11 yielded   1027 shell pairs
 There are      6881 function pairs (      7737 Cartesian)
 Smallest overlap matrix eigenvalue = 1.87E-03
 Guess MOs from SCF MO coefficient file

 -----------------------------------------------------------------------
  General SCF calculation program by
  Eric Jon Sundstrom, Paul Horn, Yuezhi Mao, Dmitri Zuev, Alec White,
  David Stuck, Shaama M.S., Shane Yost, Joonho Lee, David Small,
  Daniel Levine, Susi Lehtola, Hugh Burton, Evgeny Epifanovsky
 -----------------------------------------------------------------------
 Exchange:     0.2000 Hartree-Fock + 0.0800 Slater + 0.7200 B88
 Correlation:  0.1900 VWN1RPA + 0.8100 LYP
 Using SG-1 standard quadrature grid
 using 4 threads for integral computing
 -------------------------------------------------------
 OpenMP Integral computing Module                
 Release: version 2.0, May 2017, Q-Chem Inc. Pleasanton 
 -------------------------------------------------------
 -------------------------------------------------------
 OpenMP BLAS3 based DFT computing Module                
 Release: version 1.0, May 2013, Q-Chem Inc. Pittsburgh 
 -------------------------------------------------------
 A restricted SCF calculation will be
 performed using DIIS
 SCF converges when DIIS error is below 1.0e-08
 ---------------------------------------
  Cycle       Energy         DIIS error
 ---------------------------------------
    1   -7316.1968397816      1.12e-03  
    2   -7316.1927224431      2.09e-03  
    3   -7316.1996189229      6.30e-04  
    4   -7316.2002532653      2.04e-04  
    5   -7316.2003534302      5.73e-05  
    6   -7316.2003596549      9.37e-06  
    7   -7316.2003598480      1.51e-06  
    8   -7316.2003598532      4.44e-07  
    9   -7316.2003598538      1.09e-07  
   10   -7316.2003598539      2.39e-08  
   11   -7316.2003598539      7.96e-09  Convergence criterion met
 ---------------------------------------
 SCF time:   CPU 9.12s  wall 3.00s 
 SCF   energy in the final basis set =    -7316.2003598539
 Total energy in the final basis set =    -7316.2003598539

 --------------------------------------------------------------
             Orbital Energies (a.u.) and Symmetries
 --------------------------------------------------------------

 Alpha MOs, Restricted
 -- Occupied --                  
******* -176.32 -165.72 -165.72 -165.72  -77.11  -35.81  -31.31
  1 A'    2 A'    3 A'    1 A"    4 A'    5 A'    6 A'    7 A'                 
-31.299 -31.299 -22.957 -22.955 -22.955 -22.950 -22.950 -14.385
  2 A"    8 A'    9 A'    3 A"   10 A'   11 A'    4 A"   12 A'                 
 -6.607  -6.361  -4.775  -4.769  -4.767  -4.763  -4.758  -4.757
 13 A'   14 A'   15 A'    5 A"   16 A'   17 A'    6 A"   18 A'                 
 -2.040  -2.035  -2.035  -2.020  -2.020  -0.877  -0.651  -0.576
 19 A'    7 A"   20 A'   21 A'    8 A"   22 A'   23 A'   24 A'                 
 -0.437  -0.360  -0.358  -0.293  -0.273  -0.271
 25 A'    9 A"   26 A'   27 A'   10 A"   28 A'                                 
 -- Virtual --                   
 -0.133  -0.122  -0.004   0.008   0.035   0.042   0.043   0.088
 29 A'   11 A"   30 A'   31 A'   32 A'   12 A"   33 A'   34 A'                 
  0.107   0.136   0.146   0.151   0.181   0.212   0.219   0.221
 35 A'   36 A'   13 A"   37 A'   38 A'   14 A"   39 A'   40 A'                 
  0.270   0.274   0.327   0.350   0.399   0.399   0.414   0.447
 41 A'   15 A"   42 A'   43 A'   16 A"   44 A'   17 A"   45 A'                 
  0.458   0.589   0.592   0.624   0.641   0.642   0.764   0.827
 46 A'   47 A'   18 A"   48 A'   49 A'   19 A"   50 A'   51 A'                 
  0.841   0.944   1.018   1.156   1.276   1.295   1.308   1.387
 20 A"   52 A'   53 A'   54 A'   21 A"   55 A'   56 A'   22 A"                 
  1.414   1.523   1.539   1.638   1.950   1.976   2.104   2.104
 57 A'   23 A"   58 A'   59 A'   24 A"   60 A'   61 A'   25 A"                 
  2.174   2.549   2.623   3.759   3.798   3.955   3.964   3.965
 62 A'   63 A'   64 A'   26 A"   65 A'   27 A"   66 A'   67 A'                 
  3.975   4.005   4.161   4.319   5.973   5.988   6.014   6.978
 28 A"   68 A'   69 A'   70 A'   29 A"   71 A'   72 A'   73 A'                 
 13.775  13.831  13.960  27.764  28.319  28.331  28.348  28.528
 30 A"   74 A'   75 A'   76 A'   31 A"   77 A'   78 A'   32 A"                 
 28.532  28.533  28.546  28.623  35.256 127.866 127.875 127.896
 79 A'   33 A"   80 A'   81 A'   82 A'   34 A"   83 A'   84 A'                 
151.577 163.1111901.736
 85 A'   86 A'   87 A'                                                         

 Beta MOs, Restricted
 -- Occupied --                  
******* -176.32 -165.72 -165.72 -165.72  -77.11  -35.81  -31.31
  1 A'    2 A'    3 A'    1 A"    4 A'    5 A'    6 A'    7 A'                 
-31.299 -31.299 -22.957 -22.955 -22.955 -22.950 -22.950 -14.385
  2 A"    8 A'    9 A'    3 A"   10 A'   11 A'    4 A"   12 A'                 
 -6.607  -6.361  -4.775  -4.769  -4.767  -4.763  -4.758  -4.757
 13 A'   14 A'   15 A'    5 A"   16 A'   17 A'    6 A"   18 A'                 
 -2.040  -2.035  -2.035  -2.020  -2.020  -0.877  -0.651  -0.576
 19 A'    7 A"   20 A'   21 A'    8 A"   22 A'   23 A'   24 A'                 
 -0.437  -0.360  -0.358  -0.293  -0.273  -0.271
 25 A'    9 A"   26 A'   27 A'   10 A"   28 A'                                 
 -- Virtual --                   
 -0.133  -0.122  -0.004   0.008   0.035   0.042   0.043   0.088
 29 A'   11 A"   30 A'   31 A'   32 A'   12 A"   33 A'   34 A'                 
  0.107   0.136   0.146   0.151   0.181   0.212   0.219   0.221
 35 A'   36 A'   13 A"   37 A'   38 A'   14 A"   39 A'   40 A'                 
  0.270   0.274   0.327   0.350   0.399   0.399   0.414   0.447
 41 A'   15 A"   42 A'   43 A'   16 A"   44 A'   17 A"   45 A'                 
  0.458   0.589   0.592   0.624   0.641   0.642   0.764   0.827
 46 A'   47 A'   18 A"   48 A'   49 A'   19 A"   50 A'   51 A'                 
  0.841   0.944   1.018   1.156   1.276   1.295   1.308   1.387
 20 A"   52 A'   53 A'   54 A'   21 A"   55 A'   56 A'   22 A"                 
  1.414   1.523   1.539   1.638   1.950   1.976   2.104   2.104
 57 A'   23 A"   58 A'   59 A'   24 A"   60 A'   61 A'   25 A"                 
  2.174   2.549   2.623   3.759   3.798   3.955   3.964   3.965
 62 A'   63 A'   64 A'   26 A"   65 A'   27 A"   66 A'   67 A'                 
  3.975   4.005   4.161   4.319   5.973   5.988   6.014   6.978
 28 A"   68 A'   69 A'   70 A'   29 A"   71 A'   72 A'   73 A'                 
 13.775  13.831  13.960  27.764  28.319  28.331  28.348  28.528
 30 A"   74 A'   75 A'   76 A'   31 A"   77 A'   78 A'   32 A"                 
 28.532  28.533  28.546  28.623  35.256 127.866 127.875 127.896
 79 A'   33 A"   80 A'   81 A'   82 A'   34 A"   83 A'   84 A'                 
151.577 163.1111901.736
 85 A'   86 A'   87 A'                                                         
 --------------------------------------------------------------

          Ground-State Mulliken Net Atomic Charges

     Atom                 Charge (a.u.)
  ----------------------------------------
      1 P                     0.312336
      2 N                    -0.321157
      3 I                     0.048843
      4 H                    -0.040022
  ----------------------------------------
  Sum of atomic charges =     0.000000

 -----------------------------------------------------------------
                    Cartesian Multipole Moments
 -----------------------------------------------------------------
    Charge (ESU x 10^10)
                 0.0000
    Dipole Moment (Debye)
         X       1.2487      Y      -2.1357      Z      -0.0000
       Tot       2.4740
    Quadrupole Moments (Debye-Ang)
        XX     -41.7960     XY      -3.1823     YY     -49.5736
        XZ      -0.0000     YZ      -0.0000     ZZ     -47.5546
    Octopole Moments (Debye-Ang^2)
       XXX     -76.3684    XXY     -10.0543    XYY     -29.0453
       YYY       4.4130    XXZ      -0.0000    XYZ       0.0000
       YYZ       0.0000    XZZ     -24.2571    YZZ       2.0886
       ZZZ      -0.0000
    Hexadecapole Moments (Debye-Ang^3)
      XXXX    -771.4966   XXXY     -38.9622   XXYY    -145.9705
      XYYY     -19.8390   YYYY    -116.7530   XXXZ      -0.0000
      XXYZ      -0.0000   XYYZ      -0.0000   YYYZ      -0.0000
      XXZZ    -136.2487   XYZZ      -6.7262   YYZZ     -29.6359
      XZZZ      -0.0000   YZZZ      -0.0000   ZZZZ     -65.5661
 -----------------------------------------------------------------
 Calculating analytic gradient of the SCF energy
 Gradient of SCF Energy
            1           2           3           4
    1  -0.0084429   0.0300501  -0.0239160   0.0023088
    2  -0.0049806   0.0201260  -0.0157952   0.0006498
    3  -0.0000000   0.0000000  -0.0000000  -0.0000000
 Max gradient component =       3.005E-02
 RMS gradient           =       1.364E-02
 Gradient time:  CPU 2.80 s  wall 0.80 s
 Geometry Optimization Parameters
   NAtoms,    NIC,     NZ,  NCons,   NDum,   NFix, NCnnct, MaxDiis
        4      14       4       0       0       0       0       0

 Cartesian Hessian Update
 Hessian Updated using BFGS Update


** GEOMETRY OPTIMIZATION IN DELOCALIZED INTERNAL COORDINATES **
   Searching for a Minimum

   Optimization Cycle:   4

                       Coordinates (Angstroms)
     ATOM                X               Y               Z
      1  P         2.7287473638   -0.0708540681    0.0000000000
      2  N         1.4413874690    0.8494522993    0.0000000000
      3  I        -0.6032133677   -0.1875151040    0.0000000000
      4  H         2.3069040694   -1.4490506190    0.0000000000
   Point Group: cs    Number of degrees of freedom:     5


   Energy is  -7316.200359854

 Hessian Updated using BFGS Update

  5 Hessian modes will be used to form the next step
  Hessian Eigenvalues:
     0.029765    0.180753    0.197967    0.230487    0.514954

 Minimum Search - Taking Simple RFO Step
 Searching for Lamda that Minimizes Along All modes
 Value Taken    Lamda =  -0.01854582
 Calculated Step too Large.  Step scaled by  0.492120
 Step Taken.  Stepsize is  0.300000

                             Maximum     Tolerance    Cnvgd?
         Gradient           0.023412      0.000300      NO
         Displacement       0.204930      0.001200      NO
         Energy change     -0.012368      0.000001      NO


 New Cartesian Coordinates Obtained by Inverse Iteration

 Displacement from previous Coordinates is:  0.223100
 ----------------------------------------------------------------
             Standard Nuclear Orientation (Angstroms)
    I     Atom           X                Y                Z
 ----------------------------------------------------------------
    1      P       2.7030418001    -0.0600867365     0.0000000000
    2      N       1.3903463815     0.8059596410     0.0000000000
    3      I      -0.5155111327    -0.1585548978     0.0000000000
    4      H       2.2959484855    -1.4452854984     0.0000000000
 ----------------------------------------------------------------
 Molecular Point Group                 Cs    NOp =  2
 Largest Abelian Subgroup              Cs    NOp =  2
 Nuclear Repulsion Energy =   273.9865690688 hartrees
 There are       38 alpha and       38 beta electrons
 Applying Cartesian multipole field
    Component          Value
    ---------          -----
     (2,0,0)        1.00000E-11
     (0,2,0)        2.00000E-11
     (0,0,2)       -3.00000E-11
 Nucleus-field energy     =     0.0000000057 hartrees
 Requested basis set is 6-311++G(d,p)
 There are 48 shells and 121 basis functions
 A cutoff of  1.0D-11 yielded   1035 shell pairs
 There are      6965 function pairs (      7834 Cartesian)
 Smallest overlap matrix eigenvalue = 1.80E-03
 Guess MOs from SCF MO coefficient file

 -----------------------------------------------------------------------
  General SCF calculation program by
  Eric Jon Sundstrom, Paul Horn, Yuezhi Mao, Dmitri Zuev, Alec White,
  David Stuck, Shaama M.S., Shane Yost, Joonho Lee, David Small,
  Daniel Levine, Susi Lehtola, Hugh Burton, Evgeny Epifanovsky
 -----------------------------------------------------------------------
 Exchange:     0.2000 Hartree-Fock + 0.0800 Slater + 0.7200 B88
 Correlation:  0.1900 VWN1RPA + 0.8100 LYP
 Using SG-1 standard quadrature grid
 using 4 threads for integral computing
 -------------------------------------------------------
 OpenMP Integral computing Module                
 Release: version 2.0, May 2017, Q-Chem Inc. Pleasanton 
 -------------------------------------------------------
 -------------------------------------------------------
 OpenMP BLAS3 based DFT computing Module                
 Release: version 1.0, May 2013, Q-Chem Inc. Pittsburgh 
 -------------------------------------------------------
 A restricted SCF calculation will be
 performed using DIIS
 SCF converges when DIIS error is below 1.0e-08
 ---------------------------------------
  Cycle       Energy         DIIS error
 ---------------------------------------
    1   -7316.2012005713      1.15e-03  
    2   -7316.2022922776      1.36e-03  
    3   -7316.2038446168      9.77e-04  
    4   -7316.2053887678      2.48e-04  
    5   -7316.2055353489      3.65e-05  
    6   -7316.2055370142      6.89e-06  
    7   -7316.2055371507      2.27e-06  
    8   -7316.2055371625      5.79e-07  
    9   -7316.2055371632      7.88e-08  
   10   -7316.2055371633      2.66e-08  
   11   -7316.2055371633      5.96e-09  Convergence criterion met
 ---------------------------------------
 SCF time:   CPU 9.27s  wall 2.00s 
 SCF   energy in the final basis set =    -7316.2055371633
 Total energy in the final basis set =    -7316.2055371633

 --------------------------------------------------------------
             Orbital Energies (a.u.) and Symmetries
 --------------------------------------------------------------

 Alpha MOs, Restricted
 -- Occupied --                  
******* -176.32 -165.73 -165.72 -165.72  -77.10  -35.82  -31.31
  1 A'    2 A'    3 A'    1 A"    4 A'    5 A'    6 A'    7 A'                 
-31.304 -31.304 -22.962 -22.960 -22.960 -22.955 -22.955 -14.375
  2 A"    8 A'    9 A'    3 A"   10 A'    4 A"   11 A'   12 A'                 
 -6.601  -6.366  -4.780  -4.763  -4.763  -4.762  -4.761  -4.757
 13 A'   14 A'   15 A'    5 A"    6 A"   16 A'   17 A'   18 A'                 
 -2.045  -2.041  -2.040  -2.025  -2.025  -0.886  -0.663  -0.569
 19 A'    7 A"   20 A'   21 A'    8 A"   22 A'   23 A'   24 A'                 
 -0.444  -0.367  -0.364  -0.291  -0.272  -0.268
 25 A'    9 A"   26 A'   27 A'   10 A"   28 A'                                 
 -- Virtual --                   
 -0.119  -0.109  -0.001   0.012   0.037   0.043   0.044   0.089
 11 A"   29 A'   30 A'   31 A'   32 A'   33 A'   12 A"   34 A'                 
  0.111   0.134   0.147   0.153   0.183   0.209   0.216   0.222
 35 A'   36 A'   13 A"   37 A'   38 A'   14 A"   39 A'   40 A'                 
  0.273   0.276   0.329   0.351   0.395   0.415   0.417   0.454
 41 A'   15 A"   42 A'   43 A'   16 A"   17 A"   44 A'   45 A'                 
  0.460   0.599   0.618   0.636   0.649   0.651   0.778   0.832
 46 A'   18 A"   47 A'   48 A'   19 A"   49 A'   50 A'   51 A'                 
  0.850   0.943   1.034   1.159   1.274   1.298   1.319   1.393
 20 A"   52 A'   53 A'   54 A'   21 A"   55 A'   56 A'   22 A"                 
  1.419   1.529   1.550   1.645   1.962   1.978   2.106   2.125
 57 A'   23 A"   58 A'   59 A'   24 A"   60 A'   25 A"   61 A'                 
  2.203   2.555   2.628   3.764   3.787   3.950   3.962   3.978
 62 A'   63 A'   64 A'   26 A"   65 A'   27 A"   66 A'   67 A'                 
  3.984   4.011   4.209   4.345   5.971   5.987   6.005   6.994
 28 A"   68 A'   69 A'   70 A'   29 A"   71 A'   72 A'   73 A'                 
 13.781  13.839  13.975  27.797  28.316  28.329  28.342  28.523
 30 A"   74 A'   75 A'   76 A'   31 A"   77 A'   78 A'   32 A"                 
 28.528  28.534  28.548  28.638  35.271 127.863 127.873 127.892
 79 A'   33 A"   80 A'   81 A'   82 A'   34 A"   83 A'   84 A'                 
151.604 163.1291901.764
 85 A'   86 A'   87 A'                                                         

 Beta MOs, Restricted
 -- Occupied --                  
******* -176.32 -165.73 -165.72 -165.72  -77.10  -35.82  -31.31
  1 A'    2 A'    3 A'    1 A"    4 A'    5 A'    6 A'    7 A'                 
-31.304 -31.304 -22.962 -22.960 -22.960 -22.955 -22.955 -14.375
  2 A"    8 A'    9 A'    3 A"   10 A'    4 A"   11 A'   12 A'                 
 -6.601  -6.366  -4.780  -4.763  -4.763  -4.762  -4.761  -4.757
 13 A'   14 A'   15 A'    5 A"    6 A"   16 A'   17 A'   18 A'                 
 -2.045  -2.041  -2.040  -2.025  -2.025  -0.886  -0.663  -0.569
 19 A'    7 A"   20 A'   21 A'    8 A"   22 A'   23 A'   24 A'                 
 -0.444  -0.367  -0.364  -0.291  -0.272  -0.268
 25 A'    9 A"   26 A'   27 A'   10 A"   28 A'                                 
 -- Virtual --                   
 -0.119  -0.109  -0.001   0.012   0.037   0.043   0.044   0.089
 11 A"   29 A'   30 A'   31 A'   32 A'   33 A'   12 A"   34 A'                 
  0.111   0.134   0.147   0.153   0.183   0.209   0.216   0.222
 35 A'   36 A'   13 A"   37 A'   38 A'   14 A"   39 A'   40 A'                 
  0.273   0.276   0.329   0.351   0.395   0.415   0.417   0.454
 41 A'   15 A"   42 A'   43 A'   16 A"   17 A"   44 A'   45 A'                 
  0.460   0.599   0.618   0.636   0.649   0.651   0.778   0.832
 46 A'   18 A"   47 A'   48 A'   19 A"   49 A'   50 A'   51 A'                 
  0.850   0.943   1.034   1.159   1.274   1.298   1.319   1.393
 20 A"   52 A'   53 A'   54 A'   21 A"   55 A'   56 A'   22 A"                 
  1.419   1.529   1.550   1.645   1.962   1.978   2.106   2.125
 57 A'   23 A"   58 A'   59 A'   24 A"   60 A'   25 A"   61 A'                 
  2.203   2.555   2.628   3.764   3.787   3.950   3.962   3.978
 62 A'   63 A'   64 A'   26 A"   65 A'   27 A"   66 A'   67 A'                 
  3.984   4.011   4.209   4.345   5.971   5.987   6.005   6.994
 28 A"   68 A'   69 A'   70 A'   29 A"   71 A'   72 A'   73 A'                 
 13.781  13.839  13.975  27.797  28.316  28.329  28.342  28.523
 30 A"   74 A'   75 A'   76 A'   31 A"   77 A'   78 A'   32 A"                 
 28.528  28.534  28.548  28.638  35.271 127.863 127.873 127.892
 79 A'   33 A"   80 A'   81 A'   82 A'   34 A"   83 A'   84 A'                 
151.604 163.1291901.764
 85 A'   86 A'   87 A'                                                         
 --------------------------------------------------------------

          Ground-State Mulliken Net Atomic Charges

     Atom                 Charge (a.u.)
  ----------------------------------------
      1 P                     0.302973
      2 N                    -0.343610
      3 I                     0.099970
      4 H                    -0.059333
  ----------------------------------------
  Sum of atomic charges =    -0.000000

 -----------------------------------------------------------------
                    Cartesian Multipole Moments
 -----------------------------------------------------------------
    Charge (ESU x 10^10)
                -0.0000
    Dipole Moment (Debye)
         X       0.8092      Y      -2.0215      Z       0.0000
       Tot       2.1774
    Quadrupole Moments (Debye-Ang)
        XX     -42.8003     XY      -2.9574     YY     -49.7081
        XZ       0.0000     YZ       0.0000     ZZ     -47.2694
    Octopole Moments (Debye-Ang^2)
       XXX     -85.5234    XXY     -10.0192    XYY     -31.5486
       YYY       3.0418    XXZ       0.0000    XYZ      -0.0000
       YYZ      -0.0000    XZZ     -26.3624    YZZ       1.4613
       ZZZ      -0.0000
    Hexadecapole Moments (Debye-Ang^3)
      XXXX    -751.2212   XXXY     -35.0991   XXYY    -141.7383
      XYYY     -15.2840   YYYY    -113.0872   XXXZ       0.0000
      XXYZ       0.0000   XYYZ       0.0000   YYYZ       0.0000
      XXZZ    -131.1623   XYZZ      -5.4445   YYZZ     -28.7717
      XZZZ      -0.0000   YZZZ       0.0000   ZZZZ     -64.6115
 -----------------------------------------------------------------
 Calculating analytic gradient of the SCF energy
 Gradient of SCF Energy
            1           2           3           4
    1  -0.0183293   0.0164213   0.0006671   0.0012409
    2   0.0000885   0.0014100  -0.0030639   0.0015654
    3   0.0000000  -0.0000000   0.0000000  -0.0000000
 Max gradient component =       1.833E-02
 RMS gradient           =       7.196E-03
 Gradient time:  CPU 2.88 s  wall 0.82 s
 Geometry Optimization Parameters
   NAtoms,    NIC,     NZ,  NCons,   NDum,   NFix, NCnnct, MaxDiis
        4      14       4       0       0       0       0       0

 Cartesian Hessian Update
 Hessian Updated using BFGS Update


** GEOMETRY OPTIMIZATION IN DELOCALIZED INTERNAL COORDINATES **
   Searching for a Minimum

   Optimization Cycle:   5

                       Coordinates (Angstroms)
     ATOM                X               Y               Z
      1  P         2.7030418001   -0.0600867365    0.0000000000
      2  N         1.3903463815    0.8059596410    0.0000000000
      3  I        -0.5155111327   -0.1585548978    0.0000000000
      4  H         2.2959484855   -1.4452854984    0.0000000000
   Point Group: cs    Number of degrees of freedom:     5


   Energy is  -7316.205537163

 Hessian Updated using BFGS Update

  5 Hessian modes will be used to form the next step
  Hessian Eigenvalues:
     0.087611    0.180447    0.198165    0.223502    0.530028

 Minimum Search - Taking Simple RFO Step
 Searching for Lamda that Minimizes Along All modes
 Value Taken    Lamda =  -0.00156046
 Step Taken.  Stepsize is  0.085837

                             Maximum     Tolerance    Cnvgd?
         Gradient           0.014384      0.000300      NO
         Displacement       0.056078      0.001200      NO
         Energy change     -0.005177      0.000001      NO


 New Cartesian Coordinates Obtained by Inverse Iteration

 Displacement from previous Coordinates is:  0.106801
 ----------------------------------------------------------------
             Standard Nuclear Orientation (Angstroms)
    I     Atom           X                Y                Z
 ----------------------------------------------------------------
    1      P       2.7250173010    -0.0535882437     0.0000000000
    2      N       1.3720966660     0.7740997533     0.0000000000
    3      I      -0.5362604565    -0.1340644087     0.0000000000
    4      H       2.3129720239    -1.4444145925     0.0000000000
 ----------------------------------------------------------------
 Molecular Point Group                 Cs    NOp =  2
 Largest Abelian Subgroup              Cs    NOp =  2
 Nuclear Repulsion Energy =   272.8375107290 hartrees
 There are       38 alpha and       38 beta electrons
 Applying Cartesian multipole field
    Component          Value
    ---------          -----
     (2,0,0)        1.00000E-11
     (0,2,0)        2.00000E-11
     (0,0,2)       -3.00000E-11
 Nucleus-field energy     =     0.0000000057 hartrees
 Requested basis set is 6-311++G(d,p)
 There are 48 shells and 121 basis functions
 A cutoff of  1.0D-11 yielded   1034 shell pairs
 There are      6957 function pairs (      7822 Cartesian)
 Smallest overlap matrix eigenvalue = 1.83E-03
 Guess MOs from SCF MO coefficient file

 -----------------------------------------------------------------------
  General SCF calculation program by
  Eric Jon Sundstrom, Paul Horn, Yuezhi Mao, Dmitri Zuev, Alec White,
  David Stuck, Shaama M.S., Shane Yost, Joonho Lee, David Small,
  Daniel Levine, Susi Lehtola, Hugh Burton, Evgeny Epifanovsky
 -----------------------------------------------------------------------
 Exchange:     0.2000 Hartree-Fock + 0.0800 Slater + 0.7200 B88
 Correlation:  0.1900 VWN1RPA + 0.8100 LYP
 Using SG-1 standard quadrature grid
 using 4 threads for integral computing
 -------------------------------------------------------
 OpenMP Integral computing Module                
 Release: version 2.0, May 2017, Q-Chem Inc. Pleasanton 
 -------------------------------------------------------
 -------------------------------------------------------
 OpenMP BLAS3 based DFT computing Module                
 Release: version 1.0, May 2013, Q-Chem Inc. Pittsburgh 
 -------------------------------------------------------
 A restricted SCF calculation will be
 performed using DIIS
 SCF converges when DIIS error is below 1.0e-08
 ---------------------------------------
  Cycle       Energy         DIIS error
 ---------------------------------------
    1   -7316.2055540761      5.07e-04  
    2   -7316.2063984001      1.72e-04  
    3   -7316.2062930173      3.02e-04  
    4   -7316.2064426675      9.60e-05  
    5   -7316.2064588871      2.45e-05  
    6   -7316.2064599348      4.81e-06  
    7   -7316.2064599846      1.18e-06  
    8   -7316.2064599889      2.28e-07  
    9   -7316.2064599890      4.72e-08  
   10   -7316.2064599889      1.41e-08  
   11   -7316.2064599889      3.23e-09  Convergence criterion met
 ---------------------------------------
 SCF time:   CPU 9.25s  wall 3.00s 
 SCF   energy in the final basis set =    -7316.2064599889
 Total energy in the final basis set =    -7316.2064599889

 --------------------------------------------------------------
             Orbital Energies (a.u.) and Symmetries
 --------------------------------------------------------------

 Alpha MOs, Restricted
 -- Occupied --                  
******* -176.32 -165.73 -165.72 -165.72  -77.11  -35.82  -31.31
  1 A'    2 A'    3 A'    1 A"    4 A'    5 A'    6 A'    7 A'                 
-31.305 -31.305 -22.963 -22.961 -22.961 -22.956 -22.956 -14.373
  2 A"    8 A'    9 A'    3 A"   10 A'    4 A"   11 A'   12 A'                 
 -6.601  -6.367  -4.781  -4.764  -4.763  -4.763  -4.762  -4.757
 13 A'   14 A'   15 A'    5 A"   16 A'    6 A"   17 A'   18 A'                 
 -2.047  -2.042  -2.041  -2.026  -2.026  -0.881  -0.665  -0.566
 19 A'    7 A"   20 A'    8 A"   21 A'   22 A'   23 A'   24 A'                 
 -0.443  -0.365  -0.363  -0.292  -0.272  -0.266
 25 A'    9 A"   26 A'   27 A'   10 A"   28 A'                                 
 -- Virtual --                   
 -0.119  -0.106  -0.001   0.013   0.036   0.042   0.044   0.087
 11 A"   29 A'   30 A'   31 A'   32 A'   33 A'   12 A"   34 A'                 
  0.111   0.132   0.147   0.153   0.184   0.209   0.215   0.222
 35 A'   36 A'   13 A"   37 A'   38 A'   14 A"   39 A'   40 A'                 
  0.273   0.277   0.326   0.355   0.394   0.416   0.422   0.457
 41 A'   15 A"   42 A'   43 A'   16 A"   17 A"   44 A'   45 A'                 
  0.461   0.599   0.612   0.633   0.648   0.661   0.788   0.833
 46 A'   18 A"   47 A'   48 A'   19 A"   49 A'   50 A'   51 A'                 
  0.854   0.948   1.022   1.158   1.274   1.298   1.328   1.392
 20 A"   52 A'   53 A'   54 A'   21 A"   55 A'   56 A'   22 A"                 
  1.414   1.530   1.551   1.651   1.965   1.967   2.100   2.118
 57 A'   23 A"   58 A'   59 A'   24 A"   60 A'   25 A"   61 A'                 
  2.212   2.549   2.621   3.766   3.787   3.949   3.959   3.965
 62 A'   63 A'   64 A'   26 A"   65 A'   27 A"   66 A'   67 A'                 
  3.986   4.015   4.211   4.354   5.970   5.986   6.006   6.987
 28 A"   68 A'   69 A'   70 A'   29 A"   71 A'   72 A'   73 A'                 
 13.781  13.838  13.963  27.804  28.316  28.328  28.341  28.522
 30 A"   74 A'   75 A'   76 A'   31 A"   77 A'   78 A'   32 A"                 
 28.526  28.535  28.550  28.640  35.271 127.862 127.871 127.891
 79 A'   33 A"   80 A'   81 A'   82 A'   34 A"   83 A'   84 A'                 
151.609 163.1181901.770
 85 A'   86 A'   87 A'                                                         

 Beta MOs, Restricted
 -- Occupied --                  
******* -176.32 -165.73 -165.72 -165.72  -77.11  -35.82  -31.31
  1 A'    2 A'    3 A'    1 A"    4 A'    5 A'    6 A'    7 A'                 
-31.305 -31.305 -22.963 -22.961 -22.961 -22.956 -22.956 -14.373
  2 A"    8 A'    9 A'    3 A"   10 A'    4 A"   11 A'   12 A'                 
 -6.601  -6.367  -4.781  -4.764  -4.763  -4.763  -4.762  -4.757
 13 A'   14 A'   15 A'    5 A"   16 A'    6 A"   17 A'   18 A'                 
 -2.047  -2.042  -2.041  -2.026  -2.026  -0.881  -0.665  -0.566
 19 A'    7 A"   20 A'    8 A"   21 A'   22 A'   23 A'   24 A'                 
 -0.443  -0.365  -0.363  -0.292  -0.272  -0.266
 25 A'    9 A"   26 A'   27 A'   10 A"   28 A'                                 
 -- Virtual --                   
 -0.119  -0.106  -0.001   0.013   0.036   0.042   0.044   0.087
 11 A"   29 A'   30 A'   31 A'   32 A'   33 A'   12 A"   34 A'                 
  0.111   0.132   0.147   0.153   0.184   0.209   0.215   0.222
 35 A'   36 A'   13 A"   37 A'   38 A'   14 A"   39 A'   40 A'                 
  0.273   0.277   0.326   0.355   0.394   0.416   0.422   0.457
 41 A'   15 A"   42 A'   43 A'   16 A"   17 A"   44 A'   45 A'                 
  0.461   0.599   0.612   0.633   0.648   0.661   0.788   0.833
 46 A'   18 A"   47 A'   48 A'   19 A"   49 A'   50 A'   51 A'                 
  0.854   0.948   1.022   1.158   1.274   1.298   1.328   1.392
 20 A"   52 A'   53 A'   54 A'   21 A"   55 A'   56 A'   22 A"                 
  1.414   1.530   1.551   1.651   1.965   1.967   2.100   2.118
 57 A'   23 A"   58 A'   59 A'   24 A"   60 A'   25 A"   61 A'                 
  2.212   2.549   2.621   3.766   3.787   3.949   3.959   3.965
 62 A'   63 A'   64 A'   26 A"   65 A'   27 A"   66 A'   67 A'                 
  3.986   4.015   4.211   4.354   5.970   5.986   6.006   6.987
 28 A"   68 A'   69 A'   70 A'   29 A"   71 A'   72 A'   73 A'                 
 13.781  13.838  13.963  27.804  28.316  28.328  28.341  28.522
 30 A"   74 A'   75 A'   76 A'   31 A"   77 A'   78 A'   32 A"                 
 28.526  28.535  28.550  28.640  35.271 127.862 127.871 127.891
 79 A'   33 A"   80 A'   81 A'   82 A'   34 A"   83 A'   84 A'                 
151.609 163.1181901.770
 85 A'   86 A'   87 A'                                                         
 --------------------------------------------------------------

          Ground-State Mulliken Net Atomic Charges

     Atom                 Charge (a.u.)
  ----------------------------------------
      1 P                     0.300857
      2 N                    -0.357278
      3 I                     0.119572
      4 H                    -0.063150
  ----------------------------------------
  Sum of atomic charges =     0.000000

 -----------------------------------------------------------------
                    Cartesian Multipole Moments
 -----------------------------------------------------------------
    Charge (ESU x 10^10)
                 0.0000
    Dipole Moment (Debye)
         X       0.7848      Y      -1.9504      Z       0.0000
       Tot       2.1023
    Quadrupole Moments (Debye-Ang)
        XX     -42.3295     XY      -2.8778     YY     -49.8530
        XZ       0.0000     YZ      -0.0000     ZZ     -47.2846
    Octopole Moments (Debye-Ang^2)
       XXX     -82.9010    XXY     -10.1669    XYY     -31.1714
       YYY       1.5769    XXZ       0.0000    XYZ      -0.0000
       YYZ       0.0000    XZZ     -26.1643    YZZ       0.8851
       ZZZ       0.0000
    Hexadecapole Moments (Debye-Ang^3)
      XXXX    -752.7986   XXXY     -33.3042   XXYY    -143.9093
      XYYY     -13.5722   YYYY    -110.6696   XXXZ       0.0000
      XXYZ      -0.0000   XYYZ       0.0000   YYYZ      -0.0000
      XXZZ    -133.2350   XYZZ      -4.9292   YYZZ     -28.3773
      XZZZ       0.0000   YZZZ      -0.0000   ZZZZ     -64.6467
 -----------------------------------------------------------------
 Calculating analytic gradient of the SCF energy
 Gradient of SCF Energy
            1           2           3           4
    1  -0.0012313   0.0043177  -0.0013551  -0.0017313
    2  -0.0004320   0.0012430  -0.0010120   0.0002010
    3  -0.0000000  -0.0000000   0.0000000  -0.0000000
 Max gradient component =       4.318E-03
 RMS gradient           =       1.522E-03
 Gradient time:  CPU 2.88 s  wall 0.81 s
 Geometry Optimization Parameters
   NAtoms,    NIC,     NZ,  NCons,   NDum,   NFix, NCnnct, MaxDiis
        4      14       4       0       0       0       0       0

 Cartesian Hessian Update
 Hessian Updated using BFGS Update


** GEOMETRY OPTIMIZATION IN DELOCALIZED INTERNAL COORDINATES **
   Searching for a Minimum

   Optimization Cycle:   6

                       Coordinates (Angstroms)
     ATOM                X               Y               Z
      1  P         2.7250173010   -0.0535882437    0.0000000000
      2  N         1.3720966660    0.7740997533    0.0000000000
      3  I        -0.5362604565   -0.1340644087    0.0000000000
      4  H         2.3129720239   -1.4444145925    0.0000000000
   Point Group: cs    Number of degrees of freedom:     5


   Energy is  -7316.206459989

 Hessian Updated using BFGS Update

  5 Hessian modes will be used to form the next step
  Hessian Eigenvalues:
     0.071125    0.189834    0.202165    0.227352    0.476360

 Minimum Search - Taking Simple RFO Step
 Searching for Lamda that Minimizes Along All modes
 Value Taken    Lamda =  -0.00030717
 Step Taken.  Stepsize is  0.054449

                             Maximum     Tolerance    Cnvgd?
         Gradient           0.006174      0.000300      NO
         Displacement       0.033087      0.001200      NO
         Energy change     -0.000923      0.000001      NO


 New Cartesian Coordinates Obtained by Inverse Iteration

 Displacement from previous Coordinates is:  0.100512
 ----------------------------------------------------------------
             Standard Nuclear Orientation (Angstroms)
    I     Atom           X                Y                Z
 ----------------------------------------------------------------
    1      P       2.7219972630    -0.0519504792     0.0000000000
    2      N       1.3551069976     0.7565664641     0.0000000000
    3      I      -0.5502851582    -0.1068835763     0.0000000000
    4      H       2.3470064320    -1.4556999003     0.0000000000
 ----------------------------------------------------------------
 Molecular Point Group                 Cs    NOp =  2
 Largest Abelian Subgroup              Cs    NOp =  2
 Nuclear Repulsion Energy =   273.1490960752 hartrees
 There are       38 alpha and       38 beta electrons
 Applying Cartesian multipole field
    Component          Value
    ---------          -----
     (2,0,0)        1.00000E-11
     (0,2,0)        2.00000E-11
     (0,0,2)       -3.00000E-11
 Nucleus-field energy     =     0.0000000057 hartrees
 Requested basis set is 6-311++G(d,p)
 There are 48 shells and 121 basis functions
 A cutoff of  1.0D-11 yielded   1035 shell pairs
 There are      6969 function pairs (      7834 Cartesian)
 Smallest overlap matrix eigenvalue = 1.83E-03
 Guess MOs from SCF MO coefficient file

 -----------------------------------------------------------------------
  General SCF calculation program by
  Eric Jon Sundstrom, Paul Horn, Yuezhi Mao, Dmitri Zuev, Alec White,
  David Stuck, Shaama M.S., Shane Yost, Joonho Lee, David Small,
  Daniel Levine, Susi Lehtola, Hugh Burton, Evgeny Epifanovsky
 -----------------------------------------------------------------------
 Exchange:     0.2000 Hartree-Fock + 0.0800 Slater + 0.7200 B88
 Correlation:  0.1900 VWN1RPA + 0.8100 LYP
 Using SG-1 standard quadrature grid
 using 4 threads for integral computing
 -------------------------------------------------------
 OpenMP Integral computing Module                
 Release: version 2.0, May 2017, Q-Chem Inc. Pleasanton 
 -------------------------------------------------------
 -------------------------------------------------------
 OpenMP BLAS3 based DFT computing Module                
 Release: version 1.0, May 2013, Q-Chem Inc. Pittsburgh 
 -------------------------------------------------------
 A restricted SCF calculation will be
 performed using DIIS
 SCF converges when DIIS error is below 1.0e-08
 ---------------------------------------
  Cycle       Energy         DIIS error
 ---------------------------------------
    1   -7316.2062774681      3.23e-04  
    2   -7316.2065936926      2.08e-04  
    3   -7316.2064651944      3.47e-04  
    4   -7316.2066701652      4.24e-05  
    5   -7316.2066738725      1.46e-05  
    6   -7316.2066742525      2.58e-06  
    7   -7316.2066742660      7.81e-07  
    8   -7316.2066742679      1.38e-07  
    9   -7316.2066742680      1.79e-08  
   10   -7316.2066742680      5.94e-09  Convergence criterion met
 ---------------------------------------
 SCF time:   CPU 8.41s  wall 2.00s 
 SCF   energy in the final basis set =    -7316.2066742680
 Total energy in the final basis set =    -7316.2066742680

 --------------------------------------------------------------
             Orbital Energies (a.u.) and Symmetries
 --------------------------------------------------------------

 Alpha MOs, Restricted
 -- Occupied --                  
******* -176.32 -165.73 -165.72 -165.72  -77.10  -35.82  -31.31
  1 A'    2 A'    3 A'    1 A"    4 A'    5 A'    6 A'    7 A'                 
-31.306 -31.306 -22.963 -22.962 -22.961 -22.956 -22.956 -14.371
  2 A"    8 A'    9 A'    3 A"   10 A'    4 A"   11 A'   12 A'                 
 -6.600  -6.368  -4.782  -4.765  -4.764  -4.762  -4.761  -4.757
 13 A'   14 A'   15 A'    5 A"   16 A'    6 A"   17 A'   18 A'                 
 -2.048  -2.042  -2.042  -2.027  -2.027  -0.881  -0.667  -0.565
 19 A'    7 A"   20 A'    8 A"   21 A'   22 A'   23 A'   24 A'                 
 -0.444  -0.365  -0.363  -0.292  -0.272  -0.264
 25 A'    9 A"   26 A'   27 A'   10 A"   28 A'                                 
 -- Virtual --                   
 -0.119  -0.102  -0.001   0.014   0.037   0.042   0.044   0.088
 11 A"   29 A'   30 A'   31 A'   32 A'   33 A'   12 A"   34 A'                 
  0.110   0.131   0.148   0.154   0.184   0.209   0.214   0.223
 35 A'   36 A'   13 A"   37 A'   38 A'   14 A"   39 A'   40 A'                 
  0.273   0.278   0.324   0.358   0.393   0.417   0.426   0.455
 41 A'   15 A"   42 A'   43 A'   16 A"   17 A"   44 A'   45 A'                 
  0.466   0.600   0.611   0.635   0.649   0.668   0.792   0.834
 46 A'   18 A"   47 A'   48 A'   19 A"   49 A'   50 A'   51 A'                 
  0.856   0.951   1.021   1.153   1.274   1.296   1.334   1.392
 20 A"   52 A'   53 A'   54 A'   21 A"   55 A'   56 A'   22 A"                 
  1.414   1.531   1.553   1.652   1.966   1.966   2.098   2.111
 57 A'   23 A"   58 A'   59 A'   24 A"   60 A'   25 A"   61 A'                 
  2.219   2.549   2.618   3.766   3.786   3.949   3.957   3.962
 62 A'   63 A'   64 A'   26 A"   65 A'   27 A"   66 A'   67 A'                 
  3.987   4.018   4.210   4.363   5.970   5.984   6.008   6.985
 28 A"   68 A'   69 A'   70 A'   29 A"   71 A'   72 A'   73 A'                 
 13.782  13.839  13.963  27.811  28.315  28.326  28.341  28.521
 30 A"   74 A'   75 A'   76 A'   31 A"   77 A'   78 A'   32 A"                 
 28.525  28.535  28.551  28.641  35.271 127.862 127.870 127.891
 79 A'   33 A"   80 A'   81 A'   82 A'   34 A"   83 A'   84 A'                 
151.615 163.1171901.776
 85 A'   86 A'   87 A'                                                         

 Beta MOs, Restricted
 -- Occupied --                  
******* -176.32 -165.73 -165.72 -165.72  -77.10  -35.82  -31.31
  1 A'    2 A'    3 A'    1 A"    4 A'    5 A'    6 A'    7 A'                 
-31.306 -31.306 -22.963 -22.962 -22.961 -22.956 -22.956 -14.371
  2 A"    8 A'    9 A'    3 A"   10 A'    4 A"   11 A'   12 A'                 
 -6.600  -6.368  -4.782  -4.765  -4.764  -4.762  -4.761  -4.757
 13 A'   14 A'   15 A'    5 A"   16 A'    6 A"   17 A'   18 A'                 
 -2.048  -2.042  -2.042  -2.027  -2.027  -0.881  -0.667  -0.565
 19 A'    7 A"   20 A'    8 A"   21 A'   22 A'   23 A'   24 A'                 
 -0.444  -0.365  -0.363  -0.292  -0.272  -0.264
 25 A'    9 A"   26 A'   27 A'   10 A"   28 A'                                 
 -- Virtual --                   
 -0.119  -0.102  -0.001   0.014   0.037   0.042   0.044   0.088
 11 A"   29 A'   30 A'   31 A'   32 A'   33 A'   12 A"   34 A'                 
  0.110   0.131   0.148   0.154   0.184   0.209   0.214   0.223
 35 A'   36 A'   13 A"   37 A'   38 A'   14 A"   39 A'   40 A'                 
  0.273   0.278   0.324   0.358   0.393   0.417   0.426   0.455
 41 A'   15 A"   42 A'   43 A'   16 A"   17 A"   44 A'   45 A'                 
  0.466   0.600   0.611   0.635   0.649   0.668   0.792   0.834
 46 A'   18 A"   47 A'   48 A'   19 A"   49 A'   50 A'   51 A'                 
  0.856   0.951   1.021   1.153   1.274   1.296   1.334   1.392
 20 A"   52 A'   53 A'   54 A'   21 A"   55 A'   56 A'   22 A"                 
  1.414   1.531   1.553   1.652   1.966   1.966   2.098   2.111
 57 A'   23 A"   58 A'   59 A'   24 A"   60 A'   25 A"   61 A'                 
  2.219   2.549   2.618   3.766   3.786   3.949   3.957   3.962
 62 A'   63 A'   64 A'   26 A"   65 A'   27 A"   66 A'   67 A'                 
  3.987   4.018   4.210   4.363   5.970   5.984   6.008   6.985
 28 A"   68 A'   69 A'   70 A'   29 A"   71 A'   72 A'   73 A'                 
 13.782  13.839  13.963  27.811  28.315  28.326  28.341  28.521
 30 A"   74 A'   75 A'   76 A'   31 A"   77 A'   78 A'   32 A"                 
 28.525  28.535  28.551  28.641  35.271 127.862 127.870 127.891
 79 A'   33 A"   80 A'   81 A'   82 A'   34 A"   83 A'   84 A'                 
151.615 163.1171901.776
 85 A'   86 A'   87 A'                                                         
 --------------------------------------------------------------

          Ground-State Mulliken Net Atomic Charges

     Atom                 Charge (a.u.)
  ----------------------------------------
      1 P                     0.298871
      2 N                    -0.364538
      3 I                     0.130653
      4 H                    -0.064986
  ----------------------------------------
  Sum of atomic charges =     0.000000

 -----------------------------------------------------------------
                    Cartesian Multipole Moments
 -----------------------------------------------------------------
    Charge (ESU x 10^10)
                 0.0000
    Dipole Moment (Debye)
         X       0.7158      Y      -1.9156      Z       0.0000
       Tot       2.0450
    Quadrupole Moments (Debye-Ang)
        XX     -42.3520     XY      -2.9146     YY     -49.9151
        XZ      -0.0000     YZ      -0.0000     ZZ     -47.2534
    Octopole Moments (Debye-Ang^2)
       XXX     -81.8338    XXY     -10.7899    XYY     -30.6561
       YYY      -0.2290    XXZ       0.0000    XYZ       0.0000
       YYZ       0.0000    XZZ     -25.7503    YZZ       0.2000
       ZZZ       0.0000
    Hexadecapole Moments (Debye-Ang^3)
      XXXX    -752.4553   XXXY     -32.0799   XXYY    -144.3834
      XYYY     -11.5696   YYYY    -108.9627   XXXZ      -0.0000
      XXYZ       0.0000   XYYZ      -0.0000   YYYZ      -0.0000
      XXZZ    -133.4863   XYZZ      -4.3259   YYZZ     -28.0773
      XZZZ      -0.0000   YZZZ      -0.0000   ZZZZ     -64.5429
 -----------------------------------------------------------------
 Calculating analytic gradient of the SCF energy
 Gradient of SCF Energy
            1           2           3           4
    1   0.0010247   0.0003558  -0.0007251  -0.0006555
    2  -0.0014552   0.0021626  -0.0003800  -0.0003274
    3  -0.0000000   0.0000000  -0.0000000   0.0000000
 Max gradient component =       2.163E-03
 RMS gradient           =       8.746E-04
 Gradient time:  CPU 2.88 s  wall 0.82 s
 Geometry Optimization Parameters
   NAtoms,    NIC,     NZ,  NCons,   NDum,   NFix, NCnnct, MaxDiis
        4      14       4       0       0       0       0       0

 Cartesian Hessian Update
 Hessian Updated using BFGS Update


** GEOMETRY OPTIMIZATION IN DELOCALIZED INTERNAL COORDINATES **
   Searching for a Minimum

   Optimization Cycle:   7

                       Coordinates (Angstroms)
     ATOM                X               Y               Z
      1  P         2.7219972630   -0.0519504792    0.0000000000
      2  N         1.3551069976    0.7565664641    0.0000000000
      3  I        -0.5502851582   -0.1068835763    0.0000000000
      4  H         2.3470064320   -1.4556999003    0.0000000000
   Point Group: cs    Number of degrees of freedom:     5


   Energy is  -7316.206674268

 Hessian Updated using BFGS Update

  5 Hessian modes will be used to form the next step
  Hessian Eigenvalues:
     0.041863    0.161893    0.199076    0.236084    0.536376

 Minimum Search - Taking Simple RFO Step
 Searching for Lamda that Minimizes Along All modes
 Value Taken    Lamda =  -0.00014359
 Step Taken.  Stepsize is  0.054905

                             Maximum     Tolerance    Cnvgd?
         Gradient           0.002032      0.000300      NO
         Displacement       0.033603      0.001200      NO
         Energy change     -0.000214      0.000001      NO


 New Cartesian Coordinates Obtained by Inverse Iteration

 Displacement from previous Coordinates is:  0.088728
 ----------------------------------------------------------------
             Standard Nuclear Orientation (Angstroms)
    I     Atom           X                Y                Z
 ----------------------------------------------------------------
    1      P       2.7190789151    -0.0490124550     0.0000000000
    2      N       1.3413280691     0.7350669277     0.0000000000
    3      I      -0.5612240731    -0.0821163037     0.0000000000
    4      H       2.3746426233    -1.4619056606     0.0000000000
 ----------------------------------------------------------------
 Molecular Point Group                 Cs    NOp =  2
 Largest Abelian Subgroup              Cs    NOp =  2
 Nuclear Repulsion Energy =   273.7370910309 hartrees
 There are       38 alpha and       38 beta electrons
 Applying Cartesian multipole field
    Component          Value
    ---------          -----
     (2,0,0)        1.00000E-11
     (0,2,0)        2.00000E-11
     (0,0,2)       -3.00000E-11
 Nucleus-field energy     =     0.0000000057 hartrees
 Requested basis set is 6-311++G(d,p)
 There are 48 shells and 121 basis functions
 A cutoff of  1.0D-11 yielded   1037 shell pairs
 There are      6985 function pairs (      7850 Cartesian)
 Smallest overlap matrix eigenvalue = 1.81E-03
 Guess MOs from SCF MO coefficient file

 -----------------------------------------------------------------------
  General SCF calculation program by
  Eric Jon Sundstrom, Paul Horn, Yuezhi Mao, Dmitri Zuev, Alec White,
  David Stuck, Shaama M.S., Shane Yost, Joonho Lee, David Small,
  Daniel Levine, Susi Lehtola, Hugh Burton, Evgeny Epifanovsky
 -----------------------------------------------------------------------
 Exchange:     0.2000 Hartree-Fock + 0.0800 Slater + 0.7200 B88
 Correlation:  0.1900 VWN1RPA + 0.8100 LYP
 Using SG-1 standard quadrature grid
 using 4 threads for integral computing
 -------------------------------------------------------
 OpenMP Integral computing Module                
 Release: version 2.0, May 2017, Q-Chem Inc. Pleasanton 
 -------------------------------------------------------
 -------------------------------------------------------
 OpenMP BLAS3 based DFT computing Module                
 Release: version 1.0, May 2013, Q-Chem Inc. Pittsburgh 
 -------------------------------------------------------
 A restricted SCF calculation will be
 performed using DIIS
 SCF converges when DIIS error is below 1.0e-08
 ---------------------------------------
  Cycle       Energy         DIIS error
 ---------------------------------------
    1   -7316.2063268074      3.38e-04  
    2   -7316.2066110464      2.80e-04  
    3   -7316.2065376631      3.51e-04  
    4   -7316.2067458628      4.58e-05  
    5   -7316.2067504999      1.34e-05  
    6   -7316.2067508092      2.62e-06  
    7   -7316.2067508231      7.35e-07  
    8   -7316.2067508248      1.42e-07  
    9   -7316.2067508248      1.69e-08  
   10   -7316.2067508248      5.72e-09  Convergence criterion met
 ---------------------------------------
 SCF time:   CPU 8.42s  wall 2.00s 
 SCF   energy in the final basis set =    -7316.2067508248
 Total energy in the final basis set =    -7316.2067508248

 --------------------------------------------------------------
             Orbital Energies (a.u.) and Symmetries
 --------------------------------------------------------------

 Alpha MOs, Restricted
 -- Occupied --                  
******* -176.32 -165.73 -165.73 -165.73  -77.10  -35.82  -31.31
  1 A'    2 A'    3 A'    1 A"    4 A'    5 A'    6 A'    7 A'                 
-31.307 -31.306 -22.964 -22.963 -22.962 -22.957 -22.957 -14.369
  2 A"    8 A'    9 A'    3 A"   10 A'    4 A"   11 A'   12 A'                 
 -6.600  -6.369  -4.783  -4.766  -4.765  -4.761  -4.760  -4.756
 13 A'   14 A'   15 A'    5 A"   16 A'    6 A"   17 A'   18 A'                 
 -2.049  -2.043  -2.042  -2.028  -2.028  -0.882  -0.670  -0.563
 19 A'    7 A"   20 A'    8 A"   21 A'   22 A'   23 A'   24 A'                 
 -0.446  -0.366  -0.364  -0.291  -0.272  -0.262
 25 A'    9 A"   26 A'   27 A'   10 A"   28 A'                                 
 -- Virtual --                   
 -0.118  -0.099  -0.001   0.014   0.037   0.043   0.044   0.088
 11 A"   29 A'   30 A'   31 A'   32 A'   33 A'   12 A"   34 A'                 
  0.110   0.131   0.148   0.156   0.184   0.209   0.214   0.223
 35 A'   36 A'   13 A"   37 A'   38 A'   14 A"   39 A'   40 A'                 
  0.273   0.278   0.324   0.361   0.393   0.419   0.430   0.453
 41 A'   15 A"   42 A'   43 A'   16 A"   17 A"   44 A'   45 A'                 
  0.470   0.602   0.610   0.637   0.651   0.676   0.796   0.836
 46 A'   18 A"   47 A'   48 A'   19 A"   49 A'   50 A'   51 A'                 
  0.858   0.955   1.024   1.148   1.274   1.295   1.338   1.393
 20 A"   52 A'   53 A'   54 A'   21 A"   55 A'   56 A'   22 A"                 
  1.415   1.532   1.556   1.653   1.966   1.967   2.099   2.105
 57 A'   23 A"   58 A'   59 A'   60 A'   24 A"   25 A"   61 A'                 
  2.227   2.551   2.618   3.767   3.785   3.948   3.955   3.966
 62 A'   63 A'   64 A'   26 A"   65 A'   27 A"   66 A'   67 A'                 
  3.989   4.021   4.208   4.373   5.969   5.983   6.011   6.987
 28 A"   68 A'   69 A'   70 A'   29 A"   71 A'   72 A'   73 A'                 
 13.783  13.840  13.967  27.818  28.314  28.325  28.342  28.520
 30 A"   74 A'   75 A'   76 A'   31 A"   77 A'   78 A'   32 A"                 
 28.523  28.535  28.552  28.642  35.273 127.861 127.869 127.891
 79 A'   33 A"   80 A'   81 A'   82 A'   34 A"   83 A'   84 A'                 
151.620 163.1201901.782
 85 A'   86 A'   87 A'                                                         

 Beta MOs, Restricted
 -- Occupied --                  
******* -176.32 -165.73 -165.73 -165.73  -77.10  -35.82  -31.31
  1 A'    2 A'    3 A'    1 A"    4 A'    5 A'    6 A'    7 A'                 
-31.307 -31.306 -22.964 -22.963 -22.962 -22.957 -22.957 -14.369
  2 A"    8 A'    9 A'    3 A"   10 A'    4 A"   11 A'   12 A'                 
 -6.600  -6.369  -4.783  -4.766  -4.765  -4.761  -4.760  -4.756
 13 A'   14 A'   15 A'    5 A"   16 A'    6 A"   17 A'   18 A'                 
 -2.049  -2.043  -2.042  -2.028  -2.028  -0.882  -0.670  -0.563
 19 A'    7 A"   20 A'    8 A"   21 A'   22 A'   23 A'   24 A'                 
 -0.446  -0.366  -0.364  -0.291  -0.272  -0.262
 25 A'    9 A"   26 A'   27 A'   10 A"   28 A'                                 
 -- Virtual --                   
 -0.118  -0.099  -0.001   0.014   0.037   0.043   0.044   0.088
 11 A"   29 A'   30 A'   31 A'   32 A'   33 A'   12 A"   34 A'                 
  0.110   0.131   0.148   0.156   0.184   0.209   0.214   0.223
 35 A'   36 A'   13 A"   37 A'   38 A'   14 A"   39 A'   40 A'                 
  0.273   0.278   0.324   0.361   0.393   0.419   0.430   0.453
 41 A'   15 A"   42 A'   43 A'   16 A"   17 A"   44 A'   45 A'                 
  0.470   0.602   0.610   0.637   0.651   0.676   0.796   0.836
 46 A'   18 A"   47 A'   48 A'   19 A"   49 A'   50 A'   51 A'                 
  0.858   0.955   1.024   1.148   1.274   1.295   1.338   1.393
 20 A"   52 A'   53 A'   54 A'   21 A"   55 A'   56 A'   22 A"                 
  1.415   1.532   1.556   1.653   1.966   1.967   2.099   2.105
 57 A'   23 A"   58 A'   59 A'   60 A'   24 A"   25 A"   61 A'                 
  2.227   2.551   2.618   3.767   3.785   3.948   3.955   3.966
 62 A'   63 A'   64 A'   26 A"   65 A'   27 A"   66 A'   67 A'                 
  3.989   4.021   4.208   4.373   5.969   5.983   6.011   6.987
 28 A"   68 A'   69 A'   70 A'   29 A"   71 A'   72 A'   73 A'                 
 13.783  13.840  13.967  27.818  28.314  28.325  28.342  28.520
 30 A"   74 A'   75 A'   76 A'   31 A"   77 A'   78 A'   32 A"                 
 28.523  28.535  28.552  28.642  35.273 127.861 127.869 127.891
 79 A'   33 A"   80 A'   81 A'   82 A'   34 A"   83 A'   84 A'                 
151.620 163.1201901.782
 85 A'   86 A'   87 A'                                                         
 --------------------------------------------------------------

          Ground-State Mulliken Net Atomic Charges

     Atom                 Charge (a.u.)
  ----------------------------------------
      1 P                     0.297271
      2 N                    -0.371998
      3 I                     0.142361
      4 H                    -0.067635
  ----------------------------------------
  Sum of atomic charges =     0.000000

 -----------------------------------------------------------------
                    Cartesian Multipole Moments
 -----------------------------------------------------------------
    Charge (ESU x 10^10)
                 0.0000
    Dipole Moment (Debye)
         X       0.6479      Y      -1.8658      Z      -0.0000
       Tot       1.9751
    Quadrupole Moments (Debye-Ang)
        XX     -42.3553     XY      -2.9138     YY     -49.9698
        XZ      -0.0000     YZ       0.0000     ZZ     -47.2047
    Octopole Moments (Debye-Ang^2)
       XXX     -80.9310    XXY     -11.2121    XYY     -30.2656
       YYY      -1.7740    XXZ      -0.0000    XYZ      -0.0000
       YYZ      -0.0000    XZZ     -25.3927    YZZ      -0.4004
       ZZZ      -0.0000
    Hexadecapole Moments (Debye-Ang^3)
      XXXX    -751.3020   XXXY     -30.7052   XXYY    -144.8574
      XYYY      -9.5916   YYYY    -107.3043   XXXZ      -0.0000
      XXYZ       0.0000   XYYZ      -0.0000   YYYZ       0.0000
      XXZZ    -133.5576   XYZZ      -3.7613   YYZZ     -27.7770
      XZZZ      -0.0000   YZZZ       0.0000   ZZZZ     -64.3927
 -----------------------------------------------------------------
 Calculating analytic gradient of the SCF energy
 Gradient of SCF Energy
            1           2           3           4
    1   0.0005736  -0.0008360   0.0004097  -0.0001474
    2  -0.0004301   0.0003667   0.0002661  -0.0002027
    3  -0.0000000   0.0000000   0.0000000   0.0000000
 Max gradient component =       8.360E-04
 RMS gradient           =       3.707E-04
 Gradient time:  CPU 2.87 s  wall 0.81 s
 Geometry Optimization Parameters
   NAtoms,    NIC,     NZ,  NCons,   NDum,   NFix, NCnnct, MaxDiis
        4      14       4       0       0       0       0       0

 Cartesian Hessian Update
 Hessian Updated using BFGS Update


** GEOMETRY OPTIMIZATION IN DELOCALIZED INTERNAL COORDINATES **
   Searching for a Minimum

   Optimization Cycle:   8

                       Coordinates (Angstroms)
     ATOM                X               Y               Z
      1  P         2.7190789151   -0.0490124550    0.0000000000
      2  N         1.3413280691    0.7350669277    0.0000000000
      3  I        -0.5612240731   -0.0821163037    0.0000000000
      4  H         2.3746426233   -1.4619056606    0.0000000000
   Point Group: cs    Number of degrees of freedom:     5


   Energy is  -7316.206750825

 Hessian Updated using BFGS Update

  5 Hessian modes will be used to form the next step
  Hessian Eigenvalues:
     0.045813    0.149459    0.198545    0.236140    0.533833

 Minimum Search - Taking Simple RFO Step
 Searching for Lamda that Minimizes Along All modes
 Value Taken    Lamda =  -0.00000361
 Step Taken.  Stepsize is  0.004815

                             Maximum     Tolerance    Cnvgd?
         Gradient           0.000638      0.000300      NO
         Displacement       0.003249      0.001200      NO
         Energy change     -0.000077      0.000001      NO


 New Cartesian Coordinates Obtained by Inverse Iteration

 Displacement from previous Coordinates is:  0.006574
 ----------------------------------------------------------------
             Standard Nuclear Orientation (Angstroms)
    I     Atom           X                Y                Z
 ----------------------------------------------------------------
    1      P       2.7190820717    -0.0489624194     0.0000000000
    2      N       1.3419459174     0.7340028907     0.0000000000
    3      I      -0.5636840602    -0.0810436651     0.0000000000
    4      H       2.3764816056    -1.4619642978     0.0000000000
 ----------------------------------------------------------------
 Molecular Point Group                 Cs    NOp =  2
 Largest Abelian Subgroup              Cs    NOp =  2
 Nuclear Repulsion Energy =   273.5642163543 hartrees
 There are       38 alpha and       38 beta electrons
 Applying Cartesian multipole field
    Component          Value
    ---------          -----
     (2,0,0)        1.00000E-11
     (0,2,0)        2.00000E-11
     (0,0,2)       -3.00000E-11
 Nucleus-field energy     =     0.0000000057 hartrees
 Requested basis set is 6-311++G(d,p)
 There are 48 shells and 121 basis functions
 A cutoff of  1.0D-11 yielded   1036 shell pairs
 There are      6982 function pairs (      7847 Cartesian)
 Smallest overlap matrix eigenvalue = 1.81E-03
 Guess MOs from SCF MO coefficient file

 -----------------------------------------------------------------------
  General SCF calculation program by
  Eric Jon Sundstrom, Paul Horn, Yuezhi Mao, Dmitri Zuev, Alec White,
  David Stuck, Shaama M.S., Shane Yost, Joonho Lee, David Small,
  Daniel Levine, Susi Lehtola, Hugh Burton, Evgeny Epifanovsky
 -----------------------------------------------------------------------
 Exchange:     0.2000 Hartree-Fock + 0.0800 Slater + 0.7200 B88
 Correlation:  0.1900 VWN1RPA + 0.8100 LYP
 Using SG-1 standard quadrature grid
 using 4 threads for integral computing
 -------------------------------------------------------
 OpenMP Integral computing Module                
 Release: version 2.0, May 2017, Q-Chem Inc. Pleasanton 
 -------------------------------------------------------
 -------------------------------------------------------
 OpenMP BLAS3 based DFT computing Module                
 Release: version 1.0, May 2013, Q-Chem Inc. Pittsburgh 
 -------------------------------------------------------
 A restricted SCF calculation will be
 performed using DIIS
 SCF converges when DIIS error is below 1.0e-08
 ---------------------------------------
  Cycle       Energy         DIIS error
 ---------------------------------------
    1   -7316.2067498609      2.69e-05  
    2   -7316.2067519893      8.24e-06  
    3   -7316.2067519571      9.14e-06  
    4   -7316.2067521167      4.46e-06  
    5   -7316.2067521451      1.96e-06  
    6   -7316.2067521515      2.63e-07  
    7   -7316.2067521518      5.76e-08  
    8   -7316.2067521517      1.14e-08  
    9   -7316.2067521517      2.49e-09  Convergence criterion met
 ---------------------------------------
 SCF time:   CPU 7.59s  wall 2.00s 
 SCF   energy in the final basis set =    -7316.2067521517
 Total energy in the final basis set =    -7316.2067521517

 --------------------------------------------------------------
             Orbital Energies (a.u.) and Symmetries
 --------------------------------------------------------------

 Alpha MOs, Restricted
 -- Occupied --                  
******* -176.32 -165.73 -165.73 -165.73  -77.10  -35.82  -31.31
  1 A'    2 A'    3 A'    1 A"    4 A'    5 A'    6 A'    7 A'                 
-31.307 -31.306 -22.964 -22.963 -22.962 -22.957 -22.957 -14.369
  2 A"    8 A'    9 A'    3 A"   10 A'    4 A"   11 A'   12 A'                 
 -6.600  -6.369  -4.783  -4.766  -4.765  -4.761  -4.760  -4.756
 13 A'   14 A'   15 A'    5 A"   16 A'    6 A"   17 A'   18 A'                 
 -2.049  -2.043  -2.042  -2.028  -2.028  -0.882  -0.670  -0.563
 19 A'    7 A"   20 A'    8 A"   21 A'   22 A'   23 A'   24 A'                 
 -0.446  -0.366  -0.364  -0.291  -0.272  -0.262
 25 A'    9 A"   26 A'   27 A'   10 A"   28 A'                                 
 -- Virtual --                   
 -0.117  -0.099  -0.001   0.014   0.037   0.043   0.044   0.088
 11 A"   29 A'   30 A'   31 A'   32 A'   33 A'   12 A"   34 A'                 
  0.110   0.131   0.148   0.156   0.184   0.209   0.214   0.223
 35 A'   36 A'   13 A"   37 A'   38 A'   14 A"   39 A'   40 A'                 
  0.273   0.278   0.324   0.361   0.393   0.419   0.430   0.453
 41 A'   15 A"   42 A'   43 A'   16 A"   17 A"   44 A'   45 A'                 
  0.470   0.601   0.609   0.638   0.651   0.676   0.796   0.836
 46 A'   18 A"   47 A'   48 A'   19 A"   49 A'   50 A'   51 A'                 
  0.858   0.955   1.025   1.148   1.274   1.294   1.338   1.393
 20 A"   52 A'   53 A'   54 A'   21 A"   55 A'   56 A'   22 A"                 
  1.415   1.532   1.556   1.653   1.966   1.967   2.100   2.105
 57 A'   23 A"   58 A'   59 A'   60 A'   24 A"   25 A"   61 A'                 
  2.227   2.551   2.619   3.767   3.786   3.948   3.955   3.967
 62 A'   63 A'   64 A'   26 A"   65 A'   27 A"   66 A'   67 A'                 
  3.989   4.021   4.209   4.372   5.969   5.983   6.010   6.988
 28 A"   68 A'   69 A'   70 A'   29 A"   71 A'   72 A'   73 A'                 
 13.783  13.840  13.968  27.817  28.314  28.325  28.342  28.520
 30 A"   74 A'   75 A'   76 A'   31 A"   77 A'   78 A'   32 A"                 
 28.523  28.535  28.552  28.642  35.273 127.861 127.869 127.891
 79 A'   33 A"   80 A'   81 A'   82 A'   34 A"   83 A'   84 A'                 
151.620 163.1201901.781
 85 A'   86 A'   87 A'                                                         

 Beta MOs, Restricted
 -- Occupied --                  
******* -176.32 -165.73 -165.73 -165.73  -77.10  -35.82  -31.31
  1 A'    2 A'    3 A'    1 A"    4 A'    5 A'    6 A'    7 A'                 
-31.307 -31.306 -22.964 -22.963 -22.962 -22.957 -22.957 -14.369
  2 A"    8 A'    9 A'    3 A"   10 A'    4 A"   11 A'   12 A'                 
 -6.600  -6.369  -4.783  -4.766  -4.765  -4.761  -4.760  -4.756
 13 A'   14 A'   15 A'    5 A"   16 A'    6 A"   17 A'   18 A'                 
 -2.049  -2.043  -2.042  -2.028  -2.028  -0.882  -0.670  -0.563
 19 A'    7 A"   20 A'    8 A"   21 A'   22 A'   23 A'   24 A'                 
 -0.446  -0.366  -0.364  -0.291  -0.272  -0.262
 25 A'    9 A"   26 A'   27 A'   10 A"   28 A'                                 
 -- Virtual --                   
 -0.117  -0.099  -0.001   0.014   0.037   0.043   0.044   0.088
 11 A"   29 A'   30 A'   31 A'   32 A'   33 A'   12 A"   34 A'                 
  0.110   0.131   0.148   0.156   0.184   0.209   0.214   0.223
 35 A'   36 A'   13 A"   37 A'   38 A'   14 A"   39 A'   40 A'                 
  0.273   0.278   0.324   0.361   0.393   0.419   0.430   0.453
 41 A'   15 A"   42 A'   43 A'   16 A"   17 A"   44 A'   45 A'                 
  0.470   0.601   0.609   0.638   0.651   0.676   0.796   0.836
 46 A'   18 A"   47 A'   48 A'   19 A"   49 A'   50 A'   51 A'                 
  0.858   0.955   1.025   1.148   1.274   1.294   1.338   1.393
 20 A"   52 A'   53 A'   54 A'   21 A"   55 A'   56 A'   22 A"                 
  1.415   1.532   1.556   1.653   1.966   1.967   2.100   2.105
 57 A'   23 A"   58 A'   59 A'   60 A'   24 A"   25 A"   61 A'                 
  2.227   2.551   2.619   3.767   3.786   3.948   3.955   3.967
 62 A'   63 A'   64 A'   26 A"   65 A'   27 A"   66 A'   67 A'                 
  3.989   4.021   4.209   4.372   5.969   5.983   6.010   6.988
 28 A"   68 A'   69 A'   70 A'   29 A"   71 A'   72 A'   73 A'                 
 13.783  13.840  13.968  27.817  28.314  28.325  28.342  28.520
 30 A"   74 A'   75 A'   76 A'   31 A"   77 A'   78 A'   32 A"                 
 28.523  28.535  28.552  28.642  35.273 127.861 127.869 127.891
 79 A'   33 A"   80 A'   81 A'   82 A'   34 A"   83 A'   84 A'                 
151.620 163.1201901.781
 85 A'   86 A'   87 A'                                                         
 --------------------------------------------------------------

          Ground-State Mulliken Net Atomic Charges

     Atom                 Charge (a.u.)
  ----------------------------------------
      1 P                     0.297489
      2 N                    -0.371828
      3 I                     0.141802
      4 H                    -0.067463
  ----------------------------------------
  Sum of atomic charges =     0.000000

 -----------------------------------------------------------------
                    Cartesian Multipole Moments
 -----------------------------------------------------------------
    Charge (ESU x 10^10)
                 0.0000
    Dipole Moment (Debye)
         X       0.6522      Y      -1.8648      Z       0.0000
       Tot       1.9755
    Quadrupole Moments (Debye-Ang)
        XX     -42.3316     XY      -2.9174     YY     -49.9700
        XZ      -0.0000     YZ       0.0000     ZZ     -47.2047
    Octopole Moments (Debye-Ang^2)
       XXX     -80.6819    XXY     -11.2355    XYY     -30.1874
       YYY      -1.8430    XXZ       0.0000    XYZ       0.0000
       YYZ       0.0000    XZZ     -25.3139    YZZ      -0.4266
       ZZZ       0.0000
    Hexadecapole Moments (Debye-Ang^3)
      XXXX    -751.4904   XXXY     -30.6727   XXYY    -144.9477
      XYYY      -9.5326   YYYY    -107.2119   XXXZ      -0.0000
      XXYZ       0.0000   XYYZ      -0.0000   YYYZ       0.0000
      XXZZ    -133.6171   XYZZ      -3.7453   YYZZ     -27.7629
      XZZZ      -0.0000   YZZZ       0.0000   ZZZZ     -64.3944
 -----------------------------------------------------------------
 Calculating analytic gradient of the SCF energy
 Gradient of SCF Energy
            1           2           3           4
    1  -0.0000128   0.0002660  -0.0001492  -0.0001040
    2  -0.0001226   0.0000162   0.0001688  -0.0000623
    3  -0.0000000  -0.0000000  -0.0000000   0.0000000
 Max gradient component =       2.660E-04
 RMS gradient           =       1.124E-04
 Gradient time:  CPU 2.88 s  wall 0.84 s
 Geometry Optimization Parameters
   NAtoms,    NIC,     NZ,  NCons,   NDum,   NFix, NCnnct, MaxDiis
        4      14       4       0       0       0       0       0

 Cartesian Hessian Update
 Hessian Updated using BFGS Update


** GEOMETRY OPTIMIZATION IN DELOCALIZED INTERNAL COORDINATES **
   Searching for a Minimum

   Optimization Cycle:   9

                       Coordinates (Angstroms)
     ATOM                X               Y               Z
      1  P         2.7190820717   -0.0489624194    0.0000000000
      2  N         1.3419459174    0.7340028907    0.0000000000
      3  I        -0.5636840602   -0.0810436651    0.0000000000
      4  H         2.3764816056   -1.4619642978    0.0000000000
   Point Group: cs    Number of degrees of freedom:     5


   Energy is  -7316.206752152

 Hessian Updated using BFGS Update

  5 Hessian modes will be used to form the next step
  Hessian Eigenvalues:
     0.047395    0.182421    0.203042    0.240698    0.512053

 Minimum Search - Taking Simple RFO Step
 Searching for Lamda that Minimizes Along All modes
 Value Taken    Lamda =   0.00000000
 Step Taken.  Stepsize is  0.001410

                             Maximum     Tolerance    Cnvgd?
         Gradient           0.000127      0.000300     YES
         Displacement       0.001026      0.001200     YES
         Energy change     -0.000001      0.000001      NO


                       Distance Matrix (Angstroms)
             P (  1)   N (  2)   I (  3)
   N (  2)  1.584152
   I (  3)  3.282923  2.072613
   H (  4)  1.453943  2.427455  3.248310

 Final energy is   -7316.2067521517429     


 ******************************
 **  OPTIMIZATION CONVERGED  **
 ******************************

                       Coordinates (Angstroms)
     ATOM                X               Y               Z
      1  P         2.7190820717   -0.0489624194    0.0000000000
      2  N         1.3419459174    0.7340028907    0.0000000000
      3  I        -0.5636840602   -0.0810436651    0.0000000000
      4  H         2.3764816056   -1.4619642978    0.0000000000

Z-matrix Print:
$molecule
0 1
I 
N  1 2.072613
P  2 1.584152 1 127.223161
H  3 1.453943 2 105.991140 1 -0.000000 0
$end


 --------------------------------------------------------------
             Orbital Energies (a.u.) and Symmetries
 --------------------------------------------------------------

 Alpha MOs, Restricted
 -- Occupied --                  
******* -176.32 -165.73 -165.73 -165.73  -77.10  -35.82  -31.31
  1 A'    2 A'    3 A'    1 A"    4 A'    5 A'    6 A'    7 A'                 
-31.307 -31.306 -22.964 -22.963 -22.962 -22.957 -22.957 -14.369
  2 A"    8 A'    9 A'    3 A"   10 A'    4 A"   11 A'   12 A'                 
 -6.600  -6.369  -4.783  -4.766  -4.765  -4.761  -4.760  -4.756
 13 A'   14 A'   15 A'    5 A"   16 A'    6 A"   17 A'   18 A'                 
 -2.049  -2.043  -2.042  -2.028  -2.028  -0.882  -0.670  -0.563
 19 A'    7 A"   20 A'    8 A"   21 A'   22 A'   23 A'   24 A'                 
 -0.446  -0.366  -0.364  -0.291  -0.272  -0.262
 25 A'    9 A"   26 A'   27 A'   10 A"   28 A'                                 
 -- Virtual --                   
 -0.117  -0.099  -0.001   0.014   0.037   0.043   0.044   0.088
 11 A"   29 A'   30 A'   31 A'   32 A'   33 A'   12 A"   34 A'                 
  0.110   0.131   0.148   0.156   0.184   0.209   0.214   0.223
 35 A'   36 A'   13 A"   37 A'   38 A'   14 A"   39 A'   40 A'                 
  0.273   0.278   0.324   0.361   0.393   0.419   0.430   0.453
 41 A'   15 A"   42 A'   43 A'   16 A"   17 A"   44 A'   45 A'                 
  0.470   0.601   0.609   0.638   0.651   0.676   0.796   0.836
 46 A'   18 A"   47 A'   48 A'   19 A"   49 A'   50 A'   51 A'                 
  0.858   0.955   1.025   1.148   1.274   1.294   1.338   1.393
 20 A"   52 A'   53 A'   54 A'   21 A"   55 A'   56 A'   22 A"                 
  1.415   1.532   1.556   1.653   1.966   1.967   2.100   2.105
 57 A'   23 A"   58 A'   59 A'   60 A'   24 A"   25 A"   61 A'                 
  2.227   2.551   2.619   3.767   3.786   3.948   3.955   3.967
 62 A'   63 A'   64 A'   26 A"   65 A'   27 A"   66 A'   67 A'                 
  3.989   4.021   4.209   4.372   5.969   5.983   6.010   6.988
 28 A"   68 A'   69 A'   70 A'   29 A"   71 A'   72 A'   73 A'                 
 13.783  13.840  13.968  27.817  28.314  28.325  28.342  28.520
 30 A"   74 A'   75 A'   76 A'   31 A"   77 A'   78 A'   32 A"                 
 28.523  28.535  28.552  28.642  35.273 127.861 127.869 127.891
 79 A'   33 A"   80 A'   81 A'   82 A'   34 A"   83 A'   84 A'                 
151.620 163.1201901.781
 85 A'   86 A'   87 A'                                                         

 Beta MOs, Restricted
 -- Occupied --                  
******* -176.32 -165.73 -165.73 -165.73  -77.10  -35.82  -31.31
  1 A'    2 A'    3 A'    1 A"    4 A'    5 A'    6 A'    7 A'                 
-31.307 -31.306 -22.964 -22.963 -22.962 -22.957 -22.957 -14.369
  2 A"    8 A'    9 A'    3 A"   10 A'    4 A"   11 A'   12 A'                 
 -6.600  -6.369  -4.783  -4.766  -4.765  -4.761  -4.760  -4.756
 13 A'   14 A'   15 A'    5 A"   16 A'    6 A"   17 A'   18 A'                 
 -2.049  -2.043  -2.042  -2.028  -2.028  -0.882  -0.670  -0.563
 19 A'    7 A"   20 A'    8 A"   21 A'   22 A'   23 A'   24 A'                 
 -0.446  -0.366  -0.364  -0.291  -0.272  -0.262
 25 A'    9 A"   26 A'   27 A'   10 A"   28 A'                                 
 -- Virtual --                   
 -0.117  -0.099  -0.001   0.014   0.037   0.043   0.044   0.088
 11 A"   29 A'   30 A'   31 A'   32 A'   33 A'   12 A"   34 A'                 
  0.110   0.131   0.148   0.156   0.184   0.209   0.214   0.223
 35 A'   36 A'   13 A"   37 A'   38 A'   14 A"   39 A'   40 A'                 
  0.273   0.278   0.324   0.361   0.393   0.419   0.430   0.453
 41 A'   15 A"   42 A'   43 A'   16 A"   17 A"   44 A'   45 A'                 
  0.470   0.601   0.609   0.638   0.651   0.676   0.796   0.836
 46 A'   18 A"   47 A'   48 A'   19 A"   49 A'   50 A'   51 A'                 
  0.858   0.955   1.025   1.148   1.274   1.294   1.338   1.393
 20 A"   52 A'   53 A'   54 A'   21 A"   55 A'   56 A'   22 A"                 
  1.415   1.532   1.556   1.653   1.966   1.967   2.100   2.105
 57 A'   23 A"   58 A'   59 A'   60 A'   24 A"   25 A"   61 A'                 
  2.227   2.551   2.619   3.767   3.786   3.948   3.955   3.967
 62 A'   63 A'   64 A'   26 A"   65 A'   27 A"   66 A'   67 A'                 
  3.989   4.021   4.209   4.372   5.969   5.983   6.010   6.988
 28 A"   68 A'   69 A'   70 A'   29 A"   71 A'   72 A'   73 A'                 
 13.783  13.840  13.968  27.817  28.314  28.325  28.342  28.520
 30 A"   74 A'   75 A'   76 A'   31 A"   77 A'   78 A'   32 A"                 
 28.523  28.535  28.552  28.642  35.273 127.861 127.869 127.891
 79 A'   33 A"   80 A'   81 A'   82 A'   34 A"   83 A'   84 A'                 
151.620 163.1201901.781
 85 A'   86 A'   87 A'                                                         
 --------------------------------------------------------------

          Ground-State Mulliken Net Atomic Charges

     Atom                 Charge (a.u.)
  ----------------------------------------
      1 P                     0.297489
      2 N                    -0.371828
      3 I                     0.141802
      4 H                    -0.067463
  ----------------------------------------
  Sum of atomic charges =     0.000000

 -----------------------------------------------------------------
                    Cartesian Multipole Moments
 -----------------------------------------------------------------
    Charge (ESU x 10^10)
                 0.0000
    Dipole Moment (Debye)
         X       0.6522      Y      -1.8648      Z       0.0000
       Tot       1.9755
    Quadrupole Moments (Debye-Ang)
        XX     -42.3316     XY      -2.9174     YY     -49.9700
        XZ      -0.0000     YZ       0.0000     ZZ     -47.2047
    Octopole Moments (Debye-Ang^2)
       XXX     -80.6819    XXY     -11.2355    XYY     -30.1874
       YYY      -1.8430    XXZ       0.0000    XYZ       0.0000
       YYZ       0.0000    XZZ     -25.3139    YZZ      -0.4266
       ZZZ       0.0000
    Hexadecapole Moments (Debye-Ang^3)
      XXXX    -751.4904   XXXY     -30.6727   XXYY    -144.9477
      XYYY      -9.5326   YYYY    -107.2119   XXXZ      -0.0000
      XXYZ       0.0000   XYYZ      -0.0000   YYYZ       0.0000
      XXZZ    -133.6171   XYZZ      -3.7453   YYZZ     -27.7629
      XZZZ      -0.0000   YZZZ       0.0000   ZZZZ     -64.3944
 -----------------------------------------------------------------
Archival summary:
1\1\TWL01\OPT\ProcedureUnspecified\BasisUnspecified\1111\taweetha\SunNov2517:42:502018SunNov2517:42:502018\0\\#,OPT,ProcedureUnspecified,BasisUnspecified,\\0,1\I\N,1,2.07261\P,2,1.58415,1,127.223\H,3,1.45394,2,105.991,1,-0,0\\\@

 Total job time:  30.48s(wall), 107.38s(cpu) 
 Sun Nov 25 17:42:50 2018

        *************************************************************
        *                                                           *
        *  Thank you very much for using Q-Chem.  Have a nice day.  *
        *                                                           *
        *************************************************************


 
User input: 2 of 2 
 
Q-Chem Developer Version!
                  Welcome to Q-Chem
     A Quantum Leap Into The Future Of Chemistry


 Q-Chem 5.1, Q-Chem, Inc., Pleasanton, CA (2018)

 Yihan Shao,  Zhengting Gan,  E. Epifanovsky,  A. T. B. Gilbert,  M. Wormit,  
 J. Kussmann,  A. W. Lange,  A. Behn,  Jia Deng,  Xintian Feng,  D. Ghosh,  
 M. Goldey,  P. R. Horn,  L. D. Jacobson,  I. Kaliman,  T. Kus,  A. Landau,  
 Jie Liu,  E. I. Proynov,  R. M. Richard,  R. P. Steele,  E. J. Sundstrom,  
 H. L. Woodcock III,  P. M. Zimmerman,  D. Zuev,  B. Albrecht,  E. Alguire,  
 S. A. Baeppler,  D. Barton,  Z. Benda,  Y. A. Bernard,  E. J. Berquist,  
 K. B. Bravaya,  H. Burton,  D. Casanova,  Chun-Min Chang,  Yunqing Chen,  
 A. Chien,  K. D. Closser,  M. P. Coons,  S. Coriani,  S. Dasgupta,  
 A. L. Dempwolff,  M. Diedenhofen,  Hainam Do,  R. G. Edgar,  Po-Tung Fang,  
 S. Faraji,  S. Fatehi,  Qingguo Feng,  K. D. Fenk,  J. Fosso-Tande,  
 Qinghui Ge,  A. Ghysels,  G. Gidofalvi,  J. Gomes,  J. Gonthier,  A. Gunina,  
 D. Hait,  M. W. D. Hanson-Heine,  P. H. P. Harbach,  A. W. Hauser,  
 J. E. Herr,  E. G. Hohenstein,  Z. C. Holden,  Kerwin Hui,  B. C. Huynh,  
 T.-C. Jagau,  Hyunjun Ji,  B. Kaduk,  K. Khistyaev,  Jaehoon Kim,  
 P. Klunzinger,  K. Koh,  D. Kosenkov,  L. Koulias,  T. Kowalczyk,  
 C. M. Krauter,  A. Kunitsa,  Ka Un Lao,  A. Laurent,  K. V. Lawler,  
 Joonho Lee,  D. Lefrancois,  S. Lehtola,  D. S. Levine,  Yi-Pei Li,  
 You-Sheng Lin,  Fenglai Liu,  E. Livshits,  A. Luenser,  P. Manohar,  
 E. Mansoor,  S. F. Manzer,  Shan-Ping Mao,  Yuezhi Mao,  N. Mardirossian,  
 A. V. Marenich,  T. Markovich,  L. A. Martinez-Martinez,  S. A. Maurer,  
 N. J. Mayhall,  S. C. McKenzie,  J.-M. Mewes,  A. F. Morrison,  
 J. W. Mullinax,  K. Nanda,  T. S. Nguyen-Beck,  R. Olivares-Amaya,  
 J. A. Parkhill,  T. M. Perrine,  F. Plasser,  P. Pokhilko,  S. Prager,  
 A. Prociuk,  E. Ramos,  D. R. Rehn,  F. Rob,  M. Schneider,  N. Sergueev,  
 S. M. Sharada,  S. Sharma,  D. W. Small,  T. Stauch,  T. Stein,  
 Yu-Chuan Su,  A. J. W. Thom,  A. Tkatchenko,  T. Tsuchimochi,  N. M. Tubman,  
 L. Vogt,  M. L. Vidal,  O. Vydrov,  M. A. Watson,  J. Wenzel,  
 M. de Wergifosse,  T. A. Wesolowski,  A. White,  J. Witte,  A. Yamada,  
 Jun Yang,  K. Yao,  S. Yeganeh,  S. R. Yost,  Zhi-Qiang You,  A. Zech,  
 Igor Ying Zhang,  Xing Zhang,  Yan Zhao,  Ying Zhu,  B. R. Brooks,  
 G. K. L. Chan,  C. J. Cramer,  M. S. Gordon,  W. J. Hehre,  A. Klamt,  
 M. W. Schmidt,  C. D. Sherrill,  D. G. Truhlar,  A. Aspuru-Guzik,  R. Baer,  
 A. T. Bell,  N. A. Besley,  Jeng-Da Chai,  A. E. DePrince, III,  
 R. A. DiStasio Jr.,  A. Dreuw,  B. D. Dunietz,  T. R. Furlani,  
 Chao-Ping Hsu,  Yousung Jung,  Jing Kong,  D. S. Lambrecht,  WanZhen Liang,  
 C. Ochsenfeld,  V. A. Rassolov,  L. V. Slipchenko,  J. E. Subotnik,  
 T. Van Voorhis,  J. M. Herbert,  A. I. Krylov,  P. M. W. Gill,  M. Head-Gordon

 Contributors to earlier versions of Q-Chem not listed above: 
 R. D. Adamson,  B. Austin,  J. Baker,  G. J. O. Beran,  K. Brandhorst,  
 S. T. Brown,  E. F. C. Byrd,  A. K. Chakraborty,  C.-L. Cheng,  
 Siu Hung Chien,  D. M. Chipman,  D. L. Crittenden,  H. Dachsel,  
 R. J. Doerksen,  A. D. Dutoi,  L. Fusti-Molnar,  W. A. Goddard III,  
 A. Golubeva-Zadorozhnaya,  S. R. Gwaltney,  G. Hawkins,  A. Heyden,  
 S. Hirata,  G. Kedziora,  F. J. Keil,  C. Kelley,  Jihan Kim,  R. A. King,  
 R. Z. Khaliullin,  P. P. Korambath,  W. Kurlancheek,  A. M. Lee,  M. S. Lee,  
 S. V. Levchenko,  Ching Yeh Lin,  D. Liotard,  R. C. Lochan,  I. Lotan,  
 P. E. Maslen,  N. Nair,  D. P. O'Neill,  D. Neuhauser,  E. Neuscamman,  
 C. M. Oana,  R. Olson,  B. Peters,  R. Peverati,  P. A. Pieniazek,  
 Y. M. Rhee,  J. Ritchie,  M. A. Rohrdanz,  E. Rosta,  N. J. Russ,  
 H. F. Schaefer III,  N. E. Schultz,  N. Shenvi,  A. C. Simmonett,  A. Sodt,  
 D. Stuck,  K. S. Thanthiriwatte,  V. Vanovschi,  Tao Wang,  A. Warshel,  
 C. F. Williams,  Q. Wu,  X. Xu,  W. Zhang

 Please cite Q-Chem as follows:
 Y. Shao et al., Mol. Phys. 113, 184-215 (2015)
 DOI: 10.1080/00268976.2014.952696

 Q-Chem 5.1.2 for Intel X86 EM64T Linux

 Parts of Q-Chem use Armadillo 8.300.2 (Tropical Shenanigans).
 http://arma.sourceforge.net/

 Q-Chem begins on Sun Nov 25 17:42:50 2018  

Host: 
0

     Scratch files written to /scratch/taweetham/qchem47207//
The previous job contains 0 fragments, simply inherited here
Input Ideriv = 2
Curr. Ideriv = -1
Max.  Ideriv = 2

Checking the input file for inconsistencies... 	...done.

--------------------------------------------------------------
User input:
--------------------------------------------------------------

$molecule
read
$end

$rem
   job_type 	frequency
   basis 	6-311++g**
   method	b3lyp	
$end


--------------------------------------------------------------
 ----------------------------------------------------------------
             Standard Nuclear Orientation (Angstroms)
    I     Atom           X                Y                Z
 ----------------------------------------------------------------
    1      P       2.4184203641    -0.1083713357    -0.0000000000
    2      N       1.0669677952     0.7181361466     0.0000000000
    3      I      -0.8636979085    -0.0356917118    -0.0000000000
    4      H       2.0309091228    -1.5097222645    -0.0000000000
 ----------------------------------------------------------------
 Molecular Point Group                 Cs    NOp =  2
 Largest Abelian Subgroup              Cs    NOp =  2
 Nuclear Repulsion Energy =   273.5642163543 hartrees
 There are       38 alpha and       38 beta electrons
 Requested basis set is 6-311++G(d,p)
 There are 48 shells and 121 basis functions

 Total QAlloc Memory Limit   2000 MB
 Mega-Array Size       188 MB
 MEM_STATIC part       192 MB

                       Distance Matrix (Angstroms)
             P (  1)   N (  2)   I (  3)
   N (  2)  1.584152
   I (  3)  3.282923  2.072613
   H (  4)  1.453943  2.427455  3.248310

 A cutoff of  1.0D-11 yielded   1036 shell pairs
 There are      6982 function pairs (      7847 Cartesian)

 -------------------------------------------------------
 OpenMP Integral Computing Module                       
 Release: version 1.0, May 2013, Q-Chem Inc. Pittsburgh 
 -------------------------------------------------------
 Integral Job Info:
 Integral job number is                      11
 Integral operator is                         1
 short-range coefficients                     0
 long-range coefficients              100000000
 Omega coefficients                           0
 if combine SR and LR in K                    0
 Integral screening is                        0
 Integral computing path is                   2
 max size of driver memory is            800000
 size of driver memory is                593474
 size of scratch memory is             11861008
 max col of scratch BK array               1296
 max len of scratch array in speh3          155
 max len of scratch index in speh4           18
 max int batch size is                      520
 min int batch size is                       52
 fixed nKL is                                52
 max L of basis functions is                  2
 order of int derivative is                   0
 number of shells is                         48
 number of basis is                         128
 number of cartesian basis is               128
 number of contracted shell pairs          1036
 number of primitive shell pairs           2234
 maxK2 (contraction) of shell pair           36
 max number of K2 of shell pair               1
 max number of CS2 of shell pair            172
 max number of PS2 of shell pair            172
 mem total for path MDJ                  519708
 -------------------------------------------------------
 Smallest overlap matrix eigenvalue = 1.81E-03
 Guess from superposition of atomic densities
 Warning:  Energy on first SCF cycle will be non-variational
 SAD guess density has 76.000000 electrons

 -----------------------------------------------------------------------
  General SCF calculation program by
  Eric Jon Sundstrom, Paul Horn, Yuezhi Mao, Dmitri Zuev, Alec White,
  David Stuck, Shaama M.S., Shane Yost, Joonho Lee, David Small,
  Daniel Levine, Susi Lehtola, Hugh Burton, Evgeny Epifanovsky
 -----------------------------------------------------------------------
 Exchange:     0.2000 Hartree-Fock + 0.0800 Slater + 0.7200 B88
 Correlation:  0.1900 VWN1RPA + 0.8100 LYP
 Using SG-1 standard quadrature grid
 using 4 threads for integral computing
 -------------------------------------------------------
 OpenMP Integral computing Module                
 Release: version 2.0, May 2017, Q-Chem Inc. Pleasanton 
 -------------------------------------------------------
 -------------------------------------------------------
 OpenMP BLAS3 based DFT computing Module                
 Release: version 1.0, May 2013, Q-Chem Inc. Pittsburgh 
 -------------------------------------------------------
 A restricted SCF calculation will be
 performed using DIIS
 SCF converges when DIIS error is below 1.0e-08
 ---------------------------------------
  Cycle       Energy         DIIS error
 ---------------------------------------
    1   -7316.3900335159      4.31e-02  
    2   -7316.1426812826      6.17e-03  
    3   -7315.7096953927      1.58e-02  
    4   -7316.2034209073      1.34e-03  
    5   -7316.2065179556      3.85e-04  
    6   -7316.2066946986      6.36e-05  
    7   -7316.2066997141      3.32e-05  
    8   -7316.2067023880      9.13e-06  
    9   -7316.2067025126      2.73e-06  
   10   -7316.2067025282      5.53e-07  
   11   -7316.2067025288      9.29e-08  
   12   -7316.2067025289      2.76e-08  
   13   -7316.2067025288      1.04e-09  Convergence criterion met
 ---------------------------------------
 SCF time:   CPU 10.93s  wall 3.00s 
 SCF   energy in the final basis set =    -7316.2067025288
 Total energy in the final basis set =    -7316.2067025288

 --------------------------------------------------------------
             Orbital Energies (a.u.) and Symmetries
 --------------------------------------------------------------

 Alpha MOs, Restricted
 -- Occupied --                  
******* -176.32 -165.73 -165.73 -165.73  -77.10  -35.82  -31.31
  1 A'    2 A'    3 A'    1 A"    4 A'    5 A'    6 A'    7 A'                 
-31.307 -31.306 -22.964 -22.963 -22.962 -22.957 -22.957 -14.369
  2 A"    8 A'    9 A'    3 A"   10 A'    4 A"   11 A'   12 A'                 
 -6.600  -6.369  -4.783  -4.766  -4.765  -4.761  -4.760  -4.756
 13 A'   14 A'   15 A'    5 A"   16 A'    6 A"   17 A'   18 A'                 
 -2.049  -2.043  -2.042  -2.028  -2.028  -0.882  -0.670  -0.563
 19 A'    7 A"   20 A'    8 A"   21 A'   22 A'   23 A'   24 A'                 
 -0.446  -0.366  -0.364  -0.291  -0.272  -0.262
 25 A'    9 A"   26 A'   27 A'   10 A"   28 A'                                 
 -- Virtual --                   
 -0.117  -0.099  -0.001   0.014   0.037   0.043   0.044   0.088
 11 A"   29 A'   30 A'   31 A'   32 A'   33 A'   12 A"   34 A'                 
  0.110   0.131   0.148   0.156   0.184   0.209   0.214   0.223
 35 A'   36 A'   13 A"   37 A'   38 A'   14 A"   39 A'   40 A'                 
  0.273   0.278   0.324   0.361   0.393   0.419   0.430   0.453
 41 A'   15 A"   42 A'   43 A'   16 A"   17 A"   44 A'   45 A'                 
  0.470   0.601   0.609   0.638   0.651   0.676   0.796   0.836
 46 A'   18 A"   47 A'   48 A'   19 A"   49 A'   50 A'   51 A'                 
  0.858   0.955   1.025   1.148   1.274   1.294   1.338   1.393
 20 A"   52 A'   53 A'   54 A'   21 A"   55 A'   56 A'   22 A"                 
  1.415   1.532   1.556   1.653   1.966   1.967   2.100   2.105
 57 A'   23 A"   58 A'   59 A'   60 A'   24 A"   25 A"   61 A'                 
  2.227   2.551   2.619   3.767   3.786   3.948   3.955   3.967
 62 A'   63 A'   64 A'   26 A"   65 A'   27 A"   66 A'   67 A'                 
  3.989   4.021   4.209   4.372   5.969   5.983   6.010   6.988
 28 A"   68 A'   69 A'   70 A'   29 A"   71 A'   72 A'   73 A'                 
 13.783  13.840  13.968  27.817  28.314  28.325  28.341  28.520
 30 A"   74 A'   75 A'   76 A'   31 A"   77 A'   78 A'   32 A"                 
 28.523  28.535  28.552  28.642  35.273 127.861 127.869 127.891
 79 A'   33 A"   80 A'   81 A'   82 A'   34 A"   83 A'   84 A'                 
151.620 163.1201901.781
 85 A'   86 A'   87 A'                                                         

 Beta MOs, Restricted
 -- Occupied --                  
******* -176.32 -165.73 -165.73 -165.73  -77.10  -35.82  -31.31
  1 A'    2 A'    3 A'    1 A"    4 A'    5 A'    6 A'    7 A'                 
-31.307 -31.306 -22.964 -22.963 -22.962 -22.957 -22.957 -14.369
  2 A"    8 A'    9 A'    3 A"   10 A'    4 A"   11 A'   12 A'                 
 -6.600  -6.369  -4.783  -4.766  -4.765  -4.761  -4.760  -4.756
 13 A'   14 A'   15 A'    5 A"   16 A'    6 A"   17 A'   18 A'                 
 -2.049  -2.043  -2.042  -2.028  -2.028  -0.882  -0.670  -0.563
 19 A'    7 A"   20 A'    8 A"   21 A'   22 A'   23 A'   24 A'                 
 -0.446  -0.366  -0.364  -0.291  -0.272  -0.262
 25 A'    9 A"   26 A'   27 A'   10 A"   28 A'                                 
 -- Virtual --                   
 -0.117  -0.099  -0.001   0.014   0.037   0.043   0.044   0.088
 11 A"   29 A'   30 A'   31 A'   32 A'   33 A'   12 A"   34 A'                 
  0.110   0.131   0.148   0.156   0.184   0.209   0.214   0.223
 35 A'   36 A'   13 A"   37 A'   38 A'   14 A"   39 A'   40 A'                 
  0.273   0.278   0.324   0.361   0.393   0.419   0.430   0.453
 41 A'   15 A"   42 A'   43 A'   16 A"   17 A"   44 A'   45 A'                 
  0.470   0.601   0.609   0.638   0.651   0.676   0.796   0.836
 46 A'   18 A"   47 A'   48 A'   19 A"   49 A'   50 A'   51 A'                 
  0.858   0.955   1.025   1.148   1.274   1.294   1.338   1.393
 20 A"   52 A'   53 A'   54 A'   21 A"   55 A'   56 A'   22 A"                 
  1.415   1.532   1.556   1.653   1.966   1.967   2.100   2.105
 57 A'   23 A"   58 A'   59 A'   60 A'   24 A"   25 A"   61 A'                 
  2.227   2.551   2.619   3.767   3.786   3.948   3.955   3.967
 62 A'   63 A'   64 A'   26 A"   65 A'   27 A"   66 A'   67 A'                 
  3.989   4.021   4.209   4.372   5.969   5.983   6.010   6.988
 28 A"   68 A'   69 A'   70 A'   29 A"   71 A'   72 A'   73 A'                 
 13.783  13.840  13.968  27.817  28.314  28.325  28.341  28.520
 30 A"   74 A'   75 A'   76 A'   31 A"   77 A'   78 A'   32 A"                 
 28.523  28.535  28.552  28.642  35.273 127.861 127.869 127.891
 79 A'   33 A"   80 A'   81 A'   82 A'   34 A"   83 A'   84 A'                 
151.620 163.1201901.781
 85 A'   86 A'   87 A'                                                         
 --------------------------------------------------------------

          Ground-State Mulliken Net Atomic Charges

     Atom                 Charge (a.u.)
  ----------------------------------------
      1 P                     0.297415
      2 N                    -0.371735
      3 I                     0.141726
      4 H                    -0.067405
  ----------------------------------------
  Sum of atomic charges =     0.000000

 -----------------------------------------------------------------
                    Cartesian Multipole Moments
 -----------------------------------------------------------------
    Charge (ESU x 10^10)
                 0.0000
    Dipole Moment (Debye)
         X       0.5935      Y      -1.8854      Z      -0.0000
       Tot       1.9766
    Quadrupole Moments (Debye-Ang)
        XX     -42.8794     XY      -2.5773     YY     -49.8797
        XZ       0.0000     YZ       0.0000     ZZ     -47.2052
    Octopole Moments (Debye-Ang^2)
       XXX     -43.5820    XXY     -10.0083    XYY     -14.8248
       YYY      -3.0703    XXZ       0.0000    XYZ      -0.0000
       YYZ      -0.0000    XZZ     -11.2601    YZZ      -0.9084
       ZZZ      -0.0000
    Hexadecapole Moments (Debye-Ang^3)
      XXXX    -680.1091   XXXY     -13.0050   XXYY    -130.9521
      XYYY      -0.6411   YYYY    -106.7724   XXXZ       0.0000
      XXYZ       0.0000   XYYZ       0.0000   YYYZ       0.0000
      XXZZ    -122.8607   XYZZ      -0.7835   YYZZ     -27.6468
      XZZZ      -0.0000   YZZZ       0.0000   ZZZZ     -64.3978
 -----------------------------------------------------------------
 Calculating MO derivatives via CPSCF
 D1JvT checksum  = 113280 8114.2392734285
 D1KAT checksum  = 240240 404.8829254708
   1         3          12      0.175761    0.063259
   2         3          12      0.023198    0.009305
   3         3          12      0.003143    0.001422
   4         3          12      0.000378    0.000183
   5        10           5      0.000033    0.000021
   6        14           1      0.000001    0.000001
   7        15           0      0.000000    0.000000    Roots Converged
 Time for AOints: 2.6 s (CPU) 0.7 s (wall)
 ------------------------------------------------------------------------------
                     AOints        : Timing summary (seconds)
 ------------------------------------------------------------------------------
     job step          cpu (% of tot)      sys (% of tot)     wall (% of tot)
 ------------------------------------------------------------------------------
  cpscf_lag         0.1451E+02 (33.5)   0.3000E-05 (30.0)   0.3815E+01 (33.1)
  iterzp            0.2624E+02 (60.5)   0.7000E-05 (70.0)   0.7018E+01 (60.8)
  make_fx           0.0000E+00 ( 0.0)   0.0000E+00 ( 0.0)   0.0000E+00 ( 0.0)
  AOints            0.2552E+01 ( 5.9)   0.0000E+00 ( 0.0)   0.6543E+00 ( 5.7)
 ------------------------------------------------------------------------------
   Grand Totals     0.4335E+02          0.1000E-04          0.1154E+02
 ------------------------------------------------------------------------------
 Calculating analytic Hessian of the SCF energy
 Polarizability Matrix (a.u.)
            1           2           3
    1-104.9334000   2.1583309   0.0000000
    2   2.1583309 -50.4887664   0.0000000
    3   0.0000000   0.0000000 -36.7009010

 Direct stationary perturbation theory relativistic correction:

 rels  =      97.421964022996
 relv  =    -322.391662972738
 rel2e =      41.434488990020
 E_rel =    -183.535209959722

 Hessian of the SCF Energy
            1           2           3           4           5           6
    1   0.3839831  -0.0875072   0.0000000  -0.2999968   0.1280370  -0.0000000
    2  -0.0875072   0.2698107  -0.0000000   0.1690979  -0.1271860   0.0000000
    3   0.0000000  -0.0000000   0.0272856  -0.0000000   0.0000000  -0.0260093
    4  -0.2999968   0.1690979  -0.0000000   0.3897322  -0.1428379   0.0000000
    5   0.1280370  -0.1271860   0.0000000  -0.1428379   0.1622760  -0.0000000
    6  -0.0000000   0.0000000  -0.0260093   0.0000000  -0.0000000   0.0235907
    7  -0.0351252  -0.0136060   0.0000000  -0.0893942  -0.0117372  -0.0000000
    8   0.0087883  -0.0020430   0.0000000  -0.0354561  -0.0154475  -0.0000000
    9   0.0000000  -0.0000000   0.0123768  -0.0000000   0.0000000  -0.0110211
   10  -0.0488611  -0.0679847   0.0000000  -0.0003412   0.0265381   0.0000000
   11  -0.0493181  -0.1405817  -0.0000000   0.0091961  -0.0196424   0.0000000
   12   0.0000000   0.0000000  -0.0136531  -0.0000000  -0.0000000   0.0134398
            7           8           9          10          11          12
    1  -0.0351252   0.0087883   0.0000000  -0.0488611  -0.0493181   0.0000000
    2  -0.0136060  -0.0020430  -0.0000000  -0.0679847  -0.1405817   0.0000000
    3   0.0000000   0.0000000   0.0123768   0.0000000  -0.0000000  -0.0136531
    4  -0.0893942  -0.0354561  -0.0000000  -0.0003412   0.0091961  -0.0000000
    5  -0.0117372  -0.0154475   0.0000000   0.0265381  -0.0196424  -0.0000000
    6  -0.0000000  -0.0000000  -0.0110211   0.0000000   0.0000000   0.0134398
    7   0.1172474   0.0246066   0.0000000   0.0072720   0.0007365   0.0000000
    8   0.0246066   0.0141331  -0.0000000   0.0020612   0.0033574   0.0000000
    9   0.0000000  -0.0000000   0.0051868   0.0000000  -0.0000000  -0.0065425
   10   0.0072720   0.0020612   0.0000000   0.0419303   0.0393854  -0.0000000
   11   0.0007365   0.0033574  -0.0000000   0.0393854   0.1568667  -0.0000000
   12   0.0000000   0.0000000  -0.0065425  -0.0000000  -0.0000000   0.0067558
 Gradient time:  CPU 63.90 s  wall 17.10 s
 **********************************************************************
 **                                                                  **
 **                       VIBRATIONAL ANALYSIS                       **
 **                       --------------------                       **
 **                                                                  **
 **        VIBRATIONAL FREQUENCIES (CM**-1) AND NORMAL MODES         **
 **     FORCE CONSTANTS (mDYN/ANGSTROM) AND REDUCED MASSES (AMU)     **
 **                  INFRARED INTENSITIES (KM/MOL)                   **
 **                                                                  **
 **********************************************************************


 Mode:                 1                      2                      3
 Frequency:       215.08                 398.02                 500.46
 Force Cnst:      0.2001                 1.0892                 0.1970
 Red. Mass:       7.3413                11.6694                 1.3351
 IR Active:          YES                    YES                    YES
 IR Intens:        1.756                 24.514                  1.575
 Raman Active:       YES                    YES                    YES
               X      Y      Z        X      Y      Z        X      Y      Z
 P          0.335  0.080  0.000    0.183 -0.112 -0.000   -0.000 -0.000 -0.062
 N          0.090 -0.330 -0.000    0.490  0.610  0.000   -0.000 -0.000  0.126
 I         -0.099  0.018  0.000   -0.094 -0.041 -0.000    0.000  0.000 -0.007
 H          0.864 -0.088 -0.000   -0.555  0.151  0.000    0.000 -0.000  0.990
 TransDip   0.018  0.038 -0.000    0.127 -0.095 -0.000   -0.000 -0.000 -0.040

 Mode:                 4                      5                      6
 Frequency:       937.57                1086.06                2139.09
 Force Cnst:      0.6231                 7.3179                 2.8030
 Red. Mass:       1.2032                10.5300                 1.0397
 IR Active:          YES                    YES                    YES
 IR Intens:        7.336                 13.553                139.913
 Raman Active:       YES                    YES                    YES
               X      Y      Z        X      Y      Z        X      Y      Z
 P         -0.060 -0.012  0.000   -0.235  0.168 -0.000   -0.012 -0.030  0.000
 N          0.058  0.056 -0.000    0.645 -0.351  0.000    0.004 -0.004 -0.000
 I          0.001 -0.001  0.000   -0.009 -0.004 -0.000    0.000  0.000  0.000
 H          0.938 -0.332 -0.000   -0.581  0.198  0.000    0.302  0.953 -0.000
 TransDip  -0.048 -0.072  0.000    0.057  0.103  0.000    0.057 -0.374 -0.000

 STANDARD THERMODYNAMIC QUANTITIES AT   298.15 K  AND     1.00 ATM

   This Molecule has  0 Imaginary Frequencies
   Zero point vibrational energy:        7.543 kcal/mol

   Atom    1 Element P  Has Mass   30.97376
   Atom    2 Element N  Has Mass   14.00307
   Atom    3 Element I  Has Mass  126.90440
   Atom    4 Element H  Has Mass    1.00783
   Molecular Mass:   172.889060 amu
   Principal axes and moments of inertia in amu*Bohr^2:
                             1           2           3
    Eigenvalues --       35.70580  1050.43679  1086.14259
          X               0.99992    -0.01232     0.00000
          Y               0.01232     0.99992     0.00000
          Z              -0.00000    -0.00000     1.00000
   Rotational Symmetry Number is   1
   The Molecule is an Asymmetric Top
   Translational Enthalpy:        0.889 kcal/mol
   Rotational Enthalpy:           0.889 kcal/mol
   Vibrational Enthalpy:          8.262 kcal/mol
   gas constant (RT):             0.592 kcal/mol
   Translational Entropy:        41.350  cal/mol.K
   Rotational Entropy:           25.213  cal/mol.K
   Vibrational Entropy:           3.814  cal/mol.K

   Total Enthalpy:               10.632 kcal/mol
   Total Entropy:                70.377  cal/mol.K
Archival summary:
1\1\TWL01\FREQ\ProcedureUnspecified\BasisUnspecified\1111\taweetha\SunNov2517:43:102018SunNov2517:43:102018\0\\#,FREQ,ProcedureUnspecified,BasisUnspecified,\\0,1\I\N,1,2.07261\P,2,1.58415,1,127.223\H,3,1.45394,2,105.991,1,-0,0\\\@

 Total job time:  20.20s(wall), 74.93s(cpu) 
 Sun Nov 25 17:43:10 2018

        *************************************************************
        *                                                           *
        *  Thank you very much for using Q-Chem.  Have a nice day.  *
        *                                                           *
        *************************************************************
