# Supplementary material for: Geometric and energetic data from ab initio calculations of haloethene, haloimine, halomethylenephosphine, haloiminophosphine, halodiazene, halodiphosphene and halocyclopropane
Source: Data Brief. 2019 Nov 2;27:104738. doi: 10.1016/j.dib.2019.104738 (PMC6861602; doi:10.1016/j.dib.2019.104738)
Supplement: Multimedia component 7 [file mmc7.zip › NP/B3LYP/IENPIE.out]

Q-Chem Developer Version!
                  Welcome to Q-Chem
     A Quantum Leap Into The Future Of Chemistry


 Q-Chem 5.1, Q-Chem, Inc., Pleasanton, CA (2018)

 Yihan Shao,  Zhengting Gan,  E. Epifanovsky,  A. T. B. Gilbert,  M. Wormit,  
 J. Kussmann,  A. W. Lange,  A. Behn,  Jia Deng,  Xintian Feng,  D. Ghosh,  
 M. Goldey,  P. R. Horn,  L. D. Jacobson,  I. Kaliman,  T. Kus,  A. Landau,  
 Jie Liu,  E. I. Proynov,  R. M. Richard,  R. P. Steele,  E. J. Sundstrom,  
 H. L. Woodcock III,  P. M. Zimmerman,  D. Zuev,  B. Albrecht,  E. Alguire,  
 S. A. Baeppler,  D. Barton,  Z. Benda,  Y. A. Bernard,  E. J. Berquist,  
 K. B. Bravaya,  H. Burton,  D. Casanova,  Chun-Min Chang,  Yunqing Chen,  
 A. Chien,  K. D. Closser,  M. P. Coons,  S. Coriani,  S. Dasgupta,  
 A. L. Dempwolff,  M. Diedenhofen,  Hainam Do,  R. G. Edgar,  Po-Tung Fang,  
 S. Faraji,  S. Fatehi,  Qingguo Feng,  K. D. Fenk,  J. Fosso-Tande,  
 Qinghui Ge,  A. Ghysels,  G. Gidofalvi,  J. Gomes,  J. Gonthier,  A. Gunina,  
 D. Hait,  M. W. D. Hanson-Heine,  P. H. P. Harbach,  A. W. Hauser,  
 J. E. Herr,  E. G. Hohenstein,  Z. C. Holden,  Kerwin Hui,  B. C. Huynh,  
 T.-C. Jagau,  Hyunjun Ji,  B. Kaduk,  K. Khistyaev,  Jaehoon Kim,  
 P. Klunzinger,  K. Koh,  D. Kosenkov,  L. Koulias,  T. Kowalczyk,  
 C. M. Krauter,  A. Kunitsa,  Ka Un Lao,  A. Laurent,  K. V. Lawler,  
 Joonho Lee,  D. Lefrancois,  S. Lehtola,  D. S. Levine,  Yi-Pei Li,  
 You-Sheng Lin,  Fenglai Liu,  E. Livshits,  A. Luenser,  P. Manohar,  
 E. Mansoor,  S. F. Manzer,  Shan-Ping Mao,  Yuezhi Mao,  N. Mardirossian,  
 A. V. Marenich,  T. Markovich,  L. A. Martinez-Martinez,  S. A. Maurer,  
 N. J. Mayhall,  S. C. McKenzie,  J.-M. Mewes,  A. F. Morrison,  
 J. W. Mullinax,  K. Nanda,  T. S. Nguyen-Beck,  R. Olivares-Amaya,  
 J. A. Parkhill,  T. M. Perrine,  F. Plasser,  P. Pokhilko,  S. Prager,  
 A. Prociuk,  E. Ramos,  D. R. Rehn,  F. Rob,  M. Schneider,  N. Sergueev,  
 S. M. Sharada,  S. Sharma,  D. W. Small,  T. Stauch,  T. Stein,  
 Yu-Chuan Su,  A. J. W. Thom,  A. Tkatchenko,  T. Tsuchimochi,  N. M. Tubman,  
 L. Vogt,  M. L. Vidal,  O. Vydrov,  M. A. Watson,  J. Wenzel,  
 M. de Wergifosse,  T. A. Wesolowski,  A. White,  J. Witte,  A. Yamada,  
 Jun Yang,  K. Yao,  S. Yeganeh,  S. R. Yost,  Zhi-Qiang You,  A. Zech,  
 Igor Ying Zhang,  Xing Zhang,  Yan Zhao,  Ying Zhu,  B. R. Brooks,  
 G. K. L. Chan,  C. J. Cramer,  M. S. Gordon,  W. J. Hehre,  A. Klamt,  
 M. W. Schmidt,  C. D. Sherrill,  D. G. Truhlar,  A. Aspuru-Guzik,  R. Baer,  
 A. T. Bell,  N. A. Besley,  Jeng-Da Chai,  A. E. DePrince, III,  
 R. A. DiStasio Jr.,  A. Dreuw,  B. D. Dunietz,  T. R. Furlani,  
 Chao-Ping Hsu,  Yousung Jung,  Jing Kong,  D. S. Lambrecht,  WanZhen Liang,  
 C. Ochsenfeld,  V. A. Rassolov,  L. V. Slipchenko,  J. E. Subotnik,  
 T. Van Voorhis,  J. M. Herbert,  A. I. Krylov,  P. M. W. Gill,  M. Head-Gordon

 Contributors to earlier versions of Q-Chem not listed above: 
 R. D. Adamson,  B. Austin,  J. Baker,  G. J. O. Beran,  K. Brandhorst,  
 S. T. Brown,  E. F. C. Byrd,  A. K. Chakraborty,  C.-L. Cheng,  
 Siu Hung Chien,  D. M. Chipman,  D. L. Crittenden,  H. Dachsel,  
 R. J. Doerksen,  A. D. Dutoi,  L. Fusti-Molnar,  W. A. Goddard III,  
 A. Golubeva-Zadorozhnaya,  S. R. Gwaltney,  G. Hawkins,  A. Heyden,  
 S. Hirata,  G. Kedziora,  F. J. Keil,  C. Kelley,  Jihan Kim,  R. A. King,  
 R. Z. Khaliullin,  P. P. Korambath,  W. Kurlancheek,  A. M. Lee,  M. S. Lee,  
 S. V. Levchenko,  Ching Yeh Lin,  D. Liotard,  R. C. Lochan,  I. Lotan,  
 P. E. Maslen,  N. Nair,  D. P. O'Neill,  D. Neuhauser,  E. Neuscamman,  
 C. M. Oana,  R. Olson,  B. Peters,  R. Peverati,  P. A. Pieniazek,  
 Y. M. Rhee,  J. Ritchie,  M. A. Rohrdanz,  E. Rosta,  N. J. Russ,  
 H. F. Schaefer III,  N. E. Schultz,  N. Shenvi,  A. C. Simmonett,  A. Sodt,  
 D. Stuck,  K. S. Thanthiriwatte,  V. Vanovschi,  Tao Wang,  A. Warshel,  
 C. F. Williams,  Q. Wu,  X. Xu,  W. Zhang

 Please cite Q-Chem as follows:
 Y. Shao et al., Mol. Phys. 113, 184-215 (2015)
 DOI: 10.1080/00268976.2014.952696

 Q-Chem 5.1.2 for Intel X86 EM64T Linux

 Parts of Q-Chem use Armadillo 8.300.2 (Tropical Shenanigans).
 http://arma.sourceforge.net/

 Q-Chem begins on Sun Nov 25 17:45:12 2018  

Host: 
0

     Scratch files written to /scratch/taweetham/qchem47313//
Input Ideriv = 2
Curr. Ideriv = -1
Max.  Ideriv = 2

Checking the input file for inconsistencies... 	...done.

--------------------------------------------------------------
User input:
--------------------------------------------------------------
$molecule
0 1
P 
N 1 PP 
I 2 PI 1 ANG 
I 1 PI 2 ANG  3 DHA

PP=1.9
PH=1.44
PF=1.54
PCl=2.03
PBr=2.5
PI=2.6
ANG=120.0
DHA=0.0
$end

$rem
   job_type	optimization
   basis	6-311++g**
   method	b3lyp
$end

--------------------------------------------------------------
 ----------------------------------------------------------------
             Standard Nuclear Orientation (Angstroms)
    I     Atom           X                Y                Z
 ----------------------------------------------------------------
    1      P       0.9471224112    -1.8366089617     0.0000000000
    2      N      -0.9519923957    -1.8945999098     0.0000000000
    3      I      -2.3201110790     0.3163390917    -0.0000000000
    4      I       2.1777924111     0.4536860742    -0.0000000000
 ----------------------------------------------------------------
 Molecular Point Group                 Cs    NOp =  2
 Largest Abelian Subgroup              Cs    NOp =  2
 Nuclear Repulsion Energy =   754.5766854049 hartrees
 There are       64 alpha and       64 beta electrons
 Requested basis set is 6-311++G(d,p)
 There are 67 shells and 176 basis functions

 Total QAlloc Memory Limit   2000 MB
 Mega-Array Size       188 MB
 MEM_STATIC part       192 MB
 A cutoff of  1.0D-11 yielded   1595 shell pairs
 There are     11630 function pairs (     13270 Cartesian)

 -------------------------------------------------------
 OpenMP Integral Computing Module                       
 Release: version 1.0, May 2013, Q-Chem Inc. Pittsburgh 
 -------------------------------------------------------
 Integral Job Info:
 Integral job number is                      11
 Integral operator is                         1
 short-range coefficients                     0
 long-range coefficients              100000000
 Omega coefficients                           0
 if combine SR and LR in K                    0
 Integral screening is                        0
 Integral computing path is                   2
 max size of driver memory is            800000
 size of driver memory is                593474
 size of scratch memory is             11861008
 max col of scratch BK array               1296
 max len of scratch array in speh3          155
 max len of scratch index in speh4           18
 max int batch size is                      520
 min int batch size is                       52
 fixed nKL is                                52
 max L of basis functions is                  2
 order of int derivative is                   0
 number of shells is                         67
 number of basis is                         188
 number of cartesian basis is               188
 number of contracted shell pairs          1595
 number of primitive shell pairs           3175
 maxK2 (contraction) of shell pair           36
 max number of K2 of shell pair               1
 max number of CS2 of shell pair            289
 max number of PS2 of shell pair            289
 mem total for path MDJ                  535308
 -------------------------------------------------------
 Smallest overlap matrix eigenvalue = 2.47E-03

 Scale SEOQF with 1.000000e-01/1.000000e-01/1.000000e-01

 Standard Electronic Orientation quadrupole field applied
 Nucleus-field energy     =     0.0000000264 hartrees
 Guess from superposition of atomic densities
 Warning:  Energy on first SCF cycle will be non-variational
 SAD guess density has 128.000000 electrons

 -----------------------------------------------------------------------
  General SCF calculation program by
  Eric Jon Sundstrom, Paul Horn, Yuezhi Mao, Dmitri Zuev, Alec White,
  David Stuck, Shaama M.S., Shane Yost, Joonho Lee, David Small,
  Daniel Levine, Susi Lehtola, Hugh Burton, Evgeny Epifanovsky
 -----------------------------------------------------------------------
 Exchange:     0.2000 Hartree-Fock + 0.0800 Slater + 0.7200 B88
 Correlation:  0.1900 VWN1RPA + 0.8100 LYP
 Using SG-1 standard quadrature grid
 using 4 threads for integral computing
 -------------------------------------------------------
 OpenMP Integral computing Module                
 Release: version 2.0, May 2017, Q-Chem Inc. Pleasanton 
 -------------------------------------------------------
 -------------------------------------------------------
 OpenMP BLAS3 based DFT computing Module                
 Release: version 1.0, May 2013, Q-Chem Inc. Pittsburgh 
 -------------------------------------------------------
 A restricted SCF calculation will be
 performed using DIIS
 SCF converges when DIIS error is below 1.0e-08
 ---------------------------------------
  Cycle       Energy         DIIS error
 ---------------------------------------
    1  -14234.8275453730      2.72e-02  
    2  -14235.0082262476      3.87e-03  
    3  -14233.9475928781      1.49e-02  
    4  -14235.0270167432      3.33e-03  
    5  -14235.0794162814      1.28e-03  
    6  -14235.0855795331      3.88e-04  
    7  -14235.0860616978      1.59e-04  
    8  -14235.0861507324      4.79e-05  
    9  -14235.0861605218      1.56e-05  
   10  -14235.0861614562      4.38e-06  
   11  -14235.0861615379      1.22e-06  
   12  -14235.0861615441      1.24e-07  
   13  -14235.0861615440      4.49e-08  
   14  -14235.0861615441      2.37e-08  
   15  -14235.0861615440      3.10e-09  Convergence criterion met
 ---------------------------------------
 SCF time:   CPU 28.31s  wall 7.00s 
 SCF   energy in the final basis set =   -14235.0861615440
 Total energy in the final basis set =   -14235.0861615440

 --------------------------------------------------------------
             Orbital Energies (a.u.) and Symmetries
 --------------------------------------------------------------

 Alpha MOs, Restricted
 -- Occupied --                  
*******-1165.89 -176.33 -176.32 -165.73 -165.73 -165.73 -165.72
  1 A'    2 A'    3 A'    4 A'    5 A'    1 A"    6 A'    7 A'                 
-165.72 -165.72  -77.17  -35.83  -35.82  -31.32  -31.32  -31.31
  2 A"    8 A'    9 A'   10 A'   11 A'   12 A'    3 A"   13 A'                 
-31.310 -31.302 -31.302 -22.971 -22.970 -22.969 -22.966 -22.966
 14 A'    4 A"   15 A'   16 A'    5 A"   17 A'    6 A"   18 A'                 
-22.960 -22.958 -22.958 -22.953 -22.953 -14.430  -6.657  -6.376
 19 A'    7 A"   20 A'    8 A"   21 A'   22 A'   23 A'   24 A'                 
 -6.363  -4.819  -4.818  -4.815  -4.787  -4.778  -4.776  -4.774
 25 A'   26 A'    9 A"   27 A'   28 A'   29 A'   10 A"   30 A'                 
 -4.760  -4.760  -2.053  -2.050  -2.048  -2.042  -2.038  -2.038
 11 A"   31 A'   32 A'   12 A"   33 A'   34 A'   13 A"   35 A'                 
 -2.037  -2.037  -2.022  -2.022  -0.806  -0.687  -0.639  -0.566
 36 A'   14 A"   15 A"   37 A'   38 A'   39 A'   40 A'   41 A'                 
 -0.396  -0.348  -0.337  -0.314  -0.298  -0.294  -0.275  -0.273
 42 A'   43 A'   16 A"   44 A'   17 A"   45 A'   46 A'   18 A"                 
 -- Virtual --                   
 -0.179  -0.163  -0.111  -0.028   0.005   0.038   0.042   0.054
 47 A'   19 A"   48 A'   49 A'   50 A'   51 A'   20 A"   52 A'                 
  0.124   0.132   0.138   0.161   0.183   0.195   0.198   0.211
 53 A'   54 A'   21 A"   55 A'   56 A'   57 A'   22 A"   58 A'                 
  0.222   0.229   0.260   0.264   0.266   0.338   0.364   0.368
 23 A"   59 A'   60 A'   61 A'   24 A"   62 A'   63 A'   25 A"                 
  0.377   0.389   0.395   0.398   0.415   0.423   0.445   0.455
 26 A"   64 A'   65 A'   27 A"   28 A"   66 A'   67 A'   68 A'                 
  0.541   0.565   0.592   0.625   0.643   0.767   0.819   0.833
 69 A'   70 A'   29 A"   71 A'   30 A"   72 A'   73 A'   31 A"                 
  0.838   0.944   1.126   1.265   1.278   1.283   1.291   1.306
 74 A'   75 A'   76 A'   32 A"   33 A"   77 A'   78 A'   79 A'                 
  1.338   1.464   1.539   1.610   1.933   1.974   1.989   2.052
 80 A'   34 A"   81 A'   82 A'   35 A"   83 A'   36 A"   84 A'                 
  2.325   3.742   3.760   3.790   3.935   3.940   3.942   3.952
 85 A'   37 A"   86 A'   87 A'   38 A"   88 A'   39 A"   40 A"                 
  3.957   3.959   3.962   3.985   4.058   4.077   4.205   4.298
 89 A'   41 A"   90 A'   91 A'   92 A'   93 A'   94 A'   95 A'                 
  5.955   5.968   5.971   5.973   5.999   6.007   6.706  13.723
 42 A"   43 A"   96 A'   97 A'   98 A'   99 A'  100 A'   44 A"                 
 13.772  13.834  27.672  27.735  28.303  28.313  28.313  28.317
101 A'  102 A'  103 A'  104 A'   45 A"   46 A"  105 A'  106 A'                 
 28.336  28.341  28.510  28.513  28.513  28.522  28.523  28.525
107 A'  108 A'   47 A"  109 A'   48 A"  110 A'   49 A"   50 A"                 
 28.528  28.535  28.572  28.588  35.192 127.851 127.860 127.860
111 A'  112 A'  113 A'  114 A'  115 A'   51 A"  116 A'   52 A"                 
127.865 127.881 127.884 151.495 151.551 162.8101901.6521901.709
117 A'  118 A'  119 A'  120 A'  121 A'  122 A'  123 A'  124 A'                 

 Beta MOs, Restricted
 -- Occupied --                  
*******-1165.89 -176.33 -176.32 -165.73 -165.73 -165.73 -165.72
  1 A'    2 A'    3 A'    4 A'    5 A'    1 A"    6 A'    7 A'                 
-165.72 -165.72  -77.17  -35.83  -35.82  -31.32  -31.32  -31.31
  2 A"    8 A'    9 A'   10 A'   11 A'   12 A'    3 A"   13 A'                 
-31.310 -31.302 -31.302 -22.971 -22.970 -22.969 -22.966 -22.966
 14 A'    4 A"   15 A'   16 A'    5 A"   17 A'    6 A"   18 A'                 
-22.960 -22.958 -22.958 -22.953 -22.953 -14.430  -6.657  -6.376
 19 A'    7 A"   20 A'    8 A"   21 A'   22 A'   23 A'   24 A'                 
 -6.363  -4.819  -4.818  -4.815  -4.787  -4.778  -4.776  -4.774
 25 A'   26 A'    9 A"   27 A'   28 A'   29 A'   10 A"   30 A'                 
 -4.760  -4.760  -2.053  -2.050  -2.048  -2.042  -2.038  -2.038
 11 A"   31 A'   32 A'   12 A"   33 A'   34 A'   13 A"   35 A'                 
 -2.037  -2.037  -2.022  -2.022  -0.806  -0.687  -0.639  -0.566
 36 A'   14 A"   15 A"   37 A'   38 A'   39 A'   40 A'   41 A'                 
 -0.396  -0.348  -0.337  -0.314  -0.298  -0.294  -0.275  -0.273
 42 A'   43 A'   16 A"   44 A'   17 A"   45 A'   46 A'   18 A"                 
 -- Virtual --                   
 -0.179  -0.163  -0.111  -0.028   0.005   0.038   0.042   0.054
 47 A'   19 A"   48 A'   49 A'   50 A'   51 A'   20 A"   52 A'                 
  0.124   0.132   0.138   0.161   0.183   0.195   0.198   0.211
 53 A'   54 A'   21 A"   55 A'   56 A'   57 A'   22 A"   58 A'                 
  0.222   0.229   0.260   0.264   0.266   0.338   0.364   0.368
 23 A"   59 A'   60 A'   61 A'   24 A"   62 A'   63 A'   25 A"                 
  0.377   0.389   0.395   0.398   0.415   0.423   0.445   0.455
 26 A"   64 A'   65 A'   27 A"   28 A"   66 A'   67 A'   68 A'                 
  0.541   0.565   0.592   0.625   0.643   0.767   0.819   0.833
 69 A'   70 A'   29 A"   71 A'   30 A"   72 A'   73 A'   31 A"                 
  0.838   0.944   1.126   1.265   1.278   1.283   1.291   1.306
 74 A'   75 A'   76 A'   32 A"   33 A"   77 A'   78 A'   79 A'                 
  1.338   1.464   1.539   1.610   1.933   1.974   1.989   2.052
 80 A'   34 A"   81 A'   82 A'   35 A"   83 A'   36 A"   84 A'                 
  2.325   3.742   3.760   3.790   3.935   3.940   3.942   3.952
 85 A'   37 A"   86 A'   87 A'   38 A"   88 A'   39 A"   40 A"                 
  3.957   3.959   3.962   3.985   4.058   4.077   4.205   4.298
 89 A'   41 A"   90 A'   91 A'   92 A'   93 A'   94 A'   95 A'                 
  5.955   5.968   5.971   5.973   5.999   6.007   6.706  13.723
 42 A"   43 A"   96 A'   97 A'   98 A'   99 A'  100 A'   44 A"                 
 13.772  13.834  27.672  27.735  28.303  28.313  28.313  28.317
101 A'  102 A'  103 A'  104 A'   45 A"   46 A"  105 A'  106 A'                 
 28.336  28.341  28.510  28.513  28.513  28.522  28.523  28.525
107 A'  108 A'   47 A"  109 A'   48 A"  110 A'   49 A"   50 A"                 
 28.528  28.535  28.572  28.588  35.192 127.851 127.860 127.860
111 A'  112 A'  113 A'  114 A'  115 A'   51 A"  116 A'   52 A"                 
127.865 127.881 127.884 151.495 151.551 162.8101901.6521901.709
117 A'  118 A'  119 A'  120 A'  121 A'  122 A'  123 A'  124 A'                 
 --------------------------------------------------------------

          Ground-State Mulliken Net Atomic Charges

     Atom                 Charge (a.u.)
  ----------------------------------------
      1 P                     0.306583
      2 N                    -0.264804
      3 I                     0.043985
      4 I                    -0.085765
  ----------------------------------------
  Sum of atomic charges =     0.000000

 -----------------------------------------------------------------
                    Cartesian Multipole Moments
 -----------------------------------------------------------------
    Charge (ESU x 10^10)
                 0.0000
    Dipole Moment (Debye)
         X       2.0833      Y       0.4697      Z       0.0000
       Tot       2.1356
    Quadrupole Moments (Debye-Ang)
        XX     -75.4919     XY      -4.9758     YY     -74.1043
        XZ       0.0000     YZ       0.0000     ZZ     -76.8376
    Octopole Moments (Debye-Ang^2)
       XXX      -6.2837    XXY      28.6705    XYY       6.9039
       YYY      46.5545    XXZ       0.0000    XYZ       0.0000
       YYZ      -0.0000    XZZ      -0.1116    YZZ      12.4340
       ZZZ       0.0000
    Hexadecapole Moments (Debye-Ang^3)
      XXXX   -1920.8722   XXXY      -3.7472   XXYY    -390.7642
      XYYY      -6.5204   YYYY    -543.2382   XXXZ       0.0000
      XXYZ       0.0000   XYYZ       0.0000   YYYZ       0.0000
      XXZZ    -347.3456   XYZZ       2.3102   YYZZ    -108.6512
      XZZZ       0.0000   YZZZ       0.0000   ZZZZ    -109.8497
 -----------------------------------------------------------------
 Calculating analytic gradient of the SCF energy
 Gradient of SCF Energy
            1           2           3           4
    1   0.1032446  -0.0876135  -0.0283205   0.0126894
    2  -0.0103955  -0.0450506   0.0388388   0.0166073
    3   0.0000000   0.0000000  -0.0000000  -0.0000000
 Max gradient component =       1.032E-01
 RMS gradient           =       4.399E-02
 Gradient time:  CPU 6.63 s  wall 1.77 s
 Geometry Optimization Parameters
   NAtoms,    NIC,     NZ,  NCons,   NDum,   NFix, NCnnct, MaxDiis
        4      14       4       0       0       0       0       0


** GEOMETRY OPTIMIZATION IN DELOCALIZED INTERNAL COORDINATES **
   Searching for a Minimum

   Optimization Cycle:   1

                       Coordinates (Angstroms)
     ATOM                X               Y               Z
      1  P         0.9471224112   -1.8366089617    0.0000000000
      2  N        -0.9519923957   -1.8945999098    0.0000000000
      3  I        -2.3201110790    0.3163390917    0.0000000000
      4  I         2.1777924111    0.4536860742    0.0000000000
   Point Group: cs    Number of degrees of freedom:     5


   Energy is -14235.086161544


 Attempting to Generate Delocalized Internal Coordinates

  5 Hessian modes will be used to form the next step
  Hessian Eigenvalues:
     0.044459    0.075278    0.195927    0.250000    0.250000

 Minimum Search - Taking Simple RFO Step
 Searching for Lamda that Minimizes Along All modes
 Value Taken    Lamda =  -0.07419694
 Calculated Step too Large.  Step scaled by  0.489901
 Step Taken.  Stepsize is  0.300000

                             Maximum     Tolerance    Cnvgd?
         Gradient           0.111011      0.000300      NO
         Displacement       0.273688      0.001200      NO
         Energy change     *********      0.000001      NO


 New Cartesian Coordinates Obtained by Inverse Iteration

 Displacement from previous Coordinates is:  0.431943
 ----------------------------------------------------------------
             Standard Nuclear Orientation (Angstroms)
    I     Atom           X                Y                Z
 ----------------------------------------------------------------
    1      P       0.8774294997    -1.8322602441     0.0000000000
    2      N      -0.9107625100    -1.8707186372     0.0000000000
    3      I      -2.1576015483     0.2895027464     0.0000000000
    4      I       2.0437459061     0.4522924294     0.0000000000
 ----------------------------------------------------------------
 Molecular Point Group                 Cs    NOp =  2
 Largest Abelian Subgroup              Cs    NOp =  2
 Nuclear Repulsion Energy =   793.1692176571 hartrees
 There are       64 alpha and       64 beta electrons
 Applying Cartesian multipole field
    Component          Value
    ---------          -----
     (2,0,0)        1.00000E-11
     (0,2,0)        2.00000E-11
     (0,0,2)       -3.00000E-11
 Nucleus-field energy     =     0.0000000238 hartrees
 Requested basis set is 6-311++G(d,p)
 There are 67 shells and 176 basis functions
 A cutoff of  1.0D-11 yielded   1620 shell pairs
 There are     11870 function pairs (     13553 Cartesian)
 Smallest overlap matrix eigenvalue = 2.46E-03
 Guess MOs from SCF MO coefficient file

 -----------------------------------------------------------------------
  General SCF calculation program by
  Eric Jon Sundstrom, Paul Horn, Yuezhi Mao, Dmitri Zuev, Alec White,
  David Stuck, Shaama M.S., Shane Yost, Joonho Lee, David Small,
  Daniel Levine, Susi Lehtola, Hugh Burton, Evgeny Epifanovsky
 -----------------------------------------------------------------------
 Exchange:     0.2000 Hartree-Fock + 0.0800 Slater + 0.7200 B88
 Correlation:  0.1900 VWN1RPA + 0.8100 LYP
 Using SG-1 standard quadrature grid
 using 4 threads for integral computing
 -------------------------------------------------------
 OpenMP Integral computing Module                
 Release: version 2.0, May 2017, Q-Chem Inc. Pleasanton 
 -------------------------------------------------------
 -------------------------------------------------------
 OpenMP BLAS3 based DFT computing Module                
 Release: version 1.0, May 2013, Q-Chem Inc. Pittsburgh 
 -------------------------------------------------------
 A restricted SCF calculation will be
 performed using DIIS
 SCF converges when DIIS error is below 1.0e-08
 ---------------------------------------
  Cycle       Energy         DIIS error
 ---------------------------------------
    1  -14235.1162508898      8.08e-04  
    2  -14235.1075218375      1.82e-03  
    3  -14235.1180891860      7.39e-04  
    4  -14235.1201006909      1.93e-04  
    5  -14235.1202877971      6.89e-05  
    6  -14235.1203117613      1.67e-05  
    7  -14235.1203128621      7.43e-06  
    8  -14235.1203130757      2.11e-06  
    9  -14235.1203131014      4.17e-07  
   10  -14235.1203131030      1.55e-07  
   11  -14235.1203131029      3.02e-08  
   12  -14235.1203131030      8.38e-09  Convergence criterion met
 ---------------------------------------
 SCF time:   CPU 23.11s  wall 7.00s 
 SCF   energy in the final basis set =   -14235.1203131030
 Total energy in the final basis set =   -14235.1203131030

 --------------------------------------------------------------
             Orbital Energies (a.u.) and Symmetries
 --------------------------------------------------------------

 Alpha MOs, Restricted
 -- Occupied --                  
*******-1165.89 -176.33 -176.32 -165.73 -165.73 -165.73 -165.73
  1 A'    2 A'    3 A'    4 A'    5 A'    1 A"    6 A'    7 A'                 
-165.72 -165.72  -77.16  -35.82  -35.82  -31.32  -31.31  -31.31
  2 A"    8 A'    9 A'   10 A'   11 A'   12 A'   13 A'    3 A"                 
-31.311 -31.305 -31.305 -22.967 -22.966 -22.966 -22.963 -22.963
 14 A'    4 A"   15 A'   16 A'    5 A"   17 A'   18 A'    6 A"                 
-22.963 -22.961 -22.961 -22.955 -22.955 -14.419  -6.650  -6.373
 19 A'    7 A"   20 A'    8 A"   21 A'   22 A'   23 A'   24 A'                 
 -6.366  -4.812  -4.811  -4.808  -4.784  -4.781  -4.772  -4.771
 25 A'   26 A'    9 A"   27 A'   28 A'   29 A'   10 A"   30 A'                 
 -4.763  -4.762  -2.049  -2.046  -2.045  -2.045  -2.040  -2.040
 11 A"   31 A'   32 A'   12 A"   33 A'   34 A'   13 A"   35 A'                 
 -2.035  -2.035  -2.025  -2.025  -0.829  -0.686  -0.644  -0.556
 14 A"   36 A'   15 A"   37 A'   38 A'   39 A'   40 A'   41 A'                 
 -0.404  -0.357  -0.346  -0.312  -0.299  -0.294  -0.275  -0.275
 42 A'   43 A'   16 A"   44 A'   17 A"   45 A'   46 A'   18 A"                 
 -- Virtual --                   
 -0.170  -0.150  -0.095  -0.010   0.007   0.037   0.041   0.059
 47 A'   19 A"   48 A'   49 A'   50 A'   51 A'   20 A"   52 A'                 
  0.125   0.134   0.140   0.160   0.184   0.197   0.200   0.205
 53 A'   54 A'   21 A"   55 A'   56 A'   22 A"   57 A'   58 A'                 
  0.222   0.227   0.260   0.264   0.272   0.333   0.368   0.374
 23 A"   59 A'   60 A'   24 A"   61 A'   62 A'   25 A"   63 A'                 
  0.380   0.392   0.397   0.398   0.414   0.435   0.452   0.478
 26 A"   64 A'   27 A"   65 A'   28 A"   66 A'   67 A'   68 A'                 
  0.564   0.583   0.599   0.633   0.651   0.788   0.832   0.838
 69 A'   70 A'   29 A"   71 A'   30 A"   72 A'   73 A'   31 A"                 
  0.859   0.953   1.132   1.269   1.277   1.286   1.297   1.310
 74 A'   75 A'   76 A'   32 A"   33 A"   77 A'   78 A'   79 A'                 
  1.349   1.470   1.551   1.626   1.935   1.999   2.018   2.085
 80 A'   34 A"   81 A'   82 A'   35 A"   83 A'   36 A"   84 A'                 
  2.400   3.746   3.779   3.811   3.938   3.941   3.947   3.950
 85 A'   37 A"   86 A'   87 A'   38 A"   88 A'   39 A"   40 A"                 
  3.957   3.962   3.967   3.998   4.072   4.091   4.211   4.324
 89 A'   41 A"   90 A'   91 A'   92 A'   93 A'   94 A'   95 A'                 
  5.959   5.968   5.976   5.978   6.004   6.012   6.768  13.731
 42 A"   43 A"   96 A'   97 A'   98 A'   99 A'  100 A'   44 A"                 
 13.789  13.843  27.674  27.758  28.306  28.313  28.317  28.320
101 A'  102 A'  103 A'  104 A'   45 A"   46 A"  105 A'  106 A'                 
 28.339  28.347  28.514  28.517  28.517  28.522  28.524  28.525
107 A'  108 A'   47 A"  109 A'   48 A"   49 A"   50 A"  110 A'                 
 28.528  28.539  28.582  28.598  35.209 127.854 127.860 127.864
111 A'  112 A'  113 A'  114 A'  115 A'   51 A"   52 A"  116 A'                 
127.866 127.885 127.889 151.497 151.570 162.8721901.6541901.730
117 A'  118 A'  119 A'  120 A'  121 A'  122 A'  123 A'  124 A'                 

 Beta MOs, Restricted
 -- Occupied --                  
*******-1165.89 -176.33 -176.32 -165.73 -165.73 -165.73 -165.73
  1 A'    2 A'    3 A'    4 A'    5 A'    1 A"    6 A'    7 A'                 
-165.72 -165.72  -77.16  -35.82  -35.82  -31.32  -31.31  -31.31
  2 A"    8 A'    9 A'   10 A'   11 A'   12 A'   13 A'    3 A"                 
-31.311 -31.305 -31.305 -22.967 -22.966 -22.966 -22.963 -22.963
 14 A'    4 A"   15 A'   16 A'    5 A"   17 A'   18 A'    6 A"                 
-22.963 -22.961 -22.961 -22.955 -22.955 -14.419  -6.650  -6.373
 19 A'    7 A"   20 A'    8 A"   21 A'   22 A'   23 A'   24 A'                 
 -6.366  -4.812  -4.811  -4.808  -4.784  -4.781  -4.772  -4.771
 25 A'   26 A'    9 A"   27 A'   28 A'   29 A'   10 A"   30 A'                 
 -4.763  -4.762  -2.049  -2.046  -2.045  -2.045  -2.040  -2.040
 11 A"   31 A'   32 A'   12 A"   33 A'   34 A'   13 A"   35 A'                 
 -2.035  -2.035  -2.025  -2.025  -0.829  -0.686  -0.644  -0.556
 14 A"   36 A'   15 A"   37 A'   38 A'   39 A'   40 A'   41 A'                 
 -0.404  -0.357  -0.346  -0.312  -0.299  -0.294  -0.275  -0.275
 42 A'   43 A'   16 A"   44 A'   17 A"   45 A'   46 A'   18 A"                 
 -- Virtual --                   
 -0.170  -0.150  -0.095  -0.010   0.007   0.037   0.041   0.059
 47 A'   19 A"   48 A'   49 A'   50 A'   51 A'   20 A"   52 A'                 
  0.125   0.134   0.140   0.160   0.184   0.197   0.200   0.205
 53 A'   54 A'   21 A"   55 A'   56 A'   22 A"   57 A'   58 A'                 
  0.222   0.227   0.260   0.264   0.272   0.333   0.368   0.374
 23 A"   59 A'   60 A'   24 A"   61 A'   62 A'   25 A"   63 A'                 
  0.380   0.392   0.397   0.398   0.414   0.435   0.452   0.478
 26 A"   64 A'   27 A"   65 A'   28 A"   66 A'   67 A'   68 A'                 
  0.564   0.583   0.599   0.633   0.651   0.788   0.832   0.838
 69 A'   70 A'   29 A"   71 A'   30 A"   72 A'   73 A'   31 A"                 
  0.859   0.953   1.132   1.269   1.277   1.286   1.297   1.310
 74 A'   75 A'   76 A'   32 A"   33 A"   77 A'   78 A'   79 A'                 
  1.349   1.470   1.551   1.626   1.935   1.999   2.018   2.085
 80 A'   34 A"   81 A'   82 A'   35 A"   83 A'   36 A"   84 A'                 
  2.400   3.746   3.779   3.811   3.938   3.941   3.947   3.950
 85 A'   37 A"   86 A'   87 A'   38 A"   88 A'   39 A"   40 A"                 
  3.957   3.962   3.967   3.998   4.072   4.091   4.211   4.324
 89 A'   41 A"   90 A'   91 A'   92 A'   93 A'   94 A'   95 A'                 
  5.959   5.968   5.976   5.978   6.004   6.012   6.768  13.731
 42 A"   43 A"   96 A'   97 A'   98 A'   99 A'  100 A'   44 A"                 
 13.789  13.843  27.674  27.758  28.306  28.313  28.317  28.320
101 A'  102 A'  103 A'  104 A'   45 A"   46 A"  105 A'  106 A'                 
 28.339  28.347  28.514  28.517  28.517  28.522  28.524  28.525
107 A'  108 A'   47 A"  109 A'   48 A"   49 A"   50 A"  110 A'                 
 28.528  28.539  28.582  28.598  35.209 127.854 127.860 127.864
111 A'  112 A'  113 A'  114 A'  115 A'   51 A"   52 A"  116 A'                 
127.866 127.885 127.889 151.497 151.570 162.8721901.6541901.730
117 A'  118 A'  119 A'  120 A'  121 A'  122 A'  123 A'  124 A'                 
 --------------------------------------------------------------

          Ground-State Mulliken Net Atomic Charges

     Atom                 Charge (a.u.)
  ----------------------------------------
      1 P                     0.307881
      2 N                    -0.275275
      3 I                     0.066677
      4 I                    -0.099283
  ----------------------------------------
  Sum of atomic charges =     0.000000

 -----------------------------------------------------------------
                    Cartesian Multipole Moments
 -----------------------------------------------------------------
    Charge (ESU x 10^10)
                 0.0000
    Dipole Moment (Debye)
         X       1.7755      Y       0.5976      Z       0.0000
       Tot       1.8734
    Quadrupole Moments (Debye-Ang)
        XX     -75.8997     XY      -4.9581     YY     -74.2107
        XZ       0.0000     YZ      -0.0000     ZZ     -76.4505
    Octopole Moments (Debye-Ang^2)
       XXX      -8.1639    XXY      27.6780    XYY       6.0179
       YYY      49.2846    XXZ       0.0000    XYZ      -0.0000
       YYZ       0.0000    XZZ      -0.6438    YZZ      12.4844
       ZZZ       0.0000
    Hexadecapole Moments (Debye-Ang^3)
      XXXX   -1698.0378   XXXY      -9.5000   XXYY    -353.5906
      XYYY     -13.2362   YYYY    -536.1481   XXXZ       0.0000
      XXYZ      -0.0000   XYYZ       0.0000   YYYZ      -0.0000
      XXZZ    -307.3813   XYZZ      -0.0969   YYZZ    -106.1429
      XZZZ       0.0000   YZZZ      -0.0000   ZZZZ    -108.5701
 -----------------------------------------------------------------
 Calculating analytic gradient of the SCF energy
 Gradient of SCF Energy
            1           2           3           4
    1   0.0936600  -0.0818775  -0.0199648   0.0081823
    2  -0.0063409  -0.0426085   0.0366465   0.0123029
    3  -0.0000000  -0.0000000   0.0000000   0.0000000
 Max gradient component =       9.366E-02
 RMS gradient           =       4.010E-02
 Gradient time:  CPU 7.07 s  wall 1.87 s
 Geometry Optimization Parameters
   NAtoms,    NIC,     NZ,  NCons,   NDum,   NFix, NCnnct, MaxDiis
        4      14       4       0       0       0       0       0

 Cartesian Hessian Update
 Hessian Updated using BFGS Update


** GEOMETRY OPTIMIZATION IN DELOCALIZED INTERNAL COORDINATES **
   Searching for a Minimum

   Optimization Cycle:   2

                       Coordinates (Angstroms)
     ATOM                X               Y               Z
      1  P         0.8774294997   -1.8322602441    0.0000000000
      2  N        -0.9107625100   -1.8707186372    0.0000000000
      3  I        -2.1576015483    0.2895027464    0.0000000000
      4  I         2.0437459061    0.4522924294    0.0000000000
   Point Group: cs    Number of degrees of freedom:     5


   Energy is -14235.120313103

 Hessian Updated using BFGS Update

  5 Hessian modes will be used to form the next step
  Hessian Eigenvalues:
     0.036470    0.073562    0.087681    0.249636    0.341187

 Minimum Search - Taking Simple RFO Step
 Searching for Lamda that Minimizes Along All modes
 Value Taken    Lamda =  -0.08687004
 Calculated Step too Large.  Step scaled by  0.379267
 Step Taken.  Stepsize is  0.300000

                             Maximum     Tolerance    Cnvgd?
         Gradient           0.098196      0.000300      NO
         Displacement       0.273964      0.001200      NO
         Energy change     -0.034152      0.000001      NO


 New Cartesian Coordinates Obtained by Inverse Iteration

 Displacement from previous Coordinates is:  0.276267
 ----------------------------------------------------------------
             Standard Nuclear Orientation (Angstroms)
    I     Atom           X                Y                Z
 ----------------------------------------------------------------
    1      P       0.8036545816    -1.8181451115     0.0000000000
    2      N      -0.8510748365    -1.8240757112     0.0000000000
    3      I      -2.0880459203     0.2483510398     0.0000000000
    4      I       1.9882775227     0.4326860773     0.0000000000
 ----------------------------------------------------------------
 Molecular Point Group                 Cs    NOp =  2
 Largest Abelian Subgroup              Cs    NOp =  2
 Nuclear Repulsion Energy =   817.0999354808 hartrees
 There are       64 alpha and       64 beta electrons
 Applying Cartesian multipole field
    Component          Value
    ---------          -----
     (2,0,0)        1.00000E-11
     (0,2,0)        2.00000E-11
     (0,0,2)       -3.00000E-11
 Nucleus-field energy     =     0.0000000224 hartrees
 Requested basis set is 6-311++G(d,p)
 There are 67 shells and 176 basis functions
 A cutoff of  1.0D-11 yielded   1651 shell pairs
 There are     12147 function pairs (     13857 Cartesian)
 Smallest overlap matrix eigenvalue = 2.45E-03
 Guess MOs from SCF MO coefficient file

 -----------------------------------------------------------------------
  General SCF calculation program by
  Eric Jon Sundstrom, Paul Horn, Yuezhi Mao, Dmitri Zuev, Alec White,
  David Stuck, Shaama M.S., Shane Yost, Joonho Lee, David Small,
  Daniel Levine, Susi Lehtola, Hugh Burton, Evgeny Epifanovsky
 -----------------------------------------------------------------------
 Exchange:     0.2000 Hartree-Fock + 0.0800 Slater + 0.7200 B88
 Correlation:  0.1900 VWN1RPA + 0.8100 LYP
 Using SG-1 standard quadrature grid
 using 4 threads for integral computing
 -------------------------------------------------------
 OpenMP Integral computing Module                
 Release: version 2.0, May 2017, Q-Chem Inc. Pleasanton 
 -------------------------------------------------------
 -------------------------------------------------------
 OpenMP BLAS3 based DFT computing Module                
 Release: version 1.0, May 2013, Q-Chem Inc. Pittsburgh 
 -------------------------------------------------------
 A restricted SCF calculation will be
 performed using DIIS
 SCF converges when DIIS error is below 1.0e-08
 ---------------------------------------
  Cycle       Energy         DIIS error
 ---------------------------------------
    1  -14235.1422315411      1.07e-03  
    2  -14235.1329849076      2.05e-03  
    3  -14235.1458417906      8.66e-04  
    4  -14235.1486826568      1.76e-04  
    5  -14235.1488081367      8.62e-05  
    6  -14235.1488442690      1.55e-05  
    7  -14235.1488449855      8.18e-06  
    8  -14235.1488452761      1.96e-06  
    9  -14235.1488453003      3.53e-07  
   10  -14235.1488453015      1.33e-07  
   11  -14235.1488453016      3.01e-08  
   12  -14235.1488453016      6.11e-09  Convergence criterion met
 ---------------------------------------
 SCF time:   CPU 23.80s  wall 6.00s 
 SCF   energy in the final basis set =   -14235.1488453016
 Total energy in the final basis set =   -14235.1488453016

 --------------------------------------------------------------
             Orbital Energies (a.u.) and Symmetries
 --------------------------------------------------------------

 Alpha MOs, Restricted
 -- Occupied --                  
*******-1165.89 -176.33 -176.32 -165.73 -165.73 -165.73 -165.73
  1 A'    2 A'    3 A'    4 A'    5 A'    1 A"    6 A'    7 A'                 
-165.72 -165.72  -77.15  -35.82  -35.82  -31.32  -31.31  -31.31
  2 A"    8 A'    9 A'   10 A'   11 A'   12 A'   13 A'    3 A"                 
-31.308 -31.307 -31.306 -22.967 -22.965 -22.965 -22.962 -22.961
 14 A'    4 A"   15 A'   16 A'    5 A"   17 A'   18 A'    6 A"                 
-22.960 -22.959 -22.959 -22.957 -22.957 -14.404  -6.642  -6.370
 19 A'   20 A'    7 A"    8 A"   21 A'   22 A'   23 A'   24 A'                 
 -6.368  -4.804  -4.803  -4.799  -4.785  -4.778  -4.767  -4.766
 25 A'   26 A'    9 A"   27 A'   28 A'   29 A'   10 A"   11 A"                 
 -4.766  -4.766  -2.049  -2.044  -2.044  -2.044  -2.041  -2.040
 30 A'   31 A'   32 A'   12 A"   33 A'   34 A'   13 A"   35 A'                 
 -2.030  -2.030  -2.028  -2.028  -0.862  -0.683  -0.650  -0.544
 14 A"   36 A'   15 A"   37 A'   38 A'   39 A'   40 A'   41 A'                 
 -0.415  -0.367  -0.361  -0.306  -0.298  -0.293  -0.279  -0.275
 42 A'   43 A'   16 A"   44 A'   17 A"   45 A'   18 A"   46 A'                 
 -- Virtual --                   
 -0.166  -0.135  -0.077  -0.000   0.015   0.038   0.041   0.068
 47 A'   19 A"   48 A'   49 A'   50 A'   51 A'   20 A"   52 A'                 
  0.127   0.135   0.141   0.161   0.185   0.197   0.202   0.204
 53 A'   54 A'   21 A"   55 A'   56 A'   22 A"   57 A'   58 A'                 
  0.221   0.228   0.262   0.263   0.287   0.334   0.370   0.383
 23 A"   59 A'   24 A"   60 A'   61 A'   62 A'   25 A"   26 A"                 
  0.383   0.396   0.397   0.402   0.415   0.438   0.461   0.492
 63 A'   64 A'   27 A"   65 A'   28 A"   66 A'   67 A'   68 A'                 
  0.589   0.610   0.615   0.647   0.656   0.767   0.836   0.857
 69 A'   70 A'   29 A"   71 A'   30 A"   72 A'   31 A"   73 A'                 
  0.940   0.955   1.136   1.271   1.277   1.290   1.299   1.312
 74 A'   75 A'   76 A'   32 A"   33 A"   77 A'   78 A'   79 A'                 
  1.353   1.480   1.556   1.627   1.936   2.021   2.063   2.121
 80 A'   34 A"   81 A'   82 A'   35 A"   83 A'   36 A"   84 A'                 
  2.511   3.751   3.791   3.875   3.942   3.944   3.949   3.951
 85 A'   37 A"   86 A'   87 A'   38 A"   88 A'   39 A"   40 A"                 
  3.961   3.965   3.972   4.007   4.088   4.107   4.222   4.342
 89 A'   41 A"   90 A'   91 A'   92 A'   93 A'   94 A'   95 A'                 
  5.962   5.969   5.975   5.986   6.008   6.009   6.863  13.740
 42 A"   43 A"   96 A'   97 A'   98 A'   99 A'  100 A'   44 A"                 
 13.812  13.886  27.681  27.774  28.308  28.315  28.318  28.324
101 A'  102 A'  103 A'  104 A'   45 A"   46 A"  105 A'  106 A'                 
 28.340  28.349  28.518  28.519  28.520  28.520  28.526  28.526
107 A'  108 A'   47 A"  109 A'   48 A"   49 A"   50 A"  110 A'                 
 28.529  28.544  28.590  28.608  35.226 127.855 127.862 127.864
111 A'  112 A'  113 A'  114 A'  115 A'   51 A"   52 A"  116 A'                 
127.871 127.886 127.892 151.505 151.585 162.9741901.6611901.745
117 A'  118 A'  119 A'  120 A'  121 A'  122 A'  123 A'  124 A'                 

 Beta MOs, Restricted
 -- Occupied --                  
*******-1165.89 -176.33 -176.32 -165.73 -165.73 -165.73 -165.73
  1 A'    2 A'    3 A'    4 A'    5 A'    1 A"    6 A'    7 A'                 
-165.72 -165.72  -77.15  -35.82  -35.82  -31.32  -31.31  -31.31
  2 A"    8 A'    9 A'   10 A'   11 A'   12 A'   13 A'    3 A"                 
-31.308 -31.307 -31.306 -22.967 -22.965 -22.965 -22.962 -22.961
 14 A'    4 A"   15 A'   16 A'    5 A"   17 A'   18 A'    6 A"                 
-22.960 -22.959 -22.959 -22.957 -22.957 -14.404  -6.642  -6.370
 19 A'   20 A'    7 A"    8 A"   21 A'   22 A'   23 A'   24 A'                 
 -6.368  -4.804  -4.803  -4.799  -4.785  -4.778  -4.767  -4.766
 25 A'   26 A'    9 A"   27 A'   28 A'   29 A'   10 A"   11 A"                 
 -4.766  -4.766  -2.049  -2.044  -2.044  -2.044  -2.041  -2.040
 30 A'   31 A'   32 A'   12 A"   33 A'   34 A'   13 A"   35 A'                 
 -2.030  -2.030  -2.028  -2.028  -0.862  -0.683  -0.650  -0.544
 14 A"   36 A'   15 A"   37 A'   38 A'   39 A'   40 A'   41 A'                 
 -0.415  -0.367  -0.361  -0.306  -0.298  -0.293  -0.279  -0.275
 42 A'   43 A'   16 A"   44 A'   17 A"   45 A'   18 A"   46 A'                 
 -- Virtual --                   
 -0.166  -0.135  -0.077  -0.000   0.015   0.038   0.041   0.068
 47 A'   19 A"   48 A'   49 A'   50 A'   51 A'   20 A"   52 A'                 
  0.127   0.135   0.141   0.161   0.185   0.197   0.202   0.204
 53 A'   54 A'   21 A"   55 A'   56 A'   22 A"   57 A'   58 A'                 
  0.221   0.228   0.262   0.263   0.287   0.334   0.370   0.383
 23 A"   59 A'   24 A"   60 A'   61 A'   62 A'   25 A"   26 A"                 
  0.383   0.396   0.397   0.402   0.415   0.438   0.461   0.492
 63 A'   64 A'   27 A"   65 A'   28 A"   66 A'   67 A'   68 A'                 
  0.589   0.610   0.615   0.647   0.656   0.767   0.836   0.857
 69 A'   70 A'   29 A"   71 A'   30 A"   72 A'   31 A"   73 A'                 
  0.940   0.955   1.136   1.271   1.277   1.290   1.299   1.312
 74 A'   75 A'   76 A'   32 A"   33 A"   77 A'   78 A'   79 A'                 
  1.353   1.480   1.556   1.627   1.936   2.021   2.063   2.121
 80 A'   34 A"   81 A'   82 A'   35 A"   83 A'   36 A"   84 A'                 
  2.511   3.751   3.791   3.875   3.942   3.944   3.949   3.951
 85 A'   37 A"   86 A'   87 A'   38 A"   88 A'   39 A"   40 A"                 
  3.961   3.965   3.972   4.007   4.088   4.107   4.222   4.342
 89 A'   41 A"   90 A'   91 A'   92 A'   93 A'   94 A'   95 A'                 
  5.962   5.969   5.975   5.986   6.008   6.009   6.863  13.740
 42 A"   43 A"   96 A'   97 A'   98 A'   99 A'  100 A'   44 A"                 
 13.812  13.886  27.681  27.774  28.308  28.315  28.318  28.324
101 A'  102 A'  103 A'  104 A'   45 A"   46 A"  105 A'  106 A'                 
 28.340  28.349  28.518  28.519  28.520  28.520  28.526  28.526
107 A'  108 A'   47 A"  109 A'   48 A"   49 A"   50 A"  110 A'                 
 28.529  28.544  28.590  28.608  35.226 127.855 127.862 127.864
111 A'  112 A'  113 A'  114 A'  115 A'   51 A"   52 A"  116 A'                 
127.871 127.886 127.892 151.505 151.585 162.9741901.6611901.745
117 A'  118 A'  119 A'  120 A'  121 A'  122 A'  123 A'  124 A'                 
 --------------------------------------------------------------

          Ground-State Mulliken Net Atomic Charges

     Atom                 Charge (a.u.)
  ----------------------------------------
      1 P                     0.314529
      2 N                    -0.279830
      3 I                     0.091586
      4 I                    -0.126285
  ----------------------------------------
  Sum of atomic charges =    -0.000000

 -----------------------------------------------------------------
                    Cartesian Multipole Moments
 -----------------------------------------------------------------
    Charge (ESU x 10^10)
                -0.0000
    Dipole Moment (Debye)
         X       1.3313      Y       0.5858      Z       0.0000
       Tot       1.4545
    Quadrupole Moments (Debye-Ang)
        XX     -75.9651     XY      -4.9752     YY     -74.2716
        XZ       0.0000     YZ      -0.0000     ZZ     -75.9976
    Octopole Moments (Debye-Ang^2)
       XXX     -10.5255    XXY      27.9047    XYY       5.2330
       YYY      52.4014    XXZ       0.0000    XYZ      -0.0000
       YYZ       0.0000    XZZ      -0.8907    YZZ      12.9355
       ZZZ       0.0000
    Hexadecapole Moments (Debye-Ang^3)
      XXXX   -1597.8173   XXXY     -16.2702   XXYY    -335.0659
      XYYY     -18.9618   YYYY    -518.3609   XXXZ       0.0000
      XXYZ      -0.0000   XYYZ       0.0000   YYYZ      -0.0000
      XXZZ    -289.8653   XYZZ      -2.3403   YYZZ    -101.6304
      XZZZ       0.0000   YZZZ      -0.0000   ZZZZ    -107.1656
 -----------------------------------------------------------------
 Calculating analytic gradient of the SCF energy
 Gradient of SCF Energy
            1           2           3           4
    1   0.0583043  -0.0459388  -0.0157533   0.0033879
    2  -0.0011548  -0.0408715   0.0359113   0.0061150
    3   0.0000000  -0.0000000  -0.0000000  -0.0000000
 Max gradient component =       5.830E-02
 RMS gradient           =       2.703E-02
 Gradient time:  CPU 7.43 s  wall 1.96 s
 Geometry Optimization Parameters
   NAtoms,    NIC,     NZ,  NCons,   NDum,   NFix, NCnnct, MaxDiis
        4      14       4       0       0       0       0       0

 Cartesian Hessian Update
 Hessian Updated using BFGS Update


** GEOMETRY OPTIMIZATION IN DELOCALIZED INTERNAL COORDINATES **
   Searching for a Minimum

   Optimization Cycle:   3

                       Coordinates (Angstroms)
     ATOM                X               Y               Z
      1  P         0.8036545816   -1.8181451115    0.0000000000
      2  N        -0.8510748365   -1.8240757112    0.0000000000
      3  I        -2.0880459203    0.2483510398    0.0000000000
      4  I         1.9882775227    0.4326860773    0.0000000000
   Point Group: cs    Number of degrees of freedom:     5


   Energy is -14235.148845302

 Hessian Updated using BFGS Update

  5 Hessian modes will be used to form the next step
  Hessian Eigenvalues:
     0.039520    0.079049    0.142993    0.249741    0.404622

 Minimum Search - Taking Simple RFO Step
 Searching for Lamda that Minimizes Along All modes
 Value Taken    Lamda =  -0.04632635
 Calculated Step too Large.  Step scaled by  0.455945
 Step Taken.  Stepsize is  0.300000

                             Maximum     Tolerance    Cnvgd?
         Gradient           0.067685      0.000300      NO
         Displacement       0.251336      0.001200      NO
         Energy change     -0.028532      0.000001      NO


 New Cartesian Coordinates Obtained by Inverse Iteration

 Displacement from previous Coordinates is:  0.272525
 ----------------------------------------------------------------
             Standard Nuclear Orientation (Angstroms)
    I     Atom           X                Y                Z
 ----------------------------------------------------------------
    1      P       0.7405423265    -1.7845398183     0.0000000000
    2      N      -0.8237983777    -1.7459859830     0.0000000000
    3      I      -2.0845168887     0.1646722109     0.0000000000
    4      I       2.0205842875     0.4046698848     0.0000000000
 ----------------------------------------------------------------
 Molecular Point Group                 Cs    NOp =  2
 Largest Abelian Subgroup              Cs    NOp =  2
 Nuclear Repulsion Energy =   826.2743229828 hartrees
 There are       64 alpha and       64 beta electrons
 Applying Cartesian multipole field
    Component          Value
    ---------          -----
     (2,0,0)        1.00000E-11
     (0,2,0)        2.00000E-11
     (0,0,2)       -3.00000E-11
 Nucleus-field energy     =     0.0000000221 hartrees
 Requested basis set is 6-311++G(d,p)
 There are 67 shells and 176 basis functions
 A cutoff of  1.0D-11 yielded   1653 shell pairs
 There are     12169 function pairs (     13883 Cartesian)
 Smallest overlap matrix eigenvalue = 2.43E-03
 Guess MOs from SCF MO coefficient file

 -----------------------------------------------------------------------
  General SCF calculation program by
  Eric Jon Sundstrom, Paul Horn, Yuezhi Mao, Dmitri Zuev, Alec White,
  David Stuck, Shaama M.S., Shane Yost, Joonho Lee, David Small,
  Daniel Levine, Susi Lehtola, Hugh Burton, Evgeny Epifanovsky
 -----------------------------------------------------------------------
 Exchange:     0.2000 Hartree-Fock + 0.0800 Slater + 0.7200 B88
 Correlation:  0.1900 VWN1RPA + 0.8100 LYP
 Using SG-1 standard quadrature grid
 using 4 threads for integral computing
 -------------------------------------------------------
 OpenMP Integral computing Module                
 Release: version 2.0, May 2017, Q-Chem Inc. Pleasanton 
 -------------------------------------------------------
 -------------------------------------------------------
 OpenMP BLAS3 based DFT computing Module                
 Release: version 1.0, May 2013, Q-Chem Inc. Pittsburgh 
 -------------------------------------------------------
 A restricted SCF calculation will be
 performed using DIIS
 SCF converges when DIIS error is below 1.0e-08
 ---------------------------------------
  Cycle       Energy         DIIS error
 ---------------------------------------
    1  -14235.1589954618      9.90e-04  
    2  -14235.1532902831      1.80e-03  
    3  -14235.1634872898      6.42e-04  
    4  -14235.1649185243      2.03e-04  
    5  -14235.1651305938      6.36e-05  
    6  -14235.1651442972      1.46e-05  
    7  -14235.1651450682      8.45e-06  
    8  -14235.1651454089      1.18e-06  
    9  -14235.1651454168      2.46e-07  
   10  -14235.1651454169      1.26e-07  
   11  -14235.1651454171      2.78e-08  
   12  -14235.1651454172      5.25e-09  Convergence criterion met
 ---------------------------------------
 SCF time:   CPU 24.10s  wall 7.00s 
 SCF   energy in the final basis set =   -14235.1651454172
 Total energy in the final basis set =   -14235.1651454172

 --------------------------------------------------------------
             Orbital Energies (a.u.) and Symmetries
 --------------------------------------------------------------

 Alpha MOs, Restricted
 -- Occupied --                  
*******-1165.88 -176.33 -176.32 -165.74 -165.73 -165.73 -165.72
  1 A'    2 A'    3 A'    4 A'    5 A'    1 A"    6 A'    7 A'                 
-165.72 -165.72  -77.14  -35.83  -35.81  -31.32  -31.31  -31.31
  2 A"    8 A'    9 A'   10 A'   11 A'   12 A'    3 A"   13 A'                 
-31.304 -31.300 -31.299 -22.972 -22.970 -22.970 -22.964 -22.964
 14 A'    4 A"   15 A'   16 A'    5 A"   17 A'    6 A"   18 A'                 
-22.955 -22.954 -22.953 -22.951 -22.951 -14.390  -6.634  -6.376
 19 A'    7 A"   20 A'    8 A"   21 A'   22 A'   23 A'   24 A'                 
 -6.361  -4.796  -4.795  -4.791  -4.791  -4.772  -4.771  -4.771
 25 A'   26 A'    9 A"   27 A'   28 A'   10 A"   29 A'   30 A'                 
 -4.761  -4.759  -2.055  -2.050  -2.049  -2.037  -2.034  -2.033
 11 A"   31 A'   32 A'   12 A"   33 A'   34 A'   13 A"   35 A'                 
 -2.033  -2.033  -2.024  -2.024  -0.888  -0.681  -0.659  -0.536
 14 A"   36 A'   37 A'   15 A"   38 A'   39 A'   40 A'   41 A'                 
 -0.427  -0.376  -0.375  -0.300  -0.297  -0.290  -0.280  -0.277
 42 A'   43 A'   16 A"   44 A'   17 A"   45 A'   18 A"   46 A'                 
 -- Virtual --                   
 -0.153  -0.123  -0.065   0.001   0.022   0.039   0.042   0.074
 47 A'   19 A"   48 A'   49 A'   50 A'   51 A'   20 A"   52 A'                 
  0.128   0.136   0.142   0.164   0.185   0.197   0.200   0.204
 53 A'   54 A'   21 A"   55 A'   56 A'   22 A"   57 A'   58 A'                 
  0.220   0.229   0.262   0.267   0.296   0.343   0.374   0.386
 23 A"   59 A'   24 A"   60 A'   61 A'   62 A'   25 A"   26 A"                 
  0.394   0.394   0.398   0.410   0.417   0.442   0.468   0.494
 63 A'   27 A"   64 A'   65 A'   28 A"   66 A'   67 A'   68 A'                 
  0.615   0.633   0.638   0.660   0.661   0.762   0.835   0.865
 69 A'   29 A"   70 A'   71 A'   30 A"   72 A'   31 A"   73 A'                 
  0.950   1.030   1.145   1.270   1.281   1.287   1.307   1.313
 74 A'   75 A'   76 A'   32 A"   33 A"   77 A'   78 A'   79 A'                 
  1.362   1.489   1.555   1.626   1.939   2.032   2.100   2.165
 80 A'   34 A"   81 A'   82 A'   35 A"   83 A'   36 A"   84 A'                 
  2.589   3.755   3.785   3.931   3.941   3.951   3.954   3.957
 85 A'   37 A"   86 A'   87 A'   38 A"   39 A"   88 A'   40 A"                 
  3.971   3.972   3.987   4.012   4.105   4.151   4.232   4.355
 41 A"   89 A'   90 A'   91 A'   92 A'   93 A'   94 A'   95 A'                 
  5.961   5.973   5.974   5.988   6.004   6.016   6.931  13.748
 42 A"   43 A"   96 A'   97 A'   98 A'   99 A'  100 A'   44 A"                 
 13.826  13.956  27.694  27.792  28.305  28.315  28.321  28.326
101 A'  102 A'  103 A'  104 A'   45 A"  105 A'   46 A"  106 A'                 
 28.339  28.355  28.514  28.517  28.519  28.526  28.530  28.533
107 A'  108 A'   47 A"  109 A'   48 A"   49 A"  110 A'   50 A"                 
 28.533  28.548  28.600  28.620  35.246 127.852 127.860 127.869
111 A'  112 A'  113 A'  114 A'  115 A'   51 A"  116 A'   52 A"                 
127.875 127.886 127.900 151.516 151.599 163.0581901.6741901.760
117 A'  118 A'  119 A'  120 A'  121 A'  122 A'  123 A'  124 A'                 

 Beta MOs, Restricted
 -- Occupied --                  
*******-1165.88 -176.33 -176.32 -165.74 -165.73 -165.73 -165.72
  1 A'    2 A'    3 A'    4 A'    5 A'    1 A"    6 A'    7 A'                 
-165.72 -165.72  -77.14  -35.83  -35.81  -31.32  -31.31  -31.31
  2 A"    8 A'    9 A'   10 A'   11 A'   12 A'    3 A"   13 A'                 
-31.304 -31.300 -31.299 -22.972 -22.970 -22.970 -22.964 -22.964
 14 A'    4 A"   15 A'   16 A'    5 A"   17 A'    6 A"   18 A'                 
-22.955 -22.954 -22.953 -22.951 -22.951 -14.390  -6.634  -6.376
 19 A'    7 A"   20 A'    8 A"   21 A'   22 A'   23 A'   24 A'                 
 -6.361  -4.796  -4.795  -4.791  -4.791  -4.772  -4.771  -4.771
 25 A'   26 A'    9 A"   27 A'   28 A'   10 A"   29 A'   30 A'                 
 -4.761  -4.759  -2.055  -2.050  -2.049  -2.037  -2.034  -2.033
 11 A"   31 A'   32 A'   12 A"   33 A'   34 A'   13 A"   35 A'                 
 -2.033  -2.033  -2.024  -2.024  -0.888  -0.681  -0.659  -0.536
 14 A"   36 A'   37 A'   15 A"   38 A'   39 A'   40 A'   41 A'                 
 -0.427  -0.376  -0.375  -0.300  -0.297  -0.290  -0.280  -0.277
 42 A'   43 A'   16 A"   44 A'   17 A"   45 A'   18 A"   46 A'                 
 -- Virtual --                   
 -0.153  -0.123  -0.065   0.001   0.022   0.039   0.042   0.074
 47 A'   19 A"   48 A'   49 A'   50 A'   51 A'   20 A"   52 A'                 
  0.128   0.136   0.142   0.164   0.185   0.197   0.200   0.204
 53 A'   54 A'   21 A"   55 A'   56 A'   22 A"   57 A'   58 A'                 
  0.220   0.229   0.262   0.267   0.296   0.343   0.374   0.386
 23 A"   59 A'   24 A"   60 A'   61 A'   62 A'   25 A"   26 A"                 
  0.394   0.394   0.398   0.410   0.417   0.442   0.468   0.494
 63 A'   27 A"   64 A'   65 A'   28 A"   66 A'   67 A'   68 A'                 
  0.615   0.633   0.638   0.660   0.661   0.762   0.835   0.865
 69 A'   29 A"   70 A'   71 A'   30 A"   72 A'   31 A"   73 A'                 
  0.950   1.030   1.145   1.270   1.281   1.287   1.307   1.313
 74 A'   75 A'   76 A'   32 A"   33 A"   77 A'   78 A'   79 A'                 
  1.362   1.489   1.555   1.626   1.939   2.032   2.100   2.165
 80 A'   34 A"   81 A'   82 A'   35 A"   83 A'   36 A"   84 A'                 
  2.589   3.755   3.785   3.931   3.941   3.951   3.954   3.957
 85 A'   37 A"   86 A'   87 A'   38 A"   39 A"   88 A'   40 A"                 
  3.971   3.972   3.987   4.012   4.105   4.151   4.232   4.355
 41 A"   89 A'   90 A'   91 A'   92 A'   93 A'   94 A'   95 A'                 
  5.961   5.973   5.974   5.988   6.004   6.016   6.931  13.748
 42 A"   43 A"   96 A'   97 A'   98 A'   99 A'  100 A'   44 A"                 
 13.826  13.956  27.694  27.792  28.305  28.315  28.321  28.326
101 A'  102 A'  103 A'  104 A'   45 A"  105 A'   46 A"  106 A'                 
 28.339  28.355  28.514  28.517  28.519  28.526  28.530  28.533
107 A'  108 A'   47 A"  109 A'   48 A"   49 A"  110 A'   50 A"                 
 28.533  28.548  28.600  28.620  35.246 127.852 127.860 127.869
111 A'  112 A'  113 A'  114 A'  115 A'   51 A"  116 A'   52 A"                 
127.875 127.886 127.900 151.516 151.599 163.0581901.6741901.760
117 A'  118 A'  119 A'  120 A'  121 A'  122 A'  123 A'  124 A'                 
 --------------------------------------------------------------

          Ground-State Mulliken Net Atomic Charges

     Atom                 Charge (a.u.)
  ----------------------------------------
      1 P                     0.316349
      2 N                    -0.283690
      3 I                     0.129841
      4 I                    -0.162500
  ----------------------------------------
  Sum of atomic charges =    -0.000000

 -----------------------------------------------------------------
                    Cartesian Multipole Moments
 -----------------------------------------------------------------
    Charge (ESU x 10^10)
                -0.0000
    Dipole Moment (Debye)
         X       0.6744      Y       0.4754      Z      -0.0000
       Tot       0.8251
    Quadrupole Moments (Debye-Ang)
        XX     -75.6133     XY      -4.8128     YY     -74.5313
        XZ      -0.0000     YZ      -0.0000     ZZ     -75.5972
    Octopole Moments (Debye-Ang^2)
       XXX     -16.1658    XXY      29.8046    XYY       3.3668
       YYY      57.5650    XXZ      -0.0000    XYZ      -0.0000
       YYZ      -0.0000    XZZ      -1.9616    YZZ      14.6081
       ZZZ      -0.0000
    Hexadecapole Moments (Debye-Ang^3)
      XXXX   -1600.7437   XXXY     -30.8144   XXYY    -332.9129
      XYYY     -31.2418   YYYY    -489.5551   XXXZ      -0.0000
      XXYZ      -0.0000   XYYZ      -0.0000   YYYZ      -0.0000
      XXZZ    -291.1471   XYZZ      -7.1647   YYZZ     -95.6814
      XZZZ      -0.0000   YZZZ      -0.0000   ZZZZ    -106.0149
 -----------------------------------------------------------------
 Calculating analytic gradient of the SCF energy
 Gradient of SCF Energy
            1           2           3           4
    1   0.0034510   0.0094005  -0.0143919   0.0015405
    2   0.0060694  -0.0371421   0.0305123   0.0005604
    3   0.0000000  -0.0000000   0.0000000  -0.0000000
 Max gradient component =       3.714E-02
 RMS gradient           =       1.488E-02
 Gradient time:  CPU 7.54 s  wall 2.03 s
 Geometry Optimization Parameters
   NAtoms,    NIC,     NZ,  NCons,   NDum,   NFix, NCnnct, MaxDiis
        4      14       4       0       0       0       0       0

 Cartesian Hessian Update
 Hessian Updated using BFGS Update


** GEOMETRY OPTIMIZATION IN DELOCALIZED INTERNAL COORDINATES **
   Searching for a Minimum

   Optimization Cycle:   4

                       Coordinates (Angstroms)
     ATOM                X               Y               Z
      1  P         0.7405423265   -1.7845398183    0.0000000000
      2  N        -0.8237983777   -1.7459859830    0.0000000000
      3  I        -2.0845168887    0.1646722109    0.0000000000
      4  I         2.0205842875    0.4046698848    0.0000000000
   Point Group: cs    Number of degrees of freedom:     5


   Energy is -14235.165145417

 Hessian Updated using BFGS Update

  5 Hessian modes will be used to form the next step
  Hessian Eigenvalues:
     0.035322    0.078673    0.229099    0.303675    0.476991

 Minimum Search - Taking Simple RFO Step
 Searching for Lamda that Minimizes Along All modes
 Value Taken    Lamda =  -0.02244036
 Calculated Step too Large.  Step scaled by  0.489243
 Step Taken.  Stepsize is  0.300000

                             Maximum     Tolerance    Cnvgd?
         Gradient           0.025795      0.000300      NO
         Displacement       0.208844      0.001200      NO
         Energy change     -0.016300      0.000001      NO


 New Cartesian Coordinates Obtained by Inverse Iteration

 Displacement from previous Coordinates is:  0.240605
 ----------------------------------------------------------------
             Standard Nuclear Orientation (Angstroms)
    I     Atom           X                Y                Z
 ----------------------------------------------------------------
    1      P       0.7077379490    -1.7610345607     0.0000000000
    2      N      -0.8403391434    -1.6702994524     0.0000000000
    3      I      -2.0613285920     0.0801552994     0.0000000000
    4      I       2.0467411340     0.3899950081     0.0000000000
 ----------------------------------------------------------------
 Molecular Point Group                 Cs    NOp =  2
 Largest Abelian Subgroup              Cs    NOp =  2
 Nuclear Repulsion Energy =   836.5358341842 hartrees
 There are       64 alpha and       64 beta electrons
 Applying Cartesian multipole field
    Component          Value
    ---------          -----
     (2,0,0)        1.00000E-11
     (0,2,0)        2.00000E-11
     (0,0,2)       -3.00000E-11
 Nucleus-field energy     =     0.0000000217 hartrees
 Requested basis set is 6-311++G(d,p)
 There are 67 shells and 176 basis functions
 A cutoff of  1.0D-11 yielded   1664 shell pairs
 There are     12248 function pairs (     13971 Cartesian)
 Smallest overlap matrix eigenvalue = 2.41E-03
 Guess MOs from SCF MO coefficient file

 -----------------------------------------------------------------------
  General SCF calculation program by
  Eric Jon Sundstrom, Paul Horn, Yuezhi Mao, Dmitri Zuev, Alec White,
  David Stuck, Shaama M.S., Shane Yost, Joonho Lee, David Small,
  Daniel Levine, Susi Lehtola, Hugh Burton, Evgeny Epifanovsky
 -----------------------------------------------------------------------
 Exchange:     0.2000 Hartree-Fock + 0.0800 Slater + 0.7200 B88
 Correlation:  0.1900 VWN1RPA + 0.8100 LYP
 Using SG-1 standard quadrature grid
 using 4 threads for integral computing
 -------------------------------------------------------
 OpenMP Integral computing Module                
 Release: version 2.0, May 2017, Q-Chem Inc. Pleasanton 
 -------------------------------------------------------
 -------------------------------------------------------
 OpenMP BLAS3 based DFT computing Module                
 Release: version 1.0, May 2013, Q-Chem Inc. Pittsburgh 
 -------------------------------------------------------
 A restricted SCF calculation will be
 performed using DIIS
 SCF converges when DIIS error is below 1.0e-08
 ---------------------------------------
  Cycle       Energy         DIIS error
 ---------------------------------------
    1  -14235.1678629878      8.31e-04  
    2  -14235.1683713486      1.08e-03  
    3  -14235.1707058566      7.05e-04  
    4  -14235.1724324251      1.97e-04  
    5  -14235.1726292923      2.92e-05  
    6  -14235.1726310003      1.40e-05  
    7  -14235.1726319798      6.77e-06  
    8  -14235.1726321933      8.61e-07  
    9  -14235.1726321974      1.97e-07  
   10  -14235.1726321976      4.76e-08  
   11  -14235.1726321974      1.04e-08  
   12  -14235.1726321975      3.13e-09  Convergence criterion met
 ---------------------------------------
 SCF time:   CPU 24.37s  wall 7.00s 
 SCF   energy in the final basis set =   -14235.1726321975
 Total energy in the final basis set =   -14235.1726321975

 --------------------------------------------------------------
             Orbital Energies (a.u.) and Symmetries
 --------------------------------------------------------------

 Alpha MOs, Restricted
 -- Occupied --                  
*******-1165.88 -176.34 -176.31 -165.74 -165.74 -165.74 -165.71
  1 A'    2 A'    3 A'    4 A'    5 A'    1 A"    6 A'    7 A'                 
-165.71 -165.71  -77.14  -35.83  -35.81  -31.33  -31.32  -31.32
  2 A"    8 A'    9 A'   10 A'   11 A'   12 A'    3 A"   13 A'                 
-31.298 -31.295 -31.294 -22.977 -22.975 -22.974 -22.969 -22.969
 14 A'    4 A"   15 A'   16 A'    5 A"   17 A'    6 A"   18 A'                 
-22.949 -22.948 -22.948 -22.945 -22.945 -14.384  -6.631  -6.381
 19 A'    7 A"   20 A'    8 A"   21 A'   22 A'   23 A'   24 A'                 
 -6.356  -4.796  -4.793  -4.791  -4.787  -4.777  -4.776  -4.765
 25 A'   26 A'   27 A'    9 A"   28 A'   10 A"   29 A'   30 A'                 
 -4.756  -4.754  -2.061  -2.055  -2.055  -2.038  -2.038  -2.031
 11 A"   31 A'   32 A'   12 A"   33 A'   34 A'   13 A"   35 A'                 
 -2.029  -2.027  -2.019  -2.019  -0.900  -0.687  -0.663  -0.534
 14 A"   36 A'   37 A'   15 A"   38 A'   39 A'   40 A'   41 A'                 
 -0.436  -0.384  -0.383  -0.299  -0.298  -0.286  -0.278  -0.275
 42 A'   16 A"   43 A'   44 A'   17 A"   45 A'   18 A"   46 A'                 
 -- Virtual --                   
 -0.130  -0.121  -0.061   0.002   0.026   0.041   0.042   0.074
 47 A'   19 A"   48 A'   49 A'   50 A'   51 A'   20 A"   52 A'                 
  0.125   0.137   0.142   0.166   0.185   0.196   0.198   0.206
 53 A'   54 A'   21 A"   55 A'   56 A'   22 A"   57 A'   58 A'                 
  0.221   0.231   0.263   0.270   0.298   0.348   0.374   0.386
 23 A"   59 A'   24 A"   60 A'   61 A'   62 A'   25 A"   26 A"                 
  0.393   0.395   0.403   0.421   0.427   0.446   0.475   0.500
 63 A'   27 A"   64 A'   28 A"   65 A'   66 A'   67 A'   68 A'                 
  0.638   0.639   0.649   0.666   0.669   0.776   0.841   0.869
 29 A"   69 A'   70 A'   30 A"   71 A'   72 A'   31 A"   73 A'                 
  0.952   1.047   1.146   1.269   1.284   1.287   1.314   1.324
 74 A'   75 A'   76 A'   32 A"   33 A"   77 A'   78 A'   79 A'                 
  1.367   1.494   1.559   1.631   1.945   2.035   2.101   2.195
 80 A'   34 A"   81 A'   82 A'   35 A"   83 A'   36 A"   84 A'                 
  2.590   3.756   3.772   3.936   3.937   3.955   3.956   3.964
 85 A'   37 A"   86 A'   87 A'   38 A"   39 A"   88 A'   40 A"                 
  3.979   3.980   3.992   4.020   4.113   4.196   4.249   4.372
 41 A"   89 A'   90 A'   91 A'   92 A'   93 A'   94 A'   95 A'                 
  5.960   5.973   5.977   5.988   6.001   6.021   6.947  13.752
 42 A"   96 A'   43 A"   97 A'   98 A'   99 A'  100 A'   44 A"                 
 13.833  13.973  27.708  27.816  28.303  28.313  28.324  28.326
101 A'  102 A'  103 A'  104 A'   45 A"  105 A'  106 A'   46 A"                 
 28.340  28.360  28.509  28.514  28.520  28.531  28.534  28.537
107 A'  108 A'   47 A"  109 A'   48 A"   49 A"  110 A'  111 A'                 
 28.538  28.552  28.610  28.632  35.256 127.849 127.857 127.874
 50 A"  112 A'  113 A'  114 A'  115 A'   51 A"  116 A'   52 A"                 
127.875 127.887 127.905 151.529 151.619 163.0791901.6871901.780
117 A'  118 A'  119 A'  120 A'  121 A'  122 A'  123 A'  124 A'                 

 Beta MOs, Restricted
 -- Occupied --                  
*******-1165.88 -176.34 -176.31 -165.74 -165.74 -165.74 -165.71
  1 A'    2 A'    3 A'    4 A'    5 A'    1 A"    6 A'    7 A'                 
-165.71 -165.71  -77.14  -35.83  -35.81  -31.33  -31.32  -31.32
  2 A"    8 A'    9 A'   10 A'   11 A'   12 A'    3 A"   13 A'                 
-31.298 -31.295 -31.294 -22.977 -22.975 -22.974 -22.969 -22.969
 14 A'    4 A"   15 A'   16 A'    5 A"   17 A'    6 A"   18 A'                 
-22.949 -22.948 -22.948 -22.945 -22.945 -14.384  -6.631  -6.381
 19 A'    7 A"   20 A'    8 A"   21 A'   22 A'   23 A'   24 A'                 
 -6.356  -4.796  -4.793  -4.791  -4.787  -4.777  -4.776  -4.765
 25 A'   26 A'   27 A'    9 A"   28 A'   10 A"   29 A'   30 A'                 
 -4.756  -4.754  -2.061  -2.055  -2.055  -2.038  -2.038  -2.031
 11 A"   31 A'   32 A'   12 A"   33 A'   34 A'   13 A"   35 A'                 
 -2.029  -2.027  -2.019  -2.019  -0.900  -0.687  -0.663  -0.534
 14 A"   36 A'   37 A'   15 A"   38 A'   39 A'   40 A'   41 A'                 
 -0.436  -0.384  -0.383  -0.299  -0.298  -0.286  -0.278  -0.275
 42 A'   16 A"   43 A'   44 A'   17 A"   45 A'   18 A"   46 A'                 
 -- Virtual --                   
 -0.130  -0.121  -0.061   0.002   0.026   0.041   0.042   0.074
 47 A'   19 A"   48 A'   49 A'   50 A'   51 A'   20 A"   52 A'                 
  0.125   0.137   0.142   0.166   0.185   0.196   0.198   0.206
 53 A'   54 A'   21 A"   55 A'   56 A'   22 A"   57 A'   58 A'                 
  0.221   0.231   0.263   0.270   0.298   0.348   0.374   0.386
 23 A"   59 A'   24 A"   60 A'   61 A'   62 A'   25 A"   26 A"                 
  0.393   0.395   0.403   0.421   0.427   0.446   0.475   0.500
 63 A'   27 A"   64 A'   28 A"   65 A'   66 A'   67 A'   68 A'                 
  0.638   0.639   0.649   0.666   0.669   0.776   0.841   0.869
 29 A"   69 A'   70 A'   30 A"   71 A'   72 A'   31 A"   73 A'                 
  0.952   1.047   1.146   1.269   1.284   1.287   1.314   1.324
 74 A'   75 A'   76 A'   32 A"   33 A"   77 A'   78 A'   79 A'                 
  1.367   1.494   1.559   1.631   1.945   2.035   2.101   2.195
 80 A'   34 A"   81 A'   82 A'   35 A"   83 A'   36 A"   84 A'                 
  2.590   3.756   3.772   3.936   3.937   3.955   3.956   3.964
 85 A'   37 A"   86 A'   87 A'   38 A"   39 A"   88 A'   40 A"                 
  3.979   3.980   3.992   4.020   4.113   4.196   4.249   4.372
 41 A"   89 A'   90 A'   91 A'   92 A'   93 A'   94 A'   95 A'                 
  5.960   5.973   5.977   5.988   6.001   6.021   6.947  13.752
 42 A"   96 A'   43 A"   97 A'   98 A'   99 A'  100 A'   44 A"                 
 13.833  13.973  27.708  27.816  28.303  28.313  28.324  28.326
101 A'  102 A'  103 A'  104 A'   45 A"  105 A'  106 A'   46 A"                 
 28.340  28.360  28.509  28.514  28.520  28.531  28.534  28.537
107 A'  108 A'   47 A"  109 A'   48 A"   49 A"  110 A'  111 A'                 
 28.538  28.552  28.610  28.632  35.256 127.849 127.857 127.874
 50 A"  112 A'  113 A'  114 A'  115 A'   51 A"  116 A'   52 A"                 
127.875 127.887 127.905 151.529 151.619 163.0791901.6871901.780
117 A'  118 A'  119 A'  120 A'  121 A'  122 A'  123 A'  124 A'                 
 --------------------------------------------------------------

          Ground-State Mulliken Net Atomic Charges

     Atom                 Charge (a.u.)
  ----------------------------------------
      1 P                     0.309965
      2 N                    -0.298851
      3 I                     0.176958
      4 I                    -0.188072
  ----------------------------------------
  Sum of atomic charges =    -0.000000

 -----------------------------------------------------------------
                    Cartesian Multipole Moments
 -----------------------------------------------------------------
    Charge (ESU x 10^10)
                -0.0000
    Dipole Moment (Debye)
         X       0.1120      Y       0.3928      Z      -0.0000
       Tot       0.4084
    Quadrupole Moments (Debye-Ang)
        XX     -75.3870     XY      -4.5063     YY     -74.8633
        XZ       0.0000     YZ       0.0000     ZZ     -75.3535
    Octopole Moments (Debye-Ang^2)
       XXX     -22.2310    XXY      31.3653    XYY       1.1749
       YYY      62.8610    XXZ      -0.0000    XYZ      -0.0000
       YYZ      -0.0000    XZZ      -3.6257    YZZ      16.5308
       ZZZ      -0.0000
    Hexadecapole Moments (Debye-Ang^3)
      XXXX   -1594.5011   XXXY     -45.1569   XXYY    -330.9332
      XYYY     -44.2131   YYYY    -470.4324   XXXZ       0.0000
      XXYZ       0.0000   XYYZ      -0.0000   YYYZ       0.0000
      XXZZ    -290.3073   XYZZ     -12.1466   YYZZ     -92.0832
      XZZZ       0.0000   YZZZ       0.0000   ZZZZ    -105.3277
 -----------------------------------------------------------------
 Calculating analytic gradient of the SCF energy
 Gradient of SCF Energy
            1           2           3           4
    1  -0.0091018   0.0094815  -0.0016997   0.0013200
    2   0.0112239  -0.0184073   0.0089513  -0.0017678
    3   0.0000000   0.0000000  -0.0000000   0.0000000
 Max gradient component =       1.841E-02
 RMS gradient           =       7.775E-03
 Gradient time:  CPU 7.72 s  wall 2.03 s
 Geometry Optimization Parameters
   NAtoms,    NIC,     NZ,  NCons,   NDum,   NFix, NCnnct, MaxDiis
        4      14       4       0       0       0       0       0

 Cartesian Hessian Update
 Hessian Updated using BFGS Update


** GEOMETRY OPTIMIZATION IN DELOCALIZED INTERNAL COORDINATES **
   Searching for a Minimum

   Optimization Cycle:   5

                       Coordinates (Angstroms)
     ATOM                X               Y               Z
      1  P         0.7077379490   -1.7610345607    0.0000000000
      2  N        -0.8403391434   -1.6702994524    0.0000000000
      3  I        -2.0613285920    0.0801552994    0.0000000000
      4  I         2.0467411340    0.3899950081    0.0000000000
   Point Group: cs    Number of degrees of freedom:     5


   Energy is -14235.172632198

 Hessian Updated using BFGS Update

  5 Hessian modes will be used to form the next step
  Hessian Eigenvalues:
     0.075061    0.082281    0.220663    0.322703    0.485656

 Minimum Search - Taking Simple RFO Step
 Searching for Lamda that Minimizes Along All modes
 Value Taken    Lamda =  -0.00301942
 Step Taken.  Stepsize is  0.168087

                             Maximum     Tolerance    Cnvgd?
         Gradient           0.015686      0.000300      NO
         Displacement       0.120888      0.001200      NO
         Energy change     -0.007487      0.000001      NO


 New Cartesian Coordinates Obtained by Inverse Iteration

 Displacement from previous Coordinates is:  0.135351
 ----------------------------------------------------------------
             Standard Nuclear Orientation (Angstroms)
    I     Atom           X                Y                Z
 ----------------------------------------------------------------
    1      P       0.7114639833    -1.7815992905     0.0000000000
    2      N      -0.8355207830    -1.6116099442     0.0000000000
    3      I      -2.0547202933     0.0504723511     0.0000000000
    4      I       2.0315884406     0.3815531780     0.0000000000
 ----------------------------------------------------------------
 Molecular Point Group                 Cs    NOp =  2
 Largest Abelian Subgroup              Cs    NOp =  2
 Nuclear Repulsion Energy =   842.5538710709 hartrees
 There are       64 alpha and       64 beta electrons
 Applying Cartesian multipole field
    Component          Value
    ---------          -----
     (2,0,0)        1.00000E-11
     (0,2,0)        2.00000E-11
     (0,0,2)       -3.00000E-11
 Nucleus-field energy     =     0.0000000215 hartrees
 Requested basis set is 6-311++G(d,p)
 There are 67 shells and 176 basis functions
 A cutoff of  1.0D-11 yielded   1672 shell pairs
 There are     12328 function pairs (     14051 Cartesian)
 Smallest overlap matrix eigenvalue = 2.39E-03
 Guess MOs from SCF MO coefficient file

 -----------------------------------------------------------------------
  General SCF calculation program by
  Eric Jon Sundstrom, Paul Horn, Yuezhi Mao, Dmitri Zuev, Alec White,
  David Stuck, Shaama M.S., Shane Yost, Joonho Lee, David Small,
  Daniel Levine, Susi Lehtola, Hugh Burton, Evgeny Epifanovsky
 -----------------------------------------------------------------------
 Exchange:     0.2000 Hartree-Fock + 0.0800 Slater + 0.7200 B88
 Correlation:  0.1900 VWN1RPA + 0.8100 LYP
 Using SG-1 standard quadrature grid
 using 4 threads for integral computing
 -------------------------------------------------------
 OpenMP Integral computing Module                
 Release: version 2.0, May 2017, Q-Chem Inc. Pleasanton 
 -------------------------------------------------------
 -------------------------------------------------------
 OpenMP BLAS3 based DFT computing Module                
 Release: version 1.0, May 2013, Q-Chem Inc. Pittsburgh 
 -------------------------------------------------------
 A restricted SCF calculation will be
 performed using DIIS
 SCF converges when DIIS error is below 1.0e-08
 ---------------------------------------
  Cycle       Energy         DIIS error
 ---------------------------------------
    1  -14235.1717479100      6.15e-04  
    2  -14235.1738220161      3.91e-04  
    3  -14235.1728025121      6.57e-04  
    4  -14235.1743607223      1.11e-04  
    5  -14235.1744180695      2.39e-05  
    6  -14235.1744198125      9.79e-06  
    7  -14235.1744202761      3.55e-06  
    8  -14235.1744203273      7.06e-07  
    9  -14235.1744203290      1.83e-07  
   10  -14235.1744203292      3.77e-08  
   11  -14235.1744203292      9.17e-09  Convergence criterion met
 ---------------------------------------
 SCF time:   CPU 22.54s  wall 6.00s 
 SCF   energy in the final basis set =   -14235.1744203292
 Total energy in the final basis set =   -14235.1744203292

 --------------------------------------------------------------
             Orbital Energies (a.u.) and Symmetries
 --------------------------------------------------------------

 Alpha MOs, Restricted
 -- Occupied --                  
*******-1165.87 -176.34 -176.31 -165.74 -165.74 -165.74 -165.71
  1 A'    2 A'    3 A'    4 A'    5 A'    1 A"    6 A'    7 A'                 
-165.71 -165.71  -77.14  -35.83  -35.80  -31.33  -31.32  -31.32
  2 A"    8 A'    9 A'   10 A'   11 A'   12 A'    3 A"   13 A'                 
-31.294 -31.291 -31.290 -22.979 -22.977 -22.977 -22.971 -22.971
 14 A'    4 A"   15 A'   16 A'    5 A"   17 A'    6 A"   18 A'                 
-22.945 -22.945 -22.944 -22.942 -22.942 -14.380  -6.630  -6.383
 19 A'    7 A"   20 A'    8 A"   21 A'   22 A'   23 A'   24 A'                 
 -6.352  -4.799  -4.792  -4.791  -4.787  -4.780  -4.779  -4.761
 25 A'   26 A'   27 A'    9 A"   28 A'   10 A"   29 A'   30 A'                 
 -4.752  -4.750  -2.064  -2.058  -2.057  -2.041  -2.041  -2.027
 11 A"   31 A'   32 A'   12 A"   33 A'   34 A'   13 A"   35 A'                 
 -2.025  -2.024  -2.016  -2.016  -0.902  -0.693  -0.661  -0.534
 14 A"   36 A'   37 A'   15 A"   38 A'   39 A'   40 A'   41 A'                 
 -0.437  -0.387  -0.387  -0.300  -0.297  -0.283  -0.275  -0.272
 42 A'   16 A"   43 A'   44 A'   17 A"   45 A'   18 A"   46 A'                 
 -- Virtual --                   
 -0.121  -0.118  -0.057   0.003   0.025   0.041   0.043   0.073
 19 A"   47 A'   48 A'   49 A'   50 A'   51 A'   20 A"   52 A'                 
  0.122   0.139   0.142   0.168   0.188   0.195   0.196   0.209
 53 A'   54 A'   21 A"   55 A'   56 A'   22 A"   57 A'   58 A'                 
  0.221   0.233   0.265   0.270   0.295   0.350   0.375   0.384
 23 A"   59 A'   24 A"   60 A'   61 A'   62 A'   25 A"   26 A"                 
  0.394   0.397   0.404   0.423   0.437   0.451   0.477   0.510
 63 A'   27 A"   64 A'   28 A"   65 A'   66 A'   67 A'   68 A'                 
  0.636   0.641   0.652   0.668   0.686   0.793   0.847   0.873
 69 A'   29 A"   70 A'   30 A"   71 A'   72 A'   31 A"   73 A'                 
  0.958   1.041   1.142   1.269   1.286   1.288   1.315   1.333
 74 A'   75 A'   76 A'   32 A"   33 A"   77 A'   78 A'   79 A'                 
  1.368   1.496   1.569   1.634   1.948   2.026   2.095   2.212
 80 A'   34 A"   81 A'   82 A'   35 A"   83 A'   36 A"   84 A'                 
  2.577   3.756   3.767   3.934   3.935   3.955   3.958   3.968
 85 A'   37 A"   86 A'   38 A"   87 A'   88 A'   39 A"   40 A"                 
  3.979   3.983   3.998   4.025   4.115   4.191   4.259   4.393
 89 A'   41 A"   90 A'   91 A'   92 A'   93 A'   94 A'   95 A'                 
  5.958   5.971   5.980   5.993   6.006   6.024   6.948  13.753
 42 A"   96 A'   43 A"   97 A'   98 A'   99 A'  100 A'   44 A"                 
 13.840  13.967  27.714  27.833  28.301  28.311  28.326  28.329
101 A'  102 A'  103 A'  104 A'   45 A"  105 A'  106 A'   46 A"                 
 28.344  28.363  28.506  28.511  28.521  28.535  28.538  28.540
107 A'  108 A'   47 A"  109 A'   48 A"   49 A"  110 A'  111 A'                 
 28.542  28.556  28.614  28.637  35.259 127.848 127.856 127.876
 50 A"  112 A'  113 A'  114 A'  115 A'   51 A"  116 A'  117 A'                 
127.877 127.889 127.909 151.534 151.632 163.0791901.6921901.794
 52 A"  118 A'  119 A'  120 A'  121 A'  122 A'  123 A'  124 A'                 

 Beta MOs, Restricted
 -- Occupied --                  
*******-1165.87 -176.34 -176.31 -165.74 -165.74 -165.74 -165.71
  1 A'    2 A'    3 A'    4 A'    5 A'    1 A"    6 A'    7 A'                 
-165.71 -165.71  -77.14  -35.83  -35.80  -31.33  -31.32  -31.32
  2 A"    8 A'    9 A'   10 A'   11 A'   12 A'    3 A"   13 A'                 
-31.294 -31.291 -31.290 -22.979 -22.977 -22.977 -22.971 -22.971
 14 A'    4 A"   15 A'   16 A'    5 A"   17 A'    6 A"   18 A'                 
-22.945 -22.945 -22.944 -22.942 -22.942 -14.380  -6.630  -6.383
 19 A'    7 A"   20 A'    8 A"   21 A'   22 A'   23 A'   24 A'                 
 -6.352  -4.799  -4.792  -4.791  -4.787  -4.780  -4.779  -4.761
 25 A'   26 A'   27 A'    9 A"   28 A'   10 A"   29 A'   30 A'                 
 -4.752  -4.750  -2.064  -2.058  -2.057  -2.041  -2.041  -2.027
 11 A"   31 A'   32 A'   12 A"   33 A'   34 A'   13 A"   35 A'                 
 -2.025  -2.024  -2.016  -2.016  -0.902  -0.693  -0.661  -0.534
 14 A"   36 A'   37 A'   15 A"   38 A'   39 A'   40 A'   41 A'                 
 -0.437  -0.387  -0.387  -0.300  -0.297  -0.283  -0.275  -0.272
 42 A'   16 A"   43 A'   44 A'   17 A"   45 A'   18 A"   46 A'                 
 -- Virtual --                   
 -0.121  -0.118  -0.057   0.003   0.025   0.041   0.043   0.073
 19 A"   47 A'   48 A'   49 A'   50 A'   51 A'   20 A"   52 A'                 
  0.122   0.139   0.142   0.168   0.188   0.195   0.196   0.209
 53 A'   54 A'   21 A"   55 A'   56 A'   22 A"   57 A'   58 A'                 
  0.221   0.233   0.265   0.270   0.295   0.350   0.375   0.384
 23 A"   59 A'   24 A"   60 A'   61 A'   62 A'   25 A"   26 A"                 
  0.394   0.397   0.404   0.423   0.437   0.451   0.477   0.510
 63 A'   27 A"   64 A'   28 A"   65 A'   66 A'   67 A'   68 A'                 
  0.636   0.641   0.652   0.668   0.686   0.793   0.847   0.873
 69 A'   29 A"   70 A'   30 A"   71 A'   72 A'   31 A"   73 A'                 
  0.958   1.041   1.142   1.269   1.286   1.288   1.315   1.333
 74 A'   75 A'   76 A'   32 A"   33 A"   77 A'   78 A'   79 A'                 
  1.368   1.496   1.569   1.634   1.948   2.026   2.095   2.212
 80 A'   34 A"   81 A'   82 A'   35 A"   83 A'   36 A"   84 A'                 
  2.577   3.756   3.767   3.934   3.935   3.955   3.958   3.968
 85 A'   37 A"   86 A'   38 A"   87 A'   88 A'   39 A"   40 A"                 
  3.979   3.983   3.998   4.025   4.115   4.191   4.259   4.393
 89 A'   41 A"   90 A'   91 A'   92 A'   93 A'   94 A'   95 A'                 
  5.958   5.971   5.980   5.993   6.006   6.024   6.948  13.753
 42 A"   96 A'   43 A"   97 A'   98 A'   99 A'  100 A'   44 A"                 
 13.840  13.967  27.714  27.833  28.301  28.311  28.326  28.329
101 A'  102 A'  103 A'  104 A'   45 A"  105 A'  106 A'   46 A"                 
 28.344  28.363  28.506  28.511  28.521  28.535  28.538  28.540
107 A'  108 A'   47 A"  109 A'   48 A"   49 A"  110 A'  111 A'                 
 28.542  28.556  28.614  28.637  35.259 127.848 127.856 127.876
 50 A"  112 A'  113 A'  114 A'  115 A'   51 A"  116 A'  117 A'                 
127.877 127.889 127.909 151.534 151.632 163.0791901.6921901.794
 52 A"  118 A'  119 A'  120 A'  121 A'  122 A'  123 A'  124 A'                 
 --------------------------------------------------------------

          Ground-State Mulliken Net Atomic Charges

     Atom                 Charge (a.u.)
  ----------------------------------------
      1 P                     0.310348
      2 N                    -0.321216
      3 I                     0.212740
      4 I                    -0.201872
  ----------------------------------------
  Sum of atomic charges =     0.000000

 -----------------------------------------------------------------
                    Cartesian Multipole Moments
 -----------------------------------------------------------------
    Charge (ESU x 10^10)
                -0.0000
    Dipole Moment (Debye)
         X      -0.1798      Y       0.2527      Z      -0.0000
       Tot       0.3101
    Quadrupole Moments (Debye-Ang)
        XX     -75.2311     XY      -4.5878     YY     -74.5903
        XZ      -0.0000     YZ       0.0000     ZZ     -75.2669
    Octopole Moments (Debye-Ang^2)
       XXX     -24.7757    XXY      31.6427    XYY       1.3369
       YYY      64.4622    XXZ      -0.0000    XYZ       0.0000
       YYZ      -0.0000    XZZ      -3.9379    YZZ      17.4632
       ZZZ      -0.0000
    Hexadecapole Moments (Debye-Ang^3)
      XXXX   -1578.2805   XXXY     -48.3379   XXYY    -328.0323
      XYYY     -45.2266   YYYY    -464.9475   XXXZ      -0.0000
      XXYZ       0.0000   XYYZ       0.0000   YYYZ       0.0000
      XXZZ    -287.4112   XYZZ     -12.6442   YYZZ     -91.4654
      XZZZ      -0.0000   YZZZ       0.0000   ZZZZ    -105.1136
 -----------------------------------------------------------------
 Calculating analytic gradient of the SCF energy
 Gradient of SCF Energy
            1           2           3           4
    1  -0.0000545  -0.0013541   0.0019279  -0.0005192
    2   0.0058099  -0.0041850  -0.0000743  -0.0015506
    3  -0.0000000   0.0000000   0.0000000   0.0000000
 Max gradient component =       5.810E-03
 RMS gradient           =       2.227E-03
 Gradient time:  CPU 7.80 s  wall 2.06 s
 Geometry Optimization Parameters
   NAtoms,    NIC,     NZ,  NCons,   NDum,   NFix, NCnnct, MaxDiis
        4      14       4       0       0       0       0       0

 Cartesian Hessian Update
 Hessian Updated using BFGS Update


** GEOMETRY OPTIMIZATION IN DELOCALIZED INTERNAL COORDINATES **
   Searching for a Minimum

   Optimization Cycle:   6

                       Coordinates (Angstroms)
     ATOM                X               Y               Z
      1  P         0.7114639833   -1.7815992905    0.0000000000
      2  N        -0.8355207830   -1.6116099442    0.0000000000
      3  I        -2.0547202933    0.0504723511    0.0000000000
      4  I         2.0315884406    0.3815531780    0.0000000000
   Point Group: cs    Number of degrees of freedom:     5


   Energy is -14235.174420329

 Hessian Updated using BFGS Update

  5 Hessian modes will be used to form the next step
  Hessian Eigenvalues:
     0.068821    0.089351    0.188662    0.324595    0.462703

 Minimum Search - Taking Simple RFO Step
 Searching for Lamda that Minimizes Along All modes
 Value Taken    Lamda =  -0.00040819
 Step Taken.  Stepsize is  0.056979

                             Maximum     Tolerance    Cnvgd?
         Gradient           0.007126      0.000300      NO
         Displacement       0.040074      0.001200      NO
         Energy change     -0.001788      0.000001      NO


 New Cartesian Coordinates Obtained by Inverse Iteration

 Displacement from previous Coordinates is:  0.058769
 ----------------------------------------------------------------
             Standard Nuclear Orientation (Angstroms)
    I     Atom           X                Y                Z
 ----------------------------------------------------------------
    1      P       0.7133532607    -1.7973037064     0.0000000000
    2      N      -0.8256650988    -1.5899213618     0.0000000000
    3      I      -2.0657188085     0.0452433791     0.0000000000
    4      I       2.0308419942     0.3807979836     0.0000000000
 ----------------------------------------------------------------
 Molecular Point Group                 Cs    NOp =  2
 Largest Abelian Subgroup              Cs    NOp =  2
 Nuclear Repulsion Energy =   841.0963520095 hartrees
 There are       64 alpha and       64 beta electrons
 Applying Cartesian multipole field
    Component          Value
    ---------          -----
     (2,0,0)        1.00000E-11
     (0,2,0)        2.00000E-11
     (0,0,2)       -3.00000E-11
 Nucleus-field energy     =     0.0000000216 hartrees
 Requested basis set is 6-311++G(d,p)
 There are 67 shells and 176 basis functions
 A cutoff of  1.0D-11 yielded   1671 shell pairs
 There are     12327 function pairs (     14050 Cartesian)
 Smallest overlap matrix eigenvalue = 2.39E-03
 Guess MOs from SCF MO coefficient file

 -----------------------------------------------------------------------
  General SCF calculation program by
  Eric Jon Sundstrom, Paul Horn, Yuezhi Mao, Dmitri Zuev, Alec White,
  David Stuck, Shaama M.S., Shane Yost, Joonho Lee, David Small,
  Daniel Levine, Susi Lehtola, Hugh Burton, Evgeny Epifanovsky
 -----------------------------------------------------------------------
 Exchange:     0.2000 Hartree-Fock + 0.0800 Slater + 0.7200 B88
 Correlation:  0.1900 VWN1RPA + 0.8100 LYP
 Using SG-1 standard quadrature grid
 using 4 threads for integral computing
 -------------------------------------------------------
 OpenMP Integral computing Module                
 Release: version 2.0, May 2017, Q-Chem Inc. Pleasanton 
 -------------------------------------------------------
 -------------------------------------------------------
 OpenMP BLAS3 based DFT computing Module                
 Release: version 1.0, May 2013, Q-Chem Inc. Pittsburgh 
 -------------------------------------------------------
 A restricted SCF calculation will be
 performed using DIIS
 SCF converges when DIIS error is below 1.0e-08
 ---------------------------------------
  Cycle       Energy         DIIS error
 ---------------------------------------
    1  -14235.1742318627      2.44e-04  
    2  -14235.1746049784      1.24e-04  
    3  -14235.1744383516      2.48e-04  
    4  -14235.1746616702      3.30e-05  
    5  -14235.1746665689      8.37e-06  
    6  -14235.1746667625      3.10e-06  
    7  -14235.1746668035      1.45e-06  
    8  -14235.1746668134      2.08e-07  
    9  -14235.1746668136      8.92e-08  
   10  -14235.1746668135      1.25e-08  
   11  -14235.1746668136      4.45e-09  Convergence criterion met
 ---------------------------------------
 SCF time:   CPU 22.53s  wall 6.00s 
 SCF   energy in the final basis set =   -14235.1746668136
 Total energy in the final basis set =   -14235.1746668136

 --------------------------------------------------------------
             Orbital Energies (a.u.) and Symmetries
 --------------------------------------------------------------

 Alpha MOs, Restricted
 -- Occupied --                  
*******-1165.87 -176.34 -176.30 -165.74 -165.74 -165.74 -165.71
  1 A'    2 A'    3 A'    4 A'    5 A'    1 A"    6 A'    7 A'                 
-165.71 -165.71  -77.14  -35.84  -35.80  -31.33  -31.32  -31.32
  2 A"    8 A'    9 A'   10 A'   11 A'   12 A'    3 A"   13 A'                 
-31.292 -31.289 -31.288 -22.980 -22.979 -22.978 -22.973 -22.973
 14 A'    4 A"   15 A'   16 A'    5 A"   17 A'    6 A"   18 A'                 
-22.943 -22.942 -22.942 -22.939 -22.939 -14.379  -6.631  -6.385
 19 A'    7 A"   20 A'    8 A"   21 A'   22 A'   23 A'   24 A'                 
 -6.350  -4.800  -4.793  -4.791  -4.787  -4.781  -4.780  -4.759
 25 A'   26 A'   27 A'    9 A"   28 A'   10 A"   29 A'   30 A'                 
 -4.750  -4.748  -2.065  -2.060  -2.059  -2.043  -2.043  -2.025
 11 A"   31 A'   32 A'   12 A"   33 A'   34 A'   13 A"   35 A'                 
 -2.022  -2.021  -2.013  -2.013  -0.902  -0.694  -0.658  -0.534
 14 A"   36 A'   37 A'   15 A"   38 A'   39 A'   40 A'   41 A'                 
 -0.437  -0.387  -0.387  -0.301  -0.296  -0.281  -0.275  -0.271
 42 A'   43 A'   16 A"   44 A'   17 A"   45 A'   18 A"   46 A'                 
 -- Virtual --                   
 -0.121  -0.117  -0.057   0.003   0.024   0.041   0.043   0.072
 19 A"   47 A'   48 A'   49 A'   50 A'   51 A'   20 A"   52 A'                 
  0.121   0.140   0.141   0.168   0.189   0.195   0.195   0.210
 53 A'   54 A'   21 A"   55 A'   56 A'   57 A'   22 A"   58 A'                 
  0.221   0.234   0.265   0.269   0.295   0.351   0.376   0.385
 23 A"   59 A'   24 A"   60 A'   61 A'   62 A'   25 A"   26 A"                 
  0.394   0.399   0.404   0.424   0.436   0.453   0.476   0.512
 63 A'   27 A"   64 A'   28 A"   65 A'   66 A'   67 A'   68 A'                 
  0.632   0.643   0.655   0.667   0.691   0.798   0.848   0.872
 69 A'   29 A"   70 A'   30 A"   71 A'   72 A'   31 A"   73 A'                 
  0.961   1.044   1.140   1.268   1.287   1.288   1.315   1.334
 74 A'   75 A'   76 A'   32 A"   77 A'   33 A"   78 A'   79 A'                 
  1.369   1.496   1.573   1.633   1.947   2.017   2.096   2.214
 80 A'   34 A"   81 A'   82 A'   35 A"   83 A'   36 A"   84 A'                 
  2.577   3.756   3.766   3.933   3.935   3.956   3.961   3.969
 85 A'   37 A"   86 A'   38 A"   87 A'   88 A'   39 A"   40 A"                 
  3.979   3.984   4.003   4.025   4.114   4.190   4.259   4.396
 89 A'   41 A"   90 A'   91 A'   92 A'   93 A'   94 A'   95 A'                 
  5.957   5.970   5.982   5.995   6.008   6.026   6.951  13.753
 42 A"   96 A'   43 A"   97 A'   98 A'   99 A'  100 A'   44 A"                 
 13.841  13.968  27.715  27.835  28.300  28.310  28.326  28.331
101 A'  102 A'  103 A'  104 A'   45 A"  105 A'  106 A'   46 A"                 
 28.346  28.366  28.505  28.510  28.521  28.537  28.539  28.542
107 A'  108 A'   47 A"  109 A'   48 A"   49 A"  110 A'  111 A'                 
 28.544  28.557  28.615  28.637  35.260 127.846 127.854 127.876
 50 A"  112 A'  113 A'  114 A'  115 A'   51 A"  116 A'  117 A'                 
127.879 127.891 127.911 151.536 151.634 163.0831901.6941901.796
 52 A"  118 A'  119 A'  120 A'  121 A'  122 A'  123 A'  124 A'                 

 Beta MOs, Restricted
 -- Occupied --                  
*******-1165.87 -176.34 -176.30 -165.74 -165.74 -165.74 -165.71
  1 A'    2 A'    3 A'    4 A'    5 A'    1 A"    6 A'    7 A'                 
-165.71 -165.71  -77.14  -35.84  -35.80  -31.33  -31.32  -31.32
  2 A"    8 A'    9 A'   10 A'   11 A'   12 A'    3 A"   13 A'                 
-31.292 -31.289 -31.288 -22.980 -22.979 -22.978 -22.973 -22.973
 14 A'    4 A"   15 A'   16 A'    5 A"   17 A'    6 A"   18 A'                 
-22.943 -22.942 -22.942 -22.939 -22.939 -14.379  -6.631  -6.385
 19 A'    7 A"   20 A'    8 A"   21 A'   22 A'   23 A'   24 A'                 
 -6.350  -4.800  -4.793  -4.791  -4.787  -4.781  -4.780  -4.759
 25 A'   26 A'   27 A'    9 A"   28 A'   10 A"   29 A'   30 A'                 
 -4.750  -4.748  -2.065  -2.060  -2.059  -2.043  -2.043  -2.025
 11 A"   31 A'   32 A'   12 A"   33 A'   34 A'   13 A"   35 A'                 
 -2.022  -2.021  -2.013  -2.013  -0.902  -0.694  -0.658  -0.534
 14 A"   36 A'   37 A'   15 A"   38 A'   39 A'   40 A'   41 A'                 
 -0.437  -0.387  -0.387  -0.301  -0.296  -0.281  -0.275  -0.271
 42 A'   43 A'   16 A"   44 A'   17 A"   45 A'   18 A"   46 A'                 
 -- Virtual --                   
 -0.121  -0.117  -0.057   0.003   0.024   0.041   0.043   0.072
 19 A"   47 A'   48 A'   49 A'   50 A'   51 A'   20 A"   52 A'                 
  0.121   0.140   0.141   0.168   0.189   0.195   0.195   0.210
 53 A'   54 A'   21 A"   55 A'   56 A'   57 A'   22 A"   58 A'                 
  0.221   0.234   0.265   0.269   0.295   0.351   0.376   0.385
 23 A"   59 A'   24 A"   60 A'   61 A'   62 A'   25 A"   26 A"                 
  0.394   0.399   0.404   0.424   0.436   0.453   0.476   0.512
 63 A'   27 A"   64 A'   28 A"   65 A'   66 A'   67 A'   68 A'                 
  0.632   0.643   0.655   0.667   0.691   0.798   0.848   0.872
 69 A'   29 A"   70 A'   30 A"   71 A'   72 A'   31 A"   73 A'                 
  0.961   1.044   1.140   1.268   1.287   1.288   1.315   1.334
 74 A'   75 A'   76 A'   32 A"   77 A'   33 A"   78 A'   79 A'                 
  1.369   1.496   1.573   1.633   1.947   2.017   2.096   2.214
 80 A'   34 A"   81 A'   82 A'   35 A"   83 A'   36 A"   84 A'                 
  2.577   3.756   3.766   3.933   3.935   3.956   3.961   3.969
 85 A'   37 A"   86 A'   38 A"   87 A'   88 A'   39 A"   40 A"                 
  3.979   3.984   4.003   4.025   4.114   4.190   4.259   4.396
 89 A'   41 A"   90 A'   91 A'   92 A'   93 A'   94 A'   95 A'                 
  5.957   5.970   5.982   5.995   6.008   6.026   6.951  13.753
 42 A"   96 A'   43 A"   97 A'   98 A'   99 A'  100 A'   44 A"                 
 13.841  13.968  27.715  27.835  28.300  28.310  28.326  28.331
101 A'  102 A'  103 A'  104 A'   45 A"  105 A'  106 A'   46 A"                 
 28.346  28.366  28.505  28.510  28.521  28.537  28.539  28.542
107 A'  108 A'   47 A"  109 A'   48 A"   49 A"  110 A'  111 A'                 
 28.544  28.557  28.615  28.637  35.260 127.846 127.854 127.876
 50 A"  112 A'  113 A'  114 A'  115 A'   51 A"  116 A'  117 A'                 
127.879 127.891 127.911 151.536 151.634 163.0831901.6941901.796
 52 A"  118 A'  119 A'  120 A'  121 A'  122 A'  123 A'  124 A'                 
 --------------------------------------------------------------

          Ground-State Mulliken Net Atomic Charges

     Atom                 Charge (a.u.)
  ----------------------------------------
      1 P                     0.313144
      2 N                    -0.326589
      3 I                     0.224891
      4 I                    -0.211447
  ----------------------------------------
  Sum of atomic charges =    -0.000000

 -----------------------------------------------------------------
                    Cartesian Multipole Moments
 -----------------------------------------------------------------
    Charge (ESU x 10^10)
                -0.0000
    Dipole Moment (Debye)
         X      -0.3499      Y       0.1256      Z       0.0000
       Tot       0.3717
    Quadrupole Moments (Debye-Ang)
        XX     -75.2036     XY      -4.7411     YY     -74.2883
        XZ       0.0000     YZ       0.0000     ZZ     -75.2706
    Octopole Moments (Debye-Ang^2)
       XXX     -26.1303    XXY      31.5658    XYY       1.7134
       YYY      64.0564    XXZ       0.0000    XYZ       0.0000
       YYZ      -0.0000    XZZ      -3.9057    YZZ      17.6074
       ZZZ       0.0000
    Hexadecapole Moments (Debye-Ang^3)
      XXXX   -1584.8364   XXXY     -49.6041   XXYY    -329.1138
      XYYY     -45.1979   YYYY    -463.9233   XXXZ       0.0000
      XXYZ       0.0000   XYYZ       0.0000   YYYZ       0.0000
      XXZZ    -288.6765   XYZZ     -12.6356   YYZZ     -91.5499
      XZZZ       0.0000   YZZZ       0.0000   ZZZZ    -105.1723
 -----------------------------------------------------------------
 Calculating analytic gradient of the SCF energy
 Gradient of SCF Energy
            1           2           3           4
    1  -0.0002209   0.0006181   0.0006012  -0.0009984
    2   0.0014812  -0.0011955   0.0000147  -0.0003004
    3   0.0000000  -0.0000000   0.0000000   0.0000000
 Max gradient component =       1.481E-03
 RMS gradient           =       6.772E-04
 Gradient time:  CPU 7.77 s  wall 2.04 s
 Geometry Optimization Parameters
   NAtoms,    NIC,     NZ,  NCons,   NDum,   NFix, NCnnct, MaxDiis
        4      14       4       0       0       0       0       0

 Cartesian Hessian Update
 Hessian Updated using BFGS Update


** GEOMETRY OPTIMIZATION IN DELOCALIZED INTERNAL COORDINATES **
   Searching for a Minimum

   Optimization Cycle:   7

                       Coordinates (Angstroms)
     ATOM                X               Y               Z
      1  P         0.7133532607   -1.7973037064    0.0000000000
      2  N        -0.8256650988   -1.5899213618    0.0000000000
      3  I        -2.0657188085    0.0452433791    0.0000000000
      4  I         2.0308419942    0.3807979836    0.0000000000
   Point Group: cs    Number of degrees of freedom:     5


   Energy is -14235.174666814

 Hessian Updated using BFGS Update

  5 Hessian modes will be used to form the next step
  Hessian Eigenvalues:
     0.058126    0.089806    0.170392    0.345755    0.441049

 Minimum Search - Taking Simple RFO Step
 Searching for Lamda that Minimizes Along All modes
 Value Taken    Lamda =  -0.00007198
 Step Taken.  Stepsize is  0.025738

                             Maximum     Tolerance    Cnvgd?
         Gradient           0.003582      0.000300      NO
         Displacement       0.019663      0.001200      NO
         Energy change     -0.000246      0.000001      NO


 New Cartesian Coordinates Obtained by Inverse Iteration

 Displacement from previous Coordinates is:  0.050379
 ----------------------------------------------------------------
             Standard Nuclear Orientation (Angstroms)
    I     Atom           X                Y                Z
 ----------------------------------------------------------------
    1      P       0.7127205681    -1.7977348778     0.0000000000
    2      N      -0.8246111391    -1.5792436240     0.0000000000
    3      I      -2.0820536077     0.0367696204     0.0000000000
    4      I       2.0467555262     0.3790251758     0.0000000000
 ----------------------------------------------------------------
 Molecular Point Group                 Cs    NOp =  2
 Largest Abelian Subgroup              Cs    NOp =  2
 Nuclear Repulsion Energy =   837.5657112013 hartrees
 There are       64 alpha and       64 beta electrons
 Applying Cartesian multipole field
    Component          Value
    ---------          -----
     (2,0,0)        1.00000E-11
     (0,2,0)        2.00000E-11
     (0,0,2)       -3.00000E-11
 Nucleus-field energy     =     0.0000000218 hartrees
 Requested basis set is 6-311++G(d,p)
 There are 67 shells and 176 basis functions
 A cutoff of  1.0D-11 yielded   1666 shell pairs
 There are     12302 function pairs (     14025 Cartesian)
 Smallest overlap matrix eigenvalue = 2.39E-03
 Guess MOs from SCF MO coefficient file

 -----------------------------------------------------------------------
  General SCF calculation program by
  Eric Jon Sundstrom, Paul Horn, Yuezhi Mao, Dmitri Zuev, Alec White,
  David Stuck, Shaama M.S., Shane Yost, Joonho Lee, David Small,
  Daniel Levine, Susi Lehtola, Hugh Burton, Evgeny Epifanovsky
 -----------------------------------------------------------------------
 Exchange:     0.2000 Hartree-Fock + 0.0800 Slater + 0.7200 B88
 Correlation:  0.1900 VWN1RPA + 0.8100 LYP
 Using SG-1 standard quadrature grid
 using 4 threads for integral computing
 -------------------------------------------------------
 OpenMP Integral computing Module                
 Release: version 2.0, May 2017, Q-Chem Inc. Pleasanton 
 -------------------------------------------------------
 -------------------------------------------------------
 OpenMP BLAS3 based DFT computing Module                
 Release: version 1.0, May 2013, Q-Chem Inc. Pittsburgh 
 -------------------------------------------------------
 A restricted SCF calculation will be
 performed using DIIS
 SCF converges when DIIS error is below 1.0e-08
 ---------------------------------------
  Cycle       Energy         DIIS error
 ---------------------------------------
    1  -14235.1746156584      1.12e-04  
    2  -14235.1746992089      6.60e-05  
    3  -14235.1746652722      1.18e-04  
    4  -14235.1747151321      1.61e-05  
    5  -14235.1747163249      3.12e-06  
    6  -14235.1747163469      1.16e-06  
    7  -14235.1747163507      2.94e-07  
    8  -14235.1747163513      5.34e-08  
    9  -14235.1747163512      4.16e-08  
   10  -14235.1747163511      9.48e-09  Convergence criterion met
 ---------------------------------------
 SCF time:   CPU 20.45s  wall 6.00s 
 SCF   energy in the final basis set =   -14235.1747163511
 Total energy in the final basis set =   -14235.1747163511

 --------------------------------------------------------------
             Orbital Energies (a.u.) and Symmetries
 --------------------------------------------------------------

 Alpha MOs, Restricted
 -- Occupied --                  
*******-1165.87 -176.34 -176.30 -165.74 -165.74 -165.74 -165.71
  1 A'    2 A'    3 A'    4 A'    5 A'    1 A"    6 A'    7 A'                 
-165.70 -165.70  -77.14  -35.84  -35.80  -31.33  -31.32  -31.32
  2 A"    8 A'    9 A'   10 A'   11 A'   12 A'    3 A"   13 A'                 
-31.291 -31.287 -31.287 -22.981 -22.979 -22.979 -22.974 -22.974
 14 A'    4 A"   15 A'   16 A'    5 A"   17 A'    6 A"   18 A'                 
-22.942 -22.941 -22.941 -22.938 -22.938 -14.379  -6.631  -6.386
 19 A'    7 A"   20 A'    8 A"   21 A'   22 A'   23 A'   24 A'                 
 -6.348  -4.801  -4.793  -4.791  -4.788  -4.782  -4.781  -4.758
 25 A'   26 A'   27 A'    9 A"   28 A'   10 A"   29 A'   30 A'                 
 -4.749  -4.747  -2.066  -2.060  -2.059  -2.043  -2.043  -2.024
 11 A"   31 A'   32 A'   12 A"   33 A'   13 A"   34 A'   35 A'                 
 -2.021  -2.020  -2.012  -2.012  -0.902  -0.695  -0.657  -0.535
 14 A"   36 A'   37 A'   15 A"   38 A'   39 A'   40 A'   41 A'                 
 -0.437  -0.388  -0.388  -0.301  -0.296  -0.280  -0.275  -0.270
 42 A'   16 A"   43 A'   44 A'   17 A"   45 A'   18 A"   46 A'                 
 -- Virtual --                   
 -0.121  -0.117  -0.058   0.003   0.024   0.041   0.043   0.072
 19 A"   47 A'   48 A'   49 A'   50 A'   51 A'   20 A"   52 A'                 
  0.121   0.141   0.141   0.169   0.188   0.195   0.196   0.210
 53 A'   54 A'   21 A"   55 A'   56 A'   57 A'   22 A"   58 A'                 
  0.221   0.234   0.265   0.270   0.295   0.353   0.376   0.385
 23 A"   59 A'   24 A"   60 A'   61 A'   62 A'   25 A"   26 A"                 
  0.393   0.399   0.405   0.424   0.435   0.454   0.476   0.510
 63 A'   27 A"   64 A'   28 A"   65 A'   66 A'   67 A'   68 A'                 
  0.630   0.643   0.656   0.666   0.692   0.800   0.848   0.871
 69 A'   29 A"   70 A'   30 A"   71 A'   72 A'   31 A"   73 A'                 
  0.962   1.044   1.138   1.268   1.286   1.288   1.315   1.335
 74 A'   75 A'   76 A'   32 A"   77 A'   33 A"   78 A'   79 A'                 
  1.370   1.496   1.574   1.634   1.946   2.012   2.096   2.215
 80 A'   34 A"   81 A'   82 A'   35 A"   83 A'   36 A"   84 A'                 
  2.575   3.756   3.765   3.933   3.935   3.956   3.962   3.969
 85 A'   37 A"   86 A'   38 A"   87 A'   88 A'   39 A"   40 A"                 
  3.980   3.984   4.004   4.024   4.113   4.189   4.259   4.397
 89 A'   41 A"   90 A'   91 A'   92 A'   93 A'   94 A'   95 A'                 
  5.956   5.969   5.983   5.995   6.010   6.028   6.951  13.753
 42 A"   96 A'   43 A"   97 A'   98 A'   99 A'  100 A'   44 A"                 
 13.840  13.968  27.716  27.836  28.299  28.309  28.325  28.332
101 A'  102 A'  103 A'  104 A'   45 A"  105 A'  106 A'   46 A"                 
 28.346  28.367  28.504  28.509  28.520  28.538  28.539  28.542
107 A'  108 A'   47 A"  109 A'   48 A"   49 A"  110 A'  111 A'                 
 28.544  28.557  28.615  28.637  35.259 127.846 127.853 127.876
 50 A"  112 A'  113 A'  114 A'  115 A'   51 A"  116 A'  117 A'                 
127.880 127.892 127.912 151.536 151.634 163.0841901.6941901.796
 52 A"  118 A'  119 A'  120 A'  121 A'  122 A'  123 A'  124 A'                 

 Beta MOs, Restricted
 -- Occupied --                  
*******-1165.87 -176.34 -176.30 -165.74 -165.74 -165.74 -165.71
  1 A'    2 A'    3 A'    4 A'    5 A'    1 A"    6 A'    7 A'                 
-165.70 -165.70  -77.14  -35.84  -35.80  -31.33  -31.32  -31.32
  2 A"    8 A'    9 A'   10 A'   11 A'   12 A'    3 A"   13 A'                 
-31.291 -31.287 -31.287 -22.981 -22.979 -22.979 -22.974 -22.974
 14 A'    4 A"   15 A'   16 A'    5 A"   17 A'    6 A"   18 A'                 
-22.942 -22.941 -22.941 -22.938 -22.938 -14.379  -6.631  -6.386
 19 A'    7 A"   20 A'    8 A"   21 A'   22 A'   23 A'   24 A'                 
 -6.348  -4.801  -4.793  -4.791  -4.788  -4.782  -4.781  -4.758
 25 A'   26 A'   27 A'    9 A"   28 A'   10 A"   29 A'   30 A'                 
 -4.749  -4.747  -2.066  -2.060  -2.059  -2.043  -2.043  -2.024
 11 A"   31 A'   32 A'   12 A"   33 A'   13 A"   34 A'   35 A'                 
 -2.021  -2.020  -2.012  -2.012  -0.902  -0.695  -0.657  -0.535
 14 A"   36 A'   37 A'   15 A"   38 A'   39 A'   40 A'   41 A'                 
 -0.437  -0.388  -0.388  -0.301  -0.296  -0.280  -0.275  -0.270
 42 A'   16 A"   43 A'   44 A'   17 A"   45 A'   18 A"   46 A'                 
 -- Virtual --                   
 -0.121  -0.117  -0.058   0.003   0.024   0.041   0.043   0.072
 19 A"   47 A'   48 A'   49 A'   50 A'   51 A'   20 A"   52 A'                 
  0.121   0.141   0.141   0.169   0.188   0.195   0.196   0.210
 53 A'   54 A'   21 A"   55 A'   56 A'   57 A'   22 A"   58 A'                 
  0.221   0.234   0.265   0.270   0.295   0.353   0.376   0.385
 23 A"   59 A'   24 A"   60 A'   61 A'   62 A'   25 A"   26 A"                 
  0.393   0.399   0.405   0.424   0.435   0.454   0.476   0.510
 63 A'   27 A"   64 A'   28 A"   65 A'   66 A'   67 A'   68 A'                 
  0.630   0.643   0.656   0.666   0.692   0.800   0.848   0.871
 69 A'   29 A"   70 A'   30 A"   71 A'   72 A'   31 A"   73 A'                 
  0.962   1.044   1.138   1.268   1.286   1.288   1.315   1.335
 74 A'   75 A'   76 A'   32 A"   77 A'   33 A"   78 A'   79 A'                 
  1.370   1.496   1.574   1.634   1.946   2.012   2.096   2.215
 80 A'   34 A"   81 A'   82 A'   35 A"   83 A'   36 A"   84 A'                 
  2.575   3.756   3.765   3.933   3.935   3.956   3.962   3.969
 85 A'   37 A"   86 A'   38 A"   87 A'   88 A'   39 A"   40 A"                 
  3.980   3.984   4.004   4.024   4.113   4.189   4.259   4.397
 89 A'   41 A"   90 A'   91 A'   92 A'   93 A'   94 A'   95 A'                 
  5.956   5.969   5.983   5.995   6.010   6.028   6.951  13.753
 42 A"   96 A'   43 A"   97 A'   98 A'   99 A'  100 A'   44 A"                 
 13.840  13.968  27.716  27.836  28.299  28.309  28.325  28.332
101 A'  102 A'  103 A'  104 A'   45 A"  105 A'  106 A'   46 A"                 
 28.346  28.367  28.504  28.509  28.520  28.538  28.539  28.542
107 A'  108 A'   47 A"  109 A'   48 A"   49 A"  110 A'  111 A'                 
 28.544  28.557  28.615  28.637  35.259 127.846 127.853 127.876
 50 A"  112 A'  113 A'  114 A'  115 A'   51 A"  116 A'  117 A'                 
127.880 127.892 127.912 151.536 151.634 163.0841901.6941901.796
 52 A"  118 A'  119 A'  120 A'  121 A'  122 A'  123 A'  124 A'                 
 --------------------------------------------------------------

          Ground-State Mulliken Net Atomic Charges

     Atom                 Charge (a.u.)
  ----------------------------------------
      1 P                     0.313949
      2 N                    -0.327986
      3 I                     0.229876
      4 I                    -0.215840
  ----------------------------------------
  Sum of atomic charges =     0.000000

 -----------------------------------------------------------------
                    Cartesian Multipole Moments
 -----------------------------------------------------------------
    Charge (ESU x 10^10)
                 0.0000
    Dipole Moment (Debye)
         X      -0.4453      Y       0.0706      Z      -0.0000
       Tot       0.4509
    Quadrupole Moments (Debye-Ang)
        XX     -75.1397     XY      -4.7630     YY     -74.2420
        XZ      -0.0000     YZ       0.0000     ZZ     -75.2784
    Octopole Moments (Debye-Ang^2)
       XXX     -27.2356    XXY      31.7770    XYY       1.7150
       YYY      64.2885    XXZ      -0.0000    XYZ       0.0000
       YYZ      -0.0000    XZZ      -4.0058    YZZ      17.8173
       ZZZ      -0.0000
    Hexadecapole Moments (Debye-Ang^3)
      XXXX   -1605.5419   XXXY     -51.5604   XXYY    -332.5679
      XYYY     -46.6646   YYYY    -461.9531   XXXZ      -0.0000
      XXYZ       0.0000   XYYZ       0.0000   YYYZ       0.0000
      XXZZ    -292.5216   XYZZ     -13.1694   YYZZ     -91.3009
      XZZZ      -0.0000   YZZZ       0.0000   ZZZZ    -105.2167
 -----------------------------------------------------------------
 Calculating analytic gradient of the SCF energy
 Gradient of SCF Energy
            1           2           3           4
    1   0.0007609  -0.0002373   0.0000252  -0.0005488
    2   0.0000520  -0.0004040   0.0000733   0.0002787
    3   0.0000000  -0.0000000  -0.0000000   0.0000000
 Max gradient component =       7.609E-04
 RMS gradient           =       3.144E-04
 Gradient time:  CPU 7.69 s  wall 2.02 s
 Geometry Optimization Parameters
   NAtoms,    NIC,     NZ,  NCons,   NDum,   NFix, NCnnct, MaxDiis
        4      14       4       0       0       0       0       0

 Cartesian Hessian Update
 Hessian Updated using BFGS Update


** GEOMETRY OPTIMIZATION IN DELOCALIZED INTERNAL COORDINATES **
   Searching for a Minimum

   Optimization Cycle:   8

                       Coordinates (Angstroms)
     ATOM                X               Y               Z
      1  P         0.7127205681   -1.7977348778    0.0000000000
      2  N        -0.8246111391   -1.5792436240    0.0000000000
      3  I        -2.0820536077    0.0367696204    0.0000000000
      4  I         2.0467555262    0.3790251758    0.0000000000
   Point Group: cs    Number of degrees of freedom:     5


   Energy is -14235.174716351

 Hessian Updated using BFGS Update

  5 Hessian modes will be used to form the next step
  Hessian Eigenvalues:
     0.043298    0.089875    0.153811    0.293942    0.460277

 Minimum Search - Taking Simple RFO Step
 Searching for Lamda that Minimizes Along All modes
 Value Taken    Lamda =  -0.00003144
 Step Taken.  Stepsize is  0.021502

                             Maximum     Tolerance    Cnvgd?
         Gradient           0.001938      0.000300      NO
         Displacement       0.015150      0.001200      NO
         Energy change     -0.000050      0.000001      NO


 New Cartesian Coordinates Obtained by Inverse Iteration

 Displacement from previous Coordinates is:  0.051521
 ----------------------------------------------------------------
             Standard Nuclear Orientation (Angstroms)
    I     Atom           X                Y                Z
 ----------------------------------------------------------------
    1      P       0.7107593861    -1.7945630982     0.0000000000
    2      N      -0.8239458669    -1.5696152921     0.0000000000
    3      I      -2.0977036264     0.0270334810     0.0000000000
    4      I       2.0637014547     0.3759612037     0.0000000000
 ----------------------------------------------------------------
 Molecular Point Group                 Cs    NOp =  2
 Largest Abelian Subgroup              Cs    NOp =  2
 Nuclear Repulsion Energy =   834.4383485958 hartrees
 There are       64 alpha and       64 beta electrons
 Applying Cartesian multipole field
    Component          Value
    ---------          -----
     (2,0,0)        1.00000E-11
     (0,2,0)        2.00000E-11
     (0,0,2)       -3.00000E-11
 Nucleus-field energy     =     0.0000000220 hartrees
 Requested basis set is 6-311++G(d,p)
 There are 67 shells and 176 basis functions
 A cutoff of  1.0D-11 yielded   1662 shell pairs
 There are     12254 function pairs (     13971 Cartesian)
 Smallest overlap matrix eigenvalue = 2.39E-03
 Guess MOs from SCF MO coefficient file

 -----------------------------------------------------------------------
  General SCF calculation program by
  Eric Jon Sundstrom, Paul Horn, Yuezhi Mao, Dmitri Zuev, Alec White,
  David Stuck, Shaama M.S., Shane Yost, Joonho Lee, David Small,
  Daniel Levine, Susi Lehtola, Hugh Burton, Evgeny Epifanovsky
 -----------------------------------------------------------------------
 Exchange:     0.2000 Hartree-Fock + 0.0800 Slater + 0.7200 B88
 Correlation:  0.1900 VWN1RPA + 0.8100 LYP
 Using SG-1 standard quadrature grid
 using 4 threads for integral computing
 -------------------------------------------------------
 OpenMP Integral computing Module                
 Release: version 2.0, May 2017, Q-Chem Inc. Pleasanton 
 -------------------------------------------------------
 -------------------------------------------------------
 OpenMP BLAS3 based DFT computing Module                
 Release: version 1.0, May 2013, Q-Chem Inc. Pittsburgh 
 -------------------------------------------------------
 A restricted SCF calculation will be
 performed using DIIS
 SCF converges when DIIS error is below 1.0e-08
 ---------------------------------------
  Cycle       Energy         DIIS error
 ---------------------------------------
    1  -14235.1746507256      1.03e-04  
    2  -14235.1747081415      8.88e-05  
    3  -14235.1746923046      1.10e-04  
    4  -14235.1747362197      1.43e-05  
    5  -14235.1747372038      3.59e-06  
    6  -14235.1747372336      1.07e-06  
    7  -14235.1747372373      2.52e-07  
    8  -14235.1747372375      6.28e-08  
    9  -14235.1747372375      5.29e-08  
   10  -14235.1747372375      9.04e-09  Convergence criterion met
 ---------------------------------------
 SCF time:   CPU 20.38s  wall 6.00s 
 SCF   energy in the final basis set =   -14235.1747372375
 Total energy in the final basis set =   -14235.1747372375

 --------------------------------------------------------------
             Orbital Energies (a.u.) and Symmetries
 --------------------------------------------------------------

 Alpha MOs, Restricted
 -- Occupied --                  
*******-1165.87 -176.34 -176.30 -165.75 -165.74 -165.74 -165.71
  1 A'    2 A'    3 A'    4 A'    5 A'    1 A"    6 A'    7 A'                 
-165.70 -165.70  -77.14  -35.84  -35.80  -31.33  -31.32  -31.32
  2 A"    8 A'    9 A'   10 A'   11 A'   12 A'    3 A"   13 A'                 
-31.290 -31.287 -31.286 -22.982 -22.980 -22.980 -22.974 -22.974
 14 A'    4 A"   15 A'   16 A'    5 A"   17 A'    6 A"   18 A'                 
-22.941 -22.940 -22.940 -22.938 -22.938 -14.378  -6.631  -6.386
 19 A'    7 A"   20 A'    8 A"   21 A'   22 A'   23 A'   24 A'                 
 -6.348  -4.802  -4.793  -4.792  -4.788  -4.783  -4.781  -4.757
 25 A'   26 A'   27 A'    9 A"   28 A'   10 A"   29 A'   30 A'                 
 -4.748  -4.746  -2.067  -2.061  -2.060  -2.044  -2.044  -2.023
 11 A"   31 A'   32 A'   12 A"   33 A'   13 A"   34 A'   35 A'                 
 -2.021  -2.019  -2.011  -2.011  -0.903  -0.696  -0.656  -0.535
 14 A"   36 A'   37 A'   15 A"   38 A'   39 A'   40 A'   41 A'                 
 -0.438  -0.388  -0.388  -0.301  -0.296  -0.279  -0.274  -0.270
 42 A'   16 A"   43 A'   44 A'   17 A"   45 A'   18 A"   46 A'                 
 -- Virtual --                   
 -0.121  -0.116  -0.058   0.003   0.024   0.041   0.043   0.072
 19 A"   47 A'   48 A'   49 A'   50 A'   51 A'   20 A"   52 A'                 
  0.120   0.141   0.141   0.169   0.188   0.195   0.196   0.210
 53 A'   21 A"   54 A'   55 A'   56 A'   57 A'   22 A"   58 A'                 
  0.221   0.235   0.266   0.270   0.296   0.355   0.376   0.386
 23 A"   59 A'   24 A"   60 A'   61 A'   62 A'   25 A"   26 A"                 
  0.392   0.399   0.405   0.424   0.434   0.455   0.477   0.509
 63 A'   27 A"   64 A'   28 A"   65 A'   66 A'   67 A'   68 A'                 
  0.630   0.643   0.658   0.665   0.693   0.801   0.848   0.870
 69 A'   29 A"   70 A'   30 A"   71 A'   72 A'   31 A"   73 A'                 
  0.963   1.046   1.136   1.268   1.284   1.289   1.315   1.335
 74 A'   75 A'   76 A'   32 A"   77 A'   33 A"   78 A'   79 A'                 
  1.371   1.496   1.575   1.634   1.945   2.008   2.096   2.216
 80 A'   34 A"   81 A'   82 A'   35 A"   83 A'   36 A"   84 A'                 
  2.575   3.755   3.765   3.932   3.935   3.957   3.962   3.970
 85 A'   37 A"   86 A'   38 A"   87 A'   88 A'   39 A"   40 A"                 
  3.981   3.984   4.005   4.023   4.113   4.189   4.260   4.398
 89 A'   41 A"   90 A'   91 A'   92 A'   93 A'   94 A'   95 A'                 
  5.955   5.967   5.983   5.995   6.011   6.029   6.953  13.753
 42 A"   96 A'   43 A"   97 A'   98 A'   99 A'  100 A'   44 A"                 
 13.840  13.970  27.717  27.837  28.299  28.308  28.325  28.333
101 A'  102 A'  103 A'  104 A'   45 A"  105 A'  106 A'   46 A"                 
 28.347  28.368  28.504  28.508  28.520  28.539  28.539  28.543
107 A'  108 A'   47 A"  109 A'   48 A"   49 A"  110 A'  111 A'                 
 28.545  28.558  28.615  28.637  35.259 127.845 127.852 127.875
 50 A"  112 A'  113 A'  114 A'  115 A'   51 A"  116 A'  117 A'                 
127.881 127.893 127.913 151.537 151.634 163.0861901.6951901.797
 52 A"  118 A'  119 A'  120 A'  121 A'  122 A'  123 A'  124 A'                 

 Beta MOs, Restricted
 -- Occupied --                  
*******-1165.87 -176.34 -176.30 -165.75 -165.74 -165.74 -165.71
  1 A'    2 A'    3 A'    4 A'    5 A'    1 A"    6 A'    7 A'                 
-165.70 -165.70  -77.14  -35.84  -35.80  -31.33  -31.32  -31.32
  2 A"    8 A'    9 A'   10 A'   11 A'   12 A'    3 A"   13 A'                 
-31.290 -31.287 -31.286 -22.982 -22.980 -22.980 -22.974 -22.974
 14 A'    4 A"   15 A'   16 A'    5 A"   17 A'    6 A"   18 A'                 
-22.941 -22.940 -22.940 -22.938 -22.938 -14.378  -6.631  -6.386
 19 A'    7 A"   20 A'    8 A"   21 A'   22 A'   23 A'   24 A'                 
 -6.348  -4.802  -4.793  -4.792  -4.788  -4.783  -4.781  -4.757
 25 A'   26 A'   27 A'    9 A"   28 A'   10 A"   29 A'   30 A'                 
 -4.748  -4.746  -2.067  -2.061  -2.060  -2.044  -2.044  -2.023
 11 A"   31 A'   32 A'   12 A"   33 A'   13 A"   34 A'   35 A'                 
 -2.021  -2.019  -2.011  -2.011  -0.903  -0.696  -0.656  -0.535
 14 A"   36 A'   37 A'   15 A"   38 A'   39 A'   40 A'   41 A'                 
 -0.438  -0.388  -0.388  -0.301  -0.296  -0.279  -0.274  -0.270
 42 A'   16 A"   43 A'   44 A'   17 A"   45 A'   18 A"   46 A'                 
 -- Virtual --                   
 -0.121  -0.116  -0.058   0.003   0.024   0.041   0.043   0.072
 19 A"   47 A'   48 A'   49 A'   50 A'   51 A'   20 A"   52 A'                 
  0.120   0.141   0.141   0.169   0.188   0.195   0.196   0.210
 53 A'   21 A"   54 A'   55 A'   56 A'   57 A'   22 A"   58 A'                 
  0.221   0.235   0.266   0.270   0.296   0.355   0.376   0.386
 23 A"   59 A'   24 A"   60 A'   61 A'   62 A'   25 A"   26 A"                 
  0.392   0.399   0.405   0.424   0.434   0.455   0.477   0.509
 63 A'   27 A"   64 A'   28 A"   65 A'   66 A'   67 A'   68 A'                 
  0.630   0.643   0.658   0.665   0.693   0.801   0.848   0.870
 69 A'   29 A"   70 A'   30 A"   71 A'   72 A'   31 A"   73 A'                 
  0.963   1.046   1.136   1.268   1.284   1.289   1.315   1.335
 74 A'   75 A'   76 A'   32 A"   77 A'   33 A"   78 A'   79 A'                 
  1.371   1.496   1.575   1.634   1.945   2.008   2.096   2.216
 80 A'   34 A"   81 A'   82 A'   35 A"   83 A'   36 A"   84 A'                 
  2.575   3.755   3.765   3.932   3.935   3.957   3.962   3.970
 85 A'   37 A"   86 A'   38 A"   87 A'   88 A'   39 A"   40 A"                 
  3.981   3.984   4.005   4.023   4.113   4.189   4.260   4.398
 89 A'   41 A"   90 A'   91 A'   92 A'   93 A'   94 A'   95 A'                 
  5.955   5.967   5.983   5.995   6.011   6.029   6.953  13.753
 42 A"   96 A'   43 A"   97 A'   98 A'   99 A'  100 A'   44 A"                 
 13.840  13.970  27.717  27.837  28.299  28.308  28.325  28.333
101 A'  102 A'  103 A'  104 A'   45 A"  105 A'  106 A'   46 A"                 
 28.347  28.368  28.504  28.508  28.520  28.539  28.539  28.543
107 A'  108 A'   47 A"  109 A'   48 A"   49 A"  110 A'  111 A'                 
 28.545  28.558  28.615  28.637  35.259 127.845 127.852 127.875
 50 A"  112 A'  113 A'  114 A'  115 A'   51 A"  116 A'  117 A'                 
127.881 127.893 127.913 151.537 151.634 163.0861901.6951901.797
 52 A"  118 A'  119 A'  120 A'  121 A'  122 A'  123 A'  124 A'                 
 --------------------------------------------------------------

          Ground-State Mulliken Net Atomic Charges

     Atom                 Charge (a.u.)
  ----------------------------------------
      1 P                     0.314219
      2 N                    -0.328477
      3 I                     0.233679
      4 I                    -0.219421
  ----------------------------------------
  Sum of atomic charges =     0.000000

 -----------------------------------------------------------------
                    Cartesian Multipole Moments
 -----------------------------------------------------------------
    Charge (ESU x 10^10)
                 0.0000
    Dipole Moment (Debye)
         X      -0.5302      Y       0.0305      Z       0.0000
       Tot       0.5311
    Quadrupole Moments (Debye-Ang)
        XX     -75.0726     XY      -4.7445     YY     -74.2463
        XZ       0.0000     YZ       0.0000     ZZ     -75.2750
    Octopole Moments (Debye-Ang^2)
       XXX     -28.2427    XXY      32.0481    XYY       1.6198
       YYY      64.7393    XXZ       0.0000    XYZ       0.0000
       YYZ      -0.0000    XZZ      -4.1117    YZZ      18.0614
       ZZZ       0.0000
    Hexadecapole Moments (Debye-Ang^3)
      XXXX   -1626.3024   XXXY     -53.5023   XXYY    -336.0191
      XYYY     -48.2166   YYYY    -459.3604   XXXZ       0.0000
      XXYZ       0.0000   XYYZ       0.0000   YYYZ       0.0000
      XXZZ    -296.3911   XYZZ     -13.7627   YYZZ     -90.8890
      XZZZ       0.0000   YZZZ       0.0000   ZZZZ    -105.2234
 -----------------------------------------------------------------
 Calculating analytic gradient of the SCF energy
 Gradient of SCF Energy
            1           2           3           4
    1   0.0001619   0.0000687  -0.0000578  -0.0001727
    2  -0.0001952  -0.0002073  -0.0000215   0.0004240
    3   0.0000000   0.0000000  -0.0000000  -0.0000000
 Max gradient component =       4.240E-04
 RMS gradient           =       1.647E-04
 Gradient time:  CPU 7.71 s  wall 2.03 s
 Geometry Optimization Parameters
   NAtoms,    NIC,     NZ,  NCons,   NDum,   NFix, NCnnct, MaxDiis
        4      14       4       0       0       0       0       0

 Cartesian Hessian Update
 Hessian Updated using BFGS Update


** GEOMETRY OPTIMIZATION IN DELOCALIZED INTERNAL COORDINATES **
   Searching for a Minimum

   Optimization Cycle:   9

                       Coordinates (Angstroms)
     ATOM                X               Y               Z
      1  P         0.7107593861   -1.7945630982    0.0000000000
      2  N        -0.8239458669   -1.5696152921    0.0000000000
      3  I        -2.0977036264    0.0270334810    0.0000000000
      4  I         2.0637014547    0.3759612037    0.0000000000
   Point Group: cs    Number of degrees of freedom:     5


   Energy is -14235.174737237

 Hessian Updated using BFGS Update

  5 Hessian modes will be used to form the next step
  Hessian Eigenvalues:
     0.035494    0.088446    0.142234    0.251236    0.460471

 Minimum Search - Taking Simple RFO Step
 Searching for Lamda that Minimizes Along All modes
 Value Taken    Lamda =  -0.00000859
 Step Taken.  Stepsize is  0.012357

                             Maximum     Tolerance    Cnvgd?
         Gradient           0.000886      0.000300      NO
         Displacement       0.008956      0.001200      NO
         Energy change     -0.000021      0.000001      NO


 New Cartesian Coordinates Obtained by Inverse Iteration

 Displacement from previous Coordinates is:  0.034560
 ----------------------------------------------------------------
             Standard Nuclear Orientation (Angstroms)
    I     Atom           X                Y                Z
 ----------------------------------------------------------------
    1      P       0.7101128424    -1.7911391938     0.0000000000
    2      N      -0.8234823790    -1.5632057684     0.0000000000
    3      I      -2.1082705273     0.0204662307     0.0000000000
    4      I       2.0744514115     0.3726950259     0.0000000000
 ----------------------------------------------------------------
 Molecular Point Group                 Cs    NOp =  2
 Largest Abelian Subgroup              Cs    NOp =  2
 Nuclear Repulsion Energy =   832.5944806475 hartrees
 There are       64 alpha and       64 beta electrons
 Applying Cartesian multipole field
    Component          Value
    ---------          -----
     (2,0,0)        1.00000E-11
     (0,2,0)        2.00000E-11
     (0,0,2)       -3.00000E-11
 Nucleus-field energy     =     0.0000000222 hartrees
 Requested basis set is 6-311++G(d,p)
 There are 67 shells and 176 basis functions
 A cutoff of  1.0D-11 yielded   1662 shell pairs
 There are     12254 function pairs (     13971 Cartesian)
 Smallest overlap matrix eigenvalue = 2.39E-03
 Guess MOs from SCF MO coefficient file

 -----------------------------------------------------------------------
  General SCF calculation program by
  Eric Jon Sundstrom, Paul Horn, Yuezhi Mao, Dmitri Zuev, Alec White,
  David Stuck, Shaama M.S., Shane Yost, Joonho Lee, David Small,
  Daniel Levine, Susi Lehtola, Hugh Burton, Evgeny Epifanovsky
 -----------------------------------------------------------------------
 Exchange:     0.2000 Hartree-Fock + 0.0800 Slater + 0.7200 B88
 Correlation:  0.1900 VWN1RPA + 0.8100 LYP
 Using SG-1 standard quadrature grid
 using 4 threads for integral computing
 -------------------------------------------------------
 OpenMP Integral computing Module                
 Release: version 2.0, May 2017, Q-Chem Inc. Pleasanton 
 -------------------------------------------------------
 -------------------------------------------------------
 OpenMP BLAS3 based DFT computing Module                
 Release: version 1.0, May 2013, Q-Chem Inc. Pittsburgh 
 -------------------------------------------------------
 A restricted SCF calculation will be
 performed using DIIS
 SCF converges when DIIS error is below 1.0e-08
 ---------------------------------------
  Cycle       Energy         DIIS error
 ---------------------------------------
    1  -14235.1747080118      6.42e-05  
    2  -14235.1747340002      4.76e-05  
    3  -14235.1747241540      7.04e-05  
    4  -14235.1747421800      8.38e-06  
    5  -14235.1747424993      2.31e-06  
    6  -14235.1747425128      7.68e-07  
    7  -14235.1747425147      3.24e-07  
    8  -14235.1747425152      6.52e-08  
    9  -14235.1747425152      2.39e-08  
   10  -14235.1747425154      5.23e-09  Convergence criterion met
 ---------------------------------------
 SCF time:   CPU 20.33s  wall 5.00s 
 SCF   energy in the final basis set =   -14235.1747425154
 Total energy in the final basis set =   -14235.1747425154

 --------------------------------------------------------------
             Orbital Energies (a.u.) and Symmetries
 --------------------------------------------------------------

 Alpha MOs, Restricted
 -- Occupied --                  
*******-1165.87 -176.34 -176.30 -165.75 -165.74 -165.74 -165.70
  1 A'    2 A'    3 A'    4 A'    5 A'    1 A"    6 A'    7 A'                 
-165.70 -165.70  -77.14  -35.84  -35.80  -31.33  -31.32  -31.32
  2 A"    8 A'    9 A'   10 A'   11 A'   12 A'    3 A"   13 A'                 
-31.290 -31.286 -31.286 -22.982 -22.980 -22.980 -22.974 -22.974
 14 A'    4 A"   15 A'   16 A'    5 A"   17 A'    6 A"   18 A'                 
-22.941 -22.940 -22.940 -22.937 -22.937 -14.378  -6.631  -6.386
 19 A'    7 A"   20 A'    8 A"   21 A'   22 A'   23 A'   24 A'                 
 -6.347  -4.802  -4.793  -4.791  -4.788  -4.783  -4.782  -4.756
 25 A'   26 A'   27 A'    9 A"   28 A'   10 A"   29 A'   30 A'                 
 -4.747  -4.746  -2.067  -2.061  -2.060  -2.044  -2.044  -2.023
 11 A"   31 A'   32 A'   12 A"   33 A'   13 A"   34 A'   35 A'                 
 -2.020  -2.019  -2.011  -2.011  -0.903  -0.697  -0.656  -0.535
 14 A"   36 A'   37 A'   15 A"   38 A'   39 A'   40 A'   41 A'                 
 -0.438  -0.389  -0.388  -0.301  -0.296  -0.279  -0.274  -0.270
 42 A'   16 A"   43 A'   44 A'   17 A"   45 A'   18 A"   46 A'                 
 -- Virtual --                   
 -0.121  -0.116  -0.058   0.003   0.025   0.041   0.043   0.072
 19 A"   47 A'   48 A'   49 A'   50 A'   51 A'   20 A"   52 A'                 
  0.120   0.141   0.142   0.169   0.188   0.195   0.196   0.211
 53 A'   21 A"   54 A'   55 A'   56 A'   57 A'   22 A"   58 A'                 
  0.221   0.235   0.266   0.270   0.296   0.356   0.376   0.386
 23 A"   59 A'   24 A"   60 A'   61 A'   62 A'   25 A"   26 A"                 
  0.391   0.399   0.405   0.425   0.433   0.455   0.477   0.508
 63 A'   27 A"   64 A'   28 A"   65 A'   66 A'   67 A'   68 A'                 
  0.630   0.644   0.659   0.665   0.694   0.803   0.848   0.870
 69 A'   29 A"   70 A'   30 A"   71 A'   72 A'   31 A"   73 A'                 
  0.964   1.047   1.135   1.268   1.283   1.289   1.315   1.335
 74 A'   75 A'   76 A'   32 A"   77 A'   33 A"   78 A'   79 A'                 
  1.372   1.497   1.575   1.635   1.944   2.006   2.096   2.217
 80 A'   34 A"   81 A'   82 A'   35 A"   83 A'   36 A"   84 A'                 
  2.575   3.755   3.765   3.932   3.935   3.957   3.962   3.970
 85 A'   37 A"   86 A'   38 A"   87 A'   88 A'   39 A"   40 A"                 
  3.982   3.984   4.006   4.022   4.113   4.188   4.260   4.399
 89 A'   41 A"   90 A'   91 A'   92 A'   93 A'   94 A'   95 A'                 
  5.955   5.967   5.984   5.995   6.011   6.030   6.954  13.753
 42 A"   96 A'   43 A"   97 A'   98 A'   99 A'  100 A'   44 A"                 
 13.839  13.971  27.718  27.837  28.299  28.307  28.325  28.333
101 A'  102 A'  103 A'  104 A'   45 A"  105 A'  106 A'   46 A"                 
 28.347  28.368  28.503  28.508  28.520  28.539  28.539  28.543
107 A'  108 A'   47 A"  109 A'   48 A"   49 A"  110 A'  111 A'                 
 28.545  28.558  28.615  28.637  35.259 127.845 127.852 127.875
 50 A"  112 A'  113 A'  114 A'  115 A'   51 A"  116 A'  117 A'                 
127.881 127.893 127.913 151.538 151.635 163.0871901.6961901.797
 52 A"  118 A'  119 A'  120 A'  121 A'  122 A'  123 A'  124 A'                 

 Beta MOs, Restricted
 -- Occupied --                  
*******-1165.87 -176.34 -176.30 -165.75 -165.74 -165.74 -165.70
  1 A'    2 A'    3 A'    4 A'    5 A'    1 A"    6 A'    7 A'                 
-165.70 -165.70  -77.14  -35.84  -35.80  -31.33  -31.32  -31.32
  2 A"    8 A'    9 A'   10 A'   11 A'   12 A'    3 A"   13 A'                 
-31.290 -31.286 -31.286 -22.982 -22.980 -22.980 -22.974 -22.974
 14 A'    4 A"   15 A'   16 A'    5 A"   17 A'    6 A"   18 A'                 
-22.941 -22.940 -22.940 -22.937 -22.937 -14.378  -6.631  -6.386
 19 A'    7 A"   20 A'    8 A"   21 A'   22 A'   23 A'   24 A'                 
 -6.347  -4.802  -4.793  -4.791  -4.788  -4.783  -4.782  -4.756
 25 A'   26 A'   27 A'    9 A"   28 A'   10 A"   29 A'   30 A'                 
 -4.747  -4.746  -2.067  -2.061  -2.060  -2.044  -2.044  -2.023
 11 A"   31 A'   32 A'   12 A"   33 A'   13 A"   34 A'   35 A'                 
 -2.020  -2.019  -2.011  -2.011  -0.903  -0.697  -0.656  -0.535
 14 A"   36 A'   37 A'   15 A"   38 A'   39 A'   40 A'   41 A'                 
 -0.438  -0.389  -0.388  -0.301  -0.296  -0.279  -0.274  -0.270
 42 A'   16 A"   43 A'   44 A'   17 A"   45 A'   18 A"   46 A'                 
 -- Virtual --                   
 -0.121  -0.116  -0.058   0.003   0.025   0.041   0.043   0.072
 19 A"   47 A'   48 A'   49 A'   50 A'   51 A'   20 A"   52 A'                 
  0.120   0.141   0.142   0.169   0.188   0.195   0.196   0.211
 53 A'   21 A"   54 A'   55 A'   56 A'   57 A'   22 A"   58 A'                 
  0.221   0.235   0.266   0.270   0.296   0.356   0.376   0.386
 23 A"   59 A'   24 A"   60 A'   61 A'   62 A'   25 A"   26 A"                 
  0.391   0.399   0.405   0.425   0.433   0.455   0.477   0.508
 63 A'   27 A"   64 A'   28 A"   65 A'   66 A'   67 A'   68 A'                 
  0.630   0.644   0.659   0.665   0.694   0.803   0.848   0.870
 69 A'   29 A"   70 A'   30 A"   71 A'   72 A'   31 A"   73 A'                 
  0.964   1.047   1.135   1.268   1.283   1.289   1.315   1.335
 74 A'   75 A'   76 A'   32 A"   77 A'   33 A"   78 A'   79 A'                 
  1.372   1.497   1.575   1.635   1.944   2.006   2.096   2.217
 80 A'   34 A"   81 A'   82 A'   35 A"   83 A'   36 A"   84 A'                 
  2.575   3.755   3.765   3.932   3.935   3.957   3.962   3.970
 85 A'   37 A"   86 A'   38 A"   87 A'   88 A'   39 A"   40 A"                 
  3.982   3.984   4.006   4.022   4.113   4.188   4.260   4.399
 89 A'   41 A"   90 A'   91 A'   92 A'   93 A'   94 A'   95 A'                 
  5.955   5.967   5.984   5.995   6.011   6.030   6.954  13.753
 42 A"   96 A'   43 A"   97 A'   98 A'   99 A'  100 A'   44 A"                 
 13.839  13.971  27.718  27.837  28.299  28.307  28.325  28.333
101 A'  102 A'  103 A'  104 A'   45 A"  105 A'  106 A'   46 A"                 
 28.347  28.368  28.503  28.508  28.520  28.539  28.539  28.543
107 A'  108 A'   47 A"  109 A'   48 A"   49 A"  110 A'  111 A'                 
 28.545  28.558  28.615  28.637  35.259 127.845 127.852 127.875
 50 A"  112 A'  113 A'  114 A'  115 A'   51 A"  116 A'  117 A'                 
127.881 127.893 127.913 151.538 151.635 163.0871901.6961901.797
 52 A"  118 A'  119 A'  120 A'  121 A'  122 A'  123 A'  124 A'                 
 --------------------------------------------------------------

          Ground-State Mulliken Net Atomic Charges

     Atom                 Charge (a.u.)
  ----------------------------------------
      1 P                     0.314132
      2 N                    -0.328934
      3 I                     0.235547
      4 I                    -0.220744
  ----------------------------------------
  Sum of atomic charges =     0.000000

 -----------------------------------------------------------------
                    Cartesian Multipole Moments
 -----------------------------------------------------------------
    Charge (ESU x 10^10)
                 0.0000
    Dipole Moment (Debye)
         X      -0.5707      Y       0.0162      Z      -0.0000
       Tot       0.5709
    Quadrupole Moments (Debye-Ang)
        XX     -75.0098     XY      -4.7178     YY     -74.2762
        XZ       0.0000     YZ       0.0000     ZZ     -75.2691
    Octopole Moments (Debye-Ang^2)
       XXX     -28.7497    XXY      32.2645    XYY       1.5703
       YYY      65.1852    XXZ      -0.0000    XYZ      -0.0000
       YYZ      -0.0000    XZZ      -4.1469    YZZ      18.2571
       ZZZ      -0.0000
    Hexadecapole Moments (Debye-Ang^3)
      XXXX   -1639.7274   XXXY     -54.4989   XXYY    -338.2626
      XYYY     -48.9730   YYYY    -457.3645   XXXZ       0.0000
      XXYZ       0.0000   XYYZ       0.0000   YYYZ       0.0000
      XXZZ    -298.9167   XYZZ     -14.0722   YYZZ     -90.5520
      XZZZ       0.0000   YZZZ       0.0000   ZZZZ    -105.2110
 -----------------------------------------------------------------
 Calculating analytic gradient of the SCF energy
 Gradient of SCF Energy
            1           2           3           4
    1   0.0001577  -0.0000371  -0.0000478  -0.0000727
    2  -0.0000562  -0.0000715  -0.0001062   0.0002340
    3   0.0000000   0.0000000  -0.0000000   0.0000000
 Max gradient component =       2.340E-04
 RMS gradient           =       9.491E-05
 Gradient time:  CPU 7.69 s  wall 2.03 s
 Geometry Optimization Parameters
   NAtoms,    NIC,     NZ,  NCons,   NDum,   NFix, NCnnct, MaxDiis
        4      14       4       0       0       0       0       0

 Cartesian Hessian Update
 Hessian Updated using BFGS Update


** GEOMETRY OPTIMIZATION IN DELOCALIZED INTERNAL COORDINATES **
   Searching for a Minimum

   Optimization Cycle:  10

                       Coordinates (Angstroms)
     ATOM                X               Y               Z
      1  P         0.7101128424   -1.7911391938    0.0000000000
      2  N        -0.8234823790   -1.5632057684    0.0000000000
      3  I        -2.1082705273    0.0204662307    0.0000000000
      4  I         2.0744514115    0.3726950259    0.0000000000
   Point Group: cs    Number of degrees of freedom:     5


   Energy is -14235.174742515

 Hessian Updated using BFGS Update

  5 Hessian modes will be used to form the next step
  Hessian Eigenvalues:
     0.030905    0.082469    0.136704    0.241699    0.462786

 Minimum Search - Taking Simple RFO Step
 Searching for Lamda that Minimizes Along All modes
 Value Taken    Lamda =   0.00000000
 Step Taken.  Stepsize is  0.003991

                             Maximum     Tolerance    Cnvgd?
         Gradient           0.000196      0.000300     YES
         Displacement       0.002877      0.001200      NO
         Energy change     -0.000005      0.000001      NO


 New Cartesian Coordinates Obtained by Inverse Iteration

 Displacement from previous Coordinates is:  0.011070
 ----------------------------------------------------------------
             Standard Nuclear Orientation (Angstroms)
    I     Atom           X                Y                Z
 ----------------------------------------------------------------
    1      P       0.7099175999    -1.7899479013     0.0000000000
    2      N      -0.8231901627    -1.5610915492     0.0000000000
    3      I      -2.1116673962     0.0183610413     0.0000000000
    4      I       2.0777513065     0.3714947037     0.0000000000
 ----------------------------------------------------------------
 Molecular Point Group                 Cs    NOp =  2
 Largest Abelian Subgroup              Cs    NOp =  2
 Nuclear Repulsion Energy =   832.0436861121 hartrees
 There are       64 alpha and       64 beta electrons
 Applying Cartesian multipole field
    Component          Value
    ---------          -----
     (2,0,0)        1.00000E-11
     (0,2,0)        2.00000E-11
     (0,0,2)       -3.00000E-11
 Nucleus-field energy     =     0.0000000222 hartrees
 Requested basis set is 6-311++G(d,p)
 There are 67 shells and 176 basis functions
 A cutoff of  1.0D-11 yielded   1660 shell pairs
 There are     12236 function pairs (     13953 Cartesian)
 Smallest overlap matrix eigenvalue = 2.39E-03
 Guess MOs from SCF MO coefficient file

 -----------------------------------------------------------------------
  General SCF calculation program by
  Eric Jon Sundstrom, Paul Horn, Yuezhi Mao, Dmitri Zuev, Alec White,
  David Stuck, Shaama M.S., Shane Yost, Joonho Lee, David Small,
  Daniel Levine, Susi Lehtola, Hugh Burton, Evgeny Epifanovsky
 -----------------------------------------------------------------------
 Exchange:     0.2000 Hartree-Fock + 0.0800 Slater + 0.7200 B88
 Correlation:  0.1900 VWN1RPA + 0.8100 LYP
 Using SG-1 standard quadrature grid
 using 4 threads for integral computing
 -------------------------------------------------------
 OpenMP Integral computing Module                
 Release: version 2.0, May 2017, Q-Chem Inc. Pleasanton 
 -------------------------------------------------------
 -------------------------------------------------------
 OpenMP BLAS3 based DFT computing Module                
 Release: version 1.0, May 2013, Q-Chem Inc. Pittsburgh 
 -------------------------------------------------------
 A restricted SCF calculation will be
 performed using DIIS
 SCF converges when DIIS error is below 1.0e-08
 ---------------------------------------
  Cycle       Energy         DIIS error
 ---------------------------------------
    1  -14235.1747392362      2.10e-05  
    2  -14235.1747419389      1.61e-05  
    3  -14235.1747409533      2.30e-05  
    4  -14235.1747428776      2.72e-06  
    5  -14235.1747429107      7.80e-07  
    6  -14235.1747429123      2.62e-07  
    7  -14235.1747429127      1.16e-07  
    8  -14235.1747429125      1.98e-08  
    9  -14235.1747429126      7.74e-09  Convergence criterion met
 ---------------------------------------
 SCF time:   CPU 18.33s  wall 5.00s 
 SCF   energy in the final basis set =   -14235.1747429126
 Total energy in the final basis set =   -14235.1747429126

 --------------------------------------------------------------
             Orbital Energies (a.u.) and Symmetries
 --------------------------------------------------------------

 Alpha MOs, Restricted
 -- Occupied --                  
*******-1165.87 -176.34 -176.30 -165.75 -165.74 -165.74 -165.70
  1 A'    2 A'    3 A'    4 A'    5 A'    1 A"    6 A'    7 A'                 
-165.70 -165.70  -77.14  -35.84  -35.80  -31.33  -31.32  -31.32
  2 A"    8 A'    9 A'   10 A'   11 A'   12 A'    3 A"   13 A'                 
-31.290 -31.286 -31.286 -22.982 -22.980 -22.980 -22.975 -22.975
 14 A'    4 A"   15 A'   16 A'    5 A"   17 A'    6 A"   18 A'                 
-22.941 -22.940 -22.939 -22.937 -22.937 -14.378  -6.631  -6.387
 19 A'    7 A"   20 A'    8 A"   21 A'   22 A'   23 A'   24 A'                 
 -6.347  -4.802  -4.793  -4.791  -4.788  -4.783  -4.782  -4.756
 25 A'   26 A'   27 A'    9 A"   28 A'   10 A"   29 A'   30 A'                 
 -4.747  -4.746  -2.067  -2.061  -2.060  -2.044  -2.044  -2.022
 11 A"   31 A'   32 A'   12 A"   33 A'   13 A"   34 A'   35 A'                 
 -2.020  -2.019  -2.011  -2.011  -0.903  -0.697  -0.656  -0.535
 14 A"   36 A'   37 A'   15 A"   38 A'   39 A'   40 A'   41 A'                 
 -0.438  -0.389  -0.388  -0.301  -0.296  -0.278  -0.274  -0.270
 42 A'   16 A"   43 A'   44 A'   17 A"   45 A'   18 A"   46 A'                 
 -- Virtual --                   
 -0.121  -0.116  -0.058   0.003   0.025   0.041   0.043   0.072
 19 A"   47 A'   48 A'   49 A'   50 A'   51 A'   20 A"   52 A'                 
  0.120   0.141   0.142   0.169   0.187   0.195   0.196   0.211
 53 A'   21 A"   54 A'   55 A'   56 A'   57 A'   22 A"   58 A'                 
  0.221   0.235   0.266   0.270   0.296   0.357   0.376   0.386
 23 A"   59 A'   24 A"   60 A'   61 A'   62 A'   25 A"   26 A"                 
  0.391   0.399   0.405   0.425   0.433   0.456   0.477   0.507
 63 A'   27 A"   64 A'   28 A"   65 A'   66 A'   67 A'   68 A'                 
  0.630   0.644   0.659   0.666   0.694   0.803   0.849   0.871
 69 A'   29 A"   70 A'   30 A"   71 A'   72 A'   31 A"   73 A'                 
  0.965   1.047   1.135   1.268   1.283   1.289   1.315   1.335
 74 A'   75 A'   76 A'   32 A"   77 A'   33 A"   78 A'   79 A'                 
  1.373   1.497   1.575   1.635   1.944   2.005   2.096   2.217
 80 A'   34 A"   81 A'   82 A'   35 A"   83 A'   36 A"   84 A'                 
  2.575   3.755   3.765   3.932   3.935   3.957   3.962   3.970
 85 A'   37 A"   86 A'   38 A"   87 A'   88 A'   39 A"   40 A"                 
  3.982   3.985   4.006   4.022   4.113   4.188   4.260   4.399
 89 A'   41 A"   90 A'   91 A'   92 A'   93 A'   94 A'   95 A'                 
  5.955   5.967   5.984   5.995   6.012   6.030   6.954  13.753
 42 A"   96 A'   43 A"   97 A'   98 A'   99 A'  100 A'   44 A"                 
 13.839  13.972  27.718  27.837  28.298  28.307  28.325  28.333
101 A'  102 A'  103 A'  104 A'   45 A"  105 A'  106 A'   46 A"                 
 28.347  28.368  28.503  28.508  28.520  28.539  28.539  28.543
107 A'  108 A'   47 A"  109 A'   48 A"   49 A"  110 A'  111 A'                 
 28.546  28.558  28.615  28.637  35.259 127.845 127.852 127.875
 50 A"  112 A'  113 A'  114 A'  115 A'   51 A"  116 A'  117 A'                 
127.881 127.893 127.913 151.538 151.635 163.0881901.6961901.797
 52 A"  118 A'  119 A'  120 A'  121 A'  122 A'  123 A'  124 A'                 

 Beta MOs, Restricted
 -- Occupied --                  
*******-1165.87 -176.34 -176.30 -165.75 -165.74 -165.74 -165.70
  1 A'    2 A'    3 A'    4 A'    5 A'    1 A"    6 A'    7 A'                 
-165.70 -165.70  -77.14  -35.84  -35.80  -31.33  -31.32  -31.32
  2 A"    8 A'    9 A'   10 A'   11 A'   12 A'    3 A"   13 A'                 
-31.290 -31.286 -31.286 -22.982 -22.980 -22.980 -22.975 -22.975
 14 A'    4 A"   15 A'   16 A'    5 A"   17 A'    6 A"   18 A'                 
-22.941 -22.940 -22.939 -22.937 -22.937 -14.378  -6.631  -6.387
 19 A'    7 A"   20 A'    8 A"   21 A'   22 A'   23 A'   24 A'                 
 -6.347  -4.802  -4.793  -4.791  -4.788  -4.783  -4.782  -4.756
 25 A'   26 A'   27 A'    9 A"   28 A'   10 A"   29 A'   30 A'                 
 -4.747  -4.746  -2.067  -2.061  -2.060  -2.044  -2.044  -2.022
 11 A"   31 A'   32 A'   12 A"   33 A'   13 A"   34 A'   35 A'                 
 -2.020  -2.019  -2.011  -2.011  -0.903  -0.697  -0.656  -0.535
 14 A"   36 A'   37 A'   15 A"   38 A'   39 A'   40 A'   41 A'                 
 -0.438  -0.389  -0.388  -0.301  -0.296  -0.278  -0.274  -0.270
 42 A'   16 A"   43 A'   44 A'   17 A"   45 A'   18 A"   46 A'                 
 -- Virtual --                   
 -0.121  -0.116  -0.058   0.003   0.025   0.041   0.043   0.072
 19 A"   47 A'   48 A'   49 A'   50 A'   51 A'   20 A"   52 A'                 
  0.120   0.141   0.142   0.169   0.187   0.195   0.196   0.211
 53 A'   21 A"   54 A'   55 A'   56 A'   57 A'   22 A"   58 A'                 
  0.221   0.235   0.266   0.270   0.296   0.357   0.376   0.386
 23 A"   59 A'   24 A"   60 A'   61 A'   62 A'   25 A"   26 A"                 
  0.391   0.399   0.405   0.425   0.433   0.456   0.477   0.507
 63 A'   27 A"   64 A'   28 A"   65 A'   66 A'   67 A'   68 A'                 
  0.630   0.644   0.659   0.666   0.694   0.803   0.849   0.871
 69 A'   29 A"   70 A'   30 A"   71 A'   72 A'   31 A"   73 A'                 
  0.965   1.047   1.135   1.268   1.283   1.289   1.315   1.335
 74 A'   75 A'   76 A'   32 A"   77 A'   33 A"   78 A'   79 A'                 
  1.373   1.497   1.575   1.635   1.944   2.005   2.096   2.217
 80 A'   34 A"   81 A'   82 A'   35 A"   83 A'   36 A"   84 A'                 
  2.575   3.755   3.765   3.932   3.935   3.957   3.962   3.970
 85 A'   37 A"   86 A'   38 A"   87 A'   88 A'   39 A"   40 A"                 
  3.982   3.985   4.006   4.022   4.113   4.188   4.260   4.399
 89 A'   41 A"   90 A'   91 A'   92 A'   93 A'   94 A'   95 A'                 
  5.955   5.967   5.984   5.995   6.012   6.030   6.954  13.753
 42 A"   96 A'   43 A"   97 A'   98 A'   99 A'  100 A'   44 A"                 
 13.839  13.972  27.718  27.837  28.298  28.307  28.325  28.333
101 A'  102 A'  103 A'  104 A'   45 A"  105 A'  106 A'   46 A"                 
 28.347  28.368  28.503  28.508  28.520  28.539  28.539  28.543
107 A'  108 A'   47 A"  109 A'   48 A"   49 A"  110 A'  111 A'                 
 28.546  28.558  28.615  28.637  35.259 127.845 127.852 127.875
 50 A"  112 A'  113 A'  114 A'  115 A'   51 A"  116 A'  117 A'                 
127.881 127.893 127.913 151.538 151.635 163.0881901.6961901.797
 52 A"  118 A'  119 A'  120 A'  121 A'  122 A'  123 A'  124 A'                 
 --------------------------------------------------------------

          Ground-State Mulliken Net Atomic Charges

     Atom                 Charge (a.u.)
  ----------------------------------------
      1 P                     0.314090
      2 N                    -0.329053
      3 I                     0.236082
      4 I                    -0.221119
  ----------------------------------------
  Sum of atomic charges =     0.000000

 -----------------------------------------------------------------
                    Cartesian Multipole Moments
 -----------------------------------------------------------------
    Charge (ESU x 10^10)
                 0.0000
    Dipole Moment (Debye)
         X      -0.5829      Y       0.0122      Z      -0.0000
       Tot       0.5830
    Quadrupole Moments (Debye-Ang)
        XX     -74.9884     XY      -4.7080     YY     -74.2868
        XZ      -0.0000     YZ       0.0000     ZZ     -75.2664
    Octopole Moments (Debye-Ang^2)
       XXX     -28.8972    XXY      32.3359    XYY       1.5567
       YYY      65.3389    XXZ      -0.0000    XYZ      -0.0000
       YYZ      -0.0000    XZZ      -4.1525    YZZ      18.3224
       ZZZ      -0.0000
    Hexadecapole Moments (Debye-Ang^3)
      XXXX   -1643.9192   XXXY     -54.7840   XXYY    -338.9644
      XYYY     -49.1754   YYYY    -456.6826   XXXZ      -0.0000
      XXYZ       0.0000   XYYZ       0.0000   YYYZ       0.0000
      XXZZ    -299.7096   XYZZ     -14.1596   YYZZ     -90.4350
      XZZZ      -0.0000   YZZZ       0.0000   ZZZZ    -105.2045
 -----------------------------------------------------------------
 Calculating analytic gradient of the SCF energy
 Gradient of SCF Energy
            1           2           3           4
    1   0.0000506   0.0000627  -0.0000461  -0.0000673
    2   0.0000398  -0.0000537  -0.0001243   0.0001382
    3   0.0000000   0.0000000  -0.0000000  -0.0000000
 Max gradient component =       1.382E-04
 RMS gradient           =       6.593E-05
 Gradient time:  CPU 7.65 s  wall 2.01 s
 Geometry Optimization Parameters
   NAtoms,    NIC,     NZ,  NCons,   NDum,   NFix, NCnnct, MaxDiis
        4      14       4       0       0       0       0       0

 Cartesian Hessian Update
 Hessian Updated using BFGS Update


** GEOMETRY OPTIMIZATION IN DELOCALIZED INTERNAL COORDINATES **
   Searching for a Minimum

   Optimization Cycle:  11

                       Coordinates (Angstroms)
     ATOM                X               Y               Z
      1  P         0.7099175999   -1.7899479013    0.0000000000
      2  N        -0.8231901627   -1.5610915492    0.0000000000
      3  I        -2.1116673962    0.0183610413    0.0000000000
      4  I         2.0777513065    0.3714947037    0.0000000000
   Point Group: cs    Number of degrees of freedom:     5


   Energy is -14235.174742913

 Hessian Updated using BFGS Update

  5 Hessian modes will be used to form the next step
  Hessian Eigenvalues:
     0.029817    0.079895    0.136428    0.239117    0.466693

 Minimum Search - Taking Simple RFO Step
 Searching for Lamda that Minimizes Along All modes
 Value Taken    Lamda =   0.00000000
 Step Taken.  Stepsize is  0.000311

                             Maximum     Tolerance    Cnvgd?
         Gradient           0.000019      0.000300     YES
         Displacement       0.000228      0.001200     YES
         Energy change     -0.000000      0.000001     YES


                       Distance Matrix (Angstroms)
             P (  1)   N (  2)   I (  3)
   N (  2)  1.550095
   I (  3)  3.351317  2.038343
   I (  4)  2.557890  3.485735  4.204275

 Final energy is   -14235.174742912581     


 ******************************
 **  OPTIMIZATION CONVERGED  **
 ******************************

                       Coordinates (Angstroms)
     ATOM                X               Y               Z
      1  P         0.7099175999   -1.7899479013    0.0000000000
      2  N        -0.8231901627   -1.5610915492    0.0000000000
      3  I        -2.1116673962    0.0183610413    0.0000000000
      4  I         2.0777513065    0.3714947037    0.0000000000

Z-matrix Print:
$molecule
0 1
I 
N  1 2.038343
P  2 1.550095 1 137.696888
I  3 2.557890 2 113.836809 1 -0.000000 0
$end


 --------------------------------------------------------------
             Orbital Energies (a.u.) and Symmetries
 --------------------------------------------------------------

 Alpha MOs, Restricted
 -- Occupied --                  
*******-1165.87 -176.34 -176.30 -165.75 -165.74 -165.74 -165.70
  1 A'    2 A'    3 A'    4 A'    5 A'    1 A"    6 A'    7 A'                 
-165.70 -165.70  -77.14  -35.84  -35.80  -31.33  -31.32  -31.32
  2 A"    8 A'    9 A'   10 A'   11 A'   12 A'    3 A"   13 A'                 
-31.290 -31.286 -31.286 -22.982 -22.980 -22.980 -22.975 -22.975
 14 A'    4 A"   15 A'   16 A'    5 A"   17 A'    6 A"   18 A'                 
-22.941 -22.940 -22.939 -22.937 -22.937 -14.378  -6.631  -6.387
 19 A'    7 A"   20 A'    8 A"   21 A'   22 A'   23 A'   24 A'                 
 -6.347  -4.802  -4.793  -4.791  -4.788  -4.783  -4.782  -4.756
 25 A'   26 A'   27 A'    9 A"   28 A'   10 A"   29 A'   30 A'                 
 -4.747  -4.746  -2.067  -2.061  -2.060  -2.044  -2.044  -2.022
 11 A"   31 A'   32 A'   12 A"   33 A'   13 A"   34 A'   35 A'                 
 -2.020  -2.019  -2.011  -2.011  -0.903  -0.697  -0.656  -0.535
 14 A"   36 A'   37 A'   15 A"   38 A'   39 A'   40 A'   41 A'                 
 -0.438  -0.389  -0.388  -0.301  -0.296  -0.278  -0.274  -0.270
 42 A'   16 A"   43 A'   44 A'   17 A"   45 A'   18 A"   46 A'                 
 -- Virtual --                   
 -0.121  -0.116  -0.058   0.003   0.025   0.041   0.043   0.072
 19 A"   47 A'   48 A'   49 A'   50 A'   51 A'   20 A"   52 A'                 
  0.120   0.141   0.142   0.169   0.187   0.195   0.196   0.211
 53 A'   21 A"   54 A'   55 A'   56 A'   57 A'   22 A"   58 A'                 
  0.221   0.235   0.266   0.270   0.296   0.357   0.376   0.386
 23 A"   59 A'   24 A"   60 A'   61 A'   62 A'   25 A"   26 A"                 
  0.391   0.399   0.405   0.425   0.433   0.456   0.477   0.507
 63 A'   27 A"   64 A'   28 A"   65 A'   66 A'   67 A'   68 A'                 
  0.630   0.644   0.659   0.666   0.694   0.803   0.849   0.871
 69 A'   29 A"   70 A'   30 A"   71 A'   72 A'   31 A"   73 A'                 
  0.965   1.047   1.135   1.268   1.283   1.289   1.315   1.335
 74 A'   75 A'   76 A'   32 A"   77 A'   33 A"   78 A'   79 A'                 
  1.373   1.497   1.575   1.635   1.944   2.005   2.096   2.217
 80 A'   34 A"   81 A'   82 A'   35 A"   83 A'   36 A"   84 A'                 
  2.575   3.755   3.765   3.932   3.935   3.957   3.962   3.970
 85 A'   37 A"   86 A'   38 A"   87 A'   88 A'   39 A"   40 A"                 
  3.982   3.985   4.006   4.022   4.113   4.188   4.260   4.399
 89 A'   41 A"   90 A'   91 A'   92 A'   93 A'   94 A'   95 A'                 
  5.955   5.967   5.984   5.995   6.012   6.030   6.954  13.753
 42 A"   96 A'   43 A"   97 A'   98 A'   99 A'  100 A'   44 A"                 
 13.839  13.972  27.718  27.837  28.298  28.307  28.325  28.333
101 A'  102 A'  103 A'  104 A'   45 A"  105 A'  106 A'   46 A"                 
 28.347  28.368  28.503  28.508  28.520  28.539  28.539  28.543
107 A'  108 A'   47 A"  109 A'   48 A"   49 A"  110 A'  111 A'                 
 28.546  28.558  28.615  28.637  35.259 127.845 127.852 127.875
 50 A"  112 A'  113 A'  114 A'  115 A'   51 A"  116 A'  117 A'                 
127.881 127.893 127.913 151.538 151.635 163.0881901.6961901.797
 52 A"  118 A'  119 A'  120 A'  121 A'  122 A'  123 A'  124 A'                 

 Beta MOs, Restricted
 -- Occupied --                  
*******-1165.87 -176.34 -176.30 -165.75 -165.74 -165.74 -165.70
  1 A'    2 A'    3 A'    4 A'    5 A'    1 A"    6 A'    7 A'                 
-165.70 -165.70  -77.14  -35.84  -35.80  -31.33  -31.32  -31.32
  2 A"    8 A'    9 A'   10 A'   11 A'   12 A'    3 A"   13 A'                 
-31.290 -31.286 -31.286 -22.982 -22.980 -22.980 -22.975 -22.975
 14 A'    4 A"   15 A'   16 A'    5 A"   17 A'    6 A"   18 A'                 
-22.941 -22.940 -22.939 -22.937 -22.937 -14.378  -6.631  -6.387
 19 A'    7 A"   20 A'    8 A"   21 A'   22 A'   23 A'   24 A'                 
 -6.347  -4.802  -4.793  -4.791  -4.788  -4.783  -4.782  -4.756
 25 A'   26 A'   27 A'    9 A"   28 A'   10 A"   29 A'   30 A'                 
 -4.747  -4.746  -2.067  -2.061  -2.060  -2.044  -2.044  -2.022
 11 A"   31 A'   32 A'   12 A"   33 A'   13 A"   34 A'   35 A'                 
 -2.020  -2.019  -2.011  -2.011  -0.903  -0.697  -0.656  -0.535
 14 A"   36 A'   37 A'   15 A"   38 A'   39 A'   40 A'   41 A'                 
 -0.438  -0.389  -0.388  -0.301  -0.296  -0.278  -0.274  -0.270
 42 A'   16 A"   43 A'   44 A'   17 A"   45 A'   18 A"   46 A'                 
 -- Virtual --                   
 -0.121  -0.116  -0.058   0.003   0.025   0.041   0.043   0.072
 19 A"   47 A'   48 A'   49 A'   50 A'   51 A'   20 A"   52 A'                 
  0.120   0.141   0.142   0.169   0.187   0.195   0.196   0.211
 53 A'   21 A"   54 A'   55 A'   56 A'   57 A'   22 A"   58 A'                 
  0.221   0.235   0.266   0.270   0.296   0.357   0.376   0.386
 23 A"   59 A'   24 A"   60 A'   61 A'   62 A'   25 A"   26 A"                 
  0.391   0.399   0.405   0.425   0.433   0.456   0.477   0.507
 63 A'   27 A"   64 A'   28 A"   65 A'   66 A'   67 A'   68 A'                 
  0.630   0.644   0.659   0.666   0.694   0.803   0.849   0.871
 69 A'   29 A"   70 A'   30 A"   71 A'   72 A'   31 A"   73 A'                 
  0.965   1.047   1.135   1.268   1.283   1.289   1.315   1.335
 74 A'   75 A'   76 A'   32 A"   77 A'   33 A"   78 A'   79 A'                 
  1.373   1.497   1.575   1.635   1.944   2.005   2.096   2.217
 80 A'   34 A"   81 A'   82 A'   35 A"   83 A'   36 A"   84 A'                 
  2.575   3.755   3.765   3.932   3.935   3.957   3.962   3.970
 85 A'   37 A"   86 A'   38 A"   87 A'   88 A'   39 A"   40 A"                 
  3.982   3.985   4.006   4.022   4.113   4.188   4.260   4.399
 89 A'   41 A"   90 A'   91 A'   92 A'   93 A'   94 A'   95 A'                 
  5.955   5.967   5.984   5.995   6.012   6.030   6.954  13.753
 42 A"   96 A'   43 A"   97 A'   98 A'   99 A'  100 A'   44 A"                 
 13.839  13.972  27.718  27.837  28.298  28.307  28.325  28.333
101 A'  102 A'  103 A'  104 A'   45 A"  105 A'  106 A'   46 A"                 
 28.347  28.368  28.503  28.508  28.520  28.539  28.539  28.543
107 A'  108 A'   47 A"  109 A'   48 A"   49 A"  110 A'  111 A'                 
 28.546  28.558  28.615  28.637  35.259 127.845 127.852 127.875
 50 A"  112 A'  113 A'  114 A'  115 A'   51 A"  116 A'  117 A'                 
127.881 127.893 127.913 151.538 151.635 163.0881901.6961901.797
 52 A"  118 A'  119 A'  120 A'  121 A'  122 A'  123 A'  124 A'                 
 --------------------------------------------------------------

          Ground-State Mulliken Net Atomic Charges

     Atom                 Charge (a.u.)
  ----------------------------------------
      1 P                     0.314090
      2 N                    -0.329053
      3 I                     0.236082
      4 I                    -0.221119
  ----------------------------------------
  Sum of atomic charges =     0.000000

 -----------------------------------------------------------------
                    Cartesian Multipole Moments
 -----------------------------------------------------------------
    Charge (ESU x 10^10)
                 0.0000
    Dipole Moment (Debye)
         X      -0.5829      Y       0.0122      Z      -0.0000
       Tot       0.5830
    Quadrupole Moments (Debye-Ang)
        XX     -74.9884     XY      -4.7080     YY     -74.2868
        XZ      -0.0000     YZ       0.0000     ZZ     -75.2664
    Octopole Moments (Debye-Ang^2)
       XXX     -28.8972    XXY      32.3359    XYY       1.5567
       YYY      65.3389    XXZ      -0.0000    XYZ      -0.0000
       YYZ      -0.0000    XZZ      -4.1525    YZZ      18.3224
       ZZZ      -0.0000
    Hexadecapole Moments (Debye-Ang^3)
      XXXX   -1643.9192   XXXY     -54.7840   XXYY    -338.9644
      XYYY     -49.1754   YYYY    -456.6826   XXXZ      -0.0000
      XXYZ       0.0000   XYYZ       0.0000   YYYZ       0.0000
      XXZZ    -299.7096   XYZZ     -14.1596   YYZZ     -90.4350
      XZZZ      -0.0000   YZZZ       0.0000   ZZZZ    -105.2045
 -----------------------------------------------------------------
Archival summary:
1\1\TWL01\OPT\ProcedureUnspecified\BasisUnspecified\211\taweetha\SunNov2517:46:432018SunNov2517:46:432018\0\\#,OPT,ProcedureUnspecified,BasisUnspecified,\\0,1\I\N,1,2.03834\P,2,1.5501,1,137.697\I,3,2.55789,2,113.837,1,-0,0\\\@

 Total job time:  90.94s(wall), 332.35s(cpu) 
 Sun Nov 25 17:46:43 2018

        *************************************************************
        *                                                           *
        *  Thank you very much for using Q-Chem.  Have a nice day.  *
        *                                                           *
        *************************************************************


 
User input: 2 of 2 
 
Q-Chem Developer Version!
                  Welcome to Q-Chem
     A Quantum Leap Into The Future Of Chemistry


 Q-Chem 5.1, Q-Chem, Inc., Pleasanton, CA (2018)

 Yihan Shao,  Zhengting Gan,  E. Epifanovsky,  A. T. B. Gilbert,  M. Wormit,  
 J. Kussmann,  A. W. Lange,  A. Behn,  Jia Deng,  Xintian Feng,  D. Ghosh,  
 M. Goldey,  P. R. Horn,  L. D. Jacobson,  I. Kaliman,  T. Kus,  A. Landau,  
 Jie Liu,  E. I. Proynov,  R. M. Richard,  R. P. Steele,  E. J. Sundstrom,  
 H. L. Woodcock III,  P. M. Zimmerman,  D. Zuev,  B. Albrecht,  E. Alguire,  
 S. A. Baeppler,  D. Barton,  Z. Benda,  Y. A. Bernard,  E. J. Berquist,  
 K. B. Bravaya,  H. Burton,  D. Casanova,  Chun-Min Chang,  Yunqing Chen,  
 A. Chien,  K. D. Closser,  M. P. Coons,  S. Coriani,  S. Dasgupta,  
 A. L. Dempwolff,  M. Diedenhofen,  Hainam Do,  R. G. Edgar,  Po-Tung Fang,  
 S. Faraji,  S. Fatehi,  Qingguo Feng,  K. D. Fenk,  J. Fosso-Tande,  
 Qinghui Ge,  A. Ghysels,  G. Gidofalvi,  J. Gomes,  J. Gonthier,  A. Gunina,  
 D. Hait,  M. W. D. Hanson-Heine,  P. H. P. Harbach,  A. W. Hauser,  
 J. E. Herr,  E. G. Hohenstein,  Z. C. Holden,  Kerwin Hui,  B. C. Huynh,  
 T.-C. Jagau,  Hyunjun Ji,  B. Kaduk,  K. Khistyaev,  Jaehoon Kim,  
 P. Klunzinger,  K. Koh,  D. Kosenkov,  L. Koulias,  T. Kowalczyk,  
 C. M. Krauter,  A. Kunitsa,  Ka Un Lao,  A. Laurent,  K. V. Lawler,  
 Joonho Lee,  D. Lefrancois,  S. Lehtola,  D. S. Levine,  Yi-Pei Li,  
 You-Sheng Lin,  Fenglai Liu,  E. Livshits,  A. Luenser,  P. Manohar,  
 E. Mansoor,  S. F. Manzer,  Shan-Ping Mao,  Yuezhi Mao,  N. Mardirossian,  
 A. V. Marenich,  T. Markovich,  L. A. Martinez-Martinez,  S. A. Maurer,  
 N. J. Mayhall,  S. C. McKenzie,  J.-M. Mewes,  A. F. Morrison,  
 J. W. Mullinax,  K. Nanda,  T. S. Nguyen-Beck,  R. Olivares-Amaya,  
 J. A. Parkhill,  T. M. Perrine,  F. Plasser,  P. Pokhilko,  S. Prager,  
 A. Prociuk,  E. Ramos,  D. R. Rehn,  F. Rob,  M. Schneider,  N. Sergueev,  
 S. M. Sharada,  S. Sharma,  D. W. Small,  T. Stauch,  T. Stein,  
 Yu-Chuan Su,  A. J. W. Thom,  A. Tkatchenko,  T. Tsuchimochi,  N. M. Tubman,  
 L. Vogt,  M. L. Vidal,  O. Vydrov,  M. A. Watson,  J. Wenzel,  
 M. de Wergifosse,  T. A. Wesolowski,  A. White,  J. Witte,  A. Yamada,  
 Jun Yang,  K. Yao,  S. Yeganeh,  S. R. Yost,  Zhi-Qiang You,  A. Zech,  
 Igor Ying Zhang,  Xing Zhang,  Yan Zhao,  Ying Zhu,  B. R. Brooks,  
 G. K. L. Chan,  C. J. Cramer,  M. S. Gordon,  W. J. Hehre,  A. Klamt,  
 M. W. Schmidt,  C. D. Sherrill,  D. G. Truhlar,  A. Aspuru-Guzik,  R. Baer,  
 A. T. Bell,  N. A. Besley,  Jeng-Da Chai,  A. E. DePrince, III,  
 R. A. DiStasio Jr.,  A. Dreuw,  B. D. Dunietz,  T. R. Furlani,  
 Chao-Ping Hsu,  Yousung Jung,  Jing Kong,  D. S. Lambrecht,  WanZhen Liang,  
 C. Ochsenfeld,  V. A. Rassolov,  L. V. Slipchenko,  J. E. Subotnik,  
 T. Van Voorhis,  J. M. Herbert,  A. I. Krylov,  P. M. W. Gill,  M. Head-Gordon

 Contributors to earlier versions of Q-Chem not listed above: 
 R. D. Adamson,  B. Austin,  J. Baker,  G. J. O. Beran,  K. Brandhorst,  
 S. T. Brown,  E. F. C. Byrd,  A. K. Chakraborty,  C.-L. Cheng,  
 Siu Hung Chien,  D. M. Chipman,  D. L. Crittenden,  H. Dachsel,  
 R. J. Doerksen,  A. D. Dutoi,  L. Fusti-Molnar,  W. A. Goddard III,  
 A. Golubeva-Zadorozhnaya,  S. R. Gwaltney,  G. Hawkins,  A. Heyden,  
 S. Hirata,  G. Kedziora,  F. J. Keil,  C. Kelley,  Jihan Kim,  R. A. King,  
 R. Z. Khaliullin,  P. P. Korambath,  W. Kurlancheek,  A. M. Lee,  M. S. Lee,  
 S. V. Levchenko,  Ching Yeh Lin,  D. Liotard,  R. C. Lochan,  I. Lotan,  
 P. E. Maslen,  N. Nair,  D. P. O'Neill,  D. Neuhauser,  E. Neuscamman,  
 C. M. Oana,  R. Olson,  B. Peters,  R. Peverati,  P. A. Pieniazek,  
 Y. M. Rhee,  J. Ritchie,  M. A. Rohrdanz,  E. Rosta,  N. J. Russ,  
 H. F. Schaefer III,  N. E. Schultz,  N. Shenvi,  A. C. Simmonett,  A. Sodt,  
 D. Stuck,  K. S. Thanthiriwatte,  V. Vanovschi,  Tao Wang,  A. Warshel,  
 C. F. Williams,  Q. Wu,  X. Xu,  W. Zhang

 Please cite Q-Chem as follows:
 Y. Shao et al., Mol. Phys. 113, 184-215 (2015)
 DOI: 10.1080/00268976.2014.952696

 Q-Chem 5.1.2 for Intel X86 EM64T Linux

 Parts of Q-Chem use Armadillo 8.300.2 (Tropical Shenanigans).
 http://arma.sourceforge.net/

 Q-Chem begins on Sun Nov 25 17:46:43 2018  

Host: 
0

     Scratch files written to /scratch/taweetham/qchem47313//
The previous job contains 0 fragments, simply inherited here
Input Ideriv = 2
Curr. Ideriv = -1
Max.  Ideriv = 2

Checking the input file for inconsistencies... 	...done.

--------------------------------------------------------------
User input:
--------------------------------------------------------------

$molecule
read
$end

$rem
   job_type 	frequency
   basis 	6-311++g**
   method	b3lyp	
$end


--------------------------------------------------------------
 ----------------------------------------------------------------
             Standard Nuclear Orientation (Angstroms)
    I     Atom           X                Y                Z
 ----------------------------------------------------------------
    1      P       0.5661760090    -1.7008469889     0.0000000000
    2      N      -0.9467571785    -1.3634632137     0.0000000000
    3      I      -2.1195613328     0.3036823956    -0.0000000000
    4      I       2.0843662406     0.3577694408    -0.0000000000
 ----------------------------------------------------------------
 Molecular Point Group                 Cs    NOp =  2
 Largest Abelian Subgroup              Cs    NOp =  2
 Nuclear Repulsion Energy =   832.0436861121 hartrees
 There are       64 alpha and       64 beta electrons
 Requested basis set is 6-311++G(d,p)
 There are 67 shells and 176 basis functions

 Total QAlloc Memory Limit   2000 MB
 Mega-Array Size       188 MB
 MEM_STATIC part       192 MB

                       Distance Matrix (Angstroms)
             P (  1)   N (  2)   I (  3)
   N (  2)  1.550095
   I (  3)  3.351317  2.038343
   I (  4)  2.557890  3.485735  4.204275

 A cutoff of  1.0D-11 yielded   1660 shell pairs
 There are     12236 function pairs (     13953 Cartesian)

 -------------------------------------------------------
 OpenMP Integral Computing Module                       
 Release: version 1.0, May 2013, Q-Chem Inc. Pittsburgh 
 -------------------------------------------------------
 Integral Job Info:
 Integral job number is                      11
 Integral operator is                         1
 short-range coefficients                     0
 long-range coefficients              100000000
 Omega coefficients                           0
 if combine SR and LR in K                    0
 Integral screening is                        0
 Integral computing path is                   2
 max size of driver memory is            800000
 size of driver memory is                593474
 size of scratch memory is             11861008
 max col of scratch BK array               1296
 max len of scratch array in speh3          155
 max len of scratch index in speh4           18
 max int batch size is                      520
 min int batch size is                       52
 fixed nKL is                                52
 max L of basis functions is                  2
 order of int derivative is                   0
 number of shells is                         67
 number of basis is                         188
 number of cartesian basis is               188
 number of contracted shell pairs          1660
 number of primitive shell pairs           3310
 maxK2 (contraction) of shell pair           36
 max number of K2 of shell pair               1
 max number of CS2 of shell pair            296
 max number of PS2 of shell pair            296
 mem total for path MDJ                  536972
 -------------------------------------------------------
 Smallest overlap matrix eigenvalue = 2.39E-03
 Guess from superposition of atomic densities
 Warning:  Energy on first SCF cycle will be non-variational
 SAD guess density has 128.000000 electrons

 -----------------------------------------------------------------------
  General SCF calculation program by
  Eric Jon Sundstrom, Paul Horn, Yuezhi Mao, Dmitri Zuev, Alec White,
  David Stuck, Shaama M.S., Shane Yost, Joonho Lee, David Small,
  Daniel Levine, Susi Lehtola, Hugh Burton, Evgeny Epifanovsky
 -----------------------------------------------------------------------
 Exchange:     0.2000 Hartree-Fock + 0.0800 Slater + 0.7200 B88
 Correlation:  0.1900 VWN1RPA + 0.8100 LYP
 Using SG-1 standard quadrature grid
 using 4 threads for integral computing
 -------------------------------------------------------
 OpenMP Integral computing Module                
 Release: version 2.0, May 2017, Q-Chem Inc. Pleasanton 
 -------------------------------------------------------
 -------------------------------------------------------
 OpenMP BLAS3 based DFT computing Module                
 Release: version 1.0, May 2013, Q-Chem Inc. Pittsburgh 
 -------------------------------------------------------
 A restricted SCF calculation will be
 performed using DIIS
 SCF converges when DIIS error is below 1.0e-08
 ---------------------------------------
  Cycle       Energy         DIIS error
 ---------------------------------------
    1  -14235.4249031931      3.60e-02  
    2  -14235.0987587435      4.66e-03  
    3  -14234.5218066914      1.27e-02  
    4  -14235.1533347907      2.00e-03  
    5  -14235.1713380270      9.18e-04  
    6  -14235.1747475020      2.94e-04  
    7  -14235.1750123438      1.14e-04  
    8  -14235.1750660687      1.52e-05  
    9  -14235.1750669981      4.72e-06  
   10  -14235.1750670817      1.71e-06  
   11  -14235.1750670979      2.56e-07  
   12  -14235.1750670980      7.25e-08  
   13  -14235.1750670983      2.17e-08  
   14  -14235.1750670981      3.25e-09  Convergence criterion met
 ---------------------------------------
 SCF time:   CPU 28.98s  wall 8.00s 
 SCF   energy in the final basis set =   -14235.1750670981
 Total energy in the final basis set =   -14235.1750670981

 --------------------------------------------------------------
             Orbital Energies (a.u.) and Symmetries
 --------------------------------------------------------------

 Alpha MOs, Restricted
 -- Occupied --                  
*******-1165.87 -176.34 -176.30 -165.75 -165.74 -165.74 -165.70
  1 A'    2 A'    3 A'    4 A'    5 A'    1 A"    6 A'    7 A'                 
-165.70 -165.70  -77.14  -35.84  -35.80  -31.33  -31.32  -31.32
  2 A"    8 A'    9 A'   10 A'   11 A'   12 A'    3 A"   13 A'                 
-31.290 -31.286 -31.285 -22.982 -22.980 -22.980 -22.974 -22.974
 14 A'    4 A"   15 A'   16 A'    5 A"   17 A'    6 A"   18 A'                 
-22.940 -22.940 -22.939 -22.937 -22.937 -14.378  -6.631  -6.387
 19 A'    7 A"   20 A'    8 A"   21 A'   22 A'   23 A'   24 A'                 
 -6.347  -4.802  -4.793  -4.791  -4.788  -4.783  -4.782  -4.756
 25 A'   26 A'   27 A'    9 A"   28 A'   10 A"   29 A'   30 A'                 
 -4.747  -4.746  -2.067  -2.062  -2.060  -2.044  -2.044  -2.022
 11 A"   31 A'   32 A'   12 A"   33 A'   34 A'   13 A"   35 A'                 
 -2.020  -2.019  -2.011  -2.011  -0.903  -0.697  -0.656  -0.535
 14 A"   36 A'   37 A'   15 A"   38 A'   39 A'   40 A'   41 A'                 
 -0.438  -0.389  -0.388  -0.301  -0.296  -0.278  -0.274  -0.270
 42 A'   16 A"   43 A'   44 A'   17 A"   45 A'   18 A"   46 A'                 
 -- Virtual --                   
 -0.121  -0.116  -0.058   0.003   0.025   0.041   0.043   0.072
 19 A"   47 A'   48 A'   49 A'   50 A'   51 A'   20 A"   52 A'                 
  0.120   0.141   0.142   0.169   0.187   0.195   0.196   0.211
 53 A'   21 A"   54 A'   55 A'   56 A'   57 A'   22 A"   58 A'                 
  0.221   0.235   0.266   0.270   0.296   0.357   0.376   0.386
 23 A"   59 A'   24 A"   60 A'   61 A'   62 A'   25 A"   26 A"                 
  0.391   0.399   0.405   0.425   0.433   0.456   0.477   0.508
 63 A'   27 A"   64 A'   28 A"   65 A'   66 A'   67 A'   68 A'                 
  0.630   0.644   0.659   0.666   0.694   0.803   0.849   0.871
 69 A'   29 A"   70 A'   30 A"   71 A'   72 A'   31 A"   73 A'                 
  0.965   1.047   1.135   1.267   1.284   1.289   1.315   1.335
 74 A'   75 A'   76 A'   32 A"   77 A'   33 A"   78 A'   79 A'                 
  1.373   1.497   1.575   1.635   1.944   2.005   2.096   2.217
 80 A'   34 A"   81 A'   82 A'   35 A"   83 A'   36 A"   84 A'                 
  2.575   3.755   3.765   3.931   3.935   3.957   3.962   3.970
 85 A'   37 A"   86 A'   38 A"   87 A'   88 A'   39 A"   40 A"                 
  3.982   3.985   4.006   4.022   4.113   4.188   4.260   4.400
 89 A'   41 A"   90 A'   91 A'   92 A'   93 A'   94 A'   95 A'                 
  5.956   5.967   5.984   5.995   6.012   6.030   6.954  13.753
 42 A"   96 A'   43 A"   97 A'   98 A'   99 A'  100 A'   44 A"                 
 13.839  13.972  27.718  27.837  28.299  28.307  28.325  28.333
101 A'  102 A'  103 A'  104 A'   45 A"  105 A'  106 A'   46 A"                 
 28.347  28.368  28.503  28.508  28.520  28.539  28.540  28.543
107 A'  108 A'   47 A"  109 A'   48 A"   49 A"  110 A'  111 A'                 
 28.546  28.558  28.615  28.637  35.259 127.845 127.852 127.875
 50 A"  112 A'  113 A'  114 A'  115 A'   51 A"  116 A'  117 A'                 
127.882 127.893 127.913 151.538 151.635 163.0881901.6961901.797
 52 A"  118 A'  119 A'  120 A'  121 A'  122 A'  123 A'  124 A'                 

 Beta MOs, Restricted
 -- Occupied --                  
*******-1165.87 -176.34 -176.30 -165.75 -165.74 -165.74 -165.70
  1 A'    2 A'    3 A'    4 A'    5 A'    1 A"    6 A'    7 A'                 
-165.70 -165.70  -77.14  -35.84  -35.80  -31.33  -31.32  -31.32
  2 A"    8 A'    9 A'   10 A'   11 A'   12 A'    3 A"   13 A'                 
-31.290 -31.286 -31.285 -22.982 -22.980 -22.980 -22.974 -22.974
 14 A'    4 A"   15 A'   16 A'    5 A"   17 A'    6 A"   18 A'                 
-22.940 -22.940 -22.939 -22.937 -22.937 -14.378  -6.631  -6.387
 19 A'    7 A"   20 A'    8 A"   21 A'   22 A'   23 A'   24 A'                 
 -6.347  -4.802  -4.793  -4.791  -4.788  -4.783  -4.782  -4.756
 25 A'   26 A'   27 A'    9 A"   28 A'   10 A"   29 A'   30 A'                 
 -4.747  -4.746  -2.067  -2.062  -2.060  -2.044  -2.044  -2.022
 11 A"   31 A'   32 A'   12 A"   33 A'   34 A'   13 A"   35 A'                 
 -2.020  -2.019  -2.011  -2.011  -0.903  -0.697  -0.656  -0.535
 14 A"   36 A'   37 A'   15 A"   38 A'   39 A'   40 A'   41 A'                 
 -0.438  -0.389  -0.388  -0.301  -0.296  -0.278  -0.274  -0.270
 42 A'   16 A"   43 A'   44 A'   17 A"   45 A'   18 A"   46 A'                 
 -- Virtual --                   
 -0.121  -0.116  -0.058   0.003   0.025   0.041   0.043   0.072
 19 A"   47 A'   48 A'   49 A'   50 A'   51 A'   20 A"   52 A'                 
  0.120   0.141   0.142   0.169   0.187   0.195   0.196   0.211
 53 A'   21 A"   54 A'   55 A'   56 A'   57 A'   22 A"   58 A'                 
  0.221   0.235   0.266   0.270   0.296   0.357   0.376   0.386
 23 A"   59 A'   24 A"   60 A'   61 A'   62 A'   25 A"   26 A"                 
  0.391   0.399   0.405   0.425   0.433   0.456   0.477   0.508
 63 A'   27 A"   64 A'   28 A"   65 A'   66 A'   67 A'   68 A'                 
  0.630   0.644   0.659   0.666   0.694   0.803   0.849   0.871
 69 A'   29 A"   70 A'   30 A"   71 A'   72 A'   31 A"   73 A'                 
  0.965   1.047   1.135   1.267   1.284   1.289   1.315   1.335
 74 A'   75 A'   76 A'   32 A"   77 A'   33 A"   78 A'   79 A'                 
  1.373   1.497   1.575   1.635   1.944   2.005   2.096   2.217
 80 A'   34 A"   81 A'   82 A'   35 A"   83 A'   36 A"   84 A'                 
  2.575   3.755   3.765   3.931   3.935   3.957   3.962   3.970
 85 A'   37 A"   86 A'   38 A"   87 A'   88 A'   39 A"   40 A"                 
  3.982   3.985   4.006   4.022   4.113   4.188   4.260   4.400
 89 A'   41 A"   90 A'   91 A'   92 A'   93 A'   94 A'   95 A'                 
  5.956   5.967   5.984   5.995   6.012   6.030   6.954  13.753
 42 A"   96 A'   43 A"   97 A'   98 A'   99 A'  100 A'   44 A"                 
 13.839  13.972  27.718  27.837  28.299  28.307  28.325  28.333
101 A'  102 A'  103 A'  104 A'   45 A"  105 A'  106 A'   46 A"                 
 28.347  28.368  28.503  28.508  28.520  28.539  28.540  28.543
107 A'  108 A'   47 A"  109 A'   48 A"   49 A"  110 A'  111 A'                 
 28.546  28.558  28.615  28.637  35.259 127.845 127.852 127.875
 50 A"  112 A'  113 A'  114 A'  115 A'   51 A"  116 A'  117 A'                 
127.882 127.893 127.913 151.538 151.635 163.0881901.6961901.797
 52 A"  118 A'  119 A'  120 A'  121 A'  122 A'  123 A'  124 A'                 
 --------------------------------------------------------------

          Ground-State Mulliken Net Atomic Charges

     Atom                 Charge (a.u.)
  ----------------------------------------
      1 P                     0.313553
      2 N                    -0.328970
      3 I                     0.236243
      4 I                    -0.220826
  ----------------------------------------
  Sum of atomic charges =     0.000000

 -----------------------------------------------------------------
                    Cartesian Multipole Moments
 -----------------------------------------------------------------
    Charge (ESU x 10^10)
                 0.0000
    Dipole Moment (Debye)
         X      -0.5803      Y       0.0563      Z       0.0000
       Tot       0.5830
    Quadrupole Moments (Debye-Ang)
        XX     -75.6305     XY      -4.6888     YY     -73.6048
        XZ       0.0000     YZ       0.0000     ZZ     -75.2633
    Octopole Moments (Debye-Ang^2)
       XXX     -18.4441    XXY      24.2821    XYY       1.2549
       YYY      35.1963    XXZ       0.0000    XYZ       0.0000
       YYZ       0.0000    XZZ      -1.7419    YZZ       8.4077
       ZZZ       0.0000
    Hexadecapole Moments (Debye-Ang^3)
      XXXX   -1651.7628   XXXY     -13.6361   XXYY    -330.6161
      XYYY      -9.1426   YYYY    -421.3222   XXXZ       0.0000
      XXYZ       0.0000   XYYZ       0.0000   YYYZ       0.0000
      XXZZ    -300.5694   XYZZ       0.3360   YYZZ     -85.8377
      XZZZ      -0.0000   YZZZ       0.0000   ZZZZ    -105.1902
 -----------------------------------------------------------------
 Calculating MO derivatives via CPSCF
 D1JvT checksum  = 198960 13293.9519867620
 D1KAT checksum  = 513120 473.3523328399
   1         3          12      0.147793    0.064293
   2         3          12      0.020944    0.008631
   3         3          12      0.003141    0.001206
   4         3          12      0.000532    0.000237
   5         6           9      0.000064    0.000028
   6        13           2      0.000004    0.000002
   7        15           0      0.000000    0.000000    Roots Converged
 Time for AOints: 7.8 s (CPU) 2.0 s (wall)
 ------------------------------------------------------------------------------
                     AOints        : Timing summary (seconds)
 ------------------------------------------------------------------------------
     job step          cpu (% of tot)      sys (% of tot)     wall (% of tot)
 ------------------------------------------------------------------------------
  cpscf_lag         0.4236E+02 (36.4)   0.6000E-05 (37.5)   0.1096E+02 (35.8)
  iterzp            0.6614E+02 (56.8)   0.1000E-04 (62.5)   0.1750E+02 (57.2)
  make_fx           0.0000E+00 ( 0.0)   0.0000E+00 ( 0.0)   0.0000E+00 ( 0.0)
  AOints            0.7775E+01 ( 6.7)   0.0000E+00 ( 0.0)   0.1975E+01 ( 6.5)
 ------------------------------------------------------------------------------
   Grand Totals     0.1164E+03          0.1600E-04          0.3059E+02
 ------------------------------------------------------------------------------
 Calculating analytic Hessian of the SCF energy
 Polarizability Matrix (a.u.)
            1           2           3
    1-145.5012899  -1.2224720   0.0000000
    2  -1.2224720 -94.4950958   0.0000000
    3   0.0000000   0.0000000 -54.7820302

 Direct stationary perturbation theory relativistic correction:

 rels  =     194.373854191802
 relv  =    -645.497234544943
 rel2e =      84.887676331749
 E_rel =    -366.235704021392

 Hessian of the SCF Energy
            1           2           3           4           5           6
    1   0.4576181  -0.1116292   0.0000000  -0.4238880   0.1258081  -0.0000000
    2  -0.1116292   0.1252738   0.0000000   0.1030731  -0.0578586  -0.0000000
    3   0.0000000   0.0000000   0.0196918  -0.0000000  -0.0000000  -0.0226452
    4  -0.4238880   0.1030731  -0.0000000   0.4864367  -0.1456705   0.0000000
    5   0.1258081  -0.0578586  -0.0000000  -0.1456705   0.1198642   0.0000000
    6  -0.0000000  -0.0000000  -0.0226452   0.0000000   0.0000000   0.0321215
    7  -0.0197644   0.0254596   0.0000000  -0.0413730   0.0301697  -0.0000000
    8  -0.0014111  -0.0163931  -0.0000000   0.0579325  -0.0639275   0.0000000
    9   0.0000000   0.0000000   0.0094738  -0.0000000  -0.0000000  -0.0161965
   10  -0.0139656  -0.0169035  -0.0000000  -0.0211757  -0.0103073  -0.0000000
   11  -0.0127678  -0.0510221   0.0000000  -0.0153351   0.0019218   0.0000000
   12  -0.0000000   0.0000000  -0.0065204  -0.0000000   0.0000000   0.0067202
            7           8           9          10          11          12
    1  -0.0197644  -0.0014111   0.0000000  -0.0139656  -0.0127678  -0.0000000
    2   0.0254596  -0.0163931   0.0000000  -0.0169035  -0.0510221   0.0000000
    3   0.0000000  -0.0000000   0.0094738  -0.0000000   0.0000000  -0.0065204
    4  -0.0413730   0.0579325  -0.0000000  -0.0211757  -0.0153351  -0.0000000
    5   0.0301697  -0.0639275  -0.0000000  -0.0103073   0.0019218   0.0000000
    6  -0.0000000   0.0000000  -0.0161965  -0.0000000   0.0000000   0.0067202
    7   0.0587698  -0.0554890   0.0000000   0.0023677  -0.0001404   0.0000000
    8  -0.0554890   0.0750020  -0.0000000  -0.0010325   0.0053186   0.0000000
    9   0.0000000  -0.0000000   0.0095149   0.0000000  -0.0000000  -0.0027921
   10   0.0023677  -0.0010325   0.0000000   0.0327736   0.0282432   0.0000000
   11  -0.0001404   0.0053186  -0.0000000   0.0282432   0.0437816  -0.0000000
   12   0.0000000   0.0000000  -0.0027921   0.0000000  -0.0000000   0.0025924
 Gradient time:  CPU 174.26 s  wall 45.91 s
 **********************************************************************
 **                                                                  **
 **                       VIBRATIONAL ANALYSIS                       **
 **                       --------------------                       **
 **                                                                  **
 **        VIBRATIONAL FREQUENCIES (CM**-1) AND NORMAL MODES         **
 **     FORCE CONSTANTS (mDYN/ANGSTROM) AND REDUCED MASSES (AMU)     **
 **                  INFRARED INTENSITIES (KM/MOL)                   **
 **                                                                  **
 **********************************************************************


 Mode:                 1                      2                      3
 Frequency:        56.62                 244.90                 276.68
 Force Cnst:      0.1926                 1.0029                 0.7379
 Red. Mass:     101.9922                28.3815                16.3598
 IR Active:          YES                    YES                    YES
 IR Intens:        1.381                 29.899                 13.332
 Raman Active:       YES                    YES                    YES
               X      Y      Z        X      Y      Z        X      Y      Z
 P         -0.045  0.329  0.000    0.592  0.385  0.000    0.000  0.000 -0.349
 N         -0.020  0.356 -0.000    0.560  0.367 -0.000   -0.000 -0.000  0.936
 I         -0.608 -0.071  0.000   -0.069  0.032  0.000    0.000 -0.000 -0.044
 I          0.621 -0.048 -0.000   -0.137 -0.167 -0.000   -0.000 -0.000  0.026
 TransDip  -0.036 -0.010  0.000    0.151  0.089  0.000    0.000  0.000 -0.117

 Mode:                 4                      5                      6
 Frequency:       315.06                 391.09                1170.26
 Force Cnst:      1.8371                 1.4375                13.2826
 Red. Mass:      31.4118                15.9521                16.4615
 IR Active:          YES                    YES                    YES
 IR Intens:       14.802                130.499                 84.431
 Raman Active:       YES                    YES                    YES
               X      Y      Z        X      Y      Z        X      Y      Z
 P         -0.353  0.778  0.000   -0.184 -0.200 -0.000   -0.366  0.100 -0.000
 N         -0.439  0.181 -0.000    0.208  0.936  0.000    0.876 -0.298  0.000
 I          0.140 -0.143  0.000    0.033 -0.069 -0.000   -0.006  0.011 -0.000
 I         -0.005 -0.067 -0.000   -0.011  0.015  0.000   -0.002 -0.002  0.000
 TransDip   0.074  0.099  0.000   -0.324 -0.169 -0.000   -0.255 -0.147 -0.000

 STANDARD THERMODYNAMIC QUANTITIES AT   298.15 K  AND     1.00 ATM

   This Molecule has  0 Imaginary Frequencies
   Zero point vibrational energy:        3.509 kcal/mol

   Atom    1 Element P  Has Mass   30.97376
   Atom    2 Element N  Has Mass   14.00307
   Atom    3 Element I  Has Mass  126.90440
   Atom    4 Element I  Has Mass  126.90440
   Molecular Mass:   298.785630 amu
   Principal axes and moments of inertia in amu*Bohr^2:
                             1           2           3
    Eigenvalues --      510.96858  4085.12517  4596.09374
          X               1.00000    -0.00121     0.00000
          Y               0.00121     1.00000     0.00000
          Z              -0.00000    -0.00000     1.00000
   Rotational Symmetry Number is   1
   The Molecule is an Asymmetric Top
   Translational Enthalpy:        0.889 kcal/mol
   Rotational Enthalpy:           0.889 kcal/mol
   Vibrational Enthalpy:          5.080 kcal/mol
   gas constant (RT):             0.592 kcal/mol
   Translational Entropy:        42.981  cal/mol.K
   Rotational Entropy:           30.640  cal/mol.K
   Vibrational Entropy:          10.271  cal/mol.K

   Total Enthalpy:                7.450 kcal/mol
   Total Entropy:                83.892  cal/mol.K
Archival summary:
1\1\TWL01\FREQ\ProcedureUnspecified\BasisUnspecified\211\taweetha\SunNov2517:47:372018SunNov2517:47:372018\0\\#,FREQ,ProcedureUnspecified,BasisUnspecified,\\0,1\I\N,1,2.03834\P,2,1.5501,1,137.697\I,3,2.55789,2,113.837,1,-0,0\\\@

 Total job time:  53.90s(wall), 203.40s(cpu) 
 Sun Nov 25 17:47:37 2018

        *************************************************************
        *                                                           *
        *  Thank you very much for using Q-Chem.  Have a nice day.  *
        *                                                           *
        *************************************************************
