# Supplementary material for: Geometric and energetic data from ab initio calculations of haloethene, haloimine, halomethylenephosphine, haloiminophosphine, halodiazene, halodiphosphene and halocyclopropane
Source: Data Brief. 2019 Nov 2;27:104738. doi: 10.1016/j.dib.2019.104738 (PMC6861602; doi:10.1016/j.dib.2019.104738)
Supplement: Multimedia component 7 [file mmc7.zip › NP/B3LYP/XYZ/0_file_list.txt]

BrENPBrE.xyz
BrENPClE.xyz
BrENPEBr.xyz
BrENPECl.xyz
BrENPEF.xyz
BrENPEH.xyz
BrENPEI.xyz
BrENPFE.xyz
BrENPHE.xyz
BrENPIE.xyz
ClENPBrE.xyz
ClENPClE.xyz
ClENPEBr.xyz
ClENPECl.xyz
ClENPEF.xyz
ClENPEH.xyz
ClENPEI.xyz
ClENPFE.xyz
ClENPHE.xyz
ClENPIE.xyz
FENPBrE.xyz
FENPClE.xyz
FENPEBr.xyz
FENPECl.xyz
FENPEF.xyz
FENPEH.xyz
FENPEI.xyz
FENPFE.xyz
FENPHE.xyz
FENPIE.xyz
HENPBrE.xyz
HENPClE.xyz
HENPEBr.xyz
HENPECl.xyz
HENPEF.xyz
HENPEH.xyz
HENPEI.xyz
HENPFE.xyz
HENPHE.xyz
HENPIE.xyz
IENPBrE.xyz
IENPClE.xyz
IENPEBr.xyz
IENPECl.xyz
IENPEF.xyz
IENPEH.xyz
IENPEI.xyz
IENPFE.xyz
IENPHE.xyz
IENPIE.xyz
