# Supplementary material for: Geometric and energetic data from ab initio calculations of haloethene, haloimine, halomethylenephosphine, haloiminophosphine, halodiazene, halodiphosphene and halocyclopropane
Source: Data Brief. 2019 Nov 2;27:104738. doi: 10.1016/j.dib.2019.104738 (PMC6861602; doi:10.1016/j.dib.2019.104738)
Supplement: Multimedia component 7 [file mmc7.zip › NP/B3LYP/XYZ/BrENPBrE.xyz]

Br=Br_Z.out
                       Coordinates (Angstroms)
     ATOM                X               Y               Z
      1  P         0.7193894906   -1.5235406380    0.0000000000
      2  N        -0.8292674789   -1.3575212325    0.0000000000
      3  Br       -1.9495292963    0.1223676204    0.0000000000
      4  Br        1.8301733928    0.4869969282    0.0000000000

Z-matrix Print:
$molecule
0 1
Br
P  1 2.296977
N  2 1.557530 1 112.800954
Br 3 1.856087 2 133.244240 1 -0.000000 0
$end
