# Supplementary material for: Geometric and energetic data from ab initio calculations of haloethene, haloimine, halomethylenephosphine, haloiminophosphine, halodiazene, halodiphosphene and halocyclopropane
Source: Data Brief. 2019 Nov 2;27:104738. doi: 10.1016/j.dib.2019.104738 (PMC6861602; doi:10.1016/j.dib.2019.104738)
Supplement: Multimedia component 7 [file mmc7.zip › NP/B3LYP/XYZ/BrENPClE.xyz]

Br=Cl_Z.out
                       Coordinates (Angstroms)
     ATOM                X               Y               Z
      1  P         1.5217803597    1.0256455183    0.0000000000
      2  N        -0.0240487572    1.2059250907    0.0000000000
      3  Br       -1.4425809638    0.0065746078    0.0000000000
      4  Cl        2.0972648492   -1.0166272351    0.0000000000

Z-matrix Print:
$molecule
0 1
Br
N  1 1.857599
P  2 1.556306 1 133.133947
Cl 3 2.121806 2 112.389079 1 -0.000000 0
$end
