# Supplementary material for: Geometric and energetic data from ab initio calculations of haloethene, haloimine, halomethylenephosphine, haloiminophosphine, halodiazene, halodiphosphene and halocyclopropane
Source: Data Brief. 2019 Nov 2;27:104738. doi: 10.1016/j.dib.2019.104738 (PMC6861602; doi:10.1016/j.dib.2019.104738)
Supplement: Multimedia component 7 [file mmc7.zip › NP/B3LYP/XYZ/BrENPEBr.xyz]

Br=Br_E.out
                       Coordinates (Angstroms)
     ATOM                X               Y               Z
      1  P         0.3703337560    0.7261820732    0.0000000000
      2  N        -0.5739880202   -0.5525049605    0.0000000000
      3  Br       -2.4309621172   -0.1315696308    0.0000000000
      4  Br        2.3957876140   -0.2704667722    0.0000000000

Z-matrix Print:
$molecule
0 1
Br
P  1 2.257382
N  2 1.589586 1 100.246153
Br 3 1.904085 2 113.674334 1 -180.000000 0
$end
