# Supplementary material for: Geometric and energetic data from ab initio calculations of haloethene, haloimine, halomethylenephosphine, haloiminophosphine, halodiazene, halodiphosphene and halocyclopropane
Source: Data Brief. 2019 Nov 2;27:104738. doi: 10.1016/j.dib.2019.104738 (PMC6861602; doi:10.1016/j.dib.2019.104738)
Supplement: Multimedia component 7 [file mmc7.zip › NP/B3LYP/XYZ/BrENPECl.xyz]

Br=Cl_E.out
                       Coordinates (Angstroms)
     ATOM                X               Y               Z
      1  P         1.1596692322   -0.6384839647    0.0000000000
      2  N         0.1665523568    0.6016563611    0.0000000000
      3  Br       -1.6674183719    0.1078411846    0.0000000000
      4  Cl        2.9967131609    0.3464019925    0.0000000000

Z-matrix Print:
$molecule
0 1
Br
N  1 1.899290
P  2 1.588782 1 113.618042
Cl 3 2.084402 2 100.491208 1 -180.000000 0
$end
