# Supplementary material for: Geometric and energetic data from ab initio calculations of haloethene, haloimine, halomethylenephosphine, haloiminophosphine, halodiazene, halodiphosphene and halocyclopropane
Source: Data Brief. 2019 Nov 2;27:104738. doi: 10.1016/j.dib.2019.104738 (PMC6861602; doi:10.1016/j.dib.2019.104738)
Supplement: Multimedia component 7 [file mmc7.zip › NP/B3LYP/XYZ/BrENPEF.xyz]

Br=F_E.out
                       Coordinates (Angstroms)
     ATOM                X               Y               Z
      1  P         1.6607351461   -0.5078165242    0.0000000000
      2  N         0.5912109525    0.6541554730    0.0000000000
      3  Br       -1.2090914580    0.0763823844    0.0000000000
      4  F         3.0372068926    0.3506738172    0.0000000000

Z-matrix Print:
$molecule
0 1
Br
N  1 1.890743
P  2 1.579260 1 114.834619
F  3 1.622245 2 100.676334 1 -180.000000 0
$end
