# Supplementary material for: Geometric and energetic data from ab initio calculations of haloethene, haloimine, halomethylenephosphine, haloiminophosphine, halodiazene, halodiphosphene and halocyclopropane
Source: Data Brief. 2019 Nov 2;27:104738. doi: 10.1016/j.dib.2019.104738 (PMC6861602; doi:10.1016/j.dib.2019.104738)
Supplement: Multimedia component 7 [file mmc7.zip › NP/B3LYP/XYZ/BrENPEH.xyz]

Br=H_E.out
                       Coordinates (Angstroms)
     ATOM                X               Y               Z
      1  P         2.1999477273   -0.4519074216    0.0000000000
      2  N         1.0854326449    0.7066537816    0.0000000000
      3  Br       -0.7167543080    0.0793566396    0.0000000000
      4  H         3.2885490525    0.4826869293    0.0000000000

Z-matrix Print:
$molecule
0 1
Br
N  1 1.908240
P  2 1.607609 1 114.698145
H  3 1.434754 2 93.242898 1 -180.000000 0
$end
