# Supplementary material for: Geometric and energetic data from ab initio calculations of haloethene, haloimine, halomethylenephosphine, haloiminophosphine, halodiazene, halodiphosphene and halocyclopropane
Source: Data Brief. 2019 Nov 2;27:104738. doi: 10.1016/j.dib.2019.104738 (PMC6861602; doi:10.1016/j.dib.2019.104738)
Supplement: Multimedia component 7 [file mmc7.zip › NP/B3LYP/XYZ/BrENPEI.xyz]

Br=I_E.out
                       Coordinates (Angstroms)
     ATOM                X               Y               Z
      1  P        -0.2205750349   -0.7815759180    0.0000000000
      2  N        -1.1265083111    0.5276335367    0.0000000000
      3  Br       -3.0007504745    0.1500518914    0.0000000000
      4  I         2.0405122190    0.2644862377    0.0000000000

Z-matrix Print:
$molecule
0 1
I 
P  1 2.491337
N  2 1.592088 1 99.855063
Br 3 1.911897 2 113.291810 1 -180.000000 0
$end
