# Supplementary material for: Geometric and energetic data from ab initio calculations of haloethene, haloimine, halomethylenephosphine, haloiminophosphine, halodiazene, halodiphosphene and halocyclopropane
Source: Data Brief. 2019 Nov 2;27:104738. doi: 10.1016/j.dib.2019.104738 (PMC6861602; doi:10.1016/j.dib.2019.104738)
Supplement: Multimedia component 7 [file mmc7.zip › NP/B3LYP/XYZ/BrENPFE.xyz]

Br=F_Z.out
                       Coordinates (Angstroms)
     ATOM                X               Y               Z
      1  P         1.9378933206    0.5038895576    0.0000000000
      2  N         0.4580133121    0.9710736565    0.0000000000
      3  Br       -1.1381976575    0.0172072504    0.0000000000
      4  F         2.0527819902   -1.1316568788    0.0000000000

Z-matrix Print:
$molecule
0 1
Br
N  1 1.859503
P  2 1.551872 1 131.617822
F  3 1.639577 2 111.538545 1 -0.000000 0
$end
