# Supplementary material for: Geometric and energetic data from ab initio calculations of haloethene, haloimine, halomethylenephosphine, haloiminophosphine, halodiazene, halodiphosphene and halocyclopropane
Source: Data Brief. 2019 Nov 2;27:104738. doi: 10.1016/j.dib.2019.104738 (PMC6861602; doi:10.1016/j.dib.2019.104738)
Supplement: Multimedia component 7 [file mmc7.zip › NP/B3LYP/XYZ/BrENPHE.xyz]

Br=H_Z.out
                       Coordinates (Angstroms)
     ATOM                X               Y               Z
      1  P         2.3228222394   -0.0406242683    0.0000000000
      2  N         0.9336714269    0.7333913259    0.0000000000
      3  Br       -0.7502195829   -0.1307285770    0.0000000000
      4  H         1.9635490940   -1.4443045884    0.0000000000

Z-matrix Print:
$molecule
0 1
Br
N  1 1.892668
P  2 1.590233 1 123.708585
H  3 1.448929 2 104.769254 1 -0.000000 0
$end
