# Supplementary material for: Geometric and energetic data from ab initio calculations of haloethene, haloimine, halomethylenephosphine, haloiminophosphine, halodiazene, halodiphosphene and halocyclopropane
Source: Data Brief. 2019 Nov 2;27:104738. doi: 10.1016/j.dib.2019.104738 (PMC6861602; doi:10.1016/j.dib.2019.104738)
Supplement: Multimedia component 7 [file mmc7.zip › NP/B3LYP/XYZ/BrENPIE.xyz]

Br=I_Z.out
                       Coordinates (Angstroms)
     ATOM                X               Y               Z
      1  P         0.1826987691   -1.7188839714    0.0000000000
      2  N        -1.3448044401   -1.4077184625    0.0000000000
      3  Br       -2.3393897086    0.1587270635    0.0000000000
      4  I         1.6374100021    0.3590222449    0.0000000000

Z-matrix Print:
$molecule
0 1
I 
P  1 2.536509
N  2 1.558875 1 113.481194
Br 3 1.855519 2 133.926841 1 -0.000000 0
$end
