# Supplementary material for: Geometric and energetic data from ab initio calculations of haloethene, haloimine, halomethylenephosphine, haloiminophosphine, halodiazene, halodiphosphene and halocyclopropane
Source: Data Brief. 2019 Nov 2;27:104738. doi: 10.1016/j.dib.2019.104738 (PMC6861602; doi:10.1016/j.dib.2019.104738)
Supplement: Multimedia component 7 [file mmc7.zip › NP/B3LYP/XYZ/ClENPBrE.xyz]

Cl=Br_Z.out
                       Coordinates (Angstroms)
     ATOM                X               Y               Z
      1  P        -0.1902828397   -1.3850495425    0.0000000000
      2  N        -1.6621151036   -0.8633733644    0.0000000000
      3  Cl       -2.3293246971    0.7008148584    0.0000000000
      4  Br        1.3286034730    0.3348310849    0.0000000000

Z-matrix Print:
$molecule
0 1
Br
P  1 2.294560
N  2 1.561549 1 111.932480
Cl 3 1.700545 2 132.617191 1 -0.000000 0
$end
