# Supplementary material for: Geometric and energetic data from ab initio calculations of haloethene, haloimine, halomethylenephosphine, haloiminophosphine, halodiazene, halodiphosphene and halocyclopropane
Source: Data Brief. 2019 Nov 2;27:104738. doi: 10.1016/j.dib.2019.104738 (PMC6861602; doi:10.1016/j.dib.2019.104738)
Supplement: Multimedia component 7 [file mmc7.zip › NP/B3LYP/XYZ/ClENPClE.xyz]

Cl=Cl_Z.out
                       Coordinates (Angstroms)
     ATOM                X               Y               Z
      1  P         0.6872173049   -1.0697938738    0.0000000000
      2  N        -0.8703743175   -0.9556537606    0.0000000000
      3  Cl       -1.9057824599    0.3962676599    0.0000000000
      4  Cl        1.6032709031    0.8376656548    0.0000000000

Z-matrix Print:
$molecule
0 1
P 
N  1 1.561768
Cl 2 1.702869 1 131.638879
Cl 1 2.116024 2 111.461417 3 -0.000000 0
$end
