# Supplementary material for: Geometric and energetic data from ab initio calculations of haloethene, haloimine, halomethylenephosphine, haloiminophosphine, halodiazene, halodiphosphene and halocyclopropane
Source: Data Brief. 2019 Nov 2;27:104738. doi: 10.1016/j.dib.2019.104738 (PMC6861602; doi:10.1016/j.dib.2019.104738)
Supplement: Multimedia component 7 [file mmc7.zip › NP/B3LYP/XYZ/ClENPEBr.xyz]

Cl=Br_E.out
                       Coordinates (Angstroms)
     ATOM                X               Y               Z
      1  P        -0.4154159299   -0.7475384798    0.0000000000
      2  N        -1.3661586607    0.5345144009    0.0000000000
      3  Cl       -3.0778020745    0.1424433486    0.0000000000
      4  Br        1.5921184782    0.2633118093    0.0000000000

Z-matrix Print:
$molecule
0 1
Br
P  1 2.247668
N  2 1.596111 1 99.833287
Cl 3 1.755973 2 113.658167 1 -180.000000 0
$end
