# Supplementary material for: Geometric and energetic data from ab initio calculations of haloethene, haloimine, halomethylenephosphine, haloiminophosphine, halodiazene, halodiphosphene and halocyclopropane
Source: Data Brief. 2019 Nov 2;27:104738. doi: 10.1016/j.dib.2019.104738 (PMC6861602; doi:10.1016/j.dib.2019.104738)
Supplement: Multimedia component 7 [file mmc7.zip › NP/B3LYP/XYZ/ClENPECl.xyz]

Cl=Cl_E.out
                       Coordinates (Angstroms)
     ATOM                X               Y               Z
      1  P         0.3741596433    0.6635994077    0.0000000000
      2  N        -0.6435551056   -0.5641375787    0.0000000000
      3  Cl       -2.3280370324   -0.0814974133    0.0000000000
      4  Cl        2.1790038925   -0.3638132010    0.0000000000

Z-matrix Print:
$molecule
0 1
P 
N  1 1.594704
Cl 2 1.752262 1 113.668398
Cl 1 2.076786 2 100.005724 3 -180.000000 0
$end
