# Supplementary material for: Geometric and energetic data from ab initio calculations of haloethene, haloimine, halomethylenephosphine, haloiminophosphine, halodiazene, halodiphosphene and halocyclopropane
Source: Data Brief. 2019 Nov 2;27:104738. doi: 10.1016/j.dib.2019.104738 (PMC6861602; doi:10.1016/j.dib.2019.104738)
Supplement: Multimedia component 7 [file mmc7.zip › NP/B3LYP/XYZ/ClENPEF.xyz]

Cl=F_E.out
                       Coordinates (Angstroms)
     ATOM                X               Y               Z
      1  P         0.9199845752   -0.5211965137    0.0000000000
      2  N        -0.2006326096    0.5985857890    0.0000000000
      3  Cl       -1.8410057134    0.0150789295    0.0000000000
      4  F         2.2476712526    0.4045582265    0.0000000000

Z-matrix Print:
$molecule
0 1
P 
N  1 1.584202
F  1 1.618572 2 100.134483
Cl 2 1.741064 1 115.440068 3 -180.000000 0
$end
