# Supplementary material for: Geometric and energetic data from ab initio calculations of haloethene, haloimine, halomethylenephosphine, haloiminophosphine, halodiazene, halodiphosphene and halocyclopropane
Source: Data Brief. 2019 Nov 2;27:104738. doi: 10.1016/j.dib.2019.104738 (PMC6861602; doi:10.1016/j.dib.2019.104738)
Supplement: Multimedia component 7 [file mmc7.zip › NP/B3LYP/XYZ/ClENPEH.xyz]

Cl=H_E.out
                       Coordinates (Angstroms)
     ATOM                X               Y               Z
      1  P         1.5083280773   -0.4149168329    0.0000000000
      2  N         0.3205777696    0.6734430208    0.0000000000
      3  Cl       -1.2961821517   -0.0155740889    0.0000000000
      4  H         2.5201151819    0.5965619216    0.0000000000

Z-matrix Print:
$molecule
0 1
P 
H  1 1.430665
N  1 1.610987 2 92.509067
Cl 3 1.757458 1 114.418011 2 -180.000000 0
$end
