# Supplementary material for: Geometric and energetic data from ab initio calculations of haloethene, haloimine, halomethylenephosphine, haloiminophosphine, halodiazene, halodiphosphene and halocyclopropane
Source: Data Brief. 2019 Nov 2;27:104738. doi: 10.1016/j.dib.2019.104738 (PMC6861602; doi:10.1016/j.dib.2019.104738)
Supplement: Multimedia component 7 [file mmc7.zip › NP/B3LYP/XYZ/ClENPEI.xyz]

Cl=I_E.out
                       Coordinates (Angstroms)
     ATOM                X               Y               Z
      1  P         0.9450103561   -0.8027014382    0.0000000000
      2  N         1.8516014375    0.5138958537    0.0000000000
      3  Cl        3.5811419099    0.1733444807    0.0000000000
      4  I        -1.3000805121    0.2537308244    0.0000000000

Z-matrix Print:
$molecule
0 1
I 
P  1 2.481226
N  2 1.598542 1 99.351343
Cl 3 1.762749 2 113.411572 1 -180.000000 0
$end
