# Supplementary material for: Geometric and energetic data from ab initio calculations of haloethene, haloimine, halomethylenephosphine, haloiminophosphine, halodiazene, halodiphosphene and halocyclopropane
Source: Data Brief. 2019 Nov 2;27:104738. doi: 10.1016/j.dib.2019.104738 (PMC6861602; doi:10.1016/j.dib.2019.104738)
Supplement: Multimedia component 7 [file mmc7.zip › NP/B3LYP/XYZ/ClENPFE.xyz]

Cl=F_Z.out
                       Coordinates (Angstroms)
     ATOM                X               Y               Z
      1  P         1.1999529183    0.5731842251    0.0000000000
      2  N        -0.3297400139    0.8506113220    0.0000000000
      3  Cl       -1.6720266012   -0.2033218103    0.0000000000
      4  F         1.5116344812   -1.0356288058    0.0000000000

Z-matrix Print:
$molecule
0 1
P 
N  1 1.554647
F  1 1.638727 2 111.243810
Cl 2 1.706607 1 131.582292 3 -0.000000 0
$end
