# Supplementary material for: Geometric and energetic data from ab initio calculations of haloethene, haloimine, halomethylenephosphine, haloiminophosphine, halodiazene, halodiphosphene and halocyclopropane
Source: Data Brief. 2019 Nov 2;27:104738. doi: 10.1016/j.dib.2019.104738 (PMC6861602; doi:10.1016/j.dib.2019.104738)
Supplement: Multimedia component 7 [file mmc7.zip › NP/B3LYP/XYZ/ClENPHE.xyz]

Cl=H_Z.out
                       Coordinates (Angstroms)
     ATOM                X               Y               Z
      1  P         1.6320000313    0.0199337923    0.0000000000
      2  N         0.1804777448    0.6798809959    0.0000000000
      3  Cl       -1.2856812116   -0.2616077720    0.0000000000
      4  H         1.3626834088   -1.4023783862    0.0000000000

Z-matrix Print:
$molecule
0 1
P 
H  1 1.447585
N  1 1.594505 2 103.727242
Cl 3 1.742419 1 122.844265 2 -0.000000 0
$end
