# Supplementary material for: Geometric and energetic data from ab initio calculations of haloethene, haloimine, halomethylenephosphine, haloiminophosphine, halodiazene, halodiphosphene and halocyclopropane
Source: Data Brief. 2019 Nov 2;27:104738. doi: 10.1016/j.dib.2019.104738 (PMC6861602; doi:10.1016/j.dib.2019.104738)
Supplement: Multimedia component 7 [file mmc7.zip › NP/B3LYP/XYZ/ClENPIE.xyz]

Cl=I_Z.out
                       Coordinates (Angstroms)
     ATOM                X               Y               Z
      1  P        -0.6952280990   -1.4869586295    0.0000000000
      2  N        -2.1188824514   -0.8404174779    0.0000000000
      3  Cl       -2.6535918346    0.7747638283    0.0000000000
      4  I         1.1422258906    0.2470908592    0.0000000000

Z-matrix Print:
$molecule
0 1
I 
P  1 2.526493
N  2 1.563588 1 112.233610
Cl 3 1.701389 2 132.742032 1 -0.000000 0
$end
