# Supplementary material for: Geometric and energetic data from ab initio calculations of haloethene, haloimine, halomethylenephosphine, haloiminophosphine, halodiazene, halodiphosphene and halocyclopropane
Source: Data Brief. 2019 Nov 2;27:104738. doi: 10.1016/j.dib.2019.104738 (PMC6861602; doi:10.1016/j.dib.2019.104738)
Supplement: Multimedia component 7 [file mmc7.zip › NP/B3LYP/XYZ/FENPBrE.xyz]

F=Br_Z.out
                       Coordinates (Angstroms)
     ATOM                X               Y               Z
      1  P        -0.8016440106   -1.1056176975    0.0000000000
      2  N        -2.1511360005   -0.2692296299    0.0000000000
      3  F        -2.1378863023    1.1149515140    0.0000000000
      4  Br        0.9587648988    0.3023035262    0.0000000000

Z-matrix Print:
$molecule
0 1
Br
P  1 2.254170
N  2 1.587663 1 109.558444
F  3 1.384245 2 121.241373 1 -0.000000 0
$end
