# Supplementary material for: Geometric and energetic data from ab initio calculations of haloethene, haloimine, halomethylenephosphine, haloiminophosphine, halodiazene, halodiphosphene and halocyclopropane
Source: Data Brief. 2019 Nov 2;27:104738. doi: 10.1016/j.dib.2019.104738 (PMC6861602; doi:10.1016/j.dib.2019.104738)
Supplement: Multimedia component 7 [file mmc7.zip › NP/B3LYP/XYZ/FENPClE.xyz]

F=Cl_Z.out
                       Coordinates (Angstroms)
     ATOM                X               Y               Z
      1  P         0.0247184642   -0.9935663782    0.0000000000
      2  N        -1.4798503549   -0.4871763131    0.0000000000
      3  F        -1.7825280440    0.8631626556    0.0000000000
      4  Cl        1.3138848462    0.6421280156    0.0000000000

Z-matrix Print:
$molecule
0 1
P 
N  1 1.587501
F  2 1.383846 1 121.235586
Cl 1 2.082654 2 109.641681 3 -0.000000 0
$end
