# Supplementary material for: Geometric and energetic data from ab initio calculations of haloethene, haloimine, halomethylenephosphine, haloiminophosphine, halodiazene, halodiphosphene and halocyclopropane
Source: Data Brief. 2019 Nov 2;27:104738. doi: 10.1016/j.dib.2019.104738 (PMC6861602; doi:10.1016/j.dib.2019.104738)
Supplement: Multimedia component 7 [file mmc7.zip › NP/B3LYP/XYZ/FENPEBr.xyz]

F=Br_E.out
                       Coordinates (Angstroms)
     ATOM                X               Y               Z
      1  P         0.9061698374   -0.7461010466    0.0000000000
      2  N         1.8109709104    0.5902108864    0.0000000000
      3  F         3.1685691004    0.1504833520    0.0000000000
      4  Br       -1.0995078562    0.2357149533    0.0000000000

Z-matrix Print:
$molecule
0 1
Br
P  1 2.233093
N  2 1.613814 1 98.018871
F  3 1.427036 2 106.154271 1 -180.000000 0
$end
