# Supplementary material for: Geometric and energetic data from ab initio calculations of haloethene, haloimine, halomethylenephosphine, haloiminophosphine, halodiazene, halodiphosphene and halocyclopropane
Source: Data Brief. 2019 Nov 2;27:104738. doi: 10.1016/j.dib.2019.104738 (PMC6861602; doi:10.1016/j.dib.2019.104738)
Supplement: Multimedia component 7 [file mmc7.zip › NP/B3LYP/XYZ/FENPECl.xyz]

F=Cl_E.out
                       Coordinates (Angstroms)
     ATOM                X               Y               Z
      1  P        -0.1514266034   -0.6791793993    0.0000000000
      2  N        -1.1535813121    0.5839917980    0.0000000000
      3  F        -2.4711779697    0.0457910398    0.0000000000
      4  Cl        1.6349178822    0.3550467438    0.0000000000

Z-matrix Print:
$molecule
0 1
P 
N  1 1.612425
F  2 1.423278 1 106.208604
Cl 1 2.064134 2 98.357998 3 -180.000000 0
$end
