# Supplementary material for: Geometric and energetic data from ab initio calculations of haloethene, haloimine, halomethylenephosphine, haloiminophosphine, halodiazene, halodiphosphene and halocyclopropane
Source: Data Brief. 2019 Nov 2;27:104738. doi: 10.1016/j.dib.2019.104738 (PMC6861602; doi:10.1016/j.dib.2019.104738)
Supplement: Multimedia component 7 [file mmc7.zip › NP/B3LYP/XYZ/FENPEF.xyz]

F=F_E.out
                       Coordinates (Angstroms)
     ATOM                X               Y               Z
      1  P         0.3985045950    0.5362549091    0.0000000000
      2  N        -0.7421555226   -0.5921757581    0.0000000000
      3  F        -1.9895600005    0.0842152455    0.0000000000
      4  F         1.6899462508   -0.4330295630    0.0000000000

Z-matrix Print:
$molecule
0 1
P 
N  1 1.604513
F  2 1.418987 1 106.840534
F  1 1.614724 2 98.418937 3 -180.000000 0
$end
