# Supplementary material for: Geometric and energetic data from ab initio calculations of haloethene, haloimine, halomethylenephosphine, haloiminophosphine, halodiazene, halodiphosphene and halocyclopropane
Source: Data Brief. 2019 Nov 2;27:104738. doi: 10.1016/j.dib.2019.104738 (PMC6861602; doi:10.1016/j.dib.2019.104738)
Supplement: Multimedia component 7 [file mmc7.zip › NP/B3LYP/XYZ/FENPEH.xyz]

F=H_E.out
                       Coordinates (Angstroms)
     ATOM                X               Y               Z
      1  P         1.0079200847   -0.3796181358    0.0000000000
      2  N        -0.2601776416    0.6217196119    0.0000000000
      3  F        -1.4519629628   -0.1501934467    0.0000000000
      4  H         1.8971458502    0.7367568040    0.0000000000

Z-matrix Print:
$molecule
0 1
P 
H  1 1.427241
N  1 1.615781 2 90.242411
F  3 1.419930 1 108.773132 2 -180.000000 0
$end
