# Supplementary material for: Geometric and energetic data from ab initio calculations of haloethene, haloimine, halomethylenephosphine, haloiminophosphine, halodiazene, halodiphosphene and halocyclopropane
Source: Data Brief. 2019 Nov 2;27:104738. doi: 10.1016/j.dib.2019.104738 (PMC6861602; doi:10.1016/j.dib.2019.104738)
Supplement: Multimedia component 7 [file mmc7.zip › NP/B3LYP/XYZ/FENPEI.xyz]

F=I_E.out
                       Coordinates (Angstroms)
     ATOM                X               Y               Z
      1  P         1.3794500120   -0.7980938351    0.0000000000
      2  N         2.2292536478    0.5754442812    0.0000000000
      3  F         3.6084582012    0.1952876633    0.0000000000
      4  I        -0.8667206979    0.2264584435    0.0000000000

Z-matrix Print:
$molecule
0 1
I 
P  1 2.468803
N  2 1.615170 1 97.225659
F  3 1.430638 2 106.334892 1 -180.000000 0
$end
