# Supplementary material for: Geometric and energetic data from ab initio calculations of haloethene, haloimine, halomethylenephosphine, haloiminophosphine, halodiazene, halodiphosphene and halocyclopropane
Source: Data Brief. 2019 Nov 2;27:104738. doi: 10.1016/j.dib.2019.104738 (PMC6861602; doi:10.1016/j.dib.2019.104738)
Supplement: Multimedia component 7 [file mmc7.zip › NP/B3LYP/XYZ/FENPFE.xyz]

F=F_Z.out
                       Coordinates (Angstroms)
     ATOM                X               Y               Z
      1  P         0.6372298237    0.6320808174    0.0000000000
      2  N        -0.9437084813    0.6299540720    0.0000000000
      3  F        -1.6477879682   -0.5636214370    0.0000000000
      4  F         1.1746486070   -0.9007590594    0.0000000000

Z-matrix Print:
$molecule
0 1
P 
N  1 1.580940
F  2 1.385767 1 120.613050
F  1 1.624320 2 109.243760 3 -0.000000 0
$end
