# Supplementary material for: Geometric and energetic data from ab initio calculations of haloethene, haloimine, halomethylenephosphine, haloiminophosphine, halodiazene, halodiphosphene and halocyclopropane
Source: Data Brief. 2019 Nov 2;27:104738. doi: 10.1016/j.dib.2019.104738 (PMC6861602; doi:10.1016/j.dib.2019.104738)
Supplement: Multimedia component 7 [file mmc7.zip › NP/B3LYP/XYZ/FENPHE.xyz]

F=H_Z.out
                       Coordinates (Angstroms)
     ATOM                X               Y               Z
      1  P         1.1327256350    0.1090776005    0.0000000000
      2  N        -0.4065527566    0.5712274961    0.0000000000
      3  F        -1.3424814572   -0.4833897624    0.0000000000
      4  H         0.9666596886   -1.3191275912    0.0000000000

Z-matrix Print:
$molecule
0 1
P 
H  1 1.437828
N  1 1.607159 2 100.079415
F  3 1.410028 1 114.875959 2 -0.000000 0
$end
