# Supplementary material for: Geometric and energetic data from ab initio calculations of haloethene, haloimine, halomethylenephosphine, haloiminophosphine, halodiazene, halodiphosphene and halocyclopropane
Source: Data Brief. 2019 Nov 2;27:104738. doi: 10.1016/j.dib.2019.104738 (PMC6861602; doi:10.1016/j.dib.2019.104738)
Supplement: Multimedia component 7 [file mmc7.zip › NP/B3LYP/XYZ/FENPIE.xyz]

F=I_Z.out
                       Coordinates (Angstroms)
     ATOM                X               Y               Z
      1  P        -1.2597739398   -1.1550041007    0.0000000000
      2  N        -2.5494073512   -0.2256974087    0.0000000000
      3  F        -2.4381460969    1.1568311128    0.0000000000
      4  I         0.7786151237    0.2626002797    0.0000000000

Z-matrix Print:
$molecule
0 1
I 
P  1 2.482868
N  2 1.589580 1 109.406761
F  3 1.386998 2 121.175373 1 -0.000000 0
$end
