# Supplementary material for: Geometric and energetic data from ab initio calculations of haloethene, haloimine, halomethylenephosphine, haloiminophosphine, halodiazene, halodiphosphene and halocyclopropane
Source: Data Brief. 2019 Nov 2;27:104738. doi: 10.1016/j.dib.2019.104738 (PMC6861602; doi:10.1016/j.dib.2019.104738)
Supplement: Multimedia component 7 [file mmc7.zip › NP/B3LYP/XYZ/HENPBrE.xyz]

H=Br_Z.out
                       Coordinates (Angstroms)
     ATOM                X               Y               Z
      1  P         1.3857341647   -0.4947168042    0.0000000000
      2  N         2.3645339534    0.6852494195    0.0000000000
      3  H         2.2053747729    1.6868188186    0.0000000000
      4  Br       -0.8403773009    0.2137119161    0.0000000000

Z-matrix Print:
$molecule
0 1
Br
P  1 2.336117
N  2 1.533091 1 112.023278
H  3 1.014137 2 131.294420 1 -0.000000 0
$end
