# Supplementary material for: Geometric and energetic data from ab initio calculations of haloethene, haloimine, halomethylenephosphine, haloiminophosphine, halodiazene, halodiphosphene and halocyclopropane
Source: Data Brief. 2019 Nov 2;27:104738. doi: 10.1016/j.dib.2019.104738 (PMC6861602; doi:10.1016/j.dib.2019.104738)
Supplement: Multimedia component 7 [file mmc7.zip › NP/B3LYP/XYZ/HENPClE.xyz]

H=Cl_Z.out
                       Coordinates (Angstroms)
     ATOM                X               Y               Z
      1  P        -0.7177772919   -0.5140159157    0.0000000000
      2  N        -1.8218114646    0.5500369714    0.0000000000
      3  H        -1.7608537192    1.5629046206    0.0000000000
      4  Cl        1.2445707968    0.3789644322    0.0000000000

Z-matrix Print:
$molecule
0 1
P 
N  1 1.533330
H  2 1.014700 1 130.499443
Cl 1 2.155974 2 111.588217 3 -0.000000 0
$end
