# Supplementary material for: Geometric and energetic data from ab initio calculations of haloethene, haloimine, halomethylenephosphine, haloiminophosphine, halodiazene, halodiphosphene and halocyclopropane
Source: Data Brief. 2019 Nov 2;27:104738. doi: 10.1016/j.dib.2019.104738 (PMC6861602; doi:10.1016/j.dib.2019.104738)
Supplement: Multimedia component 7 [file mmc7.zip › NP/B3LYP/XYZ/HENPEBr.xyz]

H=Br_E.out
                       Coordinates (Angstroms)
     ATOM                X               Y               Z
      1  P         1.4729809452   -0.6435229825    0.0000000000
      2  N         2.4118749012    0.5959731020    0.0000000000
      3  H         3.4123137310    0.3971209280    0.0000000000
      4  Br       -0.6331062273    0.2375244038    0.0000000000

Z-matrix Print:
$molecule
0 1
Br
P  1 2.282947
N  2 1.554951 1 104.442009
H  3 1.020010 2 115.901339 1 -180.000000 0
$end
