# Supplementary material for: Geometric and energetic data from ab initio calculations of haloethene, haloimine, halomethylenephosphine, haloiminophosphine, halodiazene, halodiphosphene and halocyclopropane
Source: Data Brief. 2019 Nov 2;27:104738. doi: 10.1016/j.dib.2019.104738 (PMC6861602; doi:10.1016/j.dib.2019.104738)
Supplement: Multimedia component 7 [file mmc7.zip › NP/B3LYP/XYZ/HENPECl.xyz]

H=Cl_E.out
                       Coordinates (Angstroms)
     ATOM                X               Y               Z
      1  P        -0.7708276738   -0.6456867989    0.0000000000
      2  N        -1.8245371169    0.4990718754    0.0000000000
      3  H        -2.7948615226    0.1832647990    0.0000000000
      4  Cl        1.0751543481    0.3575619140    0.0000000000

Z-matrix Print:
$molecule
0 1
P 
N  1 1.555884
H  2 1.020423 1 114.600180
Cl 1 2.100990 2 104.105398 3 -180.000000 0
$end
