# Supplementary material for: Geometric and energetic data from ab initio calculations of haloethene, haloimine, halomethylenephosphine, haloiminophosphine, halodiazene, halodiphosphene and halocyclopropane
Source: Data Brief. 2019 Nov 2;27:104738. doi: 10.1016/j.dib.2019.104738 (PMC6861602; doi:10.1016/j.dib.2019.104738)
Supplement: Multimedia component 7 [file mmc7.zip › NP/B3LYP/XYZ/HENPEF.xyz]

H=F_E.out
                       Coordinates (Angstroms)
     ATOM                X               Y               Z
      1  P        -0.1809829723   -0.5667486031    0.0000000000
      2  N        -1.4391801906    0.3315713565    0.0000000000
      3  H        -2.3410626195   -0.1398163573    0.0000000000
      4  F         1.0517757068    0.4958509907    0.0000000000

Z-matrix Print:
$molecule
0 1
P 
N  1 1.545975
H  2 1.017643 1 116.879395
F  1 1.627517 2 103.713840 3 -180.000000 0
$end
