# Supplementary material for: Geometric and energetic data from ab initio calculations of haloethene, haloimine, halomethylenephosphine, haloiminophosphine, halodiazene, halodiphosphene and halocyclopropane
Source: Data Brief. 2019 Nov 2;27:104738. doi: 10.1016/j.dib.2019.104738 (PMC6861602; doi:10.1016/j.dib.2019.104738)
Supplement: Multimedia component 7 [file mmc7.zip › NP/B3LYP/XYZ/HENPEH.xyz]

H=H_E.out
                       Coordinates (Angstroms)
     ATOM                X               Y               Z
      1  P         0.4259123316    0.3358291401    0.0000000000
      2  N        -1.0615735669   -0.2188862581    0.0000000000
      3  H        -1.7299793188    0.5561047312    0.0000000000
      4  H         1.1237432693   -0.9223177045    0.0000000000

Z-matrix Print:
$molecule
0 1
P 
H  1 1.438715
N  1 1.587553 2 98.563370
H  3 1.023415 1 110.325189 2 -180.000000 0
$end
