# Supplementary material for: Geometric and energetic data from ab initio calculations of haloethene, haloimine, halomethylenephosphine, haloiminophosphine, halodiazene, halodiphosphene and halocyclopropane
Source: Data Brief. 2019 Nov 2;27:104738. doi: 10.1016/j.dib.2019.104738 (PMC6861602; doi:10.1016/j.dib.2019.104738)
Supplement: Multimedia component 7 [file mmc7.zip › NP/B3LYP/XYZ/HENPEI.xyz]

H=I_E.out
                       Coordinates (Angstroms)
     ATOM                X               Y               Z
      1  P         1.8728212212   -0.6585192051    0.0000000000
      2  N         2.7716199375    0.6131516431    0.0000000000
      3  H         3.7783190378    0.4452664356    0.0000000000
      4  I        -0.4934934352    0.2162535938    0.0000000000

Z-matrix Print:
$molecule
0 1
I 
P  1 2.522830
N  2 1.557237 1 104.963913
H  3 1.020602 2 115.784150 1 -180.000000 0
$end
