# Supplementary material for: Geometric and energetic data from ab initio calculations of haloethene, haloimine, halomethylenephosphine, haloiminophosphine, halodiazene, halodiphosphene and halocyclopropane
Source: Data Brief. 2019 Nov 2;27:104738. doi: 10.1016/j.dib.2019.104738 (PMC6861602; doi:10.1016/j.dib.2019.104738)
Supplement: Multimedia component 7 [file mmc7.zip › NP/B3LYP/XYZ/HENPFE.xyz]

H=F_Z.out
                       Coordinates (Angstroms)
     ATOM                X               Y               Z
      1  P        -0.1354437742   -0.4400954002    0.0000000000
      2  N        -1.4709106109    0.3043725141    0.0000000000
      3  H        -1.6841213336    1.2958300796    0.0000000000
      4  F         1.1434712563    0.6125259012    0.0000000000

Z-matrix Print:
$molecule
0 1
P 
N  1 1.528955
H  2 1.014124 1 131.274367
F  1 1.656392 2 111.405765 3 -0.000000 0
$end
