# Supplementary material for: Geometric and energetic data from ab initio calculations of haloethene, haloimine, halomethylenephosphine, haloiminophosphine, halodiazene, halodiphosphene and halocyclopropane
Source: Data Brief. 2019 Nov 2;27:104738. doi: 10.1016/j.dib.2019.104738 (PMC6861602; doi:10.1016/j.dib.2019.104738)
Supplement: Multimedia component 7 [file mmc7.zip › NP/B3LYP/XYZ/HENPHE.xyz]

H=H_Z.out
                       Coordinates (Angstroms)
     ATOM                X               Y               Z
      1  P         0.4233717385    0.1402995096    0.0000000000
      2  N        -1.1463868506   -0.0016536310    0.0000000000
      3  H        -1.5538556749   -0.9359217847    0.0000000000
      4  H         0.9299887119   -1.2301246759    0.0000000000

Z-matrix Print:
$molecule
0 1
P 
H  1 1.461069
N  1 1.576164 2 105.121094
H  3 1.019258 1 118.730991 2 -0.000000 0
$end
