# Supplementary material for: Geometric and energetic data from ab initio calculations of haloethene, haloimine, halomethylenephosphine, haloiminophosphine, halodiazene, halodiphosphene and halocyclopropane
Source: Data Brief. 2019 Nov 2;27:104738. doi: 10.1016/j.dib.2019.104738 (PMC6861602; doi:10.1016/j.dib.2019.104738)
Supplement: Multimedia component 7 [file mmc7.zip › NP/B3LYP/XYZ/HENPIE.xyz]

H=I_Z.out
                       Coordinates (Angstroms)
     ATOM                X               Y               Z
      1  P         1.7790386756   -0.5033949099    0.0000000000
      2  N         2.7159771432    0.7139167852    0.0000000000
      3  H         2.5094971733    1.7069106512    0.0000000000
      4  I        -0.6955970788    0.1823265809    0.0000000000

Z-matrix Print:
$molecule
0 1
I 
P  1 2.567886
N  2 1.536132 1 112.096649
H  3 1.014234 2 130.668787 1 -0.000000 0
$end
