# Supplementary material for: Geometric and energetic data from ab initio calculations of haloethene, haloimine, halomethylenephosphine, haloiminophosphine, halodiazene, halodiphosphene and halocyclopropane
Source: Data Brief. 2019 Nov 2;27:104738. doi: 10.1016/j.dib.2019.104738 (PMC6861602; doi:10.1016/j.dib.2019.104738)
Supplement: Multimedia component 7 [file mmc7.zip › NP/B3LYP/XYZ/IENPBrE.xyz]

I=Br_Z.out
                       Coordinates (Angstroms)
     ATOM                X               Y               Z
      1  P         1.2397407229   -1.5595573494    0.0000000000
      2  N        -0.3042449110   -1.4603237899    0.0000000000
      3  I        -1.7286148481   -0.0141804454    0.0000000000
      4  Br        2.2904465410    0.5050633975    0.0000000000

Z-matrix Print:
$molecule
0 1
I 
N  1 2.029818
P  2 1.547171 1 138.242810
Br 3 2.316601 2 113.294590 1 -0.000000 0
$end
