# Supplementary material for: Geometric and energetic data from ab initio calculations of haloethene, haloimine, halomethylenephosphine, haloiminophosphine, halodiazene, halodiphosphene and halocyclopropane
Source: Data Brief. 2019 Nov 2;27:104738. doi: 10.1016/j.dib.2019.104738 (PMC6861602; doi:10.1016/j.dib.2019.104738)
Supplement: Multimedia component 7 [file mmc7.zip › NP/B3LYP/XYZ/IENPClE.xyz]

I=Cl_Z.out
                       Coordinates (Angstroms)
     ATOM                X               Y               Z
      1  P         1.9904064168    1.0253889054    0.0000000000
      2  N         0.4587040667    1.2427391714    0.0000000000
      3  I        -1.2272903400    0.0847713606    0.0000000000
      4  Cl        2.5384242612   -1.0421198550    0.0000000000

Z-matrix Print:
$molecule
0 1
I 
N  1 2.045352
P  2 1.547047 1 137.441686
Cl 3 2.138905 2 112.921956 1 -0.000000 0
$end
