# Supplementary material for: Geometric and energetic data from ab initio calculations of haloethene, haloimine, halomethylenephosphine, haloiminophosphine, halodiazene, halodiphosphene and halocyclopropane
Source: Data Brief. 2019 Nov 2;27:104738. doi: 10.1016/j.dib.2019.104738 (PMC6861602; doi:10.1016/j.dib.2019.104738)
Supplement: Multimedia component 7 [file mmc7.zip › NP/B3LYP/XYZ/IENPEBr.xyz]

I=Br_E.out
                       Coordinates (Angstroms)
     ATOM                X               Y               Z
      1  P         0.9637801718   -0.7152631931    0.0000000000
      2  N         0.0071004186    0.5419085000    0.0000000000
      3  I        -2.0650363941    0.1316237770    0.0000000000
      4  Br        3.0045256429    0.2802756842    0.0000000000

Z-matrix Print:
$molecule
0 1
I 
N  1 2.112365
P  2 1.579784 1 116.070580
Br 3 2.270625 2 101.265775 1 -180.000000 0
$end
