# Supplementary material for: Geometric and energetic data from ab initio calculations of haloethene, haloimine, halomethylenephosphine, haloiminophosphine, halodiazene, halodiphosphene and halocyclopropane
Source: Data Brief. 2019 Nov 2;27:104738. doi: 10.1016/j.dib.2019.104738 (PMC6861602; doi:10.1016/j.dib.2019.104738)
Supplement: Multimedia component 7 [file mmc7.zip › NP/B3LYP/XYZ/IENPECl.xyz]

I=Cl_E.out
                       Coordinates (Angstroms)
     ATOM                X               Y               Z
      1  P         1.7021837575   -0.6324607156    0.0000000000
      2  N         0.6936696867    0.5818245248    0.0000000000
      3  I        -1.3544659541    0.1258696382    0.0000000000
      4  Cl        3.5469629442    0.3633687204    0.0000000000

Z-matrix Print:
$molecule
0 1
I 
N  1 2.098274
P  2 1.578477 1 117.160537
Cl 3 2.096398 2 101.350435 1 -180.000000 0
$end
