# Supplementary material for: Geometric and energetic data from ab initio calculations of haloethene, haloimine, halomethylenephosphine, haloiminophosphine, halodiazene, halodiphosphene and halocyclopropane
Source: Data Brief. 2019 Nov 2;27:104738. doi: 10.1016/j.dib.2019.104738 (PMC6861602; doi:10.1016/j.dib.2019.104738)
Supplement: Multimedia component 7 [file mmc7.zip › NP/B3LYP/XYZ/IENPEF.xyz]

I=F_E.out
                       Coordinates (Angstroms)
     ATOM                X               Y               Z
      1  P         2.1514547219   -0.5022017678    0.0000000000
      2  N         1.0619745436    0.6258934991    0.0000000000
      3  I        -0.9427537556    0.1085946490    0.0000000000
      4  F         3.5281144205    0.3641276694    0.0000000000

Z-matrix Print:
$molecule
0 1
I 
N  1 2.070395
P  2 1.568300 1 119.533454
F  3 1.626567 2 101.820266 1 -180.000000 0
$end
