# Supplementary material for: Geometric and energetic data from ab initio calculations of haloethene, haloimine, halomethylenephosphine, haloiminophosphine, halodiazene, halodiphosphene and halocyclopropane
Source: Data Brief. 2019 Nov 2;27:104738. doi: 10.1016/j.dib.2019.104738 (PMC6861602; doi:10.1016/j.dib.2019.104738)
Supplement: Multimedia component 7 [file mmc7.zip › NP/B3LYP/XYZ/IENPEH.xyz]

I=H_E.out
                       Coordinates (Angstroms)
     ATOM                X               Y               Z
      1  P         2.6159060364   -0.4518454279    0.0000000000
      2  N         1.4989770645    0.6976707312    0.0000000000
      3  I        -0.5115207879    0.0996613568    0.0000000000
      4  H         3.7185301118    0.4726410017    0.0000000000

Z-matrix Print:
$molecule
0 1
I 
N  1 2.097550
P  2 1.602784 1 117.611488
H  3 1.438908 2 94.198368 1 -180.000000 0
$end
