# Supplementary material for: Geometric and energetic data from ab initio calculations of haloethene, haloimine, halomethylenephosphine, haloiminophosphine, halodiazene, halodiphosphene and halocyclopropane
Source: Data Brief. 2019 Nov 2;27:104738. doi: 10.1016/j.dib.2019.104738 (PMC6861602; doi:10.1016/j.dib.2019.104738)
Supplement: Multimedia component 7 [file mmc7.zip › NP/B3LYP/XYZ/IENPEI.xyz]

I=I_E.out
                       Coordinates (Angstroms)
     ATOM                X               Y               Z
      1  P         0.3684729900    0.7641828945    0.0000000000
      2  N        -0.5488101944   -0.5258283010    0.0000000000
      3  I        -2.6398087391   -0.1377468160    0.0000000000
      4  I         2.6507597128   -0.2670846674    0.0000000000

Z-matrix Print:
$molecule
0 1
I 
P  1 2.504465
N  2 1.582889 1 101.099170
I  3 2.126707 2 114.901094 1 -180.000000 0
$end
