# Supplementary material for: Geometric and energetic data from ab initio calculations of haloethene, haloimine, halomethylenephosphine, haloiminophosphine, halodiazene, halodiphosphene and halocyclopropane
Source: Data Brief. 2019 Nov 2;27:104738. doi: 10.1016/j.dib.2019.104738 (PMC6861602; doi:10.1016/j.dib.2019.104738)
Supplement: Multimedia component 7 [file mmc7.zip › NP/B3LYP/XYZ/IENPFE.xyz]

I=F_Z.out
                       Coordinates (Angstroms)
     ATOM                X               Y               Z
      1  P         2.3741174797    0.5019499396    0.0000000000
      2  N         0.9116218062    1.0044532855    0.0000000000
      3  I        -0.8990407665    0.0374039226    0.0000000000
      4  F         2.4465864538   -1.1418094206    0.0000000000

Z-matrix Print:
$molecule
0 1
I 
N  1 2.052726
P  2 1.546416 1 132.931588
F  3 1.645356 2 111.486749 1 -0.000000 0
$end
