# Supplementary material for: Geometric and energetic data from ab initio calculations of haloethene, haloimine, halomethylenephosphine, haloiminophosphine, halodiazene, halodiphosphene and halocyclopropane
Source: Data Brief. 2019 Nov 2;27:104738. doi: 10.1016/j.dib.2019.104738 (PMC6861602; doi:10.1016/j.dib.2019.104738)
Supplement: Multimedia component 7 [file mmc7.zip › NP/B3LYP/XYZ/IENPHE.xyz]

I=H_Z.out
                       Coordinates (Angstroms)
     ATOM                X               Y               Z
      1  P         2.7190820717   -0.0489624194    0.0000000000
      2  N         1.3419459174    0.7340028907    0.0000000000
      3  I        -0.5636840602   -0.0810436651    0.0000000000
      4  H         2.3764816056   -1.4619642978    0.0000000000

Z-matrix Print:
$molecule
0 1
I 
N  1 2.072613
P  2 1.584152 1 127.223161
H  3 1.453943 2 105.991140 1 -0.000000 0
$end
