# Supplementary material for: Geometric and energetic data from ab initio calculations of haloethene, haloimine, halomethylenephosphine, haloiminophosphine, halodiazene, halodiphosphene and halocyclopropane
Source: Data Brief. 2019 Nov 2;27:104738. doi: 10.1016/j.dib.2019.104738 (PMC6861602; doi:10.1016/j.dib.2019.104738)
Supplement: Multimedia component 7 [file mmc7.zip › NP/B3LYP/XYZ/IENPIE.xyz]

I=I_Z.out
                       Coordinates (Angstroms)
     ATOM                X               Y               Z
      1  P         0.7099175999   -1.7899479013    0.0000000000
      2  N        -0.8231901627   -1.5610915492    0.0000000000
      3  I        -2.1116673962    0.0183610413    0.0000000000
      4  I         2.0777513065    0.3714947037    0.0000000000

Z-matrix Print:
$molecule
0 1
I 
N  1 2.038343
P  2 1.550095 1 137.696888
I  3 2.557890 2 113.836809 1 -0.000000 0
$end
