# Supplementary material for: Geometric and energetic data from ab initio calculations of haloethene, haloimine, halomethylenephosphine, haloiminophosphine, halodiazene, halodiphosphene and halocyclopropane
Source: Data Brief. 2019 Nov 2;27:104738. doi: 10.1016/j.dib.2019.104738 (PMC6861602; doi:10.1016/j.dib.2019.104738)
Supplement: Multimedia component 7 [file mmc7.zip › NP/CCSD/1_final_energy.csv]

BrENPBrE.out	-5540.7487904472900
BrENPClE.out	-3427.7577470976717
BrENPEBr.out	-5540.7416652116299
BrENPECl.out	-3427.7513721451646
BrENPEF.out	-3067.7751846768292
BrENPEH.out	-2968.6602276390913
BrENPEI.out	-9885.1172446006585
BrENPFE.out	-3067.7820481650756
BrENPHE.out	-2968.6597871324893
BrENPIE.out	-9885.1241725682376
ClENPBrE.out	-3427.7538858556877
ClENPClE.out	-1314.7628324792727
ClENPEBr.out	-3427.7454749943631
ClENPECl.out	-1314.7552818777756
ClENPEF.out	-954.77871120283942
ClENPEH.out	-855.66603095189328
ClENPEI.out	-7772.1210784393579
ClENPFE.out	-954.78656118285323
ClENPHE.out	-855.66582227506012
ClENPIE.out	-7772.1293538318278
FENPBrE.out	-3067.7275242098190
FENPClE.out	-954.73659784416225
FENPEBr.out	-3067.7238213966184
FENPECl.out	-954.73314062804229
FENPEF.out	-594.75411024199752
FENPEH.out	-495.65024513330627
FENPEI.out	-7412.1002814802468
FENPFE.out	-594.75769431522258
FENPHE.out	-495.64813068383143
FENPIE.out	-7412.1040013126922
HENPBrE.out	-2968.7387751925389
HENPClE.out	-855.74787082845046
HENPEBr.out	-2968.7321408169637
HENPECl.out	-855.74254053251013
HENPEF.out	-495.76993041306247
HENPEH.out	-396.64605390308509
HENPEI.out	-7313.1063300225078
HENPFE.out	-495.77454898667520
HENPHE.out	-396.64360613298544
HENPIE.out	-7313.1132483290476
IENPBrE.out	-9885.1402517835340
IENPClE.out	-7772.1491117196283
IENPEBr.out	-9885.1318639128604
IENPECl.out	-7772.1415264017551
IENPEF.out	-7412.1663317065895
IENPEH.out	-7313.0472416163893
IENPEI.out	-14229.507139430563
IENPFE.out	-7412.1742407097745
IENPHE.out	-7313.0474013417652
IENPIE.out	-14229.515301711092
