# Supplementary material for: Geometric and energetic data from ab initio calculations of haloethene, haloimine, halomethylenephosphine, haloiminophosphine, halodiazene, halodiphosphene and halocyclopropane
Source: Data Brief. 2019 Nov 2;27:104738. doi: 10.1016/j.dib.2019.104738 (PMC6861602; doi:10.1016/j.dib.2019.104738)
Supplement: Multimedia component 7 [file mmc7.zip › NP/CCSD/3_zero_point.csv]

BrENPBrE.out	3.631
BrENPClE.out	3.949
BrENPEBr.out	3.905
BrENPECl.out	4.178
BrENPEF.out	4.575
BrENPEH.out	4.789
BrENPEI.out	8.263
BrENPFE.out	8.150
BrENPHE.out	3.452
BrENPIE.out	3.795
ClENPBrE.out	3.918
ClENPClE.out	4.265
ClENPEBr.out	4.189
ClENPECl.out	4.489
ClENPEF.out	4.851
ClENPEH.out	5.087
ClENPEI.out	8.566
ClENPFE.out	8.446
ClENPHE.out	3.742
ClENPIE.out	4.111
FENPBrE.out	4.511
FENPClE.out	4.770
FENPEBr.out	4.781
FENPECl.out	5.011
FENPEF.out	5.405
FENPEH.out	5.595
FENPEI.out	9.197
FENPFE.out	9.044
FENPHE.out	4.337
FENPIE.out	4.603
HENPBrE.out	9.778
HENPClE.out	9.881
HENPEBr.out	10.056
HENPECl.out	10.076
HENPEF.out	10.629
HENPEH.out	10.596
HENPEI.out	14.265
HENPFE.out	13.930
HENPHE.out	9.613
HENPIE.out	9.747
IENPBrE.out	3.480
IENPClE.out	3.806
IENPEBr.out	3.751
IENPECl.out	4.027
IENPEF.out	4.422
IENPEH.out	4.636
IENPEI.out	8.056
IENPFE.out	7.951
IENPHE.out	3.301
IENPIE.out	3.655
