# Supplementary material for: Geometric and energetic data from ab initio calculations of haloethene, haloimine, halomethylenephosphine, haloiminophosphine, halodiazene, halodiphosphene and halocyclopropane
Source: Data Brief. 2019 Nov 2;27:104738. doi: 10.1016/j.dib.2019.104738 (PMC6861602; doi:10.1016/j.dib.2019.104738)
Supplement: Multimedia component 7 [file mmc7.zip › NP/CCSD/4_enthalpy.csv]

BrENPBrE.out	7.499
BrENPClE.out	7.680
BrENPEBr.out	7.645
BrENPECl.out	7.794
BrENPEF.out	8.121
BrENPEH.out	8.236
BrENPEI.out	11.230
BrENPFE.out	11.119
BrENPHE.out	7.406
BrENPIE.out	7.602
ClENPBrE.out	7.647
ClENPClE.out	7.867
ClENPEBr.out	7.798
ClENPECl.out	7.982
ClENPEF.out	8.281
ClENPEH.out	8.425
ClENPEI.out	11.438
ClENPFE.out	11.315
ClENPHE.out	7.551
ClENPIE.out	7.787
FENPBrE.out	8.024
FENPClE.out	8.198
FENPEBr.out	8.183
FENPECl.out	8.335
FENPEF.out	8.643
FENPEH.out	8.777
FENPEI.out	11.929
FENPFE.out	11.777
FENPHE.out	7.928
FENPIE.out	8.103
HENPBrE.out	12.759
HENPClE.out	12.908
HENPEBr.out	12.937
HENPECl.out	13.014
HENPEF.out	13.373
HENPEH.out	13.389
HENPEI.out	16.724
HENPFE.out	16.406
HENPHE.out	12.665
HENPIE.out	12.840
IENPBrE.out	7.443
IENPClE.out	7.626
IENPEBr.out	7.583
IENPECl.out	7.732
IENPEF.out	8.057
IENPEH.out	8.164
IENPEI.out	11.094
IENPFE.out	10.996
IENPHE.out	7.352
IENPIE.out	7.554
