# Supplementary material for: Geometric and energetic data from ab initio calculations of haloethene, haloimine, halomethylenephosphine, haloiminophosphine, halodiazene, halodiphosphene and halocyclopropane
Source: Data Brief. 2019 Nov 2;27:104738. doi: 10.1016/j.dib.2019.104738 (PMC6861602; doi:10.1016/j.dib.2019.104738)
Supplement: Multimedia component 7 [file mmc7.zip › NP/CCSD/5_entropy.csv]

BrENPBrE.out	79.483
BrENPClE.out	79.292
BrENPEBr.out	76.593
BrENPECl.out	76.436
BrENPEF.out	73.815
BrENPEH.out	73.860
BrENPEI.out	68.152
BrENPFE.out	68.125
BrENPHE.out	81.643
BrENPIE.out	81.352
ClENPBrE.out	76.592
ClENPClE.out	76.400
ClENPEBr.out	73.711
ClENPECl.out	73.552
ClENPEF.out	70.973
ClENPEH.out	71.019
ClENPEI.out	65.314
ClENPFE.out	65.261
ClENPHE.out	78.717
ClENPIE.out	78.450
FENPBrE.out	73.713
FENPClE.out	73.626
FENPEBr.out	70.881
FENPECl.out	70.806
FENPEF.out	68.133
FENPEH.out	68.255
FENPEI.out	62.669
FENPFE.out	62.670
FENPHE.out	75.832
FENPIE.out	75.674
HENPBrE.out	68.447
HENPClE.out	68.888
HENPEBr.out	65.552
HENPECl.out	66.017
HENPEF.out	62.653
HENPEH.out	63.020
HENPEI.out	57.067
HENPFE.out	57.144
HENPHE.out	70.593
HENPIE.out	71.004
IENPBrE.out	81.672
IENPClE.out	81.489
IENPEBr.out	78.757
IENPECl.out	78.609
IENPEF.out	75.990
IENPEH.out	75.989
IENPEI.out	70.165
IENPFE.out	70.148
IENPHE.out	83.848
IENPIE.out	83.575
