# Supplementary material for: Geometric and energetic data from ab initio calculations of haloethene, haloimine, halomethylenephosphine, haloiminophosphine, halodiazene, halodiphosphene and halocyclopropane
Source: Data Brief. 2019 Nov 2;27:104738. doi: 10.1016/j.dib.2019.104738 (PMC6861602; doi:10.1016/j.dib.2019.104738)
Supplement: Multimedia component 7 [file mmc7.zip › NP/CCSD/BrENPBrE.out]

Q-Chem Developer Version!
                  Welcome to Q-Chem
     A Quantum Leap Into The Future Of Chemistry


 Q-Chem 5.1, Q-Chem, Inc., Pleasanton, CA (2018)

 Yihan Shao,  Zhengting Gan,  E. Epifanovsky,  A. T. B. Gilbert,  M. Wormit,  
 J. Kussmann,  A. W. Lange,  A. Behn,  Jia Deng,  Xintian Feng,  D. Ghosh,  
 M. Goldey,  P. R. Horn,  L. D. Jacobson,  I. Kaliman,  T. Kus,  A. Landau,  
 Jie Liu,  E. I. Proynov,  R. M. Richard,  R. P. Steele,  E. J. Sundstrom,  
 H. L. Woodcock III,  P. M. Zimmerman,  D. Zuev,  B. Albrecht,  E. Alguire,  
 S. A. Baeppler,  D. Barton,  Z. Benda,  Y. A. Bernard,  E. J. Berquist,  
 K. B. Bravaya,  H. Burton,  D. Casanova,  Chun-Min Chang,  Yunqing Chen,  
 A. Chien,  K. D. Closser,  M. P. Coons,  S. Coriani,  S. Dasgupta,  
 A. L. Dempwolff,  M. Diedenhofen,  Hainam Do,  R. G. Edgar,  Po-Tung Fang,  
 S. Faraji,  S. Fatehi,  Qingguo Feng,  K. D. Fenk,  J. Fosso-Tande,  
 Qinghui Ge,  A. Ghysels,  G. Gidofalvi,  J. Gomes,  J. Gonthier,  A. Gunina,  
 D. Hait,  M. W. D. Hanson-Heine,  P. H. P. Harbach,  A. W. Hauser,  
 J. E. Herr,  E. G. Hohenstein,  Z. C. Holden,  Kerwin Hui,  B. C. Huynh,  
 T.-C. Jagau,  Hyunjun Ji,  B. Kaduk,  K. Khistyaev,  Jaehoon Kim,  
 P. Klunzinger,  K. Koh,  D. Kosenkov,  L. Koulias,  T. Kowalczyk,  
 C. M. Krauter,  A. Kunitsa,  Ka Un Lao,  A. Laurent,  K. V. Lawler,  
 Joonho Lee,  D. Lefrancois,  S. Lehtola,  D. S. Levine,  Yi-Pei Li,  
 You-Sheng Lin,  Fenglai Liu,  E. Livshits,  A. Luenser,  P. Manohar,  
 E. Mansoor,  S. F. Manzer,  Shan-Ping Mao,  Yuezhi Mao,  N. Mardirossian,  
 A. V. Marenich,  T. Markovich,  L. A. Martinez-Martinez,  S. A. Maurer,  
 N. J. Mayhall,  S. C. McKenzie,  J.-M. Mewes,  A. F. Morrison,  
 J. W. Mullinax,  K. Nanda,  T. S. Nguyen-Beck,  R. Olivares-Amaya,  
 J. A. Parkhill,  T. M. Perrine,  F. Plasser,  P. Pokhilko,  S. Prager,  
 A. Prociuk,  E. Ramos,  D. R. Rehn,  F. Rob,  M. Schneider,  N. Sergueev,  
 S. M. Sharada,  S. Sharma,  D. W. Small,  T. Stauch,  T. Stein,  
 Yu-Chuan Su,  A. J. W. Thom,  A. Tkatchenko,  T. Tsuchimochi,  N. M. Tubman,  
 L. Vogt,  M. L. Vidal,  O. Vydrov,  M. A. Watson,  J. Wenzel,  
 M. de Wergifosse,  T. A. Wesolowski,  A. White,  J. Witte,  A. Yamada,  
 Jun Yang,  K. Yao,  S. Yeganeh,  S. R. Yost,  Zhi-Qiang You,  A. Zech,  
 Igor Ying Zhang,  Xing Zhang,  Yan Zhao,  Ying Zhu,  B. R. Brooks,  
 G. K. L. Chan,  C. J. Cramer,  M. S. Gordon,  W. J. Hehre,  A. Klamt,  
 M. W. Schmidt,  C. D. Sherrill,  D. G. Truhlar,  A. Aspuru-Guzik,  R. Baer,  
 A. T. Bell,  N. A. Besley,  Jeng-Da Chai,  A. E. DePrince, III,  
 R. A. DiStasio Jr.,  A. Dreuw,  B. D. Dunietz,  T. R. Furlani,  
 Chao-Ping Hsu,  Yousung Jung,  Jing Kong,  D. S. Lambrecht,  WanZhen Liang,  
 C. Ochsenfeld,  V. A. Rassolov,  L. V. Slipchenko,  J. E. Subotnik,  
 T. Van Voorhis,  J. M. Herbert,  A. I. Krylov,  P. M. W. Gill,  M. Head-Gordon

 Contributors to earlier versions of Q-Chem not listed above: 
 R. D. Adamson,  B. Austin,  J. Baker,  G. J. O. Beran,  K. Brandhorst,  
 S. T. Brown,  E. F. C. Byrd,  A. K. Chakraborty,  C.-L. Cheng,  
 Siu Hung Chien,  D. M. Chipman,  D. L. Crittenden,  H. Dachsel,  
 R. J. Doerksen,  A. D. Dutoi,  L. Fusti-Molnar,  W. A. Goddard III,  
 A. Golubeva-Zadorozhnaya,  S. R. Gwaltney,  G. Hawkins,  A. Heyden,  
 S. Hirata,  G. Kedziora,  F. J. Keil,  C. Kelley,  Jihan Kim,  R. A. King,  
 R. Z. Khaliullin,  P. P. Korambath,  W. Kurlancheek,  A. M. Lee,  M. S. Lee,  
 S. V. Levchenko,  Ching Yeh Lin,  D. Liotard,  R. C. Lochan,  I. Lotan,  
 P. E. Maslen,  N. Nair,  D. P. O'Neill,  D. Neuhauser,  E. Neuscamman,  
 C. M. Oana,  R. Olson,  B. Peters,  R. Peverati,  P. A. Pieniazek,  
 Y. M. Rhee,  J. Ritchie,  M. A. Rohrdanz,  E. Rosta,  N. J. Russ,  
 H. F. Schaefer III,  N. E. Schultz,  N. Shenvi,  A. C. Simmonett,  A. Sodt,  
 D. Stuck,  K. S. Thanthiriwatte,  V. Vanovschi,  Tao Wang,  A. Warshel,  
 C. F. Williams,  Q. Wu,  X. Xu,  W. Zhang

 Please cite Q-Chem as follows:
 Y. Shao et al., Mol. Phys. 113, 184-215 (2015)
 DOI: 10.1080/00268976.2014.952696

 Q-Chem 5.1.2 for Intel X86 EM64T Linux

 Parts of Q-Chem use Armadillo 8.300.2 (Tropical Shenanigans).
 http://arma.sourceforge.net/

 Q-Chem begins on Wed Nov 28 20:44:51 2018  

Host: 
0

     Scratch files written to /scratch/taweetham/qchem6229//
Input Ideriv = 1
Curr. Ideriv = -1
Max.  Ideriv = 1

Checking the input file for inconsistencies... 	...done.

--------------------------------------------------------------
User input:
--------------------------------------------------------------
Br=Br_Z.out
$molecule
0 1
Br
P  1 2.296977
N  2 1.557530 1 112.800954
Br 3 1.856087 2 133.244240 1 -0.000000 0
$end

$rem
   JOB_TYPE	OPTIMIZATION
   BASIS	6-311++G**
   METHOD	ccsd
   MEM_TOTAL	31000
   N_FROZEN_CORE      FC
$end


--------------------------------------------------------------
 ----------------------------------------------------------------
             Standard Nuclear Orientation (Angstroms)
    I     Atom           X                Y                Z
 ----------------------------------------------------------------
    1      Br      1.8588144750    -0.4801455448    -0.0000000000
    2      P       0.6123668762     1.4492252650     0.0000000000
    3      N      -0.9212021534     1.1770750629     0.0000000000
    4      Br     -1.9370169912    -0.3763660099    -0.0000000000
 ----------------------------------------------------------------
 Molecular Point Group                 Cs    NOp =  2
 Largest Abelian Subgroup              Cs    NOp =  2
 Nuclear Repulsion Energy =   525.8464403422 hartrees
 There are       46 alpha and       46 beta electrons
 Requested basis set is 6-311++G(d,p)
 There are 57 shells and 148 basis functions
 Total memory of 31000MB is distributed as follows: 
   QALLOC including MEM_STATIC uses 192MB
   MEM_STATIC is set to 192MB
   CCMAN JOB total memory use is  30808MB
 Warning: actual memory use might exceed 31000MB

 Total QAlloc Memory Limit    192 MB
 Mega-Array Size       188 MB
 MEM_STATIC part       192 MB
 A cutoff of  1.0D-14 yielded   1367 shell pairs
 There are      9841 function pairs (     10951 Cartesian)

 -------------------------------------------------------
 OpenMP Integral Computing Module                       
 Release: version 1.0, May 2013, Q-Chem Inc. Pittsburgh 
 -------------------------------------------------------
 Integral Job Info:
 Integral job number is                      11
 Integral operator is                         1
 short-range coefficients                     0
 long-range coefficients              100000000
 Omega coefficients                           0
 if combine SR and LR in K                    0
 Integral screening is                        0
 Integral computing path is                   2
 max size of driver memory is            800000
 size of driver memory is                593474
 size of scratch memory is             29623520
 max col of scratch BK array               1296
 max len of scratch array in speh3          155
 max len of scratch index in speh4           18
 max int batch size is                      520
 min int batch size is                       52
 fixed nKL is                                45
 max L of basis functions is                  2
 order of int derivative is                   0
 number of shells is                         57
 number of basis is                         156
 number of cartesian basis is               156
 number of contracted shell pairs          1367
 number of primitive shell pairs           3682
 maxK2 (contraction) of shell pair           36
 max number of K2 of shell pair               1
 max number of CS2 of shell pair            165
 max number of PS2 of shell pair            285
 mem total for path MDJ                  526822
 -------------------------------------------------------
 Smallest overlap matrix eigenvalue = 1.79E-03

 Scale SEOQF with 1.000000e-01/1.000000e-01/1.000000e-01

 Standard Electronic Orientation quadrupole field applied
 Nucleus-field energy     =     0.0000000133 hartrees
 Guess from superposition of atomic densities
 Warning:  Energy on first SCF cycle will be non-variational
 SAD guess density has 92.000000 electrons

 -----------------------------------------------------------------------
  General SCF calculation program by
  Eric Jon Sundstrom, Paul Horn, Yuezhi Mao, Dmitri Zuev, Alec White,
  David Stuck, Shaama M.S., Shane Yost, Joonho Lee, David Small,
  Daniel Levine, Susi Lehtola, Hugh Burton, Evgeny Epifanovsky
 -----------------------------------------------------------------------
 Hartree-Fock
 using 4 threads for integral computing
 -------------------------------------------------------
 OpenMP Integral computing Module                
 Release: version 2.0, May 2017, Q-Chem Inc. Pleasanton 
 -------------------------------------------------------
 A restricted SCF calculation will be
 performed using DIIS
 SCF converges when DIIS error is below 1.0e-08
 ---------------------------------------
  Cycle       Energy         DIIS error
 ---------------------------------------
    1   -5540.2483457675      3.77e-02  
    2   -5539.8400399518      3.77e-03  
    3   -5539.8846389993      1.99e-03  
    4   -5539.8975938933      4.95e-04  
    5   -5539.8989955593      2.73e-04  
    6   -5539.8993380533      9.59e-05  
    7   -5539.8994184511      4.77e-05  
    8   -5539.8994360634      2.26e-05  
    9   -5539.8994405220      7.53e-06  
   10   -5539.8994413797      2.94e-06  
   11   -5539.8994415018      1.05e-06  
   12   -5539.8994415151      2.47e-07  
   13   -5539.8994415157      9.05e-08  
   14   -5539.8994415157      2.73e-08  
   15   -5539.8994415157      9.22e-09  Convergence criterion met
 ---------------------------------------
 SCF time:   CPU 18.76s  wall 5.00s 
 SCF   energy in the final basis set =    -5539.8994415157
 Total energy in the final basis set =    -5539.8994415157


 ------------------------------------------------------------------------------

   CCMAN2: suite of methods based on coupled cluster
           and equation of motion theories.

   Components:
   * libvmm-1.3-trunk
     by Evgeny Epifanovsky, Ilya Kaliman.
   * libtensor-2.5-trunk
     by Evgeny Epifanovsky, Michael Wormit, Dmitry Zuev, Sam Manzer, 
        Ilya Kaliman.
   * libcc-2.5-trunk
     by Evgeny Epifanovsky, Arik Landau, Tomasz Kus, Kirill Khistyaev, 
        Dmitry Zuev, Prashant Manohar, Xintian Feng, Anna Krylov, 
        Matthew Goldey, Alec White, Thomas Jagau, Kaushik Nanda, 
        Anastasia Gunina, Alexander Kunitsa, Joonho Lee.

   CCMAN original authors:
   Anna I. Krylov, C. David Sherrill, Steven R. Gwaltney,
   Edward F. C. Byrd (2000)
   Sergey V. Levchenko, Lyudmila V. Slipchenko, Tao Wang,
   Ana-Maria C. Cristian (2003)
   Piotr A. Pieniazek, C. Melania Oana, Evgeny Epifanovsky (2007)
   Prashant Manohar (2009)

 ------------------------------------------------------------------------------


 Allocating and initializing 30808MB of RAM...
 Calculation will run on 4 cores.


 Alpha MOs, Restricted
 -- Occupied --                  
-490.08 -490.04  -80.07  -65.21  -65.17  -58.57  -58.57  -58.57
  1 A'    2 A'    3 A'    4 A'    5 A'    6 A'    1 A"    7 A'                 
-58.529 -58.528 -58.528 -15.649  -9.887  -9.849  -7.605  -7.503
  8 A'    2 A"    9 A'   10 A'   11 A'   12 A'   13 A'   14 A'                 
 -7.491  -7.490  -7.462  -7.456  -7.455  -5.497  -5.495  -5.495
  3 A"   15 A'   16 A'    4 A"   17 A'   18 A'    5 A"   19 A'                 
 -3.243  -3.238  -3.237  -3.223  -3.223  -3.201  -3.198  -3.197
 20 A'    6 A"   21 A'    7 A"   22 A'   23 A'    8 A"   24 A'                 
 -3.190  -3.190  -1.223  -1.039  -1.001  -0.736  -0.597  -0.560
  9 A"   25 A'   26 A'   27 A'   28 A'   29 A'   30 A'   31 A'                 
 -0.536  -0.447  -0.443  -0.424  -0.404  -0.399
 10 A"   11 A"   32 A'   33 A'   34 A'   12 A"                                 
 -- Virtual --                   
  0.004   0.032   0.057   0.069   0.077   0.086   0.096   0.113
 13 A"   35 A'   36 A'   37 A'   38 A'   14 A"   39 A'   40 A'                 
  0.117   0.120   0.127   0.135   0.156   0.165   0.190   0.225
 15 A"   41 A'   16 A"   42 A'   43 A'   44 A'   45 A'   46 A'                 
  0.256   0.261   0.286   0.335   0.370   0.389   0.462   0.508
 17 A"   47 A'   48 A'   49 A'   50 A'   18 A"   51 A'   52 A'                 
  0.541   0.550   0.554   0.576   0.606   0.678   0.733   0.740
 53 A'   54 A'   19 A"   20 A"   55 A'   21 A"   56 A'   57 A'                 
  0.749   0.754   0.767   0.776   0.787   0.812   0.843   0.849
 22 A"   23 A"   58 A'   24 A"   59 A'   60 A'   61 A'   62 A'                 
  0.889   0.892   0.944   0.978   1.115   1.121   1.131   1.172
 63 A'   25 A"   64 A'   26 A"   27 A"   65 A'   66 A'   67 A'                 
  1.288   1.336   1.427   1.777   1.860   1.948   2.200   2.227
 68 A'   69 A'   70 A'   28 A"   71 A'   72 A'   29 A"   73 A'                 
  2.295   2.316   2.331   2.334   2.393   2.447   2.454   2.764
 30 A"   74 A'   31 A"   75 A'   76 A'   77 A'   32 A"   78 A'                 
  2.951   4.243   4.275   4.490   4.513   4.521   4.538   4.551
 79 A'   33 A"   80 A'   81 A'   34 A"   82 A'   35 A"   36 A"                 
  4.552   4.573   4.578   4.618   4.746   4.900   7.183   7.220
 83 A'   37 A"   84 A'   85 A'   86 A'   87 A'   88 A'   89 A'                 
  7.519   8.181   8.204   8.209   8.222   8.273   8.287  14.706
 90 A'   38 A"   91 A'   39 A"   92 A'   93 A'   94 A'   40 A"                 
 14.810  14.921  36.674  49.461  49.484 166.141 293.855 293.875
 95 A'   96 A'   97 A'   98 A'   99 A'  100 A'   41 A"  101 A'                 
293.895 293.908 293.977 293.9841028.4011028.429
 42 A"  102 A'  103 A'  104 A'  105 A'  106 A'                                 

 Beta MOs, Restricted
 -- Occupied --                  
-490.08 -490.04  -80.07  -65.21  -65.17  -58.57  -58.57  -58.57
  1 A'    2 A'    3 A'    4 A'    5 A'    6 A'    1 A"    7 A'                 
-58.529 -58.528 -58.528 -15.649  -9.887  -9.849  -7.605  -7.503
  8 A'    2 A"    9 A'   10 A'   11 A'   12 A'   13 A'   14 A'                 
 -7.491  -7.490  -7.462  -7.456  -7.455  -5.497  -5.495  -5.495
  3 A"   15 A'   16 A'    4 A"   17 A'   18 A'    5 A"   19 A'                 
 -3.243  -3.238  -3.237  -3.223  -3.223  -3.201  -3.198  -3.197
 20 A'    6 A"   21 A'    7 A"   22 A'   23 A'    8 A"   24 A'                 
 -3.190  -3.190  -1.223  -1.039  -1.001  -0.736  -0.597  -0.560
  9 A"   25 A'   26 A'   27 A'   28 A'   29 A'   30 A'   31 A'                 
 -0.536  -0.447  -0.443  -0.424  -0.404  -0.399
 10 A"   11 A"   32 A'   33 A'   34 A'   12 A"                                 
 -- Virtual --                   
  0.004   0.032   0.057   0.069   0.077   0.086   0.096   0.113
 13 A"   35 A'   36 A'   37 A'   38 A'   14 A"   39 A'   40 A'                 
  0.117   0.120   0.127   0.135   0.156   0.165   0.190   0.225
 15 A"   41 A'   16 A"   42 A'   43 A'   44 A'   45 A'   46 A'                 
  0.256   0.261   0.286   0.335   0.370   0.389   0.462   0.508
 17 A"   47 A'   48 A'   49 A'   50 A'   18 A"   51 A'   52 A'                 
  0.541   0.550   0.554   0.576   0.606   0.678   0.733   0.740
 53 A'   54 A'   19 A"   20 A"   55 A'   21 A"   56 A'   57 A'                 
  0.749   0.754   0.767   0.776   0.787   0.812   0.843   0.849
 22 A"   23 A"   58 A'   24 A"   59 A'   60 A'   61 A'   62 A'                 
  0.889   0.892   0.944   0.978   1.115   1.121   1.131   1.172
 63 A'   25 A"   64 A'   26 A"   27 A"   65 A'   66 A'   67 A'                 
  1.288   1.336   1.427   1.777   1.860   1.948   2.200   2.227
 68 A'   69 A'   70 A'   28 A"   71 A'   72 A'   29 A"   73 A'                 
  2.295   2.316   2.331   2.334   2.393   2.447   2.454   2.764
 30 A"   74 A'   31 A"   75 A'   76 A'   77 A'   32 A"   78 A'                 
  2.951   4.243   4.275   4.490   4.513   4.521   4.538   4.551
 79 A'   33 A"   80 A'   81 A'   34 A"   82 A'   35 A"   36 A"                 
  4.552   4.573   4.578   4.618   4.746   4.900   7.183   7.220
 83 A'   37 A"   84 A'   85 A'   86 A'   87 A'   88 A'   89 A'                 
  7.519   8.181   8.204   8.209   8.222   8.273   8.287  14.706
 90 A'   38 A"   91 A'   39 A"   92 A'   93 A'   94 A'   40 A"                 
 14.810  14.921  36.674  49.461  49.484 166.141 293.855 293.875
 95 A'   96 A'   97 A'   98 A'   99 A'  100 A'   41 A"  101 A'                 
293.895 293.908 293.977 293.9841028.4011028.429
 42 A"  102 A'  103 A'  104 A'  105 A'  106 A'                                 

 Occupation and symmetry of molecular orbitals

 Point group: Cs (2 irreducible representations).

                           A'   A"    All 
 ------------------------------------------
 All molecular orbitals:
  - Alpha                  106  42    148 
  - Beta                   106  42    148 
 ------------------------------------------
 Alpha orbitals:
  - Frozen occupied        19   5     24  
  - Active occupied        15   7     22  
  - Active virtual         72   30    102 
  - Frozen virtual         0    0     0   
 ------------------------------------------
 Beta orbitals:
  - Frozen occupied        19   5     24  
  - Active occupied        15   7     22  
  - Active virtual         72   30    102 
  - Frozen virtual         0    0     0   
 ------------------------------------------

 Import integrals:   CPU 0.00 s  wall 0.00 s

 Import integrals:   CPU 75.19 s  wall 20.15 s

 MP2 amplitudes:   CPU 0.17 s  wall 0.13 s

Running a double precision version
           CCSD T amplitudes will be solved using DIIS.

           Start     Size      MaxIter   EConv     TConv     
           3         7         100       1.00e-07  1.00e-05  
 ------------------------------------------------------------------------------
           Energy (a.u.)   Ediff      Tdiff       Comment
 ------------------------------------------------------------------------------
         -5540.75201555                           
     1   -5540.71844318   3.36e-02   8.22e-01     
     2   -5540.74735541   2.89e-02   1.17e-01     
     3   -5540.74469976   2.66e-03   5.17e-02     
     4   -5540.74743222   2.73e-03   1.92e-02     Switched to DIIS steps.
     5   -5540.74842119   9.89e-04   1.26e-02     
     6   -5540.74846470   4.35e-05   2.97e-03     
     7   -5540.74847633   1.16e-05   1.61e-03     
     8   -5540.74848936   1.30e-05   4.36e-04     
     9   -5540.74849090   1.54e-06   2.56e-04     
    10   -5540.74848999   9.10e-07   7.02e-05     
    11   -5540.74849037   3.85e-07   2.75e-05     
    12   -5540.74849018   1.94e-07   1.42e-05     
    13   -5540.74849016   1.19e-08   6.08e-06     
 ------------------------------------------------------------------------------
         -5540.74849016                           CCSD T converged.

End of double precision
 SCF energy                 = -5539.89944152
 MP2 energy                 = -5540.75201555
 CCSD correlation energy     =    -0.84904865
 CCSD total energy           = -5540.74849016

 CCSD  T1^2 = 0.0175  T2^2 = 0.2914  Leading amplitudes:

 Amplitude    Orbitals with energies
 -0.0354       11 (A") A                 ->    13 (A") A                  
              -0.4473                          0.0037                     
 -0.0354       11 (A") B                 ->    13 (A") B                  
              -0.4473                          0.0037                     
 -0.0249       33 (A') A                 ->    35 (A') A                  
              -0.4242                          0.0320                     
 -0.0249       33 (A') B                 ->    35 (A') B                  
              -0.4242                          0.0320                     

 Amplitude    Orbitals with energies
 -0.0620       12 (A") A     12 (A") B   ->    13 (A") A     13 (A") B    
              -0.3986       -0.3986            0.0037        0.0037       
  0.0620       12 (A") A     12 (A") B   ->    13 (A") B     13 (A") A    
              -0.3986       -0.3986            0.0037        0.0037       
  0.0620       12 (A") B     12 (A") A   ->    13 (A") A     13 (A") B    
              -0.3986       -0.3986            0.0037        0.0037       
 -0.0620       12 (A") B     12 (A") A   ->    13 (A") B     13 (A") A    
              -0.3986       -0.3986            0.0037        0.0037       

 Computing CCSD intemediates for later calculations in double precision
 Finished.

Running a double precision version
           CCSD Lambda amplitudes will be solved using DIIS.
           Start     Size      MaxIter   EConv     LConv     
           3         7         100       1.00e-07  1.00e-05  
 ------------------------------------------------------------------------------
            Enorm      Ldiff       Comment
 ------------------------------------------------------------------------------
     1     5.86e-02   4.16e-02     
     2     1.70e-02   6.34e-03     
     3     7.43e-03   1.68e-03     
     4     4.36e-03   1.34e-03     Switched to DIIS steps.
     5     1.35e-03   8.07e-04     
     6     6.65e-04   2.18e-04     
     7     2.19e-04   6.81e-05     
     8     1.05e-04   5.18e-06     
     9     3.88e-05   9.06e-07     
    10     1.88e-05   3.10e-07     
    11     9.22e-06   1.12e-07     
    12     4.56e-06   9.39e-08     
    13     1.99e-06   1.64e-07     
    14     8.55e-07   3.88e-08     
    15     4.15e-07   6.97e-08     
    16     1.92e-07   2.57e-08     
    17     9.78e-08   1.46e-08     
 ------------------------------------------------------------------------------
                                   CCSD Lambda converged.

 Computing density matrices in double precision...
           Orbital response amplitudes will be solved using DIIS.
           Start     Size      MaxIter   EConv     LConv     
           3         7         100       1.00e-06  1.00e-06  
 ------------------------------------------------------------------------------
            Enorm      Ldiff       Comment
 ------------------------------------------------------------------------------
     1     1.37e-01   2.87e-03     
     2     1.40e-01   5.64e-03     
     3     1.68e-01   2.99e-02     
     4     2.24e-02   7.01e-02     Switched to DIIS steps.
     5     9.11e-03   6.56e-03     
     6     1.20e-03   9.96e-04     
     7     8.61e-04   1.55e-04     
     8     1.91e-04   2.29e-04     
     9     4.61e-05   2.55e-05     
    10     1.51e-05   2.98e-06     
    11     4.29e-06   1.62e-06     
    12     1.73e-06   2.48e-07     
    13     5.76e-07   4.89e-07     
 ------------------------------------------------------------------------------
                                   Orbital response converged.

 Computing density matrices... Done.
 CCSD calculation:   CPU 1137.19 s  wall 293.83 s

 Transferring MO TPDM to AO TPDM
 Transferring g2_o1o1o1o1
 Transferring g2_o1o1o1v1
 Transferring g2_o1o1v1v1
 Transferring g2_o1v1o1v1
 Transferring g2_o1v1v1v1
 Transferring g2_v1v1v1v1
 Adding separable TPDM
 Computing TPDM gradient
 --------------------------------------------------------
 2e gradient
  Atom          X               Y               Z
 --------------------------------------------------------
    1        -45.610195       27.631674        0.000000  
    2        -11.096185      -35.432438        0.000000  
    3         10.841857      -17.390694        0.000000  
    4         45.864523       25.191458       -0.000000  
 --------------------------------------------------------
 --------------------------------------------------------
 Final gradient
  Atom          X               Y               Z
 --------------------------------------------------------
    1        -45.610195       27.631674        0.000000  
    2        -11.096185      -35.432438        0.000000  
    3         10.841857      -17.390694        0.000000  
    4         45.864523       25.191458       -0.000000  
 --------------------------------------------------------
 Analytic gradient from two-electron contribution:   CPU 418.09 s  wall 140.55 s

 Total ccman2 time:   CPU 1635.77 s  wall 456.28 s


 --------------------------------------------------------------
             Orbital Energies (a.u.) and Symmetries
 --------------------------------------------------------------

 Alpha MOs, Restricted
 -- Occupied --                  
-490.08 -490.04  -80.07  -65.21  -65.17  -58.57  -58.57  -58.53
  1 A'    2 A'    3 A'    4 A'    5 A'    6 A'    7 A'    8 A'                 
-58.528 -15.649  -9.887  -9.849  -7.605  -7.503  -7.490  -7.462
  9 A'   10 A'   11 A'   12 A'   13 A'   14 A'   15 A'   16 A'                 
 -7.455  -5.497  -5.495 -58.566 -58.528  -7.491  -7.456  -5.495
 17 A'   18 A'   19 A'    1 A"    2 A"    3 A"    4 A"    5 A"                 
 -3.243  -3.237  -3.223  -3.201  -3.197  -3.190  -1.223  -1.039
 20 A'   21 A'   22 A'   23 A'   24 A'   25 A'   26 A'   27 A'                 
 -1.001  -0.736  -0.597  -0.560  -0.443  -0.424  -0.404  -3.238
 28 A'   29 A'   30 A'   31 A'   32 A'   33 A'   34 A'    6 A"                 
 -3.223  -3.198  -3.190  -0.536  -0.447  -0.399
  7 A"    8 A"    9 A"   10 A"   11 A"   12 A"                                 
 -- Virtual --                   
  0.032   0.057   0.069   0.077   0.096   0.113   0.120   0.135
 35 A'   36 A'   37 A'   38 A'   39 A'   40 A'   41 A'   42 A'                 
  0.156   0.165   0.190   0.225   0.261   0.286   0.335   0.370
 43 A'   44 A'   45 A'   46 A'   47 A'   48 A'   49 A'   50 A'                 
  0.462   0.508   0.541   0.550   0.606   0.733   0.740   0.767
 51 A'   52 A'   53 A'   54 A'   55 A'   56 A'   57 A'   58 A'                 
  0.787   0.812   0.843   0.849   0.889   0.944   1.121   1.131
 59 A'   60 A'   61 A'   62 A'   63 A'   64 A'   65 A'   66 A'                 
  1.172   1.288   1.336   1.427   1.860   1.948   2.227   2.316
 67 A'   68 A'   69 A'   70 A'   71 A'   72 A'   73 A'   74 A'                 
  2.334   2.393   2.447   2.764   2.951   4.275   4.490   4.521
 75 A'   76 A'   77 A'   78 A'   79 A'   80 A'   81 A'   82 A'                 
  4.552   4.578   4.618   4.746   4.900   7.183   7.220   7.519
 83 A'   84 A'   85 A'   86 A'   87 A'   88 A'   89 A'   90 A'                 
  8.204   8.222   8.273   8.287  14.810  14.921  36.674  49.461
 91 A'   92 A'   93 A'   94 A'   95 A'   96 A'   97 A'   98 A'                 
 49.484 166.141 293.875 293.908 293.977 293.9841028.4011028.429
 99 A'  100 A'  101 A'  102 A'  103 A'  104 A'  105 A'  106 A'                 
  0.004   0.086   0.117   0.127   0.256   0.389   0.554   0.576
 13 A"   14 A"   15 A"   16 A"   17 A"   18 A"   19 A"   20 A"                 
  0.678   0.749   0.754   0.776   0.892   0.978   1.115   1.777
 21 A"   22 A"   23 A"   24 A"   25 A"   26 A"   27 A"   28 A"                 
  2.200   2.295   2.331   2.454   4.243   4.513   4.538   4.551
 29 A"   30 A"   31 A"   32 A"   33 A"   34 A"   35 A"   36 A"                 
  4.573   8.181   8.209  14.706 293.855 293.895
 37 A"   38 A"   39 A"   40 A"   41 A"   42 A"                                 

 Beta MOs, Restricted
 -- Occupied --                  
-490.08 -490.04  -80.07  -65.21  -65.17  -58.57  -58.57  -58.53
  1 A'    2 A'    3 A'    4 A'    5 A'    6 A'    7 A'    8 A'                 
-58.528 -15.649  -9.887  -9.849  -7.605  -7.503  -7.490  -7.462
  9 A'   10 A'   11 A'   12 A'   13 A'   14 A'   15 A'   16 A'                 
 -7.455  -5.497  -5.495 -58.566 -58.528  -7.491  -7.456  -5.495
 17 A'   18 A'   19 A'    1 A"    2 A"    3 A"    4 A"    5 A"                 
 -3.243  -3.237  -3.223  -3.201  -3.197  -3.190  -1.223  -1.039
 20 A'   21 A'   22 A'   23 A'   24 A'   25 A'   26 A'   27 A'                 
 -1.001  -0.736  -0.597  -0.560  -0.443  -0.424  -0.404  -3.238
 28 A'   29 A'   30 A'   31 A'   32 A'   33 A'   34 A'    6 A"                 
 -3.223  -3.198  -3.190  -0.536  -0.447  -0.399
  7 A"    8 A"    9 A"   10 A"   11 A"   12 A"                                 
 -- Virtual --                   
  0.032   0.057   0.069   0.077   0.096   0.113   0.120   0.135
 35 A'   36 A'   37 A'   38 A'   39 A'   40 A'   41 A'   42 A'                 
  0.156   0.165   0.190   0.225   0.261   0.286   0.335   0.370
 43 A'   44 A'   45 A'   46 A'   47 A'   48 A'   49 A'   50 A'                 
  0.462   0.508   0.541   0.550   0.606   0.733   0.740   0.767
 51 A'   52 A'   53 A'   54 A'   55 A'   56 A'   57 A'   58 A'                 
  0.787   0.812   0.843   0.849   0.889   0.944   1.121   1.131
 59 A'   60 A'   61 A'   62 A'   63 A'   64 A'   65 A'   66 A'                 
  1.172   1.288   1.336   1.427   1.860   1.948   2.227   2.316
 67 A'   68 A'   69 A'   70 A'   71 A'   72 A'   73 A'   74 A'                 
  2.334   2.393   2.447   2.764   2.951   4.275   4.490   4.521
 75 A'   76 A'   77 A'   78 A'   79 A'   80 A'   81 A'   82 A'                 
  4.552   4.578   4.618   4.746   4.900   7.183   7.220   7.519
 83 A'   84 A'   85 A'   86 A'   87 A'   88 A'   89 A'   90 A'                 
  8.204   8.222   8.273   8.287  14.810  14.921  36.674  49.461
 91 A'   92 A'   93 A'   94 A'   95 A'   96 A'   97 A'   98 A'                 
 49.484 166.141 293.875 293.908 293.977 293.9841028.4011028.429
 99 A'  100 A'  101 A'  102 A'  103 A'  104 A'  105 A'  106 A'                 
  0.004   0.086   0.117   0.127   0.256   0.389   0.554   0.576
 13 A"   14 A"   15 A"   16 A"   17 A"   18 A"   19 A"   20 A"                 
  0.678   0.749   0.754   0.776   0.892   0.978   1.115   1.777
 21 A"   22 A"   23 A"   24 A"   25 A"   26 A"   27 A"   28 A"                 
  2.200   2.295   2.331   2.454   4.243   4.513   4.538   4.551
 29 A"   30 A"   31 A"   32 A"   33 A"   34 A"   35 A"   36 A"                 
  4.573   8.181   8.209  14.706 293.855 293.895
 37 A"   38 A"   39 A"   40 A"   41 A"   42 A"                                 
 --------------------------------------------------------------

          Ground-State Mulliken Net Atomic Charges

     Atom                 Charge (a.u.)
  ----------------------------------------
      1 Br                   -0.250972
      2 P                     0.361342
      3 N                    -0.190335
      4 Br                    0.079965
  ----------------------------------------
  Sum of atomic charges =     0.000000

 -----------------------------------------------------------------
                    Cartesian Multipole Moments
 -----------------------------------------------------------------
    Charge (ESU x 10^10)
                 0.0000
    Dipole Moment (Debye)
         X       0.0288      Y       0.4593      Z       0.0000
       Tot       0.4602
    Quadrupole Moments (Debye-Ang)
        XX     -57.0127     XY       4.6311     YY     -54.2867
        XZ      -0.0000     YZ      -0.0000     ZZ     -54.9159
    Octopole Moments (Debye-Ang^2)
       XXX     -12.6012    XXY     -16.9022    XYY       1.1341
       YYY     -31.2709    XXZ       0.0000    XYZ       0.0000
       YYZ       0.0000    XZZ      -1.1760    YZZ      -7.1658
       ZZZ       0.0000
    Hexadecapole Moments (Debye-Ang^3)
      XXXX    -925.3653   XXXY      10.7552   XXYY    -196.3637
      XYYY       4.8328   YYYY    -316.6453   XXXZ      -0.0000
      XXYZ      -0.0000   XYYZ      -0.0000   YYYZ      -0.0000
      XXZZ    -169.1129   XYZZ      -0.0361   YYZZ     -63.1282
      XZZZ      -0.0000   YZZZ      -0.0000   ZZZZ     -68.7587
 -----------------------------------------------------------------
 DrvMan completing analytic gradient of the correlated energy
 Correlated dipole moment
            1
    1   0.0113457
    2   0.1806989
    3   0.0000000
 Energy read as -5540.748490165
 Full Analytical Gradient: (in a.u., or Hartree/Bohr)
             1             2             3             4
    1    0.00424282    0.00048779   -0.00241137   -0.00231923
    2   -0.00367479    0.00373099    0.00112373   -0.00117993
    3    0.00000000   -0.00000000   -0.00000000    0.00000000
 Gradient time:  CPU 0.77 s  wall 0.81 s
 Geometry Optimization Parameters
   NAtoms,    NIC,     NZ,  NCons,   NDum,   NFix, NCnnct, MaxDiis
        4      14       4       0       0       0       0       0


** GEOMETRY OPTIMIZATION IN DELOCALIZED INTERNAL COORDINATES **
   Searching for a Minimum

   Optimization Cycle:   1

                       Coordinates (Angstroms)
     ATOM                X               Y               Z
      1  Br        1.8588144750   -0.4801455448    0.0000000000
      2  P         0.6123668762    1.4492252650    0.0000000000
      3  N        -0.9212021534    1.1770750629    0.0000000000
      4  Br       -1.9370169912   -0.3763660099    0.0000000000
   Point Group: cs    Number of degrees of freedom:     5


   Energy is  -5540.748490165


 Attempting to Generate Delocalized Internal Coordinates

  5 Hessian modes will be used to form the next step
  Hessian Eigenvalues:
     0.147723    0.221535    0.250000    0.250000    0.603931

 Minimum Search - Taking Simple RFO Step
 Searching for Lamda that Minimizes Along All modes
 Value Taken    Lamda =  -0.00052258
 Step Taken.  Stepsize is  0.050527

                             Maximum     Tolerance    Cnvgd?
         Gradient           0.009256      0.000300      NO
         Displacement       0.035938      0.001200      NO
         Energy change     *********      0.000001      NO


 New Cartesian Coordinates Obtained by Inverse Iteration

 Displacement from previous Coordinates is:  0.135740
 ----------------------------------------------------------------
             Standard Nuclear Orientation (Angstroms)
    I     Atom           X                Y                Z
 ----------------------------------------------------------------
    1      Br      1.8052428824    -0.4826358328     0.0000000000
    2      P       0.6145336436     1.4590933267     0.0000000000
    3      N      -0.9139982923     1.1820061928     0.0000000000
    4      Br     -1.8928160272    -0.3886749134     0.0000000000
 ----------------------------------------------------------------
 Molecular Point Group                 Cs    NOp =  2
 Largest Abelian Subgroup              Cs    NOp =  2
 Nuclear Repulsion Energy =   532.8891571288 hartrees
 There are       46 alpha and       46 beta electrons
 Applying Cartesian multipole field
    Component          Value
    ---------          -----
     (2,0,0)        1.00000E-11
     (0,2,0)        2.00000E-11
     (0,0,2)       -3.00000E-11
 Nucleus-field energy     =     0.0000000129 hartrees
 Requested basis set is 6-311++G(d,p)
 There are 57 shells and 148 basis functions
 A cutoff of  1.0D-14 yielded   1371 shell pairs
 There are      9889 function pairs (     11005 Cartesian)
 Smallest overlap matrix eigenvalue = 1.75E-03
 Guess MOs from SCF MO coefficient file

 -----------------------------------------------------------------------
  General SCF calculation program by
  Eric Jon Sundstrom, Paul Horn, Yuezhi Mao, Dmitri Zuev, Alec White,
  David Stuck, Shaama M.S., Shane Yost, Joonho Lee, David Small,
  Daniel Levine, Susi Lehtola, Hugh Burton, Evgeny Epifanovsky
 -----------------------------------------------------------------------
 Hartree-Fock
 using 4 threads for integral computing
 -------------------------------------------------------
 OpenMP Integral computing Module                
 Release: version 2.0, May 2017, Q-Chem Inc. Pleasanton 
 -------------------------------------------------------
 A restricted SCF calculation will be
 performed using DIIS
 SCF converges when DIIS error is below 1.0e-08
 ---------------------------------------
  Cycle       Energy         DIIS error
 ---------------------------------------
    1   -5539.8999283385      2.72e-04  
    2   -5539.9003040778      7.94e-05  
    3   -5539.9003639261      3.25e-05  
    4   -5539.9003734975      1.42e-05  
    5   -5539.9003756701      5.67e-06  
    6   -5539.9003759188      2.61e-06  
    7   -5539.9003759773      1.25e-06  
    8   -5539.9003759928      5.20e-07  
    9   -5539.9003759958      2.10e-07  
   10   -5539.9003759963      6.30e-08  
   11   -5539.9003759963      1.91e-08  
   12   -5539.9003759964      6.81e-09  Convergence criterion met
 ---------------------------------------
 SCF time:   CPU 14.91s  wall 4.00s 
 SCF   energy in the final basis set =    -5539.9003759964
 Total energy in the final basis set =    -5539.9003759964


 ------------------------------------------------------------------------------

   CCMAN2: suite of methods based on coupled cluster
           and equation of motion theories.

   Components:
   * libvmm-1.3-trunk
     by Evgeny Epifanovsky, Ilya Kaliman.
   * libtensor-2.5-trunk
     by Evgeny Epifanovsky, Michael Wormit, Dmitry Zuev, Sam Manzer, 
        Ilya Kaliman.
   * libcc-2.5-trunk
     by Evgeny Epifanovsky, Arik Landau, Tomasz Kus, Kirill Khistyaev, 
        Dmitry Zuev, Prashant Manohar, Xintian Feng, Anna Krylov, 
        Matthew Goldey, Alec White, Thomas Jagau, Kaushik Nanda, 
        Anastasia Gunina, Alexander Kunitsa, Joonho Lee.

   CCMAN original authors:
   Anna I. Krylov, C. David Sherrill, Steven R. Gwaltney,
   Edward F. C. Byrd (2000)
   Sergey V. Levchenko, Lyudmila V. Slipchenko, Tao Wang,
   Ana-Maria C. Cristian (2003)
   Piotr A. Pieniazek, C. Melania Oana, Evgeny Epifanovsky (2007)
   Prashant Manohar (2009)

 ------------------------------------------------------------------------------


 Allocating and initializing 30808MB of RAM...
 Calculation will run on 4 cores.


 Alpha MOs, Restricted
 -- Occupied --                  
-490.07 -490.04  -80.07  -65.21  -65.17  -58.57  -58.56  -58.56
  1 A'    2 A'    3 A'    4 A'    5 A'    6 A'    1 A"    7 A'                 
-58.530 -58.529 -58.529 -15.646  -9.885  -9.850  -7.602  -7.501
  8 A'    2 A"    9 A'   10 A'   11 A'   12 A'   13 A'   14 A'                 
 -7.489  -7.489  -7.463  -7.457  -7.456  -5.495  -5.493  -5.493
  3 A"   15 A'   16 A'    4 A"   17 A'   18 A'    5 A"   19 A'                 
 -3.242  -3.236  -3.236  -3.221  -3.221  -3.202  -3.199  -3.199
 20 A'    6 A"   21 A'    7 A"   22 A'   23 A'    8 A"   24 A'                 
 -3.192  -3.192  -1.225  -1.041  -1.001  -0.735  -0.598  -0.562
  9 A"   25 A'   26 A'   27 A'   28 A'   29 A'   30 A'   31 A'                 
 -0.537  -0.448  -0.442  -0.426  -0.404  -0.398
 10 A"   11 A"   32 A'   33 A'   34 A'   12 A"                                 
 -- Virtual --                   
  0.005   0.034   0.057   0.070   0.077   0.086   0.098   0.113
 13 A"   35 A'   36 A'   37 A'   38 A'   14 A"   39 A'   40 A'                 
  0.117   0.120   0.127   0.135   0.159   0.167   0.190   0.226
 15 A"   41 A'   16 A"   42 A'   43 A'   44 A'   45 A'   46 A'                 
  0.256   0.260   0.286   0.334   0.368   0.389   0.464   0.510
 17 A"   47 A'   48 A'   49 A'   50 A'   18 A"   51 A'   52 A'                 
  0.541   0.549   0.552   0.577   0.603   0.674   0.727   0.743
 53 A'   54 A'   19 A"   20 A"   55 A'   21 A"   56 A'   57 A'                 
  0.749   0.755   0.769   0.775   0.796   0.813   0.840   0.851
 22 A"   23 A"   58 A'   24 A"   59 A'   60 A'   61 A'   62 A'                 
  0.895   0.898   0.949   0.983   1.115   1.121   1.134   1.175
 25 A"   63 A'   64 A'   26 A"   27 A"   65 A'   66 A'   67 A'                 
  1.290   1.345   1.430   1.779   1.862   1.950   2.201   2.226
 68 A'   69 A'   70 A'   28 A"   71 A'   72 A'   29 A"   73 A'                 
  2.294   2.322   2.336   2.337   2.399   2.456   2.456   2.769
 30 A"   74 A'   31 A"   75 A'   76 A'   77 A'   32 A"   78 A'                 
  2.955   4.245   4.276   4.494   4.514   4.524   4.537   4.551
 79 A'   33 A"   80 A'   81 A'   34 A"   82 A'   35 A"   36 A"                 
  4.552   4.575   4.583   4.623   4.752   4.901   7.180   7.228
 83 A'   37 A"   84 A'   85 A'   86 A'   87 A'   88 A'   89 A'                 
  7.521   8.182   8.204   8.208   8.224   8.277   8.290  14.708
 90 A'   38 A"   91 A'   39 A"   92 A'   93 A'   94 A'   40 A"                 
 14.816  14.925  36.678  49.458  49.490 166.145 293.857 293.878
 95 A'   96 A'   97 A'   98 A'   99 A'  100 A'   41 A"  101 A'                 
293.895 293.908 293.983 293.9861028.3971028.437
 42 A"  102 A'  103 A'  104 A'  105 A'  106 A'                                 

 Beta MOs, Restricted
 -- Occupied --                  
-490.07 -490.04  -80.07  -65.21  -65.17  -58.57  -58.56  -58.56
  1 A'    2 A'    3 A'    4 A'    5 A'    6 A'    1 A"    7 A'                 
-58.530 -58.529 -58.529 -15.646  -9.885  -9.850  -7.602  -7.501
  8 A'    2 A"    9 A'   10 A'   11 A'   12 A'   13 A'   14 A'                 
 -7.489  -7.489  -7.463  -7.457  -7.456  -5.495  -5.493  -5.493
  3 A"   15 A'   16 A'    4 A"   17 A'   18 A'    5 A"   19 A'                 
 -3.242  -3.236  -3.236  -3.221  -3.221  -3.202  -3.199  -3.199
 20 A'    6 A"   21 A'    7 A"   22 A'   23 A'    8 A"   24 A'                 
 -3.192  -3.192  -1.225  -1.041  -1.001  -0.735  -0.598  -0.562
  9 A"   25 A'   26 A'   27 A'   28 A'   29 A'   30 A'   31 A'                 
 -0.537  -0.448  -0.442  -0.426  -0.404  -0.398
 10 A"   11 A"   32 A'   33 A'   34 A'   12 A"                                 
 -- Virtual --                   
  0.005   0.034   0.057   0.070   0.077   0.086   0.098   0.113
 13 A"   35 A'   36 A'   37 A'   38 A'   14 A"   39 A'   40 A'                 
  0.117   0.120   0.127   0.135   0.159   0.167   0.190   0.226
 15 A"   41 A'   16 A"   42 A'   43 A'   44 A'   45 A'   46 A'                 
  0.256   0.260   0.286   0.334   0.368   0.389   0.464   0.510
 17 A"   47 A'   48 A'   49 A'   50 A'   18 A"   51 A'   52 A'                 
  0.541   0.549   0.552   0.577   0.603   0.674   0.727   0.743
 53 A'   54 A'   19 A"   20 A"   55 A'   21 A"   56 A'   57 A'                 
  0.749   0.755   0.769   0.775   0.796   0.813   0.840   0.851
 22 A"   23 A"   58 A'   24 A"   59 A'   60 A'   61 A'   62 A'                 
  0.895   0.898   0.949   0.983   1.115   1.121   1.134   1.175
 25 A"   63 A'   64 A'   26 A"   27 A"   65 A'   66 A'   67 A'                 
  1.290   1.345   1.430   1.779   1.862   1.950   2.201   2.226
 68 A'   69 A'   70 A'   28 A"   71 A'   72 A'   29 A"   73 A'                 
  2.294   2.322   2.336   2.337   2.399   2.456   2.456   2.769
 30 A"   74 A'   31 A"   75 A'   76 A'   77 A'   32 A"   78 A'                 
  2.955   4.245   4.276   4.494   4.514   4.524   4.537   4.551
 79 A'   33 A"   80 A'   81 A'   34 A"   82 A'   35 A"   36 A"                 
  4.552   4.575   4.583   4.623   4.752   4.901   7.180   7.228
 83 A'   37 A"   84 A'   85 A'   86 A'   87 A'   88 A'   89 A'                 
  7.521   8.182   8.204   8.208   8.224   8.277   8.290  14.708
 90 A'   38 A"   91 A'   39 A"   92 A'   93 A'   94 A'   40 A"                 
 14.816  14.925  36.678  49.458  49.490 166.145 293.857 293.878
 95 A'   96 A'   97 A'   98 A'   99 A'  100 A'   41 A"  101 A'                 
293.895 293.908 293.983 293.9861028.3971028.437
 42 A"  102 A'  103 A'  104 A'  105 A'  106 A'                                 

 Occupation and symmetry of molecular orbitals

 Point group: Cs (2 irreducible representations).

                           A'   A"    All 
 ------------------------------------------
 All molecular orbitals:
  - Alpha                  106  42    148 
  - Beta                   106  42    148 
 ------------------------------------------
 Alpha orbitals:
  - Frozen occupied        19   5     24  
  - Active occupied        15   7     22  
  - Active virtual         72   30    102 
  - Frozen virtual         0    0     0   
 ------------------------------------------
 Beta orbitals:
  - Frozen occupied        19   5     24  
  - Active occupied        15   7     22  
  - Active virtual         72   30    102 
  - Frozen virtual         0    0     0   
 ------------------------------------------

 Import integrals:   CPU 0.00 s  wall 0.00 s

 Import integrals:   CPU 75.63 s  wall 20.57 s

 MP2 amplitudes:   CPU 0.17 s  wall 0.12 s

Running a double precision version
           CCSD T amplitudes will be solved using DIIS.

           Start     Size      MaxIter   EConv     TConv     
           3         7         100       1.00e-07  1.00e-05  
 ------------------------------------------------------------------------------
           Energy (a.u.)   Ediff      Tdiff       Comment
 ------------------------------------------------------------------------------
         -5540.75212333                           
     1   -5540.71907932   3.30e-02   8.22e-01     
     2   -5540.74757149   2.85e-02   1.17e-01     
     3   -5540.74508244   2.49e-03   5.09e-02     
     4   -5540.74774393   2.66e-03   1.85e-02     Switched to DIIS steps.
     5   -5540.74870338   9.59e-04   1.24e-02     
     6   -5540.74874297   3.96e-05   2.88e-03     
     7   -5540.74875401   1.10e-05   1.56e-03     
     8   -5540.74876638   1.24e-05   4.22e-04     
     9   -5540.74876766   1.28e-06   2.45e-04     
    10   -5540.74876683   8.26e-07   6.75e-05     
    11   -5540.74876718   3.48e-07   2.66e-05     
    12   -5540.74876699   1.91e-07   1.33e-05     
    13   -5540.74876698   9.69e-09   5.70e-06     
 ------------------------------------------------------------------------------
         -5540.74876698                           CCSD T converged.

End of double precision
 SCF energy                 = -5539.90037600
 MP2 energy                 = -5540.75212333
 CCSD correlation energy     =    -0.84839099
 CCSD total energy           = -5540.74876698

 CCSD  T1^2 = 0.0170  T2^2 = 0.2898  Leading amplitudes:

 Amplitude    Orbitals with energies
  0.0344       11 (A") A                 ->    13 (A") A                  
              -0.4482                          0.0051                     
  0.0344       11 (A") B                 ->    13 (A") B                  
              -0.4482                          0.0051                     
 -0.0240       33 (A') A                 ->    35 (A') A                  
              -0.4258                          0.0337                     
 -0.0240       33 (A') B                 ->    35 (A') B                  
              -0.4258                          0.0337                     

 Amplitude    Orbitals with energies
 -0.0623       12 (A") A     12 (A") B   ->    13 (A") A     13 (A") B    
              -0.3976       -0.3976            0.0051        0.0051       
  0.0623       12 (A") A     12 (A") B   ->    13 (A") B     13 (A") A    
              -0.3976       -0.3976            0.0051        0.0051       
  0.0623       12 (A") B     12 (A") A   ->    13 (A") A     13 (A") B    
              -0.3976       -0.3976            0.0051        0.0051       
 -0.0623       12 (A") B     12 (A") A   ->    13 (A") B     13 (A") A    
              -0.3976       -0.3976            0.0051        0.0051       

 Computing CCSD intemediates for later calculations in double precision
 Finished.

Running a double precision version
           CCSD Lambda amplitudes will be solved using DIIS.
           Start     Size      MaxIter   EConv     LConv     
           3         7         100       1.00e-07  1.00e-05  
 ------------------------------------------------------------------------------
            Enorm      Ldiff       Comment
 ------------------------------------------------------------------------------
     1     5.75e-02   4.11e-02     
     2     1.65e-02   6.17e-03     
     3     7.19e-03   1.67e-03     
     4     4.22e-03   1.29e-03     Switched to DIIS steps.
     5     1.31e-03   7.80e-04     
     6     6.37e-04   2.09e-04     
     7     2.09e-04   6.39e-05     
     8     9.89e-05   4.58e-06     
     9     3.63e-05   1.01e-06     
    10     1.75e-05   2.83e-07     
    11     8.44e-06   1.16e-07     
    12     4.22e-06   8.46e-08     
    13     1.85e-06   1.49e-07     
    14     7.97e-07   2.95e-08     
    15     3.87e-07   6.42e-08     
    16     1.76e-07   2.21e-08     
    17     9.00e-08   1.29e-08     
 ------------------------------------------------------------------------------
                                   CCSD Lambda converged.

 Computing density matrices in double precision...
           Orbital response amplitudes will be solved using DIIS.
           Start     Size      MaxIter   EConv     LConv     
           3         7         100       1.00e-06  1.00e-06  
 ------------------------------------------------------------------------------
            Enorm      Ldiff       Comment
 ------------------------------------------------------------------------------
     1     1.36e-01   2.41e-03     
     2     1.39e-01   5.84e-03     
     3     1.66e-01   2.90e-02     
     4     2.23e-02   6.88e-02     Switched to DIIS steps.
     5     8.94e-03   6.59e-03     
     6     1.16e-03   9.67e-04     
     7     8.18e-04   1.59e-04     
     8     1.87e-04   2.09e-04     
     9     4.41e-05   2.43e-05     
    10     1.44e-05   2.65e-06     
    11     4.50e-06   1.46e-06     
    12     1.71e-06   3.63e-07     
    13     4.71e-07   4.52e-07     
 ------------------------------------------------------------------------------
                                   Orbital response converged.

 Computing density matrices... Done.
 CCSD calculation:   CPU 1137.26 s  wall 293.58 s

 Transferring MO TPDM to AO TPDM
 Transferring g2_o1o1o1o1
 Transferring g2_o1o1o1v1
 Transferring g2_o1o1v1v1
 Transferring g2_o1v1o1v1
 Transferring g2_o1v1v1v1
 Transferring g2_v1v1v1v1
 Adding separable TPDM
 Computing TPDM gradient
 --------------------------------------------------------
 2e gradient
  Atom          X               Y               Z
 --------------------------------------------------------
    1        -46.515219       28.563059       -0.000000  
    2        -11.494185      -36.619032        0.000000  
    3         11.314436      -17.771512       -0.000000  
    4         46.694967       25.827484        0.000000  
 --------------------------------------------------------
 --------------------------------------------------------
 Final gradient
  Atom          X               Y               Z
 --------------------------------------------------------
    1        -46.515219       28.563059       -0.000000  
    2        -11.494185      -36.619032        0.000000  
    3         11.314436      -17.771512       -0.000000  
    4         46.694967       25.827484        0.000000  
 --------------------------------------------------------
 Analytic gradient from two-electron contribution:   CPU 418.12 s  wall 142.92 s

 Total ccman2 time:   CPU 1635.84 s  wall 458.71 s


 --------------------------------------------------------------
             Orbital Energies (a.u.) and Symmetries
 --------------------------------------------------------------

 Alpha MOs, Restricted
 -- Occupied --                  
-490.07 -490.04  -80.07  -65.21  -65.17  -58.57  -58.56  -58.53
  1 A'    2 A'    3 A'    4 A'    5 A'    6 A'    7 A'    8 A'                 
-58.529 -15.646  -9.885  -9.850  -7.602  -7.501  -7.489  -7.463
  9 A'   10 A'   11 A'   12 A'   13 A'   14 A'   15 A'   16 A'                 
 -7.456  -5.495  -5.493 -58.564 -58.529  -7.489  -7.457  -5.493
 17 A'   18 A'   19 A'    1 A"    2 A"    3 A"    4 A"    5 A"                 
 -3.242  -3.236  -3.221  -3.202  -3.199  -3.192  -1.225  -1.041
 20 A'   21 A'   22 A'   23 A'   24 A'   25 A'   26 A'   27 A'                 
 -1.001  -0.735  -0.598  -0.562  -0.442  -0.426  -0.404  -3.236
 28 A'   29 A'   30 A'   31 A'   32 A'   33 A'   34 A'    6 A"                 
 -3.221  -3.199  -3.192  -0.537  -0.448  -0.398
  7 A"    8 A"    9 A"   10 A"   11 A"   12 A"                                 
 -- Virtual --                   
  0.034   0.057   0.070   0.077   0.098   0.113   0.120   0.135
 35 A'   36 A'   37 A'   38 A'   39 A'   40 A'   41 A'   42 A'                 
  0.159   0.167   0.190   0.226   0.260   0.286   0.334   0.368
 43 A'   44 A'   45 A'   46 A'   47 A'   48 A'   49 A'   50 A'                 
  0.464   0.510   0.541   0.549   0.603   0.727   0.743   0.769
 51 A'   52 A'   53 A'   54 A'   55 A'   56 A'   57 A'   58 A'                 
  0.796   0.813   0.840   0.851   0.898   0.949   1.121   1.134
 59 A'   60 A'   61 A'   62 A'   63 A'   64 A'   65 A'   66 A'                 
  1.175   1.290   1.345   1.430   1.862   1.950   2.226   2.322
 67 A'   68 A'   69 A'   70 A'   71 A'   72 A'   73 A'   74 A'                 
  2.337   2.399   2.456   2.769   2.955   4.276   4.494   4.524
 75 A'   76 A'   77 A'   78 A'   79 A'   80 A'   81 A'   82 A'                 
  4.552   4.583   4.623   4.752   4.901   7.180   7.228   7.521
 83 A'   84 A'   85 A'   86 A'   87 A'   88 A'   89 A'   90 A'                 
  8.204   8.224   8.277   8.290  14.816  14.925  36.678  49.458
 91 A'   92 A'   93 A'   94 A'   95 A'   96 A'   97 A'   98 A'                 
 49.490 166.145 293.878 293.908 293.983 293.9861028.3971028.437
 99 A'  100 A'  101 A'  102 A'  103 A'  104 A'  105 A'  106 A'                 
  0.005   0.086   0.117   0.127   0.256   0.389   0.552   0.577
 13 A"   14 A"   15 A"   16 A"   17 A"   18 A"   19 A"   20 A"                 
  0.674   0.749   0.755   0.775   0.895   0.983   1.115   1.779
 21 A"   22 A"   23 A"   24 A"   25 A"   26 A"   27 A"   28 A"                 
  2.201   2.294   2.336   2.456   4.245   4.514   4.537   4.551
 29 A"   30 A"   31 A"   32 A"   33 A"   34 A"   35 A"   36 A"                 
  4.575   8.182   8.208  14.708 293.857 293.895
 37 A"   38 A"   39 A"   40 A"   41 A"   42 A"                                 

 Beta MOs, Restricted
 -- Occupied --                  
-490.07 -490.04  -80.07  -65.21  -65.17  -58.57  -58.56  -58.53
  1 A'    2 A'    3 A'    4 A'    5 A'    6 A'    7 A'    8 A'                 
-58.529 -15.646  -9.885  -9.850  -7.602  -7.501  -7.489  -7.463
  9 A'   10 A'   11 A'   12 A'   13 A'   14 A'   15 A'   16 A'                 
 -7.456  -5.495  -5.493 -58.564 -58.529  -7.489  -7.457  -5.493
 17 A'   18 A'   19 A'    1 A"    2 A"    3 A"    4 A"    5 A"                 
 -3.242  -3.236  -3.221  -3.202  -3.199  -3.192  -1.225  -1.041
 20 A'   21 A'   22 A'   23 A'   24 A'   25 A'   26 A'   27 A'                 
 -1.001  -0.735  -0.598  -0.562  -0.442  -0.426  -0.404  -3.236
 28 A'   29 A'   30 A'   31 A'   32 A'   33 A'   34 A'    6 A"                 
 -3.221  -3.199  -3.192  -0.537  -0.448  -0.398
  7 A"    8 A"    9 A"   10 A"   11 A"   12 A"                                 
 -- Virtual --                   
  0.034   0.057   0.070   0.077   0.098   0.113   0.120   0.135
 35 A'   36 A'   37 A'   38 A'   39 A'   40 A'   41 A'   42 A'                 
  0.159   0.167   0.190   0.226   0.260   0.286   0.334   0.368
 43 A'   44 A'   45 A'   46 A'   47 A'   48 A'   49 A'   50 A'                 
  0.464   0.510   0.541   0.549   0.603   0.727   0.743   0.769
 51 A'   52 A'   53 A'   54 A'   55 A'   56 A'   57 A'   58 A'                 
  0.796   0.813   0.840   0.851   0.898   0.949   1.121   1.134
 59 A'   60 A'   61 A'   62 A'   63 A'   64 A'   65 A'   66 A'                 
  1.175   1.290   1.345   1.430   1.862   1.950   2.226   2.322
 67 A'   68 A'   69 A'   70 A'   71 A'   72 A'   73 A'   74 A'                 
  2.337   2.399   2.456   2.769   2.955   4.276   4.494   4.524
 75 A'   76 A'   77 A'   78 A'   79 A'   80 A'   81 A'   82 A'                 
  4.552   4.583   4.623   4.752   4.901   7.180   7.228   7.521
 83 A'   84 A'   85 A'   86 A'   87 A'   88 A'   89 A'   90 A'                 
  8.204   8.224   8.277   8.290  14.816  14.925  36.678  49.458
 91 A'   92 A'   93 A'   94 A'   95 A'   96 A'   97 A'   98 A'                 
 49.490 166.145 293.878 293.908 293.983 293.9861028.3971028.437
 99 A'  100 A'  101 A'  102 A'  103 A'  104 A'  105 A'  106 A'                 
  0.005   0.086   0.117   0.127   0.256   0.389   0.552   0.577
 13 A"   14 A"   15 A"   16 A"   17 A"   18 A"   19 A"   20 A"                 
  0.674   0.749   0.755   0.775   0.895   0.983   1.115   1.779
 21 A"   22 A"   23 A"   24 A"   25 A"   26 A"   27 A"   28 A"                 
  2.201   2.294   2.336   2.456   4.245   4.514   4.537   4.551
 29 A"   30 A"   31 A"   32 A"   33 A"   34 A"   35 A"   36 A"                 
  4.575   8.182   8.208  14.708 293.857 293.895
 37 A"   38 A"   39 A"   40 A"   41 A"   42 A"                                 
 --------------------------------------------------------------

          Ground-State Mulliken Net Atomic Charges

     Atom                 Charge (a.u.)
  ----------------------------------------
      1 Br                   -0.244192
      2 P                     0.360979
      3 N                    -0.195529
      4 Br                    0.078743
  ----------------------------------------
  Sum of atomic charges =    -0.000000

 -----------------------------------------------------------------
                    Cartesian Multipole Moments
 -----------------------------------------------------------------
    Charge (ESU x 10^10)
                -0.0000
    Dipole Moment (Debye)
         X       0.1702      Y       0.4160      Z      -0.0000
       Tot       0.4495
    Quadrupole Moments (Debye-Ang)
        XX     -57.0230     XY       4.5947     YY     -54.1741
        XZ       0.0000     YZ       0.0000     ZZ     -54.8642
    Octopole Moments (Debye-Ang^2)
       XXX     -10.9654    XXY     -16.5522    XYY       1.3736
       YYY     -31.2073    XXZ      -0.0000    XYZ       0.0000
       YYZ      -0.0000    XZZ      -0.9456    YZZ      -7.0406
       ZZZ      -0.0000
    Hexadecapole Moments (Debye-Ang^3)
      XXXX    -886.6558   XXXY       8.2175   XXYY    -190.5404
      XYYY       2.7952   YYYY    -319.7348   XXXZ       0.0000
      XXYZ       0.0000   XYYZ       0.0000   YYYZ       0.0000
      XXZZ    -162.0464   XYZZ      -0.7422   YYZZ     -63.6919
      XZZZ       0.0000   YZZZ       0.0000   ZZZZ     -68.6061
 -----------------------------------------------------------------
 DrvMan completing analytic gradient of the correlated energy
 Correlated dipole moment
            1
    1   0.0669718
    2   0.1636832
    3  -0.0000000
 Energy read as -5540.748766982
 Full Analytical Gradient: (in a.u., or Hartree/Bohr)
             1             2             3             4
    1    0.00049726   -0.00273091    0.00232543   -0.00009177
    2   -0.00122106    0.00138547   -0.00040718    0.00024277
    3   -0.00000000    0.00000000    0.00000000   -0.00000000
 Gradient time:  CPU 0.71 s  wall 0.75 s
 Geometry Optimization Parameters
   NAtoms,    NIC,     NZ,  NCons,   NDum,   NFix, NCnnct, MaxDiis
        4      14       4       0       0       0       0       0

 Cartesian Hessian Update
 Hessian Updated using BFGS Update


** GEOMETRY OPTIMIZATION IN DELOCALIZED INTERNAL COORDINATES **
   Searching for a Minimum

   Optimization Cycle:   2

                       Coordinates (Angstroms)
     ATOM                X               Y               Z
      1  Br        1.8052428824   -0.4826358328    0.0000000000
      2  P         0.6145336436    1.4590933267    0.0000000000
      3  N        -0.9139982923    1.1820061928    0.0000000000
      4  Br       -1.8928160272   -0.3886749134    0.0000000000
   Point Group: cs    Number of degrees of freedom:     5


   Energy is  -5540.748766982

 Hessian Updated using BFGS Update

  5 Hessian modes will be used to form the next step
  Hessian Eigenvalues:
     0.122582    0.222264    0.241396    0.275884    0.660415

 Minimum Search - Taking Simple RFO Step
 Searching for Lamda that Minimizes Along All modes
 Value Taken    Lamda =  -0.00002651
 Step Taken.  Stepsize is  0.012286

                             Maximum     Tolerance    Cnvgd?
         Gradient           0.001810      0.000300      NO
         Displacement       0.010751      0.001200      NO
         Energy change     -0.000277      0.000001      NO


 New Cartesian Coordinates Obtained by Inverse Iteration

 Displacement from previous Coordinates is:  0.008419
 ----------------------------------------------------------------
             Standard Nuclear Orientation (Angstroms)
    I     Atom           X                Y                Z
 ----------------------------------------------------------------
    1      Br      1.8035114772    -0.4806071489     0.0000000000
    2      P       0.6161138359     1.4563907954     0.0000000000
    3      N      -0.9148743793     1.1830078807     0.0000000000
    4      Br     -1.8917887274    -0.3890027540     0.0000000000
 ----------------------------------------------------------------
 Molecular Point Group                 Cs    NOp =  2
 Largest Abelian Subgroup              Cs    NOp =  2
 Nuclear Repulsion Energy =   533.3307208180 hartrees
 There are       46 alpha and       46 beta electrons
 Applying Cartesian multipole field
    Component          Value
    ---------          -----
     (2,0,0)        1.00000E-11
     (0,2,0)        2.00000E-11
     (0,0,2)       -3.00000E-11
 Nucleus-field energy     =     0.0000000129 hartrees
 Requested basis set is 6-311++G(d,p)
 There are 57 shells and 148 basis functions
 A cutoff of  1.0D-14 yielded   1371 shell pairs
 There are      9889 function pairs (     11005 Cartesian)
 Smallest overlap matrix eigenvalue = 1.74E-03
 Guess MOs from SCF MO coefficient file

 -----------------------------------------------------------------------
  General SCF calculation program by
  Eric Jon Sundstrom, Paul Horn, Yuezhi Mao, Dmitri Zuev, Alec White,
  David Stuck, Shaama M.S., Shane Yost, Joonho Lee, David Small,
  Daniel Levine, Susi Lehtola, Hugh Burton, Evgeny Epifanovsky
 -----------------------------------------------------------------------
 Hartree-Fock
 using 4 threads for integral computing
 -------------------------------------------------------
 OpenMP Integral computing Module                
 Release: version 2.0, May 2017, Q-Chem Inc. Pleasanton 
 -------------------------------------------------------
 A restricted SCF calculation will be
 performed using DIIS
 SCF converges when DIIS error is below 1.0e-08
 ---------------------------------------
  Cycle       Energy         DIIS error
 ---------------------------------------
    1   -5539.9003032783      5.22e-05  
    2   -5539.9003138410      1.92e-05  
    3   -5539.9003149455      1.37e-05  
    4   -5539.9003155165      2.77e-06  
    5   -5539.9003155722      9.81e-07  
    6   -5539.9003155832      4.17e-07  
    7   -5539.9003155848      1.46e-07  
    8   -5539.9003155850      5.24e-08  
    9   -5539.9003155850      2.14e-08  
   10   -5539.9003155850      9.08e-09  Convergence criterion met
 ---------------------------------------
 SCF time:   CPU 12.46s  wall 4.00s 
 SCF   energy in the final basis set =    -5539.9003155850
 Total energy in the final basis set =    -5539.9003155850


 ------------------------------------------------------------------------------

   CCMAN2: suite of methods based on coupled cluster
           and equation of motion theories.

   Components:
   * libvmm-1.3-trunk
     by Evgeny Epifanovsky, Ilya Kaliman.
   * libtensor-2.5-trunk
     by Evgeny Epifanovsky, Michael Wormit, Dmitry Zuev, Sam Manzer, 
        Ilya Kaliman.
   * libcc-2.5-trunk
     by Evgeny Epifanovsky, Arik Landau, Tomasz Kus, Kirill Khistyaev, 
        Dmitry Zuev, Prashant Manohar, Xintian Feng, Anna Krylov, 
        Matthew Goldey, Alec White, Thomas Jagau, Kaushik Nanda, 
        Anastasia Gunina, Alexander Kunitsa, Joonho Lee.

   CCMAN original authors:
   Anna I. Krylov, C. David Sherrill, Steven R. Gwaltney,
   Edward F. C. Byrd (2000)
   Sergey V. Levchenko, Lyudmila V. Slipchenko, Tao Wang,
   Ana-Maria C. Cristian (2003)
   Piotr A. Pieniazek, C. Melania Oana, Evgeny Epifanovsky (2007)
   Prashant Manohar (2009)

 ------------------------------------------------------------------------------


 Allocating and initializing 30808MB of RAM...
 Calculation will run on 4 cores.


 Alpha MOs, Restricted
 -- Occupied --                  
-490.07 -490.04  -80.06  -65.21  -65.17  -58.57  -58.56  -58.56
  1 A'    2 A'    3 A'    4 A'    5 A'    6 A'    1 A"    7 A'                 
-58.531 -58.530 -58.530 -15.646  -9.885  -9.851  -7.602  -7.501
  8 A'    2 A"    9 A'   10 A'   11 A'   12 A'   13 A'   14 A'                 
 -7.489  -7.488  -7.464  -7.458  -7.457  -5.495  -5.493  -5.492
  3 A"   15 A'   16 A'    4 A"   17 A'   18 A'    5 A"   19 A'                 
 -3.242  -3.236  -3.235  -3.221  -3.221  -3.203  -3.200  -3.199
 20 A'    6 A"   21 A'    7 A"   22 A'   23 A'    8 A"   24 A'                 
 -3.192  -3.192  -1.224  -1.042  -1.001  -0.735  -0.598  -0.562
  9 A"   25 A'   26 A'   27 A'   28 A'   29 A'   30 A'   31 A'                 
 -0.536  -0.449  -0.443  -0.426  -0.404  -0.397
 10 A"   11 A"   32 A'   33 A'   34 A'   12 A"                                 
 -- Virtual --                   
  0.005   0.034   0.057   0.070   0.077   0.086   0.098   0.113
 13 A"   35 A'   36 A'   37 A'   38 A'   14 A"   39 A'   40 A'                 
  0.117   0.120   0.127   0.135   0.159   0.168   0.190   0.226
 15 A"   41 A'   16 A"   42 A'   43 A'   44 A'   45 A'   46 A'                 
  0.256   0.260   0.286   0.334   0.368   0.389   0.463   0.509
 17 A"   47 A'   48 A'   49 A'   50 A'   18 A"   51 A'   52 A'                 
  0.540   0.549   0.552   0.577   0.603   0.673   0.727   0.743
 53 A'   54 A'   19 A"   20 A"   55 A'   21 A"   56 A'   57 A'                 
  0.749   0.756   0.769   0.774   0.796   0.813   0.840   0.850
 22 A"   23 A"   58 A'   24 A"   59 A'   60 A'   61 A'   62 A'                 
  0.895   0.898   0.950   0.985   1.116   1.121   1.134   1.174
 25 A"   63 A'   64 A'   26 A"   27 A"   65 A'   66 A'   67 A'                 
  1.291   1.344   1.431   1.779   1.862   1.952   2.201   2.226
 68 A'   69 A'   70 A'   28 A"   71 A'   72 A'   29 A"   73 A'                 
  2.294   2.322   2.337   2.337   2.400   2.455   2.456   2.770
 30 A"   74 A'   31 A"   75 A'   76 A'   32 A"   77 A'   78 A'                 
  2.953   4.245   4.276   4.493   4.515   4.524   4.536   4.551
 79 A'   33 A"   80 A'   81 A'   34 A"   82 A'   35 A"   36 A"                 
  4.551   4.575   4.582   4.623   4.753   4.902   7.179   7.228
 83 A'   37 A"   84 A'   85 A'   86 A'   87 A'   88 A'   89 A'                 
  7.520   8.182   8.204   8.208   8.224   8.278   8.291  14.709
 90 A'   38 A"   91 A'   39 A"   92 A'   93 A'   94 A'   40 A"                 
 14.816  14.924  36.678  49.457  49.490 166.144 293.857 293.878
 95 A'   96 A'   97 A'   98 A'   99 A'  100 A'   41 A"  101 A'                 
293.894 293.907 293.984 293.9871028.3961028.437
 42 A"  102 A'  103 A'  104 A'  105 A'  106 A'                                 

 Beta MOs, Restricted
 -- Occupied --                  
-490.07 -490.04  -80.06  -65.21  -65.17  -58.57  -58.56  -58.56
  1 A'    2 A'    3 A'    4 A'    5 A'    6 A'    1 A"    7 A'                 
-58.531 -58.530 -58.530 -15.646  -9.885  -9.851  -7.602  -7.501
  8 A'    2 A"    9 A'   10 A'   11 A'   12 A'   13 A'   14 A'                 
 -7.489  -7.488  -7.464  -7.458  -7.457  -5.495  -5.493  -5.492
  3 A"   15 A'   16 A'    4 A"   17 A'   18 A'    5 A"   19 A'                 
 -3.242  -3.236  -3.235  -3.221  -3.221  -3.203  -3.200  -3.199
 20 A'    6 A"   21 A'    7 A"   22 A'   23 A'    8 A"   24 A'                 
 -3.192  -3.192  -1.224  -1.042  -1.001  -0.735  -0.598  -0.562
  9 A"   25 A'   26 A'   27 A'   28 A'   29 A'   30 A'   31 A'                 
 -0.536  -0.449  -0.443  -0.426  -0.404  -0.397
 10 A"   11 A"   32 A'   33 A'   34 A'   12 A"                                 
 -- Virtual --                   
  0.005   0.034   0.057   0.070   0.077   0.086   0.098   0.113
 13 A"   35 A'   36 A'   37 A'   38 A'   14 A"   39 A'   40 A'                 
  0.117   0.120   0.127   0.135   0.159   0.168   0.190   0.226
 15 A"   41 A'   16 A"   42 A'   43 A'   44 A'   45 A'   46 A'                 
  0.256   0.260   0.286   0.334   0.368   0.389   0.463   0.509
 17 A"   47 A'   48 A'   49 A'   50 A'   18 A"   51 A'   52 A'                 
  0.540   0.549   0.552   0.577   0.603   0.673   0.727   0.743
 53 A'   54 A'   19 A"   20 A"   55 A'   21 A"   56 A'   57 A'                 
  0.749   0.756   0.769   0.774   0.796   0.813   0.840   0.850
 22 A"   23 A"   58 A'   24 A"   59 A'   60 A'   61 A'   62 A'                 
  0.895   0.898   0.950   0.985   1.116   1.121   1.134   1.174
 25 A"   63 A'   64 A'   26 A"   27 A"   65 A'   66 A'   67 A'                 
  1.291   1.344   1.431   1.779   1.862   1.952   2.201   2.226
 68 A'   69 A'   70 A'   28 A"   71 A'   72 A'   29 A"   73 A'                 
  2.294   2.322   2.337   2.337   2.400   2.455   2.456   2.770
 30 A"   74 A'   31 A"   75 A'   76 A'   32 A"   77 A'   78 A'                 
  2.953   4.245   4.276   4.493   4.515   4.524   4.536   4.551
 79 A'   33 A"   80 A'   81 A'   34 A"   82 A'   35 A"   36 A"                 
  4.551   4.575   4.582   4.623   4.753   4.902   7.179   7.228
 83 A'   37 A"   84 A'   85 A'   86 A'   87 A'   88 A'   89 A'                 
  7.520   8.182   8.204   8.208   8.224   8.278   8.291  14.709
 90 A'   38 A"   91 A'   39 A"   92 A'   93 A'   94 A'   40 A"                 
 14.816  14.924  36.678  49.457  49.490 166.144 293.857 293.878
 95 A'   96 A'   97 A'   98 A'   99 A'  100 A'   41 A"  101 A'                 
293.894 293.907 293.984 293.9871028.3961028.437
 42 A"  102 A'  103 A'  104 A'  105 A'  106 A'                                 

 Occupation and symmetry of molecular orbitals

 Point group: Cs (2 irreducible representations).

                           A'   A"    All 
 ------------------------------------------
 All molecular orbitals:
  - Alpha                  106  42    148 
  - Beta                   106  42    148 
 ------------------------------------------
 Alpha orbitals:
  - Frozen occupied        19   5     24  
  - Active occupied        15   7     22  
  - Active virtual         72   30    102 
  - Frozen virtual         0    0     0   
 ------------------------------------------
 Beta orbitals:
  - Frozen occupied        19   5     24  
  - Active occupied        15   7     22  
  - Active virtual         72   30    102 
  - Frozen virtual         0    0     0   
 ------------------------------------------

 Import integrals:   CPU 0.00 s  wall 0.00 s

 Import integrals:   CPU 77.10 s  wall 21.27 s

 MP2 amplitudes:   CPU 0.17 s  wall 0.12 s

Running a double precision version
           CCSD T amplitudes will be solved using DIIS.

           Start     Size      MaxIter   EConv     TConv     
           3         7         100       1.00e-07  1.00e-05  
 ------------------------------------------------------------------------------
           Energy (a.u.)   Ediff      Tdiff       Comment
 ------------------------------------------------------------------------------
         -5540.75219642                           
     1   -5540.71908312   3.31e-02   8.22e-01     
     2   -5540.74759747   2.85e-02   1.17e-01     
     3   -5540.74509909   2.50e-03   5.09e-02     
     4   -5540.74776310   2.66e-03   1.85e-02     Switched to DIIS steps.
     5   -5540.74872170   9.59e-04   1.24e-02     
     6   -5540.74876114   3.94e-05   2.88e-03     
     7   -5540.74877202   1.09e-05   1.55e-03     
     8   -5540.74878432   1.23e-05   4.20e-04     
     9   -5540.74878563   1.31e-06   2.44e-04     
    10   -5540.74878479   8.40e-07   6.78e-05     
    11   -5540.74878514   3.54e-07   2.67e-05     
    12   -5540.74878495   1.92e-07   1.33e-05     
    13   -5540.74878494   1.09e-08   5.60e-06     
 ------------------------------------------------------------------------------
         -5540.74878494                           CCSD T converged.

End of double precision
 SCF energy                 = -5539.90031558
 MP2 energy                 = -5540.75219642
 CCSD correlation energy     =    -0.84846935
 CCSD total energy           = -5540.74878494

 CCSD  T1^2 = 0.0170  T2^2 = 0.2899  Leading amplitudes:

 Amplitude    Orbitals with energies
  0.0341       11 (A") A                 ->    13 (A") A                  
              -0.4489                          0.0052                     
  0.0341       11 (A") B                 ->    13 (A") B                  
              -0.4489                          0.0052                     
  0.0240       12 (A") A                 ->    13 (A") A                  
              -0.3972                          0.0052                     
  0.0240       12 (A") B                 ->    13 (A") B                  
              -0.3972                          0.0052                     

 Amplitude    Orbitals with energies
 -0.0630       12 (A") A     12 (A") B   ->    13 (A") A     13 (A") B    
              -0.3972       -0.3972            0.0052        0.0052       
  0.0630       12 (A") A     12 (A") B   ->    13 (A") B     13 (A") A    
              -0.3972       -0.3972            0.0052        0.0052       
  0.0630       12 (A") B     12 (A") A   ->    13 (A") A     13 (A") B    
              -0.3972       -0.3972            0.0052        0.0052       
 -0.0630       12 (A") B     12 (A") A   ->    13 (A") B     13 (A") A    
              -0.3972       -0.3972            0.0052        0.0052       

 Computing CCSD intemediates for later calculations in double precision
 Finished.

Running a double precision version
           CCSD Lambda amplitudes will be solved using DIIS.
           Start     Size      MaxIter   EConv     LConv     
           3         7         100       1.00e-07  1.00e-05  
 ------------------------------------------------------------------------------
            Enorm      Ldiff       Comment
 ------------------------------------------------------------------------------
     1     5.75e-02   4.11e-02     
     2     1.65e-02   6.16e-03     
     3     7.18e-03   1.67e-03     
     4     4.21e-03   1.29e-03     Switched to DIIS steps.
     5     1.30e-03   7.79e-04     
     6     6.34e-04   2.09e-04     
     7     2.07e-04   6.38e-05     
     8     9.83e-05   4.60e-06     
     9     3.59e-05   9.64e-07     
    10     1.72e-05   2.68e-07     
    11     8.26e-06   1.26e-07     
    12     4.14e-06   8.92e-08     
    13     1.83e-06   1.42e-07     
    14     7.91e-07   2.69e-08     
    15     3.84e-07   6.29e-08     
    16     1.74e-07   2.15e-08     
    17     8.86e-08   1.26e-08     
 ------------------------------------------------------------------------------
                                   CCSD Lambda converged.

 Computing density matrices in double precision...
           Orbital response amplitudes will be solved using DIIS.
           Start     Size      MaxIter   EConv     LConv     
           3         7         100       1.00e-06  1.00e-06  
 ------------------------------------------------------------------------------
            Enorm      Ldiff       Comment
 ------------------------------------------------------------------------------
     1     1.36e-01   2.35e-03     
     2     1.39e-01   5.84e-03     
     3     1.65e-01   2.88e-02     
     4     2.24e-02   6.87e-02     Switched to DIIS steps.
     5     8.99e-03   6.67e-03     
     6     1.17e-03   9.67e-04     
     7     8.21e-04   1.57e-04     
     8     1.88e-04   2.08e-04     
     9     4.44e-05   2.45e-05     
    10     1.45e-05   2.66e-06     
    11     4.58e-06   1.47e-06     
    12     1.72e-06   3.70e-07     
    13     4.71e-07   4.54e-07     
 ------------------------------------------------------------------------------
                                   Orbital response converged.

 Computing density matrices... Done.
 CCSD calculation:   CPU 1137.87 s  wall 294.08 s

 Transferring MO TPDM to AO TPDM
 Transferring g2_o1o1o1o1
 Transferring g2_o1o1o1v1
 Transferring g2_o1o1v1v1
 Transferring g2_o1v1o1v1
 Transferring g2_o1v1v1v1
 Transferring g2_v1v1v1v1
 Adding separable TPDM
 Computing TPDM gradient
 --------------------------------------------------------
 2e gradient
  Atom          X               Y               Z
 --------------------------------------------------------
    1        -46.634148       28.663731       -0.000000  
    2        -11.410628      -36.660059        0.000000  
    3         11.329129      -17.840771       -0.000000  
    4         46.715647       25.837099       -0.000000  
 --------------------------------------------------------
 --------------------------------------------------------
 Final gradient
  Atom          X               Y               Z
 --------------------------------------------------------
    1        -46.634148       28.663731       -0.000000  
    2        -11.410628      -36.660059        0.000000  
    3         11.329129      -17.840771       -0.000000  
    4         46.715647       25.837099       -0.000000  
 --------------------------------------------------------
 Analytic gradient from two-electron contribution:   CPU 418.14 s  wall 141.75 s

 Total ccman2 time:   CPU 1637.63 s  wall 458.69 s


 --------------------------------------------------------------
             Orbital Energies (a.u.) and Symmetries
 --------------------------------------------------------------

 Alpha MOs, Restricted
 -- Occupied --                  
-490.07 -490.04  -80.06  -65.21  -65.17  -58.57  -58.56  -58.53
  1 A'    2 A'    3 A'    4 A'    5 A'    6 A'    7 A'    8 A'                 
-58.530 -15.646  -9.885  -9.851  -7.602  -7.501  -7.488  -7.464
  9 A'   10 A'   11 A'   12 A'   13 A'   14 A'   15 A'   16 A'                 
 -7.457  -5.495  -5.492 -58.564 -58.530  -7.489  -7.458  -5.493
 17 A'   18 A'   19 A'    1 A"    2 A"    3 A"    4 A"    5 A"                 
 -3.242  -3.235  -3.221  -3.203  -3.199  -3.192  -1.224  -1.042
 20 A'   21 A'   22 A'   23 A'   24 A'   25 A'   26 A'   27 A'                 
 -1.001  -0.735  -0.598  -0.562  -0.443  -0.426  -0.404  -3.236
 28 A'   29 A'   30 A'   31 A'   32 A'   33 A'   34 A'    6 A"                 
 -3.221  -3.200  -3.192  -0.536  -0.449  -0.397
  7 A"    8 A"    9 A"   10 A"   11 A"   12 A"                                 
 -- Virtual --                   
  0.034   0.057   0.070   0.077   0.098   0.113   0.120   0.135
 35 A'   36 A'   37 A'   38 A'   39 A'   40 A'   41 A'   42 A'                 
  0.159   0.168   0.190   0.226   0.260   0.286   0.334   0.368
 43 A'   44 A'   45 A'   46 A'   47 A'   48 A'   49 A'   50 A'                 
  0.463   0.509   0.540   0.549   0.603   0.727   0.743   0.769
 51 A'   52 A'   53 A'   54 A'   55 A'   56 A'   57 A'   58 A'                 
  0.796   0.813   0.840   0.850   0.898   0.950   1.121   1.134
 59 A'   60 A'   61 A'   62 A'   63 A'   64 A'   65 A'   66 A'                 
  1.174   1.291   1.344   1.431   1.862   1.952   2.226   2.322
 67 A'   68 A'   69 A'   70 A'   71 A'   72 A'   73 A'   74 A'                 
  2.337   2.400   2.456   2.770   2.953   4.276   4.493   4.524
 75 A'   76 A'   77 A'   78 A'   79 A'   80 A'   81 A'   82 A'                 
  4.551   4.582   4.623   4.753   4.902   7.179   7.228   7.520
 83 A'   84 A'   85 A'   86 A'   87 A'   88 A'   89 A'   90 A'                 
  8.204   8.224   8.278   8.291  14.816  14.924  36.678  49.457
 91 A'   92 A'   93 A'   94 A'   95 A'   96 A'   97 A'   98 A'                 
 49.490 166.144 293.878 293.907 293.984 293.9871028.3961028.437
 99 A'  100 A'  101 A'  102 A'  103 A'  104 A'  105 A'  106 A'                 
  0.005   0.086   0.117   0.127   0.256   0.389   0.552   0.577
 13 A"   14 A"   15 A"   16 A"   17 A"   18 A"   19 A"   20 A"                 
  0.673   0.749   0.756   0.774   0.895   0.985   1.116   1.779
 21 A"   22 A"   23 A"   24 A"   25 A"   26 A"   27 A"   28 A"                 
  2.201   2.294   2.337   2.455   4.245   4.515   4.536   4.551
 29 A"   30 A"   31 A"   32 A"   33 A"   34 A"   35 A"   36 A"                 
  4.575   8.182   8.208  14.709 293.857 293.894
 37 A"   38 A"   39 A"   40 A"   41 A"   42 A"                                 

 Beta MOs, Restricted
 -- Occupied --                  
-490.07 -490.04  -80.06  -65.21  -65.17  -58.57  -58.56  -58.53
  1 A'    2 A'    3 A'    4 A'    5 A'    6 A'    7 A'    8 A'                 
-58.530 -15.646  -9.885  -9.851  -7.602  -7.501  -7.488  -7.464
  9 A'   10 A'   11 A'   12 A'   13 A'   14 A'   15 A'   16 A'                 
 -7.457  -5.495  -5.492 -58.564 -58.530  -7.489  -7.458  -5.493
 17 A'   18 A'   19 A'    1 A"    2 A"    3 A"    4 A"    5 A"                 
 -3.242  -3.235  -3.221  -3.203  -3.199  -3.192  -1.224  -1.042
 20 A'   21 A'   22 A'   23 A'   24 A'   25 A'   26 A'   27 A'                 
 -1.001  -0.735  -0.598  -0.562  -0.443  -0.426  -0.404  -3.236
 28 A'   29 A'   30 A'   31 A'   32 A'   33 A'   34 A'    6 A"                 
 -3.221  -3.200  -3.192  -0.536  -0.449  -0.397
  7 A"    8 A"    9 A"   10 A"   11 A"   12 A"                                 
 -- Virtual --                   
  0.034   0.057   0.070   0.077   0.098   0.113   0.120   0.135
 35 A'   36 A'   37 A'   38 A'   39 A'   40 A'   41 A'   42 A'                 
  0.159   0.168   0.190   0.226   0.260   0.286   0.334   0.368
 43 A'   44 A'   45 A'   46 A'   47 A'   48 A'   49 A'   50 A'                 
  0.463   0.509   0.540   0.549   0.603   0.727   0.743   0.769
 51 A'   52 A'   53 A'   54 A'   55 A'   56 A'   57 A'   58 A'                 
  0.796   0.813   0.840   0.850   0.898   0.950   1.121   1.134
 59 A'   60 A'   61 A'   62 A'   63 A'   64 A'   65 A'   66 A'                 
  1.174   1.291   1.344   1.431   1.862   1.952   2.226   2.322
 67 A'   68 A'   69 A'   70 A'   71 A'   72 A'   73 A'   74 A'                 
  2.337   2.400   2.456   2.770   2.953   4.276   4.493   4.524
 75 A'   76 A'   77 A'   78 A'   79 A'   80 A'   81 A'   82 A'                 
  4.551   4.582   4.623   4.753   4.902   7.179   7.228   7.520
 83 A'   84 A'   85 A'   86 A'   87 A'   88 A'   89 A'   90 A'                 
  8.204   8.224   8.278   8.291  14.816  14.924  36.678  49.457
 91 A'   92 A'   93 A'   94 A'   95 A'   96 A'   97 A'   98 A'                 
 49.490 166.144 293.878 293.907 293.984 293.9871028.3961028.437
 99 A'  100 A'  101 A'  102 A'  103 A'  104 A'  105 A'  106 A'                 
  0.005   0.086   0.117   0.127   0.256   0.389   0.552   0.577
 13 A"   14 A"   15 A"   16 A"   17 A"   18 A"   19 A"   20 A"                 
  0.673   0.749   0.756   0.774   0.895   0.985   1.116   1.779
 21 A"   22 A"   23 A"   24 A"   25 A"   26 A"   27 A"   28 A"                 
  2.201   2.294   2.337   2.455   4.245   4.515   4.536   4.551
 29 A"   30 A"   31 A"   32 A"   33 A"   34 A"   35 A"   36 A"                 
  4.575   8.182   8.208  14.709 293.857 293.894
 37 A"   38 A"   39 A"   40 A"   41 A"   42 A"                                 
 --------------------------------------------------------------

          Ground-State Mulliken Net Atomic Charges

     Atom                 Charge (a.u.)
  ----------------------------------------
      1 Br                   -0.241139
      2 P                     0.360476
      3 N                    -0.196589
      4 Br                    0.077251
  ----------------------------------------
  Sum of atomic charges =     0.000000

 -----------------------------------------------------------------
                    Cartesian Multipole Moments
 -----------------------------------------------------------------
    Charge (ESU x 10^10)
                 0.0000
    Dipole Moment (Debye)
         X       0.2119      Y       0.3834      Z      -0.0000
       Tot       0.4381
    Quadrupole Moments (Debye-Ang)
        XX     -56.9900     XY       4.5579     YY     -54.2295
        XZ      -0.0000     YZ       0.0000     ZZ     -54.8603
    Octopole Moments (Debye-Ang^2)
       XXX     -10.6641    XXY     -16.6008    XYY       1.3956
       YYY     -31.3922    XXZ      -0.0000    XYZ      -0.0000
       YYZ       0.0000    XZZ      -0.9010    YZZ      -7.0766
       ZZZ      -0.0000
    Hexadecapole Moments (Debye-Ang^3)
      XXXX    -885.3922   XXXY       7.7585   XXYY    -190.3351
      XYYY       2.4366   YYYY    -319.4008   XXXZ       0.0000
      XXYZ      -0.0000   XYYZ      -0.0000   YYYZ       0.0000
      XXZZ    -161.8351   XYZZ      -0.8581   YYZZ     -63.6198
      XZZZ       0.0000   YZZZ       0.0000   ZZZZ     -68.5895
 -----------------------------------------------------------------
 DrvMan completing analytic gradient of the correlated energy
 Correlated dipole moment
            1
    1   0.0833612
    2   0.1508607
    3  -0.0000000
 Energy read as -5540.748784938
 Full Analytical Gradient: (in a.u., or Hartree/Bohr)
             1             2             3             4
    1    0.00005148   -0.00118128    0.00107512    0.00005468
    2   -0.00023703    0.00035944   -0.00053238    0.00040997
    3    0.00000000   -0.00000000    0.00000000    0.00000000
 Gradient time:  CPU 0.77 s  wall 0.81 s
 Geometry Optimization Parameters
   NAtoms,    NIC,     NZ,  NCons,   NDum,   NFix, NCnnct, MaxDiis
        4      14       4       0       0       0       0       0

 Cartesian Hessian Update
 Hessian Updated using BFGS Update


** GEOMETRY OPTIMIZATION IN DELOCALIZED INTERNAL COORDINATES **
   Searching for a Minimum

   Optimization Cycle:   3

                       Coordinates (Angstroms)
     ATOM                X               Y               Z
      1  Br        1.8035114772   -0.4806071489    0.0000000000
      2  P         0.6161138359    1.4563907954    0.0000000000
      3  N        -0.9148743793    1.1830078807    0.0000000000
      4  Br       -1.8917887274   -0.3890027540    0.0000000000
   Point Group: cs    Number of degrees of freedom:     5


   Energy is  -5540.748784938

 Hessian Updated using BFGS Update

  5 Hessian modes will be used to form the next step
  Hessian Eigenvalues:
     0.097755    0.226158    0.227683    0.274694    0.560454

 Minimum Search - Taking Simple RFO Step
 Searching for Lamda that Minimizes Along All modes
 Value Taken    Lamda =  -0.00000859
 Step Taken.  Stepsize is  0.007865

                             Maximum     Tolerance    Cnvgd?
         Gradient           0.000952      0.000300      NO
         Displacement       0.006741      0.001200      NO
         Energy change     -0.000018      0.000001      NO


 New Cartesian Coordinates Obtained by Inverse Iteration

 Displacement from previous Coordinates is:  0.007507
 ----------------------------------------------------------------
             Standard Nuclear Orientation (Angstroms)
    I     Atom           X                Y                Z
 ----------------------------------------------------------------
    1      Br      1.8018999005    -0.4803779374     0.0000000000
    2      P       0.6170966669     1.4552489567     0.0000000000
    3      N      -0.9160775994     1.1851436582     0.0000000000
    4      Br     -1.8899567615    -0.3902259042     0.0000000000
 ----------------------------------------------------------------
 Molecular Point Group                 Cs    NOp =  2
 Largest Abelian Subgroup              Cs    NOp =  2
 Nuclear Repulsion Energy =   533.5580993219 hartrees
 There are       46 alpha and       46 beta electrons
 Applying Cartesian multipole field
    Component          Value
    ---------          -----
     (2,0,0)        1.00000E-11
     (0,2,0)        2.00000E-11
     (0,0,2)       -3.00000E-11
 Nucleus-field energy     =     0.0000000129 hartrees
 Requested basis set is 6-311++G(d,p)
 There are 57 shells and 148 basis functions
 A cutoff of  1.0D-14 yielded   1371 shell pairs
 There are      9889 function pairs (     11005 Cartesian)
 Smallest overlap matrix eigenvalue = 1.74E-03
 Guess MOs from SCF MO coefficient file

 -----------------------------------------------------------------------
  General SCF calculation program by
  Eric Jon Sundstrom, Paul Horn, Yuezhi Mao, Dmitri Zuev, Alec White,
  David Stuck, Shaama M.S., Shane Yost, Joonho Lee, David Small,
  Daniel Levine, Susi Lehtola, Hugh Burton, Evgeny Epifanovsky
 -----------------------------------------------------------------------
 Hartree-Fock
 using 4 threads for integral computing
 -------------------------------------------------------
 OpenMP Integral computing Module                
 Release: version 2.0, May 2017, Q-Chem Inc. Pleasanton 
 -------------------------------------------------------
 A restricted SCF calculation will be
 performed using DIIS
 SCF converges when DIIS error is below 1.0e-08
 ---------------------------------------
  Cycle       Energy         DIIS error
 ---------------------------------------
    1   -5539.9001872439      4.31e-05  
    2   -5539.9001946508      1.86e-05  
    3   -5539.9001956993      1.27e-05  
    4   -5539.9001962605      2.42e-06  
    5   -5539.9001963200      8.24e-07  
    6   -5539.9001963282      2.80e-07  
    7   -5539.9001963289      1.14e-07  
    8   -5539.9001963290      4.18e-08  
    9   -5539.9001963290      1.38e-08  
   10   -5539.9001963291      6.12e-09  Convergence criterion met
 ---------------------------------------
 SCF time:   CPU 12.49s  wall 3.00s 
 SCF   energy in the final basis set =    -5539.9001963291
 Total energy in the final basis set =    -5539.9001963291


 ------------------------------------------------------------------------------

   CCMAN2: suite of methods based on coupled cluster
           and equation of motion theories.

   Components:
   * libvmm-1.3-trunk
     by Evgeny Epifanovsky, Ilya Kaliman.
   * libtensor-2.5-trunk
     by Evgeny Epifanovsky, Michael Wormit, Dmitry Zuev, Sam Manzer, 
        Ilya Kaliman.
   * libcc-2.5-trunk
     by Evgeny Epifanovsky, Arik Landau, Tomasz Kus, Kirill Khistyaev, 
        Dmitry Zuev, Prashant Manohar, Xintian Feng, Anna Krylov, 
        Matthew Goldey, Alec White, Thomas Jagau, Kaushik Nanda, 
        Anastasia Gunina, Alexander Kunitsa, Joonho Lee.

   CCMAN original authors:
   Anna I. Krylov, C. David Sherrill, Steven R. Gwaltney,
   Edward F. C. Byrd (2000)
   Sergey V. Levchenko, Lyudmila V. Slipchenko, Tao Wang,
   Ana-Maria C. Cristian (2003)
   Piotr A. Pieniazek, C. Melania Oana, Evgeny Epifanovsky (2007)
   Prashant Manohar (2009)

 ------------------------------------------------------------------------------


 Allocating and initializing 30808MB of RAM...
 Calculation will run on 4 cores.


 Alpha MOs, Restricted
 -- Occupied --                  
-490.07 -490.04  -80.06  -65.21  -65.17  -58.57  -58.56  -58.56
  1 A'    2 A'    3 A'    4 A'    5 A'    6 A'    1 A"    7 A'                 
-58.532 -58.531 -58.531 -15.646  -9.885  -9.852  -7.602  -7.500
  8 A'    2 A"    9 A'   10 A'   11 A'   12 A'   13 A'   14 A'                 
 -7.488  -7.488  -7.465  -7.458  -7.458  -5.495  -5.493  -5.492
  3 A"   15 A'   16 A'    4 A"   17 A'   18 A'    5 A"   19 A'                 
 -3.241  -3.236  -3.235  -3.221  -3.221  -3.203  -3.201  -3.200
 20 A'    6 A"   21 A'    7 A"   22 A'   23 A'    8 A"   24 A'                 
 -3.193  -3.193  -1.224  -1.043  -1.001  -0.735  -0.598  -0.561
  9 A"   25 A'   26 A'   27 A'   28 A'   29 A'   30 A'   31 A'                 
 -0.536  -0.449  -0.443  -0.426  -0.405  -0.397
 10 A"   11 A"   32 A'   33 A'   34 A'   12 A"                                 
 -- Virtual --                   
  0.005   0.034   0.057   0.070   0.077   0.086   0.098   0.113
 13 A"   35 A'   36 A'   37 A'   38 A'   14 A"   39 A'   40 A'                 
  0.117   0.120   0.127   0.135   0.159   0.168   0.190   0.226
 15 A"   41 A'   16 A"   42 A'   43 A'   44 A'   45 A'   46 A'                 
  0.256   0.260   0.286   0.334   0.368   0.389   0.463   0.509
 17 A"   47 A'   48 A'   49 A'   50 A'   18 A"   51 A'   52 A'                 
  0.540   0.549   0.552   0.577   0.603   0.672   0.727   0.742
 53 A'   54 A'   19 A"   20 A"   55 A'   21 A"   56 A'   57 A'                 
  0.749   0.756   0.769   0.774   0.796   0.813   0.839   0.850
 22 A"   23 A"   58 A'   24 A"   59 A'   60 A'   61 A'   62 A'                 
  0.894   0.898   0.950   0.985   1.116   1.120   1.134   1.174
 25 A"   63 A'   64 A'   26 A"   27 A"   65 A'   66 A'   67 A'                 
  1.291   1.343   1.431   1.779   1.862   1.952   2.201   2.226
 68 A'   69 A'   70 A'   28 A"   71 A'   72 A'   29 A"   73 A'                 
  2.293   2.322   2.336   2.337   2.400   2.455   2.456   2.771
 30 A"   74 A'   75 A'   31 A"   76 A'   32 A"   77 A'   78 A'                 
  2.952   4.245   4.277   4.491   4.515   4.524   4.536   4.551
 79 A'   33 A"   80 A'   81 A'   34 A"   82 A'   35 A"   36 A"                 
  4.551   4.575   4.581   4.623   4.753   4.902   7.179   7.228
 83 A'   37 A"   84 A'   85 A'   86 A'   87 A'   88 A'   89 A'                 
  7.519   8.183   8.204   8.207   8.224   8.278   8.291  14.709
 90 A'   38 A"   91 A'   39 A"   92 A'   93 A'   94 A'   40 A"                 
 14.816  14.922  36.678  49.457  49.490 166.143 293.858 293.879
 95 A'   96 A'   97 A'   98 A'   99 A'  100 A'   41 A"  101 A'                 
293.893 293.907 293.984 293.9871028.3961028.437
 42 A"  102 A'  103 A'  104 A'  105 A'  106 A'                                 

 Beta MOs, Restricted
 -- Occupied --                  
-490.07 -490.04  -80.06  -65.21  -65.17  -58.57  -58.56  -58.56
  1 A'    2 A'    3 A'    4 A'    5 A'    6 A'    1 A"    7 A'                 
-58.532 -58.531 -58.531 -15.646  -9.885  -9.852  -7.602  -7.500
  8 A'    2 A"    9 A'   10 A'   11 A'   12 A'   13 A'   14 A'                 
 -7.488  -7.488  -7.465  -7.458  -7.458  -5.495  -5.493  -5.492
  3 A"   15 A'   16 A'    4 A"   17 A'   18 A'    5 A"   19 A'                 
 -3.241  -3.236  -3.235  -3.221  -3.221  -3.203  -3.201  -3.200
 20 A'    6 A"   21 A'    7 A"   22 A'   23 A'    8 A"   24 A'                 
 -3.193  -3.193  -1.224  -1.043  -1.001  -0.735  -0.598  -0.561
  9 A"   25 A'   26 A'   27 A'   28 A'   29 A'   30 A'   31 A'                 
 -0.536  -0.449  -0.443  -0.426  -0.405  -0.397
 10 A"   11 A"   32 A'   33 A'   34 A'   12 A"                                 
 -- Virtual --                   
  0.005   0.034   0.057   0.070   0.077   0.086   0.098   0.113
 13 A"   35 A'   36 A'   37 A'   38 A'   14 A"   39 A'   40 A'                 
  0.117   0.120   0.127   0.135   0.159   0.168   0.190   0.226
 15 A"   41 A'   16 A"   42 A'   43 A'   44 A'   45 A'   46 A'                 
  0.256   0.260   0.286   0.334   0.368   0.389   0.463   0.509
 17 A"   47 A'   48 A'   49 A'   50 A'   18 A"   51 A'   52 A'                 
  0.540   0.549   0.552   0.577   0.603   0.672   0.727   0.742
 53 A'   54 A'   19 A"   20 A"   55 A'   21 A"   56 A'   57 A'                 
  0.749   0.756   0.769   0.774   0.796   0.813   0.839   0.850
 22 A"   23 A"   58 A'   24 A"   59 A'   60 A'   61 A'   62 A'                 
  0.894   0.898   0.950   0.985   1.116   1.120   1.134   1.174
 25 A"   63 A'   64 A'   26 A"   27 A"   65 A'   66 A'   67 A'                 
  1.291   1.343   1.431   1.779   1.862   1.952   2.201   2.226
 68 A'   69 A'   70 A'   28 A"   71 A'   72 A'   29 A"   73 A'                 
  2.293   2.322   2.336   2.337   2.400   2.455   2.456   2.771
 30 A"   74 A'   75 A'   31 A"   76 A'   32 A"   77 A'   78 A'                 
  2.952   4.245   4.277   4.491   4.515   4.524   4.536   4.551
 79 A'   33 A"   80 A'   81 A'   34 A"   82 A'   35 A"   36 A"                 
  4.551   4.575   4.581   4.623   4.753   4.902   7.179   7.228
 83 A'   37 A"   84 A'   85 A'   86 A'   87 A'   88 A'   89 A'                 
  7.519   8.183   8.204   8.207   8.224   8.278   8.291  14.709
 90 A'   38 A"   91 A'   39 A"   92 A'   93 A'   94 A'   40 A"                 
 14.816  14.922  36.678  49.457  49.490 166.143 293.858 293.879
 95 A'   96 A'   97 A'   98 A'   99 A'  100 A'   41 A"  101 A'                 
293.893 293.907 293.984 293.9871028.3961028.437
 42 A"  102 A'  103 A'  104 A'  105 A'  106 A'                                 

 Occupation and symmetry of molecular orbitals

 Point group: Cs (2 irreducible representations).

                           A'   A"    All 
 ------------------------------------------
 All molecular orbitals:
  - Alpha                  106  42    148 
  - Beta                   106  42    148 
 ------------------------------------------
 Alpha orbitals:
  - Frozen occupied        19   5     24  
  - Active occupied        15   7     22  
  - Active virtual         72   30    102 
  - Frozen virtual         0    0     0   
 ------------------------------------------
 Beta orbitals:
  - Frozen occupied        19   5     24  
  - Active occupied        15   7     22  
  - Active virtual         72   30    102 
  - Frozen virtual         0    0     0   
 ------------------------------------------

 Import integrals:   CPU 0.00 s  wall 0.00 s

 Import integrals:   CPU 75.92 s  wall 20.62 s

 MP2 amplitudes:   CPU 0.17 s  wall 0.12 s

Running a double precision version
           CCSD T amplitudes will be solved using DIIS.

           Start     Size      MaxIter   EConv     TConv     
           3         7         100       1.00e-07  1.00e-05  
 ------------------------------------------------------------------------------
           Energy (a.u.)   Ediff      Tdiff       Comment
 ------------------------------------------------------------------------------
         -5540.75224581                           
     1   -5540.71905388   3.32e-02   8.22e-01     
     2   -5540.74761038   2.86e-02   1.17e-01     
     3   -5540.74509727   2.51e-03   5.10e-02     
     4   -5540.74776734   2.67e-03   1.85e-02     Switched to DIIS steps.
     5   -5540.74872675   9.59e-04   1.24e-02     
     6   -5540.74876625   3.95e-05   2.89e-03     
     7   -5540.74877701   1.08e-05   1.55e-03     
     8   -5540.74878930   1.23e-05   4.20e-04     
     9   -5540.74879063   1.32e-06   2.45e-04     
    10   -5540.74878978   8.48e-07   6.82e-05     
    11   -5540.74879014   3.58e-07   2.68e-05     
    12   -5540.74878994   1.94e-07   1.34e-05     
    13   -5540.74878993   1.15e-08   5.59e-06     
 ------------------------------------------------------------------------------
         -5540.74878993                           CCSD T converged.

End of double precision
 SCF energy                 = -5539.90019633
 MP2 energy                 = -5540.75224581
 CCSD correlation energy     =    -0.84859360
 CCSD total energy           = -5540.74878993

 CCSD  T1^2 = 0.0170  T2^2 = 0.2901  Leading amplitudes:

 Amplitude    Orbitals with energies
  0.0339       11 (A") A                 ->    13 (A") A                  
              -0.4493                          0.0051                     
  0.0339       11 (A") B                 ->    13 (A") B                  
              -0.4493                          0.0051                     
  0.0243       12 (A") A                 ->    13 (A") A                  
              -0.3970                          0.0051                     
  0.0243       12 (A") B                 ->    13 (A") B                  
              -0.3970                          0.0051                     

 Amplitude    Orbitals with energies
 -0.0634       12 (A") A     12 (A") B   ->    13 (A") A     13 (A") B    
              -0.3970       -0.3970            0.0051        0.0051       
  0.0634       12 (A") A     12 (A") B   ->    13 (A") B     13 (A") A    
              -0.3970       -0.3970            0.0051        0.0051       
  0.0634       12 (A") B     12 (A") A   ->    13 (A") A     13 (A") B    
              -0.3970       -0.3970            0.0051        0.0051       
 -0.0634       12 (A") B     12 (A") A   ->    13 (A") B     13 (A") A    
              -0.3970       -0.3970            0.0051        0.0051       

 Computing CCSD intemediates for later calculations in double precision
 Finished.

Running a double precision version
           CCSD Lambda amplitudes will be solved using DIIS.
           Start     Size      MaxIter   EConv     LConv     
           3         7         100       1.00e-07  1.00e-05  
 ------------------------------------------------------------------------------
            Enorm      Ldiff       Comment
 ------------------------------------------------------------------------------
     1     5.76e-02   4.11e-02     
     2     1.65e-02   6.15e-03     
     3     7.18e-03   1.68e-03     
     4     4.21e-03   1.29e-03     Switched to DIIS steps.
     5     1.30e-03   7.79e-04     
     6     6.34e-04   2.10e-04     
     7     2.07e-04   6.38e-05     
     8     9.82e-05   4.60e-06     
     9     3.58e-05   9.58e-07     
    10     1.71e-05   2.68e-07     
    11     8.21e-06   1.31e-07     
    12     4.12e-06   9.23e-08     
    13     1.83e-06   1.39e-07     
    14     7.93e-07   2.50e-08     
    15     3.84e-07   6.26e-08     
    16     1.74e-07   2.12e-08     
    17     8.87e-08   1.25e-08     
 ------------------------------------------------------------------------------
                                   CCSD Lambda converged.

 Computing density matrices in double precision...
           Orbital response amplitudes will be solved using DIIS.
           Start     Size      MaxIter   EConv     LConv     
           3         7         100       1.00e-06  1.00e-06  
 ------------------------------------------------------------------------------
            Enorm      Ldiff       Comment
 ------------------------------------------------------------------------------
     1     1.36e-01   2.34e-03     
     2     1.39e-01   5.80e-03     
     3     1.66e-01   2.89e-02     
     4     2.26e-02   6.87e-02     Switched to DIIS steps.
     5     9.06e-03   6.78e-03     
     6     1.18e-03   9.67e-04     
     7     8.24e-04   1.56e-04     
     8     1.89e-04   2.07e-04     
     9     4.47e-05   2.47e-05     
    10     1.46e-05   2.68e-06     
    11     4.64e-06   1.47e-06     
    12     1.74e-06   3.74e-07     
    13     4.78e-07   4.61e-07     
 ------------------------------------------------------------------------------
                                   Orbital response converged.

 Computing density matrices... Done.
 CCSD calculation:   CPU 1136.97 s  wall 293.77 s

 Transferring MO TPDM to AO TPDM
 Transferring g2_o1o1o1o1
 Transferring g2_o1o1o1v1
 Transferring g2_o1o1v1v1
 Transferring g2_o1v1o1v1
 Transferring g2_o1v1v1v1
 Transferring g2_v1v1v1v1
 Adding separable TPDM
 Computing TPDM gradient
 --------------------------------------------------------
 2e gradient
  Atom          X               Y               Z
 --------------------------------------------------------
    1        -46.697605       28.722693        0.000000  
    2        -11.372688      -36.668456       -0.000000  
    3         11.362414      -17.908354        0.000000  
    4         46.707879       25.854117        0.000000  
 --------------------------------------------------------
 --------------------------------------------------------
 Final gradient
  Atom          X               Y               Z
 --------------------------------------------------------
    1        -46.697605       28.722693        0.000000  
    2        -11.372688      -36.668456       -0.000000  
    3         11.362414      -17.908354        0.000000  
    4         46.707879       25.854117        0.000000  
 --------------------------------------------------------
 Analytic gradient from two-electron contribution:   CPU 418.73 s  wall 142.35 s

 Total ccman2 time:   CPU 1636.43 s  wall 458.40 s


 --------------------------------------------------------------
             Orbital Energies (a.u.) and Symmetries
 --------------------------------------------------------------

 Alpha MOs, Restricted
 -- Occupied --                  
-490.07 -490.04  -80.06  -65.21  -65.17  -58.57  -58.56  -58.53
  1 A'    2 A'    3 A'    4 A'    5 A'    6 A'    7 A'    8 A'                 
-58.531 -15.646  -9.885  -9.852  -7.602  -7.500  -7.488  -7.465
  9 A'   10 A'   11 A'   12 A'   13 A'   14 A'   15 A'   16 A'                 
 -7.458  -5.495  -5.492 -58.564 -58.531  -7.488  -7.458  -5.493
 17 A'   18 A'   19 A'    1 A"    2 A"    3 A"    4 A"    5 A"                 
 -3.241  -3.235  -3.221  -3.203  -3.200  -3.193  -1.224  -1.043
 20 A'   21 A'   22 A'   23 A'   24 A'   25 A'   26 A'   27 A'                 
 -1.001  -0.735  -0.598  -0.561  -0.443  -0.426  -0.405  -3.236
 28 A'   29 A'   30 A'   31 A'   32 A'   33 A'   34 A'    6 A"                 
 -3.221  -3.201  -3.193  -0.536  -0.449  -0.397
  7 A"    8 A"    9 A"   10 A"   11 A"   12 A"                                 
 -- Virtual --                   
  0.034   0.057   0.070   0.077   0.098   0.113   0.120   0.135
 35 A'   36 A'   37 A'   38 A'   39 A'   40 A'   41 A'   42 A'                 
  0.159   0.168   0.190   0.226   0.260   0.286   0.334   0.368
 43 A'   44 A'   45 A'   46 A'   47 A'   48 A'   49 A'   50 A'                 
  0.463   0.509   0.540   0.549   0.603   0.727   0.742   0.769
 51 A'   52 A'   53 A'   54 A'   55 A'   56 A'   57 A'   58 A'                 
  0.796   0.813   0.839   0.850   0.898   0.950   1.120   1.134
 59 A'   60 A'   61 A'   62 A'   63 A'   64 A'   65 A'   66 A'                 
  1.174   1.291   1.343   1.431   1.862   1.952   2.226   2.322
 67 A'   68 A'   69 A'   70 A'   71 A'   72 A'   73 A'   74 A'                 
  2.336   2.400   2.456   2.771   2.952   4.277   4.491   4.524
 75 A'   76 A'   77 A'   78 A'   79 A'   80 A'   81 A'   82 A'                 
  4.551   4.581   4.623   4.753   4.902   7.179   7.228   7.519
 83 A'   84 A'   85 A'   86 A'   87 A'   88 A'   89 A'   90 A'                 
  8.204   8.224   8.278   8.291  14.816  14.922  36.678  49.457
 91 A'   92 A'   93 A'   94 A'   95 A'   96 A'   97 A'   98 A'                 
 49.490 166.143 293.879 293.907 293.984 293.9871028.3961028.437
 99 A'  100 A'  101 A'  102 A'  103 A'  104 A'  105 A'  106 A'                 
  0.005   0.086   0.117   0.127   0.256   0.389   0.552   0.577
 13 A"   14 A"   15 A"   16 A"   17 A"   18 A"   19 A"   20 A"                 
  0.672   0.749   0.756   0.774   0.894   0.985   1.116   1.779
 21 A"   22 A"   23 A"   24 A"   25 A"   26 A"   27 A"   28 A"                 
  2.201   2.293   2.337   2.455   4.245   4.515   4.536   4.551
 29 A"   30 A"   31 A"   32 A"   33 A"   34 A"   35 A"   36 A"                 
  4.575   8.183   8.207  14.709 293.858 293.893
 37 A"   38 A"   39 A"   40 A"   41 A"   42 A"                                 

 Beta MOs, Restricted
 -- Occupied --                  
-490.07 -490.04  -80.06  -65.21  -65.17  -58.57  -58.56  -58.53
  1 A'    2 A'    3 A'    4 A'    5 A'    6 A'    7 A'    8 A'                 
-58.531 -15.646  -9.885  -9.852  -7.602  -7.500  -7.488  -7.465
  9 A'   10 A'   11 A'   12 A'   13 A'   14 A'   15 A'   16 A'                 
 -7.458  -5.495  -5.492 -58.564 -58.531  -7.488  -7.458  -5.493
 17 A'   18 A'   19 A'    1 A"    2 A"    3 A"    4 A"    5 A"                 
 -3.241  -3.235  -3.221  -3.203  -3.200  -3.193  -1.224  -1.043
 20 A'   21 A'   22 A'   23 A'   24 A'   25 A'   26 A'   27 A'                 
 -1.001  -0.735  -0.598  -0.561  -0.443  -0.426  -0.405  -3.236
 28 A'   29 A'   30 A'   31 A'   32 A'   33 A'   34 A'    6 A"                 
 -3.221  -3.201  -3.193  -0.536  -0.449  -0.397
  7 A"    8 A"    9 A"   10 A"   11 A"   12 A"                                 
 -- Virtual --                   
  0.034   0.057   0.070   0.077   0.098   0.113   0.120   0.135
 35 A'   36 A'   37 A'   38 A'   39 A'   40 A'   41 A'   42 A'                 
  0.159   0.168   0.190   0.226   0.260   0.286   0.334   0.368
 43 A'   44 A'   45 A'   46 A'   47 A'   48 A'   49 A'   50 A'                 
  0.463   0.509   0.540   0.549   0.603   0.727   0.742   0.769
 51 A'   52 A'   53 A'   54 A'   55 A'   56 A'   57 A'   58 A'                 
  0.796   0.813   0.839   0.850   0.898   0.950   1.120   1.134
 59 A'   60 A'   61 A'   62 A'   63 A'   64 A'   65 A'   66 A'                 
  1.174   1.291   1.343   1.431   1.862   1.952   2.226   2.322
 67 A'   68 A'   69 A'   70 A'   71 A'   72 A'   73 A'   74 A'                 
  2.336   2.400   2.456   2.771   2.952   4.277   4.491   4.524
 75 A'   76 A'   77 A'   78 A'   79 A'   80 A'   81 A'   82 A'                 
  4.551   4.581   4.623   4.753   4.902   7.179   7.228   7.519
 83 A'   84 A'   85 A'   86 A'   87 A'   88 A'   89 A'   90 A'                 
  8.204   8.224   8.278   8.291  14.816  14.922  36.678  49.457
 91 A'   92 A'   93 A'   94 A'   95 A'   96 A'   97 A'   98 A'                 
 49.490 166.143 293.879 293.907 293.984 293.9871028.3961028.437
 99 A'  100 A'  101 A'  102 A'  103 A'  104 A'  105 A'  106 A'                 
  0.005   0.086   0.117   0.127   0.256   0.389   0.552   0.577
 13 A"   14 A"   15 A"   16 A"   17 A"   18 A"   19 A"   20 A"                 
  0.672   0.749   0.756   0.774   0.894   0.985   1.116   1.779
 21 A"   22 A"   23 A"   24 A"   25 A"   26 A"   27 A"   28 A"                 
  2.201   2.293   2.337   2.455   4.245   4.515   4.536   4.551
 29 A"   30 A"   31 A"   32 A"   33 A"   34 A"   35 A"   36 A"                 
  4.575   8.183   8.207  14.709 293.858 293.893
 37 A"   38 A"   39 A"   40 A"   41 A"   42 A"                                 
 --------------------------------------------------------------

          Ground-State Mulliken Net Atomic Charges

     Atom                 Charge (a.u.)
  ----------------------------------------
      1 Br                   -0.239118
      2 P                     0.360163
      3 N                    -0.197070
      4 Br                    0.076026
  ----------------------------------------
  Sum of atomic charges =    -0.000000

 -----------------------------------------------------------------
                    Cartesian Multipole Moments
 -----------------------------------------------------------------
    Charge (ESU x 10^10)
                 0.0000
    Dipole Moment (Debye)
         X       0.2412      Y       0.3650      Z      -0.0000
       Tot       0.4375
    Quadrupole Moments (Debye-Ang)
        XX     -56.9846     XY       4.5400     YY     -54.2566
        XZ       0.0000     YZ      -0.0000     ZZ     -54.8626
    Octopole Moments (Debye-Ang^2)
       XXX     -10.4615    XXY     -16.6079    XYY       1.4093
       YYY     -31.4485    XXZ      -0.0000    XYZ       0.0000
       YYZ      -0.0000    XZZ      -0.8807    YZZ      -7.0762
       ZZZ       0.0000
    Hexadecapole Moments (Debye-Ang^3)
      XXXX    -884.1222   XXXY       7.4833   XXYY    -190.1785
      XYYY       2.2875   YYYY    -319.5766   XXXZ       0.0000
      XXYZ       0.0000   XYYZ       0.0000   YYYZ      -0.0000
      XXZZ    -161.6051   XYZZ      -0.9158   YYZZ     -63.6497
      XZZZ       0.0000   YZZZ      -0.0000   ZZZZ     -68.5918
 -----------------------------------------------------------------
 DrvMan completing analytic gradient of the correlated energy
 Correlated dipole moment
            1
    1   0.0949093
    2   0.1436183
    3  -0.0000000
 Energy read as -5540.748789931
 Full Analytical Gradient: (in a.u., or Hartree/Bohr)
             1             2             3             4
    1   -0.00007851   -0.00005753    0.00010856    0.00002748
    2    0.00012836   -0.00005484   -0.00027152    0.00019800
    3   -0.00000000    0.00000000   -0.00000000   -0.00000000
 Gradient time:  CPU 0.77 s  wall 0.81 s
 Geometry Optimization Parameters
   NAtoms,    NIC,     NZ,  NCons,   NDum,   NFix, NCnnct, MaxDiis
        4      14       4       0       0       0       0       0

 Cartesian Hessian Update
 Hessian Updated using BFGS Update


** GEOMETRY OPTIMIZATION IN DELOCALIZED INTERNAL COORDINATES **
   Searching for a Minimum

   Optimization Cycle:   4

                       Coordinates (Angstroms)
     ATOM                X               Y               Z
      1  Br        1.8018999005   -0.4803779374    0.0000000000
      2  P         0.6170966669    1.4552489567    0.0000000000
      3  N        -0.9160775994    1.1851436582    0.0000000000
      4  Br       -1.8899567615   -0.3902259042    0.0000000000
   Point Group: cs    Number of degrees of freedom:     5


   Energy is  -5540.748789931

 Hessian Updated using BFGS Update

  5 Hessian modes will be used to form the next step
  Hessian Eigenvalues:
     0.095529    0.189705    0.227202    0.278722    0.565447

 Minimum Search - Taking Simple RFO Step
 Searching for Lamda that Minimizes Along All modes
 Value Taken    Lamda =   0.00000000
 Step Taken.  Stepsize is  0.002317

                             Maximum     Tolerance    Cnvgd?
         Gradient           0.000302      0.000300      NO
         Displacement       0.001528      0.001200      NO
         Energy change     -0.000005      0.000001      NO


 New Cartesian Coordinates Obtained by Inverse Iteration

 Displacement from previous Coordinates is:  0.003700
 ----------------------------------------------------------------
             Standard Nuclear Orientation (Angstroms)
    I     Atom           X                Y                Z
 ----------------------------------------------------------------
    1      Br      1.8011911704    -0.4808907610     0.0000000000
    2      P       0.6171320712     1.4553512772     0.0000000000
    3      N      -0.9165446146     1.1862015473     0.0000000000
    4      Br     -1.8888164204    -0.3908732903     0.0000000000
 ----------------------------------------------------------------
 Molecular Point Group                 Cs    NOp =  2
 Largest Abelian Subgroup              Cs    NOp =  2
 Nuclear Repulsion Energy =   533.6132556010 hartrees
 There are       46 alpha and       46 beta electrons
 Applying Cartesian multipole field
    Component          Value
    ---------          -----
     (2,0,0)        1.00000E-11
     (0,2,0)        2.00000E-11
     (0,0,2)       -3.00000E-11
 Nucleus-field energy     =     0.0000000129 hartrees
 Requested basis set is 6-311++G(d,p)
 There are 57 shells and 148 basis functions
 A cutoff of  1.0D-14 yielded   1371 shell pairs
 There are      9889 function pairs (     11005 Cartesian)
 Smallest overlap matrix eigenvalue = 1.74E-03
 Guess MOs from SCF MO coefficient file

 -----------------------------------------------------------------------
  General SCF calculation program by
  Eric Jon Sundstrom, Paul Horn, Yuezhi Mao, Dmitri Zuev, Alec White,
  David Stuck, Shaama M.S., Shane Yost, Joonho Lee, David Small,
  Daniel Levine, Susi Lehtola, Hugh Burton, Evgeny Epifanovsky
 -----------------------------------------------------------------------
 Hartree-Fock
 using 4 threads for integral computing
 -------------------------------------------------------
 OpenMP Integral computing Module                
 Release: version 2.0, May 2017, Q-Chem Inc. Pleasanton 
 -------------------------------------------------------
 A restricted SCF calculation will be
 performed using DIIS
 SCF converges when DIIS error is below 1.0e-08
 ---------------------------------------
  Cycle       Energy         DIIS error
 ---------------------------------------
    1   -5539.9001543019      1.45e-05  
    2   -5539.9001552563      5.65e-06  
    3   -5539.9001553958      4.28e-06  
    4   -5539.9001554633      9.45e-07  
    5   -5539.9001554739      2.51e-07  
    6   -5539.9001554745      9.31e-08  
    7   -5539.9001554747      3.67e-08  
    8   -5539.9001554747      1.65e-08  
    9   -5539.9001554747      5.79e-09  Convergence criterion met
 ---------------------------------------
 SCF time:   CPU 11.18s  wall 3.00s 
 SCF   energy in the final basis set =    -5539.9001554747
 Total energy in the final basis set =    -5539.9001554747


 ------------------------------------------------------------------------------

   CCMAN2: suite of methods based on coupled cluster
           and equation of motion theories.

   Components:
   * libvmm-1.3-trunk
     by Evgeny Epifanovsky, Ilya Kaliman.
   * libtensor-2.5-trunk
     by Evgeny Epifanovsky, Michael Wormit, Dmitry Zuev, Sam Manzer, 
        Ilya Kaliman.
   * libcc-2.5-trunk
     by Evgeny Epifanovsky, Arik Landau, Tomasz Kus, Kirill Khistyaev, 
        Dmitry Zuev, Prashant Manohar, Xintian Feng, Anna Krylov, 
        Matthew Goldey, Alec White, Thomas Jagau, Kaushik Nanda, 
        Anastasia Gunina, Alexander Kunitsa, Joonho Lee.

   CCMAN original authors:
   Anna I. Krylov, C. David Sherrill, Steven R. Gwaltney,
   Edward F. C. Byrd (2000)
   Sergey V. Levchenko, Lyudmila V. Slipchenko, Tao Wang,
   Ana-Maria C. Cristian (2003)
   Piotr A. Pieniazek, C. Melania Oana, Evgeny Epifanovsky (2007)
   Prashant Manohar (2009)

 ------------------------------------------------------------------------------


 Allocating and initializing 30808MB of RAM...
 Calculation will run on 4 cores.


 Alpha MOs, Restricted
 -- Occupied --                  
-490.07 -490.04  -80.06  -65.21  -65.17  -58.57  -58.56  -58.56
  1 A'    2 A'    3 A'    4 A'    5 A'    6 A'    1 A"    7 A'                 
-58.532 -58.531 -58.531 -15.646  -9.885  -9.852  -7.602  -7.500
  8 A'    2 A"    9 A'   10 A'   11 A'   12 A'   13 A'   14 A'                 
 -7.488  -7.488  -7.465  -7.458  -7.458  -5.495  -5.493  -5.492
  3 A"   15 A'   16 A'    4 A"   17 A'   18 A'    5 A"   19 A'                 
 -3.241  -3.236  -3.235  -3.221  -3.221  -3.203  -3.201  -3.200
 20 A'    6 A"   21 A'    7 A"   22 A'   23 A'    8 A"   24 A'                 
 -3.193  -3.193  -1.223  -1.042  -1.001  -0.735  -0.598  -0.561
  9 A"   25 A'   26 A'   27 A'   28 A'   29 A'   30 A'   31 A'                 
 -0.536  -0.449  -0.443  -0.426  -0.405  -0.397
 10 A"   11 A"   32 A'   33 A'   34 A'   12 A"                                 
 -- Virtual --                   
  0.005   0.034   0.057   0.070   0.077   0.086   0.098   0.113
 13 A"   35 A'   36 A'   37 A'   38 A'   14 A"   39 A'   40 A'                 
  0.117   0.120   0.126   0.135   0.159   0.168   0.190   0.226
 15 A"   41 A'   16 A"   42 A'   43 A'   44 A'   45 A'   46 A'                 
  0.256   0.260   0.286   0.334   0.368   0.389   0.463   0.509
 17 A"   47 A'   48 A'   49 A'   50 A'   18 A"   51 A'   52 A'                 
  0.540   0.549   0.552   0.577   0.603   0.672   0.727   0.742
 53 A'   54 A'   19 A"   20 A"   55 A'   21 A"   56 A'   57 A'                 
  0.749   0.756   0.769   0.774   0.797   0.813   0.839   0.850
 22 A"   23 A"   58 A'   24 A"   59 A'   60 A'   61 A'   62 A'                 
  0.894   0.898   0.950   0.985   1.116   1.120   1.134   1.173
 25 A"   63 A'   64 A'   26 A"   27 A"   65 A'   66 A'   67 A'                 
  1.291   1.343   1.431   1.779   1.862   1.952   2.201   2.226
 68 A'   69 A'   70 A'   28 A"   71 A'   72 A'   29 A"   73 A'                 
  2.293   2.322   2.336   2.337   2.400   2.454   2.456   2.771
 30 A"   74 A'   75 A'   31 A"   76 A'   32 A"   77 A'   78 A'                 
  2.951   4.245   4.276   4.490   4.515   4.524   4.536   4.551
 79 A'   33 A"   80 A'   81 A'   34 A"   82 A'   35 A"   36 A"                 
  4.551   4.575   4.581   4.623   4.753   4.902   7.179   7.227
 83 A'   37 A"   84 A'   85 A'   86 A'   87 A'   88 A'   89 A'                 
  7.519   8.183   8.204   8.207   8.224   8.278   8.291  14.709
 90 A'   38 A"   91 A'   39 A"   92 A'   93 A'   94 A'   40 A"                 
 14.815  14.922  36.678  49.457  49.490 166.142 293.858 293.879
 95 A'   96 A'   97 A'   98 A'   99 A'  100 A'   41 A"  101 A'                 
293.893 293.907 293.984 293.9871028.3961028.437
 42 A"  102 A'  103 A'  104 A'  105 A'  106 A'                                 

 Beta MOs, Restricted
 -- Occupied --                  
-490.07 -490.04  -80.06  -65.21  -65.17  -58.57  -58.56  -58.56
  1 A'    2 A'    3 A'    4 A'    5 A'    6 A'    1 A"    7 A'                 
-58.532 -58.531 -58.531 -15.646  -9.885  -9.852  -7.602  -7.500
  8 A'    2 A"    9 A'   10 A'   11 A'   12 A'   13 A'   14 A'                 
 -7.488  -7.488  -7.465  -7.458  -7.458  -5.495  -5.493  -5.492
  3 A"   15 A'   16 A'    4 A"   17 A'   18 A'    5 A"   19 A'                 
 -3.241  -3.236  -3.235  -3.221  -3.221  -3.203  -3.201  -3.200
 20 A'    6 A"   21 A'    7 A"   22 A'   23 A'    8 A"   24 A'                 
 -3.193  -3.193  -1.223  -1.042  -1.001  -0.735  -0.598  -0.561
  9 A"   25 A'   26 A'   27 A'   28 A'   29 A'   30 A'   31 A'                 
 -0.536  -0.449  -0.443  -0.426  -0.405  -0.397
 10 A"   11 A"   32 A'   33 A'   34 A'   12 A"                                 
 -- Virtual --                   
  0.005   0.034   0.057   0.070   0.077   0.086   0.098   0.113
 13 A"   35 A'   36 A'   37 A'   38 A'   14 A"   39 A'   40 A'                 
  0.117   0.120   0.126   0.135   0.159   0.168   0.190   0.226
 15 A"   41 A'   16 A"   42 A'   43 A'   44 A'   45 A'   46 A'                 
  0.256   0.260   0.286   0.334   0.368   0.389   0.463   0.509
 17 A"   47 A'   48 A'   49 A'   50 A'   18 A"   51 A'   52 A'                 
  0.540   0.549   0.552   0.577   0.603   0.672   0.727   0.742
 53 A'   54 A'   19 A"   20 A"   55 A'   21 A"   56 A'   57 A'                 
  0.749   0.756   0.769   0.774   0.797   0.813   0.839   0.850
 22 A"   23 A"   58 A'   24 A"   59 A'   60 A'   61 A'   62 A'                 
  0.894   0.898   0.950   0.985   1.116   1.120   1.134   1.173
 25 A"   63 A'   64 A'   26 A"   27 A"   65 A'   66 A'   67 A'                 
  1.291   1.343   1.431   1.779   1.862   1.952   2.201   2.226
 68 A'   69 A'   70 A'   28 A"   71 A'   72 A'   29 A"   73 A'                 
  2.293   2.322   2.336   2.337   2.400   2.454   2.456   2.771
 30 A"   74 A'   75 A'   31 A"   76 A'   32 A"   77 A'   78 A'                 
  2.951   4.245   4.276   4.490   4.515   4.524   4.536   4.551
 79 A'   33 A"   80 A'   81 A'   34 A"   82 A'   35 A"   36 A"                 
  4.551   4.575   4.581   4.623   4.753   4.902   7.179   7.227
 83 A'   37 A"   84 A'   85 A'   86 A'   87 A'   88 A'   89 A'                 
  7.519   8.183   8.204   8.207   8.224   8.278   8.291  14.709
 90 A'   38 A"   91 A'   39 A"   92 A'   93 A'   94 A'   40 A"                 
 14.815  14.922  36.678  49.457  49.490 166.142 293.858 293.879
 95 A'   96 A'   97 A'   98 A'   99 A'  100 A'   41 A"  101 A'                 
293.893 293.907 293.984 293.9871028.3961028.437
 42 A"  102 A'  103 A'  104 A'  105 A'  106 A'                                 

 Occupation and symmetry of molecular orbitals

 Point group: Cs (2 irreducible representations).

                           A'   A"    All 
 ------------------------------------------
 All molecular orbitals:
  - Alpha                  106  42    148 
  - Beta                   106  42    148 
 ------------------------------------------
 Alpha orbitals:
  - Frozen occupied        19   5     24  
  - Active occupied        15   7     22  
  - Active virtual         72   30    102 
  - Frozen virtual         0    0     0   
 ------------------------------------------
 Beta orbitals:
  - Frozen occupied        19   5     24  
  - Active occupied        15   7     22  
  - Active virtual         72   30    102 
  - Frozen virtual         0    0     0   
 ------------------------------------------

 Import integrals:   CPU 0.00 s  wall 0.00 s

 Import integrals:   CPU 75.32 s  wall 20.52 s

 MP2 amplitudes:   CPU 0.17 s  wall 0.12 s

Running a double precision version
           CCSD T amplitudes will be solved using DIIS.

           Start     Size      MaxIter   EConv     TConv     
           3         7         100       1.00e-07  1.00e-05  
 ------------------------------------------------------------------------------
           Energy (a.u.)   Ediff      Tdiff       Comment
 ------------------------------------------------------------------------------
         -5540.75225439                           
     1   -5540.71904240   3.32e-02   8.22e-01     
     2   -5540.74761276   2.86e-02   1.17e-01     
     3   -5540.74509522   2.52e-03   5.10e-02     
     4   -5540.74776739   2.67e-03   1.85e-02     Switched to DIIS steps.
     5   -5540.74872725   9.60e-04   1.24e-02     
     6   -5540.74876678   3.95e-05   2.89e-03     
     7   -5540.74877751   1.07e-05   1.55e-03     
     8   -5540.74878982   1.23e-05   4.20e-04     
     9   -5540.74879114   1.32e-06   2.45e-04     
    10   -5540.74879029   8.48e-07   6.83e-05     
    11   -5540.74879065   3.59e-07   2.69e-05     
    12   -5540.74879046   1.95e-07   1.34e-05     
    13   -5540.74879045   1.15e-08   5.61e-06     
 ------------------------------------------------------------------------------
         -5540.74879045                           CCSD T converged.

End of double precision
 SCF energy                 = -5539.90015547
 MP2 energy                 = -5540.75225439
 CCSD correlation energy     =    -0.84863497
 CCSD total energy           = -5540.74879045

 CCSD  T1^2 = 0.0170  T2^2 = 0.2901  Leading amplitudes:

 Amplitude    Orbitals with energies
 -0.0339       11 (A") A                 ->    13 (A") A                  
              -0.4493                          0.0050                     
 -0.0339       11 (A") B                 ->    13 (A") B                  
              -0.4493                          0.0050                     
 -0.0244       12 (A") A                 ->    13 (A") A                  
              -0.3971                          0.0050                     
 -0.0244       12 (A") B                 ->    13 (A") B                  
              -0.3971                          0.0050                     

 Amplitude    Orbitals with energies
 -0.0634       12 (A") A     12 (A") B   ->    13 (A") A     13 (A") B    
              -0.3971       -0.3971            0.0050        0.0050       
  0.0634       12 (A") A     12 (A") B   ->    13 (A") B     13 (A") A    
              -0.3971       -0.3971            0.0050        0.0050       
  0.0634       12 (A") B     12 (A") A   ->    13 (A") A     13 (A") B    
              -0.3971       -0.3971            0.0050        0.0050       
 -0.0634       12 (A") B     12 (A") A   ->    13 (A") B     13 (A") A    
              -0.3971       -0.3971            0.0050        0.0050       

 Computing CCSD intemediates for later calculations in double precision
 Finished.

Running a double precision version
           CCSD Lambda amplitudes will be solved using DIIS.
           Start     Size      MaxIter   EConv     LConv     
           3         7         100       1.00e-07  1.00e-05  
 ------------------------------------------------------------------------------
            Enorm      Ldiff       Comment
 ------------------------------------------------------------------------------
     1     5.76e-02   4.12e-02     
     2     1.65e-02   6.15e-03     
     3     7.18e-03   1.68e-03     
     4     4.21e-03   1.29e-03     Switched to DIIS steps.
     5     1.30e-03   7.79e-04     
     6     6.35e-04   2.10e-04     
     7     2.07e-04   6.39e-05     
     8     9.83e-05   4.59e-06     
     9     3.59e-05   9.68e-07     
    10     1.72e-05   2.71e-07     
    11     8.23e-06   1.31e-07     
    12     4.13e-06   9.28e-08     
    13     1.83e-06   1.39e-07     
    14     7.95e-07   2.46e-08     
    15     3.85e-07   6.27e-08     
    16     1.74e-07   2.12e-08     
    17     8.90e-08   1.26e-08     
 ------------------------------------------------------------------------------
                                   CCSD Lambda converged.

 Computing density matrices in double precision...
           Orbital response amplitudes will be solved using DIIS.
           Start     Size      MaxIter   EConv     LConv     
           3         7         100       1.00e-06  1.00e-06  
 ------------------------------------------------------------------------------
            Enorm      Ldiff       Comment
 ------------------------------------------------------------------------------
     1     1.36e-01   2.35e-03     
     2     1.39e-01   5.77e-03     
     3     1.66e-01   2.90e-02     
     4     2.26e-02   6.87e-02     Switched to DIIS steps.
     5     9.08e-03   6.81e-03     
     6     1.18e-03   9.67e-04     
     7     8.25e-04   1.55e-04     
     8     1.90e-04   2.07e-04     
     9     4.48e-05   2.47e-05     
    10     1.46e-05   2.69e-06     
    11     4.64e-06   1.47e-06     
    12     1.75e-06   3.74e-07     
    13     4.81e-07   4.64e-07     
 ------------------------------------------------------------------------------
                                   Orbital response converged.

 Computing density matrices... Done.
 CCSD calculation:   CPU 1135.95 s  wall 293.46 s

 Transferring MO TPDM to AO TPDM
 Transferring g2_o1o1o1o1
 Transferring g2_o1o1o1v1
 Transferring g2_o1o1v1v1
 Transferring g2_o1v1o1v1
 Transferring g2_o1v1v1v1
 Transferring g2_v1v1v1v1
 Adding separable TPDM
 Computing TPDM gradient
 --------------------------------------------------------
 2e gradient
  Atom          X               Y               Z
 --------------------------------------------------------
    1        -46.707219       28.731685       -0.000000  
    2        -11.378106      -36.665013        0.000000  
    3         11.382344      -17.933734       -0.000000  
    4         46.702981       25.867062       -0.000000  
 --------------------------------------------------------
 --------------------------------------------------------
 Final gradient
  Atom          X               Y               Z
 --------------------------------------------------------
    1        -46.707219       28.731685       -0.000000  
    2        -11.378106      -36.665013        0.000000  
    3         11.382344      -17.933734       -0.000000  
    4         46.702981       25.867062       -0.000000  
 --------------------------------------------------------
 Analytic gradient from two-electron contribution:   CPU 422.66 s  wall 140.96 s

 Total ccman2 time:   CPU 1638.49 s  wall 456.56 s


 --------------------------------------------------------------
             Orbital Energies (a.u.) and Symmetries
 --------------------------------------------------------------

 Alpha MOs, Restricted
 -- Occupied --                  
-490.07 -490.04  -80.06  -65.21  -65.17  -58.57  -58.56  -58.53
  1 A'    2 A'    3 A'    4 A'    5 A'    6 A'    7 A'    8 A'                 
-58.531 -15.646  -9.885  -9.852  -7.602  -7.500  -7.488  -7.465
  9 A'   10 A'   11 A'   12 A'   13 A'   14 A'   15 A'   16 A'                 
 -7.458  -5.495  -5.492 -58.564 -58.531  -7.488  -7.458  -5.493
 17 A'   18 A'   19 A'    1 A"    2 A"    3 A"    4 A"    5 A"                 
 -3.241  -3.235  -3.221  -3.203  -3.200  -3.193  -1.223  -1.042
 20 A'   21 A'   22 A'   23 A'   24 A'   25 A'   26 A'   27 A'                 
 -1.001  -0.735  -0.598  -0.561  -0.443  -0.426  -0.405  -3.236
 28 A'   29 A'   30 A'   31 A'   32 A'   33 A'   34 A'    6 A"                 
 -3.221  -3.201  -3.193  -0.536  -0.449  -0.397
  7 A"    8 A"    9 A"   10 A"   11 A"   12 A"                                 
 -- Virtual --                   
  0.034   0.057   0.070   0.077   0.098   0.113   0.120   0.135
 35 A'   36 A'   37 A'   38 A'   39 A'   40 A'   41 A'   42 A'                 
  0.159   0.168   0.190   0.226   0.260   0.286   0.334   0.368
 43 A'   44 A'   45 A'   46 A'   47 A'   48 A'   49 A'   50 A'                 
  0.463   0.509   0.540   0.549   0.603   0.727   0.742   0.769
 51 A'   52 A'   53 A'   54 A'   55 A'   56 A'   57 A'   58 A'                 
  0.797   0.813   0.839   0.850   0.898   0.950   1.120   1.134
 59 A'   60 A'   61 A'   62 A'   63 A'   64 A'   65 A'   66 A'                 
  1.173   1.291   1.343   1.431   1.862   1.952   2.226   2.322
 67 A'   68 A'   69 A'   70 A'   71 A'   72 A'   73 A'   74 A'                 
  2.336   2.400   2.456   2.771   2.951   4.276   4.490   4.524
 75 A'   76 A'   77 A'   78 A'   79 A'   80 A'   81 A'   82 A'                 
  4.551   4.581   4.623   4.753   4.902   7.179   7.227   7.519
 83 A'   84 A'   85 A'   86 A'   87 A'   88 A'   89 A'   90 A'                 
  8.204   8.224   8.278   8.291  14.815  14.922  36.678  49.457
 91 A'   92 A'   93 A'   94 A'   95 A'   96 A'   97 A'   98 A'                 
 49.490 166.142 293.879 293.907 293.984 293.9871028.3961028.437
 99 A'  100 A'  101 A'  102 A'  103 A'  104 A'  105 A'  106 A'                 
  0.005   0.086   0.117   0.126   0.256   0.389   0.552   0.577
 13 A"   14 A"   15 A"   16 A"   17 A"   18 A"   19 A"   20 A"                 
  0.672   0.749   0.756   0.774   0.894   0.985   1.116   1.779
 21 A"   22 A"   23 A"   24 A"   25 A"   26 A"   27 A"   28 A"                 
  2.201   2.293   2.337   2.454   4.245   4.515   4.536   4.551
 29 A"   30 A"   31 A"   32 A"   33 A"   34 A"   35 A"   36 A"                 
  4.575   8.183   8.207  14.709 293.858 293.893
 37 A"   38 A"   39 A"   40 A"   41 A"   42 A"                                 

 Beta MOs, Restricted
 -- Occupied --                  
-490.07 -490.04  -80.06  -65.21  -65.17  -58.57  -58.56  -58.53
  1 A'    2 A'    3 A'    4 A'    5 A'    6 A'    7 A'    8 A'                 
-58.531 -15.646  -9.885  -9.852  -7.602  -7.500  -7.488  -7.465
  9 A'   10 A'   11 A'   12 A'   13 A'   14 A'   15 A'   16 A'                 
 -7.458  -5.495  -5.492 -58.564 -58.531  -7.488  -7.458  -5.493
 17 A'   18 A'   19 A'    1 A"    2 A"    3 A"    4 A"    5 A"                 
 -3.241  -3.235  -3.221  -3.203  -3.200  -3.193  -1.223  -1.042
 20 A'   21 A'   22 A'   23 A'   24 A'   25 A'   26 A'   27 A'                 
 -1.001  -0.735  -0.598  -0.561  -0.443  -0.426  -0.405  -3.236
 28 A'   29 A'   30 A'   31 A'   32 A'   33 A'   34 A'    6 A"                 
 -3.221  -3.201  -3.193  -0.536  -0.449  -0.397
  7 A"    8 A"    9 A"   10 A"   11 A"   12 A"                                 
 -- Virtual --                   
  0.034   0.057   0.070   0.077   0.098   0.113   0.120   0.135
 35 A'   36 A'   37 A'   38 A'   39 A'   40 A'   41 A'   42 A'                 
  0.159   0.168   0.190   0.226   0.260   0.286   0.334   0.368
 43 A'   44 A'   45 A'   46 A'   47 A'   48 A'   49 A'   50 A'                 
  0.463   0.509   0.540   0.549   0.603   0.727   0.742   0.769
 51 A'   52 A'   53 A'   54 A'   55 A'   56 A'   57 A'   58 A'                 
  0.797   0.813   0.839   0.850   0.898   0.950   1.120   1.134
 59 A'   60 A'   61 A'   62 A'   63 A'   64 A'   65 A'   66 A'                 
  1.173   1.291   1.343   1.431   1.862   1.952   2.226   2.322
 67 A'   68 A'   69 A'   70 A'   71 A'   72 A'   73 A'   74 A'                 
  2.336   2.400   2.456   2.771   2.951   4.276   4.490   4.524
 75 A'   76 A'   77 A'   78 A'   79 A'   80 A'   81 A'   82 A'                 
  4.551   4.581   4.623   4.753   4.902   7.179   7.227   7.519
 83 A'   84 A'   85 A'   86 A'   87 A'   88 A'   89 A'   90 A'                 
  8.204   8.224   8.278   8.291  14.815  14.922  36.678  49.457
 91 A'   92 A'   93 A'   94 A'   95 A'   96 A'   97 A'   98 A'                 
 49.490 166.142 293.879 293.907 293.984 293.9871028.3961028.437
 99 A'  100 A'  101 A'  102 A'  103 A'  104 A'  105 A'  106 A'                 
  0.005   0.086   0.117   0.126   0.256   0.389   0.552   0.577
 13 A"   14 A"   15 A"   16 A"   17 A"   18 A"   19 A"   20 A"                 
  0.672   0.749   0.756   0.774   0.894   0.985   1.116   1.779
 21 A"   22 A"   23 A"   24 A"   25 A"   26 A"   27 A"   28 A"                 
  2.201   2.293   2.337   2.454   4.245   4.515   4.536   4.551
 29 A"   30 A"   31 A"   32 A"   33 A"   34 A"   35 A"   36 A"                 
  4.575   8.183   8.207  14.709 293.858 293.893
 37 A"   38 A"   39 A"   40 A"   41 A"   42 A"                                 
 --------------------------------------------------------------

          Ground-State Mulliken Net Atomic Charges

     Atom                 Charge (a.u.)
  ----------------------------------------
      1 Br                   -0.238798
      2 P                     0.360111
      3 N                    -0.197038
      4 Br                    0.075726
  ----------------------------------------
  Sum of atomic charges =    -0.000000

 -----------------------------------------------------------------
                    Cartesian Multipole Moments
 -----------------------------------------------------------------
    Charge (ESU x 10^10)
                 0.0000
    Dipole Moment (Debye)
         X       0.2468      Y       0.3634      Z       0.0000
       Tot       0.4392
    Quadrupole Moments (Debye-Ang)
        XX     -56.9923     XY       4.5392     YY     -54.2564
        XZ      -0.0000     YZ       0.0000     ZZ     -54.8647
    Octopole Moments (Debye-Ang^2)
       XXX     -10.4234    XXY     -16.5952    XYY       1.4092
       YYY     -31.4277    XXZ       0.0000    XYZ       0.0000
       YYZ       0.0000    XZZ      -0.8823    YZZ      -7.0641
       ZZZ      -0.0000
    Hexadecapole Moments (Debye-Ang^3)
      XXXX    -883.4993   XXXY       7.4537   XXYY    -190.1092
      XYYY       2.3120   YYYY    -319.7890   XXXZ      -0.0000
      XXYZ      -0.0000   XYYZ      -0.0000   YYYZ       0.0000
      XXZZ    -161.4862   XYZZ      -0.9134   YYZZ     -63.6897
      XZZZ      -0.0000   YZZZ       0.0000   ZZZZ     -68.5965
 -----------------------------------------------------------------
 DrvMan completing analytic gradient of the correlated energy
 Correlated dipole moment
            1
    1   0.0970811
    2   0.1429571
    3   0.0000000
 Energy read as -5540.748790447
 Full Analytical Gradient: (in a.u., or Hartree/Bohr)
             1             2             3             4
    1   -0.00003215    0.00005884   -0.00003920    0.00001250
    2    0.00006077   -0.00003921   -0.00007840    0.00005683
    3    0.00000000   -0.00000000    0.00000000    0.00000000
 Gradient time:  CPU 0.73 s  wall 0.77 s
 Geometry Optimization Parameters
   NAtoms,    NIC,     NZ,  NCons,   NDum,   NFix, NCnnct, MaxDiis
        4      14       4       0       0       0       0       0

 Cartesian Hessian Update
 Hessian Updated using BFGS Update


** GEOMETRY OPTIMIZATION IN DELOCALIZED INTERNAL COORDINATES **
   Searching for a Minimum

   Optimization Cycle:   5

                       Coordinates (Angstroms)
     ATOM                X               Y               Z
      1  Br        1.8011911704   -0.4808907610    0.0000000000
      2  P         0.6171320712    1.4553512772    0.0000000000
      3  N        -0.9165446146    1.1862015473    0.0000000000
      4  Br       -1.8888164204   -0.3908732903    0.0000000000
   Point Group: cs    Number of degrees of freedom:     5


   Energy is  -5540.748790447

 Hessian Updated using BFGS Update

  5 Hessian modes will be used to form the next step
  Hessian Eigenvalues:
     0.100945    0.140904    0.227389    0.273490    0.575815

 Minimum Search - Taking Simple RFO Step
 Searching for Lamda that Minimizes Along All modes
 Value Taken    Lamda =   0.00000000
 Step Taken.  Stepsize is  0.000745

                             Maximum     Tolerance    Cnvgd?
         Gradient           0.000074      0.000300     YES
         Displacement       0.000501      0.001200     YES
         Energy change     -0.000001      0.000001     YES


                       Distance Matrix (Angstroms)
             Br(  1)   P (  2)   N (  3)
   P (  2)  2.269588
   N (  3)  3.188304  1.557115
   Br(  4)  3.691105  3.112607  1.852695

 Final energy is   -5540.7487904472900     


 ******************************
 **  OPTIMIZATION CONVERGED  **
 ******************************

                       Coordinates (Angstroms)
     ATOM                X               Y               Z
      1  Br        1.8011911704   -0.4808907610    0.0000000000
      2  P         0.6171320712    1.4553512772    0.0000000000
      3  N        -0.9165446146    1.1862015473    0.0000000000
      4  Br       -1.8888164204   -0.3908732903    0.0000000000

Z-matrix Print:
$molecule
0 1
Br
P  1 2.269588
N  2 1.557115 1 111.493142
Br 3 1.852695 2 131.607626 1 -0.000000 0
$end


 --------------------------------------------------------------
             Orbital Energies (a.u.) and Symmetries
 --------------------------------------------------------------

 Alpha MOs, Restricted
 -- Occupied --                  
-490.07 -490.04  -80.06  -65.21  -65.17  -58.57  -58.56  -58.53
  1 A'    2 A'    3 A'    4 A'    5 A'    6 A'    7 A'    8 A'                 
-58.531 -15.646  -9.885  -9.852  -7.602  -7.500  -7.488  -7.465
  9 A'   10 A'   11 A'   12 A'   13 A'   14 A'   15 A'   16 A'                 
 -7.458  -5.495  -5.492 -58.564 -58.531  -7.488  -7.458  -5.493
 17 A'   18 A'   19 A'    1 A"    2 A"    3 A"    4 A"    5 A"                 
 -3.241  -3.235  -3.221  -3.203  -3.200  -3.193  -1.223  -1.042
 20 A'   21 A'   22 A'   23 A'   24 A'   25 A'   26 A'   27 A'                 
 -1.001  -0.735  -0.598  -0.561  -0.443  -0.426  -0.405  -3.236
 28 A'   29 A'   30 A'   31 A'   32 A'   33 A'   34 A'    6 A"                 
 -3.221  -3.201  -3.193  -0.536  -0.449  -0.397
  7 A"    8 A"    9 A"   10 A"   11 A"   12 A"                                 
 -- Virtual --                   
  0.034   0.057   0.070   0.077   0.098   0.113   0.120   0.135
 35 A'   36 A'   37 A'   38 A'   39 A'   40 A'   41 A'   42 A'                 
  0.159   0.168   0.190   0.226   0.260   0.286   0.334   0.368
 43 A'   44 A'   45 A'   46 A'   47 A'   48 A'   49 A'   50 A'                 
  0.463   0.509   0.540   0.549   0.603   0.727   0.742   0.769
 51 A'   52 A'   53 A'   54 A'   55 A'   56 A'   57 A'   58 A'                 
  0.797   0.813   0.839   0.850   0.898   0.950   1.120   1.134
 59 A'   60 A'   61 A'   62 A'   63 A'   64 A'   65 A'   66 A'                 
  1.173   1.291   1.343   1.431   1.862   1.952   2.226   2.322
 67 A'   68 A'   69 A'   70 A'   71 A'   72 A'   73 A'   74 A'                 
  2.336   2.400   2.456   2.771   2.951   4.276   4.490   4.524
 75 A'   76 A'   77 A'   78 A'   79 A'   80 A'   81 A'   82 A'                 
  4.551   4.581   4.623   4.753   4.902   7.179   7.227   7.519
 83 A'   84 A'   85 A'   86 A'   87 A'   88 A'   89 A'   90 A'                 
  8.204   8.224   8.278   8.291  14.815  14.922  36.678  49.457
 91 A'   92 A'   93 A'   94 A'   95 A'   96 A'   97 A'   98 A'                 
 49.490 166.142 293.879 293.907 293.984 293.9871028.3961028.437
 99 A'  100 A'  101 A'  102 A'  103 A'  104 A'  105 A'  106 A'                 
  0.005   0.086   0.117   0.126   0.256   0.389   0.552   0.577
 13 A"   14 A"   15 A"   16 A"   17 A"   18 A"   19 A"   20 A"                 
  0.672   0.749   0.756   0.774   0.894   0.985   1.116   1.779
 21 A"   22 A"   23 A"   24 A"   25 A"   26 A"   27 A"   28 A"                 
  2.201   2.293   2.337   2.454   4.245   4.515   4.536   4.551
 29 A"   30 A"   31 A"   32 A"   33 A"   34 A"   35 A"   36 A"                 
  4.575   8.183   8.207  14.709 293.858 293.893
 37 A"   38 A"   39 A"   40 A"   41 A"   42 A"                                 

 Beta MOs, Restricted
 -- Occupied --                  
-490.07 -490.04  -80.06  -65.21  -65.17  -58.57  -58.56  -58.53
  1 A'    2 A'    3 A'    4 A'    5 A'    6 A'    7 A'    8 A'                 
-58.531 -15.646  -9.885  -9.852  -7.602  -7.500  -7.488  -7.465
  9 A'   10 A'   11 A'   12 A'   13 A'   14 A'   15 A'   16 A'                 
 -7.458  -5.495  -5.492 -58.564 -58.531  -7.488  -7.458  -5.493
 17 A'   18 A'   19 A'    1 A"    2 A"    3 A"    4 A"    5 A"                 
 -3.241  -3.235  -3.221  -3.203  -3.200  -3.193  -1.223  -1.042
 20 A'   21 A'   22 A'   23 A'   24 A'   25 A'   26 A'   27 A'                 
 -1.001  -0.735  -0.598  -0.561  -0.443  -0.426  -0.405  -3.236
 28 A'   29 A'   30 A'   31 A'   32 A'   33 A'   34 A'    6 A"                 
 -3.221  -3.201  -3.193  -0.536  -0.449  -0.397
  7 A"    8 A"    9 A"   10 A"   11 A"   12 A"                                 
 -- Virtual --                   
  0.034   0.057   0.070   0.077   0.098   0.113   0.120   0.135
 35 A'   36 A'   37 A'   38 A'   39 A'   40 A'   41 A'   42 A'                 
  0.159   0.168   0.190   0.226   0.260   0.286   0.334   0.368
 43 A'   44 A'   45 A'   46 A'   47 A'   48 A'   49 A'   50 A'                 
  0.463   0.509   0.540   0.549   0.603   0.727   0.742   0.769
 51 A'   52 A'   53 A'   54 A'   55 A'   56 A'   57 A'   58 A'                 
  0.797   0.813   0.839   0.850   0.898   0.950   1.120   1.134
 59 A'   60 A'   61 A'   62 A'   63 A'   64 A'   65 A'   66 A'                 
  1.173   1.291   1.343   1.431   1.862   1.952   2.226   2.322
 67 A'   68 A'   69 A'   70 A'   71 A'   72 A'   73 A'   74 A'                 
  2.336   2.400   2.456   2.771   2.951   4.276   4.490   4.524
 75 A'   76 A'   77 A'   78 A'   79 A'   80 A'   81 A'   82 A'                 
  4.551   4.581   4.623   4.753   4.902   7.179   7.227   7.519
 83 A'   84 A'   85 A'   86 A'   87 A'   88 A'   89 A'   90 A'                 
  8.204   8.224   8.278   8.291  14.815  14.922  36.678  49.457
 91 A'   92 A'   93 A'   94 A'   95 A'   96 A'   97 A'   98 A'                 
 49.490 166.142 293.879 293.907 293.984 293.9871028.3961028.437
 99 A'  100 A'  101 A'  102 A'  103 A'  104 A'  105 A'  106 A'                 
  0.005   0.086   0.117   0.126   0.256   0.389   0.552   0.577
 13 A"   14 A"   15 A"   16 A"   17 A"   18 A"   19 A"   20 A"                 
  0.672   0.749   0.756   0.774   0.894   0.985   1.116   1.779
 21 A"   22 A"   23 A"   24 A"   25 A"   26 A"   27 A"   28 A"                 
  2.201   2.293   2.337   2.454   4.245   4.515   4.536   4.551
 29 A"   30 A"   31 A"   32 A"   33 A"   34 A"   35 A"   36 A"                 
  4.575   8.183   8.207  14.709 293.858 293.893
 37 A"   38 A"   39 A"   40 A"   41 A"   42 A"                                 
 --------------------------------------------------------------

          Ground-State Mulliken Net Atomic Charges

     Atom                 Charge (a.u.)
  ----------------------------------------
      1 Br                   -0.238798
      2 P                     0.360111
      3 N                    -0.197038
      4 Br                    0.075726
  ----------------------------------------
  Sum of atomic charges =    -0.000000

 -----------------------------------------------------------------
                    Cartesian Multipole Moments
 -----------------------------------------------------------------
    Charge (ESU x 10^10)
                 0.0000
    Dipole Moment (Debye)
         X       0.2468      Y       0.3634      Z       0.0000
       Tot       0.4392
    Quadrupole Moments (Debye-Ang)
        XX     -56.9923     XY       4.5392     YY     -54.2564
        XZ      -0.0000     YZ       0.0000     ZZ     -54.8647
    Octopole Moments (Debye-Ang^2)
       XXX     -10.4234    XXY     -16.5952    XYY       1.4092
       YYY     -31.4277    XXZ       0.0000    XYZ       0.0000
       YYZ       0.0000    XZZ      -0.8823    YZZ      -7.0641
       ZZZ      -0.0000
    Hexadecapole Moments (Debye-Ang^3)
      XXXX    -883.4993   XXXY       7.4537   XXYY    -190.1092
      XYYY       2.3120   YYYY    -319.7890   XXXZ      -0.0000
      XXYZ      -0.0000   XYYZ      -0.0000   YYYZ       0.0000
      XXZZ    -161.4862   XYZZ      -0.9134   YYZZ     -63.6897
      XZZZ      -0.0000   YZZZ       0.0000   ZZZZ     -68.5965
 -----------------------------------------------------------------
Archival summary:
1\1\garfield\OPT\ProcedureUnspecified\BasisUnspecified\r211\taweetha\WedNov2821:24:022018WedNov2821:24:022018\0\\#,OPT,ProcedureUnspecified,BasisUnspecified,\\0,1\Br\P,1,2.26959\N,2,1.55711,1,111.493\Br,3,1.85269,2,131.608,1,-0,0\\HF=-5539.90016\\@

 Total job time:  2351.28s(wall), 8296.33s(cpu) 
 Wed Nov 28 21:24:02 2018

        *************************************************************
        *                                                           *
        *  Thank you very much for using Q-Chem.  Have a nice day.  *
        *                                                           *
        *************************************************************
