# Supplementary material for: Geometric and energetic data from ab initio calculations of haloethene, haloimine, halomethylenephosphine, haloiminophosphine, halodiazene, halodiphosphene and halocyclopropane
Source: Data Brief. 2019 Nov 2;27:104738. doi: 10.1016/j.dib.2019.104738 (PMC6861602; doi:10.1016/j.dib.2019.104738)
Supplement: Multimedia component 7 [file mmc7.zip › NP/CCSD/BrENPClE.out]

Q-Chem Developer Version!
                  Welcome to Q-Chem
     A Quantum Leap Into The Future Of Chemistry


 Q-Chem 5.1, Q-Chem, Inc., Pleasanton, CA (2018)

 Yihan Shao,  Zhengting Gan,  E. Epifanovsky,  A. T. B. Gilbert,  M. Wormit,  
 J. Kussmann,  A. W. Lange,  A. Behn,  Jia Deng,  Xintian Feng,  D. Ghosh,  
 M. Goldey,  P. R. Horn,  L. D. Jacobson,  I. Kaliman,  T. Kus,  A. Landau,  
 Jie Liu,  E. I. Proynov,  R. M. Richard,  R. P. Steele,  E. J. Sundstrom,  
 H. L. Woodcock III,  P. M. Zimmerman,  D. Zuev,  B. Albrecht,  E. Alguire,  
 S. A. Baeppler,  D. Barton,  Z. Benda,  Y. A. Bernard,  E. J. Berquist,  
 K. B. Bravaya,  H. Burton,  D. Casanova,  Chun-Min Chang,  Yunqing Chen,  
 A. Chien,  K. D. Closser,  M. P. Coons,  S. Coriani,  S. Dasgupta,  
 A. L. Dempwolff,  M. Diedenhofen,  Hainam Do,  R. G. Edgar,  Po-Tung Fang,  
 S. Faraji,  S. Fatehi,  Qingguo Feng,  K. D. Fenk,  J. Fosso-Tande,  
 Qinghui Ge,  A. Ghysels,  G. Gidofalvi,  J. Gomes,  J. Gonthier,  A. Gunina,  
 D. Hait,  M. W. D. Hanson-Heine,  P. H. P. Harbach,  A. W. Hauser,  
 J. E. Herr,  E. G. Hohenstein,  Z. C. Holden,  Kerwin Hui,  B. C. Huynh,  
 T.-C. Jagau,  Hyunjun Ji,  B. Kaduk,  K. Khistyaev,  Jaehoon Kim,  
 P. Klunzinger,  K. Koh,  D. Kosenkov,  L. Koulias,  T. Kowalczyk,  
 C. M. Krauter,  A. Kunitsa,  Ka Un Lao,  A. Laurent,  K. V. Lawler,  
 Joonho Lee,  D. Lefrancois,  S. Lehtola,  D. S. Levine,  Yi-Pei Li,  
 You-Sheng Lin,  Fenglai Liu,  E. Livshits,  A. Luenser,  P. Manohar,  
 E. Mansoor,  S. F. Manzer,  Shan-Ping Mao,  Yuezhi Mao,  N. Mardirossian,  
 A. V. Marenich,  T. Markovich,  L. A. Martinez-Martinez,  S. A. Maurer,  
 N. J. Mayhall,  S. C. McKenzie,  J.-M. Mewes,  A. F. Morrison,  
 J. W. Mullinax,  K. Nanda,  T. S. Nguyen-Beck,  R. Olivares-Amaya,  
 J. A. Parkhill,  T. M. Perrine,  F. Plasser,  P. Pokhilko,  S. Prager,  
 A. Prociuk,  E. Ramos,  D. R. Rehn,  F. Rob,  M. Schneider,  N. Sergueev,  
 S. M. Sharada,  S. Sharma,  D. W. Small,  T. Stauch,  T. Stein,  
 Yu-Chuan Su,  A. J. W. Thom,  A. Tkatchenko,  T. Tsuchimochi,  N. M. Tubman,  
 L. Vogt,  M. L. Vidal,  O. Vydrov,  M. A. Watson,  J. Wenzel,  
 M. de Wergifosse,  T. A. Wesolowski,  A. White,  J. Witte,  A. Yamada,  
 Jun Yang,  K. Yao,  S. Yeganeh,  S. R. Yost,  Zhi-Qiang You,  A. Zech,  
 Igor Ying Zhang,  Xing Zhang,  Yan Zhao,  Ying Zhu,  B. R. Brooks,  
 G. K. L. Chan,  C. J. Cramer,  M. S. Gordon,  W. J. Hehre,  A. Klamt,  
 M. W. Schmidt,  C. D. Sherrill,  D. G. Truhlar,  A. Aspuru-Guzik,  R. Baer,  
 A. T. Bell,  N. A. Besley,  Jeng-Da Chai,  A. E. DePrince, III,  
 R. A. DiStasio Jr.,  A. Dreuw,  B. D. Dunietz,  T. R. Furlani,  
 Chao-Ping Hsu,  Yousung Jung,  Jing Kong,  D. S. Lambrecht,  WanZhen Liang,  
 C. Ochsenfeld,  V. A. Rassolov,  L. V. Slipchenko,  J. E. Subotnik,  
 T. Van Voorhis,  J. M. Herbert,  A. I. Krylov,  P. M. W. Gill,  M. Head-Gordon

 Contributors to earlier versions of Q-Chem not listed above: 
 R. D. Adamson,  B. Austin,  J. Baker,  G. J. O. Beran,  K. Brandhorst,  
 S. T. Brown,  E. F. C. Byrd,  A. K. Chakraborty,  C.-L. Cheng,  
 Siu Hung Chien,  D. M. Chipman,  D. L. Crittenden,  H. Dachsel,  
 R. J. Doerksen,  A. D. Dutoi,  L. Fusti-Molnar,  W. A. Goddard III,  
 A. Golubeva-Zadorozhnaya,  S. R. Gwaltney,  G. Hawkins,  A. Heyden,  
 S. Hirata,  G. Kedziora,  F. J. Keil,  C. Kelley,  Jihan Kim,  R. A. King,  
 R. Z. Khaliullin,  P. P. Korambath,  W. Kurlancheek,  A. M. Lee,  M. S. Lee,  
 S. V. Levchenko,  Ching Yeh Lin,  D. Liotard,  R. C. Lochan,  I. Lotan,  
 P. E. Maslen,  N. Nair,  D. P. O'Neill,  D. Neuhauser,  E. Neuscamman,  
 C. M. Oana,  R. Olson,  B. Peters,  R. Peverati,  P. A. Pieniazek,  
 Y. M. Rhee,  J. Ritchie,  M. A. Rohrdanz,  E. Rosta,  N. J. Russ,  
 H. F. Schaefer III,  N. E. Schultz,  N. Shenvi,  A. C. Simmonett,  A. Sodt,  
 D. Stuck,  K. S. Thanthiriwatte,  V. Vanovschi,  Tao Wang,  A. Warshel,  
 C. F. Williams,  Q. Wu,  X. Xu,  W. Zhang

 Please cite Q-Chem as follows:
 Y. Shao et al., Mol. Phys. 113, 184-215 (2015)
 DOI: 10.1080/00268976.2014.952696

 Q-Chem 5.1.2 for Intel X86 EM64T Linux

 Parts of Q-Chem use Armadillo 8.300.2 (Tropical Shenanigans).
 http://arma.sourceforge.net/

 Q-Chem begins on Wed Nov 28 21:46:24 2018  

Host: 
0

     Scratch files written to /scratch/taweetham/qchem6477//
Input Ideriv = 1
Curr. Ideriv = -1
Max.  Ideriv = 1

Checking the input file for inconsistencies... 	...done.

--------------------------------------------------------------
User input:
--------------------------------------------------------------
Br=Cl_Z.out
$molecule
0 1
Br
N  1 1.857599
P  2 1.556306 1 133.133947
Cl 3 2.121806 2 112.389079 1 -0.000000 0
$end

$rem
   JOB_TYPE	OPTIMIZATION
   BASIS	6-311++G**
   METHOD	ccsd
   MEM_TOTAL	31000
   N_FROZEN_CORE      FC
$end


--------------------------------------------------------------
 ----------------------------------------------------------------
             Standard Nuclear Orientation (Angstroms)
    I     Atom           X                Y                Z
 ----------------------------------------------------------------
    1      Br      1.5320010702    -0.2394857065    -0.0000000000
    2      N       0.2406221204     1.0958099360     0.0000000000
    3      P      -1.3154883738     1.0711422366     0.0000000000
    4      Cl     -2.0924745113    -0.9032825515    -0.0000000000
 ----------------------------------------------------------------
 Molecular Point Group                 Cs    NOp =  2
 Largest Abelian Subgroup              Cs    NOp =  2
 Nuclear Repulsion Energy =   363.6665050071 hartrees
 There are       37 alpha and       37 beta electrons
 Requested basis set is 6-311++G(d,p)
 There are 51 shells and 130 basis functions
 Total memory of 31000MB is distributed as follows: 
   QALLOC including MEM_STATIC uses 192MB
   MEM_STATIC is set to 192MB
   CCMAN JOB total memory use is  30808MB
 Warning: actual memory use might exceed 31000MB

 Total QAlloc Memory Limit    192 MB
 Mega-Array Size       188 MB
 MEM_STATIC part       192 MB
 A cutoff of  1.0D-14 yielded   1140 shell pairs
 There are      7960 function pairs (      8749 Cartesian)

 -------------------------------------------------------
 OpenMP Integral Computing Module                       
 Release: version 1.0, May 2013, Q-Chem Inc. Pittsburgh 
 -------------------------------------------------------
 Integral Job Info:
 Integral job number is                      11
 Integral operator is                         1
 short-range coefficients                     0
 long-range coefficients              100000000
 Omega coefficients                           0
 if combine SR and LR in K                    0
 Integral screening is                        0
 Integral computing path is                   2
 max size of driver memory is            800000
 size of driver memory is                593474
 size of scratch memory is             29634545
 max col of scratch BK array               1296
 max len of scratch array in speh3          155
 max len of scratch index in speh4           18
 max int batch size is                      520
 min int batch size is                       52
 fixed nKL is                                45
 max L of basis functions is                  2
 order of int derivative is                   0
 number of shells is                         51
 number of basis is                         136
 number of cartesian basis is               136
 number of contracted shell pairs          1140
 number of primitive shell pairs           3132
 maxK2 (contraction) of shell pair           36
 max number of K2 of shell pair               1
 max number of CS2 of shell pair            137
 max number of PS2 of shell pair            228
 mem total for path MDJ                  517230
 -------------------------------------------------------
 Smallest overlap matrix eigenvalue = 2.40E-03

 Scale SEOQF with 1.000000e-01/1.000000e-01/1.000000e-01

 Standard Electronic Orientation quadrupole field applied
 Nucleus-field energy     =     0.0000000095 hartrees
 Guess from superposition of atomic densities
 Warning:  Energy on first SCF cycle will be non-variational
 SAD guess density has 74.000000 electrons

 -----------------------------------------------------------------------
  General SCF calculation program by
  Eric Jon Sundstrom, Paul Horn, Yuezhi Mao, Dmitri Zuev, Alec White,
  David Stuck, Shaama M.S., Shane Yost, Joonho Lee, David Small,
  Daniel Levine, Susi Lehtola, Hugh Burton, Evgeny Epifanovsky
 -----------------------------------------------------------------------
 Hartree-Fock
 using 4 threads for integral computing
 -------------------------------------------------------
 OpenMP Integral computing Module                
 Release: version 2.0, May 2017, Q-Chem Inc. Pleasanton 
 -------------------------------------------------------
 A restricted SCF calculation will be
 performed using DIIS
 SCF converges when DIIS error is below 1.0e-08
 ---------------------------------------
  Cycle       Energy         DIIS error
 ---------------------------------------
    1   -3427.4243505330      4.12e-02  
    2   -3426.9746346101      4.38e-03  
    3   -3427.0220532551      2.17e-03  
    4   -3427.0335904523      5.01e-04  
    5   -3427.0349396527      2.75e-04  
    6   -3427.0352161957      1.12e-04  
    7   -3427.0352852268      4.36e-05  
    8   -3427.0352987960      2.33e-05  
    9   -3427.0353019555      7.92e-06  
   10   -3427.0353026318      3.32e-06  
   11   -3427.0353027420      1.19e-06  
   12   -3427.0353027548      2.69e-07  
   13   -3427.0353027554      7.07e-08  
   14   -3427.0353027554      2.31e-08  
   15   -3427.0353027554      6.36e-09  Convergence criterion met
 ---------------------------------------
 SCF time:   CPU 11.82s  wall 3.00s 
 SCF   energy in the final basis set =    -3427.0353027554
 Total energy in the final basis set =    -3427.0353027554


 ------------------------------------------------------------------------------

   CCMAN2: suite of methods based on coupled cluster
           and equation of motion theories.

   Components:
   * libvmm-1.3-trunk
     by Evgeny Epifanovsky, Ilya Kaliman.
   * libtensor-2.5-trunk
     by Evgeny Epifanovsky, Michael Wormit, Dmitry Zuev, Sam Manzer, 
        Ilya Kaliman.
   * libcc-2.5-trunk
     by Evgeny Epifanovsky, Arik Landau, Tomasz Kus, Kirill Khistyaev, 
        Dmitry Zuev, Prashant Manohar, Xintian Feng, Anna Krylov, 
        Matthew Goldey, Alec White, Thomas Jagau, Kaushik Nanda, 
        Anastasia Gunina, Alexander Kunitsa, Joonho Lee.

   CCMAN original authors:
   Anna I. Krylov, C. David Sherrill, Steven R. Gwaltney,
   Edward F. C. Byrd (2000)
   Sergey V. Levchenko, Lyudmila V. Slipchenko, Tao Wang,
   Ana-Maria C. Cristian (2003)
   Piotr A. Pieniazek, C. Melania Oana, Evgeny Epifanovsky (2007)
   Prashant Manohar (2009)

 ------------------------------------------------------------------------------


 Allocating and initializing 30808MB of RAM...
 Calculation will run on 4 cores.


 Alpha MOs, Restricted
 -- Occupied --                  
-490.08 -104.85  -80.07  -65.21  -58.57  -58.57  -58.57  -15.65
  1 A'    2 A'    3 A'    4 A'    5 A'    1 A"    6 A'    7 A'                 
-10.577  -9.886  -8.045  -8.043  -8.042  -7.607  -7.502  -7.490
  8 A'    9 A'   10 A'    2 A"   11 A'   12 A'   13 A'    3 A"                 
 -7.490  -5.499  -5.497  -5.497  -3.243  -3.237  -3.237  -3.222
 14 A'   15 A'    4 A"   16 A'   17 A'    5 A"   18 A'    6 A"                 
 -3.222  -1.225  -1.114  -1.010  -0.743  -0.612  -0.567  -0.542
 19 A'   20 A'   21 A'   22 A'   23 A'   24 A'   25 A'    7 A"                 
 -0.484  -0.478  -0.443  -0.411  -0.403
  8 A"   26 A'   27 A'   28 A'    9 A"                                         
 -- Virtual --                   
  0.007   0.038   0.057   0.072   0.078   0.085   0.108   0.117
 10 A"   29 A'   30 A'   31 A'   32 A'   11 A"   33 A'   34 A'                 
  0.117   0.128   0.147   0.148   0.172   0.175   0.222   0.235
 12 A"   35 A'   13 A"   36 A'   37 A'   38 A'   39 A'   40 A'                 
  0.255   0.257   0.291   0.336   0.380   0.388   0.466   0.522
 14 A"   41 A'   42 A'   43 A'   44 A'   15 A"   45 A'   46 A'                 
  0.559   0.559   0.563   0.603   0.630   0.742   0.752   0.754
 16 A"   47 A'   48 A'   17 A"   49 A'   18 A"   50 A'   19 A"                 
  0.781   0.814   0.828   0.829   0.873   0.893   0.924   1.108
 51 A'   52 A'   20 A"   53 A'   54 A'   21 A"   55 A'   22 A"                 
  1.110   1.130   1.139   1.149   1.154   1.161   1.181   1.195
 56 A'   57 A'   23 A"   58 A'   59 A'   60 A'   24 A"   61 A'                 
  1.327   1.435   1.473   1.781   1.863   1.999   2.201   2.244
 62 A'   63 A'   64 A'   25 A"   65 A'   66 A'   26 A"   67 A'                 
  2.324   2.326   2.409   2.455   2.608   2.631   2.723   2.776
 68 A'   27 A"   69 A'   28 A"   29 A"   70 A'   71 A'   72 A'                 
  2.956   4.244   4.278   4.501   4.514   4.525   4.570   4.614
 73 A'   30 A"   74 A'   75 A'   31 A"   76 A'   32 A"   77 A'                 
  4.895   7.219   7.518   8.182   8.203   8.267  10.357  14.703
 78 A'   79 A'   80 A'   33 A"   81 A'   82 A'   83 A'   34 A"                 
 14.803  14.920  26.672  26.741  26.974  36.674  49.478 166.140
 84 A'   85 A'   35 A"   86 A'   87 A'   88 A'   89 A'   90 A'                 
219.211 293.856 293.875 293.9771028.425
 91 A'   36 A"   92 A'   93 A'   94 A'                                         

 Beta MOs, Restricted
 -- Occupied --                  
-490.08 -104.85  -80.07  -65.21  -58.57  -58.57  -58.57  -15.65
  1 A'    2 A'    3 A'    4 A'    5 A'    1 A"    6 A'    7 A'                 
-10.577  -9.886  -8.045  -8.043  -8.042  -7.607  -7.502  -7.490
  8 A'    9 A'   10 A'    2 A"   11 A'   12 A'   13 A'    3 A"                 
 -7.490  -5.499  -5.497  -5.497  -3.243  -3.237  -3.237  -3.222
 14 A'   15 A'    4 A"   16 A'   17 A'    5 A"   18 A'    6 A"                 
 -3.222  -1.225  -1.114  -1.010  -0.743  -0.612  -0.567  -0.542
 19 A'   20 A'   21 A'   22 A'   23 A'   24 A'   25 A'    7 A"                 
 -0.484  -0.478  -0.443  -0.411  -0.403
  8 A"   26 A'   27 A'   28 A'    9 A"                                         
 -- Virtual --                   
  0.007   0.038   0.057   0.072   0.078   0.085   0.108   0.117
 10 A"   29 A'   30 A'   31 A'   32 A'   11 A"   33 A'   34 A'                 
  0.117   0.128   0.147   0.148   0.172   0.175   0.222   0.235
 12 A"   35 A'   13 A"   36 A'   37 A'   38 A'   39 A'   40 A'                 
  0.255   0.257   0.291   0.336   0.380   0.388   0.466   0.522
 14 A"   41 A'   42 A'   43 A'   44 A'   15 A"   45 A'   46 A'                 
  0.559   0.559   0.563   0.603   0.630   0.742   0.752   0.754
 16 A"   47 A'   48 A'   17 A"   49 A'   18 A"   50 A'   19 A"                 
  0.781   0.814   0.828   0.829   0.873   0.893   0.924   1.108
 51 A'   52 A'   20 A"   53 A'   54 A'   21 A"   55 A'   22 A"                 
  1.110   1.130   1.139   1.149   1.154   1.161   1.181   1.195
 56 A'   57 A'   23 A"   58 A'   59 A'   60 A'   24 A"   61 A'                 
  1.327   1.435   1.473   1.781   1.863   1.999   2.201   2.244
 62 A'   63 A'   64 A'   25 A"   65 A'   66 A'   26 A"   67 A'                 
  2.324   2.326   2.409   2.455   2.608   2.631   2.723   2.776
 68 A'   27 A"   69 A'   28 A"   29 A"   70 A'   71 A'   72 A'                 
  2.956   4.244   4.278   4.501   4.514   4.525   4.570   4.614
 73 A'   30 A"   74 A'   75 A'   31 A"   76 A'   32 A"   77 A'                 
  4.895   7.219   7.518   8.182   8.203   8.267  10.357  14.703
 78 A'   79 A'   80 A'   33 A"   81 A'   82 A'   83 A'   34 A"                 
 14.803  14.920  26.672  26.741  26.974  36.674  49.478 166.140
 84 A'   85 A'   35 A"   86 A'   87 A'   88 A'   89 A'   90 A'                 
219.211 293.856 293.875 293.9771028.425
 91 A'   36 A"   92 A'   93 A'   94 A'                                         

 Occupation and symmetry of molecular orbitals

 Point group: Cs (2 irreducible representations).

                           A'   A"    All 
 ------------------------------------------
 All molecular orbitals:
  - Alpha                  94   36    130 
  - Beta                   94   36    130 
 ------------------------------------------
 Alpha orbitals:
  - Frozen occupied        16   4     20  
  - Active occupied        12   5     17  
  - Active virtual         66   27    93  
  - Frozen virtual         0    0     0   
 ------------------------------------------
 Beta orbitals:
  - Frozen occupied        16   4     20  
  - Active occupied        12   5     17  
  - Active virtual         66   27    93  
  - Frozen virtual         0    0     0   
 ------------------------------------------

 Import integrals:   CPU 0.00 s  wall 0.00 s

 Import integrals:   CPU 41.13 s  wall 11.10 s

 MP2 amplitudes:   CPU 0.14 s  wall 0.11 s

Running a double precision version
           CCSD T amplitudes will be solved using DIIS.

           Start     Size      MaxIter   EConv     TConv     
           3         7         100       1.00e-07  1.00e-05  
 ------------------------------------------------------------------------------
           Energy (a.u.)   Ediff      Tdiff       Comment
 ------------------------------------------------------------------------------
         -3427.74471750                           
     1   -3427.73002810   1.47e-02   7.88e-01     
     2   -3427.75537921   2.54e-02   1.14e-01     
     3   -3427.75370119   1.68e-03   5.01e-02     
     4   -3427.75626443   2.56e-03   1.70e-02     Switched to DIIS steps.
     5   -3427.75720265   9.38e-04   1.23e-02     
     6   -3427.75724973   4.71e-05   2.69e-03     
     7   -3427.75725967   9.94e-06   1.49e-03     
     8   -3427.75726893   9.26e-06   4.05e-04     
     9   -3427.75727032   1.38e-06   2.24e-04     
    10   -3427.75726989   4.30e-07   6.35e-05     
    11   -3427.75727002   1.36e-07   2.67e-05     
    12   -3427.75726991   1.15e-07   1.12e-05     
    13   -3427.75726990   3.87e-09   5.04e-06     
 ------------------------------------------------------------------------------
         -3427.75726990                           CCSD T converged.

End of double precision
 SCF energy                 = -3427.03530276
 MP2 energy                 = -3427.74471750
 CCSD correlation energy     =    -0.72196715
 CCSD total energy           = -3427.75726990

 CCSD  T1^2 = 0.0163  T2^2 = 0.2748  Leading amplitudes:

 Amplitude    Orbitals with energies
  0.0285       9 (A") A                  ->    10 (A") A                  
              -0.4027                          0.0066                     
  0.0285       9 (A") B                  ->    10 (A") B                  
              -0.4027                          0.0066                     
 -0.0261       8 (A") A                  ->    10 (A") A                  
              -0.4842                          0.0066                     
 -0.0261       8 (A") B                  ->    10 (A") B                  
              -0.4842                          0.0066                     

 Amplitude    Orbitals with energies
 -0.0651       9 (A") A      9 (A") B    ->    10 (A") A     10 (A") B    
              -0.4027       -0.4027            0.0066        0.0066       
  0.0651       9 (A") A      9 (A") B    ->    10 (A") B     10 (A") A    
              -0.4027       -0.4027            0.0066        0.0066       
  0.0651       9 (A") B      9 (A") A    ->    10 (A") A     10 (A") B    
              -0.4027       -0.4027            0.0066        0.0066       
 -0.0651       9 (A") B      9 (A") A    ->    10 (A") B     10 (A") A    
              -0.4027       -0.4027            0.0066        0.0066       

 Computing CCSD intemediates for later calculations in double precision
 Finished.

Running a double precision version
           CCSD Lambda amplitudes will be solved using DIIS.
           Start     Size      MaxIter   EConv     LConv     
           3         7         100       1.00e-07  1.00e-05  
 ------------------------------------------------------------------------------
            Enorm      Ldiff       Comment
 ------------------------------------------------------------------------------
     1     5.55e-02   4.04e-02     
     2     1.59e-02   6.24e-03     
     3     6.91e-03   1.81e-03     
     4     4.05e-03   1.28e-03     Switched to DIIS steps.
     5     1.23e-03   7.77e-04     
     6     5.76e-04   1.97e-04     
     7     1.93e-04   5.80e-05     
     8     9.00e-05   4.88e-06     
     9     3.39e-05   6.94e-07     
    10     1.63e-05   1.66e-07     
    11     7.44e-06   1.74e-07     
    12     3.84e-06   4.15e-08     
    13     1.69e-06   1.41e-07     
    14     7.37e-07   1.70e-08     
    15     3.54e-07   5.84e-08     
    16     1.54e-07   1.99e-08     
    17     7.92e-08   9.80e-09     
 ------------------------------------------------------------------------------
                                   CCSD Lambda converged.

 Computing density matrices in double precision...
           Orbital response amplitudes will be solved using DIIS.
           Start     Size      MaxIter   EConv     LConv     
           3         7         100       1.00e-06  1.00e-06  
 ------------------------------------------------------------------------------
            Enorm      Ldiff       Comment
 ------------------------------------------------------------------------------
     1     1.13e-01   4.08e-04     
     2     1.06e-01   1.02e-02     
     3     1.16e-01   1.80e-02     
     4     8.93e-03   4.54e-02     Switched to DIIS steps.
     5     4.02e-03   9.53e-04     
     6     1.01e-03   4.15e-04     
     7     9.08e-04   2.46e-04     
     8     1.38e-04   2.43e-04     
     9     5.17e-05   5.78e-06     
    10     1.52e-05   5.79e-06     
    11     4.08e-06   1.66e-06     
    12     8.74e-07   8.24e-08     
 ------------------------------------------------------------------------------
                                   Orbital response converged.

 Computing density matrices... Done.
 CCSD calculation:   CPU 453.05 s  wall 118.90 s

 Transferring MO TPDM to AO TPDM
 Transferring g2_o1o1o1o1
 Transferring g2_o1o1o1v1
 Transferring g2_o1o1v1v1
 Transferring g2_o1v1o1v1
 Transferring g2_o1v1v1v1
 Transferring g2_v1v1v1v1
 Adding separable TPDM
 Computing TPDM gradient
 --------------------------------------------------------
 2e gradient
  Atom          X               Y               Z
 --------------------------------------------------------
    1        -38.805312       18.824191        0.000000  
    2         -4.590239      -17.059010       -0.000000  
    3         21.879552      -21.563184        0.000000  
    4         21.515998       19.798003       -0.000000  
 --------------------------------------------------------
 --------------------------------------------------------
 Final gradient
  Atom          X               Y               Z
 --------------------------------------------------------
    1        -38.805312       18.824191        0.000000  
    2         -4.590239      -17.059010       -0.000000  
    3         21.879552      -21.563184        0.000000  
    4         21.515998       19.798003       -0.000000  
 --------------------------------------------------------
 Analytic gradient from two-electron contribution:   CPU 247.47 s  wall 83.44 s

 Total ccman2 time:   CPU 745.84 s  wall 214.87 s


 --------------------------------------------------------------
             Orbital Energies (a.u.) and Symmetries
 --------------------------------------------------------------

 Alpha MOs, Restricted
 -- Occupied --                  
-490.08 -104.85  -80.07  -65.21  -58.57  -58.57  -15.65  -10.58
  1 A'    2 A'    3 A'    4 A'    5 A'    6 A'    7 A'    8 A'                 
 -9.886  -8.045  -8.042  -7.607  -7.502  -7.490  -5.499  -5.497
  9 A'   10 A'   11 A'   12 A'   13 A'   14 A'   15 A'   16 A'                 
-58.566  -8.043  -7.490  -5.497  -3.243  -3.237  -3.222  -1.225
  1 A"    2 A"    3 A"    4 A"   17 A'   18 A'   19 A'   20 A'                 
 -1.114  -1.010  -0.743  -0.612  -0.567  -0.478  -0.443  -0.411
 21 A'   22 A'   23 A'   24 A'   25 A'   26 A'   27 A'   28 A'                 
 -3.237  -3.222  -0.542  -0.484  -0.403
  5 A"    6 A"    7 A"    8 A"    9 A"                                         
 -- Virtual --                   
  0.038   0.057   0.072   0.078   0.108   0.117   0.128   0.148
 29 A'   30 A'   31 A'   32 A'   33 A'   34 A'   35 A'   36 A'                 
  0.172   0.175   0.222   0.235   0.257   0.291   0.336   0.380
 37 A'   38 A'   39 A'   40 A'   41 A'   42 A'   43 A'   44 A'                 
  0.466   0.522   0.559   0.563   0.630   0.752   0.781   0.814
 45 A'   46 A'   47 A'   48 A'   49 A'   50 A'   51 A'   52 A'                 
  0.829   0.873   0.924   1.110   1.130   1.149   1.154   1.161
 53 A'   54 A'   55 A'   56 A'   57 A'   58 A'   59 A'   60 A'                 
  1.195   1.327   1.435   1.473   1.863   1.999   2.244   2.324
 61 A'   62 A'   63 A'   64 A'   65 A'   66 A'   67 A'   68 A'                 
  2.409   2.631   2.723   2.776   2.956   4.278   4.501   4.525
 69 A'   70 A'   71 A'   72 A'   73 A'   74 A'   75 A'   76 A'                 
  4.614   4.895   7.219   7.518   8.203   8.267  10.357  14.803
 77 A'   78 A'   79 A'   80 A'   81 A'   82 A'   83 A'   84 A'                 
 14.920  26.741  26.974  36.674  49.478 166.140 219.211 293.875
 85 A'   86 A'   87 A'   88 A'   89 A'   90 A'   91 A'   92 A'                 
293.9771028.425   0.007   0.085   0.117   0.147   0.255   0.388
 93 A'   94 A'   10 A"   11 A"   12 A"   13 A"   14 A"   15 A"                 
  0.559   0.603   0.742   0.754   0.828   0.893   1.108   1.139
 16 A"   17 A"   18 A"   19 A"   20 A"   21 A"   22 A"   23 A"                 
  1.181   1.781   2.201   2.326   2.455   2.608   4.244   4.514
 24 A"   25 A"   26 A"   27 A"   28 A"   29 A"   30 A"   31 A"                 
  4.570   8.182  14.703  26.672 293.856
 32 A"   33 A"   34 A"   35 A"   36 A"                                         

 Beta MOs, Restricted
 -- Occupied --                  
-490.08 -104.85  -80.07  -65.21  -58.57  -58.57  -15.65  -10.58
  1 A'    2 A'    3 A'    4 A'    5 A'    6 A'    7 A'    8 A'                 
 -9.886  -8.045  -8.042  -7.607  -7.502  -7.490  -5.499  -5.497
  9 A'   10 A'   11 A'   12 A'   13 A'   14 A'   15 A'   16 A'                 
-58.566  -8.043  -7.490  -5.497  -3.243  -3.237  -3.222  -1.225
  1 A"    2 A"    3 A"    4 A"   17 A'   18 A'   19 A'   20 A'                 
 -1.114  -1.010  -0.743  -0.612  -0.567  -0.478  -0.443  -0.411
 21 A'   22 A'   23 A'   24 A'   25 A'   26 A'   27 A'   28 A'                 
 -3.237  -3.222  -0.542  -0.484  -0.403
  5 A"    6 A"    7 A"    8 A"    9 A"                                         
 -- Virtual --                   
  0.038   0.057   0.072   0.078   0.108   0.117   0.128   0.148
 29 A'   30 A'   31 A'   32 A'   33 A'   34 A'   35 A'   36 A'                 
  0.172   0.175   0.222   0.235   0.257   0.291   0.336   0.380
 37 A'   38 A'   39 A'   40 A'   41 A'   42 A'   43 A'   44 A'                 
  0.466   0.522   0.559   0.563   0.630   0.752   0.781   0.814
 45 A'   46 A'   47 A'   48 A'   49 A'   50 A'   51 A'   52 A'                 
  0.829   0.873   0.924   1.110   1.130   1.149   1.154   1.161
 53 A'   54 A'   55 A'   56 A'   57 A'   58 A'   59 A'   60 A'                 
  1.195   1.327   1.435   1.473   1.863   1.999   2.244   2.324
 61 A'   62 A'   63 A'   64 A'   65 A'   66 A'   67 A'   68 A'                 
  2.409   2.631   2.723   2.776   2.956   4.278   4.501   4.525
 69 A'   70 A'   71 A'   72 A'   73 A'   74 A'   75 A'   76 A'                 
  4.614   4.895   7.219   7.518   8.203   8.267  10.357  14.803
 77 A'   78 A'   79 A'   80 A'   81 A'   82 A'   83 A'   84 A'                 
 14.920  26.741  26.974  36.674  49.478 166.140 219.211 293.875
 85 A'   86 A'   87 A'   88 A'   89 A'   90 A'   91 A'   92 A'                 
293.9771028.425   0.007   0.085   0.117   0.147   0.255   0.388
 93 A'   94 A'   10 A"   11 A"   12 A"   13 A"   14 A"   15 A"                 
  0.559   0.603   0.742   0.754   0.828   0.893   1.108   1.139
 16 A"   17 A"   18 A"   19 A"   20 A"   21 A"   22 A"   23 A"                 
  1.181   1.781   2.201   2.326   2.455   2.608   4.244   4.514
 24 A"   25 A"   26 A"   27 A"   28 A"   29 A"   30 A"   31 A"                 
  4.570   8.182  14.703  26.672 293.856
 32 A"   33 A"   34 A"   35 A"   36 A"                                         
 --------------------------------------------------------------

          Ground-State Mulliken Net Atomic Charges

     Atom                 Charge (a.u.)
  ----------------------------------------
      1 Br                    0.075703
      2 N                    -0.211900
      3 P                     0.336934
      4 Cl                   -0.200737
  ----------------------------------------
  Sum of atomic charges =    -0.000000

 -----------------------------------------------------------------
                    Cartesian Multipole Moments
 -----------------------------------------------------------------
    Charge (ESU x 10^10)
                 0.0000
    Dipole Moment (Debye)
         X      -0.2198      Y       0.4555      Z      -0.0000
       Tot       0.5057
    Quadrupole Moments (Debye-Ang)
        XX     -49.0688     XY      -5.2309     YY     -51.0110
        XZ       0.0000     YZ       0.0000     ZZ     -48.9218
    Octopole Moments (Debye-Ang^2)
       XXX      52.0209    XXY      -3.1056    XYY      13.8746
       YYY     -15.5003    XXZ      -0.0000    XYZ      -0.0000
       YYZ      -0.0000    XZZ      12.5394    YZZ      -2.2357
       ZZZ      -0.0000
    Hexadecapole Moments (Debye-Ang^3)
      XXXX    -790.6544   XXXY     -25.9527   XXYY    -169.1994
      XYYY      -7.8347   YYYY    -262.7760   XXXZ       0.0000
      XXYZ       0.0000   XYYZ       0.0000   YYYZ       0.0000
      XXZZ    -142.4131   XYZZ      -3.9191   YYZZ     -53.6876
      XZZZ       0.0000   YZZZ       0.0000   ZZZZ     -60.3088
 -----------------------------------------------------------------
 DrvMan completing analytic gradient of the correlated energy
 Correlated dipole moment
            1
    1  -0.0864680
    2   0.1792049
    3  -0.0000000
 Energy read as -3427.757269902
 Full Analytical Gradient: (in a.u., or Hartree/Bohr)
             1             2             3             4
    1    0.00306748    0.00112684    0.00023746   -0.00443178
    2   -0.00067795    0.00103809    0.00616853   -0.00652867
    3   -0.00000000   -0.00000000   -0.00000000    0.00000000
 Gradient time:  CPU 0.77 s  wall 0.81 s
 Geometry Optimization Parameters
   NAtoms,    NIC,     NZ,  NCons,   NDum,   NFix, NCnnct, MaxDiis
        4      14       4       0       0       0       0       0


** GEOMETRY OPTIMIZATION IN DELOCALIZED INTERNAL COORDINATES **
   Searching for a Minimum

   Optimization Cycle:   1

                       Coordinates (Angstroms)
     ATOM                X               Y               Z
      1  Br        1.5320010702   -0.2394857065    0.0000000000
      2  N         0.2406221204    1.0958099360    0.0000000000
      3  P        -1.3154883738    1.0711422366    0.0000000000
      4  Cl       -2.0924745113   -0.9032825515    0.0000000000
   Point Group: cs    Number of degrees of freedom:     5


   Energy is  -3427.757269902


 Attempting to Generate Delocalized Internal Coordinates

  5 Hessian modes will be used to form the next step
  Hessian Eigenvalues:
     0.220581    0.236891    0.250000    0.250000    0.606889

 Minimum Search - Taking Simple RFO Step
 Searching for Lamda that Minimizes Along All modes
 Value Taken    Lamda =  -0.00064997
 Step Taken.  Stepsize is  0.050956

                             Maximum     Tolerance    Cnvgd?
         Gradient           0.010405      0.000300      NO
         Displacement       0.039833      0.001200      NO
         Energy change     *********      0.000001      NO


 New Cartesian Coordinates Obtained by Inverse Iteration

 Displacement from previous Coordinates is:  0.143600
 ----------------------------------------------------------------
             Standard Nuclear Orientation (Angstroms)
    I     Atom           X                Y                Z
 ----------------------------------------------------------------
    1      Br      1.4866861459    -0.2598993772     0.0000000000
    2      N       0.2336355043     1.1029271882     0.0000000000
    3      P      -1.3188401065     1.0797801447     0.0000000000
    4      Cl     -2.0368212383    -0.8986240411     0.0000000000
 ----------------------------------------------------------------
 Molecular Point Group                 Cs    NOp =  2
 Largest Abelian Subgroup              Cs    NOp =  2
 Nuclear Repulsion Energy =   368.0234070462 hartrees
 There are       37 alpha and       37 beta electrons
 Applying Cartesian multipole field
    Component          Value
    ---------          -----
     (2,0,0)        1.00000E-11
     (0,2,0)        2.00000E-11
     (0,0,2)       -3.00000E-11
 Nucleus-field energy     =     0.0000000092 hartrees
 Requested basis set is 6-311++G(d,p)
 There are 51 shells and 130 basis functions
 A cutoff of  1.0D-14 yielded   1144 shell pairs
 There are      7984 function pairs (      8776 Cartesian)
 Smallest overlap matrix eigenvalue = 2.40E-03
 Guess MOs from SCF MO coefficient file

 -----------------------------------------------------------------------
  General SCF calculation program by
  Eric Jon Sundstrom, Paul Horn, Yuezhi Mao, Dmitri Zuev, Alec White,
  David Stuck, Shaama M.S., Shane Yost, Joonho Lee, David Small,
  Daniel Levine, Susi Lehtola, Hugh Burton, Evgeny Epifanovsky
 -----------------------------------------------------------------------
 Hartree-Fock
 using 4 threads for integral computing
 -------------------------------------------------------
 OpenMP Integral computing Module                
 Release: version 2.0, May 2017, Q-Chem Inc. Pleasanton 
 -------------------------------------------------------
 A restricted SCF calculation will be
 performed using DIIS
 SCF converges when DIIS error is below 1.0e-08
 ---------------------------------------
  Cycle       Energy         DIIS error
 ---------------------------------------
    1   -3427.0357575493      3.64e-04  
    2   -3427.0362698141      1.06e-04  
    3   -3427.0363484145      4.08e-05  
    4   -3427.0363599000      1.76e-05  
    5   -3427.0363622505      8.65e-06  
    6   -3427.0363625982      3.11e-06  
    7   -3427.0363626855      1.61e-06  
    8   -3427.0363627043      6.35e-07  
    9   -3427.0363627084      2.19e-07  
   10   -3427.0363627089      7.57e-08  
   11   -3427.0363627090      2.41e-08  
   12   -3427.0363627089      7.10e-09  Convergence criterion met
 ---------------------------------------
 SCF time:   CPU 9.48s  wall 2.00s 
 SCF   energy in the final basis set =    -3427.0363627089
 Total energy in the final basis set =    -3427.0363627089


 ------------------------------------------------------------------------------

   CCMAN2: suite of methods based on coupled cluster
           and equation of motion theories.

   Components:
   * libvmm-1.3-trunk
     by Evgeny Epifanovsky, Ilya Kaliman.
   * libtensor-2.5-trunk
     by Evgeny Epifanovsky, Michael Wormit, Dmitry Zuev, Sam Manzer, 
        Ilya Kaliman.
   * libcc-2.5-trunk
     by Evgeny Epifanovsky, Arik Landau, Tomasz Kus, Kirill Khistyaev, 
        Dmitry Zuev, Prashant Manohar, Xintian Feng, Anna Krylov, 
        Matthew Goldey, Alec White, Thomas Jagau, Kaushik Nanda, 
        Anastasia Gunina, Alexander Kunitsa, Joonho Lee.

   CCMAN original authors:
   Anna I. Krylov, C. David Sherrill, Steven R. Gwaltney,
   Edward F. C. Byrd (2000)
   Sergey V. Levchenko, Lyudmila V. Slipchenko, Tao Wang,
   Ana-Maria C. Cristian (2003)
   Piotr A. Pieniazek, C. Melania Oana, Evgeny Epifanovsky (2007)
   Prashant Manohar (2009)

 ------------------------------------------------------------------------------


 Allocating and initializing 30808MB of RAM...
 Calculation will run on 4 cores.


 Alpha MOs, Restricted
 -- Occupied --                  
-490.07 -104.85  -80.07  -65.21  -58.57  -58.56  -58.56  -15.64
  1 A'    2 A'    3 A'    4 A'    5 A'    1 A"    6 A'    7 A'                 
-10.579  -9.885  -8.046  -8.044  -8.044  -7.605  -7.501  -7.489
  8 A'    9 A'   10 A'    2 A"   11 A'   12 A'   13 A'    3 A"                 
 -7.488  -5.497  -5.495  -5.495  -3.241  -3.236  -3.235  -3.221
 14 A'   15 A'    4 A"   16 A'   17 A'    5 A"   18 A'    6 A"                 
 -3.221  -1.228  -1.117  -1.008  -0.743  -0.613  -0.570  -0.544
 19 A'   20 A'   21 A'   22 A'   23 A'   24 A'   25 A'    7 A"                 
 -0.485  -0.477  -0.444  -0.410  -0.401
  8 A"   26 A'   27 A'   28 A'    9 A"                                         
 -- Virtual --                   
  0.008   0.039   0.057   0.073   0.078   0.085   0.110   0.117
 10 A"   29 A'   30 A'   31 A'   32 A'   11 A"   33 A'   34 A'                 
  0.118   0.128   0.147   0.149   0.175   0.177   0.221   0.237
 12 A"   35 A'   13 A"   36 A'   37 A'   38 A'   39 A'   40 A'                 
  0.255   0.256   0.291   0.335   0.379   0.388   0.468   0.524
 14 A"   41 A'   42 A'   43 A'   44 A'   15 A"   45 A'   46 A'                 
  0.558   0.559   0.563   0.603   0.624   0.743   0.754   0.756
 16 A"   47 A'   48 A'   17 A"   49 A'   18 A"   50 A'   19 A"                 
  0.788   0.815   0.826   0.832   0.870   0.894   0.933   1.108
 51 A'   52 A'   20 A"   53 A'   54 A'   21 A"   55 A'   22 A"                 
  1.109   1.134   1.137   1.149   1.151   1.160   1.184   1.199
 56 A'   57 A'   23 A"   58 A'   59 A'   60 A'   24 A"   61 A'                 
  1.331   1.437   1.483   1.783   1.865   1.999   2.201   2.247
 62 A'   63 A'   64 A'   25 A"   65 A'   66 A'   26 A"   67 A'                 
  2.328   2.331   2.422   2.456   2.607   2.631   2.732   2.781
 68 A'   27 A"   69 A'   28 A"   29 A"   70 A'   71 A'   72 A'                 
  2.960   4.245   4.280   4.507   4.515   4.529   4.573   4.617
 73 A'   30 A"   74 A'   75 A'   31 A"   76 A'   32 A"   77 A'                 
  4.896   7.222   7.520   8.183   8.206   8.270  10.356  14.705
 78 A'   79 A'   80 A'   33 A"   81 A'   82 A'   83 A'   34 A"                 
 14.808  14.923  26.672  26.750  26.989  36.678  49.481 166.144
 84 A'   85 A'   35 A"   86 A'   87 A'   88 A'   89 A'   90 A'                 
219.211 293.858 293.878 293.9791028.427
 91 A'   36 A"   92 A'   93 A'   94 A'                                         

 Beta MOs, Restricted
 -- Occupied --                  
-490.07 -104.85  -80.07  -65.21  -58.57  -58.56  -58.56  -15.64
  1 A'    2 A'    3 A'    4 A'    5 A'    1 A"    6 A'    7 A'                 
-10.579  -9.885  -8.046  -8.044  -8.044  -7.605  -7.501  -7.489
  8 A'    9 A'   10 A'    2 A"   11 A'   12 A'   13 A'    3 A"                 
 -7.488  -5.497  -5.495  -5.495  -3.241  -3.236  -3.235  -3.221
 14 A'   15 A'    4 A"   16 A'   17 A'    5 A"   18 A'    6 A"                 
 -3.221  -1.228  -1.117  -1.008  -0.743  -0.613  -0.570  -0.544
 19 A'   20 A'   21 A'   22 A'   23 A'   24 A'   25 A'    7 A"                 
 -0.485  -0.477  -0.444  -0.410  -0.401
  8 A"   26 A'   27 A'   28 A'    9 A"                                         
 -- Virtual --                   
  0.008   0.039   0.057   0.073   0.078   0.085   0.110   0.117
 10 A"   29 A'   30 A'   31 A'   32 A'   11 A"   33 A'   34 A'                 
  0.118   0.128   0.147   0.149   0.175   0.177   0.221   0.237
 12 A"   35 A'   13 A"   36 A'   37 A'   38 A'   39 A'   40 A'                 
  0.255   0.256   0.291   0.335   0.379   0.388   0.468   0.524
 14 A"   41 A'   42 A'   43 A'   44 A'   15 A"   45 A'   46 A'                 
  0.558   0.559   0.563   0.603   0.624   0.743   0.754   0.756
 16 A"   47 A'   48 A'   17 A"   49 A'   18 A"   50 A'   19 A"                 
  0.788   0.815   0.826   0.832   0.870   0.894   0.933   1.108
 51 A'   52 A'   20 A"   53 A'   54 A'   21 A"   55 A'   22 A"                 
  1.109   1.134   1.137   1.149   1.151   1.160   1.184   1.199
 56 A'   57 A'   23 A"   58 A'   59 A'   60 A'   24 A"   61 A'                 
  1.331   1.437   1.483   1.783   1.865   1.999   2.201   2.247
 62 A'   63 A'   64 A'   25 A"   65 A'   66 A'   26 A"   67 A'                 
  2.328   2.331   2.422   2.456   2.607   2.631   2.732   2.781
 68 A'   27 A"   69 A'   28 A"   29 A"   70 A'   71 A'   72 A'                 
  2.960   4.245   4.280   4.507   4.515   4.529   4.573   4.617
 73 A'   30 A"   74 A'   75 A'   31 A"   76 A'   32 A"   77 A'                 
  4.896   7.222   7.520   8.183   8.206   8.270  10.356  14.705
 78 A'   79 A'   80 A'   33 A"   81 A'   82 A'   83 A'   34 A"                 
 14.808  14.923  26.672  26.750  26.989  36.678  49.481 166.144
 84 A'   85 A'   35 A"   86 A'   87 A'   88 A'   89 A'   90 A'                 
219.211 293.858 293.878 293.9791028.427
 91 A'   36 A"   92 A'   93 A'   94 A'                                         

 Occupation and symmetry of molecular orbitals

 Point group: Cs (2 irreducible representations).

                           A'   A"    All 
 ------------------------------------------
 All molecular orbitals:
  - Alpha                  94   36    130 
  - Beta                   94   36    130 
 ------------------------------------------
 Alpha orbitals:
  - Frozen occupied        16   4     20  
  - Active occupied        12   5     17  
  - Active virtual         66   27    93  
  - Frozen virtual         0    0     0   
 ------------------------------------------
 Beta orbitals:
  - Frozen occupied        16   4     20  
  - Active occupied        12   5     17  
  - Active virtual         66   27    93  
  - Frozen virtual         0    0     0   
 ------------------------------------------

 Import integrals:   CPU 0.00 s  wall 0.00 s

 Import integrals:   CPU 39.57 s  wall 10.61 s

 MP2 amplitudes:   CPU 0.14 s  wall 0.11 s

Running a double precision version
           CCSD T amplitudes will be solved using DIIS.

           Start     Size      MaxIter   EConv     TConv     
           3         7         100       1.00e-07  1.00e-05  
 ------------------------------------------------------------------------------
           Energy (a.u.)   Ediff      Tdiff       Comment
 ------------------------------------------------------------------------------
         -3427.74488145                           
     1   -3427.73078749   1.41e-02   7.88e-01     
     2   -3427.75570667   2.49e-02   1.13e-01     
     3   -3427.75418825   1.52e-03   4.93e-02     
     4   -3427.75668265   2.49e-03   1.63e-02     Switched to DIIS steps.
     5   -3427.75759006   9.07e-04   1.21e-02     
     6   -3427.75763321   4.32e-05   2.61e-03     
     7   -3427.75764232   9.11e-06   1.44e-03     
     8   -3427.75765105   8.73e-06   3.93e-04     
     9   -3427.75765221   1.16e-06   2.13e-04     
    10   -3427.75765183   3.78e-07   6.11e-05     
    11   -3427.75765194   1.09e-07   2.59e-05     
    12   -3427.75765183   1.12e-07   1.05e-05     
    13   -3427.75765182   6.44e-09   4.74e-06     
 ------------------------------------------------------------------------------
         -3427.75765182                           CCSD T converged.

End of double precision
 SCF energy                 = -3427.03636271
 MP2 energy                 = -3427.74488145
 CCSD correlation energy     =    -0.72128911
 CCSD total energy           = -3427.75765182

 CCSD  T1^2 = 0.0157  T2^2 = 0.2734  Leading amplitudes:

 Amplitude    Orbitals with energies
 -0.0287       9 (A") A                  ->    10 (A") A                  
              -0.4013                          0.0078                     
 -0.0287       9 (A") B                  ->    10 (A") B                  
              -0.4013                          0.0078                     
 -0.0251       8 (A") A                  ->    10 (A") A                  
              -0.4850                          0.0078                     
 -0.0251       8 (A") B                  ->    10 (A") B                  
              -0.4850                          0.0078                     

 Amplitude    Orbitals with energies
 -0.0649       9 (A") A      9 (A") B    ->    10 (A") A     10 (A") B    
              -0.4013       -0.4013            0.0078        0.0078       
  0.0649       9 (A") A      9 (A") B    ->    10 (A") B     10 (A") A    
              -0.4013       -0.4013            0.0078        0.0078       
  0.0649       9 (A") B      9 (A") A    ->    10 (A") A     10 (A") B    
              -0.4013       -0.4013            0.0078        0.0078       
 -0.0649       9 (A") B      9 (A") A    ->    10 (A") B     10 (A") A    
              -0.4013       -0.4013            0.0078        0.0078       

 Computing CCSD intemediates for later calculations in double precision
 Finished.

Running a double precision version
           CCSD Lambda amplitudes will be solved using DIIS.
           Start     Size      MaxIter   EConv     LConv     
           3         7         100       1.00e-07  1.00e-05  
 ------------------------------------------------------------------------------
            Enorm      Ldiff       Comment
 ------------------------------------------------------------------------------
     1     5.45e-02   3.99e-02     
     2     1.55e-02   6.07e-03     
     3     6.69e-03   1.79e-03     
     4     3.92e-03   1.24e-03     Switched to DIIS steps.
     5     1.19e-03   7.48e-04     
     6     5.53e-04   1.89e-04     
     7     1.84e-04   5.40e-05     
     8     8.53e-05   4.30e-06     
     9     3.18e-05   8.23e-07     
    10     1.53e-05   1.54e-07     
    11     6.82e-06   1.71e-07     
    12     3.53e-06   3.47e-08     
    13     1.56e-06   1.25e-07     
    14     6.84e-07   1.20e-08     
    15     3.30e-07   5.21e-08     
    16     1.41e-07   1.74e-08     
    17     7.28e-08   8.43e-09     
 ------------------------------------------------------------------------------
                                   CCSD Lambda converged.

 Computing density matrices in double precision...
           Orbital response amplitudes will be solved using DIIS.
           Start     Size      MaxIter   EConv     LConv     
           3         7         100       1.00e-06  1.00e-06  
 ------------------------------------------------------------------------------
            Enorm      Ldiff       Comment
 ------------------------------------------------------------------------------
     1     1.12e-01   4.98e-05     
     2     1.05e-01   1.03e-02     
     3     1.13e-01   1.72e-02     
     4     9.01e-03   4.43e-02     Switched to DIIS steps.
     5     4.36e-03   1.13e-03     
     6     9.18e-04   4.30e-04     
     7     8.59e-04   2.17e-04     
     8     1.30e-04   2.26e-04     
     9     4.98e-05   4.91e-06     
    10     1.46e-05   5.56e-06     
    11     3.92e-06   1.51e-06     
    12     9.12e-07   1.06e-07     
 ------------------------------------------------------------------------------
                                   Orbital response converged.

 Computing density matrices... Done.
 CCSD calculation:   CPU 451.43 s  wall 118.58 s

 Transferring MO TPDM to AO TPDM
 Transferring g2_o1o1o1o1
 Transferring g2_o1o1o1v1
 Transferring g2_o1o1v1v1
 Transferring g2_o1v1o1v1
 Transferring g2_o1v1v1v1
 Transferring g2_v1v1v1v1
 Adding separable TPDM
 Computing TPDM gradient
 --------------------------------------------------------
 2e gradient
  Atom          X               Y               Z
 --------------------------------------------------------
    1        -39.211433       19.471610        0.000000  
    2         -4.971156      -17.571694       -0.000000  
    3         22.366277      -22.328941        0.000000  
    4         21.816313       20.429025       -0.000000  
 --------------------------------------------------------
 --------------------------------------------------------
 Final gradient
  Atom          X               Y               Z
 --------------------------------------------------------
    1        -39.211433       19.471610        0.000000  
    2         -4.971156      -17.571694       -0.000000  
    3         22.366277      -22.328941        0.000000  
    4         21.816313       20.429025       -0.000000  
 --------------------------------------------------------
 Analytic gradient from two-electron contribution:   CPU 255.75 s  wall 89.82 s

 Total ccman2 time:   CPU 751.48 s  wall 220.70 s


 --------------------------------------------------------------
             Orbital Energies (a.u.) and Symmetries
 --------------------------------------------------------------

 Alpha MOs, Restricted
 -- Occupied --                  
-490.07 -104.85  -80.07  -65.21  -58.57  -58.56  -15.64  -10.58
  1 A'    2 A'    3 A'    4 A'    5 A'    6 A'    7 A'    8 A'                 
 -9.885  -8.046  -8.044  -7.605  -7.501  -7.488  -5.497  -5.495
  9 A'   10 A'   11 A'   12 A'   13 A'   14 A'   15 A'   16 A'                 
-58.564  -8.044  -7.489  -5.495  -3.241  -3.235  -3.221  -1.228
  1 A"    2 A"    3 A"    4 A"   17 A'   18 A'   19 A'   20 A'                 
 -1.117  -1.008  -0.743  -0.613  -0.570  -0.477  -0.444  -0.410
 21 A'   22 A'   23 A'   24 A'   25 A'   26 A'   27 A'   28 A'                 
 -3.236  -3.221  -0.544  -0.485  -0.401
  5 A"    6 A"    7 A"    8 A"    9 A"                                         
 -- Virtual --                   
  0.039   0.057   0.073   0.078   0.110   0.117   0.128   0.149
 29 A'   30 A'   31 A'   32 A'   33 A'   34 A'   35 A'   36 A'                 
  0.175   0.177   0.221   0.237   0.256   0.291   0.335   0.379
 37 A'   38 A'   39 A'   40 A'   41 A'   42 A'   43 A'   44 A'                 
  0.468   0.524   0.559   0.563   0.624   0.754   0.788   0.815
 45 A'   46 A'   47 A'   48 A'   49 A'   50 A'   51 A'   52 A'                 
  0.832   0.870   0.933   1.109   1.134   1.149   1.151   1.160
 53 A'   54 A'   55 A'   56 A'   57 A'   58 A'   59 A'   60 A'                 
  1.199   1.331   1.437   1.483   1.865   1.999   2.247   2.328
 61 A'   62 A'   63 A'   64 A'   65 A'   66 A'   67 A'   68 A'                 
  2.422   2.631   2.732   2.781   2.960   4.280   4.507   4.529
 69 A'   70 A'   71 A'   72 A'   73 A'   74 A'   75 A'   76 A'                 
  4.617   4.896   7.222   7.520   8.206   8.270  10.356  14.808
 77 A'   78 A'   79 A'   80 A'   81 A'   82 A'   83 A'   84 A'                 
 14.923  26.750  26.989  36.678  49.481 166.144 219.211 293.878
 85 A'   86 A'   87 A'   88 A'   89 A'   90 A'   91 A'   92 A'                 
293.9791028.427   0.008   0.085   0.118   0.147   0.255   0.388
 93 A'   94 A'   10 A"   11 A"   12 A"   13 A"   14 A"   15 A"                 
  0.558   0.603   0.743   0.756   0.826   0.894   1.108   1.137
 16 A"   17 A"   18 A"   19 A"   20 A"   21 A"   22 A"   23 A"                 
  1.184   1.783   2.201   2.331   2.456   2.607   4.245   4.515
 24 A"   25 A"   26 A"   27 A"   28 A"   29 A"   30 A"   31 A"                 
  4.573   8.183  14.705  26.672 293.858
 32 A"   33 A"   34 A"   35 A"   36 A"                                         

 Beta MOs, Restricted
 -- Occupied --                  
-490.07 -104.85  -80.07  -65.21  -58.57  -58.56  -15.64  -10.58
  1 A'    2 A'    3 A'    4 A'    5 A'    6 A'    7 A'    8 A'                 
 -9.885  -8.046  -8.044  -7.605  -7.501  -7.488  -5.497  -5.495
  9 A'   10 A'   11 A'   12 A'   13 A'   14 A'   15 A'   16 A'                 
-58.564  -8.044  -7.489  -5.495  -3.241  -3.235  -3.221  -1.228
  1 A"    2 A"    3 A"    4 A"   17 A'   18 A'   19 A'   20 A'                 
 -1.117  -1.008  -0.743  -0.613  -0.570  -0.477  -0.444  -0.410
 21 A'   22 A'   23 A'   24 A'   25 A'   26 A'   27 A'   28 A'                 
 -3.236  -3.221  -0.544  -0.485  -0.401
  5 A"    6 A"    7 A"    8 A"    9 A"                                         
 -- Virtual --                   
  0.039   0.057   0.073   0.078   0.110   0.117   0.128   0.149
 29 A'   30 A'   31 A'   32 A'   33 A'   34 A'   35 A'   36 A'                 
  0.175   0.177   0.221   0.237   0.256   0.291   0.335   0.379
 37 A'   38 A'   39 A'   40 A'   41 A'   42 A'   43 A'   44 A'                 
  0.468   0.524   0.559   0.563   0.624   0.754   0.788   0.815
 45 A'   46 A'   47 A'   48 A'   49 A'   50 A'   51 A'   52 A'                 
  0.832   0.870   0.933   1.109   1.134   1.149   1.151   1.160
 53 A'   54 A'   55 A'   56 A'   57 A'   58 A'   59 A'   60 A'                 
  1.199   1.331   1.437   1.483   1.865   1.999   2.247   2.328
 61 A'   62 A'   63 A'   64 A'   65 A'   66 A'   67 A'   68 A'                 
  2.422   2.631   2.732   2.781   2.960   4.280   4.507   4.529
 69 A'   70 A'   71 A'   72 A'   73 A'   74 A'   75 A'   76 A'                 
  4.617   4.896   7.222   7.520   8.206   8.270  10.356  14.808
 77 A'   78 A'   79 A'   80 A'   81 A'   82 A'   83 A'   84 A'                 
 14.923  26.750  26.989  36.678  49.481 166.144 219.211 293.878
 85 A'   86 A'   87 A'   88 A'   89 A'   90 A'   91 A'   92 A'                 
293.9791028.427   0.008   0.085   0.118   0.147   0.255   0.388
 93 A'   94 A'   10 A"   11 A"   12 A"   13 A"   14 A"   15 A"                 
  0.558   0.603   0.743   0.756   0.826   0.894   1.108   1.137
 16 A"   17 A"   18 A"   19 A"   20 A"   21 A"   22 A"   23 A"                 
  1.184   1.783   2.201   2.331   2.456   2.607   4.245   4.515
 24 A"   25 A"   26 A"   27 A"   28 A"   29 A"   30 A"   31 A"                 
  4.573   8.183  14.705  26.672 293.858
 32 A"   33 A"   34 A"   35 A"   36 A"                                         
 --------------------------------------------------------------

          Ground-State Mulliken Net Atomic Charges

     Atom                 Charge (a.u.)
  ----------------------------------------
      1 Br                    0.073607
      2 N                    -0.218071
      3 P                     0.334971
      4 Cl                   -0.190507
  ----------------------------------------
  Sum of atomic charges =     0.000000

 -----------------------------------------------------------------
                    Cartesian Multipole Moments
 -----------------------------------------------------------------
    Charge (ESU x 10^10)
                 0.0000
    Dipole Moment (Debye)
         X      -0.3675      Y       0.3934      Z       0.0000
       Tot       0.5383
    Quadrupole Moments (Debye-Ang)
        XX     -48.9463     XY      -5.1505     YY     -50.8903
        XZ      -0.0000     YZ      -0.0000     ZZ     -48.8768
    Octopole Moments (Debye-Ang^2)
       XXX      50.9868    XXY      -3.0738    XYY      13.9697
       YYY     -15.3617    XXZ       0.0000    XYZ       0.0000
       YYZ       0.0000    XZZ      12.6256    YZZ      -2.0819
       ZZZ       0.0000
    Hexadecapole Moments (Debye-Ang^3)
      XXXX    -758.2136   XXXY     -20.7238   XXYY    -164.1568
      XYYY      -3.8773   YYYY    -264.3795   XXXZ      -0.0000
      XXYZ      -0.0000   XYYZ      -0.0000   YYYZ      -0.0000
      XXZZ    -136.7596   XYZZ      -2.4761   YYZZ     -54.0228
      XZZZ      -0.0000   YZZZ      -0.0000   ZZZZ     -60.1975
 -----------------------------------------------------------------
 DrvMan completing analytic gradient of the correlated energy
 Correlated dipole moment
            1
    1  -0.1445912
    2   0.1547646
    3   0.0000000
 Energy read as -3427.757651821
 Full Analytical Gradient: (in a.u., or Hartree/Bohr)
             1             2             3             4
    1    0.00006206   -0.00274394    0.00360139   -0.00091951
    2    0.00062381   -0.00164545    0.00447140   -0.00344976
    3    0.00000000   -0.00000000   -0.00000000    0.00000000
 Gradient time:  CPU 0.78 s  wall 0.84 s
 Geometry Optimization Parameters
   NAtoms,    NIC,     NZ,  NCons,   NDum,   NFix, NCnnct, MaxDiis
        4      14       4       0       0       0       0       0

 Cartesian Hessian Update
 Hessian Updated using BFGS Update


** GEOMETRY OPTIMIZATION IN DELOCALIZED INTERNAL COORDINATES **
   Searching for a Minimum

   Optimization Cycle:   2

                       Coordinates (Angstroms)
     ATOM                X               Y               Z
      1  Br        1.4866861459   -0.2598993772    0.0000000000
      2  N         0.2336355043    1.1029271882    0.0000000000
      3  P        -1.3188401065    1.0797801447    0.0000000000
      4  Cl       -2.0368212383   -0.8986240411    0.0000000000
   Point Group: cs    Number of degrees of freedom:     5


   Energy is  -3427.757651821

 Hessian Updated using BFGS Update

  5 Hessian modes will be used to form the next step
  Hessian Eigenvalues:
     0.153261    0.222797    0.247346    0.296016    0.676262

 Minimum Search - Taking Simple RFO Step
 Searching for Lamda that Minimizes Along All modes
 Value Taken    Lamda =  -0.00011170
 Step Taken.  Stepsize is  0.025413

                             Maximum     Tolerance    Cnvgd?
         Gradient           0.003969      0.000300      NO
         Displacement       0.022178      0.001200      NO
         Energy change     -0.000382      0.000001      NO


 New Cartesian Coordinates Obtained by Inverse Iteration

 Displacement from previous Coordinates is:  0.027375
 ----------------------------------------------------------------
             Standard Nuclear Orientation (Angstroms)
    I     Atom           X                Y                Z
 ----------------------------------------------------------------
    1      Br      1.4790655747    -0.2636747640     0.0000000000
    2      N       0.2339624194     1.1067777614     0.0000000000
    3      P      -1.3206006441     1.0754121820     0.0000000000
    4      Cl     -2.0277670445    -0.8943312646     0.0000000000
 ----------------------------------------------------------------
 Molecular Point Group                 Cs    NOp =  2
 Largest Abelian Subgroup              Cs    NOp =  2
 Nuclear Repulsion Energy =   368.9709920647 hartrees
 There are       37 alpha and       37 beta electrons
 Applying Cartesian multipole field
    Component          Value
    ---------          -----
     (2,0,0)        1.00000E-11
     (0,2,0)        2.00000E-11
     (0,0,2)       -3.00000E-11
 Nucleus-field energy     =     0.0000000092 hartrees
 Requested basis set is 6-311++G(d,p)
 There are 51 shells and 130 basis functions
 A cutoff of  1.0D-14 yielded   1144 shell pairs
 There are      7984 function pairs (      8776 Cartesian)
 Smallest overlap matrix eigenvalue = 2.41E-03
 Guess MOs from SCF MO coefficient file

 -----------------------------------------------------------------------
  General SCF calculation program by
  Eric Jon Sundstrom, Paul Horn, Yuezhi Mao, Dmitri Zuev, Alec White,
  David Stuck, Shaama M.S., Shane Yost, Joonho Lee, David Small,
  Daniel Levine, Susi Lehtola, Hugh Burton, Evgeny Epifanovsky
 -----------------------------------------------------------------------
 Hartree-Fock
 using 4 threads for integral computing
 -------------------------------------------------------
 OpenMP Integral computing Module                
 Release: version 2.0, May 2017, Q-Chem Inc. Pleasanton 
 -------------------------------------------------------
 A restricted SCF calculation will be
 performed using DIIS
 SCF converges when DIIS error is below 1.0e-08
 ---------------------------------------
  Cycle       Energy         DIIS error
 ---------------------------------------
    1   -3427.0363015925      1.41e-04  
    2   -3427.0363653872      4.56e-05  
    3   -3427.0363723021      3.15e-05  
    4   -3427.0363748384      8.78e-06  
    5   -3427.0363752280      2.80e-06  
    6   -3427.0363753019      8.21e-07  
    7   -3427.0363753079      2.88e-07  
    8   -3427.0363753084      1.17e-07  
    9   -3427.0363753085      4.33e-08  
   10   -3427.0363753085      1.51e-08  
   11   -3427.0363753085      5.37e-09  Convergence criterion met
 ---------------------------------------
 SCF time:   CPU 8.75s  wall 3.00s 
 SCF   energy in the final basis set =    -3427.0363753085
 Total energy in the final basis set =    -3427.0363753085


 ------------------------------------------------------------------------------

   CCMAN2: suite of methods based on coupled cluster
           and equation of motion theories.

   Components:
   * libvmm-1.3-trunk
     by Evgeny Epifanovsky, Ilya Kaliman.
   * libtensor-2.5-trunk
     by Evgeny Epifanovsky, Michael Wormit, Dmitry Zuev, Sam Manzer, 
        Ilya Kaliman.
   * libcc-2.5-trunk
     by Evgeny Epifanovsky, Arik Landau, Tomasz Kus, Kirill Khistyaev, 
        Dmitry Zuev, Prashant Manohar, Xintian Feng, Anna Krylov, 
        Matthew Goldey, Alec White, Thomas Jagau, Kaushik Nanda, 
        Anastasia Gunina, Alexander Kunitsa, Joonho Lee.

   CCMAN original authors:
   Anna I. Krylov, C. David Sherrill, Steven R. Gwaltney,
   Edward F. C. Byrd (2000)
   Sergey V. Levchenko, Lyudmila V. Slipchenko, Tao Wang,
   Ana-Maria C. Cristian (2003)
   Piotr A. Pieniazek, C. Melania Oana, Evgeny Epifanovsky (2007)
   Prashant Manohar (2009)

 ------------------------------------------------------------------------------


 Allocating and initializing 30808MB of RAM...
 Calculation will run on 4 cores.


 Alpha MOs, Restricted
 -- Occupied --                  
-490.07 -104.85  -80.07  -65.20  -58.57  -58.56  -58.56  -15.64
  1 A'    2 A'    3 A'    4 A'    5 A'    1 A"    6 A'    7 A'                 
-10.581  -9.884  -8.048  -8.046  -8.046  -7.604  -7.500  -7.488
  8 A'    9 A'   10 A'    2 A"   11 A'   12 A'   13 A'    3 A"                 
 -7.487  -5.496  -5.495  -5.494  -3.240  -3.235  -3.234  -3.220
 14 A'   15 A'    4 A"   16 A'   17 A'    5 A"   18 A'    6 A"                 
 -3.220  -1.227  -1.121  -1.007  -0.743  -0.614  -0.570  -0.544
 19 A'   20 A'   21 A'   22 A'   23 A'   24 A'   25 A'    7 A"                 
 -0.486  -0.478  -0.444  -0.410  -0.400
  8 A"   26 A'   27 A'   28 A'    9 A"                                         
 -- Virtual --                   
  0.008   0.040   0.057   0.073   0.078   0.085   0.111   0.117
 10 A"   29 A'   30 A'   31 A'   32 A'   11 A"   33 A'   34 A'                 
  0.118   0.128   0.147   0.149   0.175   0.178   0.221   0.237
 12 A"   35 A'   13 A"   36 A'   37 A'   38 A'   39 A'   40 A'                 
  0.256   0.256   0.292   0.335   0.379   0.388   0.468   0.524
 14 A"   41 A'   42 A'   43 A'   44 A'   15 A"   45 A'   46 A'                 
  0.558   0.559   0.563   0.602   0.623   0.744   0.755   0.756
 47 A'   16 A"   48 A'   17 A"   49 A'   18 A"   50 A'   19 A"                 
  0.789   0.814   0.824   0.832   0.868   0.894   0.936   1.107
 51 A'   52 A'   20 A"   53 A'   54 A'   21 A"   55 A'   22 A"                 
  1.107   1.134   1.136   1.146   1.150   1.159   1.186   1.200
 56 A'   57 A'   23 A"   58 A'   59 A'   60 A'   24 A"   61 A'                 
  1.330   1.439   1.488   1.784   1.866   2.001   2.202   2.248
 62 A'   63 A'   64 A'   25 A"   65 A'   66 A'   26 A"   67 A'                 
  2.328   2.333   2.426   2.455   2.605   2.630   2.733   2.783
 68 A'   27 A"   69 A'   28 A"   29 A"   70 A'   71 A'   72 A'                 
  2.958   4.246   4.282   4.505   4.516   4.531   4.573   4.618
 73 A'   30 A"   74 A'   75 A'   31 A"   76 A'   32 A"   77 A'                 
  4.897   7.222   7.520   8.184   8.207   8.271  10.355  14.706
 78 A'   79 A'   80 A'   33 A"   81 A'   82 A'   83 A'   34 A"                 
 14.808  14.922  26.671  26.751  26.996  36.679  49.481 166.143
 84 A'   85 A'   35 A"   86 A'   87 A'   88 A'   89 A'   90 A'                 
219.210 293.859 293.880 293.9801028.427
 91 A'   36 A"   92 A'   93 A'   94 A'                                         

 Beta MOs, Restricted
 -- Occupied --                  
-490.07 -104.85  -80.07  -65.20  -58.57  -58.56  -58.56  -15.64
  1 A'    2 A'    3 A'    4 A'    5 A'    1 A"    6 A'    7 A'                 
-10.581  -9.884  -8.048  -8.046  -8.046  -7.604  -7.500  -7.488
  8 A'    9 A'   10 A'    2 A"   11 A'   12 A'   13 A'    3 A"                 
 -7.487  -5.496  -5.495  -5.494  -3.240  -3.235  -3.234  -3.220
 14 A'   15 A'    4 A"   16 A'   17 A'    5 A"   18 A'    6 A"                 
 -3.220  -1.227  -1.121  -1.007  -0.743  -0.614  -0.570  -0.544
 19 A'   20 A'   21 A'   22 A'   23 A'   24 A'   25 A'    7 A"                 
 -0.486  -0.478  -0.444  -0.410  -0.400
  8 A"   26 A'   27 A'   28 A'    9 A"                                         
 -- Virtual --                   
  0.008   0.040   0.057   0.073   0.078   0.085   0.111   0.117
 10 A"   29 A'   30 A'   31 A'   32 A'   11 A"   33 A'   34 A'                 
  0.118   0.128   0.147   0.149   0.175   0.178   0.221   0.237
 12 A"   35 A'   13 A"   36 A'   37 A'   38 A'   39 A'   40 A'                 
  0.256   0.256   0.292   0.335   0.379   0.388   0.468   0.524
 14 A"   41 A'   42 A'   43 A'   44 A'   15 A"   45 A'   46 A'                 
  0.558   0.559   0.563   0.602   0.623   0.744   0.755   0.756
 47 A'   16 A"   48 A'   17 A"   49 A'   18 A"   50 A'   19 A"                 
  0.789   0.814   0.824   0.832   0.868   0.894   0.936   1.107
 51 A'   52 A'   20 A"   53 A'   54 A'   21 A"   55 A'   22 A"                 
  1.107   1.134   1.136   1.146   1.150   1.159   1.186   1.200
 56 A'   57 A'   23 A"   58 A'   59 A'   60 A'   24 A"   61 A'                 
  1.330   1.439   1.488   1.784   1.866   2.001   2.202   2.248
 62 A'   63 A'   64 A'   25 A"   65 A'   66 A'   26 A"   67 A'                 
  2.328   2.333   2.426   2.455   2.605   2.630   2.733   2.783
 68 A'   27 A"   69 A'   28 A"   29 A"   70 A'   71 A'   72 A'                 
  2.958   4.246   4.282   4.505   4.516   4.531   4.573   4.618
 73 A'   30 A"   74 A'   75 A'   31 A"   76 A'   32 A"   77 A'                 
  4.897   7.222   7.520   8.184   8.207   8.271  10.355  14.706
 78 A'   79 A'   80 A'   33 A"   81 A'   82 A'   83 A'   34 A"                 
 14.808  14.922  26.671  26.751  26.996  36.679  49.481 166.143
 84 A'   85 A'   35 A"   86 A'   87 A'   88 A'   89 A'   90 A'                 
219.210 293.859 293.880 293.9801028.427
 91 A'   36 A"   92 A'   93 A'   94 A'                                         

 Occupation and symmetry of molecular orbitals

 Point group: Cs (2 irreducible representations).

                           A'   A"    All 
 ------------------------------------------
 All molecular orbitals:
  - Alpha                  94   36    130 
  - Beta                   94   36    130 
 ------------------------------------------
 Alpha orbitals:
  - Frozen occupied        16   4     20  
  - Active occupied        12   5     17  
  - Active virtual         66   27    93  
  - Frozen virtual         0    0     0   
 ------------------------------------------
 Beta orbitals:
  - Frozen occupied        16   4     20  
  - Active occupied        12   5     17  
  - Active virtual         66   27    93  
  - Frozen virtual         0    0     0   
 ------------------------------------------

 Import integrals:   CPU 0.00 s  wall 0.00 s

 Import integrals:   CPU 39.69 s  wall 10.56 s

 MP2 amplitudes:   CPU 0.14 s  wall 0.12 s

Running a double precision version
           CCSD T amplitudes will be solved using DIIS.

           Start     Size      MaxIter   EConv     TConv     
           3         7         100       1.00e-07  1.00e-05  
 ------------------------------------------------------------------------------
           Energy (a.u.)   Ediff      Tdiff       Comment
 ------------------------------------------------------------------------------
         -3427.74501481                           
     1   -3427.73089552   1.41e-02   7.88e-01     
     2   -3427.75578853   2.49e-02   1.13e-01     
     3   -3427.75427597   1.51e-03   4.92e-02     
     4   -3427.75676493   2.49e-03   1.62e-02     Switched to DIIS steps.
     5   -3427.75766632   9.01e-04   1.21e-02     
     6   -3427.75770854   4.22e-05   2.59e-03     
     7   -3427.75771737   8.83e-06   1.43e-03     
     8   -3427.75772597   8.60e-06   3.90e-04     
     9   -3427.75772712   1.15e-06   2.12e-04     
    10   -3427.75772674   3.83e-07   6.13e-05     
    11   -3427.75772685   1.07e-07   2.61e-05     
    12   -3427.75772673   1.14e-07   1.05e-05     
    13   -3427.75772672   8.90e-09   4.60e-06     
 ------------------------------------------------------------------------------
         -3427.75772672                           CCSD T converged.

End of double precision
 SCF energy                 = -3427.03637531
 MP2 energy                 = -3427.74501481
 CCSD correlation energy     =    -0.72135142
 CCSD total energy           = -3427.75772672

 CCSD  T1^2 = 0.0156  T2^2 = 0.2732  Leading amplitudes:

 Amplitude    Orbitals with energies
  0.0292       9 (A") A                  ->    10 (A") A                  
              -0.4003                          0.0081                     
  0.0292       9 (A") B                  ->    10 (A") B                  
              -0.4003                          0.0081                     
  0.0242       8 (A") A                  ->    10 (A") A                  
              -0.4862                          0.0081                     
  0.0242       8 (A") B                  ->    10 (A") B                  
              -0.4862                          0.0081                     

 Amplitude    Orbitals with energies
 -0.0654       9 (A") A      9 (A") B    ->    10 (A") A     10 (A") B    
              -0.4003       -0.4003            0.0081        0.0081       
  0.0654       9 (A") A      9 (A") B    ->    10 (A") B     10 (A") A    
              -0.4003       -0.4003            0.0081        0.0081       
  0.0654       9 (A") B      9 (A") A    ->    10 (A") A     10 (A") B    
              -0.4003       -0.4003            0.0081        0.0081       
 -0.0654       9 (A") B      9 (A") A    ->    10 (A") B     10 (A") A    
              -0.4003       -0.4003            0.0081        0.0081       

 Computing CCSD intemediates for later calculations in double precision
 Finished.

Running a double precision version
           CCSD Lambda amplitudes will be solved using DIIS.
           Start     Size      MaxIter   EConv     LConv     
           3         7         100       1.00e-07  1.00e-05  
 ------------------------------------------------------------------------------
            Enorm      Ldiff       Comment
 ------------------------------------------------------------------------------
     1     5.44e-02   3.99e-02     
     2     1.54e-02   6.02e-03     
     3     6.65e-03   1.80e-03     
     4     3.88e-03   1.23e-03     Switched to DIIS steps.
     5     1.18e-03   7.42e-04     
     6     5.46e-04   1.88e-04     
     7     1.81e-04   5.35e-05     
     8     8.37e-05   4.34e-06     
     9     3.10e-05   7.32e-07     
    10     1.48e-05   1.09e-07     
    11     6.47e-06   1.98e-07     
    12     3.36e-06   4.30e-08     
    13     1.51e-06   1.11e-07     
    14     6.69e-07   7.47e-09     
    15     3.23e-07   4.91e-08     
    16     1.37e-07   1.63e-08     
    17     7.09e-08   7.97e-09     
 ------------------------------------------------------------------------------
                                   CCSD Lambda converged.

 Computing density matrices in double precision...
           Orbital response amplitudes will be solved using DIIS.
           Start     Size      MaxIter   EConv     LConv     
           3         7         100       1.00e-06  1.00e-06  
 ------------------------------------------------------------------------------
            Enorm      Ldiff       Comment
 ------------------------------------------------------------------------------
     1     1.12e-01   1.01e-04     
     2     1.05e-01   1.02e-02     
     3     1.13e-01   1.71e-02     
     4     9.29e-03   4.42e-02     Switched to DIIS steps.
     5     4.66e-03   1.32e-03     
     6     8.91e-04   4.59e-04     
     7     8.41e-04   2.12e-04     
     8     1.30e-04   2.19e-04     
     9     4.87e-05   4.19e-06     
    10     1.41e-05   5.32e-06     
    11     3.78e-06   1.45e-06     
    12     8.74e-07   3.68e-08     
 ------------------------------------------------------------------------------
                                   Orbital response converged.

 Computing density matrices... Done.
 CCSD calculation:   CPU 452.71 s  wall 119.00 s

 Transferring MO TPDM to AO TPDM
 Transferring g2_o1o1o1o1
 Transferring g2_o1o1o1v1
 Transferring g2_o1o1v1v1
 Transferring g2_o1v1o1v1
 Transferring g2_o1v1v1v1
 Transferring g2_v1v1v1v1
 Adding separable TPDM
 Computing TPDM gradient
 --------------------------------------------------------
 2e gradient
  Atom          X               Y               Z
 --------------------------------------------------------
    1        -39.257246       19.562557       -0.000000  
    2         -5.037643      -17.767504        0.000000  
    3         22.339256      -22.423542       -0.000000  
    4         21.955634       20.628489       -0.000000  
 --------------------------------------------------------
 --------------------------------------------------------
 Final gradient
  Atom          X               Y               Z
 --------------------------------------------------------
    1        -39.257246       19.562557       -0.000000  
    2         -5.037643      -17.767504        0.000000  
    3         22.339256      -22.423542       -0.000000  
    4         21.955634       20.628489       -0.000000  
 --------------------------------------------------------
 Analytic gradient from two-electron contribution:   CPU 250.66 s  wall 85.35 s

 Total ccman2 time:   CPU 746.96 s  wall 216.33 s


 --------------------------------------------------------------
             Orbital Energies (a.u.) and Symmetries
 --------------------------------------------------------------

 Alpha MOs, Restricted
 -- Occupied --                  
-490.07 -104.85  -80.07  -65.20  -58.57  -58.56  -15.64  -10.58
  1 A'    2 A'    3 A'    4 A'    5 A'    6 A'    7 A'    8 A'                 
 -9.884  -8.048  -8.046  -7.604  -7.500  -7.487  -5.496  -5.494
  9 A'   10 A'   11 A'   12 A'   13 A'   14 A'   15 A'   16 A'                 
-58.563  -8.046  -7.488  -5.495  -3.240  -3.234  -3.220  -1.227
  1 A"    2 A"    3 A"    4 A"   17 A'   18 A'   19 A'   20 A'                 
 -1.121  -1.007  -0.743  -0.614  -0.570  -0.478  -0.444  -0.410
 21 A'   22 A'   23 A'   24 A'   25 A'   26 A'   27 A'   28 A'                 
 -3.235  -3.220  -0.544  -0.486  -0.400
  5 A"    6 A"    7 A"    8 A"    9 A"                                         
 -- Virtual --                   
  0.040   0.057   0.073   0.078   0.111   0.117   0.128   0.149
 29 A'   30 A'   31 A'   32 A'   33 A'   34 A'   35 A'   36 A'                 
  0.175   0.178   0.221   0.237   0.256   0.292   0.335   0.379
 37 A'   38 A'   39 A'   40 A'   41 A'   42 A'   43 A'   44 A'                 
  0.468   0.524   0.558   0.563   0.623   0.755   0.789   0.814
 45 A'   46 A'   47 A'   48 A'   49 A'   50 A'   51 A'   52 A'                 
  0.832   0.868   0.936   1.107   1.134   1.146   1.150   1.159
 53 A'   54 A'   55 A'   56 A'   57 A'   58 A'   59 A'   60 A'                 
  1.200   1.330   1.439   1.488   1.866   2.001   2.248   2.328
 61 A'   62 A'   63 A'   64 A'   65 A'   66 A'   67 A'   68 A'                 
  2.426   2.630   2.733   2.783   2.958   4.282   4.505   4.531
 69 A'   70 A'   71 A'   72 A'   73 A'   74 A'   75 A'   76 A'                 
  4.618   4.897   7.222   7.520   8.207   8.271  10.355  14.808
 77 A'   78 A'   79 A'   80 A'   81 A'   82 A'   83 A'   84 A'                 
 14.922  26.751  26.996  36.679  49.481 166.143 219.210 293.880
 85 A'   86 A'   87 A'   88 A'   89 A'   90 A'   91 A'   92 A'                 
293.9801028.427   0.008   0.085   0.118   0.147   0.256   0.388
 93 A'   94 A'   10 A"   11 A"   12 A"   13 A"   14 A"   15 A"                 
  0.559   0.602   0.744   0.756   0.824   0.894   1.107   1.136
 16 A"   17 A"   18 A"   19 A"   20 A"   21 A"   22 A"   23 A"                 
  1.186   1.784   2.202   2.333   2.455   2.605   4.246   4.516
 24 A"   25 A"   26 A"   27 A"   28 A"   29 A"   30 A"   31 A"                 
  4.573   8.184  14.706  26.671 293.859
 32 A"   33 A"   34 A"   35 A"   36 A"                                         

 Beta MOs, Restricted
 -- Occupied --                  
-490.07 -104.85  -80.07  -65.20  -58.57  -58.56  -15.64  -10.58
  1 A'    2 A'    3 A'    4 A'    5 A'    6 A'    7 A'    8 A'                 
 -9.884  -8.048  -8.046  -7.604  -7.500  -7.487  -5.496  -5.494
  9 A'   10 A'   11 A'   12 A'   13 A'   14 A'   15 A'   16 A'                 
-58.563  -8.046  -7.488  -5.495  -3.240  -3.234  -3.220  -1.227
  1 A"    2 A"    3 A"    4 A"   17 A'   18 A'   19 A'   20 A'                 
 -1.121  -1.007  -0.743  -0.614  -0.570  -0.478  -0.444  -0.410
 21 A'   22 A'   23 A'   24 A'   25 A'   26 A'   27 A'   28 A'                 
 -3.235  -3.220  -0.544  -0.486  -0.400
  5 A"    6 A"    7 A"    8 A"    9 A"                                         
 -- Virtual --                   
  0.040   0.057   0.073   0.078   0.111   0.117   0.128   0.149
 29 A'   30 A'   31 A'   32 A'   33 A'   34 A'   35 A'   36 A'                 
  0.175   0.178   0.221   0.237   0.256   0.292   0.335   0.379
 37 A'   38 A'   39 A'   40 A'   41 A'   42 A'   43 A'   44 A'                 
  0.468   0.524   0.558   0.563   0.623   0.755   0.789   0.814
 45 A'   46 A'   47 A'   48 A'   49 A'   50 A'   51 A'   52 A'                 
  0.832   0.868   0.936   1.107   1.134   1.146   1.150   1.159
 53 A'   54 A'   55 A'   56 A'   57 A'   58 A'   59 A'   60 A'                 
  1.200   1.330   1.439   1.488   1.866   2.001   2.248   2.328
 61 A'   62 A'   63 A'   64 A'   65 A'   66 A'   67 A'   68 A'                 
  2.426   2.630   2.733   2.783   2.958   4.282   4.505   4.531
 69 A'   70 A'   71 A'   72 A'   73 A'   74 A'   75 A'   76 A'                 
  4.618   4.897   7.222   7.520   8.207   8.271  10.355  14.808
 77 A'   78 A'   79 A'   80 A'   81 A'   82 A'   83 A'   84 A'                 
 14.922  26.751  26.996  36.679  49.481 166.143 219.210 293.880
 85 A'   86 A'   87 A'   88 A'   89 A'   90 A'   91 A'   92 A'                 
293.9801028.427   0.008   0.085   0.118   0.147   0.256   0.388
 93 A'   94 A'   10 A"   11 A"   12 A"   13 A"   14 A"   15 A"                 
  0.559   0.602   0.744   0.756   0.824   0.894   1.107   1.136
 16 A"   17 A"   18 A"   19 A"   20 A"   21 A"   22 A"   23 A"                 
  1.186   1.784   2.202   2.333   2.455   2.605   4.246   4.516
 24 A"   25 A"   26 A"   27 A"   28 A"   29 A"   30 A"   31 A"                 
  4.573   8.184  14.706  26.671 293.859
 32 A"   33 A"   34 A"   35 A"   36 A"                                         
 --------------------------------------------------------------

          Ground-State Mulliken Net Atomic Charges

     Atom                 Charge (a.u.)
  ----------------------------------------
      1 Br                    0.070396
      2 N                    -0.220638
      3 P                     0.332240
      4 Cl                   -0.181998
  ----------------------------------------
  Sum of atomic charges =    -0.000000

 -----------------------------------------------------------------
                    Cartesian Multipole Moments
 -----------------------------------------------------------------
    Charge (ESU x 10^10)
                 0.0000
    Dipole Moment (Debye)
         X      -0.4452      Y       0.3159      Z      -0.0000
       Tot       0.5459
    Quadrupole Moments (Debye-Ang)
        XX     -48.8693     XY      -5.0108     YY     -50.9225
        XZ       0.0000     YZ      -0.0000     ZZ     -48.8684
    Octopole Moments (Debye-Ang^2)
       XXX      50.4426    XXY      -3.2942    XYY      13.9767
       YYY     -15.5396    XXZ      -0.0000    XYZ      -0.0000
       YYZ      -0.0000    XZZ      12.5924    YZZ      -2.1002
       ZZZ      -0.0000
    Hexadecapole Moments (Debye-Ang^3)
      XXXX    -752.4241   XXXY     -19.0913   XXYY    -163.1789
      XYYY      -2.8567   YYYY    -263.7626   XXXZ       0.0000
      XXYZ       0.0000   XYYZ       0.0000   YYYZ       0.0000
      XXZZ    -135.8050   XYZZ      -2.1256   YYZZ     -53.9236
      XZZZ       0.0000   YZZZ       0.0000   ZZZZ     -60.1832
 -----------------------------------------------------------------
 DrvMan completing analytic gradient of the correlated energy
 Correlated dipole moment
            1
    1  -0.1751701
    2   0.1243006
    3  -0.0000000
 Energy read as -3427.757726724
 Full Analytical Gradient: (in a.u., or Hartree/Bohr)
             1             2             3             4
    1   -0.00054887   -0.00155364    0.00214421   -0.00004170
    2    0.00084134   -0.00144349    0.00153097   -0.00092882
    3   -0.00000000   -0.00000000    0.00000000   -0.00000000
 Gradient time:  CPU 0.76 s  wall 0.80 s
 Geometry Optimization Parameters
   NAtoms,    NIC,     NZ,  NCons,   NDum,   NFix, NCnnct, MaxDiis
        4      14       4       0       0       0       0       0

 Cartesian Hessian Update
 Hessian Updated using BFGS Update


** GEOMETRY OPTIMIZATION IN DELOCALIZED INTERNAL COORDINATES **
   Searching for a Minimum

   Optimization Cycle:   3

                       Coordinates (Angstroms)
     ATOM                X               Y               Z
      1  Br        1.4790655747   -0.2636747640    0.0000000000
      2  N         0.2339624194    1.1067777614    0.0000000000
      3  P        -1.3206006441    1.0754121820    0.0000000000
      4  Cl       -2.0277670445   -0.8943312646    0.0000000000
   Point Group: cs    Number of degrees of freedom:     5


   Energy is  -3427.757726724

 Hessian Updated using BFGS Update

  5 Hessian modes will be used to form the next step
  Hessian Eigenvalues:
     0.109013    0.231908    0.249307    0.286507    0.622247

 Minimum Search - Taking Simple RFO Step
 Searching for Lamda that Minimizes Along All modes
 Value Taken    Lamda =  -0.00003436
 Step Taken.  Stepsize is  0.015663

                             Maximum     Tolerance    Cnvgd?
         Gradient           0.001680      0.000300      NO
         Displacement       0.014709      0.001200      NO
         Energy change     -0.000075      0.000001      NO


 New Cartesian Coordinates Obtained by Inverse Iteration

 Displacement from previous Coordinates is:  0.011281
 ----------------------------------------------------------------
             Standard Nuclear Orientation (Angstroms)
    I     Atom           X                Y                Z
 ----------------------------------------------------------------
    1      Br      1.4785505668    -0.2656184899     0.0000000000
    2      N       0.2349208412     1.1102171259     0.0000000000
    3      P      -1.3221436271     1.0720059460     0.0000000000
    4      Cl     -2.0266674754    -0.8924206674     0.0000000000
 ----------------------------------------------------------------
 Molecular Point Group                 Cs    NOp =  2
 Largest Abelian Subgroup              Cs    NOp =  2
 Nuclear Repulsion Energy =   369.0205473378 hartrees
 There are       37 alpha and       37 beta electrons
 Applying Cartesian multipole field
    Component          Value
    ---------          -----
     (2,0,0)        1.00000E-11
     (0,2,0)        2.00000E-11
     (0,0,2)       -3.00000E-11
 Nucleus-field energy     =     0.0000000092 hartrees
 Requested basis set is 6-311++G(d,p)
 There are 51 shells and 130 basis functions
 A cutoff of  1.0D-14 yielded   1144 shell pairs
 There are      7984 function pairs (      8776 Cartesian)
 Smallest overlap matrix eigenvalue = 2.43E-03
 Guess MOs from SCF MO coefficient file

 -----------------------------------------------------------------------
  General SCF calculation program by
  Eric Jon Sundstrom, Paul Horn, Yuezhi Mao, Dmitri Zuev, Alec White,
  David Stuck, Shaama M.S., Shane Yost, Joonho Lee, David Small,
  Daniel Levine, Susi Lehtola, Hugh Burton, Evgeny Epifanovsky
 -----------------------------------------------------------------------
 Hartree-Fock
 using 4 threads for integral computing
 -------------------------------------------------------
 OpenMP Integral computing Module                
 Release: version 2.0, May 2017, Q-Chem Inc. Pleasanton 
 -------------------------------------------------------
 A restricted SCF calculation will be
 performed using DIIS
 SCF converges when DIIS error is below 1.0e-08
 ---------------------------------------
  Cycle       Energy         DIIS error
 ---------------------------------------
    1   -3427.0361416286      9.36e-05  
    2   -3427.0361666898      3.88e-05  
    3   -3427.0361698403      2.63e-05  
    4   -3427.0361715492      4.63e-06  
    5   -3427.0361716933      1.63e-06  
    6   -3427.0361717179      5.45e-07  
    7   -3427.0361717208      1.59e-07  
    8   -3427.0361717210      6.56e-08  
    9   -3427.0361717210      2.55e-08  
   10   -3427.0361717210      1.06e-08  
   11   -3427.0361717210      3.61e-09  Convergence criterion met
 ---------------------------------------
 SCF time:   CPU 8.84s  wall 2.00s 
 SCF   energy in the final basis set =    -3427.0361717210
 Total energy in the final basis set =    -3427.0361717210


 ------------------------------------------------------------------------------

   CCMAN2: suite of methods based on coupled cluster
           and equation of motion theories.

   Components:
   * libvmm-1.3-trunk
     by Evgeny Epifanovsky, Ilya Kaliman.
   * libtensor-2.5-trunk
     by Evgeny Epifanovsky, Michael Wormit, Dmitry Zuev, Sam Manzer, 
        Ilya Kaliman.
   * libcc-2.5-trunk
     by Evgeny Epifanovsky, Arik Landau, Tomasz Kus, Kirill Khistyaev, 
        Dmitry Zuev, Prashant Manohar, Xintian Feng, Anna Krylov, 
        Matthew Goldey, Alec White, Thomas Jagau, Kaushik Nanda, 
        Anastasia Gunina, Alexander Kunitsa, Joonho Lee.

   CCMAN original authors:
   Anna I. Krylov, C. David Sherrill, Steven R. Gwaltney,
   Edward F. C. Byrd (2000)
   Sergey V. Levchenko, Lyudmila V. Slipchenko, Tao Wang,
   Ana-Maria C. Cristian (2003)
   Piotr A. Pieniazek, C. Melania Oana, Evgeny Epifanovsky (2007)
   Prashant Manohar (2009)

 ------------------------------------------------------------------------------


 Allocating and initializing 30808MB of RAM...
 Calculation will run on 4 cores.


 Alpha MOs, Restricted
 -- Occupied --                  
-490.07 -104.86  -80.07  -65.20  -58.56  -58.56  -58.56  -15.64
  1 A'    2 A'    3 A'    4 A'    5 A'    1 A"    6 A'    7 A'                 
-10.582  -9.883  -8.050  -8.047  -8.047  -7.604  -7.499  -7.487
  8 A'    9 A'   10 A'    2 A"   11 A'   12 A'   13 A'    3 A"                 
 -7.487  -5.496  -5.495  -5.494  -3.240  -3.234  -3.234  -3.219
 14 A'   15 A'    4 A"   16 A'   17 A'    5 A"   18 A'    6 A"                 
 -3.219  -1.226  -1.122  -1.006  -0.744  -0.614  -0.570  -0.544
 19 A'   20 A'   21 A'   22 A'   23 A'   24 A'   25 A'    7 A"                 
 -0.487  -0.479  -0.444  -0.410  -0.400
  8 A"   26 A'   27 A'   28 A'    9 A"                                         
 -- Virtual --                   
  0.008   0.040   0.057   0.073   0.078   0.085   0.112   0.117
 10 A"   29 A'   30 A'   31 A'   32 A'   11 A"   33 A'   34 A'                 
  0.118   0.128   0.146   0.149   0.175   0.178   0.221   0.237
 12 A"   35 A'   13 A"   36 A'   37 A'   38 A'   39 A'   40 A'                 
  0.256   0.256   0.292   0.335   0.379   0.388   0.467   0.523
 14 A"   41 A'   42 A'   43 A'   44 A'   15 A"   45 A'   46 A'                 
  0.558   0.559   0.563   0.602   0.622   0.744   0.756   0.757
 47 A'   16 A"   48 A'   17 A"   49 A'   18 A"   50 A'   19 A"                 
  0.789   0.814   0.822   0.832   0.867   0.893   0.937   1.107
 51 A'   52 A'   20 A"   53 A'   54 A'   21 A"   55 A'   56 A'                 
  1.107   1.134   1.135   1.144   1.149   1.159   1.186   1.199
 22 A"   57 A'   23 A"   58 A'   59 A'   60 A'   24 A"   61 A'                 
  1.328   1.440   1.491   1.784   1.866   2.001   2.202   2.249
 62 A'   63 A'   64 A'   25 A"   65 A'   66 A'   26 A"   67 A'                 
  2.326   2.334   2.426   2.454   2.604   2.630   2.733   2.785
 68 A'   27 A"   69 A'   28 A"   29 A"   70 A'   71 A'   72 A'                 
  2.955   4.246   4.282   4.502   4.517   4.531   4.573   4.617
 73 A'   30 A"   74 A'   75 A'   31 A"   76 A'   32 A"   77 A'                 
  4.897   7.221   7.518   8.185   8.207   8.271  10.354  14.706
 78 A'   79 A'   80 A'   33 A"   81 A'   82 A'   83 A'   34 A"                 
 14.808  14.920  26.670  26.751  27.000  36.679  49.480 166.141
 84 A'   85 A'   35 A"   86 A'   87 A'   88 A'   89 A'   90 A'                 
219.210 293.859 293.880 293.9811028.426
 91 A'   36 A"   92 A'   93 A'   94 A'                                         

 Beta MOs, Restricted
 -- Occupied --                  
-490.07 -104.86  -80.07  -65.20  -58.56  -58.56  -58.56  -15.64
  1 A'    2 A'    3 A'    4 A'    5 A'    1 A"    6 A'    7 A'                 
-10.582  -9.883  -8.050  -8.047  -8.047  -7.604  -7.499  -7.487
  8 A'    9 A'   10 A'    2 A"   11 A'   12 A'   13 A'    3 A"                 
 -7.487  -5.496  -5.495  -5.494  -3.240  -3.234  -3.234  -3.219
 14 A'   15 A'    4 A"   16 A'   17 A'    5 A"   18 A'    6 A"                 
 -3.219  -1.226  -1.122  -1.006  -0.744  -0.614  -0.570  -0.544
 19 A'   20 A'   21 A'   22 A'   23 A'   24 A'   25 A'    7 A"                 
 -0.487  -0.479  -0.444  -0.410  -0.400
  8 A"   26 A'   27 A'   28 A'    9 A"                                         
 -- Virtual --                   
  0.008   0.040   0.057   0.073   0.078   0.085   0.112   0.117
 10 A"   29 A'   30 A'   31 A'   32 A'   11 A"   33 A'   34 A'                 
  0.118   0.128   0.146   0.149   0.175   0.178   0.221   0.237
 12 A"   35 A'   13 A"   36 A'   37 A'   38 A'   39 A'   40 A'                 
  0.256   0.256   0.292   0.335   0.379   0.388   0.467   0.523
 14 A"   41 A'   42 A'   43 A'   44 A'   15 A"   45 A'   46 A'                 
  0.558   0.559   0.563   0.602   0.622   0.744   0.756   0.757
 47 A'   16 A"   48 A'   17 A"   49 A'   18 A"   50 A'   19 A"                 
  0.789   0.814   0.822   0.832   0.867   0.893   0.937   1.107
 51 A'   52 A'   20 A"   53 A'   54 A'   21 A"   55 A'   56 A'                 
  1.107   1.134   1.135   1.144   1.149   1.159   1.186   1.199
 22 A"   57 A'   23 A"   58 A'   59 A'   60 A'   24 A"   61 A'                 
  1.328   1.440   1.491   1.784   1.866   2.001   2.202   2.249
 62 A'   63 A'   64 A'   25 A"   65 A'   66 A'   26 A"   67 A'                 
  2.326   2.334   2.426   2.454   2.604   2.630   2.733   2.785
 68 A'   27 A"   69 A'   28 A"   29 A"   70 A'   71 A'   72 A'                 
  2.955   4.246   4.282   4.502   4.517   4.531   4.573   4.617
 73 A'   30 A"   74 A'   75 A'   31 A"   76 A'   32 A"   77 A'                 
  4.897   7.221   7.518   8.185   8.207   8.271  10.354  14.706
 78 A'   79 A'   80 A'   33 A"   81 A'   82 A'   83 A'   34 A"                 
 14.808  14.920  26.670  26.751  27.000  36.679  49.480 166.141
 84 A'   85 A'   35 A"   86 A'   87 A'   88 A'   89 A'   90 A'                 
219.210 293.859 293.880 293.9811028.426
 91 A'   36 A"   92 A'   93 A'   94 A'                                         

 Occupation and symmetry of molecular orbitals

 Point group: Cs (2 irreducible representations).

                           A'   A"    All 
 ------------------------------------------
 All molecular orbitals:
  - Alpha                  94   36    130 
  - Beta                   94   36    130 
 ------------------------------------------
 Alpha orbitals:
  - Frozen occupied        16   4     20  
  - Active occupied        12   5     17  
  - Active virtual         66   27    93  
  - Frozen virtual         0    0     0   
 ------------------------------------------
 Beta orbitals:
  - Frozen occupied        16   4     20  
  - Active occupied        12   5     17  
  - Active virtual         66   27    93  
  - Frozen virtual         0    0     0   
 ------------------------------------------

 Import integrals:   CPU 0.00 s  wall 0.00 s

 Import integrals:   CPU 40.32 s  wall 10.91 s

 MP2 amplitudes:   CPU 0.14 s  wall 0.12 s

Running a double precision version
           CCSD T amplitudes will be solved using DIIS.

           Start     Size      MaxIter   EConv     TConv     
           3         7         100       1.00e-07  1.00e-05  
 ------------------------------------------------------------------------------
           Energy (a.u.)   Ediff      Tdiff       Comment
 ------------------------------------------------------------------------------
         -3427.74511086                           
     1   -3427.73085954   1.43e-02   7.89e-01     
     2   -3427.75582063   2.50e-02   1.13e-01     
     3   -3427.75428395   1.54e-03   4.94e-02     
     4   -3427.75678269   2.50e-03   1.62e-02     Switched to DIIS steps.
     5   -3427.75768517   9.02e-04   1.21e-02     
     6   -3427.75772735   4.22e-05   2.60e-03     
     7   -3427.75773608   8.74e-06   1.43e-03     
     8   -3427.75774470   8.61e-06   3.90e-04     
     9   -3427.75774588   1.18e-06   2.13e-04     
    10   -3427.75774548   3.93e-07   6.20e-05     
    11   -3427.75774559   1.10e-07   2.65e-05     
    12   -3427.75774548   1.17e-07   1.06e-05     
    13   -3427.75774547   1.01e-08   4.58e-06     
 ------------------------------------------------------------------------------
         -3427.75774547                           CCSD T converged.

End of double precision
 SCF energy                 = -3427.03617172
 MP2 energy                 = -3427.74511086
 CCSD correlation energy     =    -0.72157374
 CCSD total energy           = -3427.75774547

 CCSD  T1^2 = 0.0156  T2^2 = 0.2735  Leading amplitudes:

 Amplitude    Orbitals with energies
  0.0295       9 (A") A                  ->    10 (A") A                  
              -0.4000                          0.0081                     
  0.0295       9 (A") B                  ->    10 (A") B                  
              -0.4000                          0.0081                     
  0.0235       8 (A") A                  ->    10 (A") A                  
              -0.4868                          0.0081                     
  0.0235       8 (A") B                  ->    10 (A") B                  
              -0.4868                          0.0081                     

 Amplitude    Orbitals with energies
 -0.0659       9 (A") A      9 (A") B    ->    10 (A") A     10 (A") B    
              -0.4000       -0.4000            0.0081        0.0081       
  0.0659       9 (A") A      9 (A") B    ->    10 (A") B     10 (A") A    
              -0.4000       -0.4000            0.0081        0.0081       
  0.0659       9 (A") B      9 (A") A    ->    10 (A") A     10 (A") B    
              -0.4000       -0.4000            0.0081        0.0081       
 -0.0659       9 (A") B      9 (A") A    ->    10 (A") B     10 (A") A    
              -0.4000       -0.4000            0.0081        0.0081       

 Computing CCSD intemediates for later calculations in double precision
 Finished.

Running a double precision version
           CCSD Lambda amplitudes will be solved using DIIS.
           Start     Size      MaxIter   EConv     LConv     
           3         7         100       1.00e-07  1.00e-05  
 ------------------------------------------------------------------------------
            Enorm      Ldiff       Comment
 ------------------------------------------------------------------------------
     1     5.45e-02   4.00e-02     
     2     1.53e-02   6.00e-03     
     3     6.65e-03   1.81e-03     
     4     3.88e-03   1.22e-03     Switched to DIIS steps.
     5     1.17e-03   7.41e-04     
     6     5.45e-04   1.88e-04     
     7     1.80e-04   5.37e-05     
     8     8.36e-05   4.44e-06     
     9     3.09e-05   6.62e-07     
    10     1.47e-05   8.40e-08     
    11     6.36e-06   2.18e-07     
    12     3.31e-06   4.95e-08     
    13     1.51e-06   1.04e-07     
    14     6.72e-07   4.41e-09     
    15     3.25e-07   4.83e-08     
    16     1.38e-07   1.60e-08     
    17     7.13e-08   7.90e-09     
 ------------------------------------------------------------------------------
                                   CCSD Lambda converged.

 Computing density matrices in double precision...
           Orbital response amplitudes will be solved using DIIS.
           Start     Size      MaxIter   EConv     LConv     
           3         7         100       1.00e-06  1.00e-06  
 ------------------------------------------------------------------------------
            Enorm      Ldiff       Comment
 ------------------------------------------------------------------------------
     1     1.12e-01   1.13e-04     
     2     1.05e-01   1.01e-02     
     3     1.14e-01   1.71e-02     
     4     9.60e-03   4.42e-02     Switched to DIIS steps.
     5     4.98e-03   1.51e-03     
     6     8.85e-04   4.86e-04     
     7     8.36e-04   2.04e-04     
     8     1.31e-04   2.17e-04     
     9     4.87e-05   3.70e-06     
    10     1.40e-05   5.29e-06     
    11     3.76e-06   1.44e-06     
    12     9.05e-07   1.61e-08     
 ------------------------------------------------------------------------------
                                   Orbital response converged.

 Computing density matrices... Done.
 CCSD calculation:   CPU 452.20 s  wall 118.81 s

 Transferring MO TPDM to AO TPDM
 Transferring g2_o1o1o1o1
 Transferring g2_o1o1o1v1
 Transferring g2_o1o1v1v1
 Transferring g2_o1v1o1v1
 Transferring g2_o1v1v1v1
 Transferring g2_v1v1v1v1
 Adding separable TPDM
 Computing TPDM gradient
 --------------------------------------------------------
 2e gradient
  Atom          X               Y               Z
 --------------------------------------------------------
    1        -39.203706       19.552169        0.000000  
    2         -5.062577      -17.854812        0.000000  
    3         22.259468      -22.399126       -0.000000  
    4         22.006815       20.701769        0.000000  
 --------------------------------------------------------
 --------------------------------------------------------
 Final gradient
  Atom          X               Y               Z
 --------------------------------------------------------
    1        -39.203706       19.552169        0.000000  
    2         -5.062577      -17.854812        0.000000  
    3         22.259468      -22.399126       -0.000000  
    4         22.006815       20.701769        0.000000  
 --------------------------------------------------------
 Analytic gradient from two-electron contribution:   CPU 255.20 s  wall 92.45 s

 Total ccman2 time:   CPU 751.70 s  wall 223.60 s


 --------------------------------------------------------------
             Orbital Energies (a.u.) and Symmetries
 --------------------------------------------------------------

 Alpha MOs, Restricted
 -- Occupied --                  
-490.07 -104.86  -80.07  -65.20  -58.56  -58.56  -15.64  -10.58
  1 A'    2 A'    3 A'    4 A'    5 A'    6 A'    7 A'    8 A'                 
 -9.883  -8.050  -8.047  -7.604  -7.499  -7.487  -5.496  -5.494
  9 A'   10 A'   11 A'   12 A'   13 A'   14 A'   15 A'   16 A'                 
-58.562  -8.047  -7.487  -5.495  -3.240  -3.234  -3.219  -1.226
  1 A"    2 A"    3 A"    4 A"   17 A'   18 A'   19 A'   20 A'                 
 -1.122  -1.006  -0.744  -0.614  -0.570  -0.479  -0.444  -0.410
 21 A'   22 A'   23 A'   24 A'   25 A'   26 A'   27 A'   28 A'                 
 -3.234  -3.219  -0.544  -0.487  -0.400
  5 A"    6 A"    7 A"    8 A"    9 A"                                         
 -- Virtual --                   
  0.040   0.057   0.073   0.078   0.112   0.117   0.128   0.149
 29 A'   30 A'   31 A'   32 A'   33 A'   34 A'   35 A'   36 A'                 
  0.175   0.178   0.221   0.237   0.256   0.292   0.335   0.379
 37 A'   38 A'   39 A'   40 A'   41 A'   42 A'   43 A'   44 A'                 
  0.467   0.523   0.558   0.563   0.622   0.756   0.789   0.814
 45 A'   46 A'   47 A'   48 A'   49 A'   50 A'   51 A'   52 A'                 
  0.832   0.867   0.937   1.107   1.134   1.144   1.149   1.159
 53 A'   54 A'   55 A'   56 A'   57 A'   58 A'   59 A'   60 A'                 
  1.199   1.328   1.440   1.491   1.866   2.001   2.249   2.326
 61 A'   62 A'   63 A'   64 A'   65 A'   66 A'   67 A'   68 A'                 
  2.426   2.630   2.733   2.785   2.955   4.282   4.502   4.531
 69 A'   70 A'   71 A'   72 A'   73 A'   74 A'   75 A'   76 A'                 
  4.617   4.897   7.221   7.518   8.207   8.271  10.354  14.808
 77 A'   78 A'   79 A'   80 A'   81 A'   82 A'   83 A'   84 A'                 
 14.920  26.751  27.000  36.679  49.480 166.141 219.210 293.880
 85 A'   86 A'   87 A'   88 A'   89 A'   90 A'   91 A'   92 A'                 
293.9811028.426   0.008   0.085   0.118   0.146   0.256   0.388
 93 A'   94 A'   10 A"   11 A"   12 A"   13 A"   14 A"   15 A"                 
  0.559   0.602   0.744   0.757   0.822   0.893   1.107   1.135
 16 A"   17 A"   18 A"   19 A"   20 A"   21 A"   22 A"   23 A"                 
  1.186   1.784   2.202   2.334   2.454   2.604   4.246   4.517
 24 A"   25 A"   26 A"   27 A"   28 A"   29 A"   30 A"   31 A"                 
  4.573   8.185  14.706  26.670 293.859
 32 A"   33 A"   34 A"   35 A"   36 A"                                         

 Beta MOs, Restricted
 -- Occupied --                  
-490.07 -104.86  -80.07  -65.20  -58.56  -58.56  -15.64  -10.58
  1 A'    2 A'    3 A'    4 A'    5 A'    6 A'    7 A'    8 A'                 
 -9.883  -8.050  -8.047  -7.604  -7.499  -7.487  -5.496  -5.494
  9 A'   10 A'   11 A'   12 A'   13 A'   14 A'   15 A'   16 A'                 
-58.562  -8.047  -7.487  -5.495  -3.240  -3.234  -3.219  -1.226
  1 A"    2 A"    3 A"    4 A"   17 A'   18 A'   19 A'   20 A'                 
 -1.122  -1.006  -0.744  -0.614  -0.570  -0.479  -0.444  -0.410
 21 A'   22 A'   23 A'   24 A'   25 A'   26 A'   27 A'   28 A'                 
 -3.234  -3.219  -0.544  -0.487  -0.400
  5 A"    6 A"    7 A"    8 A"    9 A"                                         
 -- Virtual --                   
  0.040   0.057   0.073   0.078   0.112   0.117   0.128   0.149
 29 A'   30 A'   31 A'   32 A'   33 A'   34 A'   35 A'   36 A'                 
  0.175   0.178   0.221   0.237   0.256   0.292   0.335   0.379
 37 A'   38 A'   39 A'   40 A'   41 A'   42 A'   43 A'   44 A'                 
  0.467   0.523   0.558   0.563   0.622   0.756   0.789   0.814
 45 A'   46 A'   47 A'   48 A'   49 A'   50 A'   51 A'   52 A'                 
  0.832   0.867   0.937   1.107   1.134   1.144   1.149   1.159
 53 A'   54 A'   55 A'   56 A'   57 A'   58 A'   59 A'   60 A'                 
  1.199   1.328   1.440   1.491   1.866   2.001   2.249   2.326
 61 A'   62 A'   63 A'   64 A'   65 A'   66 A'   67 A'   68 A'                 
  2.426   2.630   2.733   2.785   2.955   4.282   4.502   4.531
 69 A'   70 A'   71 A'   72 A'   73 A'   74 A'   75 A'   76 A'                 
  4.617   4.897   7.221   7.518   8.207   8.271  10.354  14.808
 77 A'   78 A'   79 A'   80 A'   81 A'   82 A'   83 A'   84 A'                 
 14.920  26.751  27.000  36.679  49.480 166.141 219.210 293.880
 85 A'   86 A'   87 A'   88 A'   89 A'   90 A'   91 A'   92 A'                 
293.9811028.426   0.008   0.085   0.118   0.146   0.256   0.388
 93 A'   94 A'   10 A"   11 A"   12 A"   13 A"   14 A"   15 A"                 
  0.559   0.602   0.744   0.757   0.822   0.893   1.107   1.135
 16 A"   17 A"   18 A"   19 A"   20 A"   21 A"   22 A"   23 A"                 
  1.186   1.784   2.202   2.334   2.454   2.604   4.246   4.517
 24 A"   25 A"   26 A"   27 A"   28 A"   29 A"   30 A"   31 A"                 
  4.573   8.185  14.706  26.670 293.859
 32 A"   33 A"   34 A"   35 A"   36 A"                                         
 --------------------------------------------------------------

          Ground-State Mulliken Net Atomic Charges

     Atom                 Charge (a.u.)
  ----------------------------------------
      1 Br                    0.067944
      2 N                    -0.221745
      3 P                     0.330661
      4 Cl                   -0.176859
  ----------------------------------------
  Sum of atomic charges =    -0.000000

 -----------------------------------------------------------------
                    Cartesian Multipole Moments
 -----------------------------------------------------------------
    Charge (ESU x 10^10)
                 0.0000
    Dipole Moment (Debye)
         X      -0.4911      Y       0.2690      Z      -0.0000
       Tot       0.5600
    Quadrupole Moments (Debye-Ang)
        XX     -48.8246     XY      -4.9315     YY     -50.9546
        XZ       0.0000     YZ      -0.0000     ZZ     -48.8736
    Octopole Moments (Debye-Ang^2)
       XXX      50.1272    XXY      -3.4319    XYY      13.9585
       YYY     -15.6366    XXZ       0.0000    XYZ       0.0000
       YYZ      -0.0000    XZZ      12.5553    YZZ      -2.1117
       ZZZ       0.0000
    Hexadecapole Moments (Debye-Ang^3)
      XXXX    -751.6874   XXXY     -18.3811   XXYY    -163.0390
      XYYY      -2.4515   YYYY    -263.5107   XXXZ       0.0000
      XXYZ      -0.0000   XYYZ       0.0000   YYYZ      -0.0000
      XXZZ    -135.7187   XYZZ      -1.9870   YYZZ     -53.8847
      XZZZ       0.0000   YZZZ      -0.0000   ZZZZ     -60.2008
 -----------------------------------------------------------------
 DrvMan completing analytic gradient of the correlated energy
 Correlated dipole moment
            1
    1  -0.1932284
    2   0.1058271
    3  -0.0000000
 Energy read as -3427.757745465
 Full Analytical Gradient: (in a.u., or Hartree/Bohr)
             1             2             3             4
    1   -0.00015012   -0.00025681    0.00026563    0.00014129
    2    0.00031985   -0.00048881   -0.00014518    0.00031414
    3   -0.00000000   -0.00000000    0.00000000    0.00000000
 Gradient time:  CPU 0.77 s  wall 0.81 s
 Geometry Optimization Parameters
   NAtoms,    NIC,     NZ,  NCons,   NDum,   NFix, NCnnct, MaxDiis
        4      14       4       0       0       0       0       0

 Cartesian Hessian Update
 Hessian Updated using BFGS Update


** GEOMETRY OPTIMIZATION IN DELOCALIZED INTERNAL COORDINATES **
   Searching for a Minimum

   Optimization Cycle:   4

                       Coordinates (Angstroms)
     ATOM                X               Y               Z
      1  Br        1.4785505668   -0.2656184899    0.0000000000
      2  N         0.2349208412    1.1102171259    0.0000000000
      3  P        -1.3221436271    1.0720059460    0.0000000000
      4  Cl       -2.0266674754   -0.8924206674    0.0000000000
   Point Group: cs    Number of degrees of freedom:     5


   Energy is  -3427.757745465

 Hessian Updated using BFGS Update

  5 Hessian modes will be used to form the next step
  Hessian Eigenvalues:
     0.105770    0.227994    0.247481    0.291796    0.587665

 Minimum Search - Taking Simple RFO Step
 Searching for Lamda that Minimizes Along All modes
 Value Taken    Lamda =  -0.00000208
 Step Taken.  Stepsize is  0.003118

                             Maximum     Tolerance    Cnvgd?
         Gradient           0.000670      0.000300      NO
         Displacement       0.002354      0.001200      NO
         Energy change     -0.000019      0.000001      NO


 New Cartesian Coordinates Obtained by Inverse Iteration

 Displacement from previous Coordinates is:  0.003763
 ----------------------------------------------------------------
             Standard Nuclear Orientation (Angstroms)
    I     Atom           X                Y                Z
 ----------------------------------------------------------------
    1      Br      1.4778299596    -0.2665131439     0.0000000000
    2      N       0.2352925228     1.1116291727     0.0000000000
    3      P      -1.3222567905     1.0720241925     0.0000000000
    4      Cl     -2.0262053865    -0.8929563065     0.0000000000
 ----------------------------------------------------------------
 Molecular Point Group                 Cs    NOp =  2
 Largest Abelian Subgroup              Cs    NOp =  2
 Nuclear Repulsion Energy =   368.9880869849 hartrees
 There are       37 alpha and       37 beta electrons
 Applying Cartesian multipole field
    Component          Value
    ---------          -----
     (2,0,0)        1.00000E-11
     (0,2,0)        2.00000E-11
     (0,0,2)       -3.00000E-11
 Nucleus-field energy     =     0.0000000092 hartrees
 Requested basis set is 6-311++G(d,p)
 There are 51 shells and 130 basis functions
 A cutoff of  1.0D-14 yielded   1144 shell pairs
 There are      7984 function pairs (      8776 Cartesian)
 Smallest overlap matrix eigenvalue = 2.44E-03
 Guess MOs from SCF MO coefficient file

 -----------------------------------------------------------------------
  General SCF calculation program by
  Eric Jon Sundstrom, Paul Horn, Yuezhi Mao, Dmitri Zuev, Alec White,
  David Stuck, Shaama M.S., Shane Yost, Joonho Lee, David Small,
  Daniel Levine, Susi Lehtola, Hugh Burton, Evgeny Epifanovsky
 -----------------------------------------------------------------------
 Hartree-Fock
 using 4 threads for integral computing
 -------------------------------------------------------
 OpenMP Integral computing Module                
 Release: version 2.0, May 2017, Q-Chem Inc. Pleasanton 
 -------------------------------------------------------
 A restricted SCF calculation will be
 performed using DIIS
 SCF converges when DIIS error is below 1.0e-08
 ---------------------------------------
  Cycle       Energy         DIIS error
 ---------------------------------------
    1   -3427.0361032278      2.07e-05  
    2   -3427.0361045959      8.62e-06  
    3   -3427.0361047936      6.10e-06  
    4   -3427.0361048973      1.20e-06  
    5   -3427.0361049100      3.50e-07  
    6   -3427.0361049108      1.30e-07  
    7   -3427.0361049110      4.73e-08  
    8   -3427.0361049110      1.72e-08  
    9   -3427.0361049110      5.79e-09  Convergence criterion met
 ---------------------------------------
 SCF time:   CPU 7.31s  wall 3.00s 
 SCF   energy in the final basis set =    -3427.0361049110
 Total energy in the final basis set =    -3427.0361049110


 ------------------------------------------------------------------------------

   CCMAN2: suite of methods based on coupled cluster
           and equation of motion theories.

   Components:
   * libvmm-1.3-trunk
     by Evgeny Epifanovsky, Ilya Kaliman.
   * libtensor-2.5-trunk
     by Evgeny Epifanovsky, Michael Wormit, Dmitry Zuev, Sam Manzer, 
        Ilya Kaliman.
   * libcc-2.5-trunk
     by Evgeny Epifanovsky, Arik Landau, Tomasz Kus, Kirill Khistyaev, 
        Dmitry Zuev, Prashant Manohar, Xintian Feng, Anna Krylov, 
        Matthew Goldey, Alec White, Thomas Jagau, Kaushik Nanda, 
        Anastasia Gunina, Alexander Kunitsa, Joonho Lee.

   CCMAN original authors:
   Anna I. Krylov, C. David Sherrill, Steven R. Gwaltney,
   Edward F. C. Byrd (2000)
   Sergey V. Levchenko, Lyudmila V. Slipchenko, Tao Wang,
   Ana-Maria C. Cristian (2003)
   Piotr A. Pieniazek, C. Melania Oana, Evgeny Epifanovsky (2007)
   Prashant Manohar (2009)

 ------------------------------------------------------------------------------


 Allocating and initializing 30808MB of RAM...
 Calculation will run on 4 cores.


 Alpha MOs, Restricted
 -- Occupied --                  
-490.07 -104.86  -80.07  -65.20  -58.56  -58.56  -58.56  -15.64
  1 A'    2 A'    3 A'    4 A'    5 A'    1 A"    6 A'    7 A'                 
-10.582  -9.883  -8.050  -8.047  -8.047  -7.604  -7.499  -7.487
  8 A'    9 A'   10 A'    2 A"   11 A'   12 A'   13 A'    3 A"                 
 -7.486  -5.496  -5.495  -5.494  -3.240  -3.234  -3.234  -3.219
 14 A'   15 A'    4 A"   16 A'   17 A'    5 A"   18 A'    6 A"                 
 -3.219  -1.226  -1.122  -1.006  -0.744  -0.613  -0.570  -0.544
 19 A'   20 A'   21 A'   22 A'   23 A'   24 A'   25 A'    7 A"                 
 -0.487  -0.479  -0.444  -0.410  -0.400
  8 A"   26 A'   27 A'   28 A'    9 A"                                         
 -- Virtual --                   
  0.008   0.040   0.057   0.073   0.079   0.085   0.112   0.117
 10 A"   29 A'   30 A'   31 A'   32 A'   11 A"   33 A'   34 A'                 
  0.118   0.128   0.146   0.149   0.175   0.178   0.221   0.237
 12 A"   35 A'   13 A"   36 A'   37 A'   38 A'   39 A'   40 A'                 
  0.256   0.256   0.292   0.335   0.379   0.388   0.467   0.523
 41 A'   14 A"   42 A'   43 A'   44 A'   15 A"   45 A'   46 A'                 
  0.557   0.559   0.563   0.602   0.622   0.744   0.756   0.757
 47 A'   16 A"   48 A'   17 A"   49 A'   18 A"   50 A'   19 A"                 
  0.789   0.814   0.822   0.832   0.867   0.892   0.936   1.107
 51 A'   52 A'   20 A"   53 A'   54 A'   21 A"   55 A'   56 A'                 
  1.107   1.133   1.135   1.144   1.149   1.159   1.186   1.199
 22 A"   57 A'   23 A"   58 A'   59 A'   60 A'   24 A"   61 A'                 
  1.327   1.440   1.490   1.784   1.865   2.001   2.202   2.249
 62 A'   63 A'   64 A'   25 A"   65 A'   66 A'   26 A"   67 A'                 
  2.326   2.334   2.427   2.454   2.604   2.630   2.733   2.785
 68 A'   27 A"   69 A'   28 A"   29 A"   70 A'   71 A'   72 A'                 
  2.955   4.246   4.281   4.501   4.517   4.531   4.573   4.617
 73 A'   30 A"   74 A'   75 A'   31 A"   76 A'   32 A"   77 A'                 
  4.897   7.220   7.517   8.185   8.207   8.271  10.354  14.706
 78 A'   79 A'   80 A'   33 A"   81 A'   82 A'   83 A'   34 A"                 
 14.808  14.919  26.670  26.751  26.999  36.679  49.480 166.141
 84 A'   85 A'   35 A"   86 A'   87 A'   88 A'   89 A'   90 A'                 
219.210 293.859 293.880 293.9811028.426
 91 A'   36 A"   92 A'   93 A'   94 A'                                         

 Beta MOs, Restricted
 -- Occupied --                  
-490.07 -104.86  -80.07  -65.20  -58.56  -58.56  -58.56  -15.64
  1 A'    2 A'    3 A'    4 A'    5 A'    1 A"    6 A'    7 A'                 
-10.582  -9.883  -8.050  -8.047  -8.047  -7.604  -7.499  -7.487
  8 A'    9 A'   10 A'    2 A"   11 A'   12 A'   13 A'    3 A"                 
 -7.486  -5.496  -5.495  -5.494  -3.240  -3.234  -3.234  -3.219
 14 A'   15 A'    4 A"   16 A'   17 A'    5 A"   18 A'    6 A"                 
 -3.219  -1.226  -1.122  -1.006  -0.744  -0.613  -0.570  -0.544
 19 A'   20 A'   21 A'   22 A'   23 A'   24 A'   25 A'    7 A"                 
 -0.487  -0.479  -0.444  -0.410  -0.400
  8 A"   26 A'   27 A'   28 A'    9 A"                                         
 -- Virtual --                   
  0.008   0.040   0.057   0.073   0.079   0.085   0.112   0.117
 10 A"   29 A'   30 A'   31 A'   32 A'   11 A"   33 A'   34 A'                 
  0.118   0.128   0.146   0.149   0.175   0.178   0.221   0.237
 12 A"   35 A'   13 A"   36 A'   37 A'   38 A'   39 A'   40 A'                 
  0.256   0.256   0.292   0.335   0.379   0.388   0.467   0.523
 41 A'   14 A"   42 A'   43 A'   44 A'   15 A"   45 A'   46 A'                 
  0.557   0.559   0.563   0.602   0.622   0.744   0.756   0.757
 47 A'   16 A"   48 A'   17 A"   49 A'   18 A"   50 A'   19 A"                 
  0.789   0.814   0.822   0.832   0.867   0.892   0.936   1.107
 51 A'   52 A'   20 A"   53 A'   54 A'   21 A"   55 A'   56 A'                 
  1.107   1.133   1.135   1.144   1.149   1.159   1.186   1.199
 22 A"   57 A'   23 A"   58 A'   59 A'   60 A'   24 A"   61 A'                 
  1.327   1.440   1.490   1.784   1.865   2.001   2.202   2.249
 62 A'   63 A'   64 A'   25 A"   65 A'   66 A'   26 A"   67 A'                 
  2.326   2.334   2.427   2.454   2.604   2.630   2.733   2.785
 68 A'   27 A"   69 A'   28 A"   29 A"   70 A'   71 A'   72 A'                 
  2.955   4.246   4.281   4.501   4.517   4.531   4.573   4.617
 73 A'   30 A"   74 A'   75 A'   31 A"   76 A'   32 A"   77 A'                 
  4.897   7.220   7.517   8.185   8.207   8.271  10.354  14.706
 78 A'   79 A'   80 A'   33 A"   81 A'   82 A'   83 A'   34 A"                 
 14.808  14.919  26.670  26.751  26.999  36.679  49.480 166.141
 84 A'   85 A'   35 A"   86 A'   87 A'   88 A'   89 A'   90 A'                 
219.210 293.859 293.880 293.9811028.426
 91 A'   36 A"   92 A'   93 A'   94 A'                                         

 Occupation and symmetry of molecular orbitals

 Point group: Cs (2 irreducible representations).

                           A'   A"    All 
 ------------------------------------------
 All molecular orbitals:
  - Alpha                  94   36    130 
  - Beta                   94   36    130 
 ------------------------------------------
 Alpha orbitals:
  - Frozen occupied        16   4     20  
  - Active occupied        12   5     17  
  - Active virtual         66   27    93  
  - Frozen virtual         0    0     0   
 ------------------------------------------
 Beta orbitals:
  - Frozen occupied        16   4     20  
  - Active occupied        12   5     17  
  - Active virtual         66   27    93  
  - Frozen virtual         0    0     0   
 ------------------------------------------

 Import integrals:   CPU 0.00 s  wall 0.00 s

 Import integrals:   CPU 41.04 s  wall 11.34 s

 MP2 amplitudes:   CPU 0.17 s  wall 0.13 s

Running a double precision version
           CCSD T amplitudes will be solved using DIIS.

           Start     Size      MaxIter   EConv     TConv     
           3         7         100       1.00e-07  1.00e-05  
 ------------------------------------------------------------------------------
           Energy (a.u.)   Ediff      Tdiff       Comment
 ------------------------------------------------------------------------------
         -3427.74512611                           
     1   -3427.73083883   1.43e-02   7.89e-01     
     2   -3427.75582506   2.50e-02   1.14e-01     
     3   -3427.75428036   1.54e-03   4.94e-02     
     4   -3427.75678291   2.50e-03   1.63e-02     Switched to DIIS steps.
     5   -3427.75768646   9.04e-04   1.21e-02     
     6   -3427.75772872   4.23e-05   2.60e-03     
     7   -3427.75773745   8.72e-06   1.43e-03     
     8   -3427.75774608   8.64e-06   3.91e-04     
     9   -3427.75774726   1.18e-06   2.14e-04     
    10   -3427.75774687   3.94e-07   6.22e-05     
    11   -3427.75774698   1.10e-07   2.66e-05     
    12   -3427.75774686   1.17e-07   1.06e-05     
    13   -3427.75774685   1.00e-08   4.60e-06     
 ------------------------------------------------------------------------------
         -3427.75774685                           CCSD T converged.

End of double precision
 SCF energy                 = -3427.03610491
 MP2 energy                 = -3427.74512611
 CCSD correlation energy     =    -0.72164194
 CCSD total energy           = -3427.75774685

 CCSD  T1^2 = 0.0156  T2^2 = 0.2736  Leading amplitudes:

 Amplitude    Orbitals with energies
 -0.0295       9 (A") A                  ->    10 (A") A                  
              -0.4000                          0.0080                     
 -0.0295       9 (A") B                  ->    10 (A") B                  
              -0.4000                          0.0080                     
  0.0234       8 (A") A                  ->    10 (A") A                  
              -0.4868                          0.0080                     
  0.0234       8 (A") B                  ->    10 (A") B                  
              -0.4868                          0.0080                     

 Amplitude    Orbitals with energies
 -0.0659       9 (A") A      9 (A") B    ->    10 (A") A     10 (A") B    
              -0.4000       -0.4000            0.0080        0.0080       
  0.0659       9 (A") A      9 (A") B    ->    10 (A") B     10 (A") A    
              -0.4000       -0.4000            0.0080        0.0080       
  0.0659       9 (A") B      9 (A") A    ->    10 (A") A     10 (A") B    
              -0.4000       -0.4000            0.0080        0.0080       
 -0.0659       9 (A") B      9 (A") A    ->    10 (A") B     10 (A") A    
              -0.4000       -0.4000            0.0080        0.0080       

 Computing CCSD intemediates for later calculations in double precision
 Finished.

Running a double precision version
           CCSD Lambda amplitudes will be solved using DIIS.
           Start     Size      MaxIter   EConv     LConv     
           3         7         100       1.00e-07  1.00e-05  
 ------------------------------------------------------------------------------
            Enorm      Ldiff       Comment
 ------------------------------------------------------------------------------
     1     5.45e-02   4.00e-02     
     2     1.54e-02   6.00e-03     
     3     6.65e-03   1.81e-03     
     4     3.88e-03   1.23e-03     Switched to DIIS steps.
     5     1.18e-03   7.42e-04     
     6     5.45e-04   1.89e-04     
     7     1.81e-04   5.38e-05     
     8     8.38e-05   4.44e-06     
     9     3.10e-05   6.67e-07     
    10     1.47e-05   8.75e-08     
    11     6.39e-06   2.19e-07     
    12     3.33e-06   5.02e-08     
    13     1.52e-06   1.04e-07     
    14     6.75e-07   4.05e-09     
    15     3.27e-07   4.85e-08     
    16     1.39e-07   1.61e-08     
    17     7.17e-08   7.95e-09     
 ------------------------------------------------------------------------------
                                   CCSD Lambda converged.

 Computing density matrices in double precision...
           Orbital response amplitudes will be solved using DIIS.
           Start     Size      MaxIter   EConv     LConv     
           3         7         100       1.00e-06  1.00e-06  
 ------------------------------------------------------------------------------
            Enorm      Ldiff       Comment
 ------------------------------------------------------------------------------
     1     1.12e-01   1.03e-04     
     2     1.05e-01   1.01e-02     
     3     1.14e-01   1.71e-02     
     4     9.68e-03   4.42e-02     Switched to DIIS steps.
     5     5.06e-03   1.55e-03     
     6     8.86e-04   4.91e-04     
     7     8.37e-04   2.01e-04     
     8     1.32e-04   2.17e-04     
     9     4.88e-05   3.63e-06     
    10     1.41e-05   5.31e-06     
    11     3.78e-06   1.45e-06     
    12     9.22e-07   1.94e-08     
 ------------------------------------------------------------------------------
                                   Orbital response converged.

 Computing density matrices... Done.
 CCSD calculation:   CPU 451.30 s  wall 118.59 s

 Transferring MO TPDM to AO TPDM
 Transferring g2_o1o1o1o1
 Transferring g2_o1o1o1v1
 Transferring g2_o1o1v1v1
 Transferring g2_o1v1o1v1
 Transferring g2_o1v1v1v1
 Transferring g2_v1v1v1v1
 Adding separable TPDM
 Computing TPDM gradient
 --------------------------------------------------------
 2e gradient
  Atom          X               Y               Z
 --------------------------------------------------------
    1        -39.180964       19.562908       -0.000000  
    2         -5.079358      -17.882278        0.000000  
    3         22.254013      -22.383933       -0.000000  
    4         22.006308       20.703304        0.000000  
 --------------------------------------------------------
 --------------------------------------------------------
 Final gradient
  Atom          X               Y               Z
 --------------------------------------------------------
    1        -39.180964       19.562908       -0.000000  
    2         -5.079358      -17.882278        0.000000  
    3         22.254013      -22.383933       -0.000000  
    4         22.006308       20.703304        0.000000  
 --------------------------------------------------------
 Analytic gradient from two-electron contribution:   CPU 247.97 s  wall 85.49 s

 Total ccman2 time:   CPU 743.56 s  wall 216.66 s


 --------------------------------------------------------------
             Orbital Energies (a.u.) and Symmetries
 --------------------------------------------------------------

 Alpha MOs, Restricted
 -- Occupied --                  
-490.07 -104.86  -80.07  -65.20  -58.56  -58.56  -15.64  -10.58
  1 A'    2 A'    3 A'    4 A'    5 A'    6 A'    7 A'    8 A'                 
 -9.883  -8.050  -8.047  -7.604  -7.499  -7.486  -5.496  -5.494
  9 A'   10 A'   11 A'   12 A'   13 A'   14 A'   15 A'   16 A'                 
-58.562  -8.047  -7.487  -5.495  -3.240  -3.234  -3.219  -1.226
  1 A"    2 A"    3 A"    4 A"   17 A'   18 A'   19 A'   20 A'                 
 -1.122  -1.006  -0.744  -0.613  -0.570  -0.479  -0.444  -0.410
 21 A'   22 A'   23 A'   24 A'   25 A'   26 A'   27 A'   28 A'                 
 -3.234  -3.219  -0.544  -0.487  -0.400
  5 A"    6 A"    7 A"    8 A"    9 A"                                         
 -- Virtual --                   
  0.040   0.057   0.073   0.079   0.112   0.117   0.128   0.149
 29 A'   30 A'   31 A'   32 A'   33 A'   34 A'   35 A'   36 A'                 
  0.175   0.178   0.221   0.237   0.256   0.292   0.335   0.379
 37 A'   38 A'   39 A'   40 A'   41 A'   42 A'   43 A'   44 A'                 
  0.467   0.523   0.557   0.563   0.622   0.756   0.789   0.814
 45 A'   46 A'   47 A'   48 A'   49 A'   50 A'   51 A'   52 A'                 
  0.832   0.867   0.936   1.107   1.133   1.144   1.149   1.159
 53 A'   54 A'   55 A'   56 A'   57 A'   58 A'   59 A'   60 A'                 
  1.199   1.327   1.440   1.490   1.865   2.001   2.249   2.326
 61 A'   62 A'   63 A'   64 A'   65 A'   66 A'   67 A'   68 A'                 
  2.427   2.630   2.733   2.785   2.955   4.281   4.501   4.531
 69 A'   70 A'   71 A'   72 A'   73 A'   74 A'   75 A'   76 A'                 
  4.617   4.897   7.220   7.517   8.207   8.271  10.354  14.808
 77 A'   78 A'   79 A'   80 A'   81 A'   82 A'   83 A'   84 A'                 
 14.919  26.751  26.999  36.679  49.480 166.141 219.210 293.880
 85 A'   86 A'   87 A'   88 A'   89 A'   90 A'   91 A'   92 A'                 
293.9811028.426   0.008   0.085   0.118   0.146   0.256   0.388
 93 A'   94 A'   10 A"   11 A"   12 A"   13 A"   14 A"   15 A"                 
  0.559   0.602   0.744   0.757   0.822   0.892   1.107   1.135
 16 A"   17 A"   18 A"   19 A"   20 A"   21 A"   22 A"   23 A"                 
  1.186   1.784   2.202   2.334   2.454   2.604   4.246   4.517
 24 A"   25 A"   26 A"   27 A"   28 A"   29 A"   30 A"   31 A"                 
  4.573   8.185  14.706  26.670 293.859
 32 A"   33 A"   34 A"   35 A"   36 A"                                         

 Beta MOs, Restricted
 -- Occupied --                  
-490.07 -104.86  -80.07  -65.20  -58.56  -58.56  -15.64  -10.58
  1 A'    2 A'    3 A'    4 A'    5 A'    6 A'    7 A'    8 A'                 
 -9.883  -8.050  -8.047  -7.604  -7.499  -7.486  -5.496  -5.494
  9 A'   10 A'   11 A'   12 A'   13 A'   14 A'   15 A'   16 A'                 
-58.562  -8.047  -7.487  -5.495  -3.240  -3.234  -3.219  -1.226
  1 A"    2 A"    3 A"    4 A"   17 A'   18 A'   19 A'   20 A'                 
 -1.122  -1.006  -0.744  -0.613  -0.570  -0.479  -0.444  -0.410
 21 A'   22 A'   23 A'   24 A'   25 A'   26 A'   27 A'   28 A'                 
 -3.234  -3.219  -0.544  -0.487  -0.400
  5 A"    6 A"    7 A"    8 A"    9 A"                                         
 -- Virtual --                   
  0.040   0.057   0.073   0.079   0.112   0.117   0.128   0.149
 29 A'   30 A'   31 A'   32 A'   33 A'   34 A'   35 A'   36 A'                 
  0.175   0.178   0.221   0.237   0.256   0.292   0.335   0.379
 37 A'   38 A'   39 A'   40 A'   41 A'   42 A'   43 A'   44 A'                 
  0.467   0.523   0.557   0.563   0.622   0.756   0.789   0.814
 45 A'   46 A'   47 A'   48 A'   49 A'   50 A'   51 A'   52 A'                 
  0.832   0.867   0.936   1.107   1.133   1.144   1.149   1.159
 53 A'   54 A'   55 A'   56 A'   57 A'   58 A'   59 A'   60 A'                 
  1.199   1.327   1.440   1.490   1.865   2.001   2.249   2.326
 61 A'   62 A'   63 A'   64 A'   65 A'   66 A'   67 A'   68 A'                 
  2.427   2.630   2.733   2.785   2.955   4.281   4.501   4.531
 69 A'   70 A'   71 A'   72 A'   73 A'   74 A'   75 A'   76 A'                 
  4.617   4.897   7.220   7.517   8.207   8.271  10.354  14.808
 77 A'   78 A'   79 A'   80 A'   81 A'   82 A'   83 A'   84 A'                 
 14.919  26.751  26.999  36.679  49.480 166.141 219.210 293.880
 85 A'   86 A'   87 A'   88 A'   89 A'   90 A'   91 A'   92 A'                 
293.9811028.426   0.008   0.085   0.118   0.146   0.256   0.388
 93 A'   94 A'   10 A"   11 A"   12 A"   13 A"   14 A"   15 A"                 
  0.559   0.602   0.744   0.757   0.822   0.892   1.107   1.135
 16 A"   17 A"   18 A"   19 A"   20 A"   21 A"   22 A"   23 A"                 
  1.186   1.784   2.202   2.334   2.454   2.604   4.246   4.517
 24 A"   25 A"   26 A"   27 A"   28 A"   29 A"   30 A"   31 A"                 
  4.573   8.185  14.706  26.670 293.859
 32 A"   33 A"   34 A"   35 A"   36 A"                                         
 --------------------------------------------------------------

          Ground-State Mulliken Net Atomic Charges

     Atom                 Charge (a.u.)
  ----------------------------------------
      1 Br                    0.067551
      2 N                    -0.221654
      3 P                     0.330662
      4 Cl                   -0.176559
  ----------------------------------------
  Sum of atomic charges =    -0.000000

 -----------------------------------------------------------------
                    Cartesian Multipole Moments
 -----------------------------------------------------------------
    Charge (ESU x 10^10)
                -0.0000
    Dipole Moment (Debye)
         X      -0.4961      Y       0.2670      Z       0.0000
       Tot       0.5634
    Quadrupole Moments (Debye-Ang)
        XX     -48.8293     XY      -4.9318     YY     -50.9552
        XZ      -0.0000     YZ      -0.0000     ZZ     -48.8772
    Octopole Moments (Debye-Ang^2)
       XXX      50.1100    XXY      -3.4247    XYY      13.9625
       YYY     -15.6134    XXZ       0.0000    XYZ       0.0000
       YYZ      -0.0000    XZZ      12.5602    YZZ      -2.0991
       ZZZ      -0.0000
    Hexadecapole Moments (Debye-Ang^3)
      XXXX    -751.3955   XXXY     -18.3149   XXYY    -163.0115
      XYYY      -2.4383   YYYY    -263.7459   XXXZ       0.0000
      XXYZ      -0.0000   XYYZ      -0.0000   YYYZ      -0.0000
      XXZZ    -135.6651   XYZZ      -1.9753   YYZZ     -53.9284
      XZZZ       0.0000   YZZZ      -0.0000   ZZZZ     -60.2097
 -----------------------------------------------------------------
 DrvMan completing analytic gradient of the correlated energy
 Correlated dipole moment
            1
    1  -0.1951865
    2   0.1050465
    3   0.0000000
 Energy read as -3427.757746853
 Full Analytical Gradient: (in a.u., or Hartree/Bohr)
             1             2             3             4
    1   -0.00002682   -0.00005882    0.00002909    0.00005655
    2    0.00009927   -0.00015156   -0.00011749    0.00016978
    3   -0.00000000    0.00000000   -0.00000000    0.00000000
 Gradient time:  CPU 0.77 s  wall 0.81 s
 Geometry Optimization Parameters
   NAtoms,    NIC,     NZ,  NCons,   NDum,   NFix, NCnnct, MaxDiis
        4      14       4       0       0       0       0       0

 Cartesian Hessian Update
 Hessian Updated using BFGS Update


** GEOMETRY OPTIMIZATION IN DELOCALIZED INTERNAL COORDINATES **
   Searching for a Minimum

   Optimization Cycle:   5

                       Coordinates (Angstroms)
     ATOM                X               Y               Z
      1  Br        1.4778299596   -0.2665131439    0.0000000000
      2  N         0.2352925228    1.1116291727    0.0000000000
      3  P        -1.3222567905    1.0720241925    0.0000000000
      4  Cl       -2.0262053865   -0.8929563065    0.0000000000
   Point Group: cs    Number of degrees of freedom:     5


   Energy is  -3427.757746853

 Hessian Updated using BFGS Update

  5 Hessian modes will be used to form the next step
  Hessian Eigenvalues:
     0.105429    0.158463    0.234892    0.291214    0.589823

 Minimum Search - Taking Simple RFO Step
 Searching for Lamda that Minimizes Along All modes
 Value Taken    Lamda =   0.00000000
 Step Taken.  Stepsize is  0.001770

                             Maximum     Tolerance    Cnvgd?
         Gradient           0.000214      0.000300     YES
         Displacement       0.001305      0.001200      NO
         Energy change     -0.000001      0.000001      NO


 New Cartesian Coordinates Obtained by Inverse Iteration

 Displacement from previous Coordinates is:  0.002678
 ----------------------------------------------------------------
             Standard Nuclear Orientation (Angstroms)
    I     Atom           X                Y                Z
 ----------------------------------------------------------------
    1      Br      1.4771294996    -0.2670821599     0.0000000000
    2      N       0.2354833493     1.1124269258     0.0000000000
    3      P      -1.3222382653     1.0722654980     0.0000000000
    4      Cl     -2.0257142782    -0.8934263493     0.0000000000
 ----------------------------------------------------------------
 Molecular Point Group                 Cs    NOp =  2
 Largest Abelian Subgroup              Cs    NOp =  2
 Nuclear Repulsion Energy =   368.9862088345 hartrees
 There are       37 alpha and       37 beta electrons
 Applying Cartesian multipole field
    Component          Value
    ---------          -----
     (2,0,0)        1.00000E-11
     (0,2,0)        2.00000E-11
     (0,0,2)       -3.00000E-11
 Nucleus-field energy     =     0.0000000092 hartrees
 Requested basis set is 6-311++G(d,p)
 There are 51 shells and 130 basis functions
 A cutoff of  1.0D-14 yielded   1144 shell pairs
 There are      7984 function pairs (      8776 Cartesian)
 Smallest overlap matrix eigenvalue = 2.44E-03
 Guess MOs from SCF MO coefficient file

 -----------------------------------------------------------------------
  General SCF calculation program by
  Eric Jon Sundstrom, Paul Horn, Yuezhi Mao, Dmitri Zuev, Alec White,
  David Stuck, Shaama M.S., Shane Yost, Joonho Lee, David Small,
  Daniel Levine, Susi Lehtola, Hugh Burton, Evgeny Epifanovsky
 -----------------------------------------------------------------------
 Hartree-Fock
 using 4 threads for integral computing
 -------------------------------------------------------
 OpenMP Integral computing Module                
 Release: version 2.0, May 2017, Q-Chem Inc. Pleasanton 
 -------------------------------------------------------
 A restricted SCF calculation will be
 performed using DIIS
 SCF converges when DIIS error is below 1.0e-08
 ---------------------------------------
  Cycle       Energy         DIIS error
 ---------------------------------------
    1   -3427.0360745662      1.15e-05  
    2   -3427.0360750278      4.05e-06  
    3   -3427.0360750926      2.96e-06  
    4   -3427.0360751176      7.73e-07  
    5   -3427.0360751224      2.19e-07  
    6   -3427.0360751228      7.89e-08  
    7   -3427.0360751228      3.25e-08  
    8   -3427.0360751228      1.53e-08  
    9   -3427.0360751229      5.83e-09  Convergence criterion met
 ---------------------------------------
 SCF time:   CPU 7.16s  wall 2.00s 
 SCF   energy in the final basis set =    -3427.0360751229
 Total energy in the final basis set =    -3427.0360751229


 ------------------------------------------------------------------------------

   CCMAN2: suite of methods based on coupled cluster
           and equation of motion theories.

   Components:
   * libvmm-1.3-trunk
     by Evgeny Epifanovsky, Ilya Kaliman.
   * libtensor-2.5-trunk
     by Evgeny Epifanovsky, Michael Wormit, Dmitry Zuev, Sam Manzer, 
        Ilya Kaliman.
   * libcc-2.5-trunk
     by Evgeny Epifanovsky, Arik Landau, Tomasz Kus, Kirill Khistyaev, 
        Dmitry Zuev, Prashant Manohar, Xintian Feng, Anna Krylov, 
        Matthew Goldey, Alec White, Thomas Jagau, Kaushik Nanda, 
        Anastasia Gunina, Alexander Kunitsa, Joonho Lee.

   CCMAN original authors:
   Anna I. Krylov, C. David Sherrill, Steven R. Gwaltney,
   Edward F. C. Byrd (2000)
   Sergey V. Levchenko, Lyudmila V. Slipchenko, Tao Wang,
   Ana-Maria C. Cristian (2003)
   Piotr A. Pieniazek, C. Melania Oana, Evgeny Epifanovsky (2007)
   Prashant Manohar (2009)

 ------------------------------------------------------------------------------


 Allocating and initializing 30808MB of RAM...
 Calculation will run on 4 cores.


 Alpha MOs, Restricted
 -- Occupied --                  
-490.07 -104.86  -80.07  -65.20  -58.56  -58.56  -58.56  -15.64
  1 A'    2 A'    3 A'    4 A'    5 A'    1 A"    6 A'    7 A'                 
-10.582  -9.883  -8.050  -8.047  -8.047  -7.604  -7.499  -7.487
  8 A'    9 A'   10 A'    2 A"   11 A'   12 A'   13 A'    3 A"                 
 -7.486  -5.496  -5.495  -5.494  -3.240  -3.234  -3.234  -3.219
 14 A'   15 A'    4 A"   16 A'   17 A'    5 A"   18 A'    6 A"                 
 -3.219  -1.226  -1.122  -1.006  -0.744  -0.613  -0.570  -0.544
 19 A'   20 A'   21 A'   22 A'   23 A'   24 A'   25 A'    7 A"                 
 -0.487  -0.479  -0.444  -0.410  -0.400
  8 A"   26 A'   27 A'   28 A'    9 A"                                         
 -- Virtual --                   
  0.008   0.040   0.057   0.073   0.079   0.085   0.112   0.117
 10 A"   29 A'   30 A'   31 A'   32 A'   11 A"   33 A'   34 A'                 
  0.118   0.128   0.146   0.149   0.175   0.178   0.221   0.237
 12 A"   35 A'   13 A"   36 A'   37 A'   38 A'   39 A'   40 A'                 
  0.256   0.256   0.292   0.335   0.379   0.388   0.467   0.523
 41 A'   14 A"   42 A'   43 A'   44 A'   15 A"   45 A'   46 A'                 
  0.557   0.559   0.563   0.602   0.622   0.744   0.756   0.757
 47 A'   16 A"   48 A'   17 A"   49 A'   18 A"   50 A'   19 A"                 
  0.789   0.814   0.822   0.832   0.867   0.892   0.936   1.107
 51 A'   52 A'   20 A"   53 A'   54 A'   21 A"   55 A'   56 A'                 
  1.107   1.133   1.135   1.144   1.149   1.159   1.186   1.198
 22 A"   57 A'   23 A"   58 A'   59 A'   60 A'   24 A"   61 A'                 
  1.327   1.440   1.490   1.784   1.865   2.001   2.202   2.249
 62 A'   63 A'   64 A'   25 A"   65 A'   66 A'   26 A"   67 A'                 
  2.325   2.334   2.427   2.453   2.604   2.630   2.733   2.785
 68 A'   27 A"   69 A'   28 A"   29 A"   70 A'   71 A'   72 A'                 
  2.955   4.246   4.281   4.501   4.517   4.531   4.573   4.617
 73 A'   30 A"   74 A'   75 A'   31 A"   76 A'   32 A"   77 A'                 
  4.897   7.220   7.517   8.185   8.208   8.271  10.354  14.706
 78 A'   79 A'   80 A'   33 A"   81 A'   82 A'   83 A'   34 A"                 
 14.807  14.919  26.670  26.751  26.999  36.678  49.480 166.140
 84 A'   85 A'   35 A"   86 A'   87 A'   88 A'   89 A'   90 A'                 
219.210 293.859 293.880 293.9811028.425
 91 A'   36 A"   92 A'   93 A'   94 A'                                         

 Beta MOs, Restricted
 -- Occupied --                  
-490.07 -104.86  -80.07  -65.20  -58.56  -58.56  -58.56  -15.64
  1 A'    2 A'    3 A'    4 A'    5 A'    1 A"    6 A'    7 A'                 
-10.582  -9.883  -8.050  -8.047  -8.047  -7.604  -7.499  -7.487
  8 A'    9 A'   10 A'    2 A"   11 A'   12 A'   13 A'    3 A"                 
 -7.486  -5.496  -5.495  -5.494  -3.240  -3.234  -3.234  -3.219
 14 A'   15 A'    4 A"   16 A'   17 A'    5 A"   18 A'    6 A"                 
 -3.219  -1.226  -1.122  -1.006  -0.744  -0.613  -0.570  -0.544
 19 A'   20 A'   21 A'   22 A'   23 A'   24 A'   25 A'    7 A"                 
 -0.487  -0.479  -0.444  -0.410  -0.400
  8 A"   26 A'   27 A'   28 A'    9 A"                                         
 -- Virtual --                   
  0.008   0.040   0.057   0.073   0.079   0.085   0.112   0.117
 10 A"   29 A'   30 A'   31 A'   32 A'   11 A"   33 A'   34 A'                 
  0.118   0.128   0.146   0.149   0.175   0.178   0.221   0.237
 12 A"   35 A'   13 A"   36 A'   37 A'   38 A'   39 A'   40 A'                 
  0.256   0.256   0.292   0.335   0.379   0.388   0.467   0.523
 41 A'   14 A"   42 A'   43 A'   44 A'   15 A"   45 A'   46 A'                 
  0.557   0.559   0.563   0.602   0.622   0.744   0.756   0.757
 47 A'   16 A"   48 A'   17 A"   49 A'   18 A"   50 A'   19 A"                 
  0.789   0.814   0.822   0.832   0.867   0.892   0.936   1.107
 51 A'   52 A'   20 A"   53 A'   54 A'   21 A"   55 A'   56 A'                 
  1.107   1.133   1.135   1.144   1.149   1.159   1.186   1.198
 22 A"   57 A'   23 A"   58 A'   59 A'   60 A'   24 A"   61 A'                 
  1.327   1.440   1.490   1.784   1.865   2.001   2.202   2.249
 62 A'   63 A'   64 A'   25 A"   65 A'   66 A'   26 A"   67 A'                 
  2.325   2.334   2.427   2.453   2.604   2.630   2.733   2.785
 68 A'   27 A"   69 A'   28 A"   29 A"   70 A'   71 A'   72 A'                 
  2.955   4.246   4.281   4.501   4.517   4.531   4.573   4.617
 73 A'   30 A"   74 A'   75 A'   31 A"   76 A'   32 A"   77 A'                 
  4.897   7.220   7.517   8.185   8.208   8.271  10.354  14.706
 78 A'   79 A'   80 A'   33 A"   81 A'   82 A'   83 A'   34 A"                 
 14.807  14.919  26.670  26.751  26.999  36.678  49.480 166.140
 84 A'   85 A'   35 A"   86 A'   87 A'   88 A'   89 A'   90 A'                 
219.210 293.859 293.880 293.9811028.425
 91 A'   36 A"   92 A'   93 A'   94 A'                                         

 Occupation and symmetry of molecular orbitals

 Point group: Cs (2 irreducible representations).

                           A'   A"    All 
 ------------------------------------------
 All molecular orbitals:
  - Alpha                  94   36    130 
  - Beta                   94   36    130 
 ------------------------------------------
 Alpha orbitals:
  - Frozen occupied        16   4     20  
  - Active occupied        12   5     17  
  - Active virtual         66   27    93  
  - Frozen virtual         0    0     0   
 ------------------------------------------
 Beta orbitals:
  - Frozen occupied        16   4     20  
  - Active occupied        12   5     17  
  - Active virtual         66   27    93  
  - Frozen virtual         0    0     0   
 ------------------------------------------

 Import integrals:   CPU 0.00 s  wall 0.00 s

 Import integrals:   CPU 40.97 s  wall 11.18 s

 MP2 amplitudes:   CPU 0.14 s  wall 0.12 s

Running a double precision version
           CCSD T amplitudes will be solved using DIIS.

           Start     Size      MaxIter   EConv     TConv     
           3         7         100       1.00e-07  1.00e-05  
 ------------------------------------------------------------------------------
           Energy (a.u.)   Ediff      Tdiff       Comment
 ------------------------------------------------------------------------------
         -3427.74513058                           
     1   -3427.73082910   1.43e-02   7.89e-01     
     2   -3427.75582643   2.50e-02   1.14e-01     
     3   -3427.75427835   1.55e-03   4.94e-02     
     4   -3427.75678260   2.50e-03   1.63e-02     Switched to DIIS steps.
     5   -3427.75768666   9.04e-04   1.21e-02     
     6   -3427.75772897   4.23e-05   2.61e-03     
     7   -3427.75773768   8.71e-06   1.43e-03     
     8   -3427.75774633   8.65e-06   3.91e-04     
     9   -3427.75774751   1.18e-06   2.14e-04     
    10   -3427.75774711   3.93e-07   6.23e-05     
    11   -3427.75774723   1.11e-07   2.66e-05     
    12   -3427.75774711   1.17e-07   1.06e-05     
    13   -3427.75774710   9.90e-09   4.62e-06     
 ------------------------------------------------------------------------------
         -3427.75774710                           CCSD T converged.

End of double precision
 SCF energy                 = -3427.03607512
 MP2 energy                 = -3427.74513058
 CCSD correlation energy     =    -0.72167197
 CCSD total energy           = -3427.75774710

 CCSD  T1^2 = 0.0156  T2^2 = 0.2737  Leading amplitudes:

 Amplitude    Orbitals with energies
  0.0295       9 (A") A                  ->    10 (A") A                  
              -0.4000                          0.0079                     
  0.0295       9 (A") B                  ->    10 (A") B                  
              -0.4000                          0.0079                     
  0.0235       8 (A") A                  ->    10 (A") A                  
              -0.4868                          0.0079                     
  0.0235       8 (A") B                  ->    10 (A") B                  
              -0.4868                          0.0079                     

 Amplitude    Orbitals with energies
 -0.0660       9 (A") A      9 (A") B    ->    10 (A") A     10 (A") B    
              -0.4000       -0.4000            0.0079        0.0079       
  0.0660       9 (A") A      9 (A") B    ->    10 (A") B     10 (A") A    
              -0.4000       -0.4000            0.0079        0.0079       
  0.0660       9 (A") B      9 (A") A    ->    10 (A") A     10 (A") B    
              -0.4000       -0.4000            0.0079        0.0079       
 -0.0660       9 (A") B      9 (A") A    ->    10 (A") B     10 (A") A    
              -0.4000       -0.4000            0.0079        0.0079       

 Computing CCSD intemediates for later calculations in double precision
 Finished.

Running a double precision version
           CCSD Lambda amplitudes will be solved using DIIS.
           Start     Size      MaxIter   EConv     LConv     
           3         7         100       1.00e-07  1.00e-05  
 ------------------------------------------------------------------------------
            Enorm      Ldiff       Comment
 ------------------------------------------------------------------------------
     1     5.46e-02   4.00e-02     
     2     1.54e-02   6.01e-03     
     3     6.65e-03   1.81e-03     
     4     3.88e-03   1.23e-03     Switched to DIIS steps.
     5     1.18e-03   7.42e-04     
     6     5.46e-04   1.89e-04     
     7     1.81e-04   5.38e-05     
     8     8.39e-05   4.43e-06     
     9     3.11e-05   6.76e-07     
    10     1.47e-05   9.16e-08     
    11     6.41e-06   2.19e-07     
    12     3.34e-06   5.02e-08     
    13     1.52e-06   1.04e-07     
    14     6.77e-07   3.97e-09     
    15     3.28e-07   4.87e-08     
    16     1.39e-07   1.61e-08     
    17     7.20e-08   7.99e-09     
 ------------------------------------------------------------------------------
                                   CCSD Lambda converged.

 Computing density matrices in double precision...
           Orbital response amplitudes will be solved using DIIS.
           Start     Size      MaxIter   EConv     LConv     
           3         7         100       1.00e-06  1.00e-06  
 ------------------------------------------------------------------------------
            Enorm      Ldiff       Comment
 ------------------------------------------------------------------------------
     1     1.12e-01   9.54e-05     
     2     1.05e-01   1.00e-02     
     3     1.14e-01   1.71e-02     
     4     9.71e-03   4.42e-02     Switched to DIIS steps.
     5     5.09e-03   1.57e-03     
     6     8.87e-04   4.92e-04     
     7     8.37e-04   1.99e-04     
     8     1.32e-04   2.17e-04     
     9     4.89e-05   3.61e-06     
    10     1.42e-05   5.32e-06     
    11     3.80e-06   1.45e-06     
    12     9.31e-07   2.28e-08     
 ------------------------------------------------------------------------------
                                   Orbital response converged.

 Computing density matrices... Done.
 CCSD calculation:   CPU 451.37 s  wall 118.75 s

 Transferring MO TPDM to AO TPDM
 Transferring g2_o1o1o1o1
 Transferring g2_o1o1o1v1
 Transferring g2_o1o1v1v1
 Transferring g2_o1v1o1v1
 Transferring g2_o1v1v1v1
 Transferring g2_v1v1v1v1
 Adding separable TPDM
 Computing TPDM gradient
 --------------------------------------------------------
 2e gradient
  Atom          X               Y               Z
 --------------------------------------------------------
    1        -39.170999       19.574510       -0.000000  
    2         -5.090968      -17.899115        0.000000  
    3         22.257384      -22.378085       -0.000000  
    4         22.004583       20.702689       -0.000000  
 --------------------------------------------------------
 --------------------------------------------------------
 Final gradient
  Atom          X               Y               Z
 --------------------------------------------------------
    1        -39.170999       19.574510       -0.000000  
    2         -5.090968      -17.899115        0.000000  
    3         22.257384      -22.378085       -0.000000  
    4         22.004583       20.702689       -0.000000  
 --------------------------------------------------------
 Analytic gradient from two-electron contribution:   CPU 247.17 s  wall 86.32 s

 Total ccman2 time:   CPU 743.24 s  wall 217.65 s


 --------------------------------------------------------------
             Orbital Energies (a.u.) and Symmetries
 --------------------------------------------------------------

 Alpha MOs, Restricted
 -- Occupied --                  
-490.07 -104.86  -80.07  -65.20  -58.56  -58.56  -15.64  -10.58
  1 A'    2 A'    3 A'    4 A'    5 A'    6 A'    7 A'    8 A'                 
 -9.883  -8.050  -8.047  -7.604  -7.499  -7.486  -5.496  -5.494
  9 A'   10 A'   11 A'   12 A'   13 A'   14 A'   15 A'   16 A'                 
-58.562  -8.047  -7.487  -5.495  -3.240  -3.234  -3.219  -1.226
  1 A"    2 A"    3 A"    4 A"   17 A'   18 A'   19 A'   20 A'                 
 -1.122  -1.006  -0.744  -0.613  -0.570  -0.479  -0.444  -0.410
 21 A'   22 A'   23 A'   24 A'   25 A'   26 A'   27 A'   28 A'                 
 -3.234  -3.219  -0.544  -0.487  -0.400
  5 A"    6 A"    7 A"    8 A"    9 A"                                         
 -- Virtual --                   
  0.040   0.057   0.073   0.079   0.112   0.117   0.128   0.149
 29 A'   30 A'   31 A'   32 A'   33 A'   34 A'   35 A'   36 A'                 
  0.175   0.178   0.221   0.237   0.256   0.292   0.335   0.379
 37 A'   38 A'   39 A'   40 A'   41 A'   42 A'   43 A'   44 A'                 
  0.467   0.523   0.557   0.563   0.622   0.756   0.789   0.814
 45 A'   46 A'   47 A'   48 A'   49 A'   50 A'   51 A'   52 A'                 
  0.832   0.867   0.936   1.107   1.133   1.144   1.149   1.159
 53 A'   54 A'   55 A'   56 A'   57 A'   58 A'   59 A'   60 A'                 
  1.198   1.327   1.440   1.490   1.865   2.001   2.249   2.325
 61 A'   62 A'   63 A'   64 A'   65 A'   66 A'   67 A'   68 A'                 
  2.427   2.630   2.733   2.785   2.955   4.281   4.501   4.531
 69 A'   70 A'   71 A'   72 A'   73 A'   74 A'   75 A'   76 A'                 
  4.617   4.897   7.220   7.517   8.208   8.271  10.354  14.807
 77 A'   78 A'   79 A'   80 A'   81 A'   82 A'   83 A'   84 A'                 
 14.919  26.751  26.999  36.678  49.480 166.140 219.210 293.880
 85 A'   86 A'   87 A'   88 A'   89 A'   90 A'   91 A'   92 A'                 
293.9811028.425   0.008   0.085   0.118   0.146   0.256   0.388
 93 A'   94 A'   10 A"   11 A"   12 A"   13 A"   14 A"   15 A"                 
  0.559   0.602   0.744   0.757   0.822   0.892   1.107   1.135
 16 A"   17 A"   18 A"   19 A"   20 A"   21 A"   22 A"   23 A"                 
  1.186   1.784   2.202   2.334   2.453   2.604   4.246   4.517
 24 A"   25 A"   26 A"   27 A"   28 A"   29 A"   30 A"   31 A"                 
  4.573   8.185  14.706  26.670 293.859
 32 A"   33 A"   34 A"   35 A"   36 A"                                         

 Beta MOs, Restricted
 -- Occupied --                  
-490.07 -104.86  -80.07  -65.20  -58.56  -58.56  -15.64  -10.58
  1 A'    2 A'    3 A'    4 A'    5 A'    6 A'    7 A'    8 A'                 
 -9.883  -8.050  -8.047  -7.604  -7.499  -7.486  -5.496  -5.494
  9 A'   10 A'   11 A'   12 A'   13 A'   14 A'   15 A'   16 A'                 
-58.562  -8.047  -7.487  -5.495  -3.240  -3.234  -3.219  -1.226
  1 A"    2 A"    3 A"    4 A"   17 A'   18 A'   19 A'   20 A'                 
 -1.122  -1.006  -0.744  -0.613  -0.570  -0.479  -0.444  -0.410
 21 A'   22 A'   23 A'   24 A'   25 A'   26 A'   27 A'   28 A'                 
 -3.234  -3.219  -0.544  -0.487  -0.400
  5 A"    6 A"    7 A"    8 A"    9 A"                                         
 -- Virtual --                   
  0.040   0.057   0.073   0.079   0.112   0.117   0.128   0.149
 29 A'   30 A'   31 A'   32 A'   33 A'   34 A'   35 A'   36 A'                 
  0.175   0.178   0.221   0.237   0.256   0.292   0.335   0.379
 37 A'   38 A'   39 A'   40 A'   41 A'   42 A'   43 A'   44 A'                 
  0.467   0.523   0.557   0.563   0.622   0.756   0.789   0.814
 45 A'   46 A'   47 A'   48 A'   49 A'   50 A'   51 A'   52 A'                 
  0.832   0.867   0.936   1.107   1.133   1.144   1.149   1.159
 53 A'   54 A'   55 A'   56 A'   57 A'   58 A'   59 A'   60 A'                 
  1.198   1.327   1.440   1.490   1.865   2.001   2.249   2.325
 61 A'   62 A'   63 A'   64 A'   65 A'   66 A'   67 A'   68 A'                 
  2.427   2.630   2.733   2.785   2.955   4.281   4.501   4.531
 69 A'   70 A'   71 A'   72 A'   73 A'   74 A'   75 A'   76 A'                 
  4.617   4.897   7.220   7.517   8.208   8.271  10.354  14.807
 77 A'   78 A'   79 A'   80 A'   81 A'   82 A'   83 A'   84 A'                 
 14.919  26.751  26.999  36.678  49.480 166.140 219.210 293.880
 85 A'   86 A'   87 A'   88 A'   89 A'   90 A'   91 A'   92 A'                 
293.9811028.425   0.008   0.085   0.118   0.146   0.256   0.388
 93 A'   94 A'   10 A"   11 A"   12 A"   13 A"   14 A"   15 A"                 
  0.559   0.602   0.744   0.757   0.822   0.892   1.107   1.135
 16 A"   17 A"   18 A"   19 A"   20 A"   21 A"   22 A"   23 A"                 
  1.186   1.784   2.202   2.334   2.453   2.604   4.246   4.517
 24 A"   25 A"   26 A"   27 A"   28 A"   29 A"   30 A"   31 A"                 
  4.573   8.185  14.706  26.670 293.859
 32 A"   33 A"   34 A"   35 A"   36 A"                                         
 --------------------------------------------------------------

          Ground-State Mulliken Net Atomic Charges

     Atom                 Charge (a.u.)
  ----------------------------------------
      1 Br                    0.067421
      2 N                    -0.221550
      3 P                     0.330747
      4 Cl                   -0.176618
  ----------------------------------------
  Sum of atomic charges =     0.000000

 -----------------------------------------------------------------
                    Cartesian Multipole Moments
 -----------------------------------------------------------------
    Charge (ESU x 10^10)
                 0.0000
    Dipole Moment (Debye)
         X      -0.4973      Y       0.2681      Z       0.0000
       Tot       0.5650
    Quadrupole Moments (Debye-Ang)
        XX     -48.8351     XY      -4.9362     YY     -50.9532
        XZ       0.0000     YZ      -0.0000     ZZ     -48.8791
    Octopole Moments (Debye-Ang^2)
       XXX      50.1144    XXY      -3.4114    XYY      13.9675
       YYY     -15.5915    XXZ       0.0000    XYZ       0.0000
       YYZ       0.0000    XZZ      12.5668    YZZ      -2.0892
       ZZZ       0.0000
    Hexadecapole Moments (Debye-Ang^3)
      XXXX    -751.0898   XXXY     -18.2923   XXYY    -162.9778
      XYYY      -2.4411   YYYY    -263.9284   XXXZ      -0.0000
      XXYZ      -0.0000   XYYZ      -0.0000   YYYZ      -0.0000
      XXZZ    -135.6070   XYZZ      -1.9708   YYZZ     -53.9621
      XZZZ      -0.0000   YZZZ      -0.0000   ZZZZ     -60.2142
 -----------------------------------------------------------------
 DrvMan completing analytic gradient of the correlated energy
 Correlated dipole moment
            1
    1  -0.1956592
    2   0.1054977
    3   0.0000000
 Energy read as -3427.757747098
 Full Analytical Gradient: (in a.u., or Hartree/Bohr)
             1             2             3             4
    1    0.00000506   -0.00000029   -0.00000625    0.00000148
    2   -0.00000301    0.00000349   -0.00001005    0.00000957
    3   -0.00000000   -0.00000000   -0.00000000    0.00000000
 Gradient time:  CPU 0.77 s  wall 0.82 s
 Geometry Optimization Parameters
   NAtoms,    NIC,     NZ,  NCons,   NDum,   NFix, NCnnct, MaxDiis
        4      14       4       0       0       0       0       0

 Cartesian Hessian Update
 Hessian Updated using BFGS Update


** GEOMETRY OPTIMIZATION IN DELOCALIZED INTERNAL COORDINATES **
   Searching for a Minimum

   Optimization Cycle:   6

                       Coordinates (Angstroms)
     ATOM                X               Y               Z
      1  Br        1.4771294996   -0.2670821599    0.0000000000
      2  N         0.2354833493    1.1124269258    0.0000000000
      3  P        -1.3222382653    1.0722654980    0.0000000000
      4  Cl       -2.0257142782   -0.8934263493    0.0000000000
   Point Group: cs    Number of degrees of freedom:     5


   Energy is  -3427.757747098

 Hessian Updated using BFGS Update

  5 Hessian modes will be used to form the next step
  Hessian Eigenvalues:
     0.107228    0.153361    0.234249    0.289468    0.591368

 Minimum Search - Taking Simple RFO Step
 Searching for Lamda that Minimizes Along All modes
 Value Taken    Lamda =   0.00000000
 Step Taken.  Stepsize is  0.000077

                             Maximum     Tolerance    Cnvgd?
         Gradient           0.000011      0.000300     YES
         Displacement       0.000069      0.001200     YES
         Energy change     -0.000000      0.000001     YES


                       Distance Matrix (Angstroms)
             Br(  1)   N (  2)   P (  3)
   N (  2)  1.855999
   P (  3)  3.103274  1.558239
   Cl(  4)  3.558402  3.022658  2.087779

 Final energy is   -3427.7577470976717     


 ******************************
 **  OPTIMIZATION CONVERGED  **
 ******************************

                       Coordinates (Angstroms)
     ATOM                X               Y               Z
      1  Br        1.4771294996   -0.2670821599    0.0000000000
      2  N         0.2354833493    1.1124269258    0.0000000000
      3  P        -1.3222382653    1.0722654980    0.0000000000
      4  Cl       -2.0257142782   -0.8934263493    0.0000000000

Z-matrix Print:
$molecule
0 1
Br
N  1 1.855999
P  2 1.558239 1 130.512349
Cl 3 2.087779 2 111.168005 1 -0.000000 0
$end


 --------------------------------------------------------------
             Orbital Energies (a.u.) and Symmetries
 --------------------------------------------------------------

 Alpha MOs, Restricted
 -- Occupied --                  
-490.07 -104.86  -80.07  -65.20  -58.56  -58.56  -15.64  -10.58
  1 A'    2 A'    3 A'    4 A'    5 A'    6 A'    7 A'    8 A'                 
 -9.883  -8.050  -8.047  -7.604  -7.499  -7.486  -5.496  -5.494
  9 A'   10 A'   11 A'   12 A'   13 A'   14 A'   15 A'   16 A'                 
-58.562  -8.047  -7.487  -5.495  -3.240  -3.234  -3.219  -1.226
  1 A"    2 A"    3 A"    4 A"   17 A'   18 A'   19 A'   20 A'                 
 -1.122  -1.006  -0.744  -0.613  -0.570  -0.479  -0.444  -0.410
 21 A'   22 A'   23 A'   24 A'   25 A'   26 A'   27 A'   28 A'                 
 -3.234  -3.219  -0.544  -0.487  -0.400
  5 A"    6 A"    7 A"    8 A"    9 A"                                         
 -- Virtual --                   
  0.040   0.057   0.073   0.079   0.112   0.117   0.128   0.149
 29 A'   30 A'   31 A'   32 A'   33 A'   34 A'   35 A'   36 A'                 
  0.175   0.178   0.221   0.237   0.256   0.292   0.335   0.379
 37 A'   38 A'   39 A'   40 A'   41 A'   42 A'   43 A'   44 A'                 
  0.467   0.523   0.557   0.563   0.622   0.756   0.789   0.814
 45 A'   46 A'   47 A'   48 A'   49 A'   50 A'   51 A'   52 A'                 
  0.832   0.867   0.936   1.107   1.133   1.144   1.149   1.159
 53 A'   54 A'   55 A'   56 A'   57 A'   58 A'   59 A'   60 A'                 
  1.198   1.327   1.440   1.490   1.865   2.001   2.249   2.325
 61 A'   62 A'   63 A'   64 A'   65 A'   66 A'   67 A'   68 A'                 
  2.427   2.630   2.733   2.785   2.955   4.281   4.501   4.531
 69 A'   70 A'   71 A'   72 A'   73 A'   74 A'   75 A'   76 A'                 
  4.617   4.897   7.220   7.517   8.208   8.271  10.354  14.807
 77 A'   78 A'   79 A'   80 A'   81 A'   82 A'   83 A'   84 A'                 
 14.919  26.751  26.999  36.678  49.480 166.140 219.210 293.880
 85 A'   86 A'   87 A'   88 A'   89 A'   90 A'   91 A'   92 A'                 
293.9811028.425   0.008   0.085   0.118   0.146   0.256   0.388
 93 A'   94 A'   10 A"   11 A"   12 A"   13 A"   14 A"   15 A"                 
  0.559   0.602   0.744   0.757   0.822   0.892   1.107   1.135
 16 A"   17 A"   18 A"   19 A"   20 A"   21 A"   22 A"   23 A"                 
  1.186   1.784   2.202   2.334   2.453   2.604   4.246   4.517
 24 A"   25 A"   26 A"   27 A"   28 A"   29 A"   30 A"   31 A"                 
  4.573   8.185  14.706  26.670 293.859
 32 A"   33 A"   34 A"   35 A"   36 A"                                         

 Beta MOs, Restricted
 -- Occupied --                  
-490.07 -104.86  -80.07  -65.20  -58.56  -58.56  -15.64  -10.58
  1 A'    2 A'    3 A'    4 A'    5 A'    6 A'    7 A'    8 A'                 
 -9.883  -8.050  -8.047  -7.604  -7.499  -7.486  -5.496  -5.494
  9 A'   10 A'   11 A'   12 A'   13 A'   14 A'   15 A'   16 A'                 
-58.562  -8.047  -7.487  -5.495  -3.240  -3.234  -3.219  -1.226
  1 A"    2 A"    3 A"    4 A"   17 A'   18 A'   19 A'   20 A'                 
 -1.122  -1.006  -0.744  -0.613  -0.570  -0.479  -0.444  -0.410
 21 A'   22 A'   23 A'   24 A'   25 A'   26 A'   27 A'   28 A'                 
 -3.234  -3.219  -0.544  -0.487  -0.400
  5 A"    6 A"    7 A"    8 A"    9 A"                                         
 -- Virtual --                   
  0.040   0.057   0.073   0.079   0.112   0.117   0.128   0.149
 29 A'   30 A'   31 A'   32 A'   33 A'   34 A'   35 A'   36 A'                 
  0.175   0.178   0.221   0.237   0.256   0.292   0.335   0.379
 37 A'   38 A'   39 A'   40 A'   41 A'   42 A'   43 A'   44 A'                 
  0.467   0.523   0.557   0.563   0.622   0.756   0.789   0.814
 45 A'   46 A'   47 A'   48 A'   49 A'   50 A'   51 A'   52 A'                 
  0.832   0.867   0.936   1.107   1.133   1.144   1.149   1.159
 53 A'   54 A'   55 A'   56 A'   57 A'   58 A'   59 A'   60 A'                 
  1.198   1.327   1.440   1.490   1.865   2.001   2.249   2.325
 61 A'   62 A'   63 A'   64 A'   65 A'   66 A'   67 A'   68 A'                 
  2.427   2.630   2.733   2.785   2.955   4.281   4.501   4.531
 69 A'   70 A'   71 A'   72 A'   73 A'   74 A'   75 A'   76 A'                 
  4.617   4.897   7.220   7.517   8.208   8.271  10.354  14.807
 77 A'   78 A'   79 A'   80 A'   81 A'   82 A'   83 A'   84 A'                 
 14.919  26.751  26.999  36.678  49.480 166.140 219.210 293.880
 85 A'   86 A'   87 A'   88 A'   89 A'   90 A'   91 A'   92 A'                 
293.9811028.425   0.008   0.085   0.118   0.146   0.256   0.388
 93 A'   94 A'   10 A"   11 A"   12 A"   13 A"   14 A"   15 A"                 
  0.559   0.602   0.744   0.757   0.822   0.892   1.107   1.135
 16 A"   17 A"   18 A"   19 A"   20 A"   21 A"   22 A"   23 A"                 
  1.186   1.784   2.202   2.334   2.453   2.604   4.246   4.517
 24 A"   25 A"   26 A"   27 A"   28 A"   29 A"   30 A"   31 A"                 
  4.573   8.185  14.706  26.670 293.859
 32 A"   33 A"   34 A"   35 A"   36 A"                                         
 --------------------------------------------------------------

          Ground-State Mulliken Net Atomic Charges

     Atom                 Charge (a.u.)
  ----------------------------------------
      1 Br                    0.067421
      2 N                    -0.221550
      3 P                     0.330747
      4 Cl                   -0.176618
  ----------------------------------------
  Sum of atomic charges =     0.000000

 -----------------------------------------------------------------
                    Cartesian Multipole Moments
 -----------------------------------------------------------------
    Charge (ESU x 10^10)
                 0.0000
    Dipole Moment (Debye)
         X      -0.4973      Y       0.2681      Z       0.0000
       Tot       0.5650
    Quadrupole Moments (Debye-Ang)
        XX     -48.8351     XY      -4.9362     YY     -50.9532
        XZ       0.0000     YZ      -0.0000     ZZ     -48.8791
    Octopole Moments (Debye-Ang^2)
       XXX      50.1144    XXY      -3.4114    XYY      13.9675
       YYY     -15.5915    XXZ       0.0000    XYZ       0.0000
       YYZ       0.0000    XZZ      12.5668    YZZ      -2.0892
       ZZZ       0.0000
    Hexadecapole Moments (Debye-Ang^3)
      XXXX    -751.0898   XXXY     -18.2923   XXYY    -162.9778
      XYYY      -2.4411   YYYY    -263.9284   XXXZ      -0.0000
      XXYZ      -0.0000   XYYZ      -0.0000   YYYZ      -0.0000
      XXZZ    -135.6070   XYZZ      -1.9708   YYZZ     -53.9621
      XZZZ      -0.0000   YZZZ      -0.0000   ZZZZ     -60.2142
 -----------------------------------------------------------------
Archival summary:
1\1\garfield\OPT\ProcedureUnspecified\BasisUnspecified\r1l111\taweetha\WedNov2822:09:222018WedNov2822:09:222018\0\\#,OPT,ProcedureUnspecified,BasisUnspecified,\\0,1\Br\N,1,1.856\P,2,1.55824,1,130.512\Cl,3,2.08778,2,111.168,1,-0,0\\HF=-3427.03608\\@

 Total job time:  1377.71s(wall), 4587.17s(cpu) 
 Wed Nov 28 22:09:22 2018

        *************************************************************
        *                                                           *
        *  Thank you very much for using Q-Chem.  Have a nice day.  *
        *                                                           *
        *************************************************************
