# Supplementary material for: Geometric and energetic data from ab initio calculations of haloethene, haloimine, halomethylenephosphine, haloiminophosphine, halodiazene, halodiphosphene and halocyclopropane
Source: Data Brief. 2019 Nov 2;27:104738. doi: 10.1016/j.dib.2019.104738 (PMC6861602; doi:10.1016/j.dib.2019.104738)
Supplement: Multimedia component 7 [file mmc7.zip › NP/CCSD/BrENPEBr.out]

Q-Chem Developer Version!
                  Welcome to Q-Chem
     A Quantum Leap Into The Future Of Chemistry


 Q-Chem 5.1, Q-Chem, Inc., Pleasanton, CA (2018)

 Yihan Shao,  Zhengting Gan,  E. Epifanovsky,  A. T. B. Gilbert,  M. Wormit,  
 J. Kussmann,  A. W. Lange,  A. Behn,  Jia Deng,  Xintian Feng,  D. Ghosh,  
 M. Goldey,  P. R. Horn,  L. D. Jacobson,  I. Kaliman,  T. Kus,  A. Landau,  
 Jie Liu,  E. I. Proynov,  R. M. Richard,  R. P. Steele,  E. J. Sundstrom,  
 H. L. Woodcock III,  P. M. Zimmerman,  D. Zuev,  B. Albrecht,  E. Alguire,  
 S. A. Baeppler,  D. Barton,  Z. Benda,  Y. A. Bernard,  E. J. Berquist,  
 K. B. Bravaya,  H. Burton,  D. Casanova,  Chun-Min Chang,  Yunqing Chen,  
 A. Chien,  K. D. Closser,  M. P. Coons,  S. Coriani,  S. Dasgupta,  
 A. L. Dempwolff,  M. Diedenhofen,  Hainam Do,  R. G. Edgar,  Po-Tung Fang,  
 S. Faraji,  S. Fatehi,  Qingguo Feng,  K. D. Fenk,  J. Fosso-Tande,  
 Qinghui Ge,  A. Ghysels,  G. Gidofalvi,  J. Gomes,  J. Gonthier,  A. Gunina,  
 D. Hait,  M. W. D. Hanson-Heine,  P. H. P. Harbach,  A. W. Hauser,  
 J. E. Herr,  E. G. Hohenstein,  Z. C. Holden,  Kerwin Hui,  B. C. Huynh,  
 T.-C. Jagau,  Hyunjun Ji,  B. Kaduk,  K. Khistyaev,  Jaehoon Kim,  
 P. Klunzinger,  K. Koh,  D. Kosenkov,  L. Koulias,  T. Kowalczyk,  
 C. M. Krauter,  A. Kunitsa,  Ka Un Lao,  A. Laurent,  K. V. Lawler,  
 Joonho Lee,  D. Lefrancois,  S. Lehtola,  D. S. Levine,  Yi-Pei Li,  
 You-Sheng Lin,  Fenglai Liu,  E. Livshits,  A. Luenser,  P. Manohar,  
 E. Mansoor,  S. F. Manzer,  Shan-Ping Mao,  Yuezhi Mao,  N. Mardirossian,  
 A. V. Marenich,  T. Markovich,  L. A. Martinez-Martinez,  S. A. Maurer,  
 N. J. Mayhall,  S. C. McKenzie,  J.-M. Mewes,  A. F. Morrison,  
 J. W. Mullinax,  K. Nanda,  T. S. Nguyen-Beck,  R. Olivares-Amaya,  
 J. A. Parkhill,  T. M. Perrine,  F. Plasser,  P. Pokhilko,  S. Prager,  
 A. Prociuk,  E. Ramos,  D. R. Rehn,  F. Rob,  M. Schneider,  N. Sergueev,  
 S. M. Sharada,  S. Sharma,  D. W. Small,  T. Stauch,  T. Stein,  
 Yu-Chuan Su,  A. J. W. Thom,  A. Tkatchenko,  T. Tsuchimochi,  N. M. Tubman,  
 L. Vogt,  M. L. Vidal,  O. Vydrov,  M. A. Watson,  J. Wenzel,  
 M. de Wergifosse,  T. A. Wesolowski,  A. White,  J. Witte,  A. Yamada,  
 Jun Yang,  K. Yao,  S. Yeganeh,  S. R. Yost,  Zhi-Qiang You,  A. Zech,  
 Igor Ying Zhang,  Xing Zhang,  Yan Zhao,  Ying Zhu,  B. R. Brooks,  
 G. K. L. Chan,  C. J. Cramer,  M. S. Gordon,  W. J. Hehre,  A. Klamt,  
 M. W. Schmidt,  C. D. Sherrill,  D. G. Truhlar,  A. Aspuru-Guzik,  R. Baer,  
 A. T. Bell,  N. A. Besley,  Jeng-Da Chai,  A. E. DePrince, III,  
 R. A. DiStasio Jr.,  A. Dreuw,  B. D. Dunietz,  T. R. Furlani,  
 Chao-Ping Hsu,  Yousung Jung,  Jing Kong,  D. S. Lambrecht,  WanZhen Liang,  
 C. Ochsenfeld,  V. A. Rassolov,  L. V. Slipchenko,  J. E. Subotnik,  
 T. Van Voorhis,  J. M. Herbert,  A. I. Krylov,  P. M. W. Gill,  M. Head-Gordon

 Contributors to earlier versions of Q-Chem not listed above: 
 R. D. Adamson,  B. Austin,  J. Baker,  G. J. O. Beran,  K. Brandhorst,  
 S. T. Brown,  E. F. C. Byrd,  A. K. Chakraborty,  C.-L. Cheng,  
 Siu Hung Chien,  D. M. Chipman,  D. L. Crittenden,  H. Dachsel,  
 R. J. Doerksen,  A. D. Dutoi,  L. Fusti-Molnar,  W. A. Goddard III,  
 A. Golubeva-Zadorozhnaya,  S. R. Gwaltney,  G. Hawkins,  A. Heyden,  
 S. Hirata,  G. Kedziora,  F. J. Keil,  C. Kelley,  Jihan Kim,  R. A. King,  
 R. Z. Khaliullin,  P. P. Korambath,  W. Kurlancheek,  A. M. Lee,  M. S. Lee,  
 S. V. Levchenko,  Ching Yeh Lin,  D. Liotard,  R. C. Lochan,  I. Lotan,  
 P. E. Maslen,  N. Nair,  D. P. O'Neill,  D. Neuhauser,  E. Neuscamman,  
 C. M. Oana,  R. Olson,  B. Peters,  R. Peverati,  P. A. Pieniazek,  
 Y. M. Rhee,  J. Ritchie,  M. A. Rohrdanz,  E. Rosta,  N. J. Russ,  
 H. F. Schaefer III,  N. E. Schultz,  N. Shenvi,  A. C. Simmonett,  A. Sodt,  
 D. Stuck,  K. S. Thanthiriwatte,  V. Vanovschi,  Tao Wang,  A. Warshel,  
 C. F. Williams,  Q. Wu,  X. Xu,  W. Zhang

 Please cite Q-Chem as follows:
 Y. Shao et al., Mol. Phys. 113, 184-215 (2015)
 DOI: 10.1080/00268976.2014.952696

 Q-Chem 5.1.2 for Intel X86 EM64T Linux

 Parts of Q-Chem use Armadillo 8.300.2 (Tropical Shenanigans).
 http://arma.sourceforge.net/

 Q-Chem begins on Wed Nov 28 20:05:40 2018  

Host: 
0

     Scratch files written to /scratch/taweetham/qchem6092//
Input Ideriv = 1
Curr. Ideriv = -1
Max.  Ideriv = 1

Checking the input file for inconsistencies... 	...done.

--------------------------------------------------------------
User input:
--------------------------------------------------------------
Br=Br_E.out
$molecule
0 1
Br
P  1 2.257382
N  2 1.589586 1 100.246153
Br 3 1.904085 2 113.674334 1 -180.000000 0
$end

$rem
   JOB_TYPE	OPTIMIZATION
   BASIS	6-311++G**
   METHOD	ccsd
   MEM_TOTAL	31000
   N_FROZEN_CORE      FC
$end


--------------------------------------------------------------
 ----------------------------------------------------------------
             Standard Nuclear Orientation (Angstroms)
    I     Atom           X                Y                Z
 ----------------------------------------------------------------
    1      Br      2.3947857728    -0.1626774874    -0.0000000000
    2      P       0.3565126705     0.8074855166     0.0000000000
    3      N      -0.5710614199    -0.4834017590    -0.0000000000
    4      Br     -2.4333646333    -0.0867073822    -0.0000000000
 ----------------------------------------------------------------
 Molecular Point Group                 Cs    NOp =  2
 Largest Abelian Subgroup              Cs    NOp =  2
 Nuclear Repulsion Energy =   498.6510603422 hartrees
 There are       46 alpha and       46 beta electrons
 Requested basis set is 6-311++G(d,p)
 There are 57 shells and 148 basis functions
 Total memory of 31000MB is distributed as follows: 
   QALLOC including MEM_STATIC uses 192MB
   MEM_STATIC is set to 192MB
   CCMAN JOB total memory use is  30808MB
 Warning: actual memory use might exceed 31000MB

 Total QAlloc Memory Limit    192 MB
 Mega-Array Size       188 MB
 MEM_STATIC part       192 MB
 A cutoff of  1.0D-14 yielded   1356 shell pairs
 There are      9759 function pairs (     10858 Cartesian)

 -------------------------------------------------------
 OpenMP Integral Computing Module                       
 Release: version 1.0, May 2013, Q-Chem Inc. Pittsburgh 
 -------------------------------------------------------
 Integral Job Info:
 Integral job number is                      11
 Integral operator is                         1
 short-range coefficients                     0
 long-range coefficients              100000000
 Omega coefficients                           0
 if combine SR and LR in K                    0
 Integral screening is                        0
 Integral computing path is                   2
 max size of driver memory is            800000
 size of driver memory is                593474
 size of scratch memory is             29623520
 max col of scratch BK array               1296
 max len of scratch array in speh3          155
 max len of scratch index in speh4           18
 max int batch size is                      520
 min int batch size is                       52
 fixed nKL is                                45
 max L of basis functions is                  2
 order of int derivative is                   0
 number of shells is                         57
 number of basis is                         156
 number of cartesian basis is               156
 number of contracted shell pairs          1356
 number of primitive shell pairs           3654
 maxK2 (contraction) of shell pair           36
 max number of K2 of shell pair               1
 max number of CS2 of shell pair            164
 max number of PS2 of shell pair            285
 mem total for path MDJ                  526822
 -------------------------------------------------------
 Smallest overlap matrix eigenvalue = 1.50E-03

 Scale SEOQF with 1.000000e-01/1.000000e-01/1.000000e-01

 Standard Electronic Orientation quadrupole field applied
 Nucleus-field energy     =     0.0000000156 hartrees
 Guess from superposition of atomic densities
 Warning:  Energy on first SCF cycle will be non-variational
 SAD guess density has 92.000000 electrons

 -----------------------------------------------------------------------
  General SCF calculation program by
  Eric Jon Sundstrom, Paul Horn, Yuezhi Mao, Dmitri Zuev, Alec White,
  David Stuck, Shaama M.S., Shane Yost, Joonho Lee, David Small,
  Daniel Levine, Susi Lehtola, Hugh Burton, Evgeny Epifanovsky
 -----------------------------------------------------------------------
 Hartree-Fock
 using 4 threads for integral computing
 -------------------------------------------------------
 OpenMP Integral computing Module                
 Release: version 2.0, May 2017, Q-Chem Inc. Pleasanton 
 -------------------------------------------------------
 A restricted SCF calculation will be
 performed using DIIS
 SCF converges when DIIS error is below 1.0e-08
 ---------------------------------------
  Cycle       Energy         DIIS error
 ---------------------------------------
    1   -5540.2067460332      3.74e-02  
    2   -5539.8345375595      3.91e-03  
    3   -5539.8792363214      1.90e-03  
    4   -5539.8904572174      4.22e-04  
    5   -5539.8914979244      2.11e-04  
    6   -5539.8917331019      8.14e-05  
    7   -5539.8918117918      3.76e-05  
    8   -5539.8918323177      2.74e-05  
    9   -5539.8918371406      8.04e-06  
   10   -5539.8918383030      3.07e-06  
   11   -5539.8918384359      9.95e-07  
   12   -5539.8918384483      2.88e-07  
   13   -5539.8918384487      1.02e-07  
   14   -5539.8918384488      2.53e-08  
   15   -5539.8918384488      7.92e-09  Convergence criterion met
 ---------------------------------------
 SCF time:   CPU 18.31s  wall 5.00s 
 SCF   energy in the final basis set =    -5539.8918384488
 Total energy in the final basis set =    -5539.8918384488


 ------------------------------------------------------------------------------

   CCMAN2: suite of methods based on coupled cluster
           and equation of motion theories.

   Components:
   * libvmm-1.3-trunk
     by Evgeny Epifanovsky, Ilya Kaliman.
   * libtensor-2.5-trunk
     by Evgeny Epifanovsky, Michael Wormit, Dmitry Zuev, Sam Manzer, 
        Ilya Kaliman.
   * libcc-2.5-trunk
     by Evgeny Epifanovsky, Arik Landau, Tomasz Kus, Kirill Khistyaev, 
        Dmitry Zuev, Prashant Manohar, Xintian Feng, Anna Krylov, 
        Matthew Goldey, Alec White, Thomas Jagau, Kaushik Nanda, 
        Anastasia Gunina, Alexander Kunitsa, Joonho Lee.

   CCMAN original authors:
   Anna I. Krylov, C. David Sherrill, Steven R. Gwaltney,
   Edward F. C. Byrd (2000)
   Sergey V. Levchenko, Lyudmila V. Slipchenko, Tao Wang,
   Ana-Maria C. Cristian (2003)
   Piotr A. Pieniazek, C. Melania Oana, Evgeny Epifanovsky (2007)
   Prashant Manohar (2009)

 ------------------------------------------------------------------------------


 Allocating and initializing 30808MB of RAM...
 Calculation will run on 4 cores.


 Alpha MOs, Restricted
 -- Occupied --                  
-490.07 -490.04  -80.07  -65.20  -65.18  -58.56  -58.56  -58.56
  1 A'    2 A'    3 A'    4 A'    5 A'    6 A'    1 A"    7 A'                 
-58.537 -58.535 -58.535 -15.654  -9.880  -9.856  -7.606  -7.496
  8 A'    2 A"    9 A'   10 A'   11 A'   12 A'   13 A'   14 A'                 
 -7.484  -7.484  -7.470  -7.462  -7.462  -5.498  -5.498  -5.497
  3 A"   15 A'   16 A'    4 A"   17 A'   18 A'    5 A"   19 A'                 
 -3.236  -3.231  -3.231  -3.217  -3.217  -3.209  -3.206  -3.205
 20 A'    6 A"   21 A'   22 A'    7 A"   23 A'    8 A"   24 A'                 
 -3.197  -3.197  -1.220  -1.047  -0.986  -0.740  -0.579  -0.569
  9 A"   25 A'   26 A'   27 A'   28 A'   29 A'   30 A'   31 A'                 
 -0.530  -0.455  -0.447  -0.431  -0.408  -0.392
 10 A"   11 A"   32 A'   33 A'   34 A'   12 A"                                 
 -- Virtual --                   
 -0.004   0.033   0.056   0.067   0.075   0.085   0.094   0.115
 13 A"   35 A'   36 A'   37 A'   38 A'   14 A"   39 A'   40 A'                 
  0.120   0.120   0.124   0.135   0.156   0.168   0.200   0.215
 15 A"   41 A'   42 A'   16 A"   43 A'   44 A'   45 A'   46 A'                 
  0.237   0.248   0.300   0.337   0.365   0.388   0.470   0.513
 17 A"   47 A'   48 A'   49 A'   50 A'   18 A"   51 A'   52 A'                 
  0.548   0.553   0.579   0.579   0.589   0.669   0.689   0.726
 19 A"   53 A'   20 A"   54 A'   55 A'   21 A"   56 A'   57 A'                 
  0.744   0.752   0.759   0.768   0.779   0.810   0.835   0.838
 22 A"   58 A'   23 A"   59 A'   24 A"   60 A'   61 A'   62 A'                 
  0.877   0.890   0.983   1.010   1.068   1.097   1.124   1.161
 25 A"   63 A'   26 A"   64 A'   65 A'   27 A"   66 A'   67 A'                 
  1.268   1.324   1.443   1.773   1.852   1.927   2.196   2.254
 68 A'   69 A'   70 A'   28 A"   71 A'   72 A'   29 A"   73 A'                 
  2.280   2.295   2.320   2.366   2.386   2.422   2.486   2.775
 74 A'   30 A"   75 A'   31 A"   76 A'   32 A"   77 A'   78 A'                 
  2.934   4.235   4.266   4.443   4.518   4.529   4.534   4.544
 79 A'   33 A"   80 A'   81 A'   34 A"   82 A'   35 A"   83 A'                 
  4.549   4.567   4.586   4.622   4.755   4.893   7.192   7.228
 36 A"   37 A"   84 A'   85 A'   86 A'   87 A'   88 A'   89 A'                 
  7.483   8.185   8.201   8.206   8.225   8.280   8.285  14.706
 90 A'   38 A"   91 A'   39 A"   92 A'   93 A'   94 A'   40 A"                 
 14.807  14.881  36.672  49.466  49.489 166.103 293.861 293.878
 95 A'   96 A'   97 A'   98 A'   99 A'  100 A'   41 A"  101 A'                 
293.891 293.906 293.978 293.9891028.4071028.437
 42 A"  102 A'  103 A'  104 A'  105 A'  106 A'                                 

 Beta MOs, Restricted
 -- Occupied --                  
-490.07 -490.04  -80.07  -65.20  -65.18  -58.56  -58.56  -58.56
  1 A'    2 A'    3 A'    4 A'    5 A'    6 A'    1 A"    7 A'                 
-58.537 -58.535 -58.535 -15.654  -9.880  -9.856  -7.606  -7.496
  8 A'    2 A"    9 A'   10 A'   11 A'   12 A'   13 A'   14 A'                 
 -7.484  -7.484  -7.470  -7.462  -7.462  -5.498  -5.498  -5.497
  3 A"   15 A'   16 A'    4 A"   17 A'   18 A'    5 A"   19 A'                 
 -3.236  -3.231  -3.231  -3.217  -3.217  -3.209  -3.206  -3.205
 20 A'    6 A"   21 A'   22 A'    7 A"   23 A'    8 A"   24 A'                 
 -3.197  -3.197  -1.220  -1.047  -0.986  -0.740  -0.579  -0.569
  9 A"   25 A'   26 A'   27 A'   28 A'   29 A'   30 A'   31 A'                 
 -0.530  -0.455  -0.447  -0.431  -0.408  -0.392
 10 A"   11 A"   32 A'   33 A'   34 A'   12 A"                                 
 -- Virtual --                   
 -0.004   0.033   0.056   0.067   0.075   0.085   0.094   0.115
 13 A"   35 A'   36 A'   37 A'   38 A'   14 A"   39 A'   40 A'                 
  0.120   0.120   0.124   0.135   0.156   0.168   0.200   0.215
 15 A"   41 A'   42 A'   16 A"   43 A'   44 A'   45 A'   46 A'                 
  0.237   0.248   0.300   0.337   0.365   0.388   0.470   0.513
 17 A"   47 A'   48 A'   49 A'   50 A'   18 A"   51 A'   52 A'                 
  0.548   0.553   0.579   0.579   0.589   0.669   0.689   0.726
 19 A"   53 A'   20 A"   54 A'   55 A'   21 A"   56 A'   57 A'                 
  0.744   0.752   0.759   0.768   0.779   0.810   0.835   0.838
 22 A"   58 A'   23 A"   59 A'   24 A"   60 A'   61 A'   62 A'                 
  0.877   0.890   0.983   1.010   1.068   1.097   1.124   1.161
 25 A"   63 A'   26 A"   64 A'   65 A'   27 A"   66 A'   67 A'                 
  1.268   1.324   1.443   1.773   1.852   1.927   2.196   2.254
 68 A'   69 A'   70 A'   28 A"   71 A'   72 A'   29 A"   73 A'                 
  2.280   2.295   2.320   2.366   2.386   2.422   2.486   2.775
 74 A'   30 A"   75 A'   31 A"   76 A'   32 A"   77 A'   78 A'                 
  2.934   4.235   4.266   4.443   4.518   4.529   4.534   4.544
 79 A'   33 A"   80 A'   81 A'   34 A"   82 A'   35 A"   83 A'                 
  4.549   4.567   4.586   4.622   4.755   4.893   7.192   7.228
 36 A"   37 A"   84 A'   85 A'   86 A'   87 A'   88 A'   89 A'                 
  7.483   8.185   8.201   8.206   8.225   8.280   8.285  14.706
 90 A'   38 A"   91 A'   39 A"   92 A'   93 A'   94 A'   40 A"                 
 14.807  14.881  36.672  49.466  49.489 166.103 293.861 293.878
 95 A'   96 A'   97 A'   98 A'   99 A'  100 A'   41 A"  101 A'                 
293.891 293.906 293.978 293.9891028.4071028.437
 42 A"  102 A'  103 A'  104 A'  105 A'  106 A'                                 

 Occupation and symmetry of molecular orbitals

 Point group: Cs (2 irreducible representations).

                           A'   A"    All 
 ------------------------------------------
 All molecular orbitals:
  - Alpha                  106  42    148 
  - Beta                   106  42    148 
 ------------------------------------------
 Alpha orbitals:
  - Frozen occupied        19   5     24  
  - Active occupied        15   7     22  
  - Active virtual         72   30    102 
  - Frozen virtual         0    0     0   
 ------------------------------------------
 Beta orbitals:
  - Frozen occupied        19   5     24  
  - Active occupied        15   7     22  
  - Active virtual         72   30    102 
  - Frozen virtual         0    0     0   
 ------------------------------------------

 Import integrals:   CPU 0.00 s  wall 0.00 s

 Import integrals:   CPU 74.47 s  wall 19.69 s

 MP2 amplitudes:   CPU 0.17 s  wall 0.13 s

Running a double precision version
           CCSD T amplitudes will be solved using DIIS.

           Start     Size      MaxIter   EConv     TConv     
           3         7         100       1.00e-07  1.00e-05  
 ------------------------------------------------------------------------------
           Energy (a.u.)   Ediff      Tdiff       Comment
 ------------------------------------------------------------------------------
         -5540.74395035                           
     1   -5540.71172087   3.22e-02   8.30e-01     
     2   -5540.74009284   2.84e-02   1.17e-01     
     3   -5540.73792780   2.17e-03   5.13e-02     
     4   -5540.74057742   2.65e-03   1.58e-02     Switched to DIIS steps.
     5   -5540.74144392   8.67e-04   1.25e-02     
     6   -5540.74146136   1.74e-05   2.62e-03     
     7   -5540.74146138   2.07e-08   1.33e-03     
     8   -5540.74146938   8.00e-06   3.07e-04     
     9   -5540.74147051   1.13e-06   2.16e-04     
    10   -5540.74146947   1.03e-06   6.88e-05     
    11   -5540.74146987   3.96e-07   2.82e-05     
    12   -5540.74146966   2.12e-07   1.34e-05     
    13   -5540.74146964   1.79e-08   3.66e-06     
 ------------------------------------------------------------------------------
         -5540.74146964                           CCSD T converged.

End of double precision
 SCF energy                 = -5539.89183845
 MP2 energy                 = -5540.74395035
 CCSD correlation energy     =    -0.84963119
 CCSD total energy           = -5540.74146964

 CCSD  T1^2 = 0.0137  T2^2 = 0.2952  Leading amplitudes:

 Amplitude    Orbitals with energies
 -0.0280       11 (A") A                 ->    13 (A") A                  
              -0.4547                         -0.0043                     
 -0.0280       11 (A") B                 ->    13 (A") B                  
              -0.4547                         -0.0043                     
  0.0239       12 (A") A                 ->    13 (A") A                  
              -0.3919                         -0.0043                     
  0.0239       12 (A") B                 ->    13 (A") B                  
              -0.3919                         -0.0043                     

 Amplitude    Orbitals with energies
 -0.0667       12 (A") A     12 (A") B   ->    13 (A") A     13 (A") B    
              -0.3919       -0.3919           -0.0043       -0.0043       
  0.0667       12 (A") A     12 (A") B   ->    13 (A") B     13 (A") A    
              -0.3919       -0.3919           -0.0043       -0.0043       
  0.0667       12 (A") B     12 (A") A   ->    13 (A") A     13 (A") B    
              -0.3919       -0.3919           -0.0043       -0.0043       
 -0.0667       12 (A") B     12 (A") A   ->    13 (A") B     13 (A") A    
              -0.3919       -0.3919           -0.0043       -0.0043       

 Computing CCSD intemediates for later calculations in double precision
 Finished.

Running a double precision version
           CCSD Lambda amplitudes will be solved using DIIS.
           Start     Size      MaxIter   EConv     LConv     
           3         7         100       1.00e-07  1.00e-05  
 ------------------------------------------------------------------------------
            Enorm      Ldiff       Comment
 ------------------------------------------------------------------------------
     1     5.73e-02   4.20e-02     
     2     1.50e-02   5.52e-03     
     3     6.33e-03   1.93e-03     
     4     3.67e-03   1.19e-03     Switched to DIIS steps.
     5     1.15e-03   6.65e-04     
     6     5.54e-04   1.79e-04     
     7     1.80e-04   4.43e-05     
     8     8.41e-05   5.99e-07     
     9     2.93e-05   3.58e-06     
    10     1.22e-05   1.32e-06     
    11     5.14e-06   2.77e-07     
    12     2.29e-06   8.94e-08     
    13     1.19e-06   1.16e-07     
    14     5.95e-07   2.58e-08     
    15     3.22e-07   4.02e-08     
    16     1.45e-07   1.35e-08     
    17     7.29e-08   5.66e-09     
 ------------------------------------------------------------------------------
                                   CCSD Lambda converged.

 Computing density matrices in double precision...
           Orbital response amplitudes will be solved using DIIS.
           Start     Size      MaxIter   EConv     LConv     
           3         7         100       1.00e-06  1.00e-06  
 ------------------------------------------------------------------------------
            Enorm      Ldiff       Comment
 ------------------------------------------------------------------------------
     1     1.36e-01   2.21e-03     
     2     1.39e-01   5.12e-03     
     3     1.68e-01   2.96e-02     
     4     3.20e-02   6.72e-02     Switched to DIIS steps.
     5     8.58e-03   1.18e-02     
     6     1.43e-03   6.72e-04     
     7     8.12e-04   1.31e-04     
     8     1.25e-04   1.77e-04     
     9     4.31e-05   9.97e-06     
    10     1.72e-05   3.36e-06     
    11     4.89e-06   9.49e-07     
    12     2.57e-06   2.58e-07     
    13     1.04e-06   6.98e-07     
    14     2.77e-07   2.00e-07     
 ------------------------------------------------------------------------------
                                   Orbital response converged.

 Computing density matrices... Done.
 CCSD calculation:   CPU 1134.62 s  wall 292.85 s

 Transferring MO TPDM to AO TPDM
 Transferring g2_o1o1o1o1
 Transferring g2_o1o1o1v1
 Transferring g2_o1o1v1v1
 Transferring g2_o1v1o1v1
 Transferring g2_o1v1v1v1
 Transferring g2_v1v1v1v1
 Adding separable TPDM
 Computing TPDM gradient
 --------------------------------------------------------
 2e gradient
  Atom          X               Y               Z
 --------------------------------------------------------
    1        -49.368151       12.263431        0.000000  
    2          3.344967      -30.940698       -0.000000  
    3         -2.603502       18.097957       -0.000000  
    4         48.626686        0.579310        0.000000  
 --------------------------------------------------------
 --------------------------------------------------------
 Final gradient
  Atom          X               Y               Z
 --------------------------------------------------------
    1        -49.368151       12.263431        0.000000  
    2          3.344967      -30.940698       -0.000000  
    3         -2.603502       18.097957       -0.000000  
    4         48.626686        0.579310        0.000000  
 --------------------------------------------------------
 Analytic gradient from two-electron contribution:   CPU 432.30 s  wall 154.82 s

 Total ccman2 time:   CPU 1645.92 s  wall 468.96 s


 --------------------------------------------------------------
             Orbital Energies (a.u.) and Symmetries
 --------------------------------------------------------------

 Alpha MOs, Restricted
 -- Occupied --                  
-490.07 -490.04  -80.07  -65.20  -65.18  -58.56  -58.56  -58.54
  1 A'    2 A'    3 A'    4 A'    5 A'    6 A'    7 A'    8 A'                 
-58.535 -15.654  -9.880  -9.856  -7.606  -7.496  -7.484  -7.470
  9 A'   10 A'   11 A'   12 A'   13 A'   14 A'   15 A'   16 A'                 
 -7.462  -5.498  -5.497 -58.559 -58.535  -7.484  -7.462  -5.498
 17 A'   18 A'   19 A'    1 A"    2 A"    3 A"    4 A"    5 A"                 
 -3.236  -3.231  -3.217  -3.209  -3.205  -3.197  -1.220  -1.047
 20 A'   21 A'   22 A'   23 A'   24 A'   25 A'   26 A'   27 A'                 
 -0.986  -0.740  -0.579  -0.569  -0.447  -0.431  -0.408  -3.231
 28 A'   29 A'   30 A'   31 A'   32 A'   33 A'   34 A'    6 A"                 
 -3.217  -3.206  -3.197  -0.530  -0.455  -0.392
  7 A"    8 A"    9 A"   10 A"   11 A"   12 A"                                 
 -- Virtual --                   
  0.033   0.056   0.067   0.075   0.094   0.115   0.120   0.124
 35 A'   36 A'   37 A'   38 A'   39 A'   40 A'   41 A'   42 A'                 
  0.156   0.168   0.200   0.215   0.248   0.300   0.337   0.365
 43 A'   44 A'   45 A'   46 A'   47 A'   48 A'   49 A'   50 A'                 
  0.470   0.513   0.553   0.579   0.589   0.689   0.726   0.752
 51 A'   52 A'   53 A'   54 A'   55 A'   56 A'   57 A'   58 A'                 
  0.768   0.810   0.835   0.838   0.890   1.010   1.068   1.124
 59 A'   60 A'   61 A'   62 A'   63 A'   64 A'   65 A'   66 A'                 
  1.161   1.268   1.324   1.443   1.852   1.927   2.254   2.280
 67 A'   68 A'   69 A'   70 A'   71 A'   72 A'   73 A'   74 A'                 
  2.320   2.386   2.486   2.775   2.934   4.266   4.443   4.529
 75 A'   76 A'   77 A'   78 A'   79 A'   80 A'   81 A'   82 A'                 
  4.544   4.586   4.622   4.755   4.893   7.192   7.228   7.483
 83 A'   84 A'   85 A'   86 A'   87 A'   88 A'   89 A'   90 A'                 
  8.201   8.225   8.280   8.285  14.807  14.881  36.672  49.466
 91 A'   92 A'   93 A'   94 A'   95 A'   96 A'   97 A'   98 A'                 
 49.489 166.103 293.878 293.906 293.978 293.9891028.4071028.437
 99 A'  100 A'  101 A'  102 A'  103 A'  104 A'  105 A'  106 A'                 
 -0.004   0.085   0.120   0.135   0.237   0.388   0.548   0.579
 13 A"   14 A"   15 A"   16 A"   17 A"   18 A"   19 A"   20 A"                 
  0.669   0.744   0.759   0.779   0.877   0.983   1.097   1.773
 21 A"   22 A"   23 A"   24 A"   25 A"   26 A"   27 A"   28 A"                 
  2.196   2.295   2.366   2.422   4.235   4.518   4.534   4.549
 29 A"   30 A"   31 A"   32 A"   33 A"   34 A"   35 A"   36 A"                 
  4.567   8.185   8.206  14.706 293.861 293.891
 37 A"   38 A"   39 A"   40 A"   41 A"   42 A"                                 

 Beta MOs, Restricted
 -- Occupied --                  
-490.07 -490.04  -80.07  -65.20  -65.18  -58.56  -58.56  -58.54
  1 A'    2 A'    3 A'    4 A'    5 A'    6 A'    7 A'    8 A'                 
-58.535 -15.654  -9.880  -9.856  -7.606  -7.496  -7.484  -7.470
  9 A'   10 A'   11 A'   12 A'   13 A'   14 A'   15 A'   16 A'                 
 -7.462  -5.498  -5.497 -58.559 -58.535  -7.484  -7.462  -5.498
 17 A'   18 A'   19 A'    1 A"    2 A"    3 A"    4 A"    5 A"                 
 -3.236  -3.231  -3.217  -3.209  -3.205  -3.197  -1.220  -1.047
 20 A'   21 A'   22 A'   23 A'   24 A'   25 A'   26 A'   27 A'                 
 -0.986  -0.740  -0.579  -0.569  -0.447  -0.431  -0.408  -3.231
 28 A'   29 A'   30 A'   31 A'   32 A'   33 A'   34 A'    6 A"                 
 -3.217  -3.206  -3.197  -0.530  -0.455  -0.392
  7 A"    8 A"    9 A"   10 A"   11 A"   12 A"                                 
 -- Virtual --                   
  0.033   0.056   0.067   0.075   0.094   0.115   0.120   0.124
 35 A'   36 A'   37 A'   38 A'   39 A'   40 A'   41 A'   42 A'                 
  0.156   0.168   0.200   0.215   0.248   0.300   0.337   0.365
 43 A'   44 A'   45 A'   46 A'   47 A'   48 A'   49 A'   50 A'                 
  0.470   0.513   0.553   0.579   0.589   0.689   0.726   0.752
 51 A'   52 A'   53 A'   54 A'   55 A'   56 A'   57 A'   58 A'                 
  0.768   0.810   0.835   0.838   0.890   1.010   1.068   1.124
 59 A'   60 A'   61 A'   62 A'   63 A'   64 A'   65 A'   66 A'                 
  1.161   1.268   1.324   1.443   1.852   1.927   2.254   2.280
 67 A'   68 A'   69 A'   70 A'   71 A'   72 A'   73 A'   74 A'                 
  2.320   2.386   2.486   2.775   2.934   4.266   4.443   4.529
 75 A'   76 A'   77 A'   78 A'   79 A'   80 A'   81 A'   82 A'                 
  4.544   4.586   4.622   4.755   4.893   7.192   7.228   7.483
 83 A'   84 A'   85 A'   86 A'   87 A'   88 A'   89 A'   90 A'                 
  8.201   8.225   8.280   8.285  14.807  14.881  36.672  49.466
 91 A'   92 A'   93 A'   94 A'   95 A'   96 A'   97 A'   98 A'                 
 49.489 166.103 293.878 293.906 293.978 293.9891028.4071028.437
 99 A'  100 A'  101 A'  102 A'  103 A'  104 A'  105 A'  106 A'                 
 -0.004   0.085   0.120   0.135   0.237   0.388   0.548   0.579
 13 A"   14 A"   15 A"   16 A"   17 A"   18 A"   19 A"   20 A"                 
  0.669   0.744   0.759   0.779   0.877   0.983   1.097   1.773
 21 A"   22 A"   23 A"   24 A"   25 A"   26 A"   27 A"   28 A"                 
  2.196   2.295   2.366   2.422   4.235   4.518   4.534   4.549
 29 A"   30 A"   31 A"   32 A"   33 A"   34 A"   35 A"   36 A"                 
  4.567   8.185   8.206  14.706 293.861 293.891
 37 A"   38 A"   39 A"   40 A"   41 A"   42 A"                                 
 --------------------------------------------------------------

          Ground-State Mulliken Net Atomic Charges

     Atom                 Charge (a.u.)
  ----------------------------------------
      1 Br                   -0.161213
      2 P                     0.352456
      3 N                    -0.217410
      4 Br                    0.026166
  ----------------------------------------
  Sum of atomic charges =    -0.000000

 -----------------------------------------------------------------
                    Cartesian Multipole Moments
 -----------------------------------------------------------------
    Charge (ESU x 10^10)
                -0.0000
    Dipole Moment (Debye)
         X      -0.5699      Y       1.9224      Z      -0.0000
       Tot       2.0051
    Quadrupole Moments (Debye-Ang)
        XX     -54.6658     XY      -0.5001     YY     -56.6686
        XZ       0.0000     YZ       0.0000     ZZ     -54.9992
    Octopole Moments (Debye-Ang^2)
       XXX     -18.2172    XXY      -4.5704    XYY       0.8404
       YYY      -7.3350    XXZ      -0.0000    XYZ      -0.0000
       YYZ       0.0000    XZZ      -0.5153    YZZ      -1.7789
       ZZZ      -0.0000
    Hexadecapole Moments (Debye-Ang^3)
      XXXX   -1288.6945   XXXY     -23.2127   XXYY    -254.2884
      XYYY      -5.2719   YYYY    -138.0027   XXXZ       0.0000
      XXYZ       0.0000   XYYZ       0.0000   YYYZ       0.0000
      XXZZ    -247.6490   XYZZ      -1.4076   YYZZ     -33.4899
      XZZZ       0.0000   YZZZ       0.0000   ZZZZ     -68.8156
 -----------------------------------------------------------------
 DrvMan completing analytic gradient of the correlated energy
 Correlated dipole moment
            1
    1  -0.2242203
    2   0.7563450
    3  -0.0000000
 Energy read as -5540.741469641
 Full Analytical Gradient: (in a.u., or Hartree/Bohr)
             1             2             3             4
    1    0.00528272   -0.00181139   -0.00113189   -0.00233945
    2   -0.00187371    0.00265647    0.00003401   -0.00081677
    3    0.00000000   -0.00000000   -0.00000000    0.00000000
 Gradient time:  CPU 0.84 s  wall 0.90 s
 Geometry Optimization Parameters
   NAtoms,    NIC,     NZ,  NCons,   NDum,   NFix, NCnnct, MaxDiis
        4      14       4       0       0       0       0       0


** GEOMETRY OPTIMIZATION IN DELOCALIZED INTERNAL COORDINATES **
   Searching for a Minimum

   Optimization Cycle:   1

                       Coordinates (Angstroms)
     ATOM                X               Y               Z
      1  Br        2.3947857728   -0.1626774874    0.0000000000
      2  P         0.3565126705    0.8074855166    0.0000000000
      3  N        -0.5710614199   -0.4834017590    0.0000000000
      4  Br       -2.4333646333   -0.0867073822    0.0000000000
   Point Group: cs    Number of degrees of freedom:     5


   Energy is  -5540.741469641


 Attempting to Generate Delocalized Internal Coordinates

  5 Hessian modes will be used to form the next step
  Hessian Eigenvalues:
     0.163329    0.193750    0.250000    0.250000    0.532854

 Minimum Search - Taking Simple RFO Step
 Searching for Lamda that Minimizes Along All modes
 Value Taken    Lamda =  -0.00033679
 Step Taken.  Stepsize is  0.041754

                             Maximum     Tolerance    Cnvgd?
         Gradient           0.007396      0.000300      NO
         Displacement       0.031804      0.001200      NO
         Energy change     *********      0.000001      NO


 New Cartesian Coordinates Obtained by Inverse Iteration

 Displacement from previous Coordinates is:  0.061096
 ----------------------------------------------------------------
             Standard Nuclear Orientation (Angstroms)
    I     Atom           X                Y                Z
 ----------------------------------------------------------------
    1      Br      2.3730058464    -0.1591014754     0.0000000000
    2      P       0.3517976756     0.8049689383     0.0000000000
    3      N      -0.5625475738    -0.4920917204     0.0000000000
    4      Br     -2.4153835580    -0.0790768546     0.0000000000
 ----------------------------------------------------------------
 Molecular Point Group                 Cs    NOp =  2
 Largest Abelian Subgroup              Cs    NOp =  2
 Nuclear Repulsion Energy =   502.2492886856 hartrees
 There are       46 alpha and       46 beta electrons
 Applying Cartesian multipole field
    Component          Value
    ---------          -----
     (2,0,0)        1.00000E-11
     (0,2,0)        2.00000E-11
     (0,0,2)       -3.00000E-11
 Nucleus-field energy     =     0.0000000154 hartrees
 Requested basis set is 6-311++G(d,p)
 There are 57 shells and 148 basis functions
 A cutoff of  1.0D-14 yielded   1358 shell pairs
 There are      9769 function pairs (     10870 Cartesian)
 Smallest overlap matrix eigenvalue = 1.45E-03
 Guess MOs from SCF MO coefficient file

 -----------------------------------------------------------------------
  General SCF calculation program by
  Eric Jon Sundstrom, Paul Horn, Yuezhi Mao, Dmitri Zuev, Alec White,
  David Stuck, Shaama M.S., Shane Yost, Joonho Lee, David Small,
  Daniel Levine, Susi Lehtola, Hugh Burton, Evgeny Epifanovsky
 -----------------------------------------------------------------------
 Hartree-Fock
 using 4 threads for integral computing
 -------------------------------------------------------
 OpenMP Integral computing Module                
 Release: version 2.0, May 2017, Q-Chem Inc. Pleasanton 
 -------------------------------------------------------
 A restricted SCF calculation will be
 performed using DIIS
 SCF converges when DIIS error is below 1.0e-08
 ---------------------------------------
  Cycle       Energy         DIIS error
 ---------------------------------------
    1   -5539.8921843324      1.72e-04  
    2   -5539.8923118887      4.99e-05  
    3   -5539.8923291073      2.64e-05  
    4   -5539.8923329648      1.35e-05  
    5   -5539.8923341214      4.77e-06  
    6   -5539.8923343426      1.61e-06  
    7   -5539.8923343717      6.75e-07  
    8   -5539.8923343760      3.43e-07  
    9   -5539.8923343774      1.18e-07  
   10   -5539.8923343777      3.45e-08  
   11   -5539.8923343776      9.03e-09  Convergence criterion met
 ---------------------------------------
 SCF time:   CPU 13.36s  wall 3.00s 
 SCF   energy in the final basis set =    -5539.8923343776
 Total energy in the final basis set =    -5539.8923343776


 ------------------------------------------------------------------------------

   CCMAN2: suite of methods based on coupled cluster
           and equation of motion theories.

   Components:
   * libvmm-1.3-trunk
     by Evgeny Epifanovsky, Ilya Kaliman.
   * libtensor-2.5-trunk
     by Evgeny Epifanovsky, Michael Wormit, Dmitry Zuev, Sam Manzer, 
        Ilya Kaliman.
   * libcc-2.5-trunk
     by Evgeny Epifanovsky, Arik Landau, Tomasz Kus, Kirill Khistyaev, 
        Dmitry Zuev, Prashant Manohar, Xintian Feng, Anna Krylov, 
        Matthew Goldey, Alec White, Thomas Jagau, Kaushik Nanda, 
        Anastasia Gunina, Alexander Kunitsa, Joonho Lee.

   CCMAN original authors:
   Anna I. Krylov, C. David Sherrill, Steven R. Gwaltney,
   Edward F. C. Byrd (2000)
   Sergey V. Levchenko, Lyudmila V. Slipchenko, Tao Wang,
   Ana-Maria C. Cristian (2003)
   Piotr A. Pieniazek, C. Melania Oana, Evgeny Epifanovsky (2007)
   Prashant Manohar (2009)

 ------------------------------------------------------------------------------


 Allocating and initializing 30808MB of RAM...
 Calculation will run on 4 cores.


 Alpha MOs, Restricted
 -- Occupied --                  
-490.07 -490.04  -80.07  -65.20  -65.18  -58.56  -58.56  -58.56
  1 A'    2 A'    3 A'    4 A'    5 A'    6 A'    1 A"    7 A'                 
-58.538 -58.536 -58.536 -15.653  -9.879  -9.858  -7.605  -7.494
  8 A'    2 A"    9 A'   10 A'   11 A'   12 A'   13 A'   14 A'                 
 -7.483  -7.483  -7.471  -7.463  -7.463  -5.497  -5.496  -5.496
 15 A'    3 A"   16 A'    4 A"   17 A'   18 A'    5 A"   19 A'                 
 -3.235  -3.229  -3.229  -3.216  -3.216  -3.210  -3.207  -3.206
 20 A'    6 A"   21 A'   22 A'    7 A"   23 A'    8 A"   24 A'                 
 -3.198  -3.198  -1.222  -1.050  -0.985  -0.740  -0.580  -0.571
  9 A"   25 A'   26 A'   27 A'   28 A'   29 A'   30 A'   31 A'                 
 -0.532  -0.456  -0.447  -0.431  -0.409  -0.391
 10 A"   11 A"   32 A'   33 A'   34 A'   12 A"                                 
 -- Virtual --                   
 -0.004   0.037   0.057   0.068   0.075   0.085   0.096   0.116
 13 A"   35 A'   36 A'   37 A'   38 A'   14 A"   39 A'   40 A'                 
  0.120   0.120   0.123   0.135   0.157   0.169   0.200   0.216
 15 A"   41 A'   42 A'   16 A"   43 A'   44 A'   45 A'   46 A'                 
  0.237   0.248   0.300   0.338   0.364   0.388   0.471   0.513
 17 A"   47 A'   48 A'   49 A'   50 A'   18 A"   51 A'   52 A'                 
  0.547   0.554   0.579   0.580   0.589   0.665   0.684   0.726
 19 A"   53 A'   20 A"   54 A'   55 A'   21 A"   56 A'   57 A'                 
  0.744   0.752   0.760   0.768   0.779   0.810   0.837   0.838
 22 A"   58 A'   23 A"   59 A'   24 A"   60 A'   61 A'   62 A'                 
  0.878   0.894   0.989   1.018   1.066   1.096   1.128   1.159
 25 A"   63 A'   26 A"   64 A'   65 A'   27 A"   66 A'   67 A'                 
  1.273   1.332   1.443   1.774   1.853   1.928   2.197   2.258
 68 A'   69 A'   70 A'   28 A"   71 A'   72 A'   29 A"   73 A'                 
  2.283   2.294   2.320   2.370   2.387   2.423   2.491   2.775
 74 A'   30 A"   75 A'   31 A"   76 A'   32 A"   77 A'   78 A'                 
  2.940   4.235   4.269   4.446   4.519   4.530   4.533   4.544
 79 A'   33 A"   80 A'   81 A'   34 A"   82 A'   35 A"   83 A'                 
  4.549   4.569   4.588   4.627   4.761   4.895   7.194   7.232
 36 A"   37 A"   84 A'   85 A'   86 A'   87 A'   88 A'   89 A'                 
  7.487   8.186   8.202   8.206   8.225   8.280   8.288  14.707
 90 A'   38 A"   91 A'   39 A"   92 A'   93 A'   94 A'   40 A"                 
 14.809  14.884  36.674  49.468  49.493 166.109 293.863 293.880
 95 A'   96 A'   97 A'   98 A'   99 A'  100 A'   41 A"  101 A'                 
293.890 293.907 293.981 293.9901028.4101028.441
 42 A"  102 A'  103 A'  104 A'  105 A'  106 A'                                 

 Beta MOs, Restricted
 -- Occupied --                  
-490.07 -490.04  -80.07  -65.20  -65.18  -58.56  -58.56  -58.56
  1 A'    2 A'    3 A'    4 A'    5 A'    6 A'    1 A"    7 A'                 
-58.538 -58.536 -58.536 -15.653  -9.879  -9.858  -7.605  -7.494
  8 A'    2 A"    9 A'   10 A'   11 A'   12 A'   13 A'   14 A'                 
 -7.483  -7.483  -7.471  -7.463  -7.463  -5.497  -5.496  -5.496
 15 A'    3 A"   16 A'    4 A"   17 A'   18 A'    5 A"   19 A'                 
 -3.235  -3.229  -3.229  -3.216  -3.216  -3.210  -3.207  -3.206
 20 A'    6 A"   21 A'   22 A'    7 A"   23 A'    8 A"   24 A'                 
 -3.198  -3.198  -1.222  -1.050  -0.985  -0.740  -0.580  -0.571
  9 A"   25 A'   26 A'   27 A'   28 A'   29 A'   30 A'   31 A'                 
 -0.532  -0.456  -0.447  -0.431  -0.409  -0.391
 10 A"   11 A"   32 A'   33 A'   34 A'   12 A"                                 
 -- Virtual --                   
 -0.004   0.037   0.057   0.068   0.075   0.085   0.096   0.116
 13 A"   35 A'   36 A'   37 A'   38 A'   14 A"   39 A'   40 A'                 
  0.120   0.120   0.123   0.135   0.157   0.169   0.200   0.216
 15 A"   41 A'   42 A'   16 A"   43 A'   44 A'   45 A'   46 A'                 
  0.237   0.248   0.300   0.338   0.364   0.388   0.471   0.513
 17 A"   47 A'   48 A'   49 A'   50 A'   18 A"   51 A'   52 A'                 
  0.547   0.554   0.579   0.580   0.589   0.665   0.684   0.726
 19 A"   53 A'   20 A"   54 A'   55 A'   21 A"   56 A'   57 A'                 
  0.744   0.752   0.760   0.768   0.779   0.810   0.837   0.838
 22 A"   58 A'   23 A"   59 A'   24 A"   60 A'   61 A'   62 A'                 
  0.878   0.894   0.989   1.018   1.066   1.096   1.128   1.159
 25 A"   63 A'   26 A"   64 A'   65 A'   27 A"   66 A'   67 A'                 
  1.273   1.332   1.443   1.774   1.853   1.928   2.197   2.258
 68 A'   69 A'   70 A'   28 A"   71 A'   72 A'   29 A"   73 A'                 
  2.283   2.294   2.320   2.370   2.387   2.423   2.491   2.775
 74 A'   30 A"   75 A'   31 A"   76 A'   32 A"   77 A'   78 A'                 
  2.940   4.235   4.269   4.446   4.519   4.530   4.533   4.544
 79 A'   33 A"   80 A'   81 A'   34 A"   82 A'   35 A"   83 A'                 
  4.549   4.569   4.588   4.627   4.761   4.895   7.194   7.232
 36 A"   37 A"   84 A'   85 A'   86 A'   87 A'   88 A'   89 A'                 
  7.487   8.186   8.202   8.206   8.225   8.280   8.288  14.707
 90 A'   38 A"   91 A'   39 A"   92 A'   93 A'   94 A'   40 A"                 
 14.809  14.884  36.674  49.468  49.493 166.109 293.863 293.880
 95 A'   96 A'   97 A'   98 A'   99 A'  100 A'   41 A"  101 A'                 
293.890 293.907 293.981 293.9901028.4101028.441
 42 A"  102 A'  103 A'  104 A'  105 A'  106 A'                                 

 Occupation and symmetry of molecular orbitals

 Point group: Cs (2 irreducible representations).

                           A'   A"    All 
 ------------------------------------------
 All molecular orbitals:
  - Alpha                  106  42    148 
  - Beta                   106  42    148 
 ------------------------------------------
 Alpha orbitals:
  - Frozen occupied        19   5     24  
  - Active occupied        15   7     22  
  - Active virtual         72   30    102 
  - Frozen virtual         0    0     0   
 ------------------------------------------
 Beta orbitals:
  - Frozen occupied        19   5     24  
  - Active occupied        15   7     22  
  - Active virtual         72   30    102 
  - Frozen virtual         0    0     0   
 ------------------------------------------

 Import integrals:   CPU 0.00 s  wall 0.00 s

 Import integrals:   CPU 75.83 s  wall 20.79 s

 MP2 amplitudes:   CPU 0.23 s  wall 0.14 s

Running a double precision version
           CCSD T amplitudes will be solved using DIIS.

           Start     Size      MaxIter   EConv     TConv     
           3         7         100       1.00e-07  1.00e-05  
 ------------------------------------------------------------------------------
           Energy (a.u.)   Ediff      Tdiff       Comment
 ------------------------------------------------------------------------------
         -5540.74425424                           
     1   -5540.71208285   3.22e-02   8.29e-01     
     2   -5540.74028248   2.82e-02   1.17e-01     
     3   -5540.73815115   2.13e-03   5.10e-02     
     4   -5540.74076989   2.62e-03   1.56e-02     Switched to DIIS steps.
     5   -5540.74162175   8.52e-04   1.23e-02     
     6   -5540.74163722   1.55e-05   2.57e-03     
     7   -5540.74163747   2.43e-07   1.31e-03     
     8   -5540.74164539   7.93e-06   3.06e-04     
     9   -5540.74164632   9.22e-07   2.13e-04     
    10   -5540.74164534   9.74e-07   6.79e-05     
    11   -5540.74164571   3.68e-07   2.84e-05     
    12   -5540.74164550   2.13e-07   1.32e-05     
    13   -5540.74164548   1.76e-08   3.83e-06     
 ------------------------------------------------------------------------------
         -5540.74164548                           CCSD T converged.

End of double precision
 SCF energy                 = -5539.89233438
 MP2 energy                 = -5540.74425424
 CCSD correlation energy     =    -0.84931110
 CCSD total energy           = -5540.74164548

 CCSD  T1^2 = 0.0136  T2^2 = 0.2939  Leading amplitudes:

 Amplitude    Orbitals with energies
 -0.0272       11 (A") A                 ->    13 (A") A                  
              -0.4560                         -0.0038                     
 -0.0272       11 (A") B                 ->    13 (A") B                  
              -0.4560                         -0.0038                     
 -0.0248       12 (A") A                 ->    13 (A") A                  
              -0.3907                         -0.0038                     
 -0.0248       12 (A") B                 ->    13 (A") B                  
              -0.3907                         -0.0038                     

 Amplitude    Orbitals with energies
 -0.0665       12 (A") A     12 (A") B   ->    13 (A") A     13 (A") B    
              -0.3907       -0.3907           -0.0038       -0.0038       
  0.0665       12 (A") A     12 (A") B   ->    13 (A") B     13 (A") A    
              -0.3907       -0.3907           -0.0038       -0.0038       
  0.0665       12 (A") B     12 (A") A   ->    13 (A") A     13 (A") B    
              -0.3907       -0.3907           -0.0038       -0.0038       
 -0.0665       12 (A") B     12 (A") A   ->    13 (A") B     13 (A") A    
              -0.3907       -0.3907           -0.0038       -0.0038       

 Computing CCSD intemediates for later calculations in double precision
 Finished.

Running a double precision version
           CCSD Lambda amplitudes will be solved using DIIS.
           Start     Size      MaxIter   EConv     LConv     
           3         7         100       1.00e-07  1.00e-05  
 ------------------------------------------------------------------------------
            Enorm      Ldiff       Comment
 ------------------------------------------------------------------------------
     1     5.68e-02   4.16e-02     
     2     1.48e-02   5.46e-03     
     3     6.26e-03   1.90e-03     
     4     3.61e-03   1.17e-03     Switched to DIIS steps.
     5     1.13e-03   6.55e-04     
     6     5.40e-04   1.76e-04     
     7     1.74e-04   4.37e-05     
     8     8.08e-05   9.80e-08     
     9     2.77e-05   3.17e-06     
    10     1.13e-05   1.10e-06     
    11     4.45e-06   1.95e-07     
    12     1.80e-06   4.75e-08     
    13     8.70e-07   8.66e-08     
    14     4.07e-07   1.27e-08     
    15     2.29e-07   2.70e-08     
    16     1.08e-07   9.80e-09     
    17     5.48e-08   4.44e-09     
 ------------------------------------------------------------------------------
                                   CCSD Lambda converged.

 Computing density matrices in double precision...
           Orbital response amplitudes will be solved using DIIS.
           Start     Size      MaxIter   EConv     LConv     
           3         7         100       1.00e-06  1.00e-06  
 ------------------------------------------------------------------------------
            Enorm      Ldiff       Comment
 ------------------------------------------------------------------------------
     1     1.35e-01   1.87e-03     
     2     1.38e-01   5.78e-03     
     3     1.65e-01   2.83e-02     
     4     3.16e-02   6.51e-02     Switched to DIIS steps.
     5     8.36e-03   1.18e-02     
     6     1.40e-03   6.98e-04     
     7     7.85e-04   1.34e-04     
     8     1.21e-04   1.69e-04     
     9     3.93e-05   9.18e-06     
    10     1.49e-05   3.56e-06     
    11     4.81e-06   7.50e-07     
    12     2.39e-06   2.57e-07     
    13     9.96e-07   6.53e-07     
 ------------------------------------------------------------------------------
                                   Orbital response converged.

 Computing density matrices... Done.
 CCSD calculation:   CPU 1136.39 s  wall 293.24 s

 Transferring MO TPDM to AO TPDM
 Transferring g2_o1o1o1o1
 Transferring g2_o1o1o1v1
 Transferring g2_o1o1v1v1
 Transferring g2_o1v1o1v1
 Transferring g2_o1v1v1v1
 Transferring g2_v1v1v1v1
 Adding separable TPDM
 Computing TPDM gradient
 --------------------------------------------------------
 2e gradient
  Atom          X               Y               Z
 --------------------------------------------------------
    1        -50.065373       12.459716       -0.000000  
    2          3.625256      -31.356503        0.000000  
    3         -2.589401       18.464685       -0.000000  
    4         49.029518        0.432102       -0.000000  
 --------------------------------------------------------
 --------------------------------------------------------
 Final gradient
  Atom          X               Y               Z
 --------------------------------------------------------
    1        -50.065373       12.459716       -0.000000  
    2          3.625256      -31.356503        0.000000  
    3         -2.589401       18.464685       -0.000000  
    4         49.029518        0.432102       -0.000000  
 --------------------------------------------------------
 Analytic gradient from two-electron contribution:   CPU 417.18 s  wall 139.26 s

 Total ccman2 time:   CPU 1633.81 s  wall 454.84 s


 --------------------------------------------------------------
             Orbital Energies (a.u.) and Symmetries
 --------------------------------------------------------------

 Alpha MOs, Restricted
 -- Occupied --                  
-490.07 -490.04  -80.07  -65.20  -65.18  -58.56  -58.56  -58.54
  1 A'    2 A'    3 A'    4 A'    5 A'    6 A'    7 A'    8 A'                 
-58.536 -15.653  -9.879  -9.858  -7.605  -7.494  -7.483  -7.471
  9 A'   10 A'   11 A'   12 A'   13 A'   14 A'   15 A'   16 A'                 
 -7.463  -5.497  -5.496 -58.558 -58.536  -7.483  -7.463  -5.496
 17 A'   18 A'   19 A'    1 A"    2 A"    3 A"    4 A"    5 A"                 
 -3.235  -3.229  -3.216  -3.210  -3.206  -3.198  -1.222  -1.050
 20 A'   21 A'   22 A'   23 A'   24 A'   25 A'   26 A'   27 A'                 
 -0.985  -0.740  -0.580  -0.571  -0.447  -0.431  -0.409  -3.229
 28 A'   29 A'   30 A'   31 A'   32 A'   33 A'   34 A'    6 A"                 
 -3.216  -3.207  -3.198  -0.532  -0.456  -0.391
  7 A"    8 A"    9 A"   10 A"   11 A"   12 A"                                 
 -- Virtual --                   
  0.037   0.057   0.068   0.075   0.096   0.116   0.120   0.123
 35 A'   36 A'   37 A'   38 A'   39 A'   40 A'   41 A'   42 A'                 
  0.157   0.169   0.200   0.216   0.248   0.300   0.338   0.364
 43 A'   44 A'   45 A'   46 A'   47 A'   48 A'   49 A'   50 A'                 
  0.471   0.513   0.554   0.580   0.589   0.684   0.726   0.752
 51 A'   52 A'   53 A'   54 A'   55 A'   56 A'   57 A'   58 A'                 
  0.768   0.810   0.837   0.838   0.894   1.018   1.066   1.128
 59 A'   60 A'   61 A'   62 A'   63 A'   64 A'   65 A'   66 A'                 
  1.159   1.273   1.332   1.443   1.853   1.928   2.258   2.283
 67 A'   68 A'   69 A'   70 A'   71 A'   72 A'   73 A'   74 A'                 
  2.320   2.387   2.491   2.775   2.940   4.269   4.446   4.530
 75 A'   76 A'   77 A'   78 A'   79 A'   80 A'   81 A'   82 A'                 
  4.544   4.588   4.627   4.761   4.895   7.194   7.232   7.487
 83 A'   84 A'   85 A'   86 A'   87 A'   88 A'   89 A'   90 A'                 
  8.202   8.225   8.280   8.288  14.809  14.884  36.674  49.468
 91 A'   92 A'   93 A'   94 A'   95 A'   96 A'   97 A'   98 A'                 
 49.493 166.109 293.880 293.907 293.981 293.9901028.4101028.441
 99 A'  100 A'  101 A'  102 A'  103 A'  104 A'  105 A'  106 A'                 
 -0.004   0.085   0.120   0.135   0.237   0.388   0.547   0.579
 13 A"   14 A"   15 A"   16 A"   17 A"   18 A"   19 A"   20 A"                 
  0.665   0.744   0.760   0.779   0.878   0.989   1.096   1.774
 21 A"   22 A"   23 A"   24 A"   25 A"   26 A"   27 A"   28 A"                 
  2.197   2.294   2.370   2.423   4.235   4.519   4.533   4.549
 29 A"   30 A"   31 A"   32 A"   33 A"   34 A"   35 A"   36 A"                 
  4.569   8.186   8.206  14.707 293.863 293.890
 37 A"   38 A"   39 A"   40 A"   41 A"   42 A"                                 

 Beta MOs, Restricted
 -- Occupied --                  
-490.07 -490.04  -80.07  -65.20  -65.18  -58.56  -58.56  -58.54
  1 A'    2 A'    3 A'    4 A'    5 A'    6 A'    7 A'    8 A'                 
-58.536 -15.653  -9.879  -9.858  -7.605  -7.494  -7.483  -7.471
  9 A'   10 A'   11 A'   12 A'   13 A'   14 A'   15 A'   16 A'                 
 -7.463  -5.497  -5.496 -58.558 -58.536  -7.483  -7.463  -5.496
 17 A'   18 A'   19 A'    1 A"    2 A"    3 A"    4 A"    5 A"                 
 -3.235  -3.229  -3.216  -3.210  -3.206  -3.198  -1.222  -1.050
 20 A'   21 A'   22 A'   23 A'   24 A'   25 A'   26 A'   27 A'                 
 -0.985  -0.740  -0.580  -0.571  -0.447  -0.431  -0.409  -3.229
 28 A'   29 A'   30 A'   31 A'   32 A'   33 A'   34 A'    6 A"                 
 -3.216  -3.207  -3.198  -0.532  -0.456  -0.391
  7 A"    8 A"    9 A"   10 A"   11 A"   12 A"                                 
 -- Virtual --                   
  0.037   0.057   0.068   0.075   0.096   0.116   0.120   0.123
 35 A'   36 A'   37 A'   38 A'   39 A'   40 A'   41 A'   42 A'                 
  0.157   0.169   0.200   0.216   0.248   0.300   0.338   0.364
 43 A'   44 A'   45 A'   46 A'   47 A'   48 A'   49 A'   50 A'                 
  0.471   0.513   0.554   0.580   0.589   0.684   0.726   0.752
 51 A'   52 A'   53 A'   54 A'   55 A'   56 A'   57 A'   58 A'                 
  0.768   0.810   0.837   0.838   0.894   1.018   1.066   1.128
 59 A'   60 A'   61 A'   62 A'   63 A'   64 A'   65 A'   66 A'                 
  1.159   1.273   1.332   1.443   1.853   1.928   2.258   2.283
 67 A'   68 A'   69 A'   70 A'   71 A'   72 A'   73 A'   74 A'                 
  2.320   2.387   2.491   2.775   2.940   4.269   4.446   4.530
 75 A'   76 A'   77 A'   78 A'   79 A'   80 A'   81 A'   82 A'                 
  4.544   4.588   4.627   4.761   4.895   7.194   7.232   7.487
 83 A'   84 A'   85 A'   86 A'   87 A'   88 A'   89 A'   90 A'                 
  8.202   8.225   8.280   8.288  14.809  14.884  36.674  49.468
 91 A'   92 A'   93 A'   94 A'   95 A'   96 A'   97 A'   98 A'                 
 49.493 166.109 293.880 293.907 293.981 293.9901028.4101028.441
 99 A'  100 A'  101 A'  102 A'  103 A'  104 A'  105 A'  106 A'                 
 -0.004   0.085   0.120   0.135   0.237   0.388   0.547   0.579
 13 A"   14 A"   15 A"   16 A"   17 A"   18 A"   19 A"   20 A"                 
  0.665   0.744   0.760   0.779   0.878   0.989   1.096   1.774
 21 A"   22 A"   23 A"   24 A"   25 A"   26 A"   27 A"   28 A"                 
  2.197   2.294   2.370   2.423   4.235   4.519   4.533   4.549
 29 A"   30 A"   31 A"   32 A"   33 A"   34 A"   35 A"   36 A"                 
  4.569   8.186   8.206  14.707 293.863 293.890
 37 A"   38 A"   39 A"   40 A"   41 A"   42 A"                                 
 --------------------------------------------------------------

          Ground-State Mulliken Net Atomic Charges

     Atom                 Charge (a.u.)
  ----------------------------------------
      1 Br                   -0.159170
      2 P                     0.354629
      3 N                    -0.217593
      4 Br                    0.022134
  ----------------------------------------
  Sum of atomic charges =    -0.000000

 -----------------------------------------------------------------
                    Cartesian Multipole Moments
 -----------------------------------------------------------------
    Charge (ESU x 10^10)
                 0.0000
    Dipole Moment (Debye)
         X      -0.4736      Y       1.9080      Z       0.0000
       Tot       1.9659
    Quadrupole Moments (Debye-Ang)
        XX     -54.6385     XY      -0.5377     YY     -56.6602
        XZ      -0.0000     YZ       0.0000     ZZ     -54.9480
    Octopole Moments (Debye-Ang^2)
       XXX     -16.8380    XXY      -4.5857    XYY       1.0300
       YYY      -7.7813    XXZ       0.0000    XYZ       0.0000
       YYZ      -0.0000    XZZ      -0.3090    YZZ      -1.9152
       ZZZ      -0.0000
    Hexadecapole Moments (Debye-Ang^3)
      XXXX   -1269.1442   XXXY     -23.2049   XXYY    -250.3109
      XYYY      -4.6363   YYYY    -137.7405   XXXZ      -0.0000
      XXYZ      -0.0000   XYYZ      -0.0000   YYYZ      -0.0000
      XXZZ    -243.7989   XYZZ      -1.2194   YYZZ     -33.4051
      XZZZ      -0.0000   YZZZ      -0.0000   ZZZZ     -68.6521
 -----------------------------------------------------------------
 DrvMan completing analytic gradient of the correlated energy
 Correlated dipole moment
            1
    1  -0.1863352
    2   0.7506636
    3   0.0000000
 Energy read as -5540.741645478
 Full Analytical Gradient: (in a.u., or Hartree/Bohr)
             1             2             3             4
    1    0.00073302   -0.00176120   -0.00011007    0.00113825
    2   -0.00073667   -0.00025356    0.00143513   -0.00044490
    3   -0.00000000    0.00000000   -0.00000000   -0.00000000
 Gradient time:  CPU 0.78 s  wall 0.81 s
 Geometry Optimization Parameters
   NAtoms,    NIC,     NZ,  NCons,   NDum,   NFix, NCnnct, MaxDiis
        4      14       4       0       0       0       0       0

 Cartesian Hessian Update
 Hessian Updated using BFGS Update


** GEOMETRY OPTIMIZATION IN DELOCALIZED INTERNAL COORDINATES **
   Searching for a Minimum

   Optimization Cycle:   2

                       Coordinates (Angstroms)
     ATOM                X               Y               Z
      1  Br        2.3730058464   -0.1591014754    0.0000000000
      2  P         0.3517976756    0.8049689383    0.0000000000
      3  N        -0.5625475738   -0.4920917204    0.0000000000
      4  Br       -2.4153835580   -0.0790768546    0.0000000000
   Point Group: cs    Number of degrees of freedom:     5


   Energy is  -5540.741645478

 Hessian Updated using BFGS Update

  5 Hessian modes will be used to form the next step
  Hessian Eigenvalues:
     0.128131    0.205585    0.236289    0.288401    0.568943

 Minimum Search - Taking Simple RFO Step
 Searching for Lamda that Minimizes Along All modes
 Value Taken    Lamda =  -0.00002950
 Step Taken.  Stepsize is  0.012873

                             Maximum     Tolerance    Cnvgd?
         Gradient           0.001753      0.000300      NO
         Displacement       0.008099      0.001200      NO
         Energy change     -0.000176      0.000001      NO


 New Cartesian Coordinates Obtained by Inverse Iteration

 Displacement from previous Coordinates is:  0.020520
 ----------------------------------------------------------------
             Standard Nuclear Orientation (Angstroms)
    I     Atom           X                Y                Z
 ----------------------------------------------------------------
    1      Br      2.3739371777    -0.1537024040     0.0000000000
    2      P       0.3530158076     0.7996887823     0.0000000000
    3      N      -0.5633256278    -0.4974445865     0.0000000000
    4      Br     -2.4167549674    -0.0738429039     0.0000000000
 ----------------------------------------------------------------
 Molecular Point Group                 Cs    NOp =  2
 Largest Abelian Subgroup              Cs    NOp =  2
 Nuclear Repulsion Energy =   502.3016230653 hartrees
 There are       46 alpha and       46 beta electrons
 Applying Cartesian multipole field
    Component          Value
    ---------          -----
     (2,0,0)        1.00000E-11
     (0,2,0)        2.00000E-11
     (0,0,2)       -3.00000E-11
 Nucleus-field energy     =     0.0000000154 hartrees
 Requested basis set is 6-311++G(d,p)
 There are 57 shells and 148 basis functions
 A cutoff of  1.0D-14 yielded   1358 shell pairs
 There are      9769 function pairs (     10870 Cartesian)
 Smallest overlap matrix eigenvalue = 1.44E-03
 Guess MOs from SCF MO coefficient file

 -----------------------------------------------------------------------
  General SCF calculation program by
  Eric Jon Sundstrom, Paul Horn, Yuezhi Mao, Dmitri Zuev, Alec White,
  David Stuck, Shaama M.S., Shane Yost, Joonho Lee, David Small,
  Daniel Levine, Susi Lehtola, Hugh Burton, Evgeny Epifanovsky
 -----------------------------------------------------------------------
 Hartree-Fock
 using 4 threads for integral computing
 -------------------------------------------------------
 OpenMP Integral computing Module                
 Release: version 2.0, May 2017, Q-Chem Inc. Pleasanton 
 -------------------------------------------------------
 A restricted SCF calculation will be
 performed using DIIS
 SCF converges when DIIS error is below 1.0e-08
 ---------------------------------------
  Cycle       Energy         DIIS error
 ---------------------------------------
    1   -5539.8922315056      6.73e-05  
    2   -5539.8922526778      2.26e-05  
    3   -5539.8922556617      1.75e-05  
    4   -5539.8922567574      4.56e-06  
    5   -5539.8922569933      1.55e-06  
    6   -5539.8922570191      6.22e-07  
    7   -5539.8922570223      2.30e-07  
    8   -5539.8922570230      1.04e-07  
    9   -5539.8922570231      4.57e-08  
   10   -5539.8922570231      1.89e-08  
   11   -5539.8922570232      5.89e-09  Convergence criterion met
 ---------------------------------------
 SCF time:   CPU 13.40s  wall 4.00s 
 SCF   energy in the final basis set =    -5539.8922570232
 Total energy in the final basis set =    -5539.8922570232


 ------------------------------------------------------------------------------

   CCMAN2: suite of methods based on coupled cluster
           and equation of motion theories.

   Components:
   * libvmm-1.3-trunk
     by Evgeny Epifanovsky, Ilya Kaliman.
   * libtensor-2.5-trunk
     by Evgeny Epifanovsky, Michael Wormit, Dmitry Zuev, Sam Manzer, 
        Ilya Kaliman.
   * libcc-2.5-trunk
     by Evgeny Epifanovsky, Arik Landau, Tomasz Kus, Kirill Khistyaev, 
        Dmitry Zuev, Prashant Manohar, Xintian Feng, Anna Krylov, 
        Matthew Goldey, Alec White, Thomas Jagau, Kaushik Nanda, 
        Anastasia Gunina, Alexander Kunitsa, Joonho Lee.

   CCMAN original authors:
   Anna I. Krylov, C. David Sherrill, Steven R. Gwaltney,
   Edward F. C. Byrd (2000)
   Sergey V. Levchenko, Lyudmila V. Slipchenko, Tao Wang,
   Ana-Maria C. Cristian (2003)
   Piotr A. Pieniazek, C. Melania Oana, Evgeny Epifanovsky (2007)
   Prashant Manohar (2009)

 ------------------------------------------------------------------------------


 Allocating and initializing 30808MB of RAM...
 Calculation will run on 4 cores.


 Alpha MOs, Restricted
 -- Occupied --                  
-490.07 -490.04  -80.07  -65.20  -65.18  -58.56  -58.56  -58.56
  1 A'    2 A'    3 A'    4 A'    5 A'    6 A'    1 A"    7 A'                 
-58.538 -58.537 -58.537 -15.653  -9.879  -9.858  -7.605  -7.494
  8 A'    2 A"    9 A'   10 A'   11 A'   12 A'   13 A'   14 A'                 
 -7.483  -7.483  -7.471  -7.464  -7.464  -5.497  -5.496  -5.496
 15 A'    3 A"   16 A'    4 A"   17 A'   18 A'    5 A"   19 A'                 
 -3.234  -3.229  -3.229  -3.215  -3.215  -3.210  -3.207  -3.207
 20 A'    6 A"   21 A'   22 A'    7 A"   23 A'    8 A"   24 A'                 
 -3.199  -3.199  -1.221  -1.051  -0.984  -0.740  -0.580  -0.570
  9 A"   25 A'   26 A'   27 A'   28 A'   29 A'   30 A'   31 A'                 
 -0.531  -0.457  -0.447  -0.432  -0.409  -0.391
 10 A"   11 A"   32 A'   33 A'   34 A'   12 A"                                 
 -- Virtual --                   
 -0.004   0.037   0.057   0.068   0.075   0.085   0.096   0.116
 13 A"   35 A'   36 A'   37 A'   38 A'   14 A"   39 A'   40 A'                 
  0.120   0.120   0.123   0.135   0.156   0.169   0.200   0.215
 15 A"   41 A'   42 A'   16 A"   43 A'   44 A'   45 A'   46 A'                 
  0.237   0.247   0.300   0.338   0.364   0.388   0.471   0.512
 17 A"   47 A'   48 A'   49 A'   50 A'   18 A"   51 A'   52 A'                 
  0.547   0.554   0.579   0.580   0.588   0.664   0.683   0.725
 19 A"   53 A'   20 A"   54 A'   55 A'   21 A"   56 A'   57 A'                 
  0.744   0.752   0.760   0.767   0.778   0.809   0.837   0.838
 22 A"   58 A'   23 A"   59 A'   24 A"   60 A'   61 A'   62 A'                 
  0.878   0.895   0.990   1.019   1.065   1.096   1.126   1.159
 25 A"   63 A'   26 A"   64 A'   65 A'   27 A"   66 A'   67 A'                 
  1.273   1.333   1.444   1.774   1.853   1.929   2.197   2.258
 68 A'   69 A'   70 A'   28 A"   71 A'   72 A'   29 A"   73 A'                 
  2.282   2.293   2.319   2.370   2.387   2.423   2.491   2.774
 74 A'   30 A"   75 A'   31 A"   76 A'   32 A"   77 A'   78 A'                 
  2.940   4.235   4.268   4.445   4.519   4.530   4.532   4.543
 79 A'   33 A"   80 A'   81 A'   34 A"   82 A'   35 A"   83 A'                 
  4.549   4.569   4.587   4.626   4.761   4.894   7.193   7.231
 36 A"   37 A"   84 A'   85 A'   86 A'   87 A'   88 A'   89 A'                 
  7.487   8.186   8.202   8.205   8.224   8.280   8.288  14.707
 90 A'   38 A"   91 A'   39 A"   92 A'   93 A'   94 A'   40 A"                 
 14.809  14.883  36.674  49.468  49.492 166.108 293.863 293.880
 95 A'   96 A'   97 A'   98 A'   99 A'  100 A'   41 A"  101 A'                 
293.890 293.906 293.982 293.9901028.4091028.440
 42 A"  102 A'  103 A'  104 A'  105 A'  106 A'                                 

 Beta MOs, Restricted
 -- Occupied --                  
-490.07 -490.04  -80.07  -65.20  -65.18  -58.56  -58.56  -58.56
  1 A'    2 A'    3 A'    4 A'    5 A'    6 A'    1 A"    7 A'                 
-58.538 -58.537 -58.537 -15.653  -9.879  -9.858  -7.605  -7.494
  8 A'    2 A"    9 A'   10 A'   11 A'   12 A'   13 A'   14 A'                 
 -7.483  -7.483  -7.471  -7.464  -7.464  -5.497  -5.496  -5.496
 15 A'    3 A"   16 A'    4 A"   17 A'   18 A'    5 A"   19 A'                 
 -3.234  -3.229  -3.229  -3.215  -3.215  -3.210  -3.207  -3.207
 20 A'    6 A"   21 A'   22 A'    7 A"   23 A'    8 A"   24 A'                 
 -3.199  -3.199  -1.221  -1.051  -0.984  -0.740  -0.580  -0.570
  9 A"   25 A'   26 A'   27 A'   28 A'   29 A'   30 A'   31 A'                 
 -0.531  -0.457  -0.447  -0.432  -0.409  -0.391
 10 A"   11 A"   32 A'   33 A'   34 A'   12 A"                                 
 -- Virtual --                   
 -0.004   0.037   0.057   0.068   0.075   0.085   0.096   0.116
 13 A"   35 A'   36 A'   37 A'   38 A'   14 A"   39 A'   40 A'                 
  0.120   0.120   0.123   0.135   0.156   0.169   0.200   0.215
 15 A"   41 A'   42 A'   16 A"   43 A'   44 A'   45 A'   46 A'                 
  0.237   0.247   0.300   0.338   0.364   0.388   0.471   0.512
 17 A"   47 A'   48 A'   49 A'   50 A'   18 A"   51 A'   52 A'                 
  0.547   0.554   0.579   0.580   0.588   0.664   0.683   0.725
 19 A"   53 A'   20 A"   54 A'   55 A'   21 A"   56 A'   57 A'                 
  0.744   0.752   0.760   0.767   0.778   0.809   0.837   0.838
 22 A"   58 A'   23 A"   59 A'   24 A"   60 A'   61 A'   62 A'                 
  0.878   0.895   0.990   1.019   1.065   1.096   1.126   1.159
 25 A"   63 A'   26 A"   64 A'   65 A'   27 A"   66 A'   67 A'                 
  1.273   1.333   1.444   1.774   1.853   1.929   2.197   2.258
 68 A'   69 A'   70 A'   28 A"   71 A'   72 A'   29 A"   73 A'                 
  2.282   2.293   2.319   2.370   2.387   2.423   2.491   2.774
 74 A'   30 A"   75 A'   31 A"   76 A'   32 A"   77 A'   78 A'                 
  2.940   4.235   4.268   4.445   4.519   4.530   4.532   4.543
 79 A'   33 A"   80 A'   81 A'   34 A"   82 A'   35 A"   83 A'                 
  4.549   4.569   4.587   4.626   4.761   4.894   7.193   7.231
 36 A"   37 A"   84 A'   85 A'   86 A'   87 A'   88 A'   89 A'                 
  7.487   8.186   8.202   8.205   8.224   8.280   8.288  14.707
 90 A'   38 A"   91 A'   39 A"   92 A'   93 A'   94 A'   40 A"                 
 14.809  14.883  36.674  49.468  49.492 166.108 293.863 293.880
 95 A'   96 A'   97 A'   98 A'   99 A'  100 A'   41 A"  101 A'                 
293.890 293.906 293.982 293.9901028.4091028.440
 42 A"  102 A'  103 A'  104 A'  105 A'  106 A'                                 

 Occupation and symmetry of molecular orbitals

 Point group: Cs (2 irreducible representations).

                           A'   A"    All 
 ------------------------------------------
 All molecular orbitals:
  - Alpha                  106  42    148 
  - Beta                   106  42    148 
 ------------------------------------------
 Alpha orbitals:
  - Frozen occupied        19   5     24  
  - Active occupied        15   7     22  
  - Active virtual         72   30    102 
  - Frozen virtual         0    0     0   
 ------------------------------------------
 Beta orbitals:
  - Frozen occupied        19   5     24  
  - Active occupied        15   7     22  
  - Active virtual         72   30    102 
  - Frozen virtual         0    0     0   
 ------------------------------------------

 Import integrals:   CPU 0.00 s  wall 0.00 s

 Import integrals:   CPU 74.58 s  wall 19.98 s

 MP2 amplitudes:   CPU 0.17 s  wall 0.12 s

Running a double precision version
           CCSD T amplitudes will be solved using DIIS.

           Start     Size      MaxIter   EConv     TConv     
           3         7         100       1.00e-07  1.00e-05  
 ------------------------------------------------------------------------------
           Energy (a.u.)   Ediff      Tdiff       Comment
 ------------------------------------------------------------------------------
         -5540.74433240                           
     1   -5540.71206470   3.23e-02   8.29e-01     
     2   -5540.74031214   2.82e-02   1.17e-01     
     3   -5540.73816017   2.15e-03   5.11e-02     
     4   -5540.74078603   2.63e-03   1.56e-02     Switched to DIIS steps.
     5   -5540.74163890   8.53e-04   1.23e-02     
     6   -5540.74165428   1.54e-05   2.57e-03     
     7   -5540.74165455   2.76e-07   1.31e-03     
     8   -5540.74166252   7.96e-06   3.07e-04     
     9   -5540.74166343   9.11e-07   2.13e-04     
    10   -5540.74166245   9.77e-07   6.80e-05     
    11   -5540.74166282   3.68e-07   2.87e-05     
    12   -5540.74166260   2.15e-07   1.34e-05     
    13   -5540.74166259   1.76e-08   3.90e-06     
 ------------------------------------------------------------------------------
         -5540.74166259                           CCSD T converged.

End of double precision
 SCF energy                 = -5539.89225702
 MP2 energy                 = -5540.74433240
 CCSD correlation energy     =    -0.84940556
 CCSD total energy           = -5540.74166259

 CCSD  T1^2 = 0.0136  T2^2 = 0.2940  Leading amplitudes:

 Amplitude    Orbitals with energies
 -0.0269       11 (A") A                 ->    13 (A") A                  
              -0.4566                         -0.0037                     
 -0.0269       11 (A") B                 ->    13 (A") B                  
              -0.4566                         -0.0037                     
  0.0252       12 (A") A                 ->    13 (A") A                  
              -0.3906                         -0.0037                     
  0.0252       12 (A") B                 ->    13 (A") B                  
              -0.3906                         -0.0037                     

 Amplitude    Orbitals with energies
 -0.0667       12 (A") A     12 (A") B   ->    13 (A") A     13 (A") B    
              -0.3906       -0.3906           -0.0037       -0.0037       
  0.0667       12 (A") A     12 (A") B   ->    13 (A") B     13 (A") A    
              -0.3906       -0.3906           -0.0037       -0.0037       
  0.0667       12 (A") B     12 (A") A   ->    13 (A") A     13 (A") B    
              -0.3906       -0.3906           -0.0037       -0.0037       
 -0.0667       12 (A") B     12 (A") A   ->    13 (A") B     13 (A") A    
              -0.3906       -0.3906           -0.0037       -0.0037       

 Computing CCSD intemediates for later calculations in double precision
 Finished.

Running a double precision version
           CCSD Lambda amplitudes will be solved using DIIS.
           Start     Size      MaxIter   EConv     LConv     
           3         7         100       1.00e-07  1.00e-05  
 ------------------------------------------------------------------------------
            Enorm      Ldiff       Comment
 ------------------------------------------------------------------------------
     1     5.68e-02   4.17e-02     
     2     1.48e-02   5.45e-03     
     3     6.26e-03   1.91e-03     
     4     3.60e-03   1.17e-03     Switched to DIIS steps.
     5     1.13e-03   6.54e-04     
     6     5.38e-04   1.76e-04     
     7     1.73e-04   4.39e-05     
     8     8.05e-05   9.11e-08     
     9     2.76e-05   3.05e-06     
    10     1.13e-05   1.05e-06     
    11     4.42e-06   1.77e-07     
    12     1.78e-06   3.80e-08     
    13     8.51e-07   8.14e-08     
    14     3.91e-07   9.35e-09     
    15     2.19e-07   2.52e-08     
    16     1.03e-07   8.80e-09     
    17     5.26e-08   4.08e-09     
 ------------------------------------------------------------------------------
                                   CCSD Lambda converged.

 Computing density matrices in double precision...
           Orbital response amplitudes will be solved using DIIS.
           Start     Size      MaxIter   EConv     LConv     
           3         7         100       1.00e-06  1.00e-06  
 ------------------------------------------------------------------------------
            Enorm      Ldiff       Comment
 ------------------------------------------------------------------------------
     1     1.35e-01   1.78e-03     
     2     1.38e-01   5.70e-03     
     3     1.65e-01   2.85e-02     
     4     3.21e-02   6.51e-02     Switched to DIIS steps.
     5     8.33e-03   1.21e-02     
     6     1.40e-03   7.03e-04     
     7     7.82e-04   1.33e-04     
     8     1.20e-04   1.67e-04     
     9     3.88e-05   9.05e-06     
    10     1.47e-05   3.54e-06     
    11     4.83e-06   7.38e-07     
    12     2.38e-06   2.49e-07     
    13     1.00e-06   6.52e-07     
    14     2.52e-07   1.93e-07     
 ------------------------------------------------------------------------------
                                   Orbital response converged.

 Computing density matrices... Done.
 CCSD calculation:   CPU 1136.54 s  wall 293.76 s

 Transferring MO TPDM to AO TPDM
 Transferring g2_o1o1o1o1
 Transferring g2_o1o1o1v1
 Transferring g2_o1o1v1v1
 Transferring g2_o1v1o1v1
 Transferring g2_o1v1v1v1
 Transferring g2_v1v1v1v1
 Adding separable TPDM
 Computing TPDM gradient
 --------------------------------------------------------
 2e gradient
  Atom          X               Y               Z
 --------------------------------------------------------
    1        -50.206870       12.337382        0.000000  
    2          3.730417      -31.168916       -0.000000  
    3         -2.509175       18.541811        0.000000  
    4         48.985628        0.289723       -0.000000  
 --------------------------------------------------------
 --------------------------------------------------------
 Final gradient
  Atom          X               Y               Z
 --------------------------------------------------------
    1        -50.206870       12.337382        0.000000  
    2          3.730417      -31.168916       -0.000000  
    3         -2.509175       18.541811        0.000000  
    4         48.985628        0.289723       -0.000000  
 --------------------------------------------------------
 Analytic gradient from two-electron contribution:   CPU 414.11 s  wall 138.24 s

 Total ccman2 time:   CPU 1629.70 s  wall 453.54 s


 --------------------------------------------------------------
             Orbital Energies (a.u.) and Symmetries
 --------------------------------------------------------------

 Alpha MOs, Restricted
 -- Occupied --                  
-490.07 -490.04  -80.07  -65.20  -65.18  -58.56  -58.56  -58.54
  1 A'    2 A'    3 A'    4 A'    5 A'    6 A'    7 A'    8 A'                 
-58.537 -15.653  -9.879  -9.858  -7.605  -7.494  -7.483  -7.471
  9 A'   10 A'   11 A'   12 A'   13 A'   14 A'   15 A'   16 A'                 
 -7.464  -5.497  -5.496 -58.558 -58.537  -7.483  -7.464  -5.496
 17 A'   18 A'   19 A'    1 A"    2 A"    3 A"    4 A"    5 A"                 
 -3.234  -3.229  -3.215  -3.210  -3.207  -3.199  -1.221  -1.051
 20 A'   21 A'   22 A'   23 A'   24 A'   25 A'   26 A'   27 A'                 
 -0.984  -0.740  -0.580  -0.570  -0.447  -0.432  -0.409  -3.229
 28 A'   29 A'   30 A'   31 A'   32 A'   33 A'   34 A'    6 A"                 
 -3.215  -3.207  -3.199  -0.531  -0.457  -0.391
  7 A"    8 A"    9 A"   10 A"   11 A"   12 A"                                 
 -- Virtual --                   
  0.037   0.057   0.068   0.075   0.096   0.116   0.120   0.123
 35 A'   36 A'   37 A'   38 A'   39 A'   40 A'   41 A'   42 A'                 
  0.156   0.169   0.200   0.215   0.247   0.300   0.338   0.364
 43 A'   44 A'   45 A'   46 A'   47 A'   48 A'   49 A'   50 A'                 
  0.471   0.512   0.554   0.580   0.588   0.683   0.725   0.752
 51 A'   52 A'   53 A'   54 A'   55 A'   56 A'   57 A'   58 A'                 
  0.767   0.809   0.837   0.838   0.895   1.019   1.065   1.126
 59 A'   60 A'   61 A'   62 A'   63 A'   64 A'   65 A'   66 A'                 
  1.159   1.273   1.333   1.444   1.853   1.929   2.258   2.282
 67 A'   68 A'   69 A'   70 A'   71 A'   72 A'   73 A'   74 A'                 
  2.319   2.387   2.491   2.774   2.940   4.268   4.445   4.530
 75 A'   76 A'   77 A'   78 A'   79 A'   80 A'   81 A'   82 A'                 
  4.543   4.587   4.626   4.761   4.894   7.193   7.231   7.487
 83 A'   84 A'   85 A'   86 A'   87 A'   88 A'   89 A'   90 A'                 
  8.202   8.224   8.280   8.288  14.809  14.883  36.674  49.468
 91 A'   92 A'   93 A'   94 A'   95 A'   96 A'   97 A'   98 A'                 
 49.492 166.108 293.880 293.906 293.982 293.9901028.4091028.440
 99 A'  100 A'  101 A'  102 A'  103 A'  104 A'  105 A'  106 A'                 
 -0.004   0.085   0.120   0.135   0.237   0.388   0.547   0.579
 13 A"   14 A"   15 A"   16 A"   17 A"   18 A"   19 A"   20 A"                 
  0.664   0.744   0.760   0.778   0.878   0.990   1.096   1.774
 21 A"   22 A"   23 A"   24 A"   25 A"   26 A"   27 A"   28 A"                 
  2.197   2.293   2.370   2.423   4.235   4.519   4.532   4.549
 29 A"   30 A"   31 A"   32 A"   33 A"   34 A"   35 A"   36 A"                 
  4.569   8.186   8.205  14.707 293.863 293.890
 37 A"   38 A"   39 A"   40 A"   41 A"   42 A"                                 

 Beta MOs, Restricted
 -- Occupied --                  
-490.07 -490.04  -80.07  -65.20  -65.18  -58.56  -58.56  -58.54
  1 A'    2 A'    3 A'    4 A'    5 A'    6 A'    7 A'    8 A'                 
-58.537 -15.653  -9.879  -9.858  -7.605  -7.494  -7.483  -7.471
  9 A'   10 A'   11 A'   12 A'   13 A'   14 A'   15 A'   16 A'                 
 -7.464  -5.497  -5.496 -58.558 -58.537  -7.483  -7.464  -5.496
 17 A'   18 A'   19 A'    1 A"    2 A"    3 A"    4 A"    5 A"                 
 -3.234  -3.229  -3.215  -3.210  -3.207  -3.199  -1.221  -1.051
 20 A'   21 A'   22 A'   23 A'   24 A'   25 A'   26 A'   27 A'                 
 -0.984  -0.740  -0.580  -0.570  -0.447  -0.432  -0.409  -3.229
 28 A'   29 A'   30 A'   31 A'   32 A'   33 A'   34 A'    6 A"                 
 -3.215  -3.207  -3.199  -0.531  -0.457  -0.391
  7 A"    8 A"    9 A"   10 A"   11 A"   12 A"                                 
 -- Virtual --                   
  0.037   0.057   0.068   0.075   0.096   0.116   0.120   0.123
 35 A'   36 A'   37 A'   38 A'   39 A'   40 A'   41 A'   42 A'                 
  0.156   0.169   0.200   0.215   0.247   0.300   0.338   0.364
 43 A'   44 A'   45 A'   46 A'   47 A'   48 A'   49 A'   50 A'                 
  0.471   0.512   0.554   0.580   0.588   0.683   0.725   0.752
 51 A'   52 A'   53 A'   54 A'   55 A'   56 A'   57 A'   58 A'                 
  0.767   0.809   0.837   0.838   0.895   1.019   1.065   1.126
 59 A'   60 A'   61 A'   62 A'   63 A'   64 A'   65 A'   66 A'                 
  1.159   1.273   1.333   1.444   1.853   1.929   2.258   2.282
 67 A'   68 A'   69 A'   70 A'   71 A'   72 A'   73 A'   74 A'                 
  2.319   2.387   2.491   2.774   2.940   4.268   4.445   4.530
 75 A'   76 A'   77 A'   78 A'   79 A'   80 A'   81 A'   82 A'                 
  4.543   4.587   4.626   4.761   4.894   7.193   7.231   7.487
 83 A'   84 A'   85 A'   86 A'   87 A'   88 A'   89 A'   90 A'                 
  8.202   8.224   8.280   8.288  14.809  14.883  36.674  49.468
 91 A'   92 A'   93 A'   94 A'   95 A'   96 A'   97 A'   98 A'                 
 49.492 166.108 293.880 293.906 293.982 293.9901028.4091028.440
 99 A'  100 A'  101 A'  102 A'  103 A'  104 A'  105 A'  106 A'                 
 -0.004   0.085   0.120   0.135   0.237   0.388   0.547   0.579
 13 A"   14 A"   15 A"   16 A"   17 A"   18 A"   19 A"   20 A"                 
  0.664   0.744   0.760   0.778   0.878   0.990   1.096   1.774
 21 A"   22 A"   23 A"   24 A"   25 A"   26 A"   27 A"   28 A"                 
  2.197   2.293   2.370   2.423   4.235   4.519   4.532   4.549
 29 A"   30 A"   31 A"   32 A"   33 A"   34 A"   35 A"   36 A"                 
  4.569   8.186   8.205  14.707 293.863 293.890
 37 A"   38 A"   39 A"   40 A"   41 A"   42 A"                                 
 --------------------------------------------------------------

          Ground-State Mulliken Net Atomic Charges

     Atom                 Charge (a.u.)
  ----------------------------------------
      1 Br                   -0.157172
      2 P                     0.354894
      3 N                    -0.219246
      4 Br                    0.021524
  ----------------------------------------
  Sum of atomic charges =    -0.000000

 -----------------------------------------------------------------
                    Cartesian Multipole Moments
 -----------------------------------------------------------------
    Charge (ESU x 10^10)
                -0.0000
    Dipole Moment (Debye)
         X      -0.4299      Y       1.8961      Z      -0.0000
       Tot       1.9442
    Quadrupole Moments (Debye-Ang)
        XX     -54.5730     XY      -0.5596     YY     -56.7070
        XZ       0.0000     YZ      -0.0000     ZZ     -54.9465
    Octopole Moments (Debye-Ang^2)
       XXX     -16.4714    XXY      -4.5758    XYY       1.0332
       YYY      -8.0990    XXZ      -0.0000    XYZ       0.0000
       YYZ       0.0000    XZZ      -0.2522    YZZ      -2.0283
       ZZZ       0.0000
    Hexadecapole Moments (Debye-Ang^3)
      XXXX   -1269.4846   XXXY     -23.4377   XXYY    -250.4271
      XYYY      -4.6719   YYYY    -137.1446   XXXZ      -0.0000
      XXYZ       0.0000   XYYZ      -0.0000   YYYZ      -0.0000
      XXZZ    -243.9439   XYZZ      -1.2383   YYZZ     -33.3045
      XZZZ      -0.0000   YZZZ       0.0000   ZZZZ     -68.6406
 -----------------------------------------------------------------
 DrvMan completing analytic gradient of the correlated energy
 Correlated dipole moment
            1
    1  -0.1691522
    2   0.7459682
    3  -0.0000000
 Energy read as -5540.741662587
 Full Analytical Gradient: (in a.u., or Hartree/Bohr)
             1             2             3             4
    1   -0.00009637   -0.00010600   -0.00016813    0.00037050
    2    0.00004452   -0.00060299    0.00077871   -0.00022023
    3   -0.00000000   -0.00000000   -0.00000000    0.00000000
 Gradient time:  CPU 0.78 s  wall 0.82 s
 Geometry Optimization Parameters
   NAtoms,    NIC,     NZ,  NCons,   NDum,   NFix, NCnnct, MaxDiis
        4      14       4       0       0       0       0       0

 Cartesian Hessian Update
 Hessian Updated using BFGS Update


** GEOMETRY OPTIMIZATION IN DELOCALIZED INTERNAL COORDINATES **
   Searching for a Minimum

   Optimization Cycle:   3

                       Coordinates (Angstroms)
     ATOM                X               Y               Z
      1  Br        2.3739371777   -0.1537024040    0.0000000000
      2  P         0.3530158076    0.7996887823    0.0000000000
      3  N        -0.5633256278   -0.4974445865    0.0000000000
      4  Br       -2.4167549674   -0.0738429039    0.0000000000
   Point Group: cs    Number of degrees of freedom:     5


   Energy is  -5540.741662587

 Hessian Updated using BFGS Update

  5 Hessian modes will be used to form the next step
  Hessian Eigenvalues:
     0.119899    0.192057    0.225813    0.311701    0.530029

 Minimum Search - Taking Simple RFO Step
 Searching for Lamda that Minimizes Along All modes
 Value Taken    Lamda =  -0.00000321
 Step Taken.  Stepsize is  0.004225

                             Maximum     Tolerance    Cnvgd?
         Gradient           0.000719      0.000300      NO
         Displacement       0.003415      0.001200      NO
         Energy change     -0.000017      0.000001      NO


 New Cartesian Coordinates Obtained by Inverse Iteration

 Displacement from previous Coordinates is:  0.006450
 ----------------------------------------------------------------
             Standard Nuclear Orientation (Angstroms)
    I     Atom           X                Y                Z
 ----------------------------------------------------------------
    1      Br      2.3743144697    -0.1523961000     0.0000000000
    2      P       0.3526217050     0.7987688373     0.0000000000
    3      N      -0.5630554800    -0.4997100535     0.0000000000
    4      Br     -2.4170083047    -0.0719637958     0.0000000000
 ----------------------------------------------------------------
 Molecular Point Group                 Cs    NOp =  2
 Largest Abelian Subgroup              Cs    NOp =  2
 Nuclear Repulsion Energy =   502.2545745145 hartrees
 There are       46 alpha and       46 beta electrons
 Applying Cartesian multipole field
    Component          Value
    ---------          -----
     (2,0,0)        1.00000E-11
     (0,2,0)        2.00000E-11
     (0,0,2)       -3.00000E-11
 Nucleus-field energy     =     0.0000000154 hartrees
 Requested basis set is 6-311++G(d,p)
 There are 57 shells and 148 basis functions
 A cutoff of  1.0D-14 yielded   1358 shell pairs
 There are      9769 function pairs (     10870 Cartesian)
 Smallest overlap matrix eigenvalue = 1.43E-03
 Guess MOs from SCF MO coefficient file

 -----------------------------------------------------------------------
  General SCF calculation program by
  Eric Jon Sundstrom, Paul Horn, Yuezhi Mao, Dmitri Zuev, Alec White,
  David Stuck, Shaama M.S., Shane Yost, Joonho Lee, David Small,
  Daniel Levine, Susi Lehtola, Hugh Burton, Evgeny Epifanovsky
 -----------------------------------------------------------------------
 Hartree-Fock
 using 4 threads for integral computing
 -------------------------------------------------------
 OpenMP Integral computing Module                
 Release: version 2.0, May 2017, Q-Chem Inc. Pleasanton 
 -------------------------------------------------------
 A restricted SCF calculation will be
 performed using DIIS
 SCF converges when DIIS error is below 1.0e-08
 ---------------------------------------
  Cycle       Energy         DIIS error
 ---------------------------------------
    1   -5539.8921617522      2.47e-05  
    2   -5539.8921646770      9.91e-06  
    3   -5539.8921651284      7.50e-06  
    4   -5539.8921653440      1.67e-06  
    5   -5539.8921653781      4.40e-07  
    6   -5539.8921653803      1.70e-07  
    7   -5539.8921653806      7.35e-08  
    8   -5539.8921653806      2.94e-08  
    9   -5539.8921653806      1.15e-08  
   10   -5539.8921653806      4.18e-09  Convergence criterion met
 ---------------------------------------
 SCF time:   CPU 12.44s  wall 3.00s 
 SCF   energy in the final basis set =    -5539.8921653806
 Total energy in the final basis set =    -5539.8921653806


 ------------------------------------------------------------------------------

   CCMAN2: suite of methods based on coupled cluster
           and equation of motion theories.

   Components:
   * libvmm-1.3-trunk
     by Evgeny Epifanovsky, Ilya Kaliman.
   * libtensor-2.5-trunk
     by Evgeny Epifanovsky, Michael Wormit, Dmitry Zuev, Sam Manzer, 
        Ilya Kaliman.
   * libcc-2.5-trunk
     by Evgeny Epifanovsky, Arik Landau, Tomasz Kus, Kirill Khistyaev, 
        Dmitry Zuev, Prashant Manohar, Xintian Feng, Anna Krylov, 
        Matthew Goldey, Alec White, Thomas Jagau, Kaushik Nanda, 
        Anastasia Gunina, Alexander Kunitsa, Joonho Lee.

   CCMAN original authors:
   Anna I. Krylov, C. David Sherrill, Steven R. Gwaltney,
   Edward F. C. Byrd (2000)
   Sergey V. Levchenko, Lyudmila V. Slipchenko, Tao Wang,
   Ana-Maria C. Cristian (2003)
   Piotr A. Pieniazek, C. Melania Oana, Evgeny Epifanovsky (2007)
   Prashant Manohar (2009)

 ------------------------------------------------------------------------------


 Allocating and initializing 30808MB of RAM...
 Calculation will run on 4 cores.


 Alpha MOs, Restricted
 -- Occupied --                  
-490.07 -490.04  -80.07  -65.20  -65.18  -58.56  -58.56  -58.56
  1 A'    2 A'    3 A'    4 A'    5 A'    6 A'    1 A"    7 A'                 
-58.539 -58.537 -58.537 -15.653  -9.878  -9.858  -7.605  -7.494
  8 A'    2 A"    9 A'   10 A'   11 A'   12 A'   13 A'   14 A'                 
 -7.482  -7.482  -7.472  -7.464  -7.464  -5.497  -5.496  -5.496
 15 A'    3 A"   16 A'    4 A"   17 A'   18 A'    5 A"   19 A'                 
 -3.234  -3.229  -3.229  -3.215  -3.215  -3.211  -3.208  -3.207
 20 A'    6 A"   21 A'   22 A'    7 A"   23 A'    8 A"   24 A'                 
 -3.199  -3.199  -1.221  -1.051  -0.984  -0.740  -0.580  -0.570
  9 A"   25 A'   26 A'   27 A'   28 A'   29 A'   30 A'   31 A'                 
 -0.531  -0.457  -0.447  -0.432  -0.410  -0.391
 10 A"   11 A"   32 A'   33 A'   34 A'   12 A"                                 
 -- Virtual --                   
 -0.004   0.037   0.057   0.068   0.075   0.085   0.096   0.116
 13 A"   35 A'   36 A'   37 A'   38 A'   14 A"   39 A'   40 A'                 
  0.120   0.120   0.123   0.135   0.156   0.169   0.200   0.215
 15 A"   41 A'   42 A'   16 A"   43 A'   44 A'   45 A'   46 A'                 
  0.236   0.247   0.300   0.337   0.364   0.388   0.471   0.512
 17 A"   47 A'   48 A'   49 A'   50 A'   18 A"   51 A'   52 A'                 
  0.547   0.554   0.579   0.580   0.588   0.664   0.683   0.725
 19 A"   53 A'   20 A"   54 A'   55 A'   21 A"   56 A'   57 A'                 
  0.744   0.752   0.760   0.767   0.778   0.809   0.837   0.838
 22 A"   58 A'   23 A"   59 A'   24 A"   60 A'   61 A'   62 A'                 
  0.878   0.896   0.990   1.019   1.065   1.096   1.125   1.159
 25 A"   63 A'   26 A"   64 A'   65 A'   27 A"   66 A'   67 A'                 
  1.273   1.332   1.444   1.774   1.853   1.929   2.197   2.258
 68 A'   69 A'   70 A'   28 A"   71 A'   72 A'   29 A"   73 A'                 
  2.281   2.293   2.319   2.370   2.387   2.422   2.491   2.773
 74 A'   30 A"   75 A'   31 A"   76 A'   32 A"   77 A'   78 A'                 
  2.939   4.235   4.268   4.444   4.519   4.531   4.532   4.543
 79 A'   33 A"   80 A'   81 A'   34 A"   82 A'   35 A"   83 A'                 
  4.549   4.568   4.587   4.625   4.761   4.894   7.193   7.231
 36 A"   37 A"   84 A'   85 A'   86 A'   87 A'   88 A'   89 A'                 
  7.486   8.186   8.202   8.205   8.224   8.280   8.288  14.707
 90 A'   38 A"   91 A'   39 A"   92 A'   93 A'   94 A'   40 A"                 
 14.809  14.883  36.673  49.468  49.492 166.107 293.863 293.880
 95 A'   96 A'   97 A'   98 A'   99 A'  100 A'   41 A"  101 A'                 
293.890 293.906 293.982 293.9901028.4091028.440
 42 A"  102 A'  103 A'  104 A'  105 A'  106 A'                                 

 Beta MOs, Restricted
 -- Occupied --                  
-490.07 -490.04  -80.07  -65.20  -65.18  -58.56  -58.56  -58.56
  1 A'    2 A'    3 A'    4 A'    5 A'    6 A'    1 A"    7 A'                 
-58.539 -58.537 -58.537 -15.653  -9.878  -9.858  -7.605  -7.494
  8 A'    2 A"    9 A'   10 A'   11 A'   12 A'   13 A'   14 A'                 
 -7.482  -7.482  -7.472  -7.464  -7.464  -5.497  -5.496  -5.496
 15 A'    3 A"   16 A'    4 A"   17 A'   18 A'    5 A"   19 A'                 
 -3.234  -3.229  -3.229  -3.215  -3.215  -3.211  -3.208  -3.207
 20 A'    6 A"   21 A'   22 A'    7 A"   23 A'    8 A"   24 A'                 
 -3.199  -3.199  -1.221  -1.051  -0.984  -0.740  -0.580  -0.570
  9 A"   25 A'   26 A'   27 A'   28 A'   29 A'   30 A'   31 A'                 
 -0.531  -0.457  -0.447  -0.432  -0.410  -0.391
 10 A"   11 A"   32 A'   33 A'   34 A'   12 A"                                 
 -- Virtual --                   
 -0.004   0.037   0.057   0.068   0.075   0.085   0.096   0.116
 13 A"   35 A'   36 A'   37 A'   38 A'   14 A"   39 A'   40 A'                 
  0.120   0.120   0.123   0.135   0.156   0.169   0.200   0.215
 15 A"   41 A'   42 A'   16 A"   43 A'   44 A'   45 A'   46 A'                 
  0.236   0.247   0.300   0.337   0.364   0.388   0.471   0.512
 17 A"   47 A'   48 A'   49 A'   50 A'   18 A"   51 A'   52 A'                 
  0.547   0.554   0.579   0.580   0.588   0.664   0.683   0.725
 19 A"   53 A'   20 A"   54 A'   55 A'   21 A"   56 A'   57 A'                 
  0.744   0.752   0.760   0.767   0.778   0.809   0.837   0.838
 22 A"   58 A'   23 A"   59 A'   24 A"   60 A'   61 A'   62 A'                 
  0.878   0.896   0.990   1.019   1.065   1.096   1.125   1.159
 25 A"   63 A'   26 A"   64 A'   65 A'   27 A"   66 A'   67 A'                 
  1.273   1.332   1.444   1.774   1.853   1.929   2.197   2.258
 68 A'   69 A'   70 A'   28 A"   71 A'   72 A'   29 A"   73 A'                 
  2.281   2.293   2.319   2.370   2.387   2.422   2.491   2.773
 74 A'   30 A"   75 A'   31 A"   76 A'   32 A"   77 A'   78 A'                 
  2.939   4.235   4.268   4.444   4.519   4.531   4.532   4.543
 79 A'   33 A"   80 A'   81 A'   34 A"   82 A'   35 A"   83 A'                 
  4.549   4.568   4.587   4.625   4.761   4.894   7.193   7.231
 36 A"   37 A"   84 A'   85 A'   86 A'   87 A'   88 A'   89 A'                 
  7.486   8.186   8.202   8.205   8.224   8.280   8.288  14.707
 90 A'   38 A"   91 A'   39 A"   92 A'   93 A'   94 A'   40 A"                 
 14.809  14.883  36.673  49.468  49.492 166.107 293.863 293.880
 95 A'   96 A'   97 A'   98 A'   99 A'  100 A'   41 A"  101 A'                 
293.890 293.906 293.982 293.9901028.4091028.440
 42 A"  102 A'  103 A'  104 A'  105 A'  106 A'                                 

 Occupation and symmetry of molecular orbitals

 Point group: Cs (2 irreducible representations).

                           A'   A"    All 
 ------------------------------------------
 All molecular orbitals:
  - Alpha                  106  42    148 
  - Beta                   106  42    148 
 ------------------------------------------
 Alpha orbitals:
  - Frozen occupied        19   5     24  
  - Active occupied        15   7     22  
  - Active virtual         72   30    102 
  - Frozen virtual         0    0     0   
 ------------------------------------------
 Beta orbitals:
  - Frozen occupied        19   5     24  
  - Active occupied        15   7     22  
  - Active virtual         72   30    102 
  - Frozen virtual         0    0     0   
 ------------------------------------------

 Import integrals:   CPU 0.00 s  wall 0.00 s

 Import integrals:   CPU 75.73 s  wall 20.71 s

 MP2 amplitudes:   CPU 0.17 s  wall 0.12 s

Running a double precision version
           CCSD T amplitudes will be solved using DIIS.

           Start     Size      MaxIter   EConv     TConv     
           3         7         100       1.00e-07  1.00e-05  
 ------------------------------------------------------------------------------
           Energy (a.u.)   Ediff      Tdiff       Comment
 ------------------------------------------------------------------------------
         -5540.74436352                           
     1   -5540.71203516   3.23e-02   8.29e-01     
     2   -5540.74032004   2.83e-02   1.17e-01     
     3   -5540.73815475   2.17e-03   5.11e-02     
     4   -5540.74078654   2.63e-03   1.56e-02     Switched to DIIS steps.
     5   -5540.74164094   8.54e-04   1.24e-02     
     6   -5540.74165641   1.55e-05   2.58e-03     
     7   -5540.74165667   2.59e-07   1.31e-03     
     8   -5540.74166466   7.99e-06   3.08e-04     
     9   -5540.74166558   9.19e-07   2.14e-04     
    10   -5540.74166460   9.82e-07   6.83e-05     
    11   -5540.74166497   3.71e-07   2.88e-05     
    12   -5540.74166475   2.17e-07   1.35e-05     
    13   -5540.74166473   1.76e-08   3.94e-06     
 ------------------------------------------------------------------------------
         -5540.74166473                           CCSD T converged.

End of double precision
 SCF energy                 = -5539.89216538
 MP2 energy                 = -5540.74436352
 CCSD correlation energy     =    -0.84949935
 CCSD total energy           = -5540.74166473

 CCSD  T1^2 = 0.0136  T2^2 = 0.2942  Leading amplitudes:

 Amplitude    Orbitals with energies
  0.0268       11 (A") A                 ->    13 (A") A                  
              -0.4566                         -0.0038                     
  0.0268       11 (A") B                 ->    13 (A") B                  
              -0.4566                         -0.0038                     
 -0.0253       12 (A") A                 ->    13 (A") A                  
              -0.3907                         -0.0038                     
 -0.0253       12 (A") B                 ->    13 (A") B                  
              -0.3907                         -0.0038                     

 Amplitude    Orbitals with energies
 -0.0668       12 (A") A     12 (A") B   ->    13 (A") A     13 (A") B    
              -0.3907       -0.3907           -0.0038       -0.0038       
  0.0668       12 (A") A     12 (A") B   ->    13 (A") B     13 (A") A    
              -0.3907       -0.3907           -0.0038       -0.0038       
  0.0668       12 (A") B     12 (A") A   ->    13 (A") A     13 (A") B    
              -0.3907       -0.3907           -0.0038       -0.0038       
 -0.0668       12 (A") B     12 (A") A   ->    13 (A") B     13 (A") A    
              -0.3907       -0.3907           -0.0038       -0.0038       

 Computing CCSD intemediates for later calculations in double precision
 Finished.

Running a double precision version
           CCSD Lambda amplitudes will be solved using DIIS.
           Start     Size      MaxIter   EConv     LConv     
           3         7         100       1.00e-07  1.00e-05  
 ------------------------------------------------------------------------------
            Enorm      Ldiff       Comment
 ------------------------------------------------------------------------------
     1     5.69e-02   4.17e-02     
     2     1.48e-02   5.45e-03     
     3     6.26e-03   1.91e-03     
     4     3.61e-03   1.17e-03     Switched to DIIS steps.
     5     1.13e-03   6.55e-04     
     6     5.38e-04   1.77e-04     
     7     1.73e-04   4.41e-05     
     8     8.06e-05   1.55e-07     
     9     2.77e-05   3.03e-06     
    10     1.14e-05   1.05e-06     
    11     4.43e-06   1.74e-07     
    12     1.78e-06   3.57e-08     
    13     8.47e-07   8.02e-08     
    14     3.85e-07   8.47e-09     
    15     2.15e-07   2.46e-08     
    16     1.01e-07   8.52e-09     
    17     5.17e-08   3.98e-09     
 ------------------------------------------------------------------------------
                                   CCSD Lambda converged.

 Computing density matrices in double precision...
           Orbital response amplitudes will be solved using DIIS.
           Start     Size      MaxIter   EConv     LConv     
           3         7         100       1.00e-06  1.00e-06  
 ------------------------------------------------------------------------------
            Enorm      Ldiff       Comment
 ------------------------------------------------------------------------------
     1     1.35e-01   1.78e-03     
     2     1.38e-01   5.66e-03     
     3     1.66e-01   2.87e-02     
     4     3.23e-02   6.52e-02     Switched to DIIS steps.
     5     8.33e-03   1.22e-02     
     6     1.41e-03   7.03e-04     
     7     7.83e-04   1.33e-04     
     8     1.20e-04   1.67e-04     
     9     3.90e-05   9.03e-06     
    10     1.48e-05   3.54e-06     
    11     4.82e-06   7.46e-07     
    12     2.38e-06   2.47e-07     
    13     1.01e-06   6.53e-07     
    14     2.52e-07   1.94e-07     
 ------------------------------------------------------------------------------
                                   Orbital response converged.

 Computing density matrices... Done.
 CCSD calculation:   CPU 1137.33 s  wall 293.62 s

 Transferring MO TPDM to AO TPDM
 Transferring g2_o1o1o1o1
 Transferring g2_o1o1o1v1
 Transferring g2_o1o1v1v1
 Transferring g2_o1v1o1v1
 Transferring g2_o1v1v1v1
 Transferring g2_v1v1v1v1
 Adding separable TPDM
 Computing TPDM gradient
 --------------------------------------------------------
 2e gradient
  Atom          X               Y               Z
 --------------------------------------------------------
    1        -50.221882       12.298940        0.000000  
    2          3.751356      -31.125229       -0.000000  
    3         -2.495068       18.580628       -0.000000  
    4         48.965593        0.245661        0.000000  
 --------------------------------------------------------
 --------------------------------------------------------
 Final gradient
  Atom          X               Y               Z
 --------------------------------------------------------
    1        -50.221882       12.298940        0.000000  
    2          3.751356      -31.125229       -0.000000  
    3         -2.495068       18.580628       -0.000000  
    4         48.965593        0.245661        0.000000  
 --------------------------------------------------------
 Analytic gradient from two-electron contribution:   CPU 416.16 s  wall 139.16 s

 Total ccman2 time:   CPU 1633.82 s  wall 455.08 s


 --------------------------------------------------------------
             Orbital Energies (a.u.) and Symmetries
 --------------------------------------------------------------

 Alpha MOs, Restricted
 -- Occupied --                  
-490.07 -490.04  -80.07  -65.20  -65.18  -58.56  -58.56  -58.54
  1 A'    2 A'    3 A'    4 A'    5 A'    6 A'    7 A'    8 A'                 
-58.537 -15.653  -9.878  -9.858  -7.605  -7.494  -7.482  -7.472
  9 A'   10 A'   11 A'   12 A'   13 A'   14 A'   15 A'   16 A'                 
 -7.464  -5.497  -5.496 -58.558 -58.537  -7.482  -7.464  -5.496
 17 A'   18 A'   19 A'    1 A"    2 A"    3 A"    4 A"    5 A"                 
 -3.234  -3.229  -3.215  -3.211  -3.207  -3.199  -1.221  -1.051
 20 A'   21 A'   22 A'   23 A'   24 A'   25 A'   26 A'   27 A'                 
 -0.984  -0.740  -0.580  -0.570  -0.447  -0.432  -0.410  -3.229
 28 A'   29 A'   30 A'   31 A'   32 A'   33 A'   34 A'    6 A"                 
 -3.215  -3.208  -3.199  -0.531  -0.457  -0.391
  7 A"    8 A"    9 A"   10 A"   11 A"   12 A"                                 
 -- Virtual --                   
  0.037   0.057   0.068   0.075   0.096   0.116   0.120   0.123
 35 A'   36 A'   37 A'   38 A'   39 A'   40 A'   41 A'   42 A'                 
  0.156   0.169   0.200   0.215   0.247   0.300   0.337   0.364
 43 A'   44 A'   45 A'   46 A'   47 A'   48 A'   49 A'   50 A'                 
  0.471   0.512   0.554   0.580   0.588   0.683   0.725   0.752
 51 A'   52 A'   53 A'   54 A'   55 A'   56 A'   57 A'   58 A'                 
  0.767   0.809   0.837   0.838   0.896   1.019   1.065   1.125
 59 A'   60 A'   61 A'   62 A'   63 A'   64 A'   65 A'   66 A'                 
  1.159   1.273   1.332   1.444   1.853   1.929   2.258   2.281
 67 A'   68 A'   69 A'   70 A'   71 A'   72 A'   73 A'   74 A'                 
  2.319   2.387   2.491   2.773   2.939   4.268   4.444   4.531
 75 A'   76 A'   77 A'   78 A'   79 A'   80 A'   81 A'   82 A'                 
  4.543   4.587   4.625   4.761   4.894   7.193   7.231   7.486
 83 A'   84 A'   85 A'   86 A'   87 A'   88 A'   89 A'   90 A'                 
  8.202   8.224   8.280   8.288  14.809  14.883  36.673  49.468
 91 A'   92 A'   93 A'   94 A'   95 A'   96 A'   97 A'   98 A'                 
 49.492 166.107 293.880 293.906 293.982 293.9901028.4091028.440
 99 A'  100 A'  101 A'  102 A'  103 A'  104 A'  105 A'  106 A'                 
 -0.004   0.085   0.120   0.135   0.236   0.388   0.547   0.579
 13 A"   14 A"   15 A"   16 A"   17 A"   18 A"   19 A"   20 A"                 
  0.664   0.744   0.760   0.778   0.878   0.990   1.096   1.774
 21 A"   22 A"   23 A"   24 A"   25 A"   26 A"   27 A"   28 A"                 
  2.197   2.293   2.370   2.422   4.235   4.519   4.532   4.549
 29 A"   30 A"   31 A"   32 A"   33 A"   34 A"   35 A"   36 A"                 
  4.568   8.186   8.205  14.707 293.863 293.890
 37 A"   38 A"   39 A"   40 A"   41 A"   42 A"                                 

 Beta MOs, Restricted
 -- Occupied --                  
-490.07 -490.04  -80.07  -65.20  -65.18  -58.56  -58.56  -58.54
  1 A'    2 A'    3 A'    4 A'    5 A'    6 A'    7 A'    8 A'                 
-58.537 -15.653  -9.878  -9.858  -7.605  -7.494  -7.482  -7.472
  9 A'   10 A'   11 A'   12 A'   13 A'   14 A'   15 A'   16 A'                 
 -7.464  -5.497  -5.496 -58.558 -58.537  -7.482  -7.464  -5.496
 17 A'   18 A'   19 A'    1 A"    2 A"    3 A"    4 A"    5 A"                 
 -3.234  -3.229  -3.215  -3.211  -3.207  -3.199  -1.221  -1.051
 20 A'   21 A'   22 A'   23 A'   24 A'   25 A'   26 A'   27 A'                 
 -0.984  -0.740  -0.580  -0.570  -0.447  -0.432  -0.410  -3.229
 28 A'   29 A'   30 A'   31 A'   32 A'   33 A'   34 A'    6 A"                 
 -3.215  -3.208  -3.199  -0.531  -0.457  -0.391
  7 A"    8 A"    9 A"   10 A"   11 A"   12 A"                                 
 -- Virtual --                   
  0.037   0.057   0.068   0.075   0.096   0.116   0.120   0.123
 35 A'   36 A'   37 A'   38 A'   39 A'   40 A'   41 A'   42 A'                 
  0.156   0.169   0.200   0.215   0.247   0.300   0.337   0.364
 43 A'   44 A'   45 A'   46 A'   47 A'   48 A'   49 A'   50 A'                 
  0.471   0.512   0.554   0.580   0.588   0.683   0.725   0.752
 51 A'   52 A'   53 A'   54 A'   55 A'   56 A'   57 A'   58 A'                 
  0.767   0.809   0.837   0.838   0.896   1.019   1.065   1.125
 59 A'   60 A'   61 A'   62 A'   63 A'   64 A'   65 A'   66 A'                 
  1.159   1.273   1.332   1.444   1.853   1.929   2.258   2.281
 67 A'   68 A'   69 A'   70 A'   71 A'   72 A'   73 A'   74 A'                 
  2.319   2.387   2.491   2.773   2.939   4.268   4.444   4.531
 75 A'   76 A'   77 A'   78 A'   79 A'   80 A'   81 A'   82 A'                 
  4.543   4.587   4.625   4.761   4.894   7.193   7.231   7.486
 83 A'   84 A'   85 A'   86 A'   87 A'   88 A'   89 A'   90 A'                 
  8.202   8.224   8.280   8.288  14.809  14.883  36.673  49.468
 91 A'   92 A'   93 A'   94 A'   95 A'   96 A'   97 A'   98 A'                 
 49.492 166.107 293.880 293.906 293.982 293.9901028.4091028.440
 99 A'  100 A'  101 A'  102 A'  103 A'  104 A'  105 A'  106 A'                 
 -0.004   0.085   0.120   0.135   0.236   0.388   0.547   0.579
 13 A"   14 A"   15 A"   16 A"   17 A"   18 A"   19 A"   20 A"                 
  0.664   0.744   0.760   0.778   0.878   0.990   1.096   1.774
 21 A"   22 A"   23 A"   24 A"   25 A"   26 A"   27 A"   28 A"                 
  2.197   2.293   2.370   2.422   4.235   4.519   4.532   4.549
 29 A"   30 A"   31 A"   32 A"   33 A"   34 A"   35 A"   36 A"                 
  4.568   8.186   8.205  14.707 293.863 293.890
 37 A"   38 A"   39 A"   40 A"   41 A"   42 A"                                 
 --------------------------------------------------------------

          Ground-State Mulliken Net Atomic Charges

     Atom                 Charge (a.u.)
  ----------------------------------------
      1 Br                   -0.157071
      2 P                     0.355250
      3 N                    -0.219047
      4 Br                    0.020868
  ----------------------------------------
  Sum of atomic charges =     0.000000

 -----------------------------------------------------------------
                    Cartesian Multipole Moments
 -----------------------------------------------------------------
    Charge (ESU x 10^10)
                 0.0000
    Dipole Moment (Debye)
         X      -0.4220      Y       1.8969      Z      -0.0000
       Tot       1.9433
    Quadrupole Moments (Debye-Ang)
        XX     -54.5766     XY      -0.5667     YY     -56.7135
        XZ       0.0000     YZ      -0.0000     ZZ     -54.9492
    Octopole Moments (Debye-Ang^2)
       XXX     -16.3866    XXY      -4.5757    XYY       1.0349
       YYY      -8.1919    XXZ       0.0000    XYZ       0.0000
       YYZ      -0.0000    XZZ      -0.2406    YZZ      -2.0634
       ZZZ      -0.0000
    Hexadecapole Moments (Debye-Ang^3)
      XXXX   -1269.7752   XXXY     -23.4668   XXYY    -250.4606
      XYYY      -4.5805   YYYY    -137.0421   XXXZ      -0.0000
      XXYZ      -0.0000   XYYZ       0.0000   YYYZ      -0.0000
      XXZZ    -243.9992   XYZZ      -1.2114   YYZZ     -33.2888
      XZZZ       0.0000   YZZZ      -0.0000   ZZZZ     -68.6444
 -----------------------------------------------------------------
 DrvMan completing analytic gradient of the correlated energy
 Correlated dipole moment
            1
    1  -0.1660345
    2   0.7462901
    3  -0.0000000
 Energy read as -5540.741664732
 Full Analytical Gradient: (in a.u., or Hartree/Bohr)
             1             2             3             4
    1   -0.00011463    0.00014737   -0.00013876    0.00010601
    2    0.00008760   -0.00025159    0.00025568   -0.00009170
    3   -0.00000000    0.00000000   -0.00000000   -0.00000000
 Gradient time:  CPU 0.78 s  wall 0.82 s
 Geometry Optimization Parameters
   NAtoms,    NIC,     NZ,  NCons,   NDum,   NFix, NCnnct, MaxDiis
        4      14       4       0       0       0       0       0

 Cartesian Hessian Update
 Hessian Updated using BFGS Update


** GEOMETRY OPTIMIZATION IN DELOCALIZED INTERNAL COORDINATES **
   Searching for a Minimum

   Optimization Cycle:   4

                       Coordinates (Angstroms)
     ATOM                X               Y               Z
      1  Br        2.3743144697   -0.1523961000    0.0000000000
      2  P         0.3526217050    0.7987688373    0.0000000000
      3  N        -0.5630554800   -0.4997100535    0.0000000000
      4  Br       -2.4170083047   -0.0719637958    0.0000000000
   Point Group: cs    Number of degrees of freedom:     5


   Energy is  -5540.741664732

 Hessian Updated using BFGS Update

  5 Hessian modes will be used to form the next step
  Hessian Eigenvalues:
     0.103671    0.148853    0.221664    0.308518    0.540776

 Minimum Search - Taking Simple RFO Step
 Searching for Lamda that Minimizes Along All modes
 Value Taken    Lamda =   0.00000000
 Step Taken.  Stepsize is  0.002708

                             Maximum     Tolerance    Cnvgd?
         Gradient           0.000220      0.000300     YES
         Displacement       0.001764      0.001200      NO
         Energy change     -0.000002      0.000001      NO


 New Cartesian Coordinates Obtained by Inverse Iteration

 Displacement from previous Coordinates is:  0.003355
 ----------------------------------------------------------------
             Standard Nuclear Orientation (Angstroms)
    I     Atom           X                Y                Z
 ----------------------------------------------------------------
    1      Br      2.3744628822    -0.1519662747     0.0000000000
    2      P       0.3520380786     0.7985986452     0.0000000000
    3      N      -0.5626775461    -0.5009343789     0.0000000000
    4      Br     -2.4169510246    -0.0709991036     0.0000000000
 ----------------------------------------------------------------
 Molecular Point Group                 Cs    NOp =  2
 Largest Abelian Subgroup              Cs    NOp =  2
 Nuclear Repulsion Energy =   502.2253448849 hartrees
 There are       46 alpha and       46 beta electrons
 Applying Cartesian multipole field
    Component          Value
    ---------          -----
     (2,0,0)        1.00000E-11
     (0,2,0)        2.00000E-11
     (0,0,2)       -3.00000E-11
 Nucleus-field energy     =     0.0000000154 hartrees
 Requested basis set is 6-311++G(d,p)
 There are 57 shells and 148 basis functions
 A cutoff of  1.0D-14 yielded   1358 shell pairs
 There are      9769 function pairs (     10870 Cartesian)
 Smallest overlap matrix eigenvalue = 1.43E-03
 Guess MOs from SCF MO coefficient file

 -----------------------------------------------------------------------
  General SCF calculation program by
  Eric Jon Sundstrom, Paul Horn, Yuezhi Mao, Dmitri Zuev, Alec White,
  David Stuck, Shaama M.S., Shane Yost, Joonho Lee, David Small,
  Daniel Levine, Susi Lehtola, Hugh Burton, Evgeny Epifanovsky
 -----------------------------------------------------------------------
 Hartree-Fock
 using 4 threads for integral computing
 -------------------------------------------------------
 OpenMP Integral computing Module                
 Release: version 2.0, May 2017, Q-Chem Inc. Pleasanton 
 -------------------------------------------------------
 A restricted SCF calculation will be
 performed using DIIS
 SCF converges when DIIS error is below 1.0e-08
 ---------------------------------------
  Cycle       Energy         DIIS error
 ---------------------------------------
    1   -5539.8921085416      1.50e-05  
    2   -5539.8921096388      5.50e-06  
    3   -5539.8921097965      4.05e-06  
    4   -5539.8921098569      1.03e-06  
    5   -5539.8921098675      3.45e-07  
    6   -5539.8921098684      1.33e-07  
    7   -5539.8921098685      4.40e-08  
    8   -5539.8921098686      1.54e-08  
    9   -5539.8921098686      6.44e-09  Convergence criterion met
 ---------------------------------------
 SCF time:   CPU 10.95s  wall 3.00s 
 SCF   energy in the final basis set =    -5539.8921098686
 Total energy in the final basis set =    -5539.8921098686


 ------------------------------------------------------------------------------

   CCMAN2: suite of methods based on coupled cluster
           and equation of motion theories.

   Components:
   * libvmm-1.3-trunk
     by Evgeny Epifanovsky, Ilya Kaliman.
   * libtensor-2.5-trunk
     by Evgeny Epifanovsky, Michael Wormit, Dmitry Zuev, Sam Manzer, 
        Ilya Kaliman.
   * libcc-2.5-trunk
     by Evgeny Epifanovsky, Arik Landau, Tomasz Kus, Kirill Khistyaev, 
        Dmitry Zuev, Prashant Manohar, Xintian Feng, Anna Krylov, 
        Matthew Goldey, Alec White, Thomas Jagau, Kaushik Nanda, 
        Anastasia Gunina, Alexander Kunitsa, Joonho Lee.

   CCMAN original authors:
   Anna I. Krylov, C. David Sherrill, Steven R. Gwaltney,
   Edward F. C. Byrd (2000)
   Sergey V. Levchenko, Lyudmila V. Slipchenko, Tao Wang,
   Ana-Maria C. Cristian (2003)
   Piotr A. Pieniazek, C. Melania Oana, Evgeny Epifanovsky (2007)
   Prashant Manohar (2009)

 ------------------------------------------------------------------------------


 Allocating and initializing 30808MB of RAM...
 Calculation will run on 4 cores.


 Alpha MOs, Restricted
 -- Occupied --                  
-490.07 -490.04  -80.07  -65.20  -65.18  -58.56  -58.56  -58.56
  1 A'    2 A'    3 A'    4 A'    5 A'    6 A'    1 A"    7 A'                 
-58.539 -58.537 -58.537 -15.653  -9.878  -9.858  -7.605  -7.494
  8 A'    2 A"    9 A'   10 A'   11 A'   12 A'   13 A'   14 A'                 
 -7.482  -7.482  -7.472  -7.464  -7.464  -5.497  -5.496  -5.496
 15 A'    3 A"   16 A'    4 A"   17 A'   18 A'    5 A"   19 A'                 
 -3.234  -3.229  -3.229  -3.215  -3.215  -3.211  -3.208  -3.207
 20 A'    6 A"   21 A'   22 A'    7 A"   23 A'    8 A"   24 A'                 
 -3.199  -3.199  -1.221  -1.051  -0.984  -0.740  -0.580  -0.570
  9 A"   25 A'   26 A'   27 A'   28 A'   29 A'   30 A'   31 A'                 
 -0.531  -0.457  -0.447  -0.432  -0.410  -0.391
 10 A"   11 A"   32 A'   33 A'   34 A'   12 A"                                 
 -- Virtual --                   
 -0.004   0.037   0.057   0.068   0.075   0.085   0.096   0.116
 13 A"   35 A'   36 A'   37 A'   38 A'   14 A"   39 A'   40 A'                 
  0.120   0.120   0.124   0.135   0.156   0.169   0.200   0.215
 15 A"   41 A'   42 A'   16 A"   43 A'   44 A'   45 A'   46 A'                 
  0.236   0.247   0.300   0.337   0.364   0.388   0.471   0.512
 17 A"   47 A'   48 A'   49 A'   50 A'   18 A"   51 A'   52 A'                 
  0.547   0.554   0.579   0.580   0.588   0.664   0.683   0.725
 19 A"   53 A'   20 A"   54 A'   55 A'   21 A"   56 A'   57 A'                 
  0.744   0.752   0.760   0.767   0.778   0.809   0.837   0.838
 22 A"   58 A'   23 A"   59 A'   24 A"   60 A'   61 A'   62 A'                 
  0.878   0.896   0.990   1.019   1.064   1.096   1.125   1.158
 25 A"   63 A'   26 A"   64 A'   65 A'   27 A"   66 A'   67 A'                 
  1.272   1.332   1.444   1.774   1.853   1.929   2.197   2.258
 68 A'   69 A'   70 A'   28 A"   71 A'   72 A'   29 A"   73 A'                 
  2.281   2.293   2.319   2.370   2.387   2.422   2.491   2.773
 74 A'   30 A"   75 A'   31 A"   76 A'   32 A"   77 A'   78 A'                 
  2.939   4.235   4.268   4.444   4.519   4.531   4.532   4.543
 79 A'   33 A"   80 A'   81 A'   34 A"   82 A'   35 A"   83 A'                 
  4.549   4.568   4.587   4.625   4.761   4.894   7.193   7.230
 36 A"   37 A"   84 A'   85 A'   86 A'   87 A'   88 A'   89 A'                 
  7.486   8.186   8.202   8.205   8.224   8.280   8.288  14.707
 90 A'   38 A"   91 A'   39 A"   92 A'   93 A'   94 A'   40 A"                 
 14.808  14.882  36.673  49.467  49.492 166.107 293.863 293.880
 95 A'   96 A'   97 A'   98 A'   99 A'  100 A'   41 A"  101 A'                 
293.890 293.906 293.982 293.9901028.4091028.440
 42 A"  102 A'  103 A'  104 A'  105 A'  106 A'                                 

 Beta MOs, Restricted
 -- Occupied --                  
-490.07 -490.04  -80.07  -65.20  -65.18  -58.56  -58.56  -58.56
  1 A'    2 A'    3 A'    4 A'    5 A'    6 A'    1 A"    7 A'                 
-58.539 -58.537 -58.537 -15.653  -9.878  -9.858  -7.605  -7.494
  8 A'    2 A"    9 A'   10 A'   11 A'   12 A'   13 A'   14 A'                 
 -7.482  -7.482  -7.472  -7.464  -7.464  -5.497  -5.496  -5.496
 15 A'    3 A"   16 A'    4 A"   17 A'   18 A'    5 A"   19 A'                 
 -3.234  -3.229  -3.229  -3.215  -3.215  -3.211  -3.208  -3.207
 20 A'    6 A"   21 A'   22 A'    7 A"   23 A'    8 A"   24 A'                 
 -3.199  -3.199  -1.221  -1.051  -0.984  -0.740  -0.580  -0.570
  9 A"   25 A'   26 A'   27 A'   28 A'   29 A'   30 A'   31 A'                 
 -0.531  -0.457  -0.447  -0.432  -0.410  -0.391
 10 A"   11 A"   32 A'   33 A'   34 A'   12 A"                                 
 -- Virtual --                   
 -0.004   0.037   0.057   0.068   0.075   0.085   0.096   0.116
 13 A"   35 A'   36 A'   37 A'   38 A'   14 A"   39 A'   40 A'                 
  0.120   0.120   0.124   0.135   0.156   0.169   0.200   0.215
 15 A"   41 A'   42 A'   16 A"   43 A'   44 A'   45 A'   46 A'                 
  0.236   0.247   0.300   0.337   0.364   0.388   0.471   0.512
 17 A"   47 A'   48 A'   49 A'   50 A'   18 A"   51 A'   52 A'                 
  0.547   0.554   0.579   0.580   0.588   0.664   0.683   0.725
 19 A"   53 A'   20 A"   54 A'   55 A'   21 A"   56 A'   57 A'                 
  0.744   0.752   0.760   0.767   0.778   0.809   0.837   0.838
 22 A"   58 A'   23 A"   59 A'   24 A"   60 A'   61 A'   62 A'                 
  0.878   0.896   0.990   1.019   1.064   1.096   1.125   1.158
 25 A"   63 A'   26 A"   64 A'   65 A'   27 A"   66 A'   67 A'                 
  1.272   1.332   1.444   1.774   1.853   1.929   2.197   2.258
 68 A'   69 A'   70 A'   28 A"   71 A'   72 A'   29 A"   73 A'                 
  2.281   2.293   2.319   2.370   2.387   2.422   2.491   2.773
 74 A'   30 A"   75 A'   31 A"   76 A'   32 A"   77 A'   78 A'                 
  2.939   4.235   4.268   4.444   4.519   4.531   4.532   4.543
 79 A'   33 A"   80 A'   81 A'   34 A"   82 A'   35 A"   83 A'                 
  4.549   4.568   4.587   4.625   4.761   4.894   7.193   7.230
 36 A"   37 A"   84 A'   85 A'   86 A'   87 A'   88 A'   89 A'                 
  7.486   8.186   8.202   8.205   8.224   8.280   8.288  14.707
 90 A'   38 A"   91 A'   39 A"   92 A'   93 A'   94 A'   40 A"                 
 14.808  14.882  36.673  49.467  49.492 166.107 293.863 293.880
 95 A'   96 A'   97 A'   98 A'   99 A'  100 A'   41 A"  101 A'                 
293.890 293.906 293.982 293.9901028.4091028.440
 42 A"  102 A'  103 A'  104 A'  105 A'  106 A'                                 

 Occupation and symmetry of molecular orbitals

 Point group: Cs (2 irreducible representations).

                           A'   A"    All 
 ------------------------------------------
 All molecular orbitals:
  - Alpha                  106  42    148 
  - Beta                   106  42    148 
 ------------------------------------------
 Alpha orbitals:
  - Frozen occupied        19   5     24  
  - Active occupied        15   7     22  
  - Active virtual         72   30    102 
  - Frozen virtual         0    0     0   
 ------------------------------------------
 Beta orbitals:
  - Frozen occupied        19   5     24  
  - Active occupied        15   7     22  
  - Active virtual         72   30    102 
  - Frozen virtual         0    0     0   
 ------------------------------------------

 Import integrals:   CPU 0.00 s  wall 0.00 s

 Import integrals:   CPU 75.46 s  wall 20.18 s

 MP2 amplitudes:   CPU 0.17 s  wall 0.12 s

Running a double precision version
           CCSD T amplitudes will be solved using DIIS.

           Start     Size      MaxIter   EConv     TConv     
           3         7         100       1.00e-07  1.00e-05  
 ------------------------------------------------------------------------------
           Energy (a.u.)   Ediff      Tdiff       Comment
 ------------------------------------------------------------------------------
         -5540.74437731                           
     1   -5540.71201765   3.24e-02   8.29e-01     
     2   -5540.74032312   2.83e-02   1.17e-01     
     3   -5540.73815092   2.17e-03   5.12e-02     
     4   -5540.74078604   2.64e-03   1.56e-02     Switched to DIIS steps.
     5   -5540.74164134   8.55e-04   1.24e-02     
     6   -5540.74165688   1.55e-05   2.58e-03     
     7   -5540.74165713   2.44e-07   1.32e-03     
     8   -5540.74166513   8.01e-06   3.08e-04     
     9   -5540.74166606   9.28e-07   2.14e-04     
    10   -5540.74166507   9.87e-07   6.84e-05     
    11   -5540.74166545   3.73e-07   2.89e-05     
    12   -5540.74166523   2.17e-07   1.36e-05     
    13   -5540.74166521   1.76e-08   3.96e-06     
 ------------------------------------------------------------------------------
         -5540.74166521                           CCSD T converged.

End of double precision
 SCF energy                 = -5539.89210987
 MP2 energy                 = -5540.74437731
 CCSD correlation energy     =    -0.84955534
 CCSD total energy           = -5540.74166521

 CCSD  T1^2 = 0.0136  T2^2 = 0.2943  Leading amplitudes:

 Amplitude    Orbitals with energies
 -0.0268       11 (A") A                 ->    13 (A") A                  
              -0.4566                         -0.0039                     
 -0.0268       11 (A") B                 ->    13 (A") B                  
              -0.4566                         -0.0039                     
  0.0253       12 (A") A                 ->    13 (A") A                  
              -0.3907                         -0.0039                     
  0.0253       12 (A") B                 ->    13 (A") B                  
              -0.3907                         -0.0039                     

 Amplitude    Orbitals with energies
 -0.0668       12 (A") A     12 (A") B   ->    13 (A") A     13 (A") B    
              -0.3907       -0.3907           -0.0039       -0.0039       
  0.0668       12 (A") A     12 (A") B   ->    13 (A") B     13 (A") A    
              -0.3907       -0.3907           -0.0039       -0.0039       
  0.0668       12 (A") B     12 (A") A   ->    13 (A") A     13 (A") B    
              -0.3907       -0.3907           -0.0039       -0.0039       
 -0.0668       12 (A") B     12 (A") A   ->    13 (A") B     13 (A") A    
              -0.3907       -0.3907           -0.0039       -0.0039       

 Computing CCSD intemediates for later calculations in double precision
 Finished.

Running a double precision version
           CCSD Lambda amplitudes will be solved using DIIS.
           Start     Size      MaxIter   EConv     LConv     
           3         7         100       1.00e-07  1.00e-05  
 ------------------------------------------------------------------------------
            Enorm      Ldiff       Comment
 ------------------------------------------------------------------------------
     1     5.69e-02   4.17e-02     
     2     1.48e-02   5.45e-03     
     3     6.27e-03   1.91e-03     
     4     3.61e-03   1.17e-03     Switched to DIIS steps.
     5     1.13e-03   6.56e-04     
     6     5.39e-04   1.77e-04     
     7     1.74e-04   4.42e-05     
     8     8.08e-05   1.83e-07     
     9     2.77e-05   3.02e-06     
    10     1.14e-05   1.05e-06     
    11     4.44e-06   1.73e-07     
    12     1.78e-06   3.49e-08     
    13     8.45e-07   7.97e-08     
    14     3.82e-07   8.17e-09     
    15     2.13e-07   2.44e-08     
    16     1.00e-07   8.41e-09     
    17     5.12e-08   3.94e-09     
 ------------------------------------------------------------------------------
                                   CCSD Lambda converged.

 Computing density matrices in double precision...
           Orbital response amplitudes will be solved using DIIS.
           Start     Size      MaxIter   EConv     LConv     
           3         7         100       1.00e-06  1.00e-06  
 ------------------------------------------------------------------------------
            Enorm      Ldiff       Comment
 ------------------------------------------------------------------------------
     1     1.35e-01   1.78e-03     
     2     1.38e-01   5.63e-03     
     3     1.66e-01   2.88e-02     
     4     3.24e-02   6.52e-02     Switched to DIIS steps.
     5     8.33e-03   1.23e-02     
     6     1.41e-03   7.03e-04     
     7     7.83e-04   1.33e-04     
     8     1.21e-04   1.67e-04     
     9     3.92e-05   9.02e-06     
    10     1.49e-05   3.55e-06     
    11     4.81e-06   7.55e-07     
    12     2.39e-06   2.46e-07     
    13     1.01e-06   6.54e-07     
    14     2.52e-07   1.95e-07     
 ------------------------------------------------------------------------------
                                   Orbital response converged.

 Computing density matrices... Done.
 CCSD calculation:   CPU 1136.27 s  wall 293.83 s

 Transferring MO TPDM to AO TPDM
 Transferring g2_o1o1o1o1
 Transferring g2_o1o1o1v1
 Transferring g2_o1o1v1v1
 Transferring g2_o1v1o1v1
 Transferring g2_o1v1v1v1
 Transferring g2_v1v1v1v1
 Adding separable TPDM
 Computing TPDM gradient
 --------------------------------------------------------
 2e gradient
  Atom          X               Y               Z
 --------------------------------------------------------
    1        -50.218141       12.280959        0.000000  
    2          3.753870      -31.113548       -0.000000  
    3         -2.493163       18.606346        0.000000  
    4         48.957434        0.226243       -0.000000  
 --------------------------------------------------------
 --------------------------------------------------------
 Final gradient
  Atom          X               Y               Z
 --------------------------------------------------------
    1        -50.218141       12.280959        0.000000  
    2          3.753870      -31.113548       -0.000000  
    3         -2.493163       18.606346        0.000000  
    4         48.957434        0.226243       -0.000000  
 --------------------------------------------------------
 Analytic gradient from two-electron contribution:   CPU 418.92 s  wall 139.85 s

 Total ccman2 time:   CPU 1635.11 s  wall 455.42 s


 --------------------------------------------------------------
             Orbital Energies (a.u.) and Symmetries
 --------------------------------------------------------------

 Alpha MOs, Restricted
 -- Occupied --                  
-490.07 -490.04  -80.07  -65.20  -65.18  -58.56  -58.56  -58.54
  1 A'    2 A'    3 A'    4 A'    5 A'    6 A'    7 A'    8 A'                 
-58.537 -15.653  -9.878  -9.858  -7.605  -7.494  -7.482  -7.472
  9 A'   10 A'   11 A'   12 A'   13 A'   14 A'   15 A'   16 A'                 
 -7.464  -5.497  -5.496 -58.558 -58.537  -7.482  -7.464  -5.496
 17 A'   18 A'   19 A'    1 A"    2 A"    3 A"    4 A"    5 A"                 
 -3.234  -3.229  -3.215  -3.211  -3.207  -3.199  -1.221  -1.051
 20 A'   21 A'   22 A'   23 A'   24 A'   25 A'   26 A'   27 A'                 
 -0.984  -0.740  -0.580  -0.570  -0.447  -0.432  -0.410  -3.229
 28 A'   29 A'   30 A'   31 A'   32 A'   33 A'   34 A'    6 A"                 
 -3.215  -3.208  -3.199  -0.531  -0.457  -0.391
  7 A"    8 A"    9 A"   10 A"   11 A"   12 A"                                 
 -- Virtual --                   
  0.037   0.057   0.068   0.075   0.096   0.116   0.120   0.124
 35 A'   36 A'   37 A'   38 A'   39 A'   40 A'   41 A'   42 A'                 
  0.156   0.169   0.200   0.215   0.247   0.300   0.337   0.364
 43 A'   44 A'   45 A'   46 A'   47 A'   48 A'   49 A'   50 A'                 
  0.471   0.512   0.554   0.580   0.588   0.683   0.725   0.752
 51 A'   52 A'   53 A'   54 A'   55 A'   56 A'   57 A'   58 A'                 
  0.767   0.809   0.837   0.838   0.896   1.019   1.064   1.125
 59 A'   60 A'   61 A'   62 A'   63 A'   64 A'   65 A'   66 A'                 
  1.158   1.272   1.332   1.444   1.853   1.929   2.258   2.281
 67 A'   68 A'   69 A'   70 A'   71 A'   72 A'   73 A'   74 A'                 
  2.319   2.387   2.491   2.773   2.939   4.268   4.444   4.531
 75 A'   76 A'   77 A'   78 A'   79 A'   80 A'   81 A'   82 A'                 
  4.543   4.587   4.625   4.761   4.894   7.193   7.230   7.486
 83 A'   84 A'   85 A'   86 A'   87 A'   88 A'   89 A'   90 A'                 
  8.202   8.224   8.280   8.288  14.808  14.882  36.673  49.467
 91 A'   92 A'   93 A'   94 A'   95 A'   96 A'   97 A'   98 A'                 
 49.492 166.107 293.880 293.906 293.982 293.9901028.4091028.440
 99 A'  100 A'  101 A'  102 A'  103 A'  104 A'  105 A'  106 A'                 
 -0.004   0.085   0.120   0.135   0.236   0.388   0.547   0.579
 13 A"   14 A"   15 A"   16 A"   17 A"   18 A"   19 A"   20 A"                 
  0.664   0.744   0.760   0.778   0.878   0.990   1.096   1.774
 21 A"   22 A"   23 A"   24 A"   25 A"   26 A"   27 A"   28 A"                 
  2.197   2.293   2.370   2.422   4.235   4.519   4.532   4.549
 29 A"   30 A"   31 A"   32 A"   33 A"   34 A"   35 A"   36 A"                 
  4.568   8.186   8.205  14.707 293.863 293.890
 37 A"   38 A"   39 A"   40 A"   41 A"   42 A"                                 

 Beta MOs, Restricted
 -- Occupied --                  
-490.07 -490.04  -80.07  -65.20  -65.18  -58.56  -58.56  -58.54
  1 A'    2 A'    3 A'    4 A'    5 A'    6 A'    7 A'    8 A'                 
-58.537 -15.653  -9.878  -9.858  -7.605  -7.494  -7.482  -7.472
  9 A'   10 A'   11 A'   12 A'   13 A'   14 A'   15 A'   16 A'                 
 -7.464  -5.497  -5.496 -58.558 -58.537  -7.482  -7.464  -5.496
 17 A'   18 A'   19 A'    1 A"    2 A"    3 A"    4 A"    5 A"                 
 -3.234  -3.229  -3.215  -3.211  -3.207  -3.199  -1.221  -1.051
 20 A'   21 A'   22 A'   23 A'   24 A'   25 A'   26 A'   27 A'                 
 -0.984  -0.740  -0.580  -0.570  -0.447  -0.432  -0.410  -3.229
 28 A'   29 A'   30 A'   31 A'   32 A'   33 A'   34 A'    6 A"                 
 -3.215  -3.208  -3.199  -0.531  -0.457  -0.391
  7 A"    8 A"    9 A"   10 A"   11 A"   12 A"                                 
 -- Virtual --                   
  0.037   0.057   0.068   0.075   0.096   0.116   0.120   0.124
 35 A'   36 A'   37 A'   38 A'   39 A'   40 A'   41 A'   42 A'                 
  0.156   0.169   0.200   0.215   0.247   0.300   0.337   0.364
 43 A'   44 A'   45 A'   46 A'   47 A'   48 A'   49 A'   50 A'                 
  0.471   0.512   0.554   0.580   0.588   0.683   0.725   0.752
 51 A'   52 A'   53 A'   54 A'   55 A'   56 A'   57 A'   58 A'                 
  0.767   0.809   0.837   0.838   0.896   1.019   1.064   1.125
 59 A'   60 A'   61 A'   62 A'   63 A'   64 A'   65 A'   66 A'                 
  1.158   1.272   1.332   1.444   1.853   1.929   2.258   2.281
 67 A'   68 A'   69 A'   70 A'   71 A'   72 A'   73 A'   74 A'                 
  2.319   2.387   2.491   2.773   2.939   4.268   4.444   4.531
 75 A'   76 A'   77 A'   78 A'   79 A'   80 A'   81 A'   82 A'                 
  4.543   4.587   4.625   4.761   4.894   7.193   7.230   7.486
 83 A'   84 A'   85 A'   86 A'   87 A'   88 A'   89 A'   90 A'                 
  8.202   8.224   8.280   8.288  14.808  14.882  36.673  49.467
 91 A'   92 A'   93 A'   94 A'   95 A'   96 A'   97 A'   98 A'                 
 49.492 166.107 293.880 293.906 293.982 293.9901028.4091028.440
 99 A'  100 A'  101 A'  102 A'  103 A'  104 A'  105 A'  106 A'                 
 -0.004   0.085   0.120   0.135   0.236   0.388   0.547   0.579
 13 A"   14 A"   15 A"   16 A"   17 A"   18 A"   19 A"   20 A"                 
  0.664   0.744   0.760   0.778   0.878   0.990   1.096   1.774
 21 A"   22 A"   23 A"   24 A"   25 A"   26 A"   27 A"   28 A"                 
  2.197   2.293   2.370   2.422   4.235   4.519   4.532   4.549
 29 A"   30 A"   31 A"   32 A"   33 A"   34 A"   35 A"   36 A"                 
  4.568   8.186   8.205  14.707 293.863 293.890
 37 A"   38 A"   39 A"   40 A"   41 A"   42 A"                                 
 --------------------------------------------------------------

          Ground-State Mulliken Net Atomic Charges

     Atom                 Charge (a.u.)
  ----------------------------------------
      1 Br                   -0.157283
      2 P                     0.355535
      3 N                    -0.218654
      4 Br                    0.020402
  ----------------------------------------
  Sum of atomic charges =     0.000000

 -----------------------------------------------------------------
                    Cartesian Multipole Moments
 -----------------------------------------------------------------
    Charge (ESU x 10^10)
                 0.0000
    Dipole Moment (Debye)
         X      -0.4215      Y       1.8990      Z      -0.0000
       Tot       1.9452
    Quadrupole Moments (Debye-Ang)
        XX     -54.5885     XY      -0.5700     YY     -56.7130
        XZ       0.0000     YZ      -0.0000     ZZ     -54.9513
    Octopole Moments (Debye-Ang^2)
       XXX     -16.3648    XXY      -4.5767    XYY       1.0350
       YYY      -8.2313    XXZ      -0.0000    XYZ       0.0000
       YYZ       0.0000    XZZ      -0.2385    YZZ      -2.0789
       ZZZ       0.0000
    Hexadecapole Moments (Debye-Ang^3)
      XXXX   -1269.9044   XXXY     -23.4551   XXYY    -250.4586
      XYYY      -4.4899   YYYY    -137.0209   XXXZ       0.0000
      XXYZ      -0.0000   XYYZ      -0.0000   YYYZ      -0.0000
      XXZZ    -244.0132   XYZZ      -1.1836   YYZZ     -33.2862
      XZZZ      -0.0000   YZZZ      -0.0000   ZZZZ     -68.6476
 -----------------------------------------------------------------
 DrvMan completing analytic gradient of the correlated energy
 Correlated dipole moment
            1
    1  -0.1658281
    2   0.7471295
    3  -0.0000000
 Energy read as -5540.741665212
 Full Analytical Gradient: (in a.u., or Hartree/Bohr)
             1             2             3             4
    1   -0.00002823    0.00007455   -0.00004746    0.00000114
    2    0.00002314    0.00000450   -0.00001926   -0.00000838
    3    0.00000000   -0.00000000    0.00000000   -0.00000000
 Gradient time:  CPU 0.78 s  wall 0.82 s
 Geometry Optimization Parameters
   NAtoms,    NIC,     NZ,  NCons,   NDum,   NFix, NCnnct, MaxDiis
        4      14       4       0       0       0       0       0

 Cartesian Hessian Update
 Hessian Updated using BFGS Update


** GEOMETRY OPTIMIZATION IN DELOCALIZED INTERNAL COORDINATES **
   Searching for a Minimum

   Optimization Cycle:   5

                       Coordinates (Angstroms)
     ATOM                X               Y               Z
      1  Br        2.3744628822   -0.1519662747    0.0000000000
      2  P         0.3520380786    0.7985986452    0.0000000000
      3  N        -0.5626775461   -0.5009343789    0.0000000000
      4  Br       -2.4169510246   -0.0709991036    0.0000000000
   Point Group: cs    Number of degrees of freedom:     5


   Energy is  -5540.741665212

 Hessian Updated using BFGS Update

  5 Hessian modes will be used to form the next step
  Hessian Eigenvalues:
     0.101863    0.138606    0.221582    0.301421    0.552572

 Minimum Search - Taking Simple RFO Step
 Searching for Lamda that Minimizes Along All modes
 Value Taken    Lamda =   0.00000000
 Step Taken.  Stepsize is  0.000358

                             Maximum     Tolerance    Cnvgd?
         Gradient           0.000053      0.000300     YES
         Displacement       0.000242      0.001200     YES
         Energy change     -0.000000      0.000001     YES


                       Distance Matrix (Angstroms)
             Br(  1)   P (  2)   N (  3)
   P (  2)  2.234676
   N (  3)  2.957799  1.589179
   Br(  4)  4.792098  2.902327  1.903464

 Final energy is   -5540.7416652116299     


 ******************************
 **  OPTIMIZATION CONVERGED  **
 ******************************

                       Coordinates (Angstroms)
     ATOM                X               Y               Z
      1  Br        2.3744628822   -0.1519662747    0.0000000000
      2  P         0.3520380786    0.7985986452    0.0000000000
      3  N        -0.5626775461   -0.5009343789    0.0000000000
      4  Br       -2.4169510246   -0.0709991036    0.0000000000

Z-matrix Print:
$molecule
0 1
Br
P  1 2.234676
N  2 1.589179 1 99.966847
Br 3 1.903464 2 112.086918 1 -180.000000 0
$end


 --------------------------------------------------------------
             Orbital Energies (a.u.) and Symmetries
 --------------------------------------------------------------

 Alpha MOs, Restricted
 -- Occupied --                  
-490.07 -490.04  -80.07  -65.20  -65.18  -58.56  -58.56  -58.54
  1 A'    2 A'    3 A'    4 A'    5 A'    6 A'    7 A'    8 A'                 
-58.537 -15.653  -9.878  -9.858  -7.605  -7.494  -7.482  -7.472
  9 A'   10 A'   11 A'   12 A'   13 A'   14 A'   15 A'   16 A'                 
 -7.464  -5.497  -5.496 -58.558 -58.537  -7.482  -7.464  -5.496
 17 A'   18 A'   19 A'    1 A"    2 A"    3 A"    4 A"    5 A"                 
 -3.234  -3.229  -3.215  -3.211  -3.207  -3.199  -1.221  -1.051
 20 A'   21 A'   22 A'   23 A'   24 A'   25 A'   26 A'   27 A'                 
 -0.984  -0.740  -0.580  -0.570  -0.447  -0.432  -0.410  -3.229
 28 A'   29 A'   30 A'   31 A'   32 A'   33 A'   34 A'    6 A"                 
 -3.215  -3.208  -3.199  -0.531  -0.457  -0.391
  7 A"    8 A"    9 A"   10 A"   11 A"   12 A"                                 
 -- Virtual --                   
  0.037   0.057   0.068   0.075   0.096   0.116   0.120   0.124
 35 A'   36 A'   37 A'   38 A'   39 A'   40 A'   41 A'   42 A'                 
  0.156   0.169   0.200   0.215   0.247   0.300   0.337   0.364
 43 A'   44 A'   45 A'   46 A'   47 A'   48 A'   49 A'   50 A'                 
  0.471   0.512   0.554   0.580   0.588   0.683   0.725   0.752
 51 A'   52 A'   53 A'   54 A'   55 A'   56 A'   57 A'   58 A'                 
  0.767   0.809   0.837   0.838   0.896   1.019   1.064   1.125
 59 A'   60 A'   61 A'   62 A'   63 A'   64 A'   65 A'   66 A'                 
  1.158   1.272   1.332   1.444   1.853   1.929   2.258   2.281
 67 A'   68 A'   69 A'   70 A'   71 A'   72 A'   73 A'   74 A'                 
  2.319   2.387   2.491   2.773   2.939   4.268   4.444   4.531
 75 A'   76 A'   77 A'   78 A'   79 A'   80 A'   81 A'   82 A'                 
  4.543   4.587   4.625   4.761   4.894   7.193   7.230   7.486
 83 A'   84 A'   85 A'   86 A'   87 A'   88 A'   89 A'   90 A'                 
  8.202   8.224   8.280   8.288  14.808  14.882  36.673  49.467
 91 A'   92 A'   93 A'   94 A'   95 A'   96 A'   97 A'   98 A'                 
 49.492 166.107 293.880 293.906 293.982 293.9901028.4091028.440
 99 A'  100 A'  101 A'  102 A'  103 A'  104 A'  105 A'  106 A'                 
 -0.004   0.085   0.120   0.135   0.236   0.388   0.547   0.579
 13 A"   14 A"   15 A"   16 A"   17 A"   18 A"   19 A"   20 A"                 
  0.664   0.744   0.760   0.778   0.878   0.990   1.096   1.774
 21 A"   22 A"   23 A"   24 A"   25 A"   26 A"   27 A"   28 A"                 
  2.197   2.293   2.370   2.422   4.235   4.519   4.532   4.549
 29 A"   30 A"   31 A"   32 A"   33 A"   34 A"   35 A"   36 A"                 
  4.568   8.186   8.205  14.707 293.863 293.890
 37 A"   38 A"   39 A"   40 A"   41 A"   42 A"                                 

 Beta MOs, Restricted
 -- Occupied --                  
-490.07 -490.04  -80.07  -65.20  -65.18  -58.56  -58.56  -58.54
  1 A'    2 A'    3 A'    4 A'    5 A'    6 A'    7 A'    8 A'                 
-58.537 -15.653  -9.878  -9.858  -7.605  -7.494  -7.482  -7.472
  9 A'   10 A'   11 A'   12 A'   13 A'   14 A'   15 A'   16 A'                 
 -7.464  -5.497  -5.496 -58.558 -58.537  -7.482  -7.464  -5.496
 17 A'   18 A'   19 A'    1 A"    2 A"    3 A"    4 A"    5 A"                 
 -3.234  -3.229  -3.215  -3.211  -3.207  -3.199  -1.221  -1.051
 20 A'   21 A'   22 A'   23 A'   24 A'   25 A'   26 A'   27 A'                 
 -0.984  -0.740  -0.580  -0.570  -0.447  -0.432  -0.410  -3.229
 28 A'   29 A'   30 A'   31 A'   32 A'   33 A'   34 A'    6 A"                 
 -3.215  -3.208  -3.199  -0.531  -0.457  -0.391
  7 A"    8 A"    9 A"   10 A"   11 A"   12 A"                                 
 -- Virtual --                   
  0.037   0.057   0.068   0.075   0.096   0.116   0.120   0.124
 35 A'   36 A'   37 A'   38 A'   39 A'   40 A'   41 A'   42 A'                 
  0.156   0.169   0.200   0.215   0.247   0.300   0.337   0.364
 43 A'   44 A'   45 A'   46 A'   47 A'   48 A'   49 A'   50 A'                 
  0.471   0.512   0.554   0.580   0.588   0.683   0.725   0.752
 51 A'   52 A'   53 A'   54 A'   55 A'   56 A'   57 A'   58 A'                 
  0.767   0.809   0.837   0.838   0.896   1.019   1.064   1.125
 59 A'   60 A'   61 A'   62 A'   63 A'   64 A'   65 A'   66 A'                 
  1.158   1.272   1.332   1.444   1.853   1.929   2.258   2.281
 67 A'   68 A'   69 A'   70 A'   71 A'   72 A'   73 A'   74 A'                 
  2.319   2.387   2.491   2.773   2.939   4.268   4.444   4.531
 75 A'   76 A'   77 A'   78 A'   79 A'   80 A'   81 A'   82 A'                 
  4.543   4.587   4.625   4.761   4.894   7.193   7.230   7.486
 83 A'   84 A'   85 A'   86 A'   87 A'   88 A'   89 A'   90 A'                 
  8.202   8.224   8.280   8.288  14.808  14.882  36.673  49.467
 91 A'   92 A'   93 A'   94 A'   95 A'   96 A'   97 A'   98 A'                 
 49.492 166.107 293.880 293.906 293.982 293.9901028.4091028.440
 99 A'  100 A'  101 A'  102 A'  103 A'  104 A'  105 A'  106 A'                 
 -0.004   0.085   0.120   0.135   0.236   0.388   0.547   0.579
 13 A"   14 A"   15 A"   16 A"   17 A"   18 A"   19 A"   20 A"                 
  0.664   0.744   0.760   0.778   0.878   0.990   1.096   1.774
 21 A"   22 A"   23 A"   24 A"   25 A"   26 A"   27 A"   28 A"                 
  2.197   2.293   2.370   2.422   4.235   4.519   4.532   4.549
 29 A"   30 A"   31 A"   32 A"   33 A"   34 A"   35 A"   36 A"                 
  4.568   8.186   8.205  14.707 293.863 293.890
 37 A"   38 A"   39 A"   40 A"   41 A"   42 A"                                 
 --------------------------------------------------------------

          Ground-State Mulliken Net Atomic Charges

     Atom                 Charge (a.u.)
  ----------------------------------------
      1 Br                   -0.157283
      2 P                     0.355535
      3 N                    -0.218654
      4 Br                    0.020402
  ----------------------------------------
  Sum of atomic charges =     0.000000

 -----------------------------------------------------------------
                    Cartesian Multipole Moments
 -----------------------------------------------------------------
    Charge (ESU x 10^10)
                 0.0000
    Dipole Moment (Debye)
         X      -0.4215      Y       1.8990      Z      -0.0000
       Tot       1.9452
    Quadrupole Moments (Debye-Ang)
        XX     -54.5885     XY      -0.5700     YY     -56.7130
        XZ       0.0000     YZ      -0.0000     ZZ     -54.9513
    Octopole Moments (Debye-Ang^2)
       XXX     -16.3648    XXY      -4.5767    XYY       1.0350
       YYY      -8.2313    XXZ      -0.0000    XYZ       0.0000
       YYZ       0.0000    XZZ      -0.2385    YZZ      -2.0789
       ZZZ       0.0000
    Hexadecapole Moments (Debye-Ang^3)
      XXXX   -1269.9044   XXXY     -23.4551   XXYY    -250.4586
      XYYY      -4.4899   YYYY    -137.0209   XXXZ       0.0000
      XXYZ      -0.0000   XYYZ      -0.0000   YYYZ      -0.0000
      XXZZ    -244.0132   XYZZ      -1.1836   YYZZ     -33.2862
      XZZZ      -0.0000   YZZZ      -0.0000   ZZZZ     -68.6476
 -----------------------------------------------------------------
Archival summary:
1\1\garfield\OPT\ProcedureUnspecified\BasisUnspecified\r211\taweetha\WedNov2820:44:512018WedNov2820:44:512018\0\\#,OPT,ProcedureUnspecified,BasisUnspecified,\\0,1\Br\P,1,2.23468\N,2,1.58918,1,99.9668\Br,3,1.90346,2,112.087,1,-180,0\\HF=-5539.89211\\@

 Total job time:  2350.39s(wall), 8289.26s(cpu) 
 Wed Nov 28 20:44:51 2018

        *************************************************************
        *                                                           *
        *  Thank you very much for using Q-Chem.  Have a nice day.  *
        *                                                           *
        *************************************************************
