# Supplementary material for: Geometric and energetic data from ab initio calculations of haloethene, haloimine, halomethylenephosphine, haloiminophosphine, halodiazene, halodiphosphene and halocyclopropane
Source: Data Brief. 2019 Nov 2;27:104738. doi: 10.1016/j.dib.2019.104738 (PMC6861602; doi:10.1016/j.dib.2019.104738)
Supplement: Multimedia component 7 [file mmc7.zip › NP/CCSD/BrENPECl.out]

Q-Chem Developer Version!
                  Welcome to Q-Chem
     A Quantum Leap Into The Future Of Chemistry


 Q-Chem 5.1, Q-Chem, Inc., Pleasanton, CA (2018)

 Yihan Shao,  Zhengting Gan,  E. Epifanovsky,  A. T. B. Gilbert,  M. Wormit,  
 J. Kussmann,  A. W. Lange,  A. Behn,  Jia Deng,  Xintian Feng,  D. Ghosh,  
 M. Goldey,  P. R. Horn,  L. D. Jacobson,  I. Kaliman,  T. Kus,  A. Landau,  
 Jie Liu,  E. I. Proynov,  R. M. Richard,  R. P. Steele,  E. J. Sundstrom,  
 H. L. Woodcock III,  P. M. Zimmerman,  D. Zuev,  B. Albrecht,  E. Alguire,  
 S. A. Baeppler,  D. Barton,  Z. Benda,  Y. A. Bernard,  E. J. Berquist,  
 K. B. Bravaya,  H. Burton,  D. Casanova,  Chun-Min Chang,  Yunqing Chen,  
 A. Chien,  K. D. Closser,  M. P. Coons,  S. Coriani,  S. Dasgupta,  
 A. L. Dempwolff,  M. Diedenhofen,  Hainam Do,  R. G. Edgar,  Po-Tung Fang,  
 S. Faraji,  S. Fatehi,  Qingguo Feng,  K. D. Fenk,  J. Fosso-Tande,  
 Qinghui Ge,  A. Ghysels,  G. Gidofalvi,  J. Gomes,  J. Gonthier,  A. Gunina,  
 D. Hait,  M. W. D. Hanson-Heine,  P. H. P. Harbach,  A. W. Hauser,  
 J. E. Herr,  E. G. Hohenstein,  Z. C. Holden,  Kerwin Hui,  B. C. Huynh,  
 T.-C. Jagau,  Hyunjun Ji,  B. Kaduk,  K. Khistyaev,  Jaehoon Kim,  
 P. Klunzinger,  K. Koh,  D. Kosenkov,  L. Koulias,  T. Kowalczyk,  
 C. M. Krauter,  A. Kunitsa,  Ka Un Lao,  A. Laurent,  K. V. Lawler,  
 Joonho Lee,  D. Lefrancois,  S. Lehtola,  D. S. Levine,  Yi-Pei Li,  
 You-Sheng Lin,  Fenglai Liu,  E. Livshits,  A. Luenser,  P. Manohar,  
 E. Mansoor,  S. F. Manzer,  Shan-Ping Mao,  Yuezhi Mao,  N. Mardirossian,  
 A. V. Marenich,  T. Markovich,  L. A. Martinez-Martinez,  S. A. Maurer,  
 N. J. Mayhall,  S. C. McKenzie,  J.-M. Mewes,  A. F. Morrison,  
 J. W. Mullinax,  K. Nanda,  T. S. Nguyen-Beck,  R. Olivares-Amaya,  
 J. A. Parkhill,  T. M. Perrine,  F. Plasser,  P. Pokhilko,  S. Prager,  
 A. Prociuk,  E. Ramos,  D. R. Rehn,  F. Rob,  M. Schneider,  N. Sergueev,  
 S. M. Sharada,  S. Sharma,  D. W. Small,  T. Stauch,  T. Stein,  
 Yu-Chuan Su,  A. J. W. Thom,  A. Tkatchenko,  T. Tsuchimochi,  N. M. Tubman,  
 L. Vogt,  M. L. Vidal,  O. Vydrov,  M. A. Watson,  J. Wenzel,  
 M. de Wergifosse,  T. A. Wesolowski,  A. White,  J. Witte,  A. Yamada,  
 Jun Yang,  K. Yao,  S. Yeganeh,  S. R. Yost,  Zhi-Qiang You,  A. Zech,  
 Igor Ying Zhang,  Xing Zhang,  Yan Zhao,  Ying Zhu,  B. R. Brooks,  
 G. K. L. Chan,  C. J. Cramer,  M. S. Gordon,  W. J. Hehre,  A. Klamt,  
 M. W. Schmidt,  C. D. Sherrill,  D. G. Truhlar,  A. Aspuru-Guzik,  R. Baer,  
 A. T. Bell,  N. A. Besley,  Jeng-Da Chai,  A. E. DePrince, III,  
 R. A. DiStasio Jr.,  A. Dreuw,  B. D. Dunietz,  T. R. Furlani,  
 Chao-Ping Hsu,  Yousung Jung,  Jing Kong,  D. S. Lambrecht,  WanZhen Liang,  
 C. Ochsenfeld,  V. A. Rassolov,  L. V. Slipchenko,  J. E. Subotnik,  
 T. Van Voorhis,  J. M. Herbert,  A. I. Krylov,  P. M. W. Gill,  M. Head-Gordon

 Contributors to earlier versions of Q-Chem not listed above: 
 R. D. Adamson,  B. Austin,  J. Baker,  G. J. O. Beran,  K. Brandhorst,  
 S. T. Brown,  E. F. C. Byrd,  A. K. Chakraborty,  C.-L. Cheng,  
 Siu Hung Chien,  D. M. Chipman,  D. L. Crittenden,  H. Dachsel,  
 R. J. Doerksen,  A. D. Dutoi,  L. Fusti-Molnar,  W. A. Goddard III,  
 A. Golubeva-Zadorozhnaya,  S. R. Gwaltney,  G. Hawkins,  A. Heyden,  
 S. Hirata,  G. Kedziora,  F. J. Keil,  C. Kelley,  Jihan Kim,  R. A. King,  
 R. Z. Khaliullin,  P. P. Korambath,  W. Kurlancheek,  A. M. Lee,  M. S. Lee,  
 S. V. Levchenko,  Ching Yeh Lin,  D. Liotard,  R. C. Lochan,  I. Lotan,  
 P. E. Maslen,  N. Nair,  D. P. O'Neill,  D. Neuhauser,  E. Neuscamman,  
 C. M. Oana,  R. Olson,  B. Peters,  R. Peverati,  P. A. Pieniazek,  
 Y. M. Rhee,  J. Ritchie,  M. A. Rohrdanz,  E. Rosta,  N. J. Russ,  
 H. F. Schaefer III,  N. E. Schultz,  N. Shenvi,  A. C. Simmonett,  A. Sodt,  
 D. Stuck,  K. S. Thanthiriwatte,  V. Vanovschi,  Tao Wang,  A. Warshel,  
 C. F. Williams,  Q. Wu,  X. Xu,  W. Zhang

 Please cite Q-Chem as follows:
 Y. Shao et al., Mol. Phys. 113, 184-215 (2015)
 DOI: 10.1080/00268976.2014.952696

 Q-Chem 5.1.2 for Intel X86 EM64T Linux

 Parts of Q-Chem use Armadillo 8.300.2 (Tropical Shenanigans).
 http://arma.sourceforge.net/

 Q-Chem begins on Wed Nov 28 21:24:03 2018  

Host: 
0

     Scratch files written to /scratch/taweetham/qchem6394//
Input Ideriv = 1
Curr. Ideriv = -1
Max.  Ideriv = 1

Checking the input file for inconsistencies... 	...done.

--------------------------------------------------------------
User input:
--------------------------------------------------------------
Br=Cl_E.out
$molecule
0 1
Br
N  1 1.899290
P  2 1.588782 1 113.618042
Cl 3 2.084402 2 100.491208 1 -180.000000 0
$end

$rem
   JOB_TYPE	OPTIMIZATION
   BASIS	6-311++G**
   METHOD	ccsd
   MEM_TOTAL	31000
   N_FROZEN_CORE      FC
$end


--------------------------------------------------------------
 ----------------------------------------------------------------
             Standard Nuclear Orientation (Angstroms)
    I     Atom           X                Y                Z
 ----------------------------------------------------------------
    1      Br      1.8179723156     0.0518899689    -0.0000000000
    2      N      -0.0165744035     0.5435614440    -0.0000000000
    3      P      -1.0082410401    -0.6977384897     0.0000000000
    4      Cl     -2.8464349776     0.2849999015    -0.0000000000
 ----------------------------------------------------------------
 Molecular Point Group                 Cs    NOp =  2
 Largest Abelian Subgroup              Cs    NOp =  2
 Nuclear Repulsion Energy =   352.5660584153 hartrees
 There are       37 alpha and       37 beta electrons
 Requested basis set is 6-311++G(d,p)
 There are 51 shells and 130 basis functions
 Total memory of 31000MB is distributed as follows: 
   QALLOC including MEM_STATIC uses 192MB
   MEM_STATIC is set to 192MB
   CCMAN JOB total memory use is  30808MB
 Warning: actual memory use might exceed 31000MB

 Total QAlloc Memory Limit    192 MB
 Mega-Array Size       188 MB
 MEM_STATIC part       192 MB
 A cutoff of  1.0D-14 yielded   1116 shell pairs
 There are      7782 function pairs (      8530 Cartesian)

 -------------------------------------------------------
 OpenMP Integral Computing Module                       
 Release: version 1.0, May 2013, Q-Chem Inc. Pittsburgh 
 -------------------------------------------------------
 Integral Job Info:
 Integral job number is                      11
 Integral operator is                         1
 short-range coefficients                     0
 long-range coefficients              100000000
 Omega coefficients                           0
 if combine SR and LR in K                    0
 Integral screening is                        0
 Integral computing path is                   2
 max size of driver memory is            800000
 size of driver memory is                593474
 size of scratch memory is             29634545
 max col of scratch BK array               1296
 max len of scratch array in speh3          155
 max len of scratch index in speh4           18
 max int batch size is                      520
 min int batch size is                       52
 fixed nKL is                                45
 max L of basis functions is                  2
 order of int derivative is                   0
 number of shells is                         51
 number of basis is                         136
 number of cartesian basis is               136
 number of contracted shell pairs          1116
 number of primitive shell pairs           3079
 maxK2 (contraction) of shell pair           36
 max number of K2 of shell pair               1
 max number of CS2 of shell pair            135
 max number of PS2 of shell pair            234
 mem total for path MDJ                  516310
 -------------------------------------------------------
 Smallest overlap matrix eigenvalue = 2.33E-03

 Scale SEOQF with 1.000000e-01/1.000000e-01/1.000000e-01

 Standard Electronic Orientation quadrupole field applied
 Nucleus-field energy     =     0.0000000104 hartrees
 Guess from superposition of atomic densities
 Warning:  Energy on first SCF cycle will be non-variational
 SAD guess density has 74.000000 electrons

 -----------------------------------------------------------------------
  General SCF calculation program by
  Eric Jon Sundstrom, Paul Horn, Yuezhi Mao, Dmitri Zuev, Alec White,
  David Stuck, Shaama M.S., Shane Yost, Joonho Lee, David Small,
  Daniel Levine, Susi Lehtola, Hugh Burton, Evgeny Epifanovsky
 -----------------------------------------------------------------------
 Hartree-Fock
 using 4 threads for integral computing
 -------------------------------------------------------
 OpenMP Integral computing Module                
 Release: version 2.0, May 2017, Q-Chem Inc. Pleasanton 
 -------------------------------------------------------
 A restricted SCF calculation will be
 performed using DIIS
 SCF converges when DIIS error is below 1.0e-08
 ---------------------------------------
  Cycle       Energy         DIIS error
 ---------------------------------------
    1   -3427.3933899666      4.08e-02  
    2   -3426.9699999549      4.52e-03  
    3   -3427.0167717034      2.09e-03  
    4   -3427.0267933517      4.21e-04  
    5   -3427.0277886145      1.70e-04  
    6   -3427.0279769403      8.78e-05  
    7   -3427.0280246480      4.23e-05  
    8   -3427.0280436450      2.53e-05  
    9   -3427.0280475377      8.47e-06  
   10   -3427.0280484389      3.66e-06  
   11   -3427.0280485680      1.06e-06  
   12   -3427.0280485783      2.55e-07  
   13   -3427.0280485787      6.55e-08  
   14   -3427.0280485788      1.89e-08  
   15   -3427.0280485787      5.47e-09  Convergence criterion met
 ---------------------------------------
 SCF time:   CPU 11.44s  wall 3.00s 
 SCF   energy in the final basis set =    -3427.0280485787
 Total energy in the final basis set =    -3427.0280485787


 ------------------------------------------------------------------------------

   CCMAN2: suite of methods based on coupled cluster
           and equation of motion theories.

   Components:
   * libvmm-1.3-trunk
     by Evgeny Epifanovsky, Ilya Kaliman.
   * libtensor-2.5-trunk
     by Evgeny Epifanovsky, Michael Wormit, Dmitry Zuev, Sam Manzer, 
        Ilya Kaliman.
   * libcc-2.5-trunk
     by Evgeny Epifanovsky, Arik Landau, Tomasz Kus, Kirill Khistyaev, 
        Dmitry Zuev, Prashant Manohar, Xintian Feng, Anna Krylov, 
        Matthew Goldey, Alec White, Thomas Jagau, Kaushik Nanda, 
        Anastasia Gunina, Alexander Kunitsa, Joonho Lee.

   CCMAN original authors:
   Anna I. Krylov, C. David Sherrill, Steven R. Gwaltney,
   Edward F. C. Byrd (2000)
   Sergey V. Levchenko, Lyudmila V. Slipchenko, Tao Wang,
   Ana-Maria C. Cristian (2003)
   Piotr A. Pieniazek, C. Melania Oana, Evgeny Epifanovsky (2007)
   Prashant Manohar (2009)

 ------------------------------------------------------------------------------


 Allocating and initializing 30808MB of RAM...
 Calculation will run on 4 cores.


 Alpha MOs, Restricted
 -- Occupied --                  
-490.07 -104.86  -80.07  -65.20  -58.56  -58.56  -58.56  -15.65
  1 A'    2 A'    3 A'    4 A'    5 A'    1 A"    6 A'    7 A'                 
-10.584  -9.881  -8.052  -8.050  -8.049  -7.610  -7.496  -7.485
  8 A'    9 A'   10 A'    2 A"   11 A'   12 A'   13 A'    3 A"                 
 -7.485  -5.502  -5.501  -5.500  -3.237  -3.231  -3.231  -3.218
 14 A'   15 A'    4 A"   16 A'   17 A'    5 A"   18 A'   19 A'                 
 -3.218  -1.225  -1.123  -0.994  -0.749  -0.597  -0.577  -0.541
  6 A"   20 A'   21 A'   22 A'   23 A'   24 A'   25 A'    7 A"                 
 -0.489  -0.480  -0.453  -0.412  -0.397
  8 A"   26 A'   27 A'   28 A'    9 A"                                         
 -- Virtual --                   
 -0.003   0.041   0.056   0.071   0.076   0.084   0.105   0.117
 10 A"   29 A'   30 A'   31 A'   32 A'   11 A"   33 A'   34 A'                 
  0.120   0.132   0.144   0.155   0.163   0.173   0.214   0.235
 12 A"   35 A'   36 A'   13 A"   37 A'   38 A'   39 A'   40 A'                 
  0.239   0.261   0.305   0.341   0.375   0.382   0.472   0.528
 14 A"   41 A'   42 A'   43 A'   44 A'   15 A"   45 A'   46 A'                 
  0.554   0.568   0.581   0.607   0.629   0.722   0.749   0.755
 16 A"   47 A'   48 A'   17 A"   49 A'   50 A'   18 A"   19 A"                 
  0.760   0.794   0.812   0.823   0.843   0.875   0.937   1.057
 51 A'   52 A'   20 A"   53 A'   54 A'   21 A"   55 A'   56 A'                 
  1.093   1.105   1.131   1.135   1.166   1.182   1.186   1.200
 22 A"   57 A'   23 A"   58 A'   59 A'   60 A'   24 A"   61 A'                 
  1.296   1.439   1.492   1.774   1.859   1.973   2.196   2.257
 62 A'   63 A'   64 A'   25 A"   65 A'   66 A'   26 A"   67 A'                 
  2.288   2.364   2.416   2.464   2.611   2.627   2.704   2.791
 68 A'   27 A"   28 A"   69 A'   29 A"   70 A'   71 A'   72 A'                 
  2.947   4.236   4.279   4.459   4.518   4.532   4.566   4.595
 73 A'   30 A"   74 A'   75 A'   31 A"   76 A'   32 A"   77 A'                 
  4.892   7.218   7.487   8.186   8.205   8.277  10.364  14.699
 78 A'   79 A'   80 A'   33 A"   81 A'   82 A'   83 A'   34 A"                 
 14.799  14.878  26.679  26.730  27.005  36.673  49.481 166.103
 84 A'   85 A'   35 A"   86 A'   87 A'   88 A'   89 A'   90 A'                 
219.219 293.862 293.881 293.9851028.428
 91 A'   36 A"   92 A'   93 A'   94 A'                                         

 Beta MOs, Restricted
 -- Occupied --                  
-490.07 -104.86  -80.07  -65.20  -58.56  -58.56  -58.56  -15.65
  1 A'    2 A'    3 A'    4 A'    5 A'    1 A"    6 A'    7 A'                 
-10.584  -9.881  -8.052  -8.050  -8.049  -7.610  -7.496  -7.485
  8 A'    9 A'   10 A'    2 A"   11 A'   12 A'   13 A'    3 A"                 
 -7.485  -5.502  -5.501  -5.500  -3.237  -3.231  -3.231  -3.218
 14 A'   15 A'    4 A"   16 A'   17 A'    5 A"   18 A'   19 A'                 
 -3.218  -1.225  -1.123  -0.994  -0.749  -0.597  -0.577  -0.541
  6 A"   20 A'   21 A'   22 A'   23 A'   24 A'   25 A'    7 A"                 
 -0.489  -0.480  -0.453  -0.412  -0.397
  8 A"   26 A'   27 A'   28 A'    9 A"                                         
 -- Virtual --                   
 -0.003   0.041   0.056   0.071   0.076   0.084   0.105   0.117
 10 A"   29 A'   30 A'   31 A'   32 A'   11 A"   33 A'   34 A'                 
  0.120   0.132   0.144   0.155   0.163   0.173   0.214   0.235
 12 A"   35 A'   36 A'   13 A"   37 A'   38 A'   39 A'   40 A'                 
  0.239   0.261   0.305   0.341   0.375   0.382   0.472   0.528
 14 A"   41 A'   42 A'   43 A'   44 A'   15 A"   45 A'   46 A'                 
  0.554   0.568   0.581   0.607   0.629   0.722   0.749   0.755
 16 A"   47 A'   48 A'   17 A"   49 A'   50 A'   18 A"   19 A"                 
  0.760   0.794   0.812   0.823   0.843   0.875   0.937   1.057
 51 A'   52 A'   20 A"   53 A'   54 A'   21 A"   55 A'   56 A'                 
  1.093   1.105   1.131   1.135   1.166   1.182   1.186   1.200
 22 A"   57 A'   23 A"   58 A'   59 A'   60 A'   24 A"   61 A'                 
  1.296   1.439   1.492   1.774   1.859   1.973   2.196   2.257
 62 A'   63 A'   64 A'   25 A"   65 A'   66 A'   26 A"   67 A'                 
  2.288   2.364   2.416   2.464   2.611   2.627   2.704   2.791
 68 A'   27 A"   28 A"   69 A'   29 A"   70 A'   71 A'   72 A'                 
  2.947   4.236   4.279   4.459   4.518   4.532   4.566   4.595
 73 A'   30 A"   74 A'   75 A'   31 A"   76 A'   32 A"   77 A'                 
  4.892   7.218   7.487   8.186   8.205   8.277  10.364  14.699
 78 A'   79 A'   80 A'   33 A"   81 A'   82 A'   83 A'   34 A"                 
 14.799  14.878  26.679  26.730  27.005  36.673  49.481 166.103
 84 A'   85 A'   35 A"   86 A'   87 A'   88 A'   89 A'   90 A'                 
219.219 293.862 293.881 293.9851028.428
 91 A'   36 A"   92 A'   93 A'   94 A'                                         

 Occupation and symmetry of molecular orbitals

 Point group: Cs (2 irreducible representations).

                           A'   A"    All 
 ------------------------------------------
 All molecular orbitals:
  - Alpha                  94   36    130 
  - Beta                   94   36    130 
 ------------------------------------------
 Alpha orbitals:
  - Frozen occupied        16   4     20  
  - Active occupied        12   5     17  
  - Active virtual         66   27    93  
  - Frozen virtual         0    0     0   
 ------------------------------------------
 Beta orbitals:
  - Frozen occupied        16   4     20  
  - Active occupied        12   5     17  
  - Active virtual         66   27    93  
  - Frozen virtual         0    0     0   
 ------------------------------------------

 Import integrals:   CPU 0.00 s  wall 0.00 s

 Import integrals:   CPU 38.64 s  wall 10.32 s

 MP2 amplitudes:   CPU 0.14 s  wall 0.11 s

Running a double precision version
           CCSD T amplitudes will be solved using DIIS.

           Start     Size      MaxIter   EConv     TConv     
           3         7         100       1.00e-07  1.00e-05  
 ------------------------------------------------------------------------------
           Energy (a.u.)   Ediff      Tdiff       Comment
 ------------------------------------------------------------------------------
         -3427.73793453                           
     1   -3427.72402898   1.39e-02   7.95e-01     
     2   -3427.74912367   2.51e-02   1.14e-01     
     3   -3427.74771332   1.41e-03   5.02e-02     
     4   -3427.75023541   2.52e-03   1.51e-02     Switched to DIIS steps.
     5   -3427.75108149   8.46e-04   1.22e-02     
     6   -3427.75110449   2.30e-05   2.44e-03     
     7   -3427.75110389   5.98e-07   1.25e-03     
     8   -3427.75110897   5.07e-06   2.87e-04     
     9   -3427.75110975   7.83e-07   1.93e-04     
    10   -3427.75110917   5.76e-07   6.21e-05     
    11   -3427.75110931   1.38e-07   2.71e-05     
    12   -3427.75110918   1.33e-07   1.17e-05     
    13   -3427.75110917   1.13e-08   3.57e-06     
 ------------------------------------------------------------------------------
         -3427.75110917                           CCSD T converged.

End of double precision
 SCF energy                 = -3427.02804858
 MP2 energy                 = -3427.73793453
 CCSD correlation energy     =    -0.72306059
 CCSD total energy           = -3427.75110917

 CCSD  T1^2 = 0.0131  T2^2 = 0.2784  Leading amplitudes:

 Amplitude    Orbitals with energies
  0.0280       9 (A") A                  ->    10 (A") A                  
              -0.3968                         -0.0026                     
  0.0280       9 (A") B                  ->    10 (A") B                  
              -0.3968                         -0.0026                     
 -0.0252       7 (A") A                  ->    10 (A") A                  
              -0.5412                         -0.0026                     
 -0.0252       7 (A") B                  ->    10 (A") B                  
              -0.5412                         -0.0026                     

 Amplitude    Orbitals with energies
 -0.0696       9 (A") A      9 (A") B    ->    10 (A") A     10 (A") B    
              -0.3968       -0.3968           -0.0026       -0.0026       
  0.0696       9 (A") A      9 (A") B    ->    10 (A") B     10 (A") A    
              -0.3968       -0.3968           -0.0026       -0.0026       
  0.0696       9 (A") B      9 (A") A    ->    10 (A") A     10 (A") B    
              -0.3968       -0.3968           -0.0026       -0.0026       
 -0.0696       9 (A") B      9 (A") A    ->    10 (A") B     10 (A") A    
              -0.3968       -0.3968           -0.0026       -0.0026       

 Computing CCSD intemediates for later calculations in double precision
 Finished.

Running a double precision version
           CCSD Lambda amplitudes will be solved using DIIS.
           Start     Size      MaxIter   EConv     LConv     
           3         7         100       1.00e-07  1.00e-05  
 ------------------------------------------------------------------------------
            Enorm      Ldiff       Comment
 ------------------------------------------------------------------------------
     1     5.49e-02   4.10e-02     
     2     1.45e-02   5.61e-03     
     3     6.15e-03   1.99e-03     
     4     3.52e-03   1.19e-03     Switched to DIIS steps.
     5     1.08e-03   6.48e-04     
     6     4.95e-04   1.67e-04     
     7     1.63e-04   3.78e-05     
     8     7.37e-05   2.39e-08     
     9     2.57e-05   2.95e-06     
    10     1.09e-05   9.63e-07     
    11     4.00e-06   1.47e-07     
    12     1.99e-06   5.82e-08     
    13     9.71e-07   8.53e-08     
    14     4.93e-07   1.28e-09     
    15     2.64e-07   2.77e-08     
    16     1.14e-07   5.50e-09     
    17     5.65e-08   2.09e-09     
 ------------------------------------------------------------------------------
                                   CCSD Lambda converged.

 Computing density matrices in double precision...
           Orbital response amplitudes will be solved using DIIS.
           Start     Size      MaxIter   EConv     LConv     
           3         7         100       1.00e-06  1.00e-06  
 ------------------------------------------------------------------------------
            Enorm      Ldiff       Comment
 ------------------------------------------------------------------------------
     1     1.11e-01   1.45e-03     
     2     1.02e-01   8.46e-03     
     3     1.14e-01   1.57e-02     
     4     2.23e-02   3.84e-02     Switched to DIIS steps.
     5     6.54e-03   7.73e-03     
     6     1.37e-03   4.31e-04     
     7     6.81e-04   4.69e-05     
     8     1.21e-04   1.62e-04     
     9     5.42e-05   8.13e-06     
    10     1.35e-05   8.76e-06     
    11     3.84e-06   1.04e-06     
    12     2.30e-06   2.40e-07     
    13     6.62e-07   2.35e-07     
 ------------------------------------------------------------------------------
                                   Orbital response converged.

 Computing density matrices... Done.
 CCSD calculation:   CPU 451.58 s  wall 118.77 s

 Transferring MO TPDM to AO TPDM
 Transferring g2_o1o1o1o1
 Transferring g2_o1o1o1v1
 Transferring g2_o1o1v1v1
 Transferring g2_o1v1o1v1
 Transferring g2_o1v1v1v1
 Transferring g2_v1v1v1v1
 Adding separable TPDM
 Computing TPDM gradient
 --------------------------------------------------------
 2e gradient
  Atom          X               Y               Z
 --------------------------------------------------------
    1        -41.785916        1.265377        0.000000  
    2          5.292397      -17.545058        0.000000  
    3          9.436179       24.457173       -0.000000  
    4         27.057340       -8.177492        0.000000  
 --------------------------------------------------------
 --------------------------------------------------------
 Final gradient
  Atom          X               Y               Z
 --------------------------------------------------------
    1        -41.785916        1.265377        0.000000  
    2          5.292397      -17.545058        0.000000  
    3          9.436179       24.457173       -0.000000  
    4         27.057340       -8.177492        0.000000  
 --------------------------------------------------------
 Analytic gradient from two-electron contribution:   CPU 244.25 s  wall 83.89 s

 Total ccman2 time:   CPU 738.46 s  wall 214.38 s


 --------------------------------------------------------------
             Orbital Energies (a.u.) and Symmetries
 --------------------------------------------------------------

 Alpha MOs, Restricted
 -- Occupied --                  
-490.07 -104.86  -80.07  -65.20  -58.56  -58.56  -15.65  -10.58
  1 A'    2 A'    3 A'    4 A'    5 A'    6 A'    7 A'    8 A'                 
 -9.881  -8.052  -8.049  -7.610  -7.496  -7.485  -5.502  -5.500
  9 A'   10 A'   11 A'   12 A'   13 A'   14 A'   15 A'   16 A'                 
-58.560  -8.050  -7.485  -5.501  -3.237  -3.231  -3.218  -1.225
  1 A"    2 A"    3 A"    4 A"   17 A'   18 A'   19 A'   20 A'                 
 -1.123  -0.994  -0.749  -0.597  -0.577  -0.480  -0.453  -0.412
 21 A'   22 A'   23 A'   24 A'   25 A'   26 A'   27 A'   28 A'                 
 -3.231  -3.218  -0.541  -0.489  -0.397
  5 A"    6 A"    7 A"    8 A"    9 A"                                         
 -- Virtual --                   
  0.041   0.056   0.071   0.076   0.105   0.117   0.132   0.144
 29 A'   30 A'   31 A'   32 A'   33 A'   34 A'   35 A'   36 A'                 
  0.163   0.173   0.214   0.235   0.261   0.305   0.341   0.375
 37 A'   38 A'   39 A'   40 A'   41 A'   42 A'   43 A'   44 A'                 
  0.472   0.528   0.568   0.581   0.629   0.722   0.760   0.794
 45 A'   46 A'   47 A'   48 A'   49 A'   50 A'   51 A'   52 A'                 
  0.823   0.843   0.937   1.057   1.105   1.135   1.166   1.182
 53 A'   54 A'   55 A'   56 A'   57 A'   58 A'   59 A'   60 A'                 
  1.200   1.296   1.439   1.492   1.859   1.973   2.257   2.288
 61 A'   62 A'   63 A'   64 A'   65 A'   66 A'   67 A'   68 A'                 
  2.464   2.627   2.704   2.791   2.947   4.279   4.459   4.532
 69 A'   70 A'   71 A'   72 A'   73 A'   74 A'   75 A'   76 A'                 
  4.595   4.892   7.218   7.487   8.205   8.277  10.364  14.799
 77 A'   78 A'   79 A'   80 A'   81 A'   82 A'   83 A'   84 A'                 
 14.878  26.730  27.005  36.673  49.481 166.103 219.219 293.881
 85 A'   86 A'   87 A'   88 A'   89 A'   90 A'   91 A'   92 A'                 
293.9851028.428  -0.003   0.084   0.120   0.155   0.239   0.382
 93 A'   94 A'   10 A"   11 A"   12 A"   13 A"   14 A"   15 A"                 
  0.554   0.607   0.749   0.755   0.812   0.875   1.093   1.131
 16 A"   17 A"   18 A"   19 A"   20 A"   21 A"   22 A"   23 A"                 
  1.186   1.774   2.196   2.364   2.416   2.611   4.236   4.518
 24 A"   25 A"   26 A"   27 A"   28 A"   29 A"   30 A"   31 A"                 
  4.566   8.186  14.699  26.679 293.862
 32 A"   33 A"   34 A"   35 A"   36 A"                                         

 Beta MOs, Restricted
 -- Occupied --                  
-490.07 -104.86  -80.07  -65.20  -58.56  -58.56  -15.65  -10.58
  1 A'    2 A'    3 A'    4 A'    5 A'    6 A'    7 A'    8 A'                 
 -9.881  -8.052  -8.049  -7.610  -7.496  -7.485  -5.502  -5.500
  9 A'   10 A'   11 A'   12 A'   13 A'   14 A'   15 A'   16 A'                 
-58.560  -8.050  -7.485  -5.501  -3.237  -3.231  -3.218  -1.225
  1 A"    2 A"    3 A"    4 A"   17 A'   18 A'   19 A'   20 A'                 
 -1.123  -0.994  -0.749  -0.597  -0.577  -0.480  -0.453  -0.412
 21 A'   22 A'   23 A'   24 A'   25 A'   26 A'   27 A'   28 A'                 
 -3.231  -3.218  -0.541  -0.489  -0.397
  5 A"    6 A"    7 A"    8 A"    9 A"                                         
 -- Virtual --                   
  0.041   0.056   0.071   0.076   0.105   0.117   0.132   0.144
 29 A'   30 A'   31 A'   32 A'   33 A'   34 A'   35 A'   36 A'                 
  0.163   0.173   0.214   0.235   0.261   0.305   0.341   0.375
 37 A'   38 A'   39 A'   40 A'   41 A'   42 A'   43 A'   44 A'                 
  0.472   0.528   0.568   0.581   0.629   0.722   0.760   0.794
 45 A'   46 A'   47 A'   48 A'   49 A'   50 A'   51 A'   52 A'                 
  0.823   0.843   0.937   1.057   1.105   1.135   1.166   1.182
 53 A'   54 A'   55 A'   56 A'   57 A'   58 A'   59 A'   60 A'                 
  1.200   1.296   1.439   1.492   1.859   1.973   2.257   2.288
 61 A'   62 A'   63 A'   64 A'   65 A'   66 A'   67 A'   68 A'                 
  2.464   2.627   2.704   2.791   2.947   4.279   4.459   4.532
 69 A'   70 A'   71 A'   72 A'   73 A'   74 A'   75 A'   76 A'                 
  4.595   4.892   7.218   7.487   8.205   8.277  10.364  14.799
 77 A'   78 A'   79 A'   80 A'   81 A'   82 A'   83 A'   84 A'                 
 14.878  26.730  27.005  36.673  49.481 166.103 219.219 293.881
 85 A'   86 A'   87 A'   88 A'   89 A'   90 A'   91 A'   92 A'                 
293.9851028.428  -0.003   0.084   0.120   0.155   0.239   0.382
 93 A'   94 A'   10 A"   11 A"   12 A"   13 A"   14 A"   15 A"                 
  0.554   0.607   0.749   0.755   0.812   0.875   1.093   1.131
 16 A"   17 A"   18 A"   19 A"   20 A"   21 A"   22 A"   23 A"                 
  1.186   1.774   2.196   2.364   2.416   2.611   4.236   4.518
 24 A"   25 A"   26 A"   27 A"   28 A"   29 A"   30 A"   31 A"                 
  4.566   8.186  14.699  26.679 293.862
 32 A"   33 A"   34 A"   35 A"   36 A"                                         
 --------------------------------------------------------------

          Ground-State Mulliken Net Atomic Charges

     Atom                 Charge (a.u.)
  ----------------------------------------
      1 Br                    0.029330
      2 N                    -0.250917
      3 P                     0.316142
      4 Cl                   -0.094554
  ----------------------------------------
  Sum of atomic charges =    -0.000000

 -----------------------------------------------------------------
                    Cartesian Multipole Moments
 -----------------------------------------------------------------
    Charge (ESU x 10^10)
                -0.0000
    Dipole Moment (Debye)
         X       0.5510      Y      -2.0311      Z       0.0000
       Tot       2.1045
    Quadrupole Moments (Debye-Ang)
        XX     -50.2262     XY       1.1512     YY     -51.2459
        XZ       0.0000     YZ      -0.0000     ZZ     -49.0252
    Octopole Moments (Debye-Ang^2)
       XXX      67.3950    XXY      -0.7884    XYY      15.1267
       YYY       2.1023    XXZ       0.0000    XYZ       0.0000
       YYZ      -0.0000    XZZ      14.4943    YZZ       0.1594
       ZZZ      -0.0000
    Hexadecapole Moments (Debye-Ang^3)
      XXXX   -1100.9559   XXXY     -10.4511   XXYY    -206.7469
      XYYY       0.4080   YYYY    -123.3275   XXXZ       0.0000
      XXYZ      -0.0000   XYYZ       0.0000   YYYZ      -0.0000
      XXZZ    -200.9001   XYZZ       1.1145   YYZZ     -29.8400
      XZZZ       0.0000   YZZZ      -0.0000   ZZZZ     -60.5934
 -----------------------------------------------------------------
 DrvMan completing analytic gradient of the correlated energy
 Correlated dipole moment
            1
    1   0.2167718
    2  -0.7990949
    3   0.0000000
 Energy read as -3427.751109169
 Full Analytical Gradient: (in a.u., or Hartree/Bohr)
             1             2             3             4
    1    0.00192394    0.00196856    0.00346993   -0.00736243
    2    0.00063080    0.00035245   -0.00396540    0.00298215
    3    0.00000000   -0.00000000    0.00000000    0.00000000
 Gradient time:  CPU 0.77 s  wall 0.81 s
 Geometry Optimization Parameters
   NAtoms,    NIC,     NZ,  NCons,   NDum,   NFix, NCnnct, MaxDiis
        4      19       4       0       0       0       0       0


** GEOMETRY OPTIMIZATION IN DELOCALIZED INTERNAL COORDINATES **
   Searching for a Minimum

   Optimization Cycle:   1

                       Coordinates (Angstroms)
     ATOM                X               Y               Z
      1  Br        1.8179723156    0.0518899689    0.0000000000
      2  N        -0.0165744035    0.5435614440    0.0000000000
      3  P        -1.0082410401   -0.6977384897    0.0000000000
      4  Cl       -2.8464349776    0.2849999015    0.0000000000
   Point Group: cs    Number of degrees of freedom:     5


   Energy is  -3427.751109169


 Attempting to Generate Delocalized Internal Coordinates

  5 Hessian modes will be used to form the next step
  Hessian Eigenvalues:
     0.089908    0.213868    0.250000    0.264767    0.483153

 Minimum Search - Taking Simple RFO Step
 Searching for Lamda that Minimizes Along All modes
 Value Taken    Lamda =  -0.00031893
 Step Taken.  Stepsize is  0.039782

                             Maximum     Tolerance    Cnvgd?
         Gradient           0.006018      0.000300      NO
         Displacement       0.032548      0.001200      NO
         Energy change     *********      0.000001      NO


 New Cartesian Coordinates Obtained by Inverse Iteration

 Displacement from previous Coordinates is:  0.042833
 ----------------------------------------------------------------
             Standard Nuclear Orientation (Angstroms)
    I     Atom           X                Y                Z
 ----------------------------------------------------------------
    1      Br      1.8069753273     0.0503577524     0.0000000000
    2      N      -0.0240773171     0.5463538044     0.0000000000
    3      P      -1.0077740865    -0.6980596144     0.0000000000
    4      Cl     -2.8284020293     0.2840608823     0.0000000000
 ----------------------------------------------------------------
 Molecular Point Group                 Cs    NOp =  2
 Largest Abelian Subgroup              Cs    NOp =  2
 Nuclear Repulsion Energy =   354.1856892568 hartrees
 There are       37 alpha and       37 beta electrons
 Applying Cartesian multipole field
    Component          Value
    ---------          -----
     (2,0,0)        1.00000E-11
     (0,2,0)        2.00000E-11
     (0,0,2)       -3.00000E-11
 Nucleus-field energy     =     0.0000000103 hartrees
 Requested basis set is 6-311++G(d,p)
 There are 51 shells and 130 basis functions
 A cutoff of  1.0D-14 yielded   1116 shell pairs
 There are      7782 function pairs (      8530 Cartesian)
 Smallest overlap matrix eigenvalue = 2.29E-03
 Guess MOs from SCF MO coefficient file

 -----------------------------------------------------------------------
  General SCF calculation program by
  Eric Jon Sundstrom, Paul Horn, Yuezhi Mao, Dmitri Zuev, Alec White,
  David Stuck, Shaama M.S., Shane Yost, Joonho Lee, David Small,
  Daniel Levine, Susi Lehtola, Hugh Burton, Evgeny Epifanovsky
 -----------------------------------------------------------------------
 Hartree-Fock
 using 4 threads for integral computing
 -------------------------------------------------------
 OpenMP Integral computing Module                
 Release: version 2.0, May 2017, Q-Chem Inc. Pleasanton 
 -------------------------------------------------------
 A restricted SCF calculation will be
 performed using DIIS
 SCF converges when DIIS error is below 1.0e-08
 ---------------------------------------
  Cycle       Energy         DIIS error
 ---------------------------------------
    1   -3427.0284333955      1.54e-04  
    2   -3427.0285042602      3.97e-05  
    3   -3427.0285116801      1.71e-05  
    4   -3427.0285129606      8.29e-06  
    5   -3427.0285132436      3.53e-06  
    6   -3427.0285133239      1.39e-06  
    7   -3427.0285133360      4.99e-07  
    8   -3427.0285133378      2.64e-07  
    9   -3427.0285133383      9.39e-08  
   10   -3427.0285133384      3.16e-08  
   11   -3427.0285133384      9.85e-09  Convergence criterion met
 ---------------------------------------
 SCF time:   CPU 8.40s  wall 2.00s 
 SCF   energy in the final basis set =    -3427.0285133384
 Total energy in the final basis set =    -3427.0285133384


 ------------------------------------------------------------------------------

   CCMAN2: suite of methods based on coupled cluster
           and equation of motion theories.

   Components:
   * libvmm-1.3-trunk
     by Evgeny Epifanovsky, Ilya Kaliman.
   * libtensor-2.5-trunk
     by Evgeny Epifanovsky, Michael Wormit, Dmitry Zuev, Sam Manzer, 
        Ilya Kaliman.
   * libcc-2.5-trunk
     by Evgeny Epifanovsky, Arik Landau, Tomasz Kus, Kirill Khistyaev, 
        Dmitry Zuev, Prashant Manohar, Xintian Feng, Anna Krylov, 
        Matthew Goldey, Alec White, Thomas Jagau, Kaushik Nanda, 
        Anastasia Gunina, Alexander Kunitsa, Joonho Lee.

   CCMAN original authors:
   Anna I. Krylov, C. David Sherrill, Steven R. Gwaltney,
   Edward F. C. Byrd (2000)
   Sergey V. Levchenko, Lyudmila V. Slipchenko, Tao Wang,
   Ana-Maria C. Cristian (2003)
   Piotr A. Pieniazek, C. Melania Oana, Evgeny Epifanovsky (2007)
   Prashant Manohar (2009)

 ------------------------------------------------------------------------------


 Allocating and initializing 30808MB of RAM...
 Calculation will run on 4 cores.


 Alpha MOs, Restricted
 -- Occupied --                  
-490.07 -104.86  -80.07  -65.20  -58.56  -58.56  -58.56  -15.65
  1 A'    2 A'    3 A'    4 A'    5 A'    1 A"    6 A'    7 A'                 
-10.586  -9.880  -8.054  -8.051  -8.051  -7.608  -7.495  -7.484
  8 A'    9 A'   10 A'    2 A"   11 A'   12 A'   13 A'   14 A'                 
 -7.484  -5.500  -5.499  -5.499  -3.236  -3.230  -3.230  -3.216
  3 A"   15 A'    4 A"   16 A'   17 A'    5 A"   18 A'   19 A'                 
 -3.216  -1.227  -1.126  -0.993  -0.749  -0.598  -0.579  -0.543
  6 A"   20 A'   21 A'   22 A'   23 A'   24 A'   25 A'    7 A"                 
 -0.489  -0.481  -0.453  -0.412  -0.396
  8 A"   26 A'   27 A'   28 A'    9 A"                                         
 -- Virtual --                   
 -0.002   0.044   0.056   0.071   0.076   0.084   0.107   0.118
 10 A"   29 A'   30 A'   31 A'   32 A'   11 A"   33 A'   34 A'                 
  0.121   0.133   0.144   0.155   0.163   0.173   0.214   0.235
 12 A"   35 A'   36 A'   13 A"   37 A'   38 A'   39 A'   40 A'                 
  0.239   0.261   0.305   0.342   0.375   0.382   0.473   0.528
 14 A"   41 A'   42 A'   43 A'   44 A'   15 A"   45 A'   46 A'                 
  0.555   0.568   0.581   0.607   0.629   0.721   0.751   0.756
 16 A"   47 A'   48 A'   17 A"   49 A'   50 A'   18 A"   19 A"                 
  0.760   0.794   0.809   0.822   0.845   0.876   0.941   1.056
 51 A'   52 A'   20 A"   53 A'   54 A'   21 A"   55 A'   56 A'                 
  1.093   1.102   1.130   1.136   1.167   1.183   1.189   1.205
 22 A"   57 A'   23 A"   58 A'   59 A'   60 A'   24 A"   61 A'                 
  1.301   1.440   1.501   1.775   1.861   1.973   2.197   2.260
 62 A'   63 A'   64 A'   25 A"   65 A'   66 A'   26 A"   67 A'                 
  2.290   2.367   2.418   2.467   2.610   2.626   2.705   2.793
 68 A'   27 A"   28 A"   69 A'   29 A"   70 A'   71 A'   72 A'                 
  2.952   4.236   4.282   4.463   4.519   4.533   4.568   4.596
 73 A'   30 A"   74 A'   75 A'   31 A"   76 A'   32 A"   77 A'                 
  4.893   7.221   7.491   8.187   8.206   8.278  10.364  14.700
 78 A'   79 A'   80 A'   33 A"   81 A'   82 A'   83 A'   34 A"                 
 14.801  14.882  26.679  26.732  27.016  36.675  49.484 166.108
 84 A'   85 A'   35 A"   86 A'   87 A'   88 A'   89 A'   90 A'                 
219.220 293.863 293.882 293.9871028.431
 91 A'   36 A"   92 A'   93 A'   94 A'                                         

 Beta MOs, Restricted
 -- Occupied --                  
-490.07 -104.86  -80.07  -65.20  -58.56  -58.56  -58.56  -15.65
  1 A'    2 A'    3 A'    4 A'    5 A'    1 A"    6 A'    7 A'                 
-10.586  -9.880  -8.054  -8.051  -8.051  -7.608  -7.495  -7.484
  8 A'    9 A'   10 A'    2 A"   11 A'   12 A'   13 A'   14 A'                 
 -7.484  -5.500  -5.499  -5.499  -3.236  -3.230  -3.230  -3.216
  3 A"   15 A'    4 A"   16 A'   17 A'    5 A"   18 A'   19 A'                 
 -3.216  -1.227  -1.126  -0.993  -0.749  -0.598  -0.579  -0.543
  6 A"   20 A'   21 A'   22 A'   23 A'   24 A'   25 A'    7 A"                 
 -0.489  -0.481  -0.453  -0.412  -0.396
  8 A"   26 A'   27 A'   28 A'    9 A"                                         
 -- Virtual --                   
 -0.002   0.044   0.056   0.071   0.076   0.084   0.107   0.118
 10 A"   29 A'   30 A'   31 A'   32 A'   11 A"   33 A'   34 A'                 
  0.121   0.133   0.144   0.155   0.163   0.173   0.214   0.235
 12 A"   35 A'   36 A'   13 A"   37 A'   38 A'   39 A'   40 A'                 
  0.239   0.261   0.305   0.342   0.375   0.382   0.473   0.528
 14 A"   41 A'   42 A'   43 A'   44 A'   15 A"   45 A'   46 A'                 
  0.555   0.568   0.581   0.607   0.629   0.721   0.751   0.756
 16 A"   47 A'   48 A'   17 A"   49 A'   50 A'   18 A"   19 A"                 
  0.760   0.794   0.809   0.822   0.845   0.876   0.941   1.056
 51 A'   52 A'   20 A"   53 A'   54 A'   21 A"   55 A'   56 A'                 
  1.093   1.102   1.130   1.136   1.167   1.183   1.189   1.205
 22 A"   57 A'   23 A"   58 A'   59 A'   60 A'   24 A"   61 A'                 
  1.301   1.440   1.501   1.775   1.861   1.973   2.197   2.260
 62 A'   63 A'   64 A'   25 A"   65 A'   66 A'   26 A"   67 A'                 
  2.290   2.367   2.418   2.467   2.610   2.626   2.705   2.793
 68 A'   27 A"   28 A"   69 A'   29 A"   70 A'   71 A'   72 A'                 
  2.952   4.236   4.282   4.463   4.519   4.533   4.568   4.596
 73 A'   30 A"   74 A'   75 A'   31 A"   76 A'   32 A"   77 A'                 
  4.893   7.221   7.491   8.187   8.206   8.278  10.364  14.700
 78 A'   79 A'   80 A'   33 A"   81 A'   82 A'   83 A'   34 A"                 
 14.801  14.882  26.679  26.732  27.016  36.675  49.484 166.108
 84 A'   85 A'   35 A"   86 A'   87 A'   88 A'   89 A'   90 A'                 
219.220 293.863 293.882 293.9871028.431
 91 A'   36 A"   92 A'   93 A'   94 A'                                         

 Occupation and symmetry of molecular orbitals

 Point group: Cs (2 irreducible representations).

                           A'   A"    All 
 ------------------------------------------
 All molecular orbitals:
  - Alpha                  94   36    130 
  - Beta                   94   36    130 
 ------------------------------------------
 Alpha orbitals:
  - Frozen occupied        16   4     20  
  - Active occupied        12   5     17  
  - Active virtual         66   27    93  
  - Frozen virtual         0    0     0   
 ------------------------------------------
 Beta orbitals:
  - Frozen occupied        16   4     20  
  - Active occupied        12   5     17  
  - Active virtual         66   27    93  
  - Frozen virtual         0    0     0   
 ------------------------------------------

 Import integrals:   CPU 0.00 s  wall 0.00 s

 Import integrals:   CPU 40.64 s  wall 11.15 s

 MP2 amplitudes:   CPU 0.14 s  wall 0.12 s

Running a double precision version
           CCSD T amplitudes will be solved using DIIS.

           Start     Size      MaxIter   EConv     TConv     
           3         7         100       1.00e-07  1.00e-05  
 ------------------------------------------------------------------------------
           Energy (a.u.)   Ediff      Tdiff       Comment
 ------------------------------------------------------------------------------
         -3427.73820169                           
     1   -3427.72439314   1.38e-02   7.94e-01     
     2   -3427.74934572   2.50e-02   1.14e-01     
     3   -3427.74796316   1.38e-03   4.99e-02     
     4   -3427.75046139   2.50e-03   1.49e-02     Switched to DIIS steps.
     5   -3427.75129718   8.36e-04   1.21e-02     
     6   -3427.75131886   2.17e-05   2.41e-03     
     7   -3427.75131845   4.19e-07   1.24e-03     
     8   -3427.75132350   5.05e-06   2.89e-04     
     9   -3427.75132419   6.96e-07   1.91e-04     
    10   -3427.75132364   5.47e-07   6.18e-05     
    11   -3427.75132376   1.20e-07   2.74e-05     
    12   -3427.75132363   1.31e-07   1.16e-05     
    13   -3427.75132362   1.31e-08   3.65e-06     
 ------------------------------------------------------------------------------
         -3427.75132362                           CCSD T converged.

End of double precision
 SCF energy                 = -3427.02851334
 MP2 energy                 = -3427.73820169
 CCSD correlation energy     =    -0.72281028
 CCSD total energy           = -3427.75132362

 CCSD  T1^2 = 0.0130  T2^2 = 0.2775  Leading amplitudes:

 Amplitude    Orbitals with energies
  0.0284       9 (A") A                  ->    10 (A") A                  
              -0.3958                         -0.0018                     
  0.0284       9 (A") B                  ->    10 (A") B                  
              -0.3958                         -0.0018                     
  0.0258       7 (A") A                  ->    10 (A") A                  
              -0.5427                         -0.0018                     
  0.0258       7 (A") B                  ->    10 (A") B                  
              -0.5427                         -0.0018                     

 Amplitude    Orbitals with energies
 -0.0689       9 (A") A      9 (A") B    ->    10 (A") A     10 (A") B    
              -0.3958       -0.3958           -0.0018       -0.0018       
  0.0689       9 (A") A      9 (A") B    ->    10 (A") B     10 (A") A    
              -0.3958       -0.3958           -0.0018       -0.0018       
  0.0689       9 (A") B      9 (A") A    ->    10 (A") A     10 (A") B    
              -0.3958       -0.3958           -0.0018       -0.0018       
 -0.0689       9 (A") B      9 (A") A    ->    10 (A") B     10 (A") A    
              -0.3958       -0.3958           -0.0018       -0.0018       

 Computing CCSD intemediates for later calculations in double precision
 Finished.

Running a double precision version
           CCSD Lambda amplitudes will be solved using DIIS.
           Start     Size      MaxIter   EConv     LConv     
           3         7         100       1.00e-07  1.00e-05  
 ------------------------------------------------------------------------------
            Enorm      Ldiff       Comment
 ------------------------------------------------------------------------------
     1     5.45e-02   4.07e-02     
     2     1.43e-02   5.56e-03     
     3     6.10e-03   1.97e-03     
     4     3.49e-03   1.18e-03     Switched to DIIS steps.
     5     1.07e-03   6.43e-04     
     6     4.87e-04   1.65e-04     
     7     1.61e-04   3.77e-05     
     8     7.26e-05   4.00e-07     
     9     2.51e-05   2.65e-06     
    10     1.05e-05   8.17e-07     
    11     3.67e-06   8.32e-08     
    12     1.75e-06   3.42e-08     
    13     8.03e-07   6.45e-08     
    14     3.95e-07   5.26e-09     
    15     2.12e-07   1.99e-08     
    16     9.50e-08   2.70e-09     
 ------------------------------------------------------------------------------
                                   CCSD Lambda converged.

 Computing density matrices in double precision...
           Orbital response amplitudes will be solved using DIIS.
           Start     Size      MaxIter   EConv     LConv     
           3         7         100       1.00e-06  1.00e-06  
 ------------------------------------------------------------------------------
            Enorm      Ldiff       Comment
 ------------------------------------------------------------------------------
     1     1.10e-01   1.63e-03     
     2     1.01e-01   8.61e-03     
     3     1.13e-01   1.51e-02     
     4     2.18e-02   3.78e-02     Switched to DIIS steps.
     5     6.44e-03   7.61e-03     
     6     1.33e-03   4.44e-04     
     7     6.61e-04   4.66e-05     
     8     1.17e-04   1.56e-04     
     9     5.25e-05   7.99e-06     
    10     1.30e-05   8.47e-06     
    11     3.73e-06   1.02e-06     
    12     2.21e-06   2.23e-07     
    13     6.64e-07   2.34e-07     
 ------------------------------------------------------------------------------
                                   Orbital response converged.

 Computing density matrices... Done.
 CCSD calculation:   CPU 444.21 s  wall 116.81 s

 Transferring MO TPDM to AO TPDM
 Transferring g2_o1o1o1o1
 Transferring g2_o1o1o1v1
 Transferring g2_o1o1v1v1
 Transferring g2_o1v1o1v1
 Transferring g2_o1v1v1v1
 Transferring g2_v1v1v1v1
 Adding separable TPDM
 Computing TPDM gradient
 --------------------------------------------------------
 2e gradient
  Atom          X               Y               Z
 --------------------------------------------------------
    1        -41.941841        1.283079        0.000000  
    2          5.286719      -17.695715       -0.000000  
    3          9.310735       24.778269       -0.000000  
    4         27.344386       -8.365633        0.000000  
 --------------------------------------------------------
 --------------------------------------------------------
 Final gradient
  Atom          X               Y               Z
 --------------------------------------------------------
    1        -41.941841        1.283079        0.000000  
    2          5.286719      -17.695715       -0.000000  
    3          9.310735       24.778269       -0.000000  
    4         27.344386       -8.365633        0.000000  
 --------------------------------------------------------
 Analytic gradient from two-electron contribution:   CPU 250.33 s  wall 87.44 s

 Total ccman2 time:   CPU 739.50 s  wall 216.99 s


 --------------------------------------------------------------
             Orbital Energies (a.u.) and Symmetries
 --------------------------------------------------------------

 Alpha MOs, Restricted
 -- Occupied --                  
-490.07 -104.86  -80.07  -65.20  -58.56  -58.56  -15.65  -10.59
  1 A'    2 A'    3 A'    4 A'    5 A'    6 A'    7 A'    8 A'                 
 -9.880  -8.054  -8.051  -7.608  -7.495  -7.484  -5.500  -5.499
  9 A'   10 A'   11 A'   12 A'   13 A'   14 A'   15 A'   16 A'                 
-58.559  -8.051  -7.484  -5.499  -3.236  -3.230  -3.216  -1.227
  1 A"    2 A"    3 A"    4 A"   17 A'   18 A'   19 A'   20 A'                 
 -1.126  -0.993  -0.749  -0.598  -0.579  -0.481  -0.453  -0.412
 21 A'   22 A'   23 A'   24 A'   25 A'   26 A'   27 A'   28 A'                 
 -3.230  -3.216  -0.543  -0.489  -0.396
  5 A"    6 A"    7 A"    8 A"    9 A"                                         
 -- Virtual --                   
  0.044   0.056   0.071   0.076   0.107   0.118   0.133   0.144
 29 A'   30 A'   31 A'   32 A'   33 A'   34 A'   35 A'   36 A'                 
  0.163   0.173   0.214   0.235   0.261   0.305   0.342   0.375
 37 A'   38 A'   39 A'   40 A'   41 A'   42 A'   43 A'   44 A'                 
  0.473   0.528   0.568   0.581   0.629   0.721   0.760   0.794
 45 A'   46 A'   47 A'   48 A'   49 A'   50 A'   51 A'   52 A'                 
  0.822   0.845   0.941   1.056   1.102   1.136   1.167   1.183
 53 A'   54 A'   55 A'   56 A'   57 A'   58 A'   59 A'   60 A'                 
  1.205   1.301   1.440   1.501   1.861   1.973   2.260   2.290
 61 A'   62 A'   63 A'   64 A'   65 A'   66 A'   67 A'   68 A'                 
  2.467   2.626   2.705   2.793   2.952   4.282   4.463   4.533
 69 A'   70 A'   71 A'   72 A'   73 A'   74 A'   75 A'   76 A'                 
  4.596   4.893   7.221   7.491   8.206   8.278  10.364  14.801
 77 A'   78 A'   79 A'   80 A'   81 A'   82 A'   83 A'   84 A'                 
 14.882  26.732  27.016  36.675  49.484 166.108 219.220 293.882
 85 A'   86 A'   87 A'   88 A'   89 A'   90 A'   91 A'   92 A'                 
293.9871028.431  -0.002   0.084   0.121   0.155   0.239   0.382
 93 A'   94 A'   10 A"   11 A"   12 A"   13 A"   14 A"   15 A"                 
  0.555   0.607   0.751   0.756   0.809   0.876   1.093   1.130
 16 A"   17 A"   18 A"   19 A"   20 A"   21 A"   22 A"   23 A"                 
  1.189   1.775   2.197   2.367   2.418   2.610   4.236   4.519
 24 A"   25 A"   26 A"   27 A"   28 A"   29 A"   30 A"   31 A"                 
  4.568   8.187  14.700  26.679 293.863
 32 A"   33 A"   34 A"   35 A"   36 A"                                         

 Beta MOs, Restricted
 -- Occupied --                  
-490.07 -104.86  -80.07  -65.20  -58.56  -58.56  -15.65  -10.59
  1 A'    2 A'    3 A'    4 A'    5 A'    6 A'    7 A'    8 A'                 
 -9.880  -8.054  -8.051  -7.608  -7.495  -7.484  -5.500  -5.499
  9 A'   10 A'   11 A'   12 A'   13 A'   14 A'   15 A'   16 A'                 
-58.559  -8.051  -7.484  -5.499  -3.236  -3.230  -3.216  -1.227
  1 A"    2 A"    3 A"    4 A"   17 A'   18 A'   19 A'   20 A'                 
 -1.126  -0.993  -0.749  -0.598  -0.579  -0.481  -0.453  -0.412
 21 A'   22 A'   23 A'   24 A'   25 A'   26 A'   27 A'   28 A'                 
 -3.230  -3.216  -0.543  -0.489  -0.396
  5 A"    6 A"    7 A"    8 A"    9 A"                                         
 -- Virtual --                   
  0.044   0.056   0.071   0.076   0.107   0.118   0.133   0.144
 29 A'   30 A'   31 A'   32 A'   33 A'   34 A'   35 A'   36 A'                 
  0.163   0.173   0.214   0.235   0.261   0.305   0.342   0.375
 37 A'   38 A'   39 A'   40 A'   41 A'   42 A'   43 A'   44 A'                 
  0.473   0.528   0.568   0.581   0.629   0.721   0.760   0.794
 45 A'   46 A'   47 A'   48 A'   49 A'   50 A'   51 A'   52 A'                 
  0.822   0.845   0.941   1.056   1.102   1.136   1.167   1.183
 53 A'   54 A'   55 A'   56 A'   57 A'   58 A'   59 A'   60 A'                 
  1.205   1.301   1.440   1.501   1.861   1.973   2.260   2.290
 61 A'   62 A'   63 A'   64 A'   65 A'   66 A'   67 A'   68 A'                 
  2.467   2.626   2.705   2.793   2.952   4.282   4.463   4.533
 69 A'   70 A'   71 A'   72 A'   73 A'   74 A'   75 A'   76 A'                 
  4.596   4.893   7.221   7.491   8.206   8.278  10.364  14.801
 77 A'   78 A'   79 A'   80 A'   81 A'   82 A'   83 A'   84 A'                 
 14.882  26.732  27.016  36.675  49.484 166.108 219.220 293.882
 85 A'   86 A'   87 A'   88 A'   89 A'   90 A'   91 A'   92 A'                 
293.9871028.431  -0.002   0.084   0.121   0.155   0.239   0.382
 93 A'   94 A'   10 A"   11 A"   12 A"   13 A"   14 A"   15 A"                 
  0.555   0.607   0.751   0.756   0.809   0.876   1.093   1.130
 16 A"   17 A"   18 A"   19 A"   20 A"   21 A"   22 A"   23 A"                 
  1.189   1.775   2.197   2.367   2.418   2.610   4.236   4.519
 24 A"   25 A"   26 A"   27 A"   28 A"   29 A"   30 A"   31 A"                 
  4.568   8.187  14.700  26.679 293.863
 32 A"   33 A"   34 A"   35 A"   36 A"                                         
 --------------------------------------------------------------

          Ground-State Mulliken Net Atomic Charges

     Atom                 Charge (a.u.)
  ----------------------------------------
      1 Br                    0.026562
      2 N                    -0.252335
      3 P                     0.314526
      4 Cl                   -0.088753
  ----------------------------------------
  Sum of atomic charges =     0.000000

 -----------------------------------------------------------------
                    Cartesian Multipole Moments
 -----------------------------------------------------------------
    Charge (ESU x 10^10)
                 0.0000
    Dipole Moment (Debye)
         X       0.4530      Y      -2.0163      Z       0.0000
       Tot       2.0666
    Quadrupole Moments (Debye-Ang)
        XX     -50.0354     XY       1.1218     YY     -51.2338
        XZ      -0.0000     YZ      -0.0000     ZZ     -48.9882
    Octopole Moments (Debye-Ang^2)
       XXX      66.1740    XXY      -0.7153    XYY      15.0258
       YYY       2.2659    XXZ      -0.0000    XYZ       0.0000
       YYZ       0.0000    XZZ      14.3650    YZZ       0.1968
       ZZZ       0.0000
    Hexadecapole Moments (Debye-Ang^3)
      XXXX   -1086.8468   XXXY     -10.7558   XXYY    -204.3522
      XYYY       0.2727   YYYY    -123.4516   XXXZ       0.0000
      XXYZ      -0.0000   XYYZ      -0.0000   YYYZ      -0.0000
      XXZZ    -198.5441   XYZZ       1.0796   YYZZ     -29.8333
      XZZZ      -0.0000   YZZZ      -0.0000   ZZZZ     -60.4961
 -----------------------------------------------------------------
 DrvMan completing analytic gradient of the correlated energy
 Correlated dipole moment
            1
    1   0.1782248
    2  -0.7932802
    3   0.0000000
 Energy read as -3427.751323620
 Full Analytical Gradient: (in a.u., or Hartree/Bohr)
             1             2             3             4
    1    0.00034351    0.00003507    0.00236650   -0.00274508
    2    0.00050964   -0.00097804   -0.00110665    0.00157505
    3    0.00000000   -0.00000000    0.00000000   -0.00000000
 Gradient time:  CPU 0.77 s  wall 0.83 s
 Geometry Optimization Parameters
   NAtoms,    NIC,     NZ,  NCons,   NDum,   NFix, NCnnct, MaxDiis
        4      19       4       0       0       0       0       0

 Cartesian Hessian Update
 Hessian Updated using BFGS Update


** GEOMETRY OPTIMIZATION IN DELOCALIZED INTERNAL COORDINATES **
   Searching for a Minimum

   Optimization Cycle:   2

                       Coordinates (Angstroms)
     ATOM                X               Y               Z
      1  Br        1.8069753273    0.0503577524    0.0000000000
      2  N        -0.0240773171    0.5463538044    0.0000000000
      3  P        -1.0077740865   -0.6980596144    0.0000000000
      4  Cl       -2.8284020293    0.2840608823    0.0000000000
   Point Group: cs    Number of degrees of freedom:     5


   Energy is  -3427.751323620

 Hessian Updated using BFGS Update

  5 Hessian modes will be used to form the next step
  Hessian Eigenvalues:
     0.081990    0.172508    0.218095    0.263390    0.501160

 Minimum Search - Taking Simple RFO Step
 Searching for Lamda that Minimizes Along All modes
 Value Taken    Lamda =  -0.00007563
 Step Taken.  Stepsize is  0.023915

                             Maximum     Tolerance    Cnvgd?
         Gradient           0.002706      0.000300      NO
         Displacement       0.021283      0.001200      NO
         Energy change     -0.000214      0.000001      NO


 New Cartesian Coordinates Obtained by Inverse Iteration

 Displacement from previous Coordinates is:  0.022866
 ----------------------------------------------------------------
             Standard Nuclear Orientation (Angstroms)
    I     Atom           X                Y                Z
 ----------------------------------------------------------------
    1      Br      1.8020931027     0.0468923434     0.0000000000
    2      N      -0.0265626896     0.5508555892     0.0000000000
    3      P      -1.0084477488    -0.6955386511     0.0000000000
    4      Cl     -2.8203607699     0.2805035433     0.0000000000
 ----------------------------------------------------------------
 Molecular Point Group                 Cs    NOp =  2
 Largest Abelian Subgroup              Cs    NOp =  2
 Nuclear Repulsion Energy =   354.9687967103 hartrees
 There are       37 alpha and       37 beta electrons
 Applying Cartesian multipole field
    Component          Value
    ---------          -----
     (2,0,0)        1.00000E-11
     (0,2,0)        2.00000E-11
     (0,0,2)       -3.00000E-11
 Nucleus-field energy     =     0.0000000102 hartrees
 Requested basis set is 6-311++G(d,p)
 There are 51 shells and 130 basis functions
 A cutoff of  1.0D-14 yielded   1116 shell pairs
 There are      7782 function pairs (      8530 Cartesian)
 Smallest overlap matrix eigenvalue = 2.28E-03
 Guess MOs from SCF MO coefficient file

 -----------------------------------------------------------------------
  General SCF calculation program by
  Eric Jon Sundstrom, Paul Horn, Yuezhi Mao, Dmitri Zuev, Alec White,
  David Stuck, Shaama M.S., Shane Yost, Joonho Lee, David Small,
  Daniel Levine, Susi Lehtola, Hugh Burton, Evgeny Epifanovsky
 -----------------------------------------------------------------------
 Hartree-Fock
 using 4 threads for integral computing
 -------------------------------------------------------
 OpenMP Integral computing Module                
 Release: version 2.0, May 2017, Q-Chem Inc. Pleasanton 
 -------------------------------------------------------
 A restricted SCF calculation will be
 performed using DIIS
 SCF converges when DIIS error is below 1.0e-08
 ---------------------------------------
  Cycle       Energy         DIIS error
 ---------------------------------------
    1   -3427.0285288364      1.01e-04  
    2   -3427.0285615821      2.74e-05  
    3   -3427.0285652488      1.53e-05  
    4   -3427.0285659974      6.38e-06  
    5   -3427.0285661955      2.64e-06  
    6   -3427.0285662445      8.07e-07  
    7   -3427.0285662500      3.61e-07  
    8   -3427.0285662509      1.69e-07  
    9   -3427.0285662512      6.53e-08  
   10   -3427.0285662512      2.14e-08  
   11   -3427.0285662512      7.49e-09  Convergence criterion met
 ---------------------------------------
 SCF time:   CPU 8.46s  wall 2.00s 
 SCF   energy in the final basis set =    -3427.0285662512
 Total energy in the final basis set =    -3427.0285662512


 ------------------------------------------------------------------------------

   CCMAN2: suite of methods based on coupled cluster
           and equation of motion theories.

   Components:
   * libvmm-1.3-trunk
     by Evgeny Epifanovsky, Ilya Kaliman.
   * libtensor-2.5-trunk
     by Evgeny Epifanovsky, Michael Wormit, Dmitry Zuev, Sam Manzer, 
        Ilya Kaliman.
   * libcc-2.5-trunk
     by Evgeny Epifanovsky, Arik Landau, Tomasz Kus, Kirill Khistyaev, 
        Dmitry Zuev, Prashant Manohar, Xintian Feng, Anna Krylov, 
        Matthew Goldey, Alec White, Thomas Jagau, Kaushik Nanda, 
        Anastasia Gunina, Alexander Kunitsa, Joonho Lee.

   CCMAN original authors:
   Anna I. Krylov, C. David Sherrill, Steven R. Gwaltney,
   Edward F. C. Byrd (2000)
   Sergey V. Levchenko, Lyudmila V. Slipchenko, Tao Wang,
   Ana-Maria C. Cristian (2003)
   Piotr A. Pieniazek, C. Melania Oana, Evgeny Epifanovsky (2007)
   Prashant Manohar (2009)

 ------------------------------------------------------------------------------


 Allocating and initializing 30808MB of RAM...
 Calculation will run on 4 cores.


 Alpha MOs, Restricted
 -- Occupied --                  
-490.07 -104.86  -80.07  -65.20  -58.56  -58.56  -58.56  -15.65
  1 A'    2 A'    3 A'    4 A'    5 A'    1 A"    6 A'    7 A'                 
-10.587  -9.879  -8.055  -8.052  -8.052  -7.608  -7.494  -7.483
  8 A'    9 A'   10 A'    2 A"   11 A'   12 A'   13 A'   14 A'                 
 -7.483  -5.500  -5.499  -5.498  -3.235  -3.229  -3.229  -3.216
  3 A"   15 A'    4 A"   16 A'   17 A'    5 A"   18 A'   19 A'                 
 -3.216  -1.227  -1.129  -0.992  -0.749  -0.599  -0.579  -0.543
  6 A"   20 A'   21 A'   22 A'   23 A'   24 A'   25 A'    7 A"                 
 -0.490  -0.482  -0.452  -0.412  -0.395
  8 A"   26 A'   27 A'   28 A'    9 A"                                         
 -- Virtual --                   
 -0.001   0.045   0.056   0.072   0.076   0.084   0.108   0.118
 10 A"   29 A'   30 A'   31 A'   32 A'   11 A"   33 A'   34 A'                 
  0.121   0.133   0.144   0.155   0.164   0.174   0.215   0.236
 12 A"   35 A'   36 A'   13 A"   37 A'   38 A'   39 A'   40 A'                 
  0.239   0.261   0.305   0.342   0.375   0.382   0.473   0.527
 14 A"   41 A'   42 A'   43 A'   44 A'   15 A"   45 A'   46 A'                 
  0.555   0.567   0.582   0.607   0.628   0.721   0.751   0.757
 16 A"   47 A'   48 A'   17 A"   49 A'   50 A'   18 A"   19 A"                 
  0.760   0.793   0.807   0.822   0.846   0.876   0.944   1.056
 51 A'   52 A'   20 A"   53 A'   54 A'   21 A"   55 A'   56 A'                 
  1.093   1.100   1.128   1.136   1.167   1.183   1.191   1.207
 22 A"   57 A'   23 A"   58 A'   59 A'   60 A'   24 A"   61 A'                 
  1.301   1.441   1.506   1.776   1.862   1.973   2.198   2.261
 62 A'   63 A'   64 A'   25 A"   65 A'   66 A'   26 A"   67 A'                 
  2.291   2.368   2.418   2.468   2.609   2.626   2.706   2.793
 68 A'   27 A"   28 A"   69 A'   29 A"   70 A'   71 A'   72 A'                 
  2.954   4.237   4.283   4.464   4.520   4.534   4.569   4.597
 73 A'   30 A"   74 A'   75 A'   31 A"   76 A'   32 A"   77 A'                 
  4.894   7.222   7.492   8.188   8.207   8.279  10.363  14.701
 78 A'   79 A'   80 A'   33 A"   81 A'   82 A'   83 A'   34 A"                 
 14.801  14.882  26.679  26.732  27.023  36.676  49.485 166.109
 84 A'   85 A'   35 A"   86 A'   87 A'   88 A'   89 A'   90 A'                 
219.220 293.864 293.883 293.9871028.432
 91 A'   36 A"   92 A'   93 A'   94 A'                                         

 Beta MOs, Restricted
 -- Occupied --                  
-490.07 -104.86  -80.07  -65.20  -58.56  -58.56  -58.56  -15.65
  1 A'    2 A'    3 A'    4 A'    5 A'    1 A"    6 A'    7 A'                 
-10.587  -9.879  -8.055  -8.052  -8.052  -7.608  -7.494  -7.483
  8 A'    9 A'   10 A'    2 A"   11 A'   12 A'   13 A'   14 A'                 
 -7.483  -5.500  -5.499  -5.498  -3.235  -3.229  -3.229  -3.216
  3 A"   15 A'    4 A"   16 A'   17 A'    5 A"   18 A'   19 A'                 
 -3.216  -1.227  -1.129  -0.992  -0.749  -0.599  -0.579  -0.543
  6 A"   20 A'   21 A'   22 A'   23 A'   24 A'   25 A'    7 A"                 
 -0.490  -0.482  -0.452  -0.412  -0.395
  8 A"   26 A'   27 A'   28 A'    9 A"                                         
 -- Virtual --                   
 -0.001   0.045   0.056   0.072   0.076   0.084   0.108   0.118
 10 A"   29 A'   30 A'   31 A'   32 A'   11 A"   33 A'   34 A'                 
  0.121   0.133   0.144   0.155   0.164   0.174   0.215   0.236
 12 A"   35 A'   36 A'   13 A"   37 A'   38 A'   39 A'   40 A'                 
  0.239   0.261   0.305   0.342   0.375   0.382   0.473   0.527
 14 A"   41 A'   42 A'   43 A'   44 A'   15 A"   45 A'   46 A'                 
  0.555   0.567   0.582   0.607   0.628   0.721   0.751   0.757
 16 A"   47 A'   48 A'   17 A"   49 A'   50 A'   18 A"   19 A"                 
  0.760   0.793   0.807   0.822   0.846   0.876   0.944   1.056
 51 A'   52 A'   20 A"   53 A'   54 A'   21 A"   55 A'   56 A'                 
  1.093   1.100   1.128   1.136   1.167   1.183   1.191   1.207
 22 A"   57 A'   23 A"   58 A'   59 A'   60 A'   24 A"   61 A'                 
  1.301   1.441   1.506   1.776   1.862   1.973   2.198   2.261
 62 A'   63 A'   64 A'   25 A"   65 A'   66 A'   26 A"   67 A'                 
  2.291   2.368   2.418   2.468   2.609   2.626   2.706   2.793
 68 A'   27 A"   28 A"   69 A'   29 A"   70 A'   71 A'   72 A'                 
  2.954   4.237   4.283   4.464   4.520   4.534   4.569   4.597
 73 A'   30 A"   74 A'   75 A'   31 A"   76 A'   32 A"   77 A'                 
  4.894   7.222   7.492   8.188   8.207   8.279  10.363  14.701
 78 A'   79 A'   80 A'   33 A"   81 A'   82 A'   83 A'   34 A"                 
 14.801  14.882  26.679  26.732  27.023  36.676  49.485 166.109
 84 A'   85 A'   35 A"   86 A'   87 A'   88 A'   89 A'   90 A'                 
219.220 293.864 293.883 293.9871028.432
 91 A'   36 A"   92 A'   93 A'   94 A'                                         

 Occupation and symmetry of molecular orbitals

 Point group: Cs (2 irreducible representations).

                           A'   A"    All 
 ------------------------------------------
 All molecular orbitals:
  - Alpha                  94   36    130 
  - Beta                   94   36    130 
 ------------------------------------------
 Alpha orbitals:
  - Frozen occupied        16   4     20  
  - Active occupied        12   5     17  
  - Active virtual         66   27    93  
  - Frozen virtual         0    0     0   
 ------------------------------------------
 Beta orbitals:
  - Frozen occupied        16   4     20  
  - Active occupied        12   5     17  
  - Active virtual         66   27    93  
  - Frozen virtual         0    0     0   
 ------------------------------------------

 Import integrals:   CPU 0.00 s  wall 0.00 s

 Import integrals:   CPU 39.71 s  wall 10.87 s

 MP2 amplitudes:   CPU 0.14 s  wall 0.12 s

Running a double precision version
           CCSD T amplitudes will be solved using DIIS.

           Start     Size      MaxIter   EConv     TConv     
           3         7         100       1.00e-07  1.00e-05  
 ------------------------------------------------------------------------------
           Energy (a.u.)   Ediff      Tdiff       Comment
 ------------------------------------------------------------------------------
         -3427.73832610                           
     1   -3427.72447148   1.39e-02   7.94e-01     
     2   -3427.74940076   2.49e-02   1.14e-01     
     3   -3427.74801241   1.39e-03   4.99e-02     
     4   -3427.75050566   2.49e-03   1.49e-02     Switched to DIIS steps.
     5   -3427.75133816   8.33e-04   1.21e-02     
     6   -3427.75135916   2.10e-05   2.40e-03     
     7   -3427.75135884   3.19e-07   1.23e-03     
     8   -3427.75136391   5.07e-06   2.92e-04     
     9   -3427.75136456   6.43e-07   1.91e-04     
    10   -3427.75136402   5.34e-07   6.19e-05     
    11   -3427.75136413   1.11e-07   2.78e-05     
    12   -3427.75136400   1.30e-07   1.16e-05     
    13   -3427.75136399   1.39e-08   3.72e-06     
 ------------------------------------------------------------------------------
         -3427.75136399                           CCSD T converged.

End of double precision
 SCF energy                 = -3427.02856625
 MP2 energy                 = -3427.73832610
 CCSD correlation energy     =    -0.72279774
 CCSD total energy           = -3427.75136399

 CCSD  T1^2 = 0.0130  T2^2 = 0.2772  Leading amplitudes:

 Amplitude    Orbitals with energies
  0.0289       9 (A") A                  ->    10 (A") A                  
              -0.3950                         -0.0014                     
  0.0289       9 (A") B                  ->    10 (A") B                  
              -0.3950                         -0.0014                     
  0.0263       7 (A") A                  ->    10 (A") A                  
              -0.5435                         -0.0014                     
  0.0263       7 (A") B                  ->    10 (A") B                  
              -0.5435                         -0.0014                     

 Amplitude    Orbitals with energies
 -0.0688       9 (A") A      9 (A") B    ->    10 (A") A     10 (A") B    
              -0.3950       -0.3950           -0.0014       -0.0014       
  0.0688       9 (A") A      9 (A") B    ->    10 (A") B     10 (A") A    
              -0.3950       -0.3950           -0.0014       -0.0014       
  0.0688       9 (A") B      9 (A") A    ->    10 (A") A     10 (A") B    
              -0.3950       -0.3950           -0.0014       -0.0014       
 -0.0688       9 (A") B      9 (A") A    ->    10 (A") B     10 (A") A    
              -0.3950       -0.3950           -0.0014       -0.0014       

 Computing CCSD intemediates for later calculations in double precision
 Finished.

Running a double precision version
           CCSD Lambda amplitudes will be solved using DIIS.
           Start     Size      MaxIter   EConv     LConv     
           3         7         100       1.00e-07  1.00e-05  
 ------------------------------------------------------------------------------
            Enorm      Ldiff       Comment
 ------------------------------------------------------------------------------
     1     5.44e-02   4.06e-02     
     2     1.43e-02   5.53e-03     
     3     6.09e-03   1.97e-03     
     4     3.47e-03   1.17e-03     Switched to DIIS steps.
     5     1.07e-03   6.41e-04     
     6     4.84e-04   1.65e-04     
     7     1.60e-04   3.82e-05     
     8     7.25e-05   7.65e-07     
     9     2.51e-05   2.45e-06     
    10     1.06e-05   7.26e-07     
    11     3.60e-06   3.82e-08     
    12     1.70e-06   1.78e-08     
    13     7.46e-07   5.23e-08     
    14     3.54e-07   1.00e-08     
    15     1.85e-07   1.58e-08     
    16     8.24e-08   1.05e-09     
 ------------------------------------------------------------------------------
                                   CCSD Lambda converged.

 Computing density matrices in double precision...
           Orbital response amplitudes will be solved using DIIS.
           Start     Size      MaxIter   EConv     LConv     
           3         7         100       1.00e-06  1.00e-06  
 ------------------------------------------------------------------------------
            Enorm      Ldiff       Comment
 ------------------------------------------------------------------------------
     1     1.10e-01   1.69e-03     
     2     1.01e-01   8.67e-03     
     3     1.12e-01   1.50e-02     
     4     2.17e-02   3.76e-02     Switched to DIIS steps.
     5     6.40e-03   7.65e-03     
     6     1.32e-03   4.50e-04     
     7     6.56e-04   4.66e-05     
     8     1.15e-04   1.54e-04     
     9     5.19e-05   7.90e-06     
    10     1.28e-05   8.33e-06     
    11     3.70e-06   1.01e-06     
    12     2.18e-06   2.16e-07     
    13     6.68e-07   2.36e-07     
 ------------------------------------------------------------------------------
                                   Orbital response converged.

 Computing density matrices... Done.
 CCSD calculation:   CPU 443.78 s  wall 116.71 s

 Transferring MO TPDM to AO TPDM
 Transferring g2_o1o1o1o1
 Transferring g2_o1o1o1v1
 Transferring g2_o1o1v1v1
 Transferring g2_o1v1o1v1
 Transferring g2_o1v1v1v1
 Transferring g2_v1v1v1v1
 Adding separable TPDM
 Computing TPDM gradient
 --------------------------------------------------------
 2e gradient
  Atom          X               Y               Z
 --------------------------------------------------------
    1        -41.996514        1.371932        0.000000  
    2          5.247341      -17.796265       -0.000000  
    3          9.213451       24.842455       -0.000000  
    4         27.535722       -8.418122       -0.000000  
 --------------------------------------------------------
 --------------------------------------------------------
 Final gradient
  Atom          X               Y               Z
 --------------------------------------------------------
    1        -41.996514        1.371932        0.000000  
    2          5.247341      -17.796265       -0.000000  
    3          9.213451       24.842455       -0.000000  
    4         27.535722       -8.418122       -0.000000  
 --------------------------------------------------------
 Analytic gradient from two-electron contribution:   CPU 250.26 s  wall 85.86 s

 Total ccman2 time:   CPU 737.81 s  wall 214.94 s


 --------------------------------------------------------------
             Orbital Energies (a.u.) and Symmetries
 --------------------------------------------------------------

 Alpha MOs, Restricted
 -- Occupied --                  
-490.07 -104.86  -80.07  -65.20  -58.56  -58.56  -15.65  -10.59
  1 A'    2 A'    3 A'    4 A'    5 A'    6 A'    7 A'    8 A'                 
 -9.879  -8.055  -8.052  -7.608  -7.494  -7.483  -5.500  -5.498
  9 A'   10 A'   11 A'   12 A'   13 A'   14 A'   15 A'   16 A'                 
-58.558  -8.052  -7.483  -5.499  -3.235  -3.229  -3.216  -1.227
  1 A"    2 A"    3 A"    4 A"   17 A'   18 A'   19 A'   20 A'                 
 -1.129  -0.992  -0.749  -0.599  -0.579  -0.482  -0.452  -0.412
 21 A'   22 A'   23 A'   24 A'   25 A'   26 A'   27 A'   28 A'                 
 -3.229  -3.216  -0.543  -0.490  -0.395
  5 A"    6 A"    7 A"    8 A"    9 A"                                         
 -- Virtual --                   
  0.045   0.056   0.072   0.076   0.108   0.118   0.133   0.144
 29 A'   30 A'   31 A'   32 A'   33 A'   34 A'   35 A'   36 A'                 
  0.164   0.174   0.215   0.236   0.261   0.305   0.342   0.375
 37 A'   38 A'   39 A'   40 A'   41 A'   42 A'   43 A'   44 A'                 
  0.473   0.527   0.567   0.582   0.628   0.721   0.760   0.793
 45 A'   46 A'   47 A'   48 A'   49 A'   50 A'   51 A'   52 A'                 
  0.822   0.846   0.944   1.056   1.100   1.136   1.167   1.183
 53 A'   54 A'   55 A'   56 A'   57 A'   58 A'   59 A'   60 A'                 
  1.207   1.301   1.441   1.506   1.862   1.973   2.261   2.291
 61 A'   62 A'   63 A'   64 A'   65 A'   66 A'   67 A'   68 A'                 
  2.468   2.626   2.706   2.793   2.954   4.283   4.464   4.534
 69 A'   70 A'   71 A'   72 A'   73 A'   74 A'   75 A'   76 A'                 
  4.597   4.894   7.222   7.492   8.207   8.279  10.363  14.801
 77 A'   78 A'   79 A'   80 A'   81 A'   82 A'   83 A'   84 A'                 
 14.882  26.732  27.023  36.676  49.485 166.109 219.220 293.883
 85 A'   86 A'   87 A'   88 A'   89 A'   90 A'   91 A'   92 A'                 
293.9871028.432  -0.001   0.084   0.121   0.155   0.239   0.382
 93 A'   94 A'   10 A"   11 A"   12 A"   13 A"   14 A"   15 A"                 
  0.555   0.607   0.751   0.757   0.807   0.876   1.093   1.128
 16 A"   17 A"   18 A"   19 A"   20 A"   21 A"   22 A"   23 A"                 
  1.191   1.776   2.198   2.368   2.418   2.609   4.237   4.520
 24 A"   25 A"   26 A"   27 A"   28 A"   29 A"   30 A"   31 A"                 
  4.569   8.188  14.701  26.679 293.864
 32 A"   33 A"   34 A"   35 A"   36 A"                                         

 Beta MOs, Restricted
 -- Occupied --                  
-490.07 -104.86  -80.07  -65.20  -58.56  -58.56  -15.65  -10.59
  1 A'    2 A'    3 A'    4 A'    5 A'    6 A'    7 A'    8 A'                 
 -9.879  -8.055  -8.052  -7.608  -7.494  -7.483  -5.500  -5.498
  9 A'   10 A'   11 A'   12 A'   13 A'   14 A'   15 A'   16 A'                 
-58.558  -8.052  -7.483  -5.499  -3.235  -3.229  -3.216  -1.227
  1 A"    2 A"    3 A"    4 A"   17 A'   18 A'   19 A'   20 A'                 
 -1.129  -0.992  -0.749  -0.599  -0.579  -0.482  -0.452  -0.412
 21 A'   22 A'   23 A'   24 A'   25 A'   26 A'   27 A'   28 A'                 
 -3.229  -3.216  -0.543  -0.490  -0.395
  5 A"    6 A"    7 A"    8 A"    9 A"                                         
 -- Virtual --                   
  0.045   0.056   0.072   0.076   0.108   0.118   0.133   0.144
 29 A'   30 A'   31 A'   32 A'   33 A'   34 A'   35 A'   36 A'                 
  0.164   0.174   0.215   0.236   0.261   0.305   0.342   0.375
 37 A'   38 A'   39 A'   40 A'   41 A'   42 A'   43 A'   44 A'                 
  0.473   0.527   0.567   0.582   0.628   0.721   0.760   0.793
 45 A'   46 A'   47 A'   48 A'   49 A'   50 A'   51 A'   52 A'                 
  0.822   0.846   0.944   1.056   1.100   1.136   1.167   1.183
 53 A'   54 A'   55 A'   56 A'   57 A'   58 A'   59 A'   60 A'                 
  1.207   1.301   1.441   1.506   1.862   1.973   2.261   2.291
 61 A'   62 A'   63 A'   64 A'   65 A'   66 A'   67 A'   68 A'                 
  2.468   2.626   2.706   2.793   2.954   4.283   4.464   4.534
 69 A'   70 A'   71 A'   72 A'   73 A'   74 A'   75 A'   76 A'                 
  4.597   4.894   7.222   7.492   8.207   8.279  10.363  14.801
 77 A'   78 A'   79 A'   80 A'   81 A'   82 A'   83 A'   84 A'                 
 14.882  26.732  27.023  36.676  49.485 166.109 219.220 293.883
 85 A'   86 A'   87 A'   88 A'   89 A'   90 A'   91 A'   92 A'                 
293.9871028.432  -0.001   0.084   0.121   0.155   0.239   0.382
 93 A'   94 A'   10 A"   11 A"   12 A"   13 A"   14 A"   15 A"                 
  0.555   0.607   0.751   0.757   0.807   0.876   1.093   1.128
 16 A"   17 A"   18 A"   19 A"   20 A"   21 A"   22 A"   23 A"                 
  1.191   1.776   2.198   2.368   2.418   2.609   4.237   4.520
 24 A"   25 A"   26 A"   27 A"   28 A"   29 A"   30 A"   31 A"                 
  4.569   8.188  14.701  26.679 293.864
 32 A"   33 A"   34 A"   35 A"   36 A"                                         
 --------------------------------------------------------------

          Ground-State Mulliken Net Atomic Charges

     Atom                 Charge (a.u.)
  ----------------------------------------
      1 Br                    0.024772
      2 N                    -0.254230
      3 P                     0.313276
      4 Cl                   -0.083818
  ----------------------------------------
  Sum of atomic charges =     0.000000

 -----------------------------------------------------------------
                    Cartesian Multipole Moments
 -----------------------------------------------------------------
    Charge (ESU x 10^10)
                -0.0000
    Dipole Moment (Debye)
         X       0.3777      Y      -1.9997      Z      -0.0000
       Tot       2.0351
    Quadrupole Moments (Debye-Ang)
        XX     -49.8776     XY       1.0819     YY     -51.2513
        XZ      -0.0000     YZ       0.0000     ZZ     -48.9720
    Octopole Moments (Debye-Ang^2)
       XXX      65.3003    XXY      -0.6517    XYY      14.9853
       YYY       2.4672    XXZ      -0.0000    XYZ       0.0000
       YYZ      -0.0000    XZZ      14.2774    YZZ       0.2632
       ZZZ      -0.0000
    Hexadecapole Moments (Debye-Ang^3)
      XXXX   -1079.7239   XXXY     -11.0271   XXYY    -203.2246
      XYYY       0.2019   YYYY    -123.2660   XXXZ       0.0000
      XXYZ      -0.0000   XYYZ       0.0000   YYYZ       0.0000
      XXZZ    -197.4388   XYZZ       1.0524   YYZZ     -29.7904
      XZZZ      -0.0000   YZZZ       0.0000   ZZZZ     -60.4568
 -----------------------------------------------------------------
 DrvMan completing analytic gradient of the correlated energy
 Correlated dipole moment
            1
    1   0.1486106
    2  -0.7867517
    3  -0.0000000
 Energy read as -3427.751363987
 Full Analytical Gradient: (in a.u., or Hartree/Bohr)
             1             2             3             4
    1   -0.00022037   -0.00012257    0.00015956    0.00018338
    2    0.00036759   -0.00073862    0.00012534    0.00024569
    3   -0.00000000    0.00000000   -0.00000000    0.00000000
 Gradient time:  CPU 0.75 s  wall 0.79 s
 Geometry Optimization Parameters
   NAtoms,    NIC,     NZ,  NCons,   NDum,   NFix, NCnnct, MaxDiis
        4      19       4       0       0       0       0       0

 Cartesian Hessian Update
 Hessian Updated using BFGS Update


** GEOMETRY OPTIMIZATION IN DELOCALIZED INTERNAL COORDINATES **
   Searching for a Minimum

   Optimization Cycle:   3

                       Coordinates (Angstroms)
     ATOM                X               Y               Z
      1  Br        1.8020931027    0.0468923434    0.0000000000
      2  N        -0.0265626896    0.5508555892    0.0000000000
      3  P        -1.0084477488   -0.6955386511    0.0000000000
      4  Cl       -2.8203607699    0.2805035433    0.0000000000
   Point Group: cs    Number of degrees of freedom:     5


   Energy is  -3427.751363987

 Hessian Updated using BFGS Update

  5 Hessian modes will be used to form the next step
  Hessian Eigenvalues:
     0.076903    0.156355    0.225932    0.281985    0.499922

 Minimum Search - Taking Simple RFO Step
 Searching for Lamda that Minimizes Along All modes
 Value Taken    Lamda =  -0.00000525
 Step Taken.  Stepsize is  0.005266

                             Maximum     Tolerance    Cnvgd?
         Gradient           0.001049      0.000300      NO
         Displacement       0.003710      0.001200      NO
         Energy change     -0.000040      0.000001      NO


 New Cartesian Coordinates Obtained by Inverse Iteration

 Displacement from previous Coordinates is:  0.007521
 ----------------------------------------------------------------
             Standard Nuclear Orientation (Angstroms)
    I     Atom           X                Y                Z
 ----------------------------------------------------------------
    1      Br      1.8022016908     0.0449158914     0.0000000000
    2      N      -0.0260372225     0.5530164326     0.0000000000
    3      P      -1.0082678566    -0.6938607502     0.0000000000
    4      Cl     -2.8211747173     0.2786412509     0.0000000000
 ----------------------------------------------------------------
 Molecular Point Group                 Cs    NOp =  2
 Largest Abelian Subgroup              Cs    NOp =  2
 Nuclear Repulsion Energy =   354.9614559479 hartrees
 There are       37 alpha and       37 beta electrons
 Applying Cartesian multipole field
    Component          Value
    ---------          -----
     (2,0,0)        1.00000E-11
     (0,2,0)        2.00000E-11
     (0,0,2)       -3.00000E-11
 Nucleus-field energy     =     0.0000000102 hartrees
 Requested basis set is 6-311++G(d,p)
 There are 51 shells and 130 basis functions
 A cutoff of  1.0D-14 yielded   1116 shell pairs
 There are      7782 function pairs (      8530 Cartesian)
 Smallest overlap matrix eigenvalue = 2.28E-03
 Guess MOs from SCF MO coefficient file

 -----------------------------------------------------------------------
  General SCF calculation program by
  Eric Jon Sundstrom, Paul Horn, Yuezhi Mao, Dmitri Zuev, Alec White,
  David Stuck, Shaama M.S., Shane Yost, Joonho Lee, David Small,
  Daniel Levine, Susi Lehtola, Hugh Burton, Evgeny Epifanovsky
 -----------------------------------------------------------------------
 Hartree-Fock
 using 4 threads for integral computing
 -------------------------------------------------------
 OpenMP Integral computing Module                
 Release: version 2.0, May 2017, Q-Chem Inc. Pleasanton 
 -------------------------------------------------------
 A restricted SCF calculation will be
 performed using DIIS
 SCF converges when DIIS error is below 1.0e-08
 ---------------------------------------
  Cycle       Energy         DIIS error
 ---------------------------------------
    1   -3427.0285202484      2.80e-05  
    2   -3427.0285233100      9.38e-06  
    3   -3427.0285237601      6.99e-06  
    4   -3427.0285238978      1.87e-06  
    5   -3427.0285239278      4.77e-07  
    6   -3427.0285239300      1.54e-07  
    7   -3427.0285239302      5.27e-08  
    8   -3427.0285239302      2.15e-08  
    9   -3427.0285239303      9.89e-09  Convergence criterion met
 ---------------------------------------
 SCF time:   CPU 6.94s  wall 2.00s 
 SCF   energy in the final basis set =    -3427.0285239303
 Total energy in the final basis set =    -3427.0285239303


 ------------------------------------------------------------------------------

   CCMAN2: suite of methods based on coupled cluster
           and equation of motion theories.

   Components:
   * libvmm-1.3-trunk
     by Evgeny Epifanovsky, Ilya Kaliman.
   * libtensor-2.5-trunk
     by Evgeny Epifanovsky, Michael Wormit, Dmitry Zuev, Sam Manzer, 
        Ilya Kaliman.
   * libcc-2.5-trunk
     by Evgeny Epifanovsky, Arik Landau, Tomasz Kus, Kirill Khistyaev, 
        Dmitry Zuev, Prashant Manohar, Xintian Feng, Anna Krylov, 
        Matthew Goldey, Alec White, Thomas Jagau, Kaushik Nanda, 
        Anastasia Gunina, Alexander Kunitsa, Joonho Lee.

   CCMAN original authors:
   Anna I. Krylov, C. David Sherrill, Steven R. Gwaltney,
   Edward F. C. Byrd (2000)
   Sergey V. Levchenko, Lyudmila V. Slipchenko, Tao Wang,
   Ana-Maria C. Cristian (2003)
   Piotr A. Pieniazek, C. Melania Oana, Evgeny Epifanovsky (2007)
   Prashant Manohar (2009)

 ------------------------------------------------------------------------------


 Allocating and initializing 30808MB of RAM...
 Calculation will run on 4 cores.


 Alpha MOs, Restricted
 -- Occupied --                  
-490.07 -104.86  -80.07  -65.20  -58.56  -58.56  -58.56  -15.65
  1 A'    2 A'    3 A'    4 A'    5 A'    1 A"    6 A'    7 A'                 
-10.587  -9.879  -8.055  -8.052  -8.052  -7.608  -7.494  -7.483
  8 A'    9 A'   10 A'    2 A"   11 A'   12 A'   13 A'   14 A'                 
 -7.483  -5.500  -5.499  -5.498  -3.235  -3.229  -3.229  -3.215
  3 A"   15 A'    4 A"   16 A'   17 A'    5 A"   18 A'   19 A'                 
 -3.215  -1.227  -1.129  -0.992  -0.750  -0.599  -0.579  -0.543
  6 A"   20 A'   21 A'   22 A'   23 A'   24 A'   25 A'    7 A"                 
 -0.490  -0.482  -0.452  -0.412  -0.395
  8 A"   26 A'   27 A'   28 A'    9 A"                                         
 -- Virtual --                   
 -0.001   0.045   0.056   0.072   0.076   0.084   0.108   0.118
 10 A"   29 A'   30 A'   31 A'   32 A'   11 A"   33 A'   34 A'                 
  0.121   0.133   0.144   0.155   0.164   0.174   0.214   0.235
 12 A"   35 A'   36 A'   13 A"   37 A'   38 A'   39 A'   40 A'                 
  0.239   0.261   0.305   0.342   0.375   0.382   0.473   0.527
 14 A"   41 A'   42 A'   43 A'   44 A'   15 A"   45 A'   46 A'                 
  0.555   0.568   0.582   0.607   0.628   0.721   0.751   0.757
 16 A"   47 A'   48 A'   17 A"   49 A'   50 A'   18 A"   19 A"                 
  0.760   0.793   0.807   0.822   0.845   0.875   0.944   1.055
 51 A'   52 A'   20 A"   53 A'   54 A'   21 A"   55 A'   56 A'                 
  1.093   1.100   1.128   1.136   1.167   1.183   1.191   1.207
 22 A"   57 A'   23 A"   58 A'   59 A'   60 A'   24 A"   61 A'                 
  1.301   1.442   1.507   1.776   1.862   1.973   2.198   2.262
 62 A'   63 A'   64 A'   25 A"   65 A'   66 A'   26 A"   67 A'                 
  2.290   2.368   2.418   2.468   2.609   2.626   2.707   2.793
 68 A'   27 A"   28 A"   69 A'   29 A"   70 A'   71 A'   72 A'                 
  2.954   4.237   4.283   4.463   4.520   4.535   4.569   4.597
 73 A'   30 A"   74 A'   75 A'   31 A"   76 A'   32 A"   77 A'                 
  4.894   7.222   7.492   8.188   8.207   8.279  10.363  14.701
 78 A'   79 A'   80 A'   33 A"   81 A'   82 A'   83 A'   34 A"                 
 14.801  14.882  26.679  26.732  27.024  36.676  49.484 166.109
 84 A'   85 A'   35 A"   86 A'   87 A'   88 A'   89 A'   90 A'                 
219.220 293.864 293.883 293.9871028.431
 91 A'   36 A"   92 A'   93 A'   94 A'                                         

 Beta MOs, Restricted
 -- Occupied --                  
-490.07 -104.86  -80.07  -65.20  -58.56  -58.56  -58.56  -15.65
  1 A'    2 A'    3 A'    4 A'    5 A'    1 A"    6 A'    7 A'                 
-10.587  -9.879  -8.055  -8.052  -8.052  -7.608  -7.494  -7.483
  8 A'    9 A'   10 A'    2 A"   11 A'   12 A'   13 A'   14 A'                 
 -7.483  -5.500  -5.499  -5.498  -3.235  -3.229  -3.229  -3.215
  3 A"   15 A'    4 A"   16 A'   17 A'    5 A"   18 A'   19 A'                 
 -3.215  -1.227  -1.129  -0.992  -0.750  -0.599  -0.579  -0.543
  6 A"   20 A'   21 A'   22 A'   23 A'   24 A'   25 A'    7 A"                 
 -0.490  -0.482  -0.452  -0.412  -0.395
  8 A"   26 A'   27 A'   28 A'    9 A"                                         
 -- Virtual --                   
 -0.001   0.045   0.056   0.072   0.076   0.084   0.108   0.118
 10 A"   29 A'   30 A'   31 A'   32 A'   11 A"   33 A'   34 A'                 
  0.121   0.133   0.144   0.155   0.164   0.174   0.214   0.235
 12 A"   35 A'   36 A'   13 A"   37 A'   38 A'   39 A'   40 A'                 
  0.239   0.261   0.305   0.342   0.375   0.382   0.473   0.527
 14 A"   41 A'   42 A'   43 A'   44 A'   15 A"   45 A'   46 A'                 
  0.555   0.568   0.582   0.607   0.628   0.721   0.751   0.757
 16 A"   47 A'   48 A'   17 A"   49 A'   50 A'   18 A"   19 A"                 
  0.760   0.793   0.807   0.822   0.845   0.875   0.944   1.055
 51 A'   52 A'   20 A"   53 A'   54 A'   21 A"   55 A'   56 A'                 
  1.093   1.100   1.128   1.136   1.167   1.183   1.191   1.207
 22 A"   57 A'   23 A"   58 A'   59 A'   60 A'   24 A"   61 A'                 
  1.301   1.442   1.507   1.776   1.862   1.973   2.198   2.262
 62 A'   63 A'   64 A'   25 A"   65 A'   66 A'   26 A"   67 A'                 
  2.290   2.368   2.418   2.468   2.609   2.626   2.707   2.793
 68 A'   27 A"   28 A"   69 A'   29 A"   70 A'   71 A'   72 A'                 
  2.954   4.237   4.283   4.463   4.520   4.535   4.569   4.597
 73 A'   30 A"   74 A'   75 A'   31 A"   76 A'   32 A"   77 A'                 
  4.894   7.222   7.492   8.188   8.207   8.279  10.363  14.701
 78 A'   79 A'   80 A'   33 A"   81 A'   82 A'   83 A'   34 A"                 
 14.801  14.882  26.679  26.732  27.024  36.676  49.484 166.109
 84 A'   85 A'   35 A"   86 A'   87 A'   88 A'   89 A'   90 A'                 
219.220 293.864 293.883 293.9871028.431
 91 A'   36 A"   92 A'   93 A'   94 A'                                         

 Occupation and symmetry of molecular orbitals

 Point group: Cs (2 irreducible representations).

                           A'   A"    All 
 ------------------------------------------
 All molecular orbitals:
  - Alpha                  94   36    130 
  - Beta                   94   36    130 
 ------------------------------------------
 Alpha orbitals:
  - Frozen occupied        16   4     20  
  - Active occupied        12   5     17  
  - Active virtual         66   27    93  
  - Frozen virtual         0    0     0   
 ------------------------------------------
 Beta orbitals:
  - Frozen occupied        16   4     20  
  - Active occupied        12   5     17  
  - Active virtual         66   27    93  
  - Frozen virtual         0    0     0   
 ------------------------------------------

 Import integrals:   CPU 0.00 s  wall 0.00 s

 Import integrals:   CPU 41.08 s  wall 11.37 s

 MP2 amplitudes:   CPU 0.14 s  wall 0.11 s

Running a double precision version
           CCSD T amplitudes will be solved using DIIS.

           Start     Size      MaxIter   EConv     TConv     
           3         7         100       1.00e-07  1.00e-05  
 ------------------------------------------------------------------------------
           Energy (a.u.)   Ediff      Tdiff       Comment
 ------------------------------------------------------------------------------
         -3427.73835218                           
     1   -3427.72446047   1.39e-02   7.94e-01     
     2   -3427.74940919   2.49e-02   1.14e-01     
     3   -3427.74801306   1.40e-03   4.99e-02     
     4   -3427.75050920   2.50e-03   1.49e-02     Switched to DIIS steps.
     5   -3427.75134228   8.33e-04   1.21e-02     
     6   -3427.75136325   2.10e-05   2.40e-03     
     7   -3427.75136294   3.15e-07   1.23e-03     
     8   -3427.75136803   5.09e-06   2.93e-04     
     9   -3427.75136867   6.41e-07   1.91e-04     
    10   -3427.75136813   5.35e-07   6.20e-05     
    11   -3427.75136824   1.10e-07   2.79e-05     
    12   -3427.75136811   1.31e-07   1.17e-05     
    13   -3427.75136810   1.40e-08   3.73e-06     
 ------------------------------------------------------------------------------
         -3427.75136810                           CCSD T converged.

End of double precision
 SCF energy                 = -3427.02852393
 MP2 energy                 = -3427.73835218
 CCSD correlation energy     =    -0.72284417
 CCSD total energy           = -3427.75136810

 CCSD  T1^2 = 0.0130  T2^2 = 0.2773  Leading amplitudes:

 Amplitude    Orbitals with energies
  0.0290       9 (A") A                  ->    10 (A") A                  
              -0.3950                         -0.0015                     
  0.0290       9 (A") B                  ->    10 (A") B                  
              -0.3950                         -0.0015                     
  0.0264       7 (A") A                  ->    10 (A") A                  
              -0.5435                         -0.0015                     
  0.0264       7 (A") B                  ->    10 (A") B                  
              -0.5435                         -0.0015                     

 Amplitude    Orbitals with energies
 -0.0689       9 (A") A      9 (A") B    ->    10 (A") A     10 (A") B    
              -0.3950       -0.3950           -0.0015       -0.0015       
  0.0689       9 (A") A      9 (A") B    ->    10 (A") B     10 (A") A    
              -0.3950       -0.3950           -0.0015       -0.0015       
  0.0689       9 (A") B      9 (A") A    ->    10 (A") A     10 (A") B    
              -0.3950       -0.3950           -0.0015       -0.0015       
 -0.0689       9 (A") B      9 (A") A    ->    10 (A") B     10 (A") A    
              -0.3950       -0.3950           -0.0015       -0.0015       

 Computing CCSD intemediates for later calculations in double precision
 Finished.

Running a double precision version
           CCSD Lambda amplitudes will be solved using DIIS.
           Start     Size      MaxIter   EConv     LConv     
           3         7         100       1.00e-07  1.00e-05  
 ------------------------------------------------------------------------------
            Enorm      Ldiff       Comment
 ------------------------------------------------------------------------------
     1     5.44e-02   4.06e-02     
     2     1.43e-02   5.53e-03     
     3     6.09e-03   1.97e-03     
     4     3.47e-03   1.17e-03     Switched to DIIS steps.
     5     1.07e-03   6.41e-04     
     6     4.84e-04   1.65e-04     
     7     1.60e-04   3.83e-05     
     8     7.26e-05   8.38e-07     
     9     2.52e-05   2.42e-06     
    10     1.06e-05   7.14e-07     
    11     3.62e-06   3.16e-08     
    12     1.71e-06   1.54e-08     
    13     7.47e-07   5.09e-08     
    14     3.52e-07   1.08e-08     
    15     1.84e-07   1.55e-08     
    16     8.16e-08   9.09e-10     
 ------------------------------------------------------------------------------
                                   CCSD Lambda converged.

 Computing density matrices in double precision...
           Orbital response amplitudes will be solved using DIIS.
           Start     Size      MaxIter   EConv     LConv     
           3         7         100       1.00e-06  1.00e-06  
 ------------------------------------------------------------------------------
            Enorm      Ldiff       Comment
 ------------------------------------------------------------------------------
     1     1.10e-01   1.67e-03     
     2     1.01e-01   8.65e-03     
     3     1.12e-01   1.50e-02     
     4     2.18e-02   3.76e-02     Switched to DIIS steps.
     5     6.39e-03   7.71e-03     
     6     1.33e-03   4.49e-04     
     7     6.57e-04   4.65e-05     
     8     1.16e-04   1.54e-04     
     9     5.19e-05   7.91e-06     
    10     1.28e-05   8.33e-06     
    11     3.70e-06   1.00e-06     
    12     2.19e-06   2.15e-07     
    13     6.68e-07   2.37e-07     
 ------------------------------------------------------------------------------
                                   Orbital response converged.

 Computing density matrices... Done.
 CCSD calculation:   CPU 443.91 s  wall 116.80 s

 Transferring MO TPDM to AO TPDM
 Transferring g2_o1o1o1o1
 Transferring g2_o1o1o1v1
 Transferring g2_o1o1v1v1
 Transferring g2_o1v1o1v1
 Transferring g2_o1v1v1v1
 Transferring g2_v1v1v1v1
 Adding separable TPDM
 Computing TPDM gradient
 --------------------------------------------------------
 2e gradient
  Atom          X               Y               Z
 --------------------------------------------------------
    1        -41.987793        1.424079       -0.000000  
    2          5.226861      -17.827792       -0.000000  
    3          9.203968       24.786613       -0.000000  
    4         27.556964       -8.382901        0.000000  
 --------------------------------------------------------
 --------------------------------------------------------
 Final gradient
  Atom          X               Y               Z
 --------------------------------------------------------
    1        -41.987793        1.424079       -0.000000  
    2          5.226861      -17.827792       -0.000000  
    3          9.203968       24.786613       -0.000000  
    4         27.556964       -8.382901        0.000000  
 --------------------------------------------------------
 Analytic gradient from two-electron contribution:   CPU 244.28 s  wall 82.27 s

 Total ccman2 time:   CPU 732.61 s  wall 211.69 s


 --------------------------------------------------------------
             Orbital Energies (a.u.) and Symmetries
 --------------------------------------------------------------

 Alpha MOs, Restricted
 -- Occupied --                  
-490.07 -104.86  -80.07  -65.20  -58.56  -58.56  -15.65  -10.59
  1 A'    2 A'    3 A'    4 A'    5 A'    6 A'    7 A'    8 A'                 
 -9.879  -8.055  -8.052  -7.608  -7.494  -7.483  -5.500  -5.498
  9 A'   10 A'   11 A'   12 A'   13 A'   14 A'   15 A'   16 A'                 
-58.558  -8.052  -7.483  -5.499  -3.235  -3.229  -3.215  -1.227
  1 A"    2 A"    3 A"    4 A"   17 A'   18 A'   19 A'   20 A'                 
 -1.129  -0.992  -0.750  -0.599  -0.579  -0.482  -0.452  -0.412
 21 A'   22 A'   23 A'   24 A'   25 A'   26 A'   27 A'   28 A'                 
 -3.229  -3.215  -0.543  -0.490  -0.395
  5 A"    6 A"    7 A"    8 A"    9 A"                                         
 -- Virtual --                   
  0.045   0.056   0.072   0.076   0.108   0.118   0.133   0.144
 29 A'   30 A'   31 A'   32 A'   33 A'   34 A'   35 A'   36 A'                 
  0.164   0.174   0.214   0.235   0.261   0.305   0.342   0.375
 37 A'   38 A'   39 A'   40 A'   41 A'   42 A'   43 A'   44 A'                 
  0.473   0.527   0.568   0.582   0.628   0.721   0.760   0.793
 45 A'   46 A'   47 A'   48 A'   49 A'   50 A'   51 A'   52 A'                 
  0.822   0.845   0.944   1.055   1.100   1.136   1.167   1.183
 53 A'   54 A'   55 A'   56 A'   57 A'   58 A'   59 A'   60 A'                 
  1.207   1.301   1.442   1.507   1.862   1.973   2.262   2.290
 61 A'   62 A'   63 A'   64 A'   65 A'   66 A'   67 A'   68 A'                 
  2.468   2.626   2.707   2.793   2.954   4.283   4.463   4.535
 69 A'   70 A'   71 A'   72 A'   73 A'   74 A'   75 A'   76 A'                 
  4.597   4.894   7.222   7.492   8.207   8.279  10.363  14.801
 77 A'   78 A'   79 A'   80 A'   81 A'   82 A'   83 A'   84 A'                 
 14.882  26.732  27.024  36.676  49.484 166.109 219.220 293.883
 85 A'   86 A'   87 A'   88 A'   89 A'   90 A'   91 A'   92 A'                 
293.9871028.431  -0.001   0.084   0.121   0.155   0.239   0.382
 93 A'   94 A'   10 A"   11 A"   12 A"   13 A"   14 A"   15 A"                 
  0.555   0.607   0.751   0.757   0.807   0.875   1.093   1.128
 16 A"   17 A"   18 A"   19 A"   20 A"   21 A"   22 A"   23 A"                 
  1.191   1.776   2.198   2.368   2.418   2.609   4.237   4.520
 24 A"   25 A"   26 A"   27 A"   28 A"   29 A"   30 A"   31 A"                 
  4.569   8.188  14.701  26.679 293.864
 32 A"   33 A"   34 A"   35 A"   36 A"                                         

 Beta MOs, Restricted
 -- Occupied --                  
-490.07 -104.86  -80.07  -65.20  -58.56  -58.56  -15.65  -10.59
  1 A'    2 A'    3 A'    4 A'    5 A'    6 A'    7 A'    8 A'                 
 -9.879  -8.055  -8.052  -7.608  -7.494  -7.483  -5.500  -5.498
  9 A'   10 A'   11 A'   12 A'   13 A'   14 A'   15 A'   16 A'                 
-58.558  -8.052  -7.483  -5.499  -3.235  -3.229  -3.215  -1.227
  1 A"    2 A"    3 A"    4 A"   17 A'   18 A'   19 A'   20 A'                 
 -1.129  -0.992  -0.750  -0.599  -0.579  -0.482  -0.452  -0.412
 21 A'   22 A'   23 A'   24 A'   25 A'   26 A'   27 A'   28 A'                 
 -3.229  -3.215  -0.543  -0.490  -0.395
  5 A"    6 A"    7 A"    8 A"    9 A"                                         
 -- Virtual --                   
  0.045   0.056   0.072   0.076   0.108   0.118   0.133   0.144
 29 A'   30 A'   31 A'   32 A'   33 A'   34 A'   35 A'   36 A'                 
  0.164   0.174   0.214   0.235   0.261   0.305   0.342   0.375
 37 A'   38 A'   39 A'   40 A'   41 A'   42 A'   43 A'   44 A'                 
  0.473   0.527   0.568   0.582   0.628   0.721   0.760   0.793
 45 A'   46 A'   47 A'   48 A'   49 A'   50 A'   51 A'   52 A'                 
  0.822   0.845   0.944   1.055   1.100   1.136   1.167   1.183
 53 A'   54 A'   55 A'   56 A'   57 A'   58 A'   59 A'   60 A'                 
  1.207   1.301   1.442   1.507   1.862   1.973   2.262   2.290
 61 A'   62 A'   63 A'   64 A'   65 A'   66 A'   67 A'   68 A'                 
  2.468   2.626   2.707   2.793   2.954   4.283   4.463   4.535
 69 A'   70 A'   71 A'   72 A'   73 A'   74 A'   75 A'   76 A'                 
  4.597   4.894   7.222   7.492   8.207   8.279  10.363  14.801
 77 A'   78 A'   79 A'   80 A'   81 A'   82 A'   83 A'   84 A'                 
 14.882  26.732  27.024  36.676  49.484 166.109 219.220 293.883
 85 A'   86 A'   87 A'   88 A'   89 A'   90 A'   91 A'   92 A'                 
293.9871028.431  -0.001   0.084   0.121   0.155   0.239   0.382
 93 A'   94 A'   10 A"   11 A"   12 A"   13 A"   14 A"   15 A"                 
  0.555   0.607   0.751   0.757   0.807   0.875   1.093   1.128
 16 A"   17 A"   18 A"   19 A"   20 A"   21 A"   22 A"   23 A"                 
  1.191   1.776   2.198   2.368   2.418   2.609   4.237   4.520
 24 A"   25 A"   26 A"   27 A"   28 A"   29 A"   30 A"   31 A"                 
  4.569   8.188  14.701  26.679 293.864
 32 A"   33 A"   34 A"   35 A"   36 A"                                         
 --------------------------------------------------------------

          Ground-State Mulliken Net Atomic Charges

     Atom                 Charge (a.u.)
  ----------------------------------------
      1 Br                    0.024446
      2 N                    -0.254542
      3 P                     0.313315
      4 Cl                   -0.083219
  ----------------------------------------
  Sum of atomic charges =    -0.000000

 -----------------------------------------------------------------
                    Cartesian Multipole Moments
 -----------------------------------------------------------------
    Charge (ESU x 10^10)
                -0.0000
    Dipole Moment (Debye)
         X       0.3682      Y      -1.9961      Z       0.0000
       Tot       2.0298
    Quadrupole Moments (Debye-Ang)
        XX     -49.8586     XY       1.0684     YY     -51.2634
        XZ       0.0000     YZ       0.0000     ZZ     -48.9733
    Octopole Moments (Debye-Ang^2)
       XXX      65.2046    XXY      -0.6390    XYY      14.9962
       YYY       2.5455    XXZ      -0.0000    XYZ      -0.0000
       YYZ       0.0000    XZZ      14.2703    YZZ       0.2941
       ZZZ       0.0000
    Hexadecapole Moments (Debye-Ang^3)
      XXXX   -1079.7751   XXXY     -11.0469   XXYY    -203.2511
      XYYY       0.2724   YYYY    -123.1072   XXXZ      -0.0000
      XXYZ       0.0000   XYYZ      -0.0000   YYYZ      -0.0000
      XXZZ    -197.4792   XYZZ       1.0695   YYZZ     -29.7644
      XZZZ      -0.0000   YZZZ      -0.0000   ZZZZ     -60.4596
 -----------------------------------------------------------------
 DrvMan completing analytic gradient of the correlated energy
 Correlated dipole moment
            1
    1   0.1448593
    2  -0.7853269
    3   0.0000000
 Energy read as -3427.751368098
 Full Analytical Gradient: (in a.u., or Hartree/Bohr)
             1             2             3             4
    1   -0.00010358    0.00011474   -0.00029743    0.00028627
    2    0.00028034   -0.00038711    0.00007225    0.00003453
    3    0.00000000   -0.00000000   -0.00000000    0.00000000
 Gradient time:  CPU 0.78 s  wall 0.82 s
 Geometry Optimization Parameters
   NAtoms,    NIC,     NZ,  NCons,   NDum,   NFix, NCnnct, MaxDiis
        4      19       4       0       0       0       0       0

 Cartesian Hessian Update
 Hessian Updated using BFGS Update


** GEOMETRY OPTIMIZATION IN DELOCALIZED INTERNAL COORDINATES **
   Searching for a Minimum

   Optimization Cycle:   4

                       Coordinates (Angstroms)
     ATOM                X               Y               Z
      1  Br        1.8022016908    0.0449158914    0.0000000000
      2  N        -0.0260372225    0.5530164326    0.0000000000
      3  P        -1.0082678566   -0.6938607502    0.0000000000
      4  Cl       -2.8211747173    0.2786412509    0.0000000000
   Point Group: cs    Number of degrees of freedom:     5


   Energy is  -3427.751368098

 Hessian Updated using BFGS Update

  5 Hessian modes will be used to form the next step
  Hessian Eigenvalues:
     0.049347    0.133747    0.202358    0.254584    0.490557

 Minimum Search - Taking Simple RFO Step
 Searching for Lamda that Minimizes Along All modes
 Value Taken    Lamda =  -0.00000588
 Step Taken.  Stepsize is  0.009638

                             Maximum     Tolerance    Cnvgd?
         Gradient           0.000602      0.000300      NO
         Displacement       0.006291      0.001200      NO
         Energy change     -0.000004      0.000001      NO


 New Cartesian Coordinates Obtained by Inverse Iteration

 Displacement from previous Coordinates is:  0.012909
 ----------------------------------------------------------------
             Standard Nuclear Orientation (Angstroms)
    I     Atom           X                Y                Z
 ----------------------------------------------------------------
    1      Br      1.8021949695     0.0414085208     0.0000000000
    2      N      -0.0253828288     0.5567750463     0.0000000000
    3      P      -1.0071561349    -0.6912075350     0.0000000000
    4      Cl     -2.8229341115     0.2757367926     0.0000000000
 ----------------------------------------------------------------
 Molecular Point Group                 Cs    NOp =  2
 Largest Abelian Subgroup              Cs    NOp =  2
 Nuclear Repulsion Energy =   354.9402110443 hartrees
 There are       37 alpha and       37 beta electrons
 Applying Cartesian multipole field
    Component          Value
    ---------          -----
     (2,0,0)        1.00000E-11
     (0,2,0)        2.00000E-11
     (0,0,2)       -3.00000E-11
 Nucleus-field energy     =     0.0000000102 hartrees
 Requested basis set is 6-311++G(d,p)
 There are 51 shells and 130 basis functions
 A cutoff of  1.0D-14 yielded   1116 shell pairs
 There are      7782 function pairs (      8530 Cartesian)
 Smallest overlap matrix eigenvalue = 2.28E-03
 Guess MOs from SCF MO coefficient file

 -----------------------------------------------------------------------
  General SCF calculation program by
  Eric Jon Sundstrom, Paul Horn, Yuezhi Mao, Dmitri Zuev, Alec White,
  David Stuck, Shaama M.S., Shane Yost, Joonho Lee, David Small,
  Daniel Levine, Susi Lehtola, Hugh Burton, Evgeny Epifanovsky
 -----------------------------------------------------------------------
 Hartree-Fock
 using 4 threads for integral computing
 -------------------------------------------------------
 OpenMP Integral computing Module                
 Release: version 2.0, May 2017, Q-Chem Inc. Pleasanton 
 -------------------------------------------------------
 A restricted SCF calculation will be
 performed using DIIS
 SCF converges when DIIS error is below 1.0e-08
 ---------------------------------------
  Cycle       Energy         DIIS error
 ---------------------------------------
    1   -3427.0284498491      4.72e-05  
    2   -3427.0284590198      1.50e-05  
    3   -3427.0284604874      9.08e-06  
    4   -3427.0284607543      3.50e-06  
    5   -3427.0284608387      8.17e-07  
    6   -3427.0284608449      2.80e-07  
    7   -3427.0284608456      1.20e-07  
    8   -3427.0284608458      5.09e-08  
    9   -3427.0284608458      1.95e-08  
   10   -3427.0284608458      7.00e-09  Convergence criterion met
 ---------------------------------------
 SCF time:   CPU 7.69s  wall 2.00s 
 SCF   energy in the final basis set =    -3427.0284608458
 Total energy in the final basis set =    -3427.0284608458


 ------------------------------------------------------------------------------

   CCMAN2: suite of methods based on coupled cluster
           and equation of motion theories.

   Components:
   * libvmm-1.3-trunk
     by Evgeny Epifanovsky, Ilya Kaliman.
   * libtensor-2.5-trunk
     by Evgeny Epifanovsky, Michael Wormit, Dmitry Zuev, Sam Manzer, 
        Ilya Kaliman.
   * libcc-2.5-trunk
     by Evgeny Epifanovsky, Arik Landau, Tomasz Kus, Kirill Khistyaev, 
        Dmitry Zuev, Prashant Manohar, Xintian Feng, Anna Krylov, 
        Matthew Goldey, Alec White, Thomas Jagau, Kaushik Nanda, 
        Anastasia Gunina, Alexander Kunitsa, Joonho Lee.

   CCMAN original authors:
   Anna I. Krylov, C. David Sherrill, Steven R. Gwaltney,
   Edward F. C. Byrd (2000)
   Sergey V. Levchenko, Lyudmila V. Slipchenko, Tao Wang,
   Ana-Maria C. Cristian (2003)
   Piotr A. Pieniazek, C. Melania Oana, Evgeny Epifanovsky (2007)
   Prashant Manohar (2009)

 ------------------------------------------------------------------------------


 Allocating and initializing 30808MB of RAM...
 Calculation will run on 4 cores.


 Alpha MOs, Restricted
 -- Occupied --                  
-490.07 -104.86  -80.07  -65.20  -58.56  -58.56  -58.56  -15.65
  1 A'    2 A'    3 A'    4 A'    5 A'    1 A"    6 A'    7 A'                 
-10.587  -9.879  -8.055  -8.052  -8.052  -7.608  -7.494  -7.483
  8 A'    9 A'   10 A'    2 A"   11 A'   12 A'   13 A'   14 A'                 
 -7.483  -5.500  -5.499  -5.499  -3.235  -3.229  -3.229  -3.215
  3 A"   15 A'    4 A"   16 A'   17 A'    5 A"   18 A'   19 A'                 
 -3.215  -1.227  -1.129  -0.992  -0.750  -0.599  -0.579  -0.543
  6 A"   20 A'   21 A'   22 A'   23 A'   24 A'   25 A'    7 A"                 
 -0.490  -0.482  -0.452  -0.412  -0.395
  8 A"   26 A'   27 A'   28 A'    9 A"                                         
 -- Virtual --                   
 -0.002   0.044   0.056   0.072   0.076   0.084   0.108   0.118
 10 A"   29 A'   30 A'   31 A'   32 A'   11 A"   33 A'   34 A'                 
  0.121   0.133   0.144   0.155   0.163   0.174   0.214   0.235
 12 A"   35 A'   36 A'   13 A"   37 A'   38 A'   39 A'   40 A'                 
  0.238   0.260   0.305   0.341   0.375   0.382   0.473   0.527
 14 A"   41 A'   42 A'   43 A'   44 A'   15 A"   45 A'   46 A'                 
  0.555   0.568   0.582   0.607   0.628   0.720   0.751   0.757
 16 A"   47 A'   48 A'   17 A"   49 A'   50 A'   18 A"   19 A"                 
  0.759   0.793   0.807   0.822   0.845   0.875   0.944   1.054
 51 A'   52 A'   20 A"   53 A'   54 A'   21 A"   55 A'   56 A'                 
  1.093   1.100   1.128   1.136   1.167   1.182   1.191   1.206
 22 A"   57 A'   23 A"   58 A'   59 A'   60 A'   24 A"   61 A'                 
  1.300   1.442   1.506   1.776   1.862   1.973   2.198   2.262
 62 A'   63 A'   64 A'   25 A"   65 A'   66 A'   26 A"   67 A'                 
  2.289   2.368   2.417   2.468   2.609   2.626   2.707   2.792
 68 A'   27 A"   28 A"   69 A'   29 A"   70 A'   71 A'   72 A'                 
  2.953   4.237   4.283   4.462   4.520   4.535   4.568   4.597
 73 A'   30 A"   74 A'   75 A'   31 A"   76 A'   32 A"   77 A'                 
  4.893   7.221   7.492   8.188   8.207   8.279  10.363  14.701
 78 A'   79 A'   80 A'   33 A"   81 A'   82 A'   83 A'   34 A"                 
 14.801  14.881  26.679  26.731  27.024  36.676  49.484 166.108
 84 A'   85 A'   35 A"   86 A'   87 A'   88 A'   89 A'   90 A'                 
219.220 293.864 293.883 293.9871028.430
 91 A'   36 A"   92 A'   93 A'   94 A'                                         

 Beta MOs, Restricted
 -- Occupied --                  
-490.07 -104.86  -80.07  -65.20  -58.56  -58.56  -58.56  -15.65
  1 A'    2 A'    3 A'    4 A'    5 A'    1 A"    6 A'    7 A'                 
-10.587  -9.879  -8.055  -8.052  -8.052  -7.608  -7.494  -7.483
  8 A'    9 A'   10 A'    2 A"   11 A'   12 A'   13 A'   14 A'                 
 -7.483  -5.500  -5.499  -5.499  -3.235  -3.229  -3.229  -3.215
  3 A"   15 A'    4 A"   16 A'   17 A'    5 A"   18 A'   19 A'                 
 -3.215  -1.227  -1.129  -0.992  -0.750  -0.599  -0.579  -0.543
  6 A"   20 A'   21 A'   22 A'   23 A'   24 A'   25 A'    7 A"                 
 -0.490  -0.482  -0.452  -0.412  -0.395
  8 A"   26 A'   27 A'   28 A'    9 A"                                         
 -- Virtual --                   
 -0.002   0.044   0.056   0.072   0.076   0.084   0.108   0.118
 10 A"   29 A'   30 A'   31 A'   32 A'   11 A"   33 A'   34 A'                 
  0.121   0.133   0.144   0.155   0.163   0.174   0.214   0.235
 12 A"   35 A'   36 A'   13 A"   37 A'   38 A'   39 A'   40 A'                 
  0.238   0.260   0.305   0.341   0.375   0.382   0.473   0.527
 14 A"   41 A'   42 A'   43 A'   44 A'   15 A"   45 A'   46 A'                 
  0.555   0.568   0.582   0.607   0.628   0.720   0.751   0.757
 16 A"   47 A'   48 A'   17 A"   49 A'   50 A'   18 A"   19 A"                 
  0.759   0.793   0.807   0.822   0.845   0.875   0.944   1.054
 51 A'   52 A'   20 A"   53 A'   54 A'   21 A"   55 A'   56 A'                 
  1.093   1.100   1.128   1.136   1.167   1.182   1.191   1.206
 22 A"   57 A'   23 A"   58 A'   59 A'   60 A'   24 A"   61 A'                 
  1.300   1.442   1.506   1.776   1.862   1.973   2.198   2.262
 62 A'   63 A'   64 A'   25 A"   65 A'   66 A'   26 A"   67 A'                 
  2.289   2.368   2.417   2.468   2.609   2.626   2.707   2.792
 68 A'   27 A"   28 A"   69 A'   29 A"   70 A'   71 A'   72 A'                 
  2.953   4.237   4.283   4.462   4.520   4.535   4.568   4.597
 73 A'   30 A"   74 A'   75 A'   31 A"   76 A'   32 A"   77 A'                 
  4.893   7.221   7.492   8.188   8.207   8.279  10.363  14.701
 78 A'   79 A'   80 A'   33 A"   81 A'   82 A'   83 A'   34 A"                 
 14.801  14.881  26.679  26.731  27.024  36.676  49.484 166.108
 84 A'   85 A'   35 A"   86 A'   87 A'   88 A'   89 A'   90 A'                 
219.220 293.864 293.883 293.9871028.430
 91 A'   36 A"   92 A'   93 A'   94 A'                                         

 Occupation and symmetry of molecular orbitals

 Point group: Cs (2 irreducible representations).

                           A'   A"    All 
 ------------------------------------------
 All molecular orbitals:
  - Alpha                  94   36    130 
  - Beta                   94   36    130 
 ------------------------------------------
 Alpha orbitals:
  - Frozen occupied        16   4     20  
  - Active occupied        12   5     17  
  - Active virtual         66   27    93  
  - Frozen virtual         0    0     0   
 ------------------------------------------
 Beta orbitals:
  - Frozen occupied        16   4     20  
  - Active occupied        12   5     17  
  - Active virtual         66   27    93  
  - Frozen virtual         0    0     0   
 ------------------------------------------

 Import integrals:   CPU 0.00 s  wall 0.00 s

 Import integrals:   CPU 39.62 s  wall 10.81 s

 MP2 amplitudes:   CPU 0.20 s  wall 0.17 s

Running a double precision version
           CCSD T amplitudes will be solved using DIIS.

           Start     Size      MaxIter   EConv     TConv     
           3         7         100       1.00e-07  1.00e-05  
 ------------------------------------------------------------------------------
           Energy (a.u.)   Ediff      Tdiff       Comment
 ------------------------------------------------------------------------------
         -3427.73837964                           
     1   -3427.72444199   1.39e-02   7.94e-01     
     2   -3427.74941747   2.50e-02   1.14e-01     
     3   -3427.74801160   1.41e-03   4.99e-02     
     4   -3427.75051188   2.50e-03   1.49e-02     Switched to DIIS steps.
     5   -3427.75134571   8.34e-04   1.21e-02     
     6   -3427.75136670   2.10e-05   2.40e-03     
     7   -3427.75136639   3.10e-07   1.23e-03     
     8   -3427.75137149   5.11e-06   2.94e-04     
     9   -3427.75137214   6.44e-07   1.92e-04     
    10   -3427.75137160   5.37e-07   6.23e-05     
    11   -3427.75137171   1.11e-07   2.81e-05     
    12   -3427.75137158   1.31e-07   1.18e-05     
    13   -3427.75137157   1.40e-08   3.75e-06     
 ------------------------------------------------------------------------------
         -3427.75137157                           CCSD T converged.

End of double precision
 SCF energy                 = -3427.02846085
 MP2 energy                 = -3427.73837964
 CCSD correlation energy     =    -0.72291072
 CCSD total energy           = -3427.75137157

 CCSD  T1^2 = 0.0130  T2^2 = 0.2774  Leading amplitudes:

 Amplitude    Orbitals with energies
 -0.0291       9 (A") A                  ->    10 (A") A                  
              -0.3951                         -0.0016                     
 -0.0291       9 (A") B                  ->    10 (A") B                  
              -0.3951                         -0.0016                     
  0.0265       7 (A") A                  ->    10 (A") A                  
              -0.5435                         -0.0016                     
  0.0265       7 (A") B                  ->    10 (A") B                  
              -0.5435                         -0.0016                     

 Amplitude    Orbitals with energies
 -0.0689       9 (A") A      9 (A") B    ->    10 (A") A     10 (A") B    
              -0.3951       -0.3951           -0.0016       -0.0016       
  0.0689       9 (A") A      9 (A") B    ->    10 (A") B     10 (A") A    
              -0.3951       -0.3951           -0.0016       -0.0016       
  0.0689       9 (A") B      9 (A") A    ->    10 (A") A     10 (A") B    
              -0.3951       -0.3951           -0.0016       -0.0016       
 -0.0689       9 (A") B      9 (A") A    ->    10 (A") B     10 (A") A    
              -0.3951       -0.3951           -0.0016       -0.0016       

 Computing CCSD intemediates for later calculations in double precision
 Finished.

Running a double precision version
           CCSD Lambda amplitudes will be solved using DIIS.
           Start     Size      MaxIter   EConv     LConv     
           3         7         100       1.00e-07  1.00e-05  
 ------------------------------------------------------------------------------
            Enorm      Ldiff       Comment
 ------------------------------------------------------------------------------
     1     5.45e-02   4.07e-02     
     2     1.43e-02   5.53e-03     
     3     6.09e-03   1.97e-03     
     4     3.47e-03   1.17e-03     Switched to DIIS steps.
     5     1.07e-03   6.41e-04     
     6     4.84e-04   1.65e-04     
     7     1.60e-04   3.85e-05     
     8     7.27e-05   9.28e-07     
     9     2.53e-05   2.37e-06     
    10     1.07e-05   7.00e-07     
    11     3.65e-06   2.34e-08     
    12     1.72e-06   1.22e-08     
    13     7.50e-07   4.94e-08     
    14     3.52e-07   1.17e-08     
    15     1.83e-07   1.52e-08     
    16     8.10e-08   7.89e-10     
 ------------------------------------------------------------------------------
                                   CCSD Lambda converged.

 Computing density matrices in double precision...
           Orbital response amplitudes will be solved using DIIS.
           Start     Size      MaxIter   EConv     LConv     
           3         7         100       1.00e-06  1.00e-06  
 ------------------------------------------------------------------------------
            Enorm      Ldiff       Comment
 ------------------------------------------------------------------------------
     1     1.10e-01   1.65e-03     
     2     1.01e-01   8.60e-03     
     3     1.13e-01   1.52e-02     
     4     2.21e-02   3.78e-02     Switched to DIIS steps.
     5     6.37e-03   7.82e-03     
     6     1.33e-03   4.46e-04     
     7     6.57e-04   4.62e-05     
     8     1.16e-04   1.53e-04     
     9     5.20e-05   7.95e-06     
    10     1.28e-05   8.33e-06     
    11     3.71e-06   9.89e-07     
    12     2.20e-06   2.11e-07     
    13     6.67e-07   2.38e-07     
 ------------------------------------------------------------------------------
                                   Orbital response converged.

 Computing density matrices... Done.
 CCSD calculation:   CPU 444.30 s  wall 116.85 s

 Transferring MO TPDM to AO TPDM
 Transferring g2_o1o1o1o1
 Transferring g2_o1o1o1v1
 Transferring g2_o1o1v1v1
 Transferring g2_o1v1o1v1
 Transferring g2_o1v1v1v1
 Transferring g2_v1v1v1v1
 Adding separable TPDM
 Computing TPDM gradient
 --------------------------------------------------------
 2e gradient
  Atom          X               Y               Z
 --------------------------------------------------------
    1        -41.977353        1.510562       -0.000000  
    2          5.197470      -17.894363        0.000000  
    3          9.203207       24.698504        0.000000  
    4         27.576676       -8.314703       -0.000000  
 --------------------------------------------------------
 --------------------------------------------------------
 Final gradient
  Atom          X               Y               Z
 --------------------------------------------------------
    1        -41.977353        1.510562       -0.000000  
    2          5.197470      -17.894363        0.000000  
    3          9.203207       24.698504        0.000000  
    4         27.576676       -8.314703       -0.000000  
 --------------------------------------------------------
 Analytic gradient from two-electron contribution:   CPU 240.98 s  wall 78.70 s

 Total ccman2 time:   CPU 730.58 s  wall 208.49 s


 --------------------------------------------------------------
             Orbital Energies (a.u.) and Symmetries
 --------------------------------------------------------------

 Alpha MOs, Restricted
 -- Occupied --                  
-490.07 -104.86  -80.07  -65.20  -58.56  -58.56  -15.65  -10.59
  1 A'    2 A'    3 A'    4 A'    5 A'    6 A'    7 A'    8 A'                 
 -9.879  -8.055  -8.052  -7.608  -7.494  -7.483  -5.500  -5.499
  9 A'   10 A'   11 A'   12 A'   13 A'   14 A'   15 A'   16 A'                 
-58.558  -8.052  -7.483  -5.499  -3.235  -3.229  -3.215  -1.227
  1 A"    2 A"    3 A"    4 A"   17 A'   18 A'   19 A'   20 A'                 
 -1.129  -0.992  -0.750  -0.599  -0.579  -0.482  -0.452  -0.412
 21 A'   22 A'   23 A'   24 A'   25 A'   26 A'   27 A'   28 A'                 
 -3.229  -3.215  -0.543  -0.490  -0.395
  5 A"    6 A"    7 A"    8 A"    9 A"                                         
 -- Virtual --                   
  0.044   0.056   0.072   0.076   0.108   0.118   0.133   0.144
 29 A'   30 A'   31 A'   32 A'   33 A'   34 A'   35 A'   36 A'                 
  0.163   0.174   0.214   0.235   0.260   0.305   0.341   0.375
 37 A'   38 A'   39 A'   40 A'   41 A'   42 A'   43 A'   44 A'                 
  0.473   0.527   0.568   0.582   0.628   0.720   0.759   0.793
 45 A'   46 A'   47 A'   48 A'   49 A'   50 A'   51 A'   52 A'                 
  0.822   0.845   0.944   1.054   1.100   1.136   1.167   1.182
 53 A'   54 A'   55 A'   56 A'   57 A'   58 A'   59 A'   60 A'                 
  1.206   1.300   1.442   1.506   1.862   1.973   2.262   2.289
 61 A'   62 A'   63 A'   64 A'   65 A'   66 A'   67 A'   68 A'                 
  2.468   2.626   2.707   2.792   2.953   4.283   4.462   4.535
 69 A'   70 A'   71 A'   72 A'   73 A'   74 A'   75 A'   76 A'                 
  4.597   4.893   7.221   7.492   8.207   8.279  10.363  14.801
 77 A'   78 A'   79 A'   80 A'   81 A'   82 A'   83 A'   84 A'                 
 14.881  26.731  27.024  36.676  49.484 166.108 219.220 293.883
 85 A'   86 A'   87 A'   88 A'   89 A'   90 A'   91 A'   92 A'                 
293.9871028.430  -0.002   0.084   0.121   0.155   0.238   0.382
 93 A'   94 A'   10 A"   11 A"   12 A"   13 A"   14 A"   15 A"                 
  0.555   0.607   0.751   0.757   0.807   0.875   1.093   1.128
 16 A"   17 A"   18 A"   19 A"   20 A"   21 A"   22 A"   23 A"                 
  1.191   1.776   2.198   2.368   2.417   2.609   4.237   4.520
 24 A"   25 A"   26 A"   27 A"   28 A"   29 A"   30 A"   31 A"                 
  4.568   8.188  14.701  26.679 293.864
 32 A"   33 A"   34 A"   35 A"   36 A"                                         

 Beta MOs, Restricted
 -- Occupied --                  
-490.07 -104.86  -80.07  -65.20  -58.56  -58.56  -15.65  -10.59
  1 A'    2 A'    3 A'    4 A'    5 A'    6 A'    7 A'    8 A'                 
 -9.879  -8.055  -8.052  -7.608  -7.494  -7.483  -5.500  -5.499
  9 A'   10 A'   11 A'   12 A'   13 A'   14 A'   15 A'   16 A'                 
-58.558  -8.052  -7.483  -5.499  -3.235  -3.229  -3.215  -1.227
  1 A"    2 A"    3 A"    4 A"   17 A'   18 A'   19 A'   20 A'                 
 -1.129  -0.992  -0.750  -0.599  -0.579  -0.482  -0.452  -0.412
 21 A'   22 A'   23 A'   24 A'   25 A'   26 A'   27 A'   28 A'                 
 -3.229  -3.215  -0.543  -0.490  -0.395
  5 A"    6 A"    7 A"    8 A"    9 A"                                         
 -- Virtual --                   
  0.044   0.056   0.072   0.076   0.108   0.118   0.133   0.144
 29 A'   30 A'   31 A'   32 A'   33 A'   34 A'   35 A'   36 A'                 
  0.163   0.174   0.214   0.235   0.260   0.305   0.341   0.375
 37 A'   38 A'   39 A'   40 A'   41 A'   42 A'   43 A'   44 A'                 
  0.473   0.527   0.568   0.582   0.628   0.720   0.759   0.793
 45 A'   46 A'   47 A'   48 A'   49 A'   50 A'   51 A'   52 A'                 
  0.822   0.845   0.944   1.054   1.100   1.136   1.167   1.182
 53 A'   54 A'   55 A'   56 A'   57 A'   58 A'   59 A'   60 A'                 
  1.206   1.300   1.442   1.506   1.862   1.973   2.262   2.289
 61 A'   62 A'   63 A'   64 A'   65 A'   66 A'   67 A'   68 A'                 
  2.468   2.626   2.707   2.792   2.953   4.283   4.462   4.535
 69 A'   70 A'   71 A'   72 A'   73 A'   74 A'   75 A'   76 A'                 
  4.597   4.893   7.221   7.492   8.207   8.279  10.363  14.801
 77 A'   78 A'   79 A'   80 A'   81 A'   82 A'   83 A'   84 A'                 
 14.881  26.731  27.024  36.676  49.484 166.108 219.220 293.883
 85 A'   86 A'   87 A'   88 A'   89 A'   90 A'   91 A'   92 A'                 
293.9871028.430  -0.002   0.084   0.121   0.155   0.238   0.382
 93 A'   94 A'   10 A"   11 A"   12 A"   13 A"   14 A"   15 A"                 
  0.555   0.607   0.751   0.757   0.807   0.875   1.093   1.128
 16 A"   17 A"   18 A"   19 A"   20 A"   21 A"   22 A"   23 A"                 
  1.191   1.776   2.198   2.368   2.417   2.609   4.237   4.520
 24 A"   25 A"   26 A"   27 A"   28 A"   29 A"   30 A"   31 A"                 
  4.568   8.188  14.701  26.679 293.864
 32 A"   33 A"   34 A"   35 A"   36 A"                                         
 --------------------------------------------------------------

          Ground-State Mulliken Net Atomic Charges

     Atom                 Charge (a.u.)
  ----------------------------------------
      1 Br                    0.023829
      2 N                    -0.254526
      3 P                     0.313782
      4 Cl                   -0.083084
  ----------------------------------------
  Sum of atomic charges =    -0.000000

 -----------------------------------------------------------------
                    Cartesian Multipole Moments
 -----------------------------------------------------------------
    Charge (ESU x 10^10)
                -0.0000
    Dipole Moment (Debye)
         X       0.3616      Y      -1.9931      Z      -0.0000
       Tot       2.0257
    Quadrupole Moments (Debye-Ang)
        XX     -49.8548     XY       1.0497     YY     -51.2795
        XZ       0.0000     YZ      -0.0000     ZZ     -48.9758
    Octopole Moments (Debye-Ang^2)
       XXX      65.1484    XXY      -0.6246    XYY      15.0198
       YYY       2.6739    XXZ      -0.0000    XYZ      -0.0000
       YYZ      -0.0000    XZZ      14.2684    YZZ       0.3453
       ZZZ      -0.0000
    Hexadecapole Moments (Debye-Ang^3)
      XXXX   -1080.1925   XXXY     -11.0117   XXYY    -203.3083
      XYYY       0.4697   YYYY    -122.8532   XXXZ       0.0000
      XXYZ       0.0000   XYYZ       0.0000   YYYZ      -0.0000
      XXZZ    -197.5725   XYZZ       1.1236   YYZZ     -29.7225
      XZZZ       0.0000   YZZZ       0.0000   ZZZZ     -60.4624
 -----------------------------------------------------------------
 DrvMan completing analytic gradient of the correlated energy
 Correlated dipole moment
            1
    1   0.1422650
    2  -0.7841547
    3  -0.0000000
 Energy read as -3427.751371568
 Full Analytical Gradient: (in a.u., or Hartree/Bohr)
             1             2             3             4
    1    0.00005934    0.00025768   -0.00047876    0.00016174
    2    0.00009811    0.00003349   -0.00001428   -0.00011732
    3   -0.00000000    0.00000000   -0.00000000    0.00000000
 Gradient time:  CPU 0.77 s  wall 0.81 s
 Geometry Optimization Parameters
   NAtoms,    NIC,     NZ,  NCons,   NDum,   NFix, NCnnct, MaxDiis
        4      19       4       0       0       0       0       0

 Cartesian Hessian Update
 Hessian Updated using BFGS Update


** GEOMETRY OPTIMIZATION IN DELOCALIZED INTERNAL COORDINATES **
   Searching for a Minimum

   Optimization Cycle:   5

                       Coordinates (Angstroms)
     ATOM                X               Y               Z
      1  Br        1.8021949695    0.0414085208    0.0000000000
      2  N        -0.0253828288    0.5567750463    0.0000000000
      3  P        -1.0071561349   -0.6912075350    0.0000000000
      4  Cl       -2.8229341115    0.2757367926    0.0000000000
   Point Group: cs    Number of degrees of freedom:     5


   Energy is  -3427.751371568

 Hessian Updated using BFGS Update

  5 Hessian modes will be used to form the next step
  Hessian Eigenvalues:
     0.037227    0.138973    0.190755    0.268483    0.515878

 Minimum Search - Taking Simple RFO Step
 Searching for Lamda that Minimizes Along All modes
 Value Taken    Lamda =   0.00000000
 Step Taken.  Stepsize is  0.003865

                             Maximum     Tolerance    Cnvgd?
         Gradient           0.000251      0.000300     YES
         Displacement       0.002422      0.001200      NO
         Energy change     -0.000003      0.000001      NO


 New Cartesian Coordinates Obtained by Inverse Iteration

 Displacement from previous Coordinates is:  0.003763
 ----------------------------------------------------------------
             Standard Nuclear Orientation (Angstroms)
    I     Atom           X                Y                Z
 ----------------------------------------------------------------
    1      Br      1.8018660756     0.0403473888     0.0000000000
    2      N      -0.0254803959     0.5579135751     0.0000000000
    3      P      -1.0064084752    -0.6906295546     0.0000000000
    4      Cl     -2.8232553102     0.2750814154     0.0000000000
 ----------------------------------------------------------------
 Molecular Point Group                 Cs    NOp =  2
 Largest Abelian Subgroup              Cs    NOp =  2
 Nuclear Repulsion Energy =   354.9614807731 hartrees
 There are       37 alpha and       37 beta electrons
 Applying Cartesian multipole field
    Component          Value
    ---------          -----
     (2,0,0)        1.00000E-11
     (0,2,0)        2.00000E-11
     (0,0,2)       -3.00000E-11
 Nucleus-field energy     =     0.0000000102 hartrees
 Requested basis set is 6-311++G(d,p)
 There are 51 shells and 130 basis functions
 A cutoff of  1.0D-14 yielded   1116 shell pairs
 There are      7782 function pairs (      8530 Cartesian)
 Smallest overlap matrix eigenvalue = 2.28E-03
 Guess MOs from SCF MO coefficient file

 -----------------------------------------------------------------------
  General SCF calculation program by
  Eric Jon Sundstrom, Paul Horn, Yuezhi Mao, Dmitri Zuev, Alec White,
  David Stuck, Shaama M.S., Shane Yost, Joonho Lee, David Small,
  Daniel Levine, Susi Lehtola, Hugh Burton, Evgeny Epifanovsky
 -----------------------------------------------------------------------
 Hartree-Fock
 using 4 threads for integral computing
 -------------------------------------------------------
 OpenMP Integral computing Module                
 Release: version 2.0, May 2017, Q-Chem Inc. Pleasanton 
 -------------------------------------------------------
 A restricted SCF calculation will be
 performed using DIIS
 SCF converges when DIIS error is below 1.0e-08
 ---------------------------------------
  Cycle       Energy         DIIS error
 ---------------------------------------
    1   -3427.0284505313      1.57e-05  
    2   -3427.0284515303      4.72e-06  
    3   -3427.0284516890      1.56e-06  
    4   -3427.0284517098      6.99e-07  
    5   -3427.0284517133      3.04e-07  
    6   -3427.0284517137      1.29e-07  
    7   -3427.0284517138      4.97e-08  
    8   -3427.0284517138      1.93e-08  
    9   -3427.0284517138      7.58e-09  Convergence criterion met
 ---------------------------------------
 SCF time:   CPU 6.90s  wall 2.00s 
 SCF   energy in the final basis set =    -3427.0284517138
 Total energy in the final basis set =    -3427.0284517138


 ------------------------------------------------------------------------------

   CCMAN2: suite of methods based on coupled cluster
           and equation of motion theories.

   Components:
   * libvmm-1.3-trunk
     by Evgeny Epifanovsky, Ilya Kaliman.
   * libtensor-2.5-trunk
     by Evgeny Epifanovsky, Michael Wormit, Dmitry Zuev, Sam Manzer, 
        Ilya Kaliman.
   * libcc-2.5-trunk
     by Evgeny Epifanovsky, Arik Landau, Tomasz Kus, Kirill Khistyaev, 
        Dmitry Zuev, Prashant Manohar, Xintian Feng, Anna Krylov, 
        Matthew Goldey, Alec White, Thomas Jagau, Kaushik Nanda, 
        Anastasia Gunina, Alexander Kunitsa, Joonho Lee.

   CCMAN original authors:
   Anna I. Krylov, C. David Sherrill, Steven R. Gwaltney,
   Edward F. C. Byrd (2000)
   Sergey V. Levchenko, Lyudmila V. Slipchenko, Tao Wang,
   Ana-Maria C. Cristian (2003)
   Piotr A. Pieniazek, C. Melania Oana, Evgeny Epifanovsky (2007)
   Prashant Manohar (2009)

 ------------------------------------------------------------------------------


 Allocating and initializing 30808MB of RAM...
 Calculation will run on 4 cores.


 Alpha MOs, Restricted
 -- Occupied --                  
-490.07 -104.86  -80.07  -65.20  -58.56  -58.56  -58.56  -15.65
  1 A'    2 A'    3 A'    4 A'    5 A'    1 A"    6 A'    7 A'                 
-10.587  -9.879  -8.055  -8.052  -8.052  -7.608  -7.494  -7.483
  8 A'    9 A'   10 A'    2 A"   11 A'   12 A'   13 A'   14 A'                 
 -7.483  -5.500  -5.499  -5.499  -3.235  -3.229  -3.229  -3.215
  3 A"   15 A'    4 A"   16 A'   17 A'    5 A"   18 A'   19 A'                 
 -3.215  -1.227  -1.129  -0.992  -0.750  -0.599  -0.579  -0.543
  6 A"   20 A'   21 A'   22 A'   23 A'   24 A'   25 A'    7 A"                 
 -0.490  -0.482  -0.452  -0.413  -0.395
  8 A"   26 A'   27 A'   28 A'    9 A"                                         
 -- Virtual --                   
 -0.002   0.044   0.056   0.072   0.076   0.084   0.108   0.118
 10 A"   29 A'   30 A'   31 A'   32 A'   11 A"   33 A'   34 A'                 
  0.121   0.133   0.144   0.155   0.163   0.174   0.214   0.235
 12 A"   35 A'   36 A'   13 A"   37 A'   38 A'   39 A'   40 A'                 
  0.238   0.260   0.305   0.341   0.375   0.382   0.473   0.527
 14 A"   41 A'   42 A'   43 A'   44 A'   15 A"   45 A'   46 A'                 
  0.555   0.568   0.582   0.607   0.628   0.720   0.751   0.757
 16 A"   47 A'   48 A'   17 A"   49 A'   50 A'   18 A"   19 A"                 
  0.759   0.792   0.807   0.822   0.845   0.875   0.944   1.054
 51 A'   52 A'   20 A"   53 A'   54 A'   21 A"   55 A'   56 A'                 
  1.092   1.099   1.128   1.135   1.167   1.182   1.191   1.206
 22 A"   57 A'   23 A"   58 A'   59 A'   60 A'   24 A"   61 A'                 
  1.300   1.442   1.506   1.776   1.862   1.973   2.198   2.262
 62 A'   63 A'   64 A'   25 A"   65 A'   66 A'   26 A"   67 A'                 
  2.289   2.368   2.417   2.468   2.609   2.626   2.707   2.791
 68 A'   27 A"   28 A"   69 A'   29 A"   70 A'   71 A'   72 A'                 
  2.954   4.237   4.282   4.462   4.520   4.535   4.568   4.597
 73 A'   30 A"   74 A'   75 A'   31 A"   76 A'   32 A"   77 A'                 
  4.893   7.220   7.492   8.188   8.207   8.279  10.363  14.701
 78 A'   79 A'   80 A'   33 A"   81 A'   82 A'   83 A'   34 A"                 
 14.801  14.881  26.679  26.731  27.023  36.676  49.483 166.108
 84 A'   85 A'   35 A"   86 A'   87 A'   88 A'   89 A'   90 A'                 
219.220 293.864 293.883 293.9871028.430
 91 A'   36 A"   92 A'   93 A'   94 A'                                         

 Beta MOs, Restricted
 -- Occupied --                  
-490.07 -104.86  -80.07  -65.20  -58.56  -58.56  -58.56  -15.65
  1 A'    2 A'    3 A'    4 A'    5 A'    1 A"    6 A'    7 A'                 
-10.587  -9.879  -8.055  -8.052  -8.052  -7.608  -7.494  -7.483
  8 A'    9 A'   10 A'    2 A"   11 A'   12 A'   13 A'   14 A'                 
 -7.483  -5.500  -5.499  -5.499  -3.235  -3.229  -3.229  -3.215
  3 A"   15 A'    4 A"   16 A'   17 A'    5 A"   18 A'   19 A'                 
 -3.215  -1.227  -1.129  -0.992  -0.750  -0.599  -0.579  -0.543
  6 A"   20 A'   21 A'   22 A'   23 A'   24 A'   25 A'    7 A"                 
 -0.490  -0.482  -0.452  -0.413  -0.395
  8 A"   26 A'   27 A'   28 A'    9 A"                                         
 -- Virtual --                   
 -0.002   0.044   0.056   0.072   0.076   0.084   0.108   0.118
 10 A"   29 A'   30 A'   31 A'   32 A'   11 A"   33 A'   34 A'                 
  0.121   0.133   0.144   0.155   0.163   0.174   0.214   0.235
 12 A"   35 A'   36 A'   13 A"   37 A'   38 A'   39 A'   40 A'                 
  0.238   0.260   0.305   0.341   0.375   0.382   0.473   0.527
 14 A"   41 A'   42 A'   43 A'   44 A'   15 A"   45 A'   46 A'                 
  0.555   0.568   0.582   0.607   0.628   0.720   0.751   0.757
 16 A"   47 A'   48 A'   17 A"   49 A'   50 A'   18 A"   19 A"                 
  0.759   0.792   0.807   0.822   0.845   0.875   0.944   1.054
 51 A'   52 A'   20 A"   53 A'   54 A'   21 A"   55 A'   56 A'                 
  1.092   1.099   1.128   1.135   1.167   1.182   1.191   1.206
 22 A"   57 A'   23 A"   58 A'   59 A'   60 A'   24 A"   61 A'                 
  1.300   1.442   1.506   1.776   1.862   1.973   2.198   2.262
 62 A'   63 A'   64 A'   25 A"   65 A'   66 A'   26 A"   67 A'                 
  2.289   2.368   2.417   2.468   2.609   2.626   2.707   2.791
 68 A'   27 A"   28 A"   69 A'   29 A"   70 A'   71 A'   72 A'                 
  2.954   4.237   4.282   4.462   4.520   4.535   4.568   4.597
 73 A'   30 A"   74 A'   75 A'   31 A"   76 A'   32 A"   77 A'                 
  4.893   7.220   7.492   8.188   8.207   8.279  10.363  14.701
 78 A'   79 A'   80 A'   33 A"   81 A'   82 A'   83 A'   34 A"                 
 14.801  14.881  26.679  26.731  27.023  36.676  49.483 166.108
 84 A'   85 A'   35 A"   86 A'   87 A'   88 A'   89 A'   90 A'                 
219.220 293.864 293.883 293.9871028.430
 91 A'   36 A"   92 A'   93 A'   94 A'                                         

 Occupation and symmetry of molecular orbitals

 Point group: Cs (2 irreducible representations).

                           A'   A"    All 
 ------------------------------------------
 All molecular orbitals:
  - Alpha                  94   36    130 
  - Beta                   94   36    130 
 ------------------------------------------
 Alpha orbitals:
  - Frozen occupied        16   4     20  
  - Active occupied        12   5     17  
  - Active virtual         66   27    93  
  - Frozen virtual         0    0     0   
 ------------------------------------------
 Beta orbitals:
  - Frozen occupied        16   4     20  
  - Active occupied        12   5     17  
  - Active virtual         66   27    93  
  - Frozen virtual         0    0     0   
 ------------------------------------------

 Import integrals:   CPU 0.00 s  wall 0.00 s

 Import integrals:   CPU 41.03 s  wall 11.38 s

 MP2 amplitudes:   CPU 0.14 s  wall 0.15 s

Running a double precision version
           CCSD T amplitudes will be solved using DIIS.

           Start     Size      MaxIter   EConv     TConv     
           3         7         100       1.00e-07  1.00e-05  
 ------------------------------------------------------------------------------
           Energy (a.u.)   Ediff      Tdiff       Comment
 ------------------------------------------------------------------------------
         -3427.73838172                           
     1   -3427.72444055   1.39e-02   7.94e-01     
     2   -3427.74941833   2.50e-02   1.14e-01     
     3   -3427.74801180   1.41e-03   5.00e-02     
     4   -3427.75051251   2.50e-03   1.49e-02     Switched to DIIS steps.
     5   -3427.75134628   8.34e-04   1.21e-02     
     6   -3427.75136727   2.10e-05   2.40e-03     
     7   -3427.75136696   3.08e-07   1.23e-03     
     8   -3427.75137207   5.11e-06   2.94e-04     
     9   -3427.75137272   6.47e-07   1.92e-04     
    10   -3427.75137218   5.38e-07   6.24e-05     
    11   -3427.75137229   1.11e-07   2.81e-05     
    12   -3427.75137216   1.31e-07   1.18e-05     
    13   -3427.75137215   1.41e-08   3.75e-06     
 ------------------------------------------------------------------------------
         -3427.75137215                           CCSD T converged.

End of double precision
 SCF energy                 = -3427.02845171
 MP2 energy                 = -3427.73838172
 CCSD correlation energy     =    -0.72292043
 CCSD total energy           = -3427.75137215

 CCSD  T1^2 = 0.0130  T2^2 = 0.2774  Leading amplitudes:

 Amplitude    Orbitals with energies
  0.0291       9 (A") A                  ->    10 (A") A                  
              -0.3951                         -0.0016                     
  0.0291       9 (A") B                  ->    10 (A") B                  
              -0.3951                         -0.0016                     
  0.0266       7 (A") A                  ->    10 (A") A                  
              -0.5435                         -0.0016                     
  0.0266       7 (A") B                  ->    10 (A") B                  
              -0.5435                         -0.0016                     

 Amplitude    Orbitals with energies
 -0.0688       9 (A") A      9 (A") B    ->    10 (A") A     10 (A") B    
              -0.3951       -0.3951           -0.0016       -0.0016       
  0.0688       9 (A") A      9 (A") B    ->    10 (A") B     10 (A") A    
              -0.3951       -0.3951           -0.0016       -0.0016       
  0.0688       9 (A") B      9 (A") A    ->    10 (A") A     10 (A") B    
              -0.3951       -0.3951           -0.0016       -0.0016       
 -0.0688       9 (A") B      9 (A") A    ->    10 (A") B     10 (A") A    
              -0.3951       -0.3951           -0.0016       -0.0016       

 Computing CCSD intemediates for later calculations in double precision
 Finished.

Running a double precision version
           CCSD Lambda amplitudes will be solved using DIIS.
           Start     Size      MaxIter   EConv     LConv     
           3         7         100       1.00e-07  1.00e-05  
 ------------------------------------------------------------------------------
            Enorm      Ldiff       Comment
 ------------------------------------------------------------------------------
     1     5.45e-02   4.07e-02     
     2     1.43e-02   5.53e-03     
     3     6.08e-03   1.98e-03     
     4     3.47e-03   1.17e-03     Switched to DIIS steps.
     5     1.07e-03   6.41e-04     
     6     4.84e-04   1.65e-04     
     7     1.60e-04   3.85e-05     
     8     7.27e-05   9.42e-07     
     9     2.53e-05   2.37e-06     
    10     1.07e-05   6.96e-07     
    11     3.65e-06   2.17e-08     
    12     1.72e-06   1.14e-08     
    13     7.51e-07   4.91e-08     
    14     3.52e-07   1.19e-08     
    15     1.83e-07   1.51e-08     
    16     8.08e-08   7.67e-10     
 ------------------------------------------------------------------------------
                                   CCSD Lambda converged.

 Computing density matrices in double precision...
           Orbital response amplitudes will be solved using DIIS.
           Start     Size      MaxIter   EConv     LConv     
           3         7         100       1.00e-06  1.00e-06  
 ------------------------------------------------------------------------------
            Enorm      Ldiff       Comment
 ------------------------------------------------------------------------------
     1     1.10e-01   1.65e-03     
     2     1.01e-01   8.58e-03     
     3     1.13e-01   1.52e-02     
     4     2.21e-02   3.78e-02     Switched to DIIS steps.
     5     6.37e-03   7.84e-03     
     6     1.33e-03   4.45e-04     
     7     6.56e-04   4.62e-05     
     8     1.16e-04   1.53e-04     
     9     5.20e-05   7.97e-06     
    10     1.28e-05   8.34e-06     
    11     3.71e-06   9.83e-07     
    12     2.20e-06   2.09e-07     
    13     6.67e-07   2.38e-07     
 ------------------------------------------------------------------------------
                                   Orbital response converged.

 Computing density matrices... Done.
 CCSD calculation:   CPU 444.43 s  wall 116.92 s

 Transferring MO TPDM to AO TPDM
 Transferring g2_o1o1o1o1
 Transferring g2_o1o1o1v1
 Transferring g2_o1o1v1v1
 Transferring g2_o1v1o1v1
 Transferring g2_o1v1v1v1
 Transferring g2_v1v1v1v1
 Adding separable TPDM
 Computing TPDM gradient
 --------------------------------------------------------
 2e gradient
  Atom          X               Y               Z
 --------------------------------------------------------
    1        -41.979943        1.533246        0.000000  
    2          5.192742      -17.922566       -0.000000  
    3          9.208557       24.685101       -0.000000  
    4         27.578644       -8.295781        0.000000  
 --------------------------------------------------------
 --------------------------------------------------------
 Final gradient
  Atom          X               Y               Z
 --------------------------------------------------------
    1        -41.979943        1.533246        0.000000  
    2          5.192742      -17.922566       -0.000000  
    3          9.208557       24.685101       -0.000000  
    4         27.578644       -8.295781        0.000000  
 --------------------------------------------------------
 Analytic gradient from two-electron contribution:   CPU 239.61 s  wall 78.30 s

 Total ccman2 time:   CPU 728.61 s  wall 208.00 s


 --------------------------------------------------------------
             Orbital Energies (a.u.) and Symmetries
 --------------------------------------------------------------

 Alpha MOs, Restricted
 -- Occupied --                  
-490.07 -104.86  -80.07  -65.20  -58.56  -58.56  -15.65  -10.59
  1 A'    2 A'    3 A'    4 A'    5 A'    6 A'    7 A'    8 A'                 
 -9.879  -8.055  -8.052  -7.608  -7.494  -7.483  -5.500  -5.499
  9 A'   10 A'   11 A'   12 A'   13 A'   14 A'   15 A'   16 A'                 
-58.558  -8.052  -7.483  -5.499  -3.235  -3.229  -3.215  -1.227
  1 A"    2 A"    3 A"    4 A"   17 A'   18 A'   19 A'   20 A'                 
 -1.129  -0.992  -0.750  -0.599  -0.579  -0.482  -0.452  -0.413
 21 A'   22 A'   23 A'   24 A'   25 A'   26 A'   27 A'   28 A'                 
 -3.229  -3.215  -0.543  -0.490  -0.395
  5 A"    6 A"    7 A"    8 A"    9 A"                                         
 -- Virtual --                   
  0.044   0.056   0.072   0.076   0.108   0.118   0.133   0.144
 29 A'   30 A'   31 A'   32 A'   33 A'   34 A'   35 A'   36 A'                 
  0.163   0.174   0.214   0.235   0.260   0.305   0.341   0.375
 37 A'   38 A'   39 A'   40 A'   41 A'   42 A'   43 A'   44 A'                 
  0.473   0.527   0.568   0.582   0.628   0.720   0.759   0.792
 45 A'   46 A'   47 A'   48 A'   49 A'   50 A'   51 A'   52 A'                 
  0.822   0.845   0.944   1.054   1.099   1.135   1.167   1.182
 53 A'   54 A'   55 A'   56 A'   57 A'   58 A'   59 A'   60 A'                 
  1.206   1.300   1.442   1.506   1.862   1.973   2.262   2.289
 61 A'   62 A'   63 A'   64 A'   65 A'   66 A'   67 A'   68 A'                 
  2.468   2.626   2.707   2.791   2.954   4.282   4.462   4.535
 69 A'   70 A'   71 A'   72 A'   73 A'   74 A'   75 A'   76 A'                 
  4.597   4.893   7.220   7.492   8.207   8.279  10.363  14.801
 77 A'   78 A'   79 A'   80 A'   81 A'   82 A'   83 A'   84 A'                 
 14.881  26.731  27.023  36.676  49.483 166.108 219.220 293.883
 85 A'   86 A'   87 A'   88 A'   89 A'   90 A'   91 A'   92 A'                 
293.9871028.430  -0.002   0.084   0.121   0.155   0.238   0.382
 93 A'   94 A'   10 A"   11 A"   12 A"   13 A"   14 A"   15 A"                 
  0.555   0.607   0.751   0.757   0.807   0.875   1.092   1.128
 16 A"   17 A"   18 A"   19 A"   20 A"   21 A"   22 A"   23 A"                 
  1.191   1.776   2.198   2.368   2.417   2.609   4.237   4.520
 24 A"   25 A"   26 A"   27 A"   28 A"   29 A"   30 A"   31 A"                 
  4.568   8.188  14.701  26.679 293.864
 32 A"   33 A"   34 A"   35 A"   36 A"                                         

 Beta MOs, Restricted
 -- Occupied --                  
-490.07 -104.86  -80.07  -65.20  -58.56  -58.56  -15.65  -10.59
  1 A'    2 A'    3 A'    4 A'    5 A'    6 A'    7 A'    8 A'                 
 -9.879  -8.055  -8.052  -7.608  -7.494  -7.483  -5.500  -5.499
  9 A'   10 A'   11 A'   12 A'   13 A'   14 A'   15 A'   16 A'                 
-58.558  -8.052  -7.483  -5.499  -3.235  -3.229  -3.215  -1.227
  1 A"    2 A"    3 A"    4 A"   17 A'   18 A'   19 A'   20 A'                 
 -1.129  -0.992  -0.750  -0.599  -0.579  -0.482  -0.452  -0.413
 21 A'   22 A'   23 A'   24 A'   25 A'   26 A'   27 A'   28 A'                 
 -3.229  -3.215  -0.543  -0.490  -0.395
  5 A"    6 A"    7 A"    8 A"    9 A"                                         
 -- Virtual --                   
  0.044   0.056   0.072   0.076   0.108   0.118   0.133   0.144
 29 A'   30 A'   31 A'   32 A'   33 A'   34 A'   35 A'   36 A'                 
  0.163   0.174   0.214   0.235   0.260   0.305   0.341   0.375
 37 A'   38 A'   39 A'   40 A'   41 A'   42 A'   43 A'   44 A'                 
  0.473   0.527   0.568   0.582   0.628   0.720   0.759   0.792
 45 A'   46 A'   47 A'   48 A'   49 A'   50 A'   51 A'   52 A'                 
  0.822   0.845   0.944   1.054   1.099   1.135   1.167   1.182
 53 A'   54 A'   55 A'   56 A'   57 A'   58 A'   59 A'   60 A'                 
  1.206   1.300   1.442   1.506   1.862   1.973   2.262   2.289
 61 A'   62 A'   63 A'   64 A'   65 A'   66 A'   67 A'   68 A'                 
  2.468   2.626   2.707   2.791   2.954   4.282   4.462   4.535
 69 A'   70 A'   71 A'   72 A'   73 A'   74 A'   75 A'   76 A'                 
  4.597   4.893   7.220   7.492   8.207   8.279  10.363  14.801
 77 A'   78 A'   79 A'   80 A'   81 A'   82 A'   83 A'   84 A'                 
 14.881  26.731  27.023  36.676  49.483 166.108 219.220 293.883
 85 A'   86 A'   87 A'   88 A'   89 A'   90 A'   91 A'   92 A'                 
293.9871028.430  -0.002   0.084   0.121   0.155   0.238   0.382
 93 A'   94 A'   10 A"   11 A"   12 A"   13 A"   14 A"   15 A"                 
  0.555   0.607   0.751   0.757   0.807   0.875   1.092   1.128
 16 A"   17 A"   18 A"   19 A"   20 A"   21 A"   22 A"   23 A"                 
  1.191   1.776   2.198   2.368   2.417   2.609   4.237   4.520
 24 A"   25 A"   26 A"   27 A"   28 A"   29 A"   30 A"   31 A"                 
  4.568   8.188  14.701  26.679 293.864
 32 A"   33 A"   34 A"   35 A"   36 A"                                         
 --------------------------------------------------------------

          Ground-State Mulliken Net Atomic Charges

     Atom                 Charge (a.u.)
  ----------------------------------------
      1 Br                    0.023561
      2 N                    -0.254249
      3 P                     0.314103
      4 Cl                   -0.083415
  ----------------------------------------
  Sum of atomic charges =    -0.000000

 -----------------------------------------------------------------
                    Cartesian Multipole Moments
 -----------------------------------------------------------------
    Charge (ESU x 10^10)
                 0.0000
    Dipole Moment (Debye)
         X       0.3631      Y      -1.9938      Z       0.0000
       Tot       2.0266
    Quadrupole Moments (Debye-Ang)
        XX     -49.8659     XY       1.0465     YY     -51.2809
        XZ      -0.0000     YZ       0.0000     ZZ     -48.9760
    Octopole Moments (Debye-Ang^2)
       XXX      65.1672    XXY      -0.6231    XYY      15.0268
       YYY       2.7094    XXZ      -0.0000    XYZ       0.0000
       YYZ       0.0000    XZZ      14.2712    YZZ       0.3592
       ZZZ       0.0000
    Hexadecapole Moments (Debye-Ang^3)
      XXXX   -1080.2089   XXXY     -10.9715   XXYY    -203.2828
      XYYY       0.5629   YYYY    -122.7973   XXXZ      -0.0000
      XXYZ      -0.0000   XYYZ      -0.0000   YYYZ      -0.0000
      XXZZ    -197.5645   XYZZ       1.1512   YYZZ     -29.7126
      XZZZ      -0.0000   YZZZ      -0.0000   ZZZZ     -60.4604
 -----------------------------------------------------------------
 DrvMan completing analytic gradient of the correlated energy
 Correlated dipole moment
            1
    1   0.1428357
    2  -0.7844376
    3   0.0000000
 Energy read as -3427.751372145
 Full Analytical Gradient: (in a.u., or Hartree/Bohr)
             1             2             3             4
    1    0.00004751    0.00013745   -0.00024678    0.00006181
    2    0.00002884    0.00005041   -0.00000456   -0.00007469
    3    0.00000000   -0.00000000   -0.00000000    0.00000000
 Gradient time:  CPU 0.74 s  wall 0.79 s
 Geometry Optimization Parameters
   NAtoms,    NIC,     NZ,  NCons,   NDum,   NFix, NCnnct, MaxDiis
        4      19       4       0       0       0       0       0

 Cartesian Hessian Update
 Hessian Updated using BFGS Update


** GEOMETRY OPTIMIZATION IN DELOCALIZED INTERNAL COORDINATES **
   Searching for a Minimum

   Optimization Cycle:   6

                       Coordinates (Angstroms)
     ATOM                X               Y               Z
      1  Br        1.8018660756    0.0403473888    0.0000000000
      2  N        -0.0254803959    0.5579135751    0.0000000000
      3  P        -1.0064084752   -0.6906295546    0.0000000000
      4  Cl       -2.8232553102    0.2750814154    0.0000000000
   Point Group: cs    Number of degrees of freedom:     5


   Energy is  -3427.751372145

 Hessian Updated using BFGS Update

  5 Hessian modes will be used to form the next step
  Hessian Eigenvalues:
     0.031499    0.143867    0.167342    0.240689    0.483431

 Minimum Search - Taking Simple RFO Step
 Searching for Lamda that Minimizes Along All modes
 Value Taken    Lamda =   0.00000000
 Step Taken.  Stepsize is  0.002063

                             Maximum     Tolerance    Cnvgd?
         Gradient           0.000135      0.000300     YES
         Displacement       0.001587      0.001200      NO
         Energy change     -0.000001      0.000001     YES


                       Distance Matrix (Angstroms)
             Br(  1)   N (  2)   P (  3)
   N (  2)  1.899229
   P (  3)  2.901850  1.587791
   Cl(  4)  4.631074  2.812035  2.057554

 Final energy is   -3427.7513721451646     


 ******************************
 **  OPTIMIZATION CONVERGED  **
 ******************************

                       Coordinates (Angstroms)
     ATOM                X               Y               Z
      1  Br        1.8018660756    0.0403473888    0.0000000000
      2  N        -0.0254803959    0.5579135751    0.0000000000
      3  P        -1.0064084752   -0.6906295546    0.0000000000
      4  Cl       -2.8232553102    0.2750814154    0.0000000000

Z-matrix Print:
$molecule
0 1
Br
N  1 1.899229
P  2 1.587791 1 112.341326
Cl 3 2.057554 2 100.163195 1 -180.000000 0
$end


 --------------------------------------------------------------
             Orbital Energies (a.u.) and Symmetries
 --------------------------------------------------------------

 Alpha MOs, Restricted
 -- Occupied --                  
-490.07 -104.86  -80.07  -65.20  -58.56  -58.56  -15.65  -10.59
  1 A'    2 A'    3 A'    4 A'    5 A'    6 A'    7 A'    8 A'                 
 -9.879  -8.055  -8.052  -7.608  -7.494  -7.483  -5.500  -5.499
  9 A'   10 A'   11 A'   12 A'   13 A'   14 A'   15 A'   16 A'                 
-58.558  -8.052  -7.483  -5.499  -3.235  -3.229  -3.215  -1.227
  1 A"    2 A"    3 A"    4 A"   17 A'   18 A'   19 A'   20 A'                 
 -1.129  -0.992  -0.750  -0.599  -0.579  -0.482  -0.452  -0.413
 21 A'   22 A'   23 A'   24 A'   25 A'   26 A'   27 A'   28 A'                 
 -3.229  -3.215  -0.543  -0.490  -0.395
  5 A"    6 A"    7 A"    8 A"    9 A"                                         
 -- Virtual --                   
  0.044   0.056   0.072   0.076   0.108   0.118   0.133   0.144
 29 A'   30 A'   31 A'   32 A'   33 A'   34 A'   35 A'   36 A'                 
  0.163   0.174   0.214   0.235   0.260   0.305   0.341   0.375
 37 A'   38 A'   39 A'   40 A'   41 A'   42 A'   43 A'   44 A'                 
  0.473   0.527   0.568   0.582   0.628   0.720   0.759   0.792
 45 A'   46 A'   47 A'   48 A'   49 A'   50 A'   51 A'   52 A'                 
  0.822   0.845   0.944   1.054   1.099   1.135   1.167   1.182
 53 A'   54 A'   55 A'   56 A'   57 A'   58 A'   59 A'   60 A'                 
  1.206   1.300   1.442   1.506   1.862   1.973   2.262   2.289
 61 A'   62 A'   63 A'   64 A'   65 A'   66 A'   67 A'   68 A'                 
  2.468   2.626   2.707   2.791   2.954   4.282   4.462   4.535
 69 A'   70 A'   71 A'   72 A'   73 A'   74 A'   75 A'   76 A'                 
  4.597   4.893   7.220   7.492   8.207   8.279  10.363  14.801
 77 A'   78 A'   79 A'   80 A'   81 A'   82 A'   83 A'   84 A'                 
 14.881  26.731  27.023  36.676  49.483 166.108 219.220 293.883
 85 A'   86 A'   87 A'   88 A'   89 A'   90 A'   91 A'   92 A'                 
293.9871028.430  -0.002   0.084   0.121   0.155   0.238   0.382
 93 A'   94 A'   10 A"   11 A"   12 A"   13 A"   14 A"   15 A"                 
  0.555   0.607   0.751   0.757   0.807   0.875   1.092   1.128
 16 A"   17 A"   18 A"   19 A"   20 A"   21 A"   22 A"   23 A"                 
  1.191   1.776   2.198   2.368   2.417   2.609   4.237   4.520
 24 A"   25 A"   26 A"   27 A"   28 A"   29 A"   30 A"   31 A"                 
  4.568   8.188  14.701  26.679 293.864
 32 A"   33 A"   34 A"   35 A"   36 A"                                         

 Beta MOs, Restricted
 -- Occupied --                  
-490.07 -104.86  -80.07  -65.20  -58.56  -58.56  -15.65  -10.59
  1 A'    2 A'    3 A'    4 A'    5 A'    6 A'    7 A'    8 A'                 
 -9.879  -8.055  -8.052  -7.608  -7.494  -7.483  -5.500  -5.499
  9 A'   10 A'   11 A'   12 A'   13 A'   14 A'   15 A'   16 A'                 
-58.558  -8.052  -7.483  -5.499  -3.235  -3.229  -3.215  -1.227
  1 A"    2 A"    3 A"    4 A"   17 A'   18 A'   19 A'   20 A'                 
 -1.129  -0.992  -0.750  -0.599  -0.579  -0.482  -0.452  -0.413
 21 A'   22 A'   23 A'   24 A'   25 A'   26 A'   27 A'   28 A'                 
 -3.229  -3.215  -0.543  -0.490  -0.395
  5 A"    6 A"    7 A"    8 A"    9 A"                                         
 -- Virtual --                   
  0.044   0.056   0.072   0.076   0.108   0.118   0.133   0.144
 29 A'   30 A'   31 A'   32 A'   33 A'   34 A'   35 A'   36 A'                 
  0.163   0.174   0.214   0.235   0.260   0.305   0.341   0.375
 37 A'   38 A'   39 A'   40 A'   41 A'   42 A'   43 A'   44 A'                 
  0.473   0.527   0.568   0.582   0.628   0.720   0.759   0.792
 45 A'   46 A'   47 A'   48 A'   49 A'   50 A'   51 A'   52 A'                 
  0.822   0.845   0.944   1.054   1.099   1.135   1.167   1.182
 53 A'   54 A'   55 A'   56 A'   57 A'   58 A'   59 A'   60 A'                 
  1.206   1.300   1.442   1.506   1.862   1.973   2.262   2.289
 61 A'   62 A'   63 A'   64 A'   65 A'   66 A'   67 A'   68 A'                 
  2.468   2.626   2.707   2.791   2.954   4.282   4.462   4.535
 69 A'   70 A'   71 A'   72 A'   73 A'   74 A'   75 A'   76 A'                 
  4.597   4.893   7.220   7.492   8.207   8.279  10.363  14.801
 77 A'   78 A'   79 A'   80 A'   81 A'   82 A'   83 A'   84 A'                 
 14.881  26.731  27.023  36.676  49.483 166.108 219.220 293.883
 85 A'   86 A'   87 A'   88 A'   89 A'   90 A'   91 A'   92 A'                 
293.9871028.430  -0.002   0.084   0.121   0.155   0.238   0.382
 93 A'   94 A'   10 A"   11 A"   12 A"   13 A"   14 A"   15 A"                 
  0.555   0.607   0.751   0.757   0.807   0.875   1.092   1.128
 16 A"   17 A"   18 A"   19 A"   20 A"   21 A"   22 A"   23 A"                 
  1.191   1.776   2.198   2.368   2.417   2.609   4.237   4.520
 24 A"   25 A"   26 A"   27 A"   28 A"   29 A"   30 A"   31 A"                 
  4.568   8.188  14.701  26.679 293.864
 32 A"   33 A"   34 A"   35 A"   36 A"                                         
 --------------------------------------------------------------

          Ground-State Mulliken Net Atomic Charges

     Atom                 Charge (a.u.)
  ----------------------------------------
      1 Br                    0.023561
      2 N                    -0.254249
      3 P                     0.314103
      4 Cl                   -0.083415
  ----------------------------------------
  Sum of atomic charges =    -0.000000

 -----------------------------------------------------------------
                    Cartesian Multipole Moments
 -----------------------------------------------------------------
    Charge (ESU x 10^10)
                 0.0000
    Dipole Moment (Debye)
         X       0.3631      Y      -1.9938      Z       0.0000
       Tot       2.0266
    Quadrupole Moments (Debye-Ang)
        XX     -49.8659     XY       1.0465     YY     -51.2809
        XZ      -0.0000     YZ       0.0000     ZZ     -48.9760
    Octopole Moments (Debye-Ang^2)
       XXX      65.1672    XXY      -0.6231    XYY      15.0268
       YYY       2.7094    XXZ      -0.0000    XYZ       0.0000
       YYZ       0.0000    XZZ      14.2712    YZZ       0.3592
       ZZZ       0.0000
    Hexadecapole Moments (Debye-Ang^3)
      XXXX   -1080.2089   XXXY     -10.9715   XXYY    -203.2828
      XYYY       0.5629   YYYY    -122.7973   XXXZ      -0.0000
      XXYZ      -0.0000   XYYZ      -0.0000   YYYZ      -0.0000
      XXZZ    -197.5645   XYZZ       1.1512   YYZZ     -29.7126
      XZZZ      -0.0000   YZZZ      -0.0000   ZZZZ     -60.4604
 -----------------------------------------------------------------
Archival summary:
1\1\garfield\OPT\ProcedureUnspecified\BasisUnspecified\r1l111\taweetha\WedNov2821:46:242018WedNov2821:46:242018\0\\#,OPT,ProcedureUnspecified,BasisUnspecified,\\0,1\Br\N,1,1.89923\P,2,1.58779,1,112.341\Cl,3,2.05755,2,100.163,1,-180,0\\HF=-3427.02845\\@

 Total job time:  1341.35s(wall), 4508.25s(cpu) 
 Wed Nov 28 21:46:24 2018

        *************************************************************
        *                                                           *
        *  Thank you very much for using Q-Chem.  Have a nice day.  *
        *                                                           *
        *************************************************************
