# Supplementary material for: Geometric and energetic data from ab initio calculations of haloethene, haloimine, halomethylenephosphine, haloiminophosphine, halodiazene, halodiphosphene and halocyclopropane
Source: Data Brief. 2019 Nov 2;27:104738. doi: 10.1016/j.dib.2019.104738 (PMC6861602; doi:10.1016/j.dib.2019.104738)
Supplement: Multimedia component 7 [file mmc7.zip › NP/CCSD/BrENPEF.out]

Q-Chem Developer Version!
                  Welcome to Q-Chem
     A Quantum Leap Into The Future Of Chemistry


 Q-Chem 5.1, Q-Chem, Inc., Pleasanton, CA (2018)

 Yihan Shao,  Zhengting Gan,  E. Epifanovsky,  A. T. B. Gilbert,  M. Wormit,  
 J. Kussmann,  A. W. Lange,  A. Behn,  Jia Deng,  Xintian Feng,  D. Ghosh,  
 M. Goldey,  P. R. Horn,  L. D. Jacobson,  I. Kaliman,  T. Kus,  A. Landau,  
 Jie Liu,  E. I. Proynov,  R. M. Richard,  R. P. Steele,  E. J. Sundstrom,  
 H. L. Woodcock III,  P. M. Zimmerman,  D. Zuev,  B. Albrecht,  E. Alguire,  
 S. A. Baeppler,  D. Barton,  Z. Benda,  Y. A. Bernard,  E. J. Berquist,  
 K. B. Bravaya,  H. Burton,  D. Casanova,  Chun-Min Chang,  Yunqing Chen,  
 A. Chien,  K. D. Closser,  M. P. Coons,  S. Coriani,  S. Dasgupta,  
 A. L. Dempwolff,  M. Diedenhofen,  Hainam Do,  R. G. Edgar,  Po-Tung Fang,  
 S. Faraji,  S. Fatehi,  Qingguo Feng,  K. D. Fenk,  J. Fosso-Tande,  
 Qinghui Ge,  A. Ghysels,  G. Gidofalvi,  J. Gomes,  J. Gonthier,  A. Gunina,  
 D. Hait,  M. W. D. Hanson-Heine,  P. H. P. Harbach,  A. W. Hauser,  
 J. E. Herr,  E. G. Hohenstein,  Z. C. Holden,  Kerwin Hui,  B. C. Huynh,  
 T.-C. Jagau,  Hyunjun Ji,  B. Kaduk,  K. Khistyaev,  Jaehoon Kim,  
 P. Klunzinger,  K. Koh,  D. Kosenkov,  L. Koulias,  T. Kowalczyk,  
 C. M. Krauter,  A. Kunitsa,  Ka Un Lao,  A. Laurent,  K. V. Lawler,  
 Joonho Lee,  D. Lefrancois,  S. Lehtola,  D. S. Levine,  Yi-Pei Li,  
 You-Sheng Lin,  Fenglai Liu,  E. Livshits,  A. Luenser,  P. Manohar,  
 E. Mansoor,  S. F. Manzer,  Shan-Ping Mao,  Yuezhi Mao,  N. Mardirossian,  
 A. V. Marenich,  T. Markovich,  L. A. Martinez-Martinez,  S. A. Maurer,  
 N. J. Mayhall,  S. C. McKenzie,  J.-M. Mewes,  A. F. Morrison,  
 J. W. Mullinax,  K. Nanda,  T. S. Nguyen-Beck,  R. Olivares-Amaya,  
 J. A. Parkhill,  T. M. Perrine,  F. Plasser,  P. Pokhilko,  S. Prager,  
 A. Prociuk,  E. Ramos,  D. R. Rehn,  F. Rob,  M. Schneider,  N. Sergueev,  
 S. M. Sharada,  S. Sharma,  D. W. Small,  T. Stauch,  T. Stein,  
 Yu-Chuan Su,  A. J. W. Thom,  A. Tkatchenko,  T. Tsuchimochi,  N. M. Tubman,  
 L. Vogt,  M. L. Vidal,  O. Vydrov,  M. A. Watson,  J. Wenzel,  
 M. de Wergifosse,  T. A. Wesolowski,  A. White,  J. Witte,  A. Yamada,  
 Jun Yang,  K. Yao,  S. Yeganeh,  S. R. Yost,  Zhi-Qiang You,  A. Zech,  
 Igor Ying Zhang,  Xing Zhang,  Yan Zhao,  Ying Zhu,  B. R. Brooks,  
 G. K. L. Chan,  C. J. Cramer,  M. S. Gordon,  W. J. Hehre,  A. Klamt,  
 M. W. Schmidt,  C. D. Sherrill,  D. G. Truhlar,  A. Aspuru-Guzik,  R. Baer,  
 A. T. Bell,  N. A. Besley,  Jeng-Da Chai,  A. E. DePrince, III,  
 R. A. DiStasio Jr.,  A. Dreuw,  B. D. Dunietz,  T. R. Furlani,  
 Chao-Ping Hsu,  Yousung Jung,  Jing Kong,  D. S. Lambrecht,  WanZhen Liang,  
 C. Ochsenfeld,  V. A. Rassolov,  L. V. Slipchenko,  J. E. Subotnik,  
 T. Van Voorhis,  J. M. Herbert,  A. I. Krylov,  P. M. W. Gill,  M. Head-Gordon

 Contributors to earlier versions of Q-Chem not listed above: 
 R. D. Adamson,  B. Austin,  J. Baker,  G. J. O. Beran,  K. Brandhorst,  
 S. T. Brown,  E. F. C. Byrd,  A. K. Chakraborty,  C.-L. Cheng,  
 Siu Hung Chien,  D. M. Chipman,  D. L. Crittenden,  H. Dachsel,  
 R. J. Doerksen,  A. D. Dutoi,  L. Fusti-Molnar,  W. A. Goddard III,  
 A. Golubeva-Zadorozhnaya,  S. R. Gwaltney,  G. Hawkins,  A. Heyden,  
 S. Hirata,  G. Kedziora,  F. J. Keil,  C. Kelley,  Jihan Kim,  R. A. King,  
 R. Z. Khaliullin,  P. P. Korambath,  W. Kurlancheek,  A. M. Lee,  M. S. Lee,  
 S. V. Levchenko,  Ching Yeh Lin,  D. Liotard,  R. C. Lochan,  I. Lotan,  
 P. E. Maslen,  N. Nair,  D. P. O'Neill,  D. Neuhauser,  E. Neuscamman,  
 C. M. Oana,  R. Olson,  B. Peters,  R. Peverati,  P. A. Pieniazek,  
 Y. M. Rhee,  J. Ritchie,  M. A. Rohrdanz,  E. Rosta,  N. J. Russ,  
 H. F. Schaefer III,  N. E. Schultz,  N. Shenvi,  A. C. Simmonett,  A. Sodt,  
 D. Stuck,  K. S. Thanthiriwatte,  V. Vanovschi,  Tao Wang,  A. Warshel,  
 C. F. Williams,  Q. Wu,  X. Xu,  W. Zhang

 Please cite Q-Chem as follows:
 Y. Shao et al., Mol. Phys. 113, 184-215 (2015)
 DOI: 10.1080/00268976.2014.952696

 Q-Chem 5.1.2 for Intel X86 EM64T Linux

 Parts of Q-Chem use Armadillo 8.300.2 (Tropical Shenanigans).
 http://arma.sourceforge.net/

 Q-Chem begins on Wed Nov 28 22:09:23 2018  

Host: 
0

     Scratch files written to /scratch/taweetham/qchem6558//
Input Ideriv = 1
Curr. Ideriv = -1
Max.  Ideriv = 1

Checking the input file for inconsistencies... 	...done.

--------------------------------------------------------------
User input:
--------------------------------------------------------------
Br=F_E.out
$molecule
0 1
Br
N  1 1.890743
P  2 1.579260 1 114.834619
F  3 1.622245 2 100.676334 1 -180.000000 0
$end

$rem
   JOB_TYPE	OPTIMIZATION
   BASIS	6-311++G**
   METHOD	ccsd
   MEM_TOTAL	31000
   N_FROZEN_CORE      FC
$end


--------------------------------------------------------------
 ----------------------------------------------------------------
             Standard Nuclear Orientation (Angstroms)
    I     Atom           X                Y                Z
 ----------------------------------------------------------------
    1      Br      1.4226227346    -0.0015351033    -0.0000000000
    2      N      -0.3626463163     0.6211393765    -0.0000000000
    3      P      -1.4609331855    -0.5136857645     0.0000000000
    4      F      -2.8154748571     0.3790043832    -0.0000000000
 ----------------------------------------------------------------
 Molecular Point Group                 Cs    NOp =  2
 Largest Abelian Subgroup              Cs    NOp =  2
 Nuclear Repulsion Energy =   295.3514123868 hartrees
 There are       33 alpha and       33 beta electrons
 Requested basis set is 6-311++G(d,p)
 There are 44 shells and 122 basis functions
 Total memory of 31000MB is distributed as follows: 
   QALLOC including MEM_STATIC uses 192MB
   MEM_STATIC is set to 192MB
   CCMAN JOB total memory use is  30808MB
 Warning: actual memory use might exceed 31000MB

 Total QAlloc Memory Limit    192 MB
 Mega-Array Size       188 MB
 MEM_STATIC part       192 MB
 A cutoff of  1.0D-14 yielded    869 shell pairs
 There are      6986 function pairs (      7692 Cartesian)

 -------------------------------------------------------
 OpenMP Integral Computing Module                       
 Release: version 1.0, May 2013, Q-Chem Inc. Pittsburgh 
 -------------------------------------------------------
 Integral Job Info:
 Integral job number is                      11
 Integral operator is                         1
 short-range coefficients                     0
 long-range coefficients              100000000
 Omega coefficients                           0
 if combine SR and LR in K                    0
 Integral screening is                        0
 Integral computing path is                   2
 max size of driver memory is            800000
 size of driver memory is                593474
 size of scratch memory is             29623520
 max col of scratch BK array               1296
 max len of scratch array in speh3          155
 max len of scratch index in speh4           18
 max int batch size is                      520
 min int batch size is                       52
 fixed nKL is                                45
 max L of basis functions is                  2
 order of int derivative is                   0
 number of shells is                         44
 number of basis is                         128
 number of cartesian basis is               128
 number of contracted shell pairs           869
 number of primitive shell pairs           2486
 maxK2 (contraction) of shell pair           36
 max number of K2 of shell pair               1
 max number of CS2 of shell pair             80
 max number of PS2 of shell pair            204
 mem total for path MDJ                  515478
 -------------------------------------------------------
 Smallest overlap matrix eigenvalue = 2.62E-03

 Scale SEOQF with 1.000000e-01/1.000000e-01/1.000000e-01

 Standard Electronic Orientation quadrupole field applied
 Nucleus-field energy     =     0.0000000068 hartrees
 Guess from superposition of atomic densities
 Warning:  Energy on first SCF cycle will be non-variational
 SAD guess density has 66.000000 electrons

 -----------------------------------------------------------------------
  General SCF calculation program by
  Eric Jon Sundstrom, Paul Horn, Yuezhi Mao, Dmitri Zuev, Alec White,
  David Stuck, Shaama M.S., Shane Yost, Joonho Lee, David Small,
  Daniel Levine, Susi Lehtola, Hugh Burton, Evgeny Epifanovsky
 -----------------------------------------------------------------------
 Hartree-Fock
 using 4 threads for integral computing
 -------------------------------------------------------
 OpenMP Integral computing Module                
 Release: version 2.0, May 2017, Q-Chem Inc. Pleasanton 
 -------------------------------------------------------
 A restricted SCF calculation will be
 performed using DIIS
 SCF converges when DIIS error is below 1.0e-08
 ---------------------------------------
  Cycle       Energy         DIIS error
 ---------------------------------------
    1   -3067.2876299503      4.52e-02  
    2   -3066.9324383636      5.74e-03  
    3   -3066.9795355489      3.21e-03  
    4   -3066.9917738569      6.56e-04  
    5   -3066.9927425231      2.11e-04  
    6   -3066.9929635278      8.36e-05  
    7   -3066.9930074953      4.21e-05  
    8   -3066.9930214122      2.88e-05  
    9   -3066.9930255109      8.13e-06  
   10   -3066.9930262004      3.19e-06  
   11   -3066.9930262550      1.41e-06  
   12   -3066.9930262677      3.15e-07  
   13   -3066.9930262685      8.63e-08  
   14   -3066.9930262685      2.77e-08  
   15   -3066.9930262685      8.67e-09  Convergence criterion met
 ---------------------------------------
 SCF time:   CPU 9.13s  wall 2.00s 
 SCF   energy in the final basis set =    -3066.9930262685
 Total energy in the final basis set =    -3066.9930262685


 ------------------------------------------------------------------------------

   CCMAN2: suite of methods based on coupled cluster
           and equation of motion theories.

   Components:
   * libvmm-1.3-trunk
     by Evgeny Epifanovsky, Ilya Kaliman.
   * libtensor-2.5-trunk
     by Evgeny Epifanovsky, Michael Wormit, Dmitry Zuev, Sam Manzer, 
        Ilya Kaliman.
   * libcc-2.5-trunk
     by Evgeny Epifanovsky, Arik Landau, Tomasz Kus, Kirill Khistyaev, 
        Dmitry Zuev, Prashant Manohar, Xintian Feng, Anna Krylov, 
        Matthew Goldey, Alec White, Thomas Jagau, Kaushik Nanda, 
        Anastasia Gunina, Alexander Kunitsa, Joonho Lee.

   CCMAN original authors:
   Anna I. Krylov, C. David Sherrill, Steven R. Gwaltney,
   Edward F. C. Byrd (2000)
   Sergey V. Levchenko, Lyudmila V. Slipchenko, Tao Wang,
   Ana-Maria C. Cristian (2003)
   Piotr A. Pieniazek, C. Melania Oana, Evgeny Epifanovsky (2007)
   Prashant Manohar (2009)

 ------------------------------------------------------------------------------


 Allocating and initializing 30808MB of RAM...
 Calculation will run on 4 cores.


 Alpha MOs, Restricted
 -- Occupied --                  
-490.07  -80.08  -65.20  -58.56  -58.56  -58.56  -26.33  -15.64
  1 A'    2 A'    3 A'    4 A'    1 A"    5 A'    6 A'    7 A'                 
 -9.882  -7.619  -7.497  -7.486  -7.486  -5.511  -5.510  -5.510
  8 A'    9 A'   10 A'   11 A'    2 A"   12 A'    3 A"   13 A'                 
 -3.238  -3.232  -3.232  -3.218  -3.218  -1.632  -1.216  -1.002
 14 A'    4 A"   15 A'   16 A'    5 A"   17 A'   18 A'   19 A'                 
 -0.816  -0.705  -0.700  -0.658  -0.547  -0.520  -0.484  -0.413
 20 A'   21 A'    6 A"   22 A'   23 A'    7 A"   24 A'   25 A'                 
 -0.401
  8 A"                                                                         
 -- Virtual --                   
  0.007   0.046   0.059   0.071   0.083   0.086   0.115   0.119
  9 A"   26 A'   27 A'   28 A'   29 A'   10 A"   30 A'   11 A"                 
  0.126   0.146   0.171   0.206   0.240   0.245   0.291   0.321
 31 A'   32 A'   33 A'   34 A'   12 A"   35 A'   36 A'   37 A'                 
  0.330   0.374   0.386   0.411   0.419   0.470   0.537   0.557
 13 A"   38 A'   14 A"   39 A'   40 A'   41 A'   42 A'   43 A'                 
  0.561   0.579   0.733   0.751   0.758   0.765   0.791   0.833
 15 A"   44 A'   45 A'   16 A"   17 A"   46 A'   47 A'   48 A'                 
  0.869   0.878   0.887   1.067   1.091   1.098   1.152   1.158
 18 A"   19 A"   49 A'   50 A'   51 A'   20 A"   52 A'   53 A'                 
  1.308   1.438   1.573   1.622   1.643   1.763   1.859   1.895
 54 A'   55 A'   21 A"   56 A'   57 A'   22 A"   58 A'   59 A'                 
  2.199   2.225   2.256   2.298   2.368   2.429   2.485   2.779
 23 A"   60 A'   61 A'   62 A'   24 A"   25 A"   63 A'   64 A'                 
  2.941   4.168   4.182   4.205   4.218   4.244   4.311   4.464
 65 A'   66 A'   26 A"   67 A'   27 A"   28 A"   68 A'   69 A'                 
  4.518   4.530   4.568   4.584   4.600   4.896   6.892   6.920
 29 A"   70 A'   30 A"   71 A'   72 A'   73 A'   31 A"   74 A'                 
  6.956   7.207   7.562   8.185   8.204   8.275  14.689  14.789
 75 A'   76 A'   77 A'   32 A"   78 A'   79 A'   33 A"   80 A'                 
 14.876  36.681  49.467  68.730 166.152 293.860 293.879 293.985
 81 A'   82 A'   83 A'   84 A'   85 A'   34 A"   86 A'   87 A'                 
*******
 88 A'                                                                         

 Beta MOs, Restricted
 -- Occupied --                  
-490.07  -80.08  -65.20  -58.56  -58.56  -58.56  -26.33  -15.64
  1 A'    2 A'    3 A'    4 A'    1 A"    5 A'    6 A'    7 A'                 
 -9.882  -7.619  -7.497  -7.486  -7.486  -5.511  -5.510  -5.510
  8 A'    9 A'   10 A'   11 A'    2 A"   12 A'    3 A"   13 A'                 
 -3.238  -3.232  -3.232  -3.218  -3.218  -1.632  -1.216  -1.002
 14 A'    4 A"   15 A'   16 A'    5 A"   17 A'   18 A'   19 A'                 
 -0.816  -0.705  -0.700  -0.658  -0.547  -0.520  -0.484  -0.413
 20 A'   21 A'    6 A"   22 A'   23 A'    7 A"   24 A'   25 A'                 
 -0.401
  8 A"                                                                         
 -- Virtual --                   
  0.007   0.046   0.059   0.071   0.083   0.086   0.115   0.119
  9 A"   26 A'   27 A'   28 A'   29 A'   10 A"   30 A'   11 A"                 
  0.126   0.146   0.171   0.206   0.240   0.245   0.291   0.321
 31 A'   32 A'   33 A'   34 A'   12 A"   35 A'   36 A'   37 A'                 
  0.330   0.374   0.386   0.411   0.419   0.470   0.537   0.557
 13 A"   38 A'   14 A"   39 A'   40 A'   41 A'   42 A'   43 A'                 
  0.561   0.579   0.733   0.751   0.758   0.765   0.791   0.833
 15 A"   44 A'   45 A'   16 A"   17 A"   46 A'   47 A'   48 A'                 
  0.869   0.878   0.887   1.067   1.091   1.098   1.152   1.158
 18 A"   19 A"   49 A'   50 A'   51 A'   20 A"   52 A'   53 A'                 
  1.308   1.438   1.573   1.622   1.643   1.763   1.859   1.895
 54 A'   55 A'   21 A"   56 A'   57 A'   22 A"   58 A'   59 A'                 
  2.199   2.225   2.256   2.298   2.368   2.429   2.485   2.779
 23 A"   60 A'   61 A'   62 A'   24 A"   25 A"   63 A'   64 A'                 
  2.941   4.168   4.182   4.205   4.218   4.244   4.311   4.464
 65 A'   66 A'   26 A"   67 A'   27 A"   28 A"   68 A'   69 A'                 
  4.518   4.530   4.568   4.584   4.600   4.896   6.892   6.920
 29 A"   70 A'   30 A"   71 A'   72 A'   73 A'   31 A"   74 A'                 
  6.956   7.207   7.562   8.185   8.204   8.275  14.689  14.789
 75 A'   76 A'   77 A'   32 A"   78 A'   79 A'   33 A"   80 A'                 
 14.876  36.681  49.467  68.730 166.152 293.860 293.879 293.985
 81 A'   82 A'   83 A'   84 A'   85 A'   34 A"   86 A'   87 A'                 
*******
 88 A'                                                                         

 Occupation and symmetry of molecular orbitals

 Point group: Cs (2 irreducible representations).

                           A'   A"    All 
 ------------------------------------------
 All molecular orbitals:
  - Alpha                  88   34    122 
  - Beta                   88   34    122 
 ------------------------------------------
 Alpha orbitals:
  - Frozen occupied        13   3     16  
  - Active occupied        12   5     17  
  - Active virtual         63   26    89  
  - Frozen virtual         0    0     0   
 ------------------------------------------
 Beta orbitals:
  - Frozen occupied        13   3     16  
  - Active occupied        12   5     17  
  - Active virtual         63   26    89  
  - Frozen virtual         0    0     0   
 ------------------------------------------

 Import integrals:   CPU 0.00 s  wall 0.00 s

 Import integrals:   CPU 28.73 s  wall 7.75 s

 MP2 amplitudes:   CPU 0.16 s  wall 0.14 s

Running a double precision version
           CCSD T amplitudes will be solved using DIIS.

           Start     Size      MaxIter   EConv     TConv     
           3         7         100       1.00e-07  1.00e-05  
 ------------------------------------------------------------------------------
           Energy (a.u.)   Ediff      Tdiff       Comment
 ------------------------------------------------------------------------------
         -3067.77406566                           
     1   -3067.74549879   2.86e-02   7.63e-01     
     2   -3067.77380338   2.83e-02   1.14e-01     
     3   -3067.77110482   2.70e-03   5.09e-02     
     4   -3067.77399414   2.89e-03   1.83e-02     Switched to DIIS steps.
     5   -3067.77487754   8.83e-04   1.17e-02     
     6   -3067.77495256   7.50e-05   3.06e-03     
     7   -3067.77494495   7.60e-06   1.37e-03     
     8   -3067.77494953   4.58e-06   3.75e-04     
     9   -3067.77495200   2.47e-06   2.17e-04     
    10   -3067.77495083   1.16e-06   7.38e-05     
    11   -3067.77495155   7.16e-07   3.38e-05     
    12   -3067.77495147   8.42e-08   1.97e-05     
    13   -3067.77495145   1.32e-08   6.69e-06     
 ------------------------------------------------------------------------------
         -3067.77495145                           CCSD T converged.

End of double precision
 SCF energy                 = -3066.99302627
 MP2 energy                 = -3067.77406566
 CCSD correlation energy     =    -0.78192518
 CCSD total energy           = -3067.77495145

 CCSD  T1^2 = 0.0146  T2^2 = 0.2550  Leading amplitudes:

 Amplitude    Orbitals with energies
  0.0297       8 (A") A                  ->    9 (A") A                   
              -0.4008                          0.0066                     
  0.0297       8 (A") B                  ->    9 (A") B                   
              -0.4008                          0.0066                     
 -0.0287       6 (A") A                  ->    9 (A") A                   
              -0.7004                          0.0066                     
 -0.0287       6 (A") B                  ->    9 (A") B                   
              -0.7004                          0.0066                     

 Amplitude    Orbitals with energies
 -0.0624       8 (A") A      8 (A") B    ->    9 (A") A      9 (A") B     
              -0.4008       -0.4008            0.0066        0.0066       
  0.0624       8 (A") A      8 (A") B    ->    9 (A") B      9 (A") A     
              -0.4008       -0.4008            0.0066        0.0066       
  0.0624       8 (A") B      8 (A") A    ->    9 (A") A      9 (A") B     
              -0.4008       -0.4008            0.0066        0.0066       
 -0.0624       8 (A") B      8 (A") A    ->    9 (A") B      9 (A") A     
              -0.4008       -0.4008            0.0066        0.0066       

 Computing CCSD intemediates for later calculations in double precision
 Finished.

Running a double precision version
           CCSD Lambda amplitudes will be solved using DIIS.
           Start     Size      MaxIter   EConv     LConv     
           3         7         100       1.00e-07  1.00e-05  
 ------------------------------------------------------------------------------
            Enorm      Ldiff       Comment
 ------------------------------------------------------------------------------
     1     5.49e-02   3.59e-02     
     2     1.74e-02   7.50e-03     
     3     7.04e-03   1.41e-03     
     4     4.00e-03   1.34e-03     Switched to DIIS steps.
     5     1.14e-03   7.23e-04     
     6     5.64e-04   1.58e-04     
     7     1.88e-04   4.93e-05     
     8     8.78e-05   4.94e-06     
     9     3.56e-05   4.71e-07     
    10     1.68e-05   4.17e-07     
    11     8.60e-06   6.14e-08     
    12     3.87e-06   2.15e-07     
    13     2.08e-06   6.35e-08     
    14     8.97e-07   4.16e-08     
    15     4.11e-07   2.33e-08     
    16     2.03e-07   3.46e-08     
    17     8.94e-08   1.36e-08     
 ------------------------------------------------------------------------------
                                   CCSD Lambda converged.

 Computing density matrices in double precision...
           Orbital response amplitudes will be solved using DIIS.
           Start     Size      MaxIter   EConv     LConv     
           3         7         100       1.00e-06  1.00e-06  
 ------------------------------------------------------------------------------
            Enorm      Ldiff       Comment
 ------------------------------------------------------------------------------
     1     1.14e-01   4.68e-04     
     2     1.02e-01   1.05e-02     
     3     1.17e-01   2.01e-02     
     4     2.48e-02   4.04e-02     Switched to DIIS steps.
     5     5.65e-03   7.80e-03     
     6     1.25e-03   2.78e-04     
     7     5.61e-04   2.85e-05     
     8     1.39e-04   1.49e-04     
     9     5.48e-05   2.42e-05     
    10     1.52e-05   1.13e-05     
    11     4.31e-06   3.07e-07     
    12     2.55e-06   1.21e-07     
    13     7.10e-07   3.65e-07     
 ------------------------------------------------------------------------------
                                   Orbital response converged.

 Computing density matrices... Done.
 CCSD calculation:   CPU 400.23 s  wall 105.40 s

 Transferring MO TPDM to AO TPDM
 Transferring g2_o1o1o1o1
 Transferring g2_o1o1o1v1
 Transferring g2_o1o1v1v1
 Transferring g2_o1v1o1v1
 Transferring g2_o1v1v1v1
 Transferring g2_v1v1v1v1
 Adding separable TPDM
 Computing TPDM gradient
 --------------------------------------------------------
 2e gradient
  Atom          X               Y               Z
 --------------------------------------------------------
    1        -39.186194        3.904145       -0.000000  
    2          3.680791      -17.960331        0.000000  
    3         15.811279       21.702734       -0.000000  
    4         19.694123       -7.646547        0.000000  
 --------------------------------------------------------
 --------------------------------------------------------
 Final gradient
  Atom          X               Y               Z
 --------------------------------------------------------
    1        -39.186194        3.904145       -0.000000  
    2          3.680791      -17.960331        0.000000  
    3         15.811279       21.702734       -0.000000  
    4         19.694123       -7.646547        0.000000  
 --------------------------------------------------------
 Analytic gradient from two-electron contribution:   CPU 184.41 s  wall 60.38 s

 Total ccman2 time:   CPU 617.15 s  wall 174.86 s


 --------------------------------------------------------------
             Orbital Energies (a.u.) and Symmetries
 --------------------------------------------------------------

 Alpha MOs, Restricted
 -- Occupied --                  
-490.07  -80.08  -65.20  -58.56  -58.56  -26.33  -15.64   -9.88
  1 A'    2 A'    3 A'    4 A'    5 A'    6 A'    7 A'    8 A'                 
 -7.619  -7.497  -7.486  -5.511  -5.510 -58.561  -7.486  -5.510
  9 A'   10 A'   11 A'   12 A'   13 A'    1 A"    2 A"    3 A"                 
 -3.238  -3.232  -3.218  -1.632  -1.216  -1.002  -0.816  -0.705
 14 A'   15 A'   16 A'   17 A'   18 A'   19 A'   20 A'   21 A'                 
 -0.658  -0.547  -0.484  -0.413  -3.232  -3.218  -0.700  -0.520
 22 A'   23 A'   24 A'   25 A'    4 A"    5 A"    6 A"    7 A"                 
 -0.401
  8 A"                                                                         
 -- Virtual --                   
  0.046   0.059   0.071   0.083   0.115   0.126   0.146   0.171
 26 A'   27 A'   28 A'   29 A'   30 A'   31 A'   32 A'   33 A'                 
  0.206   0.245   0.291   0.321   0.374   0.411   0.419   0.470
 34 A'   35 A'   36 A'   37 A'   38 A'   39 A'   40 A'   41 A'                 
  0.537   0.557   0.579   0.733   0.765   0.791   0.833   0.887
 42 A'   43 A'   44 A'   45 A'   46 A'   47 A'   48 A'   49 A'                 
  1.067   1.091   1.152   1.158   1.308   1.438   1.622   1.643
 50 A'   51 A'   52 A'   53 A'   54 A'   55 A'   56 A'   57 A'                 
  1.859   1.895   2.225   2.256   2.298   2.485   2.779   2.941
 58 A'   59 A'   60 A'   61 A'   62 A'   63 A'   64 A'   65 A'                 
  4.168   4.205   4.311   4.464   4.530   4.584   4.600   4.896
 66 A'   67 A'   68 A'   69 A'   70 A'   71 A'   72 A'   73 A'                 
  6.920   6.956   7.207   7.562   8.204   8.275  14.789  14.876
 74 A'   75 A'   76 A'   77 A'   78 A'   79 A'   80 A'   81 A'                 
 36.681  49.467  68.730 166.152 293.879 293.9851028.410   0.007
 82 A'   83 A'   84 A'   85 A'   86 A'   87 A'   88 A'    9 A"                 
  0.086   0.119   0.240   0.330   0.386   0.561   0.751   0.758
 10 A"   11 A"   12 A"   13 A"   14 A"   15 A"   16 A"   17 A"                 
  0.869   0.878   1.098   1.573   1.763   2.199   2.368   2.429
 18 A"   19 A"   20 A"   21 A"   22 A"   23 A"   24 A"   25 A"                 
  4.182   4.218   4.244   4.518   4.568   6.892   8.185  14.689
 26 A"   27 A"   28 A"   29 A"   30 A"   31 A"   32 A"   33 A"                 
293.860
 34 A"                                                                         

 Beta MOs, Restricted
 -- Occupied --                  
-490.07  -80.08  -65.20  -58.56  -58.56  -26.33  -15.64   -9.88
  1 A'    2 A'    3 A'    4 A'    5 A'    6 A'    7 A'    8 A'                 
 -7.619  -7.497  -7.486  -5.511  -5.510 -58.561  -7.486  -5.510
  9 A'   10 A'   11 A'   12 A'   13 A'    1 A"    2 A"    3 A"                 
 -3.238  -3.232  -3.218  -1.632  -1.216  -1.002  -0.816  -0.705
 14 A'   15 A'   16 A'   17 A'   18 A'   19 A'   20 A'   21 A'                 
 -0.658  -0.547  -0.484  -0.413  -3.232  -3.218  -0.700  -0.520
 22 A'   23 A'   24 A'   25 A'    4 A"    5 A"    6 A"    7 A"                 
 -0.401
  8 A"                                                                         
 -- Virtual --                   
  0.046   0.059   0.071   0.083   0.115   0.126   0.146   0.171
 26 A'   27 A'   28 A'   29 A'   30 A'   31 A'   32 A'   33 A'                 
  0.206   0.245   0.291   0.321   0.374   0.411   0.419   0.470
 34 A'   35 A'   36 A'   37 A'   38 A'   39 A'   40 A'   41 A'                 
  0.537   0.557   0.579   0.733   0.765   0.791   0.833   0.887
 42 A'   43 A'   44 A'   45 A'   46 A'   47 A'   48 A'   49 A'                 
  1.067   1.091   1.152   1.158   1.308   1.438   1.622   1.643
 50 A'   51 A'   52 A'   53 A'   54 A'   55 A'   56 A'   57 A'                 
  1.859   1.895   2.225   2.256   2.298   2.485   2.779   2.941
 58 A'   59 A'   60 A'   61 A'   62 A'   63 A'   64 A'   65 A'                 
  4.168   4.205   4.311   4.464   4.530   4.584   4.600   4.896
 66 A'   67 A'   68 A'   69 A'   70 A'   71 A'   72 A'   73 A'                 
  6.920   6.956   7.207   7.562   8.204   8.275  14.789  14.876
 74 A'   75 A'   76 A'   77 A'   78 A'   79 A'   80 A'   81 A'                 
 36.681  49.467  68.730 166.152 293.879 293.9851028.410   0.007
 82 A'   83 A'   84 A'   85 A'   86 A'   87 A'   88 A'    9 A"                 
  0.086   0.119   0.240   0.330   0.386   0.561   0.751   0.758
 10 A"   11 A"   12 A"   13 A"   14 A"   15 A"   16 A"   17 A"                 
  0.869   0.878   1.098   1.573   1.763   2.199   2.368   2.429
 18 A"   19 A"   20 A"   21 A"   22 A"   23 A"   24 A"   25 A"                 
  4.182   4.218   4.244   4.518   4.568   6.892   8.185  14.689
 26 A"   27 A"   28 A"   29 A"   30 A"   31 A"   32 A"   33 A"                 
293.860
 34 A"                                                                         
 --------------------------------------------------------------

          Ground-State Mulliken Net Atomic Charges

     Atom                 Charge (a.u.)
  ----------------------------------------
      1 Br                    0.029069
      2 N                    -0.334408
      3 P                     0.500661
      4 F                    -0.195322
  ----------------------------------------
  Sum of atomic charges =    -0.000000

 -----------------------------------------------------------------
                    Cartesian Multipole Moments
 -----------------------------------------------------------------
    Charge (ESU x 10^10)
                -0.0000
    Dipole Moment (Debye)
         X       0.5846      Y      -2.2960      Z      -0.0000
       Tot       2.3693
    Quadrupole Moments (Debye-Ang)
        XX     -43.0726     XY       2.7161     YY     -43.6832
        XZ       0.0000     YZ       0.0000     ZZ     -40.7092
    Octopole Moments (Debye-Ang^2)
       XXX      48.6276    XXY      -7.4018    XYY       9.1909
       YYY       1.5718    XXZ      -0.0000    XYZ       0.0000
       YYZ      -0.0000    XZZ       5.2213    YZZ       0.5052
       ZZZ      -0.0000
    Hexadecapole Moments (Debye-Ang^3)
      XXXX    -701.6329   XXXY       5.0301   XXYY    -128.6160
      XYYY      -7.4555   YYYY     -94.7325   XXXZ       0.0000
      XXYZ       0.0000   XYYZ       0.0000   YYYZ       0.0000
      XXZZ    -117.2953   XYZZ      -1.8270   YYZZ     -23.1974
      XZZZ       0.0000   YZZZ       0.0000   ZZZZ     -47.6988
 -----------------------------------------------------------------
 DrvMan completing analytic gradient of the correlated energy
 Correlated dipole moment
            1
    1   0.2299827
    2  -0.9033254
    3  -0.0000000
 Energy read as -3067.774951453
 Full Analytical Gradient: (in a.u., or Hartree/Bohr)
             1             2             3             4
    1    0.00230191    0.00233897    0.00345441   -0.00809528
    2    0.00047563    0.00151880   -0.00674365    0.00474922
    3    0.00000000   -0.00000000   -0.00000000    0.00000000
 Gradient time:  CPU 0.78 s  wall 0.82 s
 Geometry Optimization Parameters
   NAtoms,    NIC,     NZ,  NCons,   NDum,   NFix, NCnnct, MaxDiis
        4      14       4       0       0       0       0       0


** GEOMETRY OPTIMIZATION IN DELOCALIZED INTERNAL COORDINATES **
   Searching for a Minimum

   Optimization Cycle:   1

                       Coordinates (Angstroms)
     ATOM                X               Y               Z
      1  Br        1.4226227346   -0.0015351033    0.0000000000
      2  N        -0.3626463163    0.6211393765    0.0000000000
      3  P        -1.4609331855   -0.5136857645    0.0000000000
      4  F        -2.8154748571    0.3790043832    0.0000000000
   Point Group: cs    Number of degrees of freedom:     5


   Energy is  -3067.774951453


 Attempting to Generate Delocalized Internal Coordinates

  5 Hessian modes will be used to form the next step
  Hessian Eigenvalues:
     0.200984    0.250000    0.250000    0.471461    0.554470

 Minimum Search - Taking Simple RFO Step
 Searching for Lamda that Minimizes Along All modes
 Value Taken    Lamda =  -0.00032916
 Step Taken.  Stepsize is  0.029973

                             Maximum     Tolerance    Cnvgd?
         Gradient           0.008224      0.000300      NO
         Displacement       0.025508      0.001200      NO
         Energy change     *********      0.000001      NO


 New Cartesian Coordinates Obtained by Inverse Iteration

 Displacement from previous Coordinates is:  0.049169
 ----------------------------------------------------------------
             Standard Nuclear Orientation (Angstroms)
    I     Atom           X                Y                Z
 ----------------------------------------------------------------
    1      Br      1.4066652954    -0.0077822859     0.0000000000
    2      N      -0.3677502545     0.6296648783     0.0000000000
    3      P      -1.4539299121    -0.5106222737     0.0000000000
    4      F      -2.8014167532     0.3736625732     0.0000000000
 ----------------------------------------------------------------
 Molecular Point Group                 Cs    NOp =  2
 Largest Abelian Subgroup              Cs    NOp =  2
 Nuclear Repulsion Energy =   297.0961552152 hartrees
 There are       33 alpha and       33 beta electrons
 Applying Cartesian multipole field
    Component          Value
    ---------          -----
     (2,0,0)        1.00000E-11
     (0,2,0)        2.00000E-11
     (0,0,2)       -3.00000E-11
 Nucleus-field energy     =     0.0000000067 hartrees
 Requested basis set is 6-311++G(d,p)
 There are 44 shells and 122 basis functions
 A cutoff of  1.0D-14 yielded    869 shell pairs
 There are      6986 function pairs (      7692 Cartesian)
 Smallest overlap matrix eigenvalue = 2.56E-03
 Guess MOs from SCF MO coefficient file

 -----------------------------------------------------------------------
  General SCF calculation program by
  Eric Jon Sundstrom, Paul Horn, Yuezhi Mao, Dmitri Zuev, Alec White,
  David Stuck, Shaama M.S., Shane Yost, Joonho Lee, David Small,
  Daniel Levine, Susi Lehtola, Hugh Burton, Evgeny Epifanovsky
 -----------------------------------------------------------------------
 Hartree-Fock
 using 4 threads for integral computing
 -------------------------------------------------------
 OpenMP Integral computing Module                
 Release: version 2.0, May 2017, Q-Chem Inc. Pleasanton 
 -------------------------------------------------------
 A restricted SCF calculation will be
 performed using DIIS
 SCF converges when DIIS error is below 1.0e-08
 ---------------------------------------
  Cycle       Energy         DIIS error
 ---------------------------------------
    1   -3066.9938390456      2.29e-04  
    2   -3066.9939577029      7.22e-05  
    3   -3066.9939717110      4.19e-05  
    4   -3066.9939762151      1.56e-05  
    5   -3066.9939772447      5.88e-06  
    6   -3066.9939774518      2.48e-06  
    7   -3066.9939774905      8.14e-07  
    8   -3066.9939774965      3.58e-07  
    9   -3066.9939774977      1.30e-07  
   10   -3066.9939774979      3.91e-08  
   11   -3066.9939774979      1.31e-08  
   12   -3066.9939774979      4.26e-09  Convergence criterion met
 ---------------------------------------
 SCF time:   CPU 7.23s  wall 2.00s 
 SCF   energy in the final basis set =    -3066.9939774979
 Total energy in the final basis set =    -3066.9939774979


 ------------------------------------------------------------------------------

   CCMAN2: suite of methods based on coupled cluster
           and equation of motion theories.

   Components:
   * libvmm-1.3-trunk
     by Evgeny Epifanovsky, Ilya Kaliman.
   * libtensor-2.5-trunk
     by Evgeny Epifanovsky, Michael Wormit, Dmitry Zuev, Sam Manzer, 
        Ilya Kaliman.
   * libcc-2.5-trunk
     by Evgeny Epifanovsky, Arik Landau, Tomasz Kus, Kirill Khistyaev, 
        Dmitry Zuev, Prashant Manohar, Xintian Feng, Anna Krylov, 
        Matthew Goldey, Alec White, Thomas Jagau, Kaushik Nanda, 
        Anastasia Gunina, Alexander Kunitsa, Joonho Lee.

   CCMAN original authors:
   Anna I. Krylov, C. David Sherrill, Steven R. Gwaltney,
   Edward F. C. Byrd (2000)
   Sergey V. Levchenko, Lyudmila V. Slipchenko, Tao Wang,
   Ana-Maria C. Cristian (2003)
   Piotr A. Pieniazek, C. Melania Oana, Evgeny Epifanovsky (2007)
   Prashant Manohar (2009)

 ------------------------------------------------------------------------------


 Allocating and initializing 30808MB of RAM...
 Calculation will run on 4 cores.


 Alpha MOs, Restricted
 -- Occupied --                  
-490.07  -80.08  -65.20  -58.56  -58.56  -58.56  -26.33  -15.64
  1 A'    2 A'    3 A'    4 A'    1 A"    5 A'    6 A'    7 A'                 
 -9.881  -7.617  -7.496  -7.485  -7.485  -5.510  -5.509  -5.509
  8 A'    9 A'   10 A'   11 A'    2 A"   12 A'    3 A"   13 A'                 
 -3.237  -3.231  -3.231  -3.217  -3.217  -1.636  -1.219  -1.001
 14 A'   15 A'    4 A"   16 A'    5 A"   17 A'   18 A'   19 A'                 
 -0.818  -0.708  -0.704  -0.659  -0.547  -0.521  -0.483  -0.413
 20 A'   21 A'    6 A"   22 A'   23 A'    7 A"   24 A'   25 A'                 
 -0.400
  8 A"                                                                         
 -- Virtual --                   
  0.007   0.048   0.059   0.072   0.083   0.086   0.115   0.119
  9 A"   26 A'   27 A'   28 A'   29 A'   10 A"   30 A'   11 A"                 
  0.128   0.146   0.171   0.205   0.239   0.245   0.291   0.320
 31 A'   32 A'   33 A'   34 A'   12 A"   35 A'   36 A'   37 A'                 
  0.330   0.374   0.385   0.412   0.420   0.472   0.539   0.559
 13 A"   38 A'   14 A"   39 A'   40 A'   41 A'   42 A'   43 A'                 
  0.561   0.580   0.734   0.752   0.759   0.765   0.790   0.836
 15 A"   44 A'   45 A'   16 A"   17 A"   46 A'   47 A'   48 A'                 
  0.871   0.879   0.892   1.063   1.094   1.097   1.151   1.164
 18 A"   19 A"   49 A'   50 A'   51 A'   20 A"   52 A'   53 A'                 
  1.314   1.437   1.573   1.621   1.642   1.763   1.859   1.893
 54 A'   55 A'   21 A"   56 A'   57 A'   22 A"   58 A'   59 A'                 
  2.199   2.226   2.260   2.300   2.372   2.430   2.490   2.780
 23 A"   60 A'   61 A'   62 A'   24 A"   25 A"   63 A'   64 A'                 
  2.947   4.166   4.179   4.204   4.218   4.245   4.314   4.473
 65 A'   66 A'   26 A"   67 A'   27 A"   28 A"   68 A'   69 A'                 
  4.519   4.532   4.569   4.592   4.602   4.897   6.890   6.918
 29 A"   70 A'   30 A"   71 A'   72 A'   73 A'   31 A"   74 A'                 
  6.952   7.209   7.572   8.187   8.206   8.276  14.690  14.794
 75 A'   76 A'   77 A'   32 A"   78 A'   79 A'   33 A"   80 A'                 
 14.881  36.683  49.469  68.729 166.161 293.862 293.880 293.986
 81 A'   82 A'   83 A'   84 A'   85 A'   34 A"   86 A'   87 A'                 
*******
 88 A'                                                                         

 Beta MOs, Restricted
 -- Occupied --                  
-490.07  -80.08  -65.20  -58.56  -58.56  -58.56  -26.33  -15.64
  1 A'    2 A'    3 A'    4 A'    1 A"    5 A'    6 A'    7 A'                 
 -9.881  -7.617  -7.496  -7.485  -7.485  -5.510  -5.509  -5.509
  8 A'    9 A'   10 A'   11 A'    2 A"   12 A'    3 A"   13 A'                 
 -3.237  -3.231  -3.231  -3.217  -3.217  -1.636  -1.219  -1.001
 14 A'   15 A'    4 A"   16 A'    5 A"   17 A'   18 A'   19 A'                 
 -0.818  -0.708  -0.704  -0.659  -0.547  -0.521  -0.483  -0.413
 20 A'   21 A'    6 A"   22 A'   23 A'    7 A"   24 A'   25 A'                 
 -0.400
  8 A"                                                                         
 -- Virtual --                   
  0.007   0.048   0.059   0.072   0.083   0.086   0.115   0.119
  9 A"   26 A'   27 A'   28 A'   29 A'   10 A"   30 A'   11 A"                 
  0.128   0.146   0.171   0.205   0.239   0.245   0.291   0.320
 31 A'   32 A'   33 A'   34 A'   12 A"   35 A'   36 A'   37 A'                 
  0.330   0.374   0.385   0.412   0.420   0.472   0.539   0.559
 13 A"   38 A'   14 A"   39 A'   40 A'   41 A'   42 A'   43 A'                 
  0.561   0.580   0.734   0.752   0.759   0.765   0.790   0.836
 15 A"   44 A'   45 A'   16 A"   17 A"   46 A'   47 A'   48 A'                 
  0.871   0.879   0.892   1.063   1.094   1.097   1.151   1.164
 18 A"   19 A"   49 A'   50 A'   51 A'   20 A"   52 A'   53 A'                 
  1.314   1.437   1.573   1.621   1.642   1.763   1.859   1.893
 54 A'   55 A'   21 A"   56 A'   57 A'   22 A"   58 A'   59 A'                 
  2.199   2.226   2.260   2.300   2.372   2.430   2.490   2.780
 23 A"   60 A'   61 A'   62 A'   24 A"   25 A"   63 A'   64 A'                 
  2.947   4.166   4.179   4.204   4.218   4.245   4.314   4.473
 65 A'   66 A'   26 A"   67 A'   27 A"   28 A"   68 A'   69 A'                 
  4.519   4.532   4.569   4.592   4.602   4.897   6.890   6.918
 29 A"   70 A'   30 A"   71 A'   72 A'   73 A'   31 A"   74 A'                 
  6.952   7.209   7.572   8.187   8.206   8.276  14.690  14.794
 75 A'   76 A'   77 A'   32 A"   78 A'   79 A'   33 A"   80 A'                 
 14.881  36.683  49.469  68.729 166.161 293.862 293.880 293.986
 81 A'   82 A'   83 A'   84 A'   85 A'   34 A"   86 A'   87 A'                 
*******
 88 A'                                                                         

 Occupation and symmetry of molecular orbitals

 Point group: Cs (2 irreducible representations).

                           A'   A"    All 
 ------------------------------------------
 All molecular orbitals:
  - Alpha                  88   34    122 
  - Beta                   88   34    122 
 ------------------------------------------
 Alpha orbitals:
  - Frozen occupied        13   3     16  
  - Active occupied        12   5     17  
  - Active virtual         63   26    89  
  - Frozen virtual         0    0     0   
 ------------------------------------------
 Beta orbitals:
  - Frozen occupied        13   3     16  
  - Active occupied        12   5     17  
  - Active virtual         63   26    89  
  - Frozen virtual         0    0     0   
 ------------------------------------------

 Import integrals:   CPU 0.00 s  wall 0.00 s

 Import integrals:   CPU 28.53 s  wall 7.57 s

 MP2 amplitudes:   CPU 0.11 s  wall 0.09 s

Running a double precision version
           CCSD T amplitudes will be solved using DIIS.

           Start     Size      MaxIter   EConv     TConv     
           3         7         100       1.00e-07  1.00e-05  
 ------------------------------------------------------------------------------
           Energy (a.u.)   Ediff      Tdiff       Comment
 ------------------------------------------------------------------------------
         -3067.77412840                           
     1   -3067.74598306   2.81e-02   7.62e-01     
     2   -3067.77396383   2.80e-02   1.13e-01     
     3   -3067.77137094   2.59e-03   5.04e-02     
     4   -3067.77420662   2.84e-03   1.78e-02     Switched to DIIS steps.
     5   -3067.77507399   8.67e-04   1.15e-02     
     6   -3067.77514456   7.06e-05   2.96e-03     
     7   -3067.77513710   7.46e-06   1.36e-03     
     8   -3067.77514171   4.61e-06   3.66e-04     
     9   -3067.77514403   2.32e-06   2.18e-04     
    10   -3067.77514292   1.11e-06   7.26e-05     
    11   -3067.77514357   6.58e-07   3.20e-05     
    12   -3067.77514348   9.34e-08   1.86e-05     
    13   -3067.77514346   1.93e-08   6.05e-06     
 ------------------------------------------------------------------------------
         -3067.77514346                           CCSD T converged.

End of double precision
 SCF energy                 = -3066.99397750
 MP2 energy                 = -3067.77412840
 CCSD correlation energy     =    -0.78116596
 CCSD total energy           = -3067.77514346

 CCSD  T1^2 = 0.0144  T2^2 = 0.2538  Leading amplitudes:

 Amplitude    Orbitals with energies
  0.0298       8 (A") A                  ->    9 (A") A                   
              -0.3999                          0.0074                     
  0.0298       8 (A") B                  ->    9 (A") B                   
              -0.3999                          0.0074                     
 -0.0284       6 (A") A                  ->    9 (A") A                   
              -0.7039                          0.0074                     
 -0.0284       6 (A") B                  ->    9 (A") B                   
              -0.7039                          0.0074                     

 Amplitude    Orbitals with energies
 -0.0611       8 (A") A      8 (A") B    ->    9 (A") A      9 (A") B     
              -0.3999       -0.3999            0.0074        0.0074       
  0.0611       8 (A") A      8 (A") B    ->    9 (A") B      9 (A") A     
              -0.3999       -0.3999            0.0074        0.0074       
  0.0611       8 (A") B      8 (A") A    ->    9 (A") A      9 (A") B     
              -0.3999       -0.3999            0.0074        0.0074       
 -0.0611       8 (A") B      8 (A") A    ->    9 (A") B      9 (A") A     
              -0.3999       -0.3999            0.0074        0.0074       

 Computing CCSD intemediates for later calculations in double precision
 Finished.

Running a double precision version
           CCSD Lambda amplitudes will be solved using DIIS.
           Start     Size      MaxIter   EConv     LConv     
           3         7         100       1.00e-07  1.00e-05  
 ------------------------------------------------------------------------------
            Enorm      Ldiff       Comment
 ------------------------------------------------------------------------------
     1     5.42e-02   3.55e-02     
     2     1.71e-02   7.39e-03     
     3     6.88e-03   1.40e-03     
     4     3.92e-03   1.32e-03     Switched to DIIS steps.
     5     1.11e-03   7.07e-04     
     6     5.50e-04   1.53e-04     
     7     1.83e-04   4.80e-05     
     8     8.51e-05   4.93e-06     
     9     3.39e-05   2.62e-07     
    10     1.56e-05   2.71e-07     
    11     7.81e-06   1.13e-07     
    12     3.47e-06   2.27e-07     
    13     1.87e-06   6.66e-08     
    14     8.19e-07   3.17e-08     
    15     3.80e-07   1.99e-08     
    16     1.87e-07   3.12e-08     
    17     8.29e-08   1.24e-08     
 ------------------------------------------------------------------------------
                                   CCSD Lambda converged.

 Computing density matrices in double precision...
           Orbital response amplitudes will be solved using DIIS.
           Start     Size      MaxIter   EConv     LConv     
           3         7         100       1.00e-06  1.00e-06  
 ------------------------------------------------------------------------------
            Enorm      Ldiff       Comment
 ------------------------------------------------------------------------------
     1     1.14e-01   7.55e-04     
     2     1.01e-01   1.06e-02     
     3     1.15e-01   1.92e-02     
     4     2.41e-02   3.95e-02     Switched to DIIS steps.
     5     5.55e-03   7.60e-03     
     6     1.19e-03   2.77e-04     
     7     5.31e-04   3.17e-05     
     8     1.27e-04   1.36e-04     
     9     5.38e-05   2.29e-05     
    10     1.45e-05   1.12e-05     
    11     4.13e-06   1.82e-07     
    12     2.39e-06   1.56e-07     
    13     6.81e-07   3.56e-07     
 ------------------------------------------------------------------------------
                                   Orbital response converged.

 Computing density matrices... Done.
 CCSD calculation:   CPU 398.91 s  wall 104.82 s

 Transferring MO TPDM to AO TPDM
 Transferring g2_o1o1o1o1
 Transferring g2_o1o1o1v1
 Transferring g2_o1o1v1v1
 Transferring g2_o1v1o1v1
 Transferring g2_o1v1v1v1
 Transferring g2_v1v1v1v1
 Adding separable TPDM
 Computing TPDM gradient
 --------------------------------------------------------
 2e gradient
  Atom          X               Y               Z
 --------------------------------------------------------
    1        -39.432937        4.080035        0.000000  
    2          3.683388      -18.308201       -0.000000  
    3         15.851281       21.935199        0.000000  
    4         19.898268       -7.707033       -0.000000  
 --------------------------------------------------------
 --------------------------------------------------------
 Final gradient
  Atom          X               Y               Z
 --------------------------------------------------------
    1        -39.432937        4.080035        0.000000  
    2          3.683388      -18.308201       -0.000000  
    3         15.851281       21.935199        0.000000  
    4         19.898268       -7.707033       -0.000000  
 --------------------------------------------------------
 Analytic gradient from two-electron contribution:   CPU 193.49 s  wall 68.27 s

 Total ccman2 time:   CPU 624.62 s  wall 182.03 s


 --------------------------------------------------------------
             Orbital Energies (a.u.) and Symmetries
 --------------------------------------------------------------

 Alpha MOs, Restricted
 -- Occupied --                  
-490.07  -80.08  -65.20  -58.56  -58.56  -26.33  -15.64   -9.88
  1 A'    2 A'    3 A'    4 A'    5 A'    6 A'    7 A'    8 A'                 
 -7.617  -7.496  -7.485  -5.510  -5.509 -58.560  -7.485  -5.509
  9 A'   10 A'   11 A'   12 A'   13 A'    1 A"    2 A"    3 A"                 
 -3.237  -3.231  -3.217  -1.636  -1.219  -1.001  -0.818  -0.708
 14 A'   15 A'   16 A'   17 A'   18 A'   19 A'   20 A'   21 A'                 
 -0.659  -0.547  -0.483  -0.413  -3.231  -3.217  -0.704  -0.521
 22 A'   23 A'   24 A'   25 A'    4 A"    5 A"    6 A"    7 A"                 
 -0.400
  8 A"                                                                         
 -- Virtual --                   
  0.048   0.059   0.072   0.083   0.115   0.128   0.146   0.171
 26 A'   27 A'   28 A'   29 A'   30 A'   31 A'   32 A'   33 A'                 
  0.205   0.245   0.291   0.320   0.374   0.412   0.420   0.472
 34 A'   35 A'   36 A'   37 A'   38 A'   39 A'   40 A'   41 A'                 
  0.539   0.559   0.580   0.734   0.765   0.790   0.836   0.892
 42 A'   43 A'   44 A'   45 A'   46 A'   47 A'   48 A'   49 A'                 
  1.063   1.094   1.151   1.164   1.314   1.437   1.621   1.642
 50 A'   51 A'   52 A'   53 A'   54 A'   55 A'   56 A'   57 A'                 
  1.859   1.893   2.226   2.260   2.300   2.490   2.780   2.947
 58 A'   59 A'   60 A'   61 A'   62 A'   63 A'   64 A'   65 A'                 
  4.166   4.204   4.314   4.473   4.532   4.592   4.602   4.897
 66 A'   67 A'   68 A'   69 A'   70 A'   71 A'   72 A'   73 A'                 
  6.918   6.952   7.209   7.572   8.206   8.276  14.794  14.881
 74 A'   75 A'   76 A'   77 A'   78 A'   79 A'   80 A'   81 A'                 
 36.683  49.469  68.729 166.161 293.880 293.9861028.412   0.007
 82 A'   83 A'   84 A'   85 A'   86 A'   87 A'   88 A'    9 A"                 
  0.086   0.119   0.239   0.330   0.385   0.561   0.752   0.759
 10 A"   11 A"   12 A"   13 A"   14 A"   15 A"   16 A"   17 A"                 
  0.871   0.879   1.097   1.573   1.763   2.199   2.372   2.430
 18 A"   19 A"   20 A"   21 A"   22 A"   23 A"   24 A"   25 A"                 
  4.179   4.218   4.245   4.519   4.569   6.890   8.187  14.690
 26 A"   27 A"   28 A"   29 A"   30 A"   31 A"   32 A"   33 A"                 
293.862
 34 A"                                                                         

 Beta MOs, Restricted
 -- Occupied --                  
-490.07  -80.08  -65.20  -58.56  -58.56  -26.33  -15.64   -9.88
  1 A'    2 A'    3 A'    4 A'    5 A'    6 A'    7 A'    8 A'                 
 -7.617  -7.496  -7.485  -5.510  -5.509 -58.560  -7.485  -5.509
  9 A'   10 A'   11 A'   12 A'   13 A'    1 A"    2 A"    3 A"                 
 -3.237  -3.231  -3.217  -1.636  -1.219  -1.001  -0.818  -0.708
 14 A'   15 A'   16 A'   17 A'   18 A'   19 A'   20 A'   21 A'                 
 -0.659  -0.547  -0.483  -0.413  -3.231  -3.217  -0.704  -0.521
 22 A'   23 A'   24 A'   25 A'    4 A"    5 A"    6 A"    7 A"                 
 -0.400
  8 A"                                                                         
 -- Virtual --                   
  0.048   0.059   0.072   0.083   0.115   0.128   0.146   0.171
 26 A'   27 A'   28 A'   29 A'   30 A'   31 A'   32 A'   33 A'                 
  0.205   0.245   0.291   0.320   0.374   0.412   0.420   0.472
 34 A'   35 A'   36 A'   37 A'   38 A'   39 A'   40 A'   41 A'                 
  0.539   0.559   0.580   0.734   0.765   0.790   0.836   0.892
 42 A'   43 A'   44 A'   45 A'   46 A'   47 A'   48 A'   49 A'                 
  1.063   1.094   1.151   1.164   1.314   1.437   1.621   1.642
 50 A'   51 A'   52 A'   53 A'   54 A'   55 A'   56 A'   57 A'                 
  1.859   1.893   2.226   2.260   2.300   2.490   2.780   2.947
 58 A'   59 A'   60 A'   61 A'   62 A'   63 A'   64 A'   65 A'                 
  4.166   4.204   4.314   4.473   4.532   4.592   4.602   4.897
 66 A'   67 A'   68 A'   69 A'   70 A'   71 A'   72 A'   73 A'                 
  6.918   6.952   7.209   7.572   8.206   8.276  14.794  14.881
 74 A'   75 A'   76 A'   77 A'   78 A'   79 A'   80 A'   81 A'                 
 36.683  49.469  68.729 166.161 293.880 293.9861028.412   0.007
 82 A'   83 A'   84 A'   85 A'   86 A'   87 A'   88 A'    9 A"                 
  0.086   0.119   0.239   0.330   0.385   0.561   0.752   0.759
 10 A"   11 A"   12 A"   13 A"   14 A"   15 A"   16 A"   17 A"                 
  0.871   0.879   1.097   1.573   1.763   2.199   2.372   2.430
 18 A"   19 A"   20 A"   21 A"   22 A"   23 A"   24 A"   25 A"                 
  4.179   4.218   4.245   4.519   4.569   6.890   8.187  14.690
 26 A"   27 A"   28 A"   29 A"   30 A"   31 A"   32 A"   33 A"                 
293.862
 34 A"                                                                         
 --------------------------------------------------------------

          Ground-State Mulliken Net Atomic Charges

     Atom                 Charge (a.u.)
  ----------------------------------------
      1 Br                    0.025401
      2 N                    -0.334558
      3 P                     0.497800
      4 F                    -0.188642
  ----------------------------------------
  Sum of atomic charges =    -0.000000

 -----------------------------------------------------------------
                    Cartesian Multipole Moments
 -----------------------------------------------------------------
    Charge (ESU x 10^10)
                 0.0000
    Dipole Moment (Debye)
         X       0.5056      Y      -2.2784      Z       0.0000
       Tot       2.3338
    Quadrupole Moments (Debye-Ang)
        XX     -42.9139     XY       2.6533     YY     -43.6870
        XZ       0.0000     YZ      -0.0000     ZZ     -40.6798
    Octopole Moments (Debye-Ang^2)
       XXX      47.9098    XXY      -7.2501    XYY       9.3294
       YYY       1.7885    XXZ       0.0000    XYZ      -0.0000
       YYZ       0.0000    XZZ       5.3086    YZZ       0.5735
       ZZZ      -0.0000
    Hexadecapole Moments (Debye-Ang^3)
      XXXX    -690.6949   XXXY       4.9614   XXYY    -126.8488
      XYYY      -6.9313   YYYY     -94.8464   XXXZ       0.0000
      XXYZ      -0.0000   XYYZ       0.0000   YYYZ      -0.0000
      XXZZ    -115.6918   XYZZ      -1.6449   YYZZ     -23.1937
      XZZZ       0.0000   YZZZ      -0.0000   ZZZZ     -47.6282
 -----------------------------------------------------------------
 DrvMan completing analytic gradient of the correlated energy
 Correlated dipole moment
            1
    1   0.1989033
    2  -0.8963976
    3   0.0000000
 Energy read as -3067.775143462
 Full Analytical Gradient: (in a.u., or Hartree/Bohr)
             1             2             3             4
    1   -0.00102310    0.00028489    0.00319545   -0.00245724
    2    0.00061974   -0.00075073   -0.00233281    0.00246380
    3    0.00000000   -0.00000000   -0.00000000   -0.00000000
 Gradient time:  CPU 0.75 s  wall 0.79 s
 Geometry Optimization Parameters
   NAtoms,    NIC,     NZ,  NCons,   NDum,   NFix, NCnnct, MaxDiis
        4      14       4       0       0       0       0       0

 Cartesian Hessian Update
 Hessian Updated using BFGS Update


** GEOMETRY OPTIMIZATION IN DELOCALIZED INTERNAL COORDINATES **
   Searching for a Minimum

   Optimization Cycle:   2

                       Coordinates (Angstroms)
     ATOM                X               Y               Z
      1  Br        1.4066652954   -0.0077822859    0.0000000000
      2  N        -0.3677502545    0.6296648783    0.0000000000
      3  P        -1.4539299121   -0.5106222737    0.0000000000
      4  F        -2.8014167532    0.3736625732    0.0000000000
   Point Group: cs    Number of degrees of freedom:     5


   Energy is  -3067.775143462

 Hessian Updated using BFGS Update

  5 Hessian modes will be used to form the next step
  Hessian Eigenvalues:
     0.198076    0.211465    0.300677    0.364926    0.601101

 Minimum Search - Taking Simple RFO Step
 Searching for Lamda that Minimizes Along All modes
 Value Taken    Lamda =  -0.00007420
 Step Taken.  Stepsize is  0.017850

                             Maximum     Tolerance    Cnvgd?
         Gradient           0.003079      0.000300      NO
         Displacement       0.011649      0.001200      NO
         Energy change     -0.000192      0.000001      NO


 New Cartesian Coordinates Obtained by Inverse Iteration

 Displacement from previous Coordinates is:  0.028724
 ----------------------------------------------------------------
             Standard Nuclear Orientation (Angstroms)
    I     Atom           X                Y                Z
 ----------------------------------------------------------------
    1      Br      1.4054994545    -0.0145575418     0.0000000000
    2      N      -0.3665782369     0.6370408629     0.0000000000
    3      P      -1.4527324192    -0.5030187443     0.0000000000
    4      F      -2.8026204227     0.3654583151     0.0000000000
 ----------------------------------------------------------------
 Molecular Point Group                 Cs    NOp =  2
 Largest Abelian Subgroup              Cs    NOp =  2
 Nuclear Repulsion Energy =   297.3226721306 hartrees
 There are       33 alpha and       33 beta electrons
 Applying Cartesian multipole field
    Component          Value
    ---------          -----
     (2,0,0)        1.00000E-11
     (0,2,0)        2.00000E-11
     (0,0,2)       -3.00000E-11
 Nucleus-field energy     =     0.0000000067 hartrees
 Requested basis set is 6-311++G(d,p)
 There are 44 shells and 122 basis functions
 A cutoff of  1.0D-14 yielded    869 shell pairs
 There are      6986 function pairs (      7692 Cartesian)
 Smallest overlap matrix eigenvalue = 2.58E-03
 Guess MOs from SCF MO coefficient file

 -----------------------------------------------------------------------
  General SCF calculation program by
  Eric Jon Sundstrom, Paul Horn, Yuezhi Mao, Dmitri Zuev, Alec White,
  David Stuck, Shaama M.S., Shane Yost, Joonho Lee, David Small,
  Daniel Levine, Susi Lehtola, Hugh Burton, Evgeny Epifanovsky
 -----------------------------------------------------------------------
 Hartree-Fock
 using 4 threads for integral computing
 -------------------------------------------------------
 OpenMP Integral computing Module                
 Release: version 2.0, May 2017, Q-Chem Inc. Pleasanton 
 -------------------------------------------------------
 A restricted SCF calculation will be
 performed using DIIS
 SCF converges when DIIS error is below 1.0e-08
 ---------------------------------------
  Cycle       Energy         DIIS error
 ---------------------------------------
    1   -3066.9941737997      1.74e-04  
    2   -3066.9942472544      5.00e-05  
    3   -3066.9942558486      2.67e-05  
    4   -3066.9942573795      7.53e-06  
    5   -3066.9942577040      2.72e-06  
    6   -3066.9942577424      1.47e-06  
    7   -3066.9942577512      4.74e-07  
    8   -3066.9942577527      1.66e-07  
    9   -3066.9942577529      7.40e-08  
   10   -3066.9942577530      2.95e-08  
   11   -3066.9942577530      1.08e-08  
   12   -3066.9942577530      3.16e-09  Convergence criterion met
 ---------------------------------------
 SCF time:   CPU 7.32s  wall 2.00s 
 SCF   energy in the final basis set =    -3066.9942577530
 Total energy in the final basis set =    -3066.9942577530


 ------------------------------------------------------------------------------

   CCMAN2: suite of methods based on coupled cluster
           and equation of motion theories.

   Components:
   * libvmm-1.3-trunk
     by Evgeny Epifanovsky, Ilya Kaliman.
   * libtensor-2.5-trunk
     by Evgeny Epifanovsky, Michael Wormit, Dmitry Zuev, Sam Manzer, 
        Ilya Kaliman.
   * libcc-2.5-trunk
     by Evgeny Epifanovsky, Arik Landau, Tomasz Kus, Kirill Khistyaev, 
        Dmitry Zuev, Prashant Manohar, Xintian Feng, Anna Krylov, 
        Matthew Goldey, Alec White, Thomas Jagau, Kaushik Nanda, 
        Anastasia Gunina, Alexander Kunitsa, Joonho Lee.

   CCMAN original authors:
   Anna I. Krylov, C. David Sherrill, Steven R. Gwaltney,
   Edward F. C. Byrd (2000)
   Sergey V. Levchenko, Lyudmila V. Slipchenko, Tao Wang,
   Ana-Maria C. Cristian (2003)
   Piotr A. Pieniazek, C. Melania Oana, Evgeny Epifanovsky (2007)
   Prashant Manohar (2009)

 ------------------------------------------------------------------------------


 Allocating and initializing 30808MB of RAM...
 Calculation will run on 4 cores.


 Alpha MOs, Restricted
 -- Occupied --                  
-490.07  -80.08  -65.20  -58.56  -58.56  -58.56  -26.33  -15.64
  1 A'    2 A'    3 A'    4 A'    1 A"    5 A'    6 A'    7 A'                 
 -9.880  -7.617  -7.496  -7.484  -7.484  -5.510  -5.508  -5.508
  8 A'    9 A'   10 A'   11 A'    2 A"   12 A'    3 A"   13 A'                 
 -3.236  -3.231  -3.231  -3.217  -3.217  -1.640  -1.218  -1.001
 14 A'   15 A'    4 A"   16 A'    5 A"   17 A'   18 A'   19 A'                 
 -0.821  -0.711  -0.707  -0.659  -0.547  -0.521  -0.482  -0.413
 20 A'   21 A'    6 A"   22 A'   23 A'    7 A"   24 A'   25 A'                 
 -0.400
  8 A"                                                                         
 -- Virtual --                   
  0.008   0.048   0.059   0.072   0.083   0.086   0.116   0.120
  9 A"   26 A'   27 A'   28 A'   29 A'   10 A"   30 A'   11 A"                 
  0.129   0.147   0.172   0.205   0.239   0.246   0.291   0.320
 31 A'   32 A'   33 A'   34 A'   12 A"   35 A'   36 A'   37 A'                 
  0.330   0.374   0.385   0.412   0.420   0.472   0.538   0.559
 13 A"   38 A'   14 A"   39 A'   40 A'   41 A'   42 A'   43 A'                 
  0.561   0.580   0.734   0.752   0.759   0.766   0.789   0.836
 15 A"   44 A'   45 A'   16 A"   17 A"   46 A'   47 A'   48 A'                 
  0.871   0.880   0.893   1.061   1.094   1.097   1.150   1.167
 18 A"   19 A"   49 A'   50 A'   51 A'   20 A"   52 A'   53 A'                 
  1.316   1.438   1.571   1.618   1.639   1.764   1.858   1.893
 54 A'   55 A'   21 A"   56 A'   57 A'   22 A"   58 A'   59 A'                 
  2.200   2.224   2.260   2.299   2.373   2.430   2.491   2.779
 23 A"   60 A'   61 A'   62 A'   24 A"   25 A"   63 A'   64 A'                 
  2.948   4.164   4.176   4.202   4.217   4.245   4.314   4.472
 65 A'   66 A'   26 A"   67 A'   27 A"   28 A"   68 A'   69 A'                 
  4.519   4.533   4.569   4.596   4.601   4.897   6.888   6.915
 29 A"   70 A'   30 A"   71 A'   72 A'   73 A'   31 A"   74 A'                 
  6.949   7.207   7.576   8.187   8.206   8.276  14.690  14.797
 75 A'   76 A'   77 A'   32 A"   78 A'   79 A'   33 A"   80 A'                 
 14.882  36.684  49.468  68.727 166.164 293.862 293.881 293.986
 81 A'   82 A'   83 A'   84 A'   85 A'   34 A"   86 A'   87 A'                 
*******
 88 A'                                                                         

 Beta MOs, Restricted
 -- Occupied --                  
-490.07  -80.08  -65.20  -58.56  -58.56  -58.56  -26.33  -15.64
  1 A'    2 A'    3 A'    4 A'    1 A"    5 A'    6 A'    7 A'                 
 -9.880  -7.617  -7.496  -7.484  -7.484  -5.510  -5.508  -5.508
  8 A'    9 A'   10 A'   11 A'    2 A"   12 A'    3 A"   13 A'                 
 -3.236  -3.231  -3.231  -3.217  -3.217  -1.640  -1.218  -1.001
 14 A'   15 A'    4 A"   16 A'    5 A"   17 A'   18 A'   19 A'                 
 -0.821  -0.711  -0.707  -0.659  -0.547  -0.521  -0.482  -0.413
 20 A'   21 A'    6 A"   22 A'   23 A'    7 A"   24 A'   25 A'                 
 -0.400
  8 A"                                                                         
 -- Virtual --                   
  0.008   0.048   0.059   0.072   0.083   0.086   0.116   0.120
  9 A"   26 A'   27 A'   28 A'   29 A'   10 A"   30 A'   11 A"                 
  0.129   0.147   0.172   0.205   0.239   0.246   0.291   0.320
 31 A'   32 A'   33 A'   34 A'   12 A"   35 A'   36 A'   37 A'                 
  0.330   0.374   0.385   0.412   0.420   0.472   0.538   0.559
 13 A"   38 A'   14 A"   39 A'   40 A'   41 A'   42 A'   43 A'                 
  0.561   0.580   0.734   0.752   0.759   0.766   0.789   0.836
 15 A"   44 A'   45 A'   16 A"   17 A"   46 A'   47 A'   48 A'                 
  0.871   0.880   0.893   1.061   1.094   1.097   1.150   1.167
 18 A"   19 A"   49 A'   50 A'   51 A'   20 A"   52 A'   53 A'                 
  1.316   1.438   1.571   1.618   1.639   1.764   1.858   1.893
 54 A'   55 A'   21 A"   56 A'   57 A'   22 A"   58 A'   59 A'                 
  2.200   2.224   2.260   2.299   2.373   2.430   2.491   2.779
 23 A"   60 A'   61 A'   62 A'   24 A"   25 A"   63 A'   64 A'                 
  2.948   4.164   4.176   4.202   4.217   4.245   4.314   4.472
 65 A'   66 A'   26 A"   67 A'   27 A"   28 A"   68 A'   69 A'                 
  4.519   4.533   4.569   4.596   4.601   4.897   6.888   6.915
 29 A"   70 A'   30 A"   71 A'   72 A'   73 A'   31 A"   74 A'                 
  6.949   7.207   7.576   8.187   8.206   8.276  14.690  14.797
 75 A'   76 A'   77 A'   32 A"   78 A'   79 A'   33 A"   80 A'                 
 14.882  36.684  49.468  68.727 166.164 293.862 293.881 293.986
 81 A'   82 A'   83 A'   84 A'   85 A'   34 A"   86 A'   87 A'                 
*******
 88 A'                                                                         

 Occupation and symmetry of molecular orbitals

 Point group: Cs (2 irreducible representations).

                           A'   A"    All 
 ------------------------------------------
 All molecular orbitals:
  - Alpha                  88   34    122 
  - Beta                   88   34    122 
 ------------------------------------------
 Alpha orbitals:
  - Frozen occupied        13   3     16  
  - Active occupied        12   5     17  
  - Active virtual         63   26    89  
  - Frozen virtual         0    0     0   
 ------------------------------------------
 Beta orbitals:
  - Frozen occupied        13   3     16  
  - Active occupied        12   5     17  
  - Active virtual         63   26    89  
  - Frozen virtual         0    0     0   
 ------------------------------------------

 Import integrals:   CPU 0.00 s  wall 0.00 s

 Import integrals:   CPU 28.34 s  wall 7.62 s

 MP2 amplitudes:   CPU 0.11 s  wall 0.11 s

Running a double precision version
           CCSD T amplitudes will be solved using DIIS.

           Start     Size      MaxIter   EConv     TConv     
           3         7         100       1.00e-07  1.00e-05  
 ------------------------------------------------------------------------------
           Energy (a.u.)   Ediff      Tdiff       Comment
 ------------------------------------------------------------------------------
         -3067.77412499                           
     1   -3067.74609857   2.80e-02   7.62e-01     
     2   -3067.77399034   2.79e-02   1.13e-01     
     3   -3067.77143115   2.56e-03   5.03e-02     
     4   -3067.77425193   2.82e-03   1.76e-02     Switched to DIIS steps.
     5   -3067.77511326   8.61e-04   1.15e-02     
     6   -3067.77518193   6.87e-05   2.91e-03     
     7   -3067.77517459   7.33e-06   1.36e-03     
     8   -3067.77517927   4.68e-06   3.62e-04     
     9   -3067.77518157   2.30e-06   2.19e-04     
    10   -3067.77518047   1.10e-06   7.26e-05     
    11   -3067.77518112   6.45e-07   3.16e-05     
    12   -3067.77518102   9.73e-08   1.85e-05     
    13   -3067.77518100   2.11e-08   6.03e-06     
 ------------------------------------------------------------------------------
         -3067.77518100                           CCSD T converged.

End of double precision
 SCF energy                 = -3066.99425775
 MP2 energy                 = -3067.77412499
 CCSD correlation energy     =    -0.78092324
 CCSD total energy           = -3067.77518100

 CCSD  T1^2 = 0.0143  T2^2 = 0.2535  Leading amplitudes:

 Amplitude    Orbitals with energies
 -0.0299       8 (A") A                  ->    9 (A") A                   
              -0.3999                          0.0081                     
 -0.0299       8 (A") B                  ->    9 (A") B                   
              -0.3999                          0.0081                     
  0.0283       6 (A") A                  ->    9 (A") A                   
              -0.7068                          0.0081                     
  0.0283       6 (A") B                  ->    9 (A") B                   
              -0.7068                          0.0081                     

 Amplitude    Orbitals with energies
 -0.0605       8 (A") A      8 (A") B    ->    9 (A") A      9 (A") B     
              -0.3999       -0.3999            0.0081        0.0081       
  0.0605       8 (A") A      8 (A") B    ->    9 (A") B      9 (A") A     
              -0.3999       -0.3999            0.0081        0.0081       
  0.0605       8 (A") B      8 (A") A    ->    9 (A") A      9 (A") B     
              -0.3999       -0.3999            0.0081        0.0081       
 -0.0605       8 (A") B      8 (A") A    ->    9 (A") B      9 (A") A     
              -0.3999       -0.3999            0.0081        0.0081       

 Computing CCSD intemediates for later calculations in double precision
 Finished.

Running a double precision version
           CCSD Lambda amplitudes will be solved using DIIS.
           Start     Size      MaxIter   EConv     LConv     
           3         7         100       1.00e-07  1.00e-05  
 ------------------------------------------------------------------------------
            Enorm      Ldiff       Comment
 ------------------------------------------------------------------------------
     1     5.39e-02   3.55e-02     
     2     1.69e-02   7.32e-03     
     3     6.78e-03   1.42e-03     
     4     3.87e-03   1.30e-03     Switched to DIIS steps.
     5     1.09e-03   6.98e-04     
     6     5.42e-04   1.51e-04     
     7     1.80e-04   4.75e-05     
     8     8.43e-05   5.01e-06     
     9     3.36e-05   6.96e-08     
    10     1.55e-05   1.68e-07     
    11     7.76e-06   1.49e-07     
    12     3.45e-06   2.44e-07     
    13     1.85e-06   6.79e-08     
    14     8.12e-07   3.15e-08     
    15     3.79e-07   2.10e-08     
    16     1.86e-07   3.16e-08     
    17     8.32e-08   1.26e-08     
 ------------------------------------------------------------------------------
                                   CCSD Lambda converged.

 Computing density matrices in double precision...
           Orbital response amplitudes will be solved using DIIS.
           Start     Size      MaxIter   EConv     LConv     
           3         7         100       1.00e-06  1.00e-06  
 ------------------------------------------------------------------------------
            Enorm      Ldiff       Comment
 ------------------------------------------------------------------------------
     1     1.14e-01   9.52e-04     
     2     1.01e-01   1.02e-02     
     3     1.16e-01   1.93e-02     
     4     2.44e-02   3.98e-02     Switched to DIIS steps.
     5     5.48e-03   7.73e-03     
     6     1.17e-03   2.70e-04     
     7     5.19e-04   3.18e-05     
     8     1.21e-04   1.30e-04     
     9     5.35e-05   2.20e-05     
    10     1.43e-05   1.12e-05     
    11     4.09e-06   7.24e-08     
    12     2.37e-06   1.81e-07     
    13     6.57e-07   3.50e-07     
 ------------------------------------------------------------------------------
                                   Orbital response converged.

 Computing density matrices... Done.
 CCSD calculation:   CPU 400.65 s  wall 105.24 s

 Transferring MO TPDM to AO TPDM
 Transferring g2_o1o1o1o1
 Transferring g2_o1o1o1v1
 Transferring g2_o1o1v1v1
 Transferring g2_o1v1o1v1
 Transferring g2_o1v1v1v1
 Transferring g2_v1v1v1v1
 Adding separable TPDM
 Computing TPDM gradient
 --------------------------------------------------------
 2e gradient
  Atom          X               Y               Z
 --------------------------------------------------------
    1        -39.410236        4.267663       -0.000000  
    2          3.585564      -18.414927       -0.000000  
    3         15.774879       21.749927       -0.000000  
    4         20.049793       -7.602662        0.000000  
 --------------------------------------------------------
 --------------------------------------------------------
 Final gradient
  Atom          X               Y               Z
 --------------------------------------------------------
    1        -39.410236        4.267663       -0.000000  
    2          3.585564      -18.414927       -0.000000  
    3         15.774879       21.749927       -0.000000  
    4         20.049793       -7.602662        0.000000  
 --------------------------------------------------------
 Analytic gradient from two-electron contribution:   CPU 193.28 s  wall 67.76 s

 Total ccman2 time:   CPU 625.45 s  wall 181.85 s


 --------------------------------------------------------------
             Orbital Energies (a.u.) and Symmetries
 --------------------------------------------------------------

 Alpha MOs, Restricted
 -- Occupied --                  
-490.07  -80.08  -65.20  -58.56  -58.56  -26.33  -15.64   -9.88
  1 A'    2 A'    3 A'    4 A'    5 A'    6 A'    7 A'    8 A'                 
 -7.617  -7.496  -7.484  -5.510  -5.508 -58.559  -7.484  -5.508
  9 A'   10 A'   11 A'   12 A'   13 A'    1 A"    2 A"    3 A"                 
 -3.236  -3.231  -3.217  -1.640  -1.218  -1.001  -0.821  -0.711
 14 A'   15 A'   16 A'   17 A'   18 A'   19 A'   20 A'   21 A'                 
 -0.659  -0.547  -0.482  -0.413  -3.231  -3.217  -0.707  -0.521
 22 A'   23 A'   24 A'   25 A'    4 A"    5 A"    6 A"    7 A"                 
 -0.400
  8 A"                                                                         
 -- Virtual --                   
  0.048   0.059   0.072   0.083   0.116   0.129   0.147   0.172
 26 A'   27 A'   28 A'   29 A'   30 A'   31 A'   32 A'   33 A'                 
  0.205   0.246   0.291   0.320   0.374   0.412   0.420   0.472
 34 A'   35 A'   36 A'   37 A'   38 A'   39 A'   40 A'   41 A'                 
  0.538   0.559   0.580   0.734   0.766   0.789   0.836   0.893
 42 A'   43 A'   44 A'   45 A'   46 A'   47 A'   48 A'   49 A'                 
  1.061   1.094   1.150   1.167   1.316   1.438   1.618   1.639
 50 A'   51 A'   52 A'   53 A'   54 A'   55 A'   56 A'   57 A'                 
  1.858   1.893   2.224   2.260   2.299   2.491   2.779   2.948
 58 A'   59 A'   60 A'   61 A'   62 A'   63 A'   64 A'   65 A'                 
  4.164   4.202   4.314   4.472   4.533   4.596   4.601   4.897
 66 A'   67 A'   68 A'   69 A'   70 A'   71 A'   72 A'   73 A'                 
  6.915   6.949   7.207   7.576   8.206   8.276  14.797  14.882
 74 A'   75 A'   76 A'   77 A'   78 A'   79 A'   80 A'   81 A'                 
 36.684  49.468  68.727 166.164 293.881 293.9861028.411   0.008
 82 A'   83 A'   84 A'   85 A'   86 A'   87 A'   88 A'    9 A"                 
  0.086   0.120   0.239   0.330   0.385   0.561   0.752   0.759
 10 A"   11 A"   12 A"   13 A"   14 A"   15 A"   16 A"   17 A"                 
  0.871   0.880   1.097   1.571   1.764   2.200   2.373   2.430
 18 A"   19 A"   20 A"   21 A"   22 A"   23 A"   24 A"   25 A"                 
  4.176   4.217   4.245   4.519   4.569   6.888   8.187  14.690
 26 A"   27 A"   28 A"   29 A"   30 A"   31 A"   32 A"   33 A"                 
293.862
 34 A"                                                                         

 Beta MOs, Restricted
 -- Occupied --                  
-490.07  -80.08  -65.20  -58.56  -58.56  -26.33  -15.64   -9.88
  1 A'    2 A'    3 A'    4 A'    5 A'    6 A'    7 A'    8 A'                 
 -7.617  -7.496  -7.484  -5.510  -5.508 -58.559  -7.484  -5.508
  9 A'   10 A'   11 A'   12 A'   13 A'    1 A"    2 A"    3 A"                 
 -3.236  -3.231  -3.217  -1.640  -1.218  -1.001  -0.821  -0.711
 14 A'   15 A'   16 A'   17 A'   18 A'   19 A'   20 A'   21 A'                 
 -0.659  -0.547  -0.482  -0.413  -3.231  -3.217  -0.707  -0.521
 22 A'   23 A'   24 A'   25 A'    4 A"    5 A"    6 A"    7 A"                 
 -0.400
  8 A"                                                                         
 -- Virtual --                   
  0.048   0.059   0.072   0.083   0.116   0.129   0.147   0.172
 26 A'   27 A'   28 A'   29 A'   30 A'   31 A'   32 A'   33 A'                 
  0.205   0.246   0.291   0.320   0.374   0.412   0.420   0.472
 34 A'   35 A'   36 A'   37 A'   38 A'   39 A'   40 A'   41 A'                 
  0.538   0.559   0.580   0.734   0.766   0.789   0.836   0.893
 42 A'   43 A'   44 A'   45 A'   46 A'   47 A'   48 A'   49 A'                 
  1.061   1.094   1.150   1.167   1.316   1.438   1.618   1.639
 50 A'   51 A'   52 A'   53 A'   54 A'   55 A'   56 A'   57 A'                 
  1.858   1.893   2.224   2.260   2.299   2.491   2.779   2.948
 58 A'   59 A'   60 A'   61 A'   62 A'   63 A'   64 A'   65 A'                 
  4.164   4.202   4.314   4.472   4.533   4.596   4.601   4.897
 66 A'   67 A'   68 A'   69 A'   70 A'   71 A'   72 A'   73 A'                 
  6.915   6.949   7.207   7.576   8.206   8.276  14.797  14.882
 74 A'   75 A'   76 A'   77 A'   78 A'   79 A'   80 A'   81 A'                 
 36.684  49.468  68.727 166.164 293.881 293.9861028.411   0.008
 82 A'   83 A'   84 A'   85 A'   86 A'   87 A'   88 A'    9 A"                 
  0.086   0.120   0.239   0.330   0.385   0.561   0.752   0.759
 10 A"   11 A"   12 A"   13 A"   14 A"   15 A"   16 A"   17 A"                 
  0.871   0.880   1.097   1.571   1.764   2.200   2.373   2.430
 18 A"   19 A"   20 A"   21 A"   22 A"   23 A"   24 A"   25 A"                 
  4.176   4.217   4.245   4.519   4.569   6.888   8.187  14.690
 26 A"   27 A"   28 A"   29 A"   30 A"   31 A"   32 A"   33 A"                 
293.862
 34 A"                                                                         
 --------------------------------------------------------------

          Ground-State Mulliken Net Atomic Charges

     Atom                 Charge (a.u.)
  ----------------------------------------
      1 Br                    0.024873
      2 N                    -0.336312
      3 P                     0.493900
      4 F                    -0.182460
  ----------------------------------------
  Sum of atomic charges =    -0.000000

 -----------------------------------------------------------------
                    Cartesian Multipole Moments
 -----------------------------------------------------------------
    Charge (ESU x 10^10)
                 0.0000
    Dipole Moment (Debye)
         X       0.4580      Y      -2.2422      Z      -0.0000
       Tot       2.2885
    Quadrupole Moments (Debye-Ang)
        XX     -42.7840     XY       2.5383     YY     -43.7298
        XZ       0.0000     YZ       0.0000     ZZ     -40.6844
    Octopole Moments (Debye-Ang^2)
       XXX      47.4329    XXY      -7.0621    XYY       9.3382
       YYY       1.9003    XXZ      -0.0000    XYZ      -0.0000
       YYZ      -0.0000    XZZ       5.2750    YZZ       0.6232
       ZZZ      -0.0000
    Hexadecapole Moments (Debye-Ang^3)
      XXXX    -689.0085   XXXY       4.8931   XXYY    -126.5092
      XYYY      -6.3883   YYYY     -94.6264   XXXZ      -0.0000
      XXYZ       0.0000   XYYZ       0.0000   YYYZ       0.0000
      XXZZ    -115.5204   XYZZ      -1.4660   YYZZ     -23.1565
      XZZZ       0.0000   YZZZ       0.0000   ZZZZ     -47.6527
 -----------------------------------------------------------------
 DrvMan completing analytic gradient of the correlated energy
 Correlated dipole moment
            1
    1   0.1801741
    2  -0.8821413
    3  -0.0000000
 Energy read as -3067.775180998
 Full Analytical Gradient: (in a.u., or Hartree/Bohr)
             1             2             3             4
    1   -0.00047253    0.00005687    0.00051391   -0.00009825
    2    0.00026693   -0.00108379    0.00093751   -0.00012065
    3    0.00000000    0.00000000   -0.00000000   -0.00000000
 Gradient time:  CPU 0.79 s  wall 0.83 s
 Geometry Optimization Parameters
   NAtoms,    NIC,     NZ,  NCons,   NDum,   NFix, NCnnct, MaxDiis
        4      14       4       0       0       0       0       0

 Cartesian Hessian Update
 Hessian Updated using BFGS Update


** GEOMETRY OPTIMIZATION IN DELOCALIZED INTERNAL COORDINATES **
   Searching for a Minimum

   Optimization Cycle:   3

                       Coordinates (Angstroms)
     ATOM                X               Y               Z
      1  Br        1.4054994545   -0.0145575418    0.0000000000
      2  N        -0.3665782369    0.6370408629    0.0000000000
      3  P        -1.4527324192   -0.5030187443    0.0000000000
      4  F        -2.8026204227    0.3654583151    0.0000000000
   Point Group: cs    Number of degrees of freedom:     5


   Energy is  -3067.775180998

 Hessian Updated using BFGS Update

  5 Hessian modes will be used to form the next step
  Hessian Eigenvalues:
     0.168900    0.224293    0.335818    0.364852    0.590575

 Minimum Search - Taking Simple RFO Step
 Searching for Lamda that Minimizes Along All modes
 Value Taken    Lamda =  -0.00000412
 Step Taken.  Stepsize is  0.004008

                             Maximum     Tolerance    Cnvgd?
         Gradient           0.001054      0.000300      NO
         Displacement       0.003764      0.001200      NO
         Energy change     -0.000038      0.000001      NO


 New Cartesian Coordinates Obtained by Inverse Iteration

 Displacement from previous Coordinates is:  0.003243
 ----------------------------------------------------------------
             Standard Nuclear Orientation (Angstroms)
    I     Atom           X                Y                Z
 ----------------------------------------------------------------
    1      Br      1.4057317641    -0.0150899885     0.0000000000
    2      N      -0.3673221236     0.6381920979     0.0000000000
    3      P      -1.4528551559    -0.5035725469     0.0000000000
    4      F      -2.8019861089     0.3653933293     0.0000000000
 ----------------------------------------------------------------
 Molecular Point Group                 Cs    NOp =  2
 Largest Abelian Subgroup              Cs    NOp =  2
 Nuclear Repulsion Energy =   297.2590094653 hartrees
 There are       33 alpha and       33 beta electrons
 Applying Cartesian multipole field
    Component          Value
    ---------          -----
     (2,0,0)        1.00000E-11
     (0,2,0)        2.00000E-11
     (0,0,2)       -3.00000E-11
 Nucleus-field energy     =     0.0000000067 hartrees
 Requested basis set is 6-311++G(d,p)
 There are 44 shells and 122 basis functions
 A cutoff of  1.0D-14 yielded    869 shell pairs
 There are      6986 function pairs (      7692 Cartesian)
 Smallest overlap matrix eigenvalue = 2.58E-03
 Guess MOs from SCF MO coefficient file

 -----------------------------------------------------------------------
  General SCF calculation program by
  Eric Jon Sundstrom, Paul Horn, Yuezhi Mao, Dmitri Zuev, Alec White,
  David Stuck, Shaama M.S., Shane Yost, Joonho Lee, David Small,
  Daniel Levine, Susi Lehtola, Hugh Burton, Evgeny Epifanovsky
 -----------------------------------------------------------------------
 Hartree-Fock
 using 4 threads for integral computing
 -------------------------------------------------------
 OpenMP Integral computing Module                
 Release: version 2.0, May 2017, Q-Chem Inc. Pleasanton 
 -------------------------------------------------------
 A restricted SCF calculation will be
 performed using DIIS
 SCF converges when DIIS error is below 1.0e-08
 ---------------------------------------
  Cycle       Energy         DIIS error
 ---------------------------------------
    1   -3066.9941674371      2.61e-05  
    2   -3066.9941690110      1.28e-05  
    3   -3066.9941692962      7.17e-06  
    4   -3066.9941694259      1.35e-06  
    5   -3066.9941694391      4.09e-07  
    6   -3066.9941694404      1.58e-07  
    7   -3066.9941694406      6.27e-08  
    8   -3066.9941694406      2.73e-08  
    9   -3066.9941694406      1.06e-08  
   10   -3066.9941694406      3.34e-09  Convergence criterion met
 ---------------------------------------
 SCF time:   CPU 6.09s  wall 2.00s 
 SCF   energy in the final basis set =    -3066.9941694406
 Total energy in the final basis set =    -3066.9941694406


 ------------------------------------------------------------------------------

   CCMAN2: suite of methods based on coupled cluster
           and equation of motion theories.

   Components:
   * libvmm-1.3-trunk
     by Evgeny Epifanovsky, Ilya Kaliman.
   * libtensor-2.5-trunk
     by Evgeny Epifanovsky, Michael Wormit, Dmitry Zuev, Sam Manzer, 
        Ilya Kaliman.
   * libcc-2.5-trunk
     by Evgeny Epifanovsky, Arik Landau, Tomasz Kus, Kirill Khistyaev, 
        Dmitry Zuev, Prashant Manohar, Xintian Feng, Anna Krylov, 
        Matthew Goldey, Alec White, Thomas Jagau, Kaushik Nanda, 
        Anastasia Gunina, Alexander Kunitsa, Joonho Lee.

   CCMAN original authors:
   Anna I. Krylov, C. David Sherrill, Steven R. Gwaltney,
   Edward F. C. Byrd (2000)
   Sergey V. Levchenko, Lyudmila V. Slipchenko, Tao Wang,
   Ana-Maria C. Cristian (2003)
   Piotr A. Pieniazek, C. Melania Oana, Evgeny Epifanovsky (2007)
   Prashant Manohar (2009)

 ------------------------------------------------------------------------------


 Allocating and initializing 30808MB of RAM...
 Calculation will run on 4 cores.


 Alpha MOs, Restricted
 -- Occupied --                  
-490.07  -80.08  -65.20  -58.56  -58.56  -58.56  -26.33  -15.64
  1 A'    2 A'    3 A'    4 A'    1 A"    5 A'    6 A'    7 A'                 
 -9.880  -7.617  -7.496  -7.484  -7.484  -5.510  -5.508  -5.508
  8 A'    9 A'   10 A'   11 A'    2 A"   12 A'    3 A"   13 A'                 
 -3.236  -3.231  -3.231  -3.217  -3.217  -1.641  -1.218  -1.000
 14 A'   15 A'    4 A"   16 A'    5 A"   17 A'   18 A'   19 A'                 
 -0.821  -0.711  -0.707  -0.659  -0.547  -0.521  -0.482  -0.413
 20 A'   21 A'    6 A"   22 A'   23 A'    7 A"   24 A'   25 A'                 
 -0.400
  8 A"                                                                         
 -- Virtual --                   
  0.008   0.047   0.059   0.072   0.083   0.086   0.116   0.120
  9 A"   26 A'   27 A'   28 A'   29 A'   10 A"   30 A'   11 A"                 
  0.129   0.146   0.172   0.205   0.239   0.246   0.291   0.320
 31 A'   32 A'   33 A'   34 A'   12 A"   35 A'   36 A'   37 A'                 
  0.330   0.374   0.385   0.412   0.420   0.472   0.538   0.559
 13 A"   38 A'   14 A"   39 A'   40 A'   41 A'   42 A'   43 A'                 
  0.561   0.580   0.734   0.753   0.759   0.765   0.789   0.836
 15 A"   44 A'   45 A'   16 A"   17 A"   46 A'   47 A'   48 A'                 
  0.871   0.879   0.893   1.061   1.094   1.097   1.150   1.167
 18 A"   19 A"   49 A'   50 A'   51 A'   20 A"   52 A'   53 A'                 
  1.315   1.439   1.571   1.618   1.639   1.763   1.858   1.893
 54 A'   55 A'   21 A"   56 A'   57 A'   22 A"   58 A'   59 A'                 
  2.200   2.224   2.260   2.298   2.373   2.430   2.491   2.778
 23 A"   60 A'   61 A'   62 A'   24 A"   25 A"   63 A'   64 A'                 
  2.948   4.164   4.176   4.202   4.217   4.245   4.314   4.472
 65 A'   66 A'   26 A"   67 A'   27 A"   28 A"   68 A'   69 A'                 
  4.519   4.533   4.569   4.596   4.601   4.897   6.888   6.915
 29 A"   70 A'   30 A"   71 A'   72 A'   73 A'   31 A"   74 A'                 
  6.949   7.206   7.576   8.187   8.206   8.276  14.690  14.797
 75 A'   76 A'   77 A'   32 A"   78 A'   79 A'   33 A"   80 A'                 
 14.881  36.683  49.467  68.727 166.163 293.862 293.881 293.986
 81 A'   82 A'   83 A'   84 A'   85 A'   34 A"   86 A'   87 A'                 
*******
 88 A'                                                                         

 Beta MOs, Restricted
 -- Occupied --                  
-490.07  -80.08  -65.20  -58.56  -58.56  -58.56  -26.33  -15.64
  1 A'    2 A'    3 A'    4 A'    1 A"    5 A'    6 A'    7 A'                 
 -9.880  -7.617  -7.496  -7.484  -7.484  -5.510  -5.508  -5.508
  8 A'    9 A'   10 A'   11 A'    2 A"   12 A'    3 A"   13 A'                 
 -3.236  -3.231  -3.231  -3.217  -3.217  -1.641  -1.218  -1.000
 14 A'   15 A'    4 A"   16 A'    5 A"   17 A'   18 A'   19 A'                 
 -0.821  -0.711  -0.707  -0.659  -0.547  -0.521  -0.482  -0.413
 20 A'   21 A'    6 A"   22 A'   23 A'    7 A"   24 A'   25 A'                 
 -0.400
  8 A"                                                                         
 -- Virtual --                   
  0.008   0.047   0.059   0.072   0.083   0.086   0.116   0.120
  9 A"   26 A'   27 A'   28 A'   29 A'   10 A"   30 A'   11 A"                 
  0.129   0.146   0.172   0.205   0.239   0.246   0.291   0.320
 31 A'   32 A'   33 A'   34 A'   12 A"   35 A'   36 A'   37 A'                 
  0.330   0.374   0.385   0.412   0.420   0.472   0.538   0.559
 13 A"   38 A'   14 A"   39 A'   40 A'   41 A'   42 A'   43 A'                 
  0.561   0.580   0.734   0.753   0.759   0.765   0.789   0.836
 15 A"   44 A'   45 A'   16 A"   17 A"   46 A'   47 A'   48 A'                 
  0.871   0.879   0.893   1.061   1.094   1.097   1.150   1.167
 18 A"   19 A"   49 A'   50 A'   51 A'   20 A"   52 A'   53 A'                 
  1.315   1.439   1.571   1.618   1.639   1.763   1.858   1.893
 54 A'   55 A'   21 A"   56 A'   57 A'   22 A"   58 A'   59 A'                 
  2.200   2.224   2.260   2.298   2.373   2.430   2.491   2.778
 23 A"   60 A'   61 A'   62 A'   24 A"   25 A"   63 A'   64 A'                 
  2.948   4.164   4.176   4.202   4.217   4.245   4.314   4.472
 65 A'   66 A'   26 A"   67 A'   27 A"   28 A"   68 A'   69 A'                 
  4.519   4.533   4.569   4.596   4.601   4.897   6.888   6.915
 29 A"   70 A'   30 A"   71 A'   72 A'   73 A'   31 A"   74 A'                 
  6.949   7.206   7.576   8.187   8.206   8.276  14.690  14.797
 75 A'   76 A'   77 A'   32 A"   78 A'   79 A'   33 A"   80 A'                 
 14.881  36.683  49.467  68.727 166.163 293.862 293.881 293.986
 81 A'   82 A'   83 A'   84 A'   85 A'   34 A"   86 A'   87 A'                 
*******
 88 A'                                                                         

 Occupation and symmetry of molecular orbitals

 Point group: Cs (2 irreducible representations).

                           A'   A"    All 
 ------------------------------------------
 All molecular orbitals:
  - Alpha                  88   34    122 
  - Beta                   88   34    122 
 ------------------------------------------
 Alpha orbitals:
  - Frozen occupied        13   3     16  
  - Active occupied        12   5     17  
  - Active virtual         63   26    89  
  - Frozen virtual         0    0     0   
 ------------------------------------------
 Beta orbitals:
  - Frozen occupied        13   3     16  
  - Active occupied        12   5     17  
  - Active virtual         63   26    89  
  - Frozen virtual         0    0     0   
 ------------------------------------------

 Import integrals:   CPU 0.00 s  wall 0.00 s

 Import integrals:   CPU 29.38 s  wall 8.21 s

 MP2 amplitudes:   CPU 0.14 s  wall 0.11 s

Running a double precision version
           CCSD T amplitudes will be solved using DIIS.

           Start     Size      MaxIter   EConv     TConv     
           3         7         100       1.00e-07  1.00e-05  
 ------------------------------------------------------------------------------
           Energy (a.u.)   Ediff      Tdiff       Comment
 ------------------------------------------------------------------------------
         -3067.77414764                           
     1   -3067.74607025   2.81e-02   7.62e-01     
     2   -3067.77399721   2.79e-02   1.13e-01     
     3   -3067.77142655   2.57e-03   5.04e-02     
     4   -3067.77425316   2.83e-03   1.76e-02     Switched to DIIS steps.
     5   -3067.77511591   8.63e-04   1.15e-02     
     6   -3067.77518471   6.88e-05   2.91e-03     
     7   -3067.77517732   7.39e-06   1.36e-03     
     8   -3067.77518202   4.69e-06   3.63e-04     
     9   -3067.77518432   2.31e-06   2.19e-04     
    10   -3067.77518322   1.10e-06   7.28e-05     
    11   -3067.77518387   6.46e-07   3.17e-05     
    12   -3067.77518377   9.82e-08   1.86e-05     
    13   -3067.77518375   2.15e-08   6.01e-06     
 ------------------------------------------------------------------------------
         -3067.77518375                           CCSD T converged.

End of double precision
 SCF energy                 = -3066.99416944
 MP2 energy                 = -3067.77414764
 CCSD correlation energy     =    -0.78101431
 CCSD total energy           = -3067.77518375

 CCSD  T1^2 = 0.0143  T2^2 = 0.2536  Leading amplitudes:

 Amplitude    Orbitals with energies
 -0.0300       8 (A") A                  ->    9 (A") A                   
              -0.3998                          0.0079                     
 -0.0300       8 (A") B                  ->    9 (A") B                   
              -0.3998                          0.0079                     
 -0.0283       6 (A") A                  ->    9 (A") A                   
              -0.7070                          0.0079                     
 -0.0283       6 (A") B                  ->    9 (A") B                   
              -0.7070                          0.0079                     

 Amplitude    Orbitals with energies
 -0.0606       8 (A") A      8 (A") B    ->    9 (A") A      9 (A") B     
              -0.3998       -0.3998            0.0079        0.0079       
  0.0606       8 (A") A      8 (A") B    ->    9 (A") B      9 (A") A     
              -0.3998       -0.3998            0.0079        0.0079       
  0.0606       8 (A") B      8 (A") A    ->    9 (A") A      9 (A") B     
              -0.3998       -0.3998            0.0079        0.0079       
 -0.0606       8 (A") B      8 (A") A    ->    9 (A") B      9 (A") A     
              -0.3998       -0.3998            0.0079        0.0079       

 Computing CCSD intemediates for later calculations in double precision
 Finished.

Running a double precision version
           CCSD Lambda amplitudes will be solved using DIIS.
           Start     Size      MaxIter   EConv     LConv     
           3         7         100       1.00e-07  1.00e-05  
 ------------------------------------------------------------------------------
            Enorm      Ldiff       Comment
 ------------------------------------------------------------------------------
     1     5.40e-02   3.55e-02     
     2     1.69e-02   7.32e-03     
     3     6.78e-03   1.42e-03     
     4     3.87e-03   1.31e-03     Switched to DIIS steps.
     5     1.09e-03   6.99e-04     
     6     5.42e-04   1.51e-04     
     7     1.80e-04   4.77e-05     
     8     8.44e-05   5.04e-06     
     9     3.36e-05   5.20e-08     
    10     1.55e-05   1.65e-07     
    11     7.76e-06   1.49e-07     
    12     3.45e-06   2.44e-07     
    13     1.85e-06   6.78e-08     
    14     8.14e-07   3.11e-08     
    15     3.80e-07   2.09e-08     
    16     1.87e-07   3.16e-08     
    17     8.35e-08   1.26e-08     
 ------------------------------------------------------------------------------
                                   CCSD Lambda converged.

 Computing density matrices in double precision...
           Orbital response amplitudes will be solved using DIIS.
           Start     Size      MaxIter   EConv     LConv     
           3         7         100       1.00e-06  1.00e-06  
 ------------------------------------------------------------------------------
            Enorm      Ldiff       Comment
 ------------------------------------------------------------------------------
     1     1.14e-01   9.26e-04     
     2     1.01e-01   1.01e-02     
     3     1.16e-01   1.95e-02     
     4     2.46e-02   3.99e-02     Switched to DIIS steps.
     5     5.49e-03   7.82e-03     
     6     1.18e-03   2.70e-04     
     7     5.20e-04   3.30e-05     
     8     1.20e-04   1.30e-04     
     9     5.37e-05   2.19e-05     
    10     1.43e-05   1.12e-05     
    11     4.11e-06   5.98e-08     
    12     2.39e-06   1.84e-07     
    13     6.59e-07   3.51e-07     
 ------------------------------------------------------------------------------
                                   Orbital response converged.

 Computing density matrices... Done.
 CCSD calculation:   CPU 399.32 s  wall 105.20 s

 Transferring MO TPDM to AO TPDM
 Transferring g2_o1o1o1o1
 Transferring g2_o1o1o1v1
 Transferring g2_o1o1v1v1
 Transferring g2_o1v1o1v1
 Transferring g2_o1v1v1v1
 Transferring g2_v1v1v1v1
 Adding separable TPDM
 Computing TPDM gradient
 --------------------------------------------------------
 2e gradient
  Atom          X               Y               Z
 --------------------------------------------------------
    1        -39.382322        4.270463       -0.000000  
    2          3.584727      -18.423895       -0.000000  
    3         15.748432       21.766157        0.000000  
    4         20.049163       -7.612725        0.000000  
 --------------------------------------------------------
 --------------------------------------------------------
 Final gradient
  Atom          X               Y               Z
 --------------------------------------------------------
    1        -39.382322        4.270463       -0.000000  
    2          3.584727      -18.423895       -0.000000  
    3         15.748432       21.766157        0.000000  
    4         20.049163       -7.612725        0.000000  
 --------------------------------------------------------
 Analytic gradient from two-electron contribution:   CPU 187.01 s  wall 61.64 s

 Total ccman2 time:   CPU 619.43 s  wall 176.47 s


 --------------------------------------------------------------
             Orbital Energies (a.u.) and Symmetries
 --------------------------------------------------------------

 Alpha MOs, Restricted
 -- Occupied --                  
-490.07  -80.08  -65.20  -58.56  -58.56  -26.33  -15.64   -9.88
  1 A'    2 A'    3 A'    4 A'    5 A'    6 A'    7 A'    8 A'                 
 -7.617  -7.496  -7.484  -5.510  -5.508 -58.559  -7.484  -5.508
  9 A'   10 A'   11 A'   12 A'   13 A'    1 A"    2 A"    3 A"                 
 -3.236  -3.231  -3.217  -1.641  -1.218  -1.000  -0.821  -0.711
 14 A'   15 A'   16 A'   17 A'   18 A'   19 A'   20 A'   21 A'                 
 -0.659  -0.547  -0.482  -0.413  -3.231  -3.217  -0.707  -0.521
 22 A'   23 A'   24 A'   25 A'    4 A"    5 A"    6 A"    7 A"                 
 -0.400
  8 A"                                                                         
 -- Virtual --                   
  0.047   0.059   0.072   0.083   0.116   0.129   0.146   0.172
 26 A'   27 A'   28 A'   29 A'   30 A'   31 A'   32 A'   33 A'                 
  0.205   0.246   0.291   0.320   0.374   0.412   0.420   0.472
 34 A'   35 A'   36 A'   37 A'   38 A'   39 A'   40 A'   41 A'                 
  0.538   0.559   0.580   0.734   0.765   0.789   0.836   0.893
 42 A'   43 A'   44 A'   45 A'   46 A'   47 A'   48 A'   49 A'                 
  1.061   1.094   1.150   1.167   1.315   1.439   1.618   1.639
 50 A'   51 A'   52 A'   53 A'   54 A'   55 A'   56 A'   57 A'                 
  1.858   1.893   2.224   2.260   2.298   2.491   2.778   2.948
 58 A'   59 A'   60 A'   61 A'   62 A'   63 A'   64 A'   65 A'                 
  4.164   4.202   4.314   4.472   4.533   4.596   4.601   4.897
 66 A'   67 A'   68 A'   69 A'   70 A'   71 A'   72 A'   73 A'                 
  6.915   6.949   7.206   7.576   8.206   8.276  14.797  14.881
 74 A'   75 A'   76 A'   77 A'   78 A'   79 A'   80 A'   81 A'                 
 36.683  49.467  68.727 166.163 293.881 293.9861028.410   0.008
 82 A'   83 A'   84 A'   85 A'   86 A'   87 A'   88 A'    9 A"                 
  0.086   0.120   0.239   0.330   0.385   0.561   0.753   0.759
 10 A"   11 A"   12 A"   13 A"   14 A"   15 A"   16 A"   17 A"                 
  0.871   0.879   1.097   1.571   1.763   2.200   2.373   2.430
 18 A"   19 A"   20 A"   21 A"   22 A"   23 A"   24 A"   25 A"                 
  4.176   4.217   4.245   4.519   4.569   6.888   8.187  14.690
 26 A"   27 A"   28 A"   29 A"   30 A"   31 A"   32 A"   33 A"                 
293.862
 34 A"                                                                         

 Beta MOs, Restricted
 -- Occupied --                  
-490.07  -80.08  -65.20  -58.56  -58.56  -26.33  -15.64   -9.88
  1 A'    2 A'    3 A'    4 A'    5 A'    6 A'    7 A'    8 A'                 
 -7.617  -7.496  -7.484  -5.510  -5.508 -58.559  -7.484  -5.508
  9 A'   10 A'   11 A'   12 A'   13 A'    1 A"    2 A"    3 A"                 
 -3.236  -3.231  -3.217  -1.641  -1.218  -1.000  -0.821  -0.711
 14 A'   15 A'   16 A'   17 A'   18 A'   19 A'   20 A'   21 A'                 
 -0.659  -0.547  -0.482  -0.413  -3.231  -3.217  -0.707  -0.521
 22 A'   23 A'   24 A'   25 A'    4 A"    5 A"    6 A"    7 A"                 
 -0.400
  8 A"                                                                         
 -- Virtual --                   
  0.047   0.059   0.072   0.083   0.116   0.129   0.146   0.172
 26 A'   27 A'   28 A'   29 A'   30 A'   31 A'   32 A'   33 A'                 
  0.205   0.246   0.291   0.320   0.374   0.412   0.420   0.472
 34 A'   35 A'   36 A'   37 A'   38 A'   39 A'   40 A'   41 A'                 
  0.538   0.559   0.580   0.734   0.765   0.789   0.836   0.893
 42 A'   43 A'   44 A'   45 A'   46 A'   47 A'   48 A'   49 A'                 
  1.061   1.094   1.150   1.167   1.315   1.439   1.618   1.639
 50 A'   51 A'   52 A'   53 A'   54 A'   55 A'   56 A'   57 A'                 
  1.858   1.893   2.224   2.260   2.298   2.491   2.778   2.948
 58 A'   59 A'   60 A'   61 A'   62 A'   63 A'   64 A'   65 A'                 
  4.164   4.202   4.314   4.472   4.533   4.596   4.601   4.897
 66 A'   67 A'   68 A'   69 A'   70 A'   71 A'   72 A'   73 A'                 
  6.915   6.949   7.206   7.576   8.206   8.276  14.797  14.881
 74 A'   75 A'   76 A'   77 A'   78 A'   79 A'   80 A'   81 A'                 
 36.683  49.467  68.727 166.163 293.881 293.9861028.410   0.008
 82 A'   83 A'   84 A'   85 A'   86 A'   87 A'   88 A'    9 A"                 
  0.086   0.120   0.239   0.330   0.385   0.561   0.753   0.759
 10 A"   11 A"   12 A"   13 A"   14 A"   15 A"   16 A"   17 A"                 
  0.871   0.879   1.097   1.571   1.763   2.200   2.373   2.430
 18 A"   19 A"   20 A"   21 A"   22 A"   23 A"   24 A"   25 A"                 
  4.176   4.217   4.245   4.519   4.569   6.888   8.187  14.690
 26 A"   27 A"   28 A"   29 A"   30 A"   31 A"   32 A"   33 A"                 
293.862
 34 A"                                                                         
 --------------------------------------------------------------

          Ground-State Mulliken Net Atomic Charges

     Atom                 Charge (a.u.)
  ----------------------------------------
      1 Br                    0.024196
      2 N                    -0.335881
      3 P                     0.493995
      4 F                    -0.182310
  ----------------------------------------
  Sum of atomic charges =     0.000000

 -----------------------------------------------------------------
                    Cartesian Multipole Moments
 -----------------------------------------------------------------
    Charge (ESU x 10^10)
                 0.0000
    Dipole Moment (Debye)
         X       0.4498      Y      -2.2457      Z       0.0000
       Tot       2.2903
    Quadrupole Moments (Debye-Ang)
        XX     -42.7738     XY       2.5420     YY     -43.7293
        XZ      -0.0000     YZ      -0.0000     ZZ     -40.6880
    Octopole Moments (Debye-Ang^2)
       XXX      47.3566    XXY      -7.0637    XYY       9.3287
       YYY       1.9216    XXZ      -0.0000    XYZ       0.0000
       YYZ       0.0000    XZZ       5.2675    YZZ       0.6312
       ZZZ       0.0000
    Hexadecapole Moments (Debye-Ang^3)
      XXXX    -688.8710   XXXY       4.9100   XXYY    -126.5009
      XYYY      -6.3624   YYYY     -94.7194   XXXZ       0.0000
      XXYZ       0.0000   XYYZ      -0.0000   YYYZ      -0.0000
      XXZZ    -115.5184   XYZZ      -1.4570   YYZZ     -23.1726
      XZZZ      -0.0000   YZZZ      -0.0000   ZZZZ     -47.6615
 -----------------------------------------------------------------
 DrvMan completing analytic gradient of the correlated energy
 Correlated dipole moment
            1
    1   0.1769731
    2  -0.8835401
    3   0.0000000
 Energy read as -3067.775183746
 Full Analytical Gradient: (in a.u., or Hartree/Bohr)
             1             2             3             4
    1   -0.00011155   -0.00004794   -0.00002623    0.00018572
    2    0.00013580   -0.00046957    0.00046251   -0.00012873
    3    0.00000000   -0.00000000    0.00000000   -0.00000000
 Gradient time:  CPU 0.80 s  wall 0.84 s
 Geometry Optimization Parameters
   NAtoms,    NIC,     NZ,  NCons,   NDum,   NFix, NCnnct, MaxDiis
        4      14       4       0       0       0       0       0

 Cartesian Hessian Update
 Hessian Updated using BFGS Update


** GEOMETRY OPTIMIZATION IN DELOCALIZED INTERNAL COORDINATES **
   Searching for a Minimum

   Optimization Cycle:   4

                       Coordinates (Angstroms)
     ATOM                X               Y               Z
      1  Br        1.4057317641   -0.0150899885    0.0000000000
      2  N        -0.3673221236    0.6381920979    0.0000000000
      3  P        -1.4528551559   -0.5035725469    0.0000000000
      4  F        -2.8019861089    0.3653933293    0.0000000000
   Point Group: cs    Number of degrees of freedom:     5


   Energy is  -3067.775183746

 Hessian Updated using BFGS Update

  5 Hessian modes will be used to form the next step
  Hessian Eigenvalues:
     0.115327    0.239621    0.301641    0.412091    0.530823

 Minimum Search - Taking Simple RFO Step
 Searching for Lamda that Minimizes Along All modes
 Value Taken    Lamda =  -0.00000154
 Step Taken.  Stepsize is  0.003263

                             Maximum     Tolerance    Cnvgd?
         Gradient           0.000398      0.000300      NO
         Displacement       0.002384      0.001200      NO
         Energy change     -0.000003      0.000001      NO


 New Cartesian Coordinates Obtained by Inverse Iteration

 Displacement from previous Coordinates is:  0.004251
 ----------------------------------------------------------------
             Standard Nuclear Orientation (Angstroms)
    I     Atom           X                Y                Z
 ----------------------------------------------------------------
    1      Br      1.4054865019    -0.0162140253     0.0000000000
    2      N      -0.3674954110     0.6398901728     0.0000000000
    3      P      -1.4522922953    -0.5034596385     0.0000000000
    4      F      -2.8021304200     0.3647063828     0.0000000000
 ----------------------------------------------------------------
 Molecular Point Group                 Cs    NOp =  2
 Largest Abelian Subgroup              Cs    NOp =  2
 Nuclear Repulsion Energy =   297.2395694455 hartrees
 There are       33 alpha and       33 beta electrons
 Applying Cartesian multipole field
    Component          Value
    ---------          -----
     (2,0,0)        1.00000E-11
     (0,2,0)        2.00000E-11
     (0,0,2)       -3.00000E-11
 Nucleus-field energy     =     0.0000000067 hartrees
 Requested basis set is 6-311++G(d,p)
 There are 44 shells and 122 basis functions
 A cutoff of  1.0D-14 yielded    869 shell pairs
 There are      6986 function pairs (      7692 Cartesian)
 Smallest overlap matrix eigenvalue = 2.59E-03
 Guess MOs from SCF MO coefficient file

 -----------------------------------------------------------------------
  General SCF calculation program by
  Eric Jon Sundstrom, Paul Horn, Yuezhi Mao, Dmitri Zuev, Alec White,
  David Stuck, Shaama M.S., Shane Yost, Joonho Lee, David Small,
  Daniel Levine, Susi Lehtola, Hugh Burton, Evgeny Epifanovsky
 -----------------------------------------------------------------------
 Hartree-Fock
 using 4 threads for integral computing
 -------------------------------------------------------
 OpenMP Integral computing Module                
 Release: version 2.0, May 2017, Q-Chem Inc. Pleasanton 
 -------------------------------------------------------
 A restricted SCF calculation will be
 performed using DIIS
 SCF converges when DIIS error is below 1.0e-08
 ---------------------------------------
  Cycle       Energy         DIIS error
 ---------------------------------------
    1   -3066.9940870866      2.45e-05  
    2   -3066.9940889365      9.51e-06  
    3   -3066.9940892062      6.93e-06  
    4   -3066.9940893262      1.53e-06  
    5   -3066.9940893429      4.80e-07  
    6   -3066.9940893440      1.94e-07  
    7   -3066.9940893442      5.76e-08  
    8   -3066.9940893442      1.46e-08  
    9   -3066.9940893442      4.38e-09  Convergence criterion met
 ---------------------------------------
 SCF time:   CPU 5.52s  wall 2.00s 
 SCF   energy in the final basis set =    -3066.9940893442
 Total energy in the final basis set =    -3066.9940893442


 ------------------------------------------------------------------------------

   CCMAN2: suite of methods based on coupled cluster
           and equation of motion theories.

   Components:
   * libvmm-1.3-trunk
     by Evgeny Epifanovsky, Ilya Kaliman.
   * libtensor-2.5-trunk
     by Evgeny Epifanovsky, Michael Wormit, Dmitry Zuev, Sam Manzer, 
        Ilya Kaliman.
   * libcc-2.5-trunk
     by Evgeny Epifanovsky, Arik Landau, Tomasz Kus, Kirill Khistyaev, 
        Dmitry Zuev, Prashant Manohar, Xintian Feng, Anna Krylov, 
        Matthew Goldey, Alec White, Thomas Jagau, Kaushik Nanda, 
        Anastasia Gunina, Alexander Kunitsa, Joonho Lee.

   CCMAN original authors:
   Anna I. Krylov, C. David Sherrill, Steven R. Gwaltney,
   Edward F. C. Byrd (2000)
   Sergey V. Levchenko, Lyudmila V. Slipchenko, Tao Wang,
   Ana-Maria C. Cristian (2003)
   Piotr A. Pieniazek, C. Melania Oana, Evgeny Epifanovsky (2007)
   Prashant Manohar (2009)

 ------------------------------------------------------------------------------


 Allocating and initializing 30808MB of RAM...
 Calculation will run on 4 cores.


 Alpha MOs, Restricted
 -- Occupied --                  
-490.07  -80.08  -65.20  -58.56  -58.56  -58.56  -26.33  -15.64
  1 A'    2 A'    3 A'    4 A'    1 A"    5 A'    6 A'    7 A'                 
 -9.880  -7.617  -7.496  -7.484  -7.484  -5.510  -5.509  -5.508
  8 A'    9 A'   10 A'   11 A'    2 A"   12 A'    3 A"   13 A'                 
 -3.236  -3.231  -3.231  -3.217  -3.217  -1.641  -1.218  -1.000
 14 A'   15 A'    4 A"   16 A'    5 A"   17 A'   18 A'   19 A'                 
 -0.821  -0.711  -0.707  -0.659  -0.547  -0.521  -0.482  -0.414
 20 A'   21 A'    6 A"   22 A'   23 A'    7 A"   24 A'   25 A'                 
 -0.400
  8 A"                                                                         
 -- Virtual --                   
  0.008   0.047   0.059   0.072   0.083   0.086   0.116   0.120
  9 A"   26 A'   27 A'   28 A'   29 A'   10 A"   30 A'   11 A"                 
  0.129   0.146   0.172   0.205   0.239   0.246   0.291   0.320
 31 A'   32 A'   33 A'   34 A'   12 A"   35 A'   36 A'   37 A'                 
  0.330   0.374   0.385   0.412   0.420   0.472   0.538   0.559
 13 A"   38 A'   14 A"   39 A'   40 A'   41 A'   42 A'   43 A'                 
  0.561   0.580   0.734   0.753   0.759   0.765   0.788   0.836
 15 A"   44 A'   45 A'   16 A"   17 A"   46 A'   47 A'   48 A'                 
  0.871   0.879   0.893   1.060   1.093   1.097   1.150   1.167
 18 A"   19 A"   49 A'   50 A'   51 A'   20 A"   52 A'   53 A'                 
  1.314   1.439   1.571   1.618   1.639   1.763   1.858   1.892
 54 A'   55 A'   21 A"   56 A'   57 A'   22 A"   58 A'   59 A'                 
  2.200   2.224   2.261   2.298   2.373   2.429   2.491   2.778
 23 A"   60 A'   61 A'   62 A'   24 A"   25 A"   63 A'   64 A'                 
  2.947   4.163   4.176   4.202   4.217   4.245   4.314   4.471
 65 A'   66 A'   26 A"   67 A'   27 A"   28 A"   68 A'   69 A'                 
  4.519   4.533   4.569   4.596   4.601   4.896   6.887   6.915
 29 A"   70 A'   30 A"   71 A'   72 A'   73 A'   31 A"   74 A'                 
  6.949   7.206   7.575   8.187   8.206   8.276  14.690  14.797
 75 A'   76 A'   77 A'   32 A"   78 A'   79 A'   33 A"   80 A'                 
 14.880  36.683  49.467  68.727 166.163 293.862 293.881 293.986
 81 A'   82 A'   83 A'   84 A'   85 A'   34 A"   86 A'   87 A'                 
*******
 88 A'                                                                         

 Beta MOs, Restricted
 -- Occupied --                  
-490.07  -80.08  -65.20  -58.56  -58.56  -58.56  -26.33  -15.64
  1 A'    2 A'    3 A'    4 A'    1 A"    5 A'    6 A'    7 A'                 
 -9.880  -7.617  -7.496  -7.484  -7.484  -5.510  -5.509  -5.508
  8 A'    9 A'   10 A'   11 A'    2 A"   12 A'    3 A"   13 A'                 
 -3.236  -3.231  -3.231  -3.217  -3.217  -1.641  -1.218  -1.000
 14 A'   15 A'    4 A"   16 A'    5 A"   17 A'   18 A'   19 A'                 
 -0.821  -0.711  -0.707  -0.659  -0.547  -0.521  -0.482  -0.414
 20 A'   21 A'    6 A"   22 A'   23 A'    7 A"   24 A'   25 A'                 
 -0.400
  8 A"                                                                         
 -- Virtual --                   
  0.008   0.047   0.059   0.072   0.083   0.086   0.116   0.120
  9 A"   26 A'   27 A'   28 A'   29 A'   10 A"   30 A'   11 A"                 
  0.129   0.146   0.172   0.205   0.239   0.246   0.291   0.320
 31 A'   32 A'   33 A'   34 A'   12 A"   35 A'   36 A'   37 A'                 
  0.330   0.374   0.385   0.412   0.420   0.472   0.538   0.559
 13 A"   38 A'   14 A"   39 A'   40 A'   41 A'   42 A'   43 A'                 
  0.561   0.580   0.734   0.753   0.759   0.765   0.788   0.836
 15 A"   44 A'   45 A'   16 A"   17 A"   46 A'   47 A'   48 A'                 
  0.871   0.879   0.893   1.060   1.093   1.097   1.150   1.167
 18 A"   19 A"   49 A'   50 A'   51 A'   20 A"   52 A'   53 A'                 
  1.314   1.439   1.571   1.618   1.639   1.763   1.858   1.892
 54 A'   55 A'   21 A"   56 A'   57 A'   22 A"   58 A'   59 A'                 
  2.200   2.224   2.261   2.298   2.373   2.429   2.491   2.778
 23 A"   60 A'   61 A'   62 A'   24 A"   25 A"   63 A'   64 A'                 
  2.947   4.163   4.176   4.202   4.217   4.245   4.314   4.471
 65 A'   66 A'   26 A"   67 A'   27 A"   28 A"   68 A'   69 A'                 
  4.519   4.533   4.569   4.596   4.601   4.896   6.887   6.915
 29 A"   70 A'   30 A"   71 A'   72 A'   73 A'   31 A"   74 A'                 
  6.949   7.206   7.575   8.187   8.206   8.276  14.690  14.797
 75 A'   76 A'   77 A'   32 A"   78 A'   79 A'   33 A"   80 A'                 
 14.880  36.683  49.467  68.727 166.163 293.862 293.881 293.986
 81 A'   82 A'   83 A'   84 A'   85 A'   34 A"   86 A'   87 A'                 
*******
 88 A'                                                                         

 Occupation and symmetry of molecular orbitals

 Point group: Cs (2 irreducible representations).

                           A'   A"    All 
 ------------------------------------------
 All molecular orbitals:
  - Alpha                  88   34    122 
  - Beta                   88   34    122 
 ------------------------------------------
 Alpha orbitals:
  - Frozen occupied        13   3     16  
  - Active occupied        12   5     17  
  - Active virtual         63   26    89  
  - Frozen virtual         0    0     0   
 ------------------------------------------
 Beta orbitals:
  - Frozen occupied        13   3     16  
  - Active occupied        12   5     17  
  - Active virtual         63   26    89  
  - Frozen virtual         0    0     0   
 ------------------------------------------

 Import integrals:   CPU 0.00 s  wall 0.00 s

 Import integrals:   CPU 29.79 s  wall 8.27 s

 MP2 amplitudes:   CPU 0.11 s  wall 0.09 s

Running a double precision version
           CCSD T amplitudes will be solved using DIIS.

           Start     Size      MaxIter   EConv     TConv     
           3         7         100       1.00e-07  1.00e-05  
 ------------------------------------------------------------------------------
           Energy (a.u.)   Ediff      Tdiff       Comment
 ------------------------------------------------------------------------------
         -3067.77417031                           
     1   -3067.74604638   2.81e-02   7.62e-01     
     2   -3067.77400228   2.80e-02   1.13e-01     
     3   -3067.77142169   2.58e-03   5.04e-02     
     4   -3067.77425296   2.83e-03   1.77e-02     Switched to DIIS steps.
     5   -3067.77511668   8.64e-04   1.15e-02     
     6   -3067.77518567   6.90e-05   2.92e-03     
     7   -3067.77517824   7.43e-06   1.36e-03     
     8   -3067.77518295   4.70e-06   3.64e-04     
     9   -3067.77518526   2.31e-06   2.20e-04     
    10   -3067.77518415   1.11e-06   7.30e-05     
    11   -3067.77518480   6.47e-07   3.17e-05     
    12   -3067.77518470   9.88e-08   1.86e-05     
    13   -3067.77518468   2.18e-08   5.99e-06     
 ------------------------------------------------------------------------------
         -3067.77518468                           CCSD T converged.

End of double precision
 SCF energy                 = -3066.99408934
 MP2 energy                 = -3067.77417031
 CCSD correlation energy     =    -0.78109533
 CCSD total energy           = -3067.77518468

 CCSD  T1^2 = 0.0143  T2^2 = 0.2538  Leading amplitudes:

 Amplitude    Orbitals with energies
  0.0301       8 (A") A                  ->    9 (A") A                   
              -0.3998                          0.0078                     
  0.0301       8 (A") B                  ->    9 (A") B                   
              -0.3998                          0.0078                     
 -0.0283       6 (A") A                  ->    9 (A") A                   
              -0.7070                          0.0078                     
 -0.0283       6 (A") B                  ->    9 (A") B                   
              -0.7070                          0.0078                     

 Amplitude    Orbitals with energies
 -0.0607       8 (A") A      8 (A") B    ->    9 (A") A      9 (A") B     
              -0.3998       -0.3998            0.0078        0.0078       
  0.0607       8 (A") A      8 (A") B    ->    9 (A") B      9 (A") A     
              -0.3998       -0.3998            0.0078        0.0078       
  0.0607       8 (A") B      8 (A") A    ->    9 (A") A      9 (A") B     
              -0.3998       -0.3998            0.0078        0.0078       
 -0.0607       8 (A") B      8 (A") A    ->    9 (A") B      9 (A") A     
              -0.3998       -0.3998            0.0078        0.0078       

 Computing CCSD intemediates for later calculations in double precision
 Finished.

Running a double precision version
           CCSD Lambda amplitudes will be solved using DIIS.
           Start     Size      MaxIter   EConv     LConv     
           3         7         100       1.00e-07  1.00e-05  
 ------------------------------------------------------------------------------
            Enorm      Ldiff       Comment
 ------------------------------------------------------------------------------
     1     5.41e-02   3.56e-02     
     2     1.69e-02   7.32e-03     
     3     6.79e-03   1.42e-03     
     4     3.87e-03   1.31e-03     Switched to DIIS steps.
     5     1.10e-03   7.00e-04     
     6     5.43e-04   1.52e-04     
     7     1.81e-04   4.79e-05     
     8     8.46e-05   5.08e-06     
     9     3.37e-05   3.26e-08     
    10     1.55e-05   1.59e-07     
    11     7.75e-06   1.50e-07     
    12     3.44e-06   2.45e-07     
    13     1.85e-06   6.80e-08     
    14     8.14e-07   3.07e-08     
    15     3.81e-07   2.06e-08     
    16     1.87e-07   3.16e-08     
    17     8.36e-08   1.26e-08     
 ------------------------------------------------------------------------------
                                   CCSD Lambda converged.

 Computing density matrices in double precision...
           Orbital response amplitudes will be solved using DIIS.
           Start     Size      MaxIter   EConv     LConv     
           3         7         100       1.00e-06  1.00e-06  
 ------------------------------------------------------------------------------
            Enorm      Ldiff       Comment
 ------------------------------------------------------------------------------
     1     1.14e-01   8.92e-04     
     2     1.01e-01   1.01e-02     
     3     1.17e-01   1.96e-02     
     4     2.47e-02   4.01e-02     Switched to DIIS steps.
     5     5.49e-03   7.89e-03     
     6     1.18e-03   2.68e-04     
     7     5.21e-04   3.37e-05     
     8     1.20e-04   1.29e-04     
     9     5.39e-05   2.19e-05     
    10     1.44e-05   1.13e-05     
    11     4.14e-06   4.83e-08     
    12     2.41e-06   1.86e-07     
    13     6.60e-07   3.52e-07     
 ------------------------------------------------------------------------------
                                   Orbital response converged.

 Computing density matrices... Done.
 CCSD calculation:   CPU 400.04 s  wall 105.22 s

 Transferring MO TPDM to AO TPDM
 Transferring g2_o1o1o1o1
 Transferring g2_o1o1o1v1
 Transferring g2_o1o1v1v1
 Transferring g2_o1v1o1v1
 Transferring g2_o1v1v1v1
 Transferring g2_v1v1v1v1
 Adding separable TPDM
 Computing TPDM gradient
 --------------------------------------------------------
 2e gradient
  Atom          X               Y               Z
 --------------------------------------------------------
    1        -39.368729        4.293698        0.000000  
    2          3.581899      -18.449310        0.000000  
    3         15.735724       21.756043       -0.000000  
    4         20.051106       -7.600431       -0.000000  
 --------------------------------------------------------
 --------------------------------------------------------
 Final gradient
  Atom          X               Y               Z
 --------------------------------------------------------
    1        -39.368729        4.293698        0.000000  
    2          3.581899      -18.449310        0.000000  
    3         15.735724       21.756043       -0.000000  
    4         20.051106       -7.600431       -0.000000  
 --------------------------------------------------------
 Analytic gradient from two-electron contribution:   CPU 187.07 s  wall 61.77 s

 Total ccman2 time:   CPU 620.28 s  wall 176.52 s


 --------------------------------------------------------------
             Orbital Energies (a.u.) and Symmetries
 --------------------------------------------------------------

 Alpha MOs, Restricted
 -- Occupied --                  
-490.07  -80.08  -65.20  -58.56  -58.56  -26.33  -15.64   -9.88
  1 A'    2 A'    3 A'    4 A'    5 A'    6 A'    7 A'    8 A'                 
 -7.617  -7.496  -7.484  -5.510  -5.508 -58.559  -7.484  -5.509
  9 A'   10 A'   11 A'   12 A'   13 A'    1 A"    2 A"    3 A"                 
 -3.236  -3.231  -3.217  -1.641  -1.218  -1.000  -0.821  -0.711
 14 A'   15 A'   16 A'   17 A'   18 A'   19 A'   20 A'   21 A'                 
 -0.659  -0.547  -0.482  -0.414  -3.231  -3.217  -0.707  -0.521
 22 A'   23 A'   24 A'   25 A'    4 A"    5 A"    6 A"    7 A"                 
 -0.400
  8 A"                                                                         
 -- Virtual --                   
  0.047   0.059   0.072   0.083   0.116   0.129   0.146   0.172
 26 A'   27 A'   28 A'   29 A'   30 A'   31 A'   32 A'   33 A'                 
  0.205   0.246   0.291   0.320   0.374   0.412   0.420   0.472
 34 A'   35 A'   36 A'   37 A'   38 A'   39 A'   40 A'   41 A'                 
  0.538   0.559   0.580   0.734   0.765   0.788   0.836   0.893
 42 A'   43 A'   44 A'   45 A'   46 A'   47 A'   48 A'   49 A'                 
  1.060   1.093   1.150   1.167   1.314   1.439   1.618   1.639
 50 A'   51 A'   52 A'   53 A'   54 A'   55 A'   56 A'   57 A'                 
  1.858   1.892   2.224   2.261   2.298   2.491   2.778   2.947
 58 A'   59 A'   60 A'   61 A'   62 A'   63 A'   64 A'   65 A'                 
  4.163   4.202   4.314   4.471   4.533   4.596   4.601   4.896
 66 A'   67 A'   68 A'   69 A'   70 A'   71 A'   72 A'   73 A'                 
  6.915   6.949   7.206   7.575   8.206   8.276  14.797  14.880
 74 A'   75 A'   76 A'   77 A'   78 A'   79 A'   80 A'   81 A'                 
 36.683  49.467  68.727 166.163 293.881 293.9861028.410   0.008
 82 A'   83 A'   84 A'   85 A'   86 A'   87 A'   88 A'    9 A"                 
  0.086   0.120   0.239   0.330   0.385   0.561   0.753   0.759
 10 A"   11 A"   12 A"   13 A"   14 A"   15 A"   16 A"   17 A"                 
  0.871   0.879   1.097   1.571   1.763   2.200   2.373   2.429
 18 A"   19 A"   20 A"   21 A"   22 A"   23 A"   24 A"   25 A"                 
  4.176   4.217   4.245   4.519   4.569   6.887   8.187  14.690
 26 A"   27 A"   28 A"   29 A"   30 A"   31 A"   32 A"   33 A"                 
293.862
 34 A"                                                                         

 Beta MOs, Restricted
 -- Occupied --                  
-490.07  -80.08  -65.20  -58.56  -58.56  -26.33  -15.64   -9.88
  1 A'    2 A'    3 A'    4 A'    5 A'    6 A'    7 A'    8 A'                 
 -7.617  -7.496  -7.484  -5.510  -5.508 -58.559  -7.484  -5.509
  9 A'   10 A'   11 A'   12 A'   13 A'    1 A"    2 A"    3 A"                 
 -3.236  -3.231  -3.217  -1.641  -1.218  -1.000  -0.821  -0.711
 14 A'   15 A'   16 A'   17 A'   18 A'   19 A'   20 A'   21 A'                 
 -0.659  -0.547  -0.482  -0.414  -3.231  -3.217  -0.707  -0.521
 22 A'   23 A'   24 A'   25 A'    4 A"    5 A"    6 A"    7 A"                 
 -0.400
  8 A"                                                                         
 -- Virtual --                   
  0.047   0.059   0.072   0.083   0.116   0.129   0.146   0.172
 26 A'   27 A'   28 A'   29 A'   30 A'   31 A'   32 A'   33 A'                 
  0.205   0.246   0.291   0.320   0.374   0.412   0.420   0.472
 34 A'   35 A'   36 A'   37 A'   38 A'   39 A'   40 A'   41 A'                 
  0.538   0.559   0.580   0.734   0.765   0.788   0.836   0.893
 42 A'   43 A'   44 A'   45 A'   46 A'   47 A'   48 A'   49 A'                 
  1.060   1.093   1.150   1.167   1.314   1.439   1.618   1.639
 50 A'   51 A'   52 A'   53 A'   54 A'   55 A'   56 A'   57 A'                 
  1.858   1.892   2.224   2.261   2.298   2.491   2.778   2.947
 58 A'   59 A'   60 A'   61 A'   62 A'   63 A'   64 A'   65 A'                 
  4.163   4.202   4.314   4.471   4.533   4.596   4.601   4.896
 66 A'   67 A'   68 A'   69 A'   70 A'   71 A'   72 A'   73 A'                 
  6.915   6.949   7.206   7.575   8.206   8.276  14.797  14.880
 74 A'   75 A'   76 A'   77 A'   78 A'   79 A'   80 A'   81 A'                 
 36.683  49.467  68.727 166.163 293.881 293.9861028.410   0.008
 82 A'   83 A'   84 A'   85 A'   86 A'   87 A'   88 A'    9 A"                 
  0.086   0.120   0.239   0.330   0.385   0.561   0.753   0.759
 10 A"   11 A"   12 A"   13 A"   14 A"   15 A"   16 A"   17 A"                 
  0.871   0.879   1.097   1.571   1.763   2.200   2.373   2.429
 18 A"   19 A"   20 A"   21 A"   22 A"   23 A"   24 A"   25 A"                 
  4.176   4.217   4.245   4.519   4.569   6.887   8.187  14.690
 26 A"   27 A"   28 A"   29 A"   30 A"   31 A"   32 A"   33 A"                 
293.862
 34 A"                                                                         
 --------------------------------------------------------------

          Ground-State Mulliken Net Atomic Charges

     Atom                 Charge (a.u.)
  ----------------------------------------
      1 Br                    0.023660
      2 N                    -0.335399
      3 P                     0.494338
      4 F                    -0.182600
  ----------------------------------------
  Sum of atomic charges =     0.000000

 -----------------------------------------------------------------
                    Cartesian Multipole Moments
 -----------------------------------------------------------------
    Charge (ESU x 10^10)
                 0.0000
    Dipole Moment (Debye)
         X       0.4470      Y      -2.2475      Z       0.0000
       Tot       2.2915
    Quadrupole Moments (Debye-Ang)
        XX     -42.7810     XY       2.5400     YY     -43.7298
        XZ      -0.0000     YZ      -0.0000     ZZ     -40.6904
    Octopole Moments (Debye-Ang^2)
       XXX      47.3498    XXY      -7.0608    XYY       9.3244
       YYY       1.9498    XXZ       0.0000    XYZ      -0.0000
       YYZ       0.0000    XZZ       5.2651    YZZ       0.6430
       ZZZ       0.0000
    Hexadecapole Moments (Debye-Ang^3)
      XXXX    -688.8162   XXXY       4.9675   XXYY    -126.4470
      XYYY      -6.2637   YYYY     -94.7785   XXXZ      -0.0000
      XXYZ       0.0000   XYYZ      -0.0000   YYYZ      -0.0000
      XXZZ    -115.4938   XYZZ      -1.4251   YYZZ     -23.1819
      XZZZ      -0.0000   YZZZ      -0.0000   ZZZZ     -47.6651
 -----------------------------------------------------------------
 DrvMan completing analytic gradient of the correlated energy
 Correlated dipole moment
            1
    1   0.1758673
    2  -0.8842249
    3   0.0000000
 Energy read as -3067.775184677
 Full Analytical Gradient: (in a.u., or Hartree/Bohr)
             1             2             3             4
    1    0.00001288    0.00005915   -0.00019483    0.00012281
    2    0.00004175   -0.00001907    0.00003798   -0.00006066
    3   -0.00000000   -0.00000000    0.00000000    0.00000000
 Gradient time:  CPU 0.78 s  wall 0.82 s
 Geometry Optimization Parameters
   NAtoms,    NIC,     NZ,  NCons,   NDum,   NFix, NCnnct, MaxDiis
        4      14       4       0       0       0       0       0

 Cartesian Hessian Update
 Hessian Updated using BFGS Update


** GEOMETRY OPTIMIZATION IN DELOCALIZED INTERNAL COORDINATES **
   Searching for a Minimum

   Optimization Cycle:   5

                       Coordinates (Angstroms)
     ATOM                X               Y               Z
      1  Br        1.4054865019   -0.0162140253    0.0000000000
      2  N        -0.3674954110    0.6398901728    0.0000000000
      3  P        -1.4522922953   -0.5034596385    0.0000000000
      4  F        -2.8021304200    0.3647063828    0.0000000000
   Point Group: cs    Number of degrees of freedom:     5


   Energy is  -3067.775184677

 Hessian Updated using BFGS Update

  5 Hessian modes will be used to form the next step
  Hessian Eigenvalues:
     0.089952    0.241706    0.286184    0.387451    0.594815

 Minimum Search - Taking Simple RFO Step
 Searching for Lamda that Minimizes Along All modes
 Value Taken    Lamda =   0.00000000
 Step Taken.  Stepsize is  0.001306

                             Maximum     Tolerance    Cnvgd?
         Gradient           0.000139      0.000300     YES
         Displacement       0.000860      0.001200     YES
         Energy change     -0.000001      0.000001     YES


                       Distance Matrix (Angstroms)
             Br(  1)   N (  2)   P (  3)
   N (  2)  1.890486
   P (  3)  2.899018  1.576082
   F (  4)  4.224824  2.450137  1.604922

 Final energy is   -3067.7751846768292     


 ******************************
 **  OPTIMIZATION CONVERGED  **
 ******************************

                       Coordinates (Angstroms)
     ATOM                X               Y               Z
      1  Br        1.4054865019   -0.0162140253    0.0000000000
      2  N        -0.3674954110    0.6398901728    0.0000000000
      3  P        -1.4522922953   -0.5034596385    0.0000000000
      4  F        -2.8021304200    0.3647063828    0.0000000000

Z-matrix Print:
$molecule
0 1
Br
N  1 1.890486
P  2 1.576082 1 113.187343
F  3 1.604922 2 100.747058 1 -180.000000 0
$end


 --------------------------------------------------------------
             Orbital Energies (a.u.) and Symmetries
 --------------------------------------------------------------

 Alpha MOs, Restricted
 -- Occupied --                  
-490.07  -80.08  -65.20  -58.56  -58.56  -26.33  -15.64   -9.88
  1 A'    2 A'    3 A'    4 A'    5 A'    6 A'    7 A'    8 A'                 
 -7.617  -7.496  -7.484  -5.510  -5.508 -58.559  -7.484  -5.509
  9 A'   10 A'   11 A'   12 A'   13 A'    1 A"    2 A"    3 A"                 
 -3.236  -3.231  -3.217  -1.641  -1.218  -1.000  -0.821  -0.711
 14 A'   15 A'   16 A'   17 A'   18 A'   19 A'   20 A'   21 A'                 
 -0.659  -0.547  -0.482  -0.414  -3.231  -3.217  -0.707  -0.521
 22 A'   23 A'   24 A'   25 A'    4 A"    5 A"    6 A"    7 A"                 
 -0.400
  8 A"                                                                         
 -- Virtual --                   
  0.047   0.059   0.072   0.083   0.116   0.129   0.146   0.172
 26 A'   27 A'   28 A'   29 A'   30 A'   31 A'   32 A'   33 A'                 
  0.205   0.246   0.291   0.320   0.374   0.412   0.420   0.472
 34 A'   35 A'   36 A'   37 A'   38 A'   39 A'   40 A'   41 A'                 
  0.538   0.559   0.580   0.734   0.765   0.788   0.836   0.893
 42 A'   43 A'   44 A'   45 A'   46 A'   47 A'   48 A'   49 A'                 
  1.060   1.093   1.150   1.167   1.314   1.439   1.618   1.639
 50 A'   51 A'   52 A'   53 A'   54 A'   55 A'   56 A'   57 A'                 
  1.858   1.892   2.224   2.261   2.298   2.491   2.778   2.947
 58 A'   59 A'   60 A'   61 A'   62 A'   63 A'   64 A'   65 A'                 
  4.163   4.202   4.314   4.471   4.533   4.596   4.601   4.896
 66 A'   67 A'   68 A'   69 A'   70 A'   71 A'   72 A'   73 A'                 
  6.915   6.949   7.206   7.575   8.206   8.276  14.797  14.880
 74 A'   75 A'   76 A'   77 A'   78 A'   79 A'   80 A'   81 A'                 
 36.683  49.467  68.727 166.163 293.881 293.9861028.410   0.008
 82 A'   83 A'   84 A'   85 A'   86 A'   87 A'   88 A'    9 A"                 
  0.086   0.120   0.239   0.330   0.385   0.561   0.753   0.759
 10 A"   11 A"   12 A"   13 A"   14 A"   15 A"   16 A"   17 A"                 
  0.871   0.879   1.097   1.571   1.763   2.200   2.373   2.429
 18 A"   19 A"   20 A"   21 A"   22 A"   23 A"   24 A"   25 A"                 
  4.176   4.217   4.245   4.519   4.569   6.887   8.187  14.690
 26 A"   27 A"   28 A"   29 A"   30 A"   31 A"   32 A"   33 A"                 
293.862
 34 A"                                                                         

 Beta MOs, Restricted
 -- Occupied --                  
-490.07  -80.08  -65.20  -58.56  -58.56  -26.33  -15.64   -9.88
  1 A'    2 A'    3 A'    4 A'    5 A'    6 A'    7 A'    8 A'                 
 -7.617  -7.496  -7.484  -5.510  -5.508 -58.559  -7.484  -5.509
  9 A'   10 A'   11 A'   12 A'   13 A'    1 A"    2 A"    3 A"                 
 -3.236  -3.231  -3.217  -1.641  -1.218  -1.000  -0.821  -0.711
 14 A'   15 A'   16 A'   17 A'   18 A'   19 A'   20 A'   21 A'                 
 -0.659  -0.547  -0.482  -0.414  -3.231  -3.217  -0.707  -0.521
 22 A'   23 A'   24 A'   25 A'    4 A"    5 A"    6 A"    7 A"                 
 -0.400
  8 A"                                                                         
 -- Virtual --                   
  0.047   0.059   0.072   0.083   0.116   0.129   0.146   0.172
 26 A'   27 A'   28 A'   29 A'   30 A'   31 A'   32 A'   33 A'                 
  0.205   0.246   0.291   0.320   0.374   0.412   0.420   0.472
 34 A'   35 A'   36 A'   37 A'   38 A'   39 A'   40 A'   41 A'                 
  0.538   0.559   0.580   0.734   0.765   0.788   0.836   0.893
 42 A'   43 A'   44 A'   45 A'   46 A'   47 A'   48 A'   49 A'                 
  1.060   1.093   1.150   1.167   1.314   1.439   1.618   1.639
 50 A'   51 A'   52 A'   53 A'   54 A'   55 A'   56 A'   57 A'                 
  1.858   1.892   2.224   2.261   2.298   2.491   2.778   2.947
 58 A'   59 A'   60 A'   61 A'   62 A'   63 A'   64 A'   65 A'                 
  4.163   4.202   4.314   4.471   4.533   4.596   4.601   4.896
 66 A'   67 A'   68 A'   69 A'   70 A'   71 A'   72 A'   73 A'                 
  6.915   6.949   7.206   7.575   8.206   8.276  14.797  14.880
 74 A'   75 A'   76 A'   77 A'   78 A'   79 A'   80 A'   81 A'                 
 36.683  49.467  68.727 166.163 293.881 293.9861028.410   0.008
 82 A'   83 A'   84 A'   85 A'   86 A'   87 A'   88 A'    9 A"                 
  0.086   0.120   0.239   0.330   0.385   0.561   0.753   0.759
 10 A"   11 A"   12 A"   13 A"   14 A"   15 A"   16 A"   17 A"                 
  0.871   0.879   1.097   1.571   1.763   2.200   2.373   2.429
 18 A"   19 A"   20 A"   21 A"   22 A"   23 A"   24 A"   25 A"                 
  4.176   4.217   4.245   4.519   4.569   6.887   8.187  14.690
 26 A"   27 A"   28 A"   29 A"   30 A"   31 A"   32 A"   33 A"                 
293.862
 34 A"                                                                         
 --------------------------------------------------------------

          Ground-State Mulliken Net Atomic Charges

     Atom                 Charge (a.u.)
  ----------------------------------------
      1 Br                    0.023660
      2 N                    -0.335399
      3 P                     0.494338
      4 F                    -0.182600
  ----------------------------------------
  Sum of atomic charges =     0.000000

 -----------------------------------------------------------------
                    Cartesian Multipole Moments
 -----------------------------------------------------------------
    Charge (ESU x 10^10)
                 0.0000
    Dipole Moment (Debye)
         X       0.4470      Y      -2.2475      Z       0.0000
       Tot       2.2915
    Quadrupole Moments (Debye-Ang)
        XX     -42.7810     XY       2.5400     YY     -43.7298
        XZ      -0.0000     YZ      -0.0000     ZZ     -40.6904
    Octopole Moments (Debye-Ang^2)
       XXX      47.3498    XXY      -7.0608    XYY       9.3244
       YYY       1.9498    XXZ       0.0000    XYZ      -0.0000
       YYZ       0.0000    XZZ       5.2651    YZZ       0.6430
       ZZZ       0.0000
    Hexadecapole Moments (Debye-Ang^3)
      XXXX    -688.8162   XXXY       4.9675   XXYY    -126.4470
      XYYY      -6.2637   YYYY     -94.7785   XXXZ      -0.0000
      XXYZ       0.0000   XYYZ      -0.0000   YYYZ      -0.0000
      XXZZ    -115.4938   XYZZ      -1.4251   YYZZ     -23.1819
      XZZZ      -0.0000   YZZZ      -0.0000   ZZZZ     -47.6651
 -----------------------------------------------------------------
Archival summary:
1\1\garfield\OPT\ProcedureUnspecified\BasisUnspecified\r1111\taweetha\WedNov2822:25:092018WedNov2822:25:092018\0\\#,OPT,ProcedureUnspecified,BasisUnspecified,\\0,1\Br\N,1,1.89049\P,2,1.57608,1,113.187\F,3,1.60492,2,100.747,1,-180,0\\HF=-3066.99409\\@

 Total job time:  946.38s(wall), 3185.06s(cpu) 
 Wed Nov 28 22:25:09 2018

        *************************************************************
        *                                                           *
        *  Thank you very much for using Q-Chem.  Have a nice day.  *
        *                                                           *
        *************************************************************
