# Supplementary material for: Geometric and energetic data from ab initio calculations of haloethene, haloimine, halomethylenephosphine, haloiminophosphine, halodiazene, halodiphosphene and halocyclopropane
Source: Data Brief. 2019 Nov 2;27:104738. doi: 10.1016/j.dib.2019.104738 (PMC6861602; doi:10.1016/j.dib.2019.104738)
Supplement: Multimedia component 7 [file mmc7.zip › NP/CCSD/BrENPEH.out]

Q-Chem Developer Version!
                  Welcome to Q-Chem
     A Quantum Leap Into The Future Of Chemistry


 Q-Chem 5.1, Q-Chem, Inc., Pleasanton, CA (2018)

 Yihan Shao,  Zhengting Gan,  E. Epifanovsky,  A. T. B. Gilbert,  M. Wormit,  
 J. Kussmann,  A. W. Lange,  A. Behn,  Jia Deng,  Xintian Feng,  D. Ghosh,  
 M. Goldey,  P. R. Horn,  L. D. Jacobson,  I. Kaliman,  T. Kus,  A. Landau,  
 Jie Liu,  E. I. Proynov,  R. M. Richard,  R. P. Steele,  E. J. Sundstrom,  
 H. L. Woodcock III,  P. M. Zimmerman,  D. Zuev,  B. Albrecht,  E. Alguire,  
 S. A. Baeppler,  D. Barton,  Z. Benda,  Y. A. Bernard,  E. J. Berquist,  
 K. B. Bravaya,  H. Burton,  D. Casanova,  Chun-Min Chang,  Yunqing Chen,  
 A. Chien,  K. D. Closser,  M. P. Coons,  S. Coriani,  S. Dasgupta,  
 A. L. Dempwolff,  M. Diedenhofen,  Hainam Do,  R. G. Edgar,  Po-Tung Fang,  
 S. Faraji,  S. Fatehi,  Qingguo Feng,  K. D. Fenk,  J. Fosso-Tande,  
 Qinghui Ge,  A. Ghysels,  G. Gidofalvi,  J. Gomes,  J. Gonthier,  A. Gunina,  
 D. Hait,  M. W. D. Hanson-Heine,  P. H. P. Harbach,  A. W. Hauser,  
 J. E. Herr,  E. G. Hohenstein,  Z. C. Holden,  Kerwin Hui,  B. C. Huynh,  
 T.-C. Jagau,  Hyunjun Ji,  B. Kaduk,  K. Khistyaev,  Jaehoon Kim,  
 P. Klunzinger,  K. Koh,  D. Kosenkov,  L. Koulias,  T. Kowalczyk,  
 C. M. Krauter,  A. Kunitsa,  Ka Un Lao,  A. Laurent,  K. V. Lawler,  
 Joonho Lee,  D. Lefrancois,  S. Lehtola,  D. S. Levine,  Yi-Pei Li,  
 You-Sheng Lin,  Fenglai Liu,  E. Livshits,  A. Luenser,  P. Manohar,  
 E. Mansoor,  S. F. Manzer,  Shan-Ping Mao,  Yuezhi Mao,  N. Mardirossian,  
 A. V. Marenich,  T. Markovich,  L. A. Martinez-Martinez,  S. A. Maurer,  
 N. J. Mayhall,  S. C. McKenzie,  J.-M. Mewes,  A. F. Morrison,  
 J. W. Mullinax,  K. Nanda,  T. S. Nguyen-Beck,  R. Olivares-Amaya,  
 J. A. Parkhill,  T. M. Perrine,  F. Plasser,  P. Pokhilko,  S. Prager,  
 A. Prociuk,  E. Ramos,  D. R. Rehn,  F. Rob,  M. Schneider,  N. Sergueev,  
 S. M. Sharada,  S. Sharma,  D. W. Small,  T. Stauch,  T. Stein,  
 Yu-Chuan Su,  A. J. W. Thom,  A. Tkatchenko,  T. Tsuchimochi,  N. M. Tubman,  
 L. Vogt,  M. L. Vidal,  O. Vydrov,  M. A. Watson,  J. Wenzel,  
 M. de Wergifosse,  T. A. Wesolowski,  A. White,  J. Witte,  A. Yamada,  
 Jun Yang,  K. Yao,  S. Yeganeh,  S. R. Yost,  Zhi-Qiang You,  A. Zech,  
 Igor Ying Zhang,  Xing Zhang,  Yan Zhao,  Ying Zhu,  B. R. Brooks,  
 G. K. L. Chan,  C. J. Cramer,  M. S. Gordon,  W. J. Hehre,  A. Klamt,  
 M. W. Schmidt,  C. D. Sherrill,  D. G. Truhlar,  A. Aspuru-Guzik,  R. Baer,  
 A. T. Bell,  N. A. Besley,  Jeng-Da Chai,  A. E. DePrince, III,  
 R. A. DiStasio Jr.,  A. Dreuw,  B. D. Dunietz,  T. R. Furlani,  
 Chao-Ping Hsu,  Yousung Jung,  Jing Kong,  D. S. Lambrecht,  WanZhen Liang,  
 C. Ochsenfeld,  V. A. Rassolov,  L. V. Slipchenko,  J. E. Subotnik,  
 T. Van Voorhis,  J. M. Herbert,  A. I. Krylov,  P. M. W. Gill,  M. Head-Gordon

 Contributors to earlier versions of Q-Chem not listed above: 
 R. D. Adamson,  B. Austin,  J. Baker,  G. J. O. Beran,  K. Brandhorst,  
 S. T. Brown,  E. F. C. Byrd,  A. K. Chakraborty,  C.-L. Cheng,  
 Siu Hung Chien,  D. M. Chipman,  D. L. Crittenden,  H. Dachsel,  
 R. J. Doerksen,  A. D. Dutoi,  L. Fusti-Molnar,  W. A. Goddard III,  
 A. Golubeva-Zadorozhnaya,  S. R. Gwaltney,  G. Hawkins,  A. Heyden,  
 S. Hirata,  G. Kedziora,  F. J. Keil,  C. Kelley,  Jihan Kim,  R. A. King,  
 R. Z. Khaliullin,  P. P. Korambath,  W. Kurlancheek,  A. M. Lee,  M. S. Lee,  
 S. V. Levchenko,  Ching Yeh Lin,  D. Liotard,  R. C. Lochan,  I. Lotan,  
 P. E. Maslen,  N. Nair,  D. P. O'Neill,  D. Neuhauser,  E. Neuscamman,  
 C. M. Oana,  R. Olson,  B. Peters,  R. Peverati,  P. A. Pieniazek,  
 Y. M. Rhee,  J. Ritchie,  M. A. Rohrdanz,  E. Rosta,  N. J. Russ,  
 H. F. Schaefer III,  N. E. Schultz,  N. Shenvi,  A. C. Simmonett,  A. Sodt,  
 D. Stuck,  K. S. Thanthiriwatte,  V. Vanovschi,  Tao Wang,  A. Warshel,  
 C. F. Williams,  Q. Wu,  X. Xu,  W. Zhang

 Please cite Q-Chem as follows:
 Y. Shao et al., Mol. Phys. 113, 184-215 (2015)
 DOI: 10.1080/00268976.2014.952696

 Q-Chem 5.1.2 for Intel X86 EM64T Linux

 Parts of Q-Chem use Armadillo 8.300.2 (Tropical Shenanigans).
 http://arma.sourceforge.net/

 Q-Chem begins on Wed Nov 28 22:44:20 2018  

Host: 
0

     Scratch files written to /scratch/taweetham/qchem6798//
Input Ideriv = 1
Curr. Ideriv = -1
Max.  Ideriv = 1

Checking the input file for inconsistencies... 	...done.

--------------------------------------------------------------
User input:
--------------------------------------------------------------
Br=H_E.out
$molecule
0 1
Br
N  1 1.908240
P  2 1.607609 1 114.698145
H  3 1.434754 2 93.242898 1 -180.000000 0
$end

$rem
   JOB_TYPE	OPTIMIZATION
   BASIS	6-311++G**
   METHOD	ccsd
   MEM_TOTAL	31000
   N_FROZEN_CORE      FC
$end


--------------------------------------------------------------
 ----------------------------------------------------------------
             Standard Nuclear Orientation (Angstroms)
    I     Atom           X                Y                Z
 ----------------------------------------------------------------
    1      Br      1.0408208742    -0.0558788577    -0.0000000000
    2      N      -0.6847424180     0.7588672513     0.0000000000
    3      P      -1.9157564342    -0.2750627215    -0.0000000000
    4      H      -2.8991871569     0.7696300823     0.0000000000
 ----------------------------------------------------------------
 Molecular Point Group                 Cs    NOp =  2
 Largest Abelian Subgroup              Cs    NOp =  2
 Nuclear Repulsion Energy =   208.0192504230 hartrees
 There are       29 alpha and       29 beta electrons
 Requested basis set is 6-311++G(d,p)
 There are 43 shells and 107 basis functions
 Total memory of 31000MB is distributed as follows: 
   QALLOC including MEM_STATIC uses 192MB
   MEM_STATIC is set to 192MB
   CCMAN JOB total memory use is  30808MB
 Warning: actual memory use might exceed 31000MB

 Total QAlloc Memory Limit    192 MB
 Mega-Array Size       188 MB
 MEM_STATIC part       192 MB
 A cutoff of  1.0D-14 yielded    858 shell pairs
 There are      5573 function pairs (      6127 Cartesian)

 -------------------------------------------------------
 OpenMP Integral Computing Module                       
 Release: version 1.0, May 2013, Q-Chem Inc. Pittsburgh 
 -------------------------------------------------------
 Integral Job Info:
 Integral job number is                      11
 Integral operator is                         1
 short-range coefficients                     0
 long-range coefficients              100000000
 Omega coefficients                           0
 if combine SR and LR in K                    0
 Integral screening is                        0
 Integral computing path is                   2
 max size of driver memory is            800000
 size of driver memory is                593474
 size of scratch memory is             29623520
 max col of scratch BK array               1296
 max len of scratch array in speh3          155
 max len of scratch index in speh4           18
 max int batch size is                      520
 min int batch size is                       52
 fixed nKL is                                45
 max L of basis functions is                  2
 order of int derivative is                   0
 number of shells is                         43
 number of basis is                         112
 number of cartesian basis is               112
 number of contracted shell pairs           858
 number of primitive shell pairs           2337
 maxK2 (contraction) of shell pair           36
 max number of K2 of shell pair               1
 max number of CS2 of shell pair            102
 max number of PS2 of shell pair            192
 mem total for path MDJ                  515062
 -------------------------------------------------------
 Smallest overlap matrix eigenvalue = 1.76E-03

 Scale SEOQF with 1.000000e-01/1.000000e-01/1.000000e-01

 Standard Electronic Orientation quadrupole field applied
 Nucleus-field energy     =     0.0000000042 hartrees
 Guess from superposition of atomic densities
 Warning:  Energy on first SCF cycle will be non-variational
 SAD guess density has 58.000000 electrons

 -----------------------------------------------------------------------
  General SCF calculation program by
  Eric Jon Sundstrom, Paul Horn, Yuezhi Mao, Dmitri Zuev, Alec White,
  David Stuck, Shaama M.S., Shane Yost, Joonho Lee, David Small,
  Daniel Levine, Susi Lehtola, Hugh Burton, Evgeny Epifanovsky
 -----------------------------------------------------------------------
 Hartree-Fock
 using 4 threads for integral computing
 -------------------------------------------------------
 OpenMP Integral computing Module                
 Release: version 2.0, May 2017, Q-Chem Inc. Pleasanton 
 -------------------------------------------------------
 A restricted SCF calculation will be
 performed using DIIS
 SCF converges when DIIS error is below 1.0e-08
 ---------------------------------------
  Cycle       Energy         DIIS error
 ---------------------------------------
    1   -2968.2271247412      4.47e-02  
    2   -2968.0294786664      4.22e-03  
    3   -2968.0620727428      1.81e-03  
    4   -2968.0667307197      7.75e-04  
    5   -2968.0678929249      3.78e-04  
    6   -2968.0682275563      1.00e-04  
    7   -2968.0682931898      5.05e-05  
    8   -2968.0683133696      2.79e-05  
    9   -2968.0683177086      8.70e-06  
   10   -2968.0683183063      3.30e-06  
   11   -2968.0683183734      1.07e-06  
   12   -2968.0683183800      2.49e-07  
   13   -2968.0683183803      8.38e-08  
   14   -2968.0683183804      2.88e-08  
   15   -2968.0683183804      8.99e-09  Convergence criterion met
 ---------------------------------------
 SCF time:   CPU 7.07s  wall 2.00s 
 SCF   energy in the final basis set =    -2968.0683183804
 Total energy in the final basis set =    -2968.0683183804


 ------------------------------------------------------------------------------

   CCMAN2: suite of methods based on coupled cluster
           and equation of motion theories.

   Components:
   * libvmm-1.3-trunk
     by Evgeny Epifanovsky, Ilya Kaliman.
   * libtensor-2.5-trunk
     by Evgeny Epifanovsky, Michael Wormit, Dmitry Zuev, Sam Manzer, 
        Ilya Kaliman.
   * libcc-2.5-trunk
     by Evgeny Epifanovsky, Arik Landau, Tomasz Kus, Kirill Khistyaev, 
        Dmitry Zuev, Prashant Manohar, Xintian Feng, Anna Krylov, 
        Matthew Goldey, Alec White, Thomas Jagau, Kaushik Nanda, 
        Anastasia Gunina, Alexander Kunitsa, Joonho Lee.

   CCMAN original authors:
   Anna I. Krylov, C. David Sherrill, Steven R. Gwaltney,
   Edward F. C. Byrd (2000)
   Sergey V. Levchenko, Lyudmila V. Slipchenko, Tao Wang,
   Ana-Maria C. Cristian (2003)
   Piotr A. Pieniazek, C. Melania Oana, Evgeny Epifanovsky (2007)
   Prashant Manohar (2009)

 ------------------------------------------------------------------------------


 Allocating and initializing 30808MB of RAM...
 Calculation will run on 4 cores.


 Alpha MOs, Restricted
 -- Occupied --                  
-490.05  -80.02  -65.18  -58.54  -58.54  -58.54  -15.65   -9.86
  1 A'    2 A'    3 A'    4 A'    1 A"    5 A'    6 A'    7 A'                 
 -7.557  -7.475  -7.464  -7.464  -5.450  -5.450  -5.449  -3.215
  8 A'    9 A'    2 A"   10 A'   11 A'    3 A"   12 A'   13 A'                 
 -3.210  -3.210  -3.197  -3.197  -1.193  -0.984  -0.760  -0.585
  4 A"   14 A'    5 A"   15 A'   16 A'   17 A'   18 A'   19 A'                 
 -0.541  -0.501  -0.430  -0.391  -0.386
 20 A'    6 A"   21 A'   22 A'    7 A"                                         
 -- Virtual --                   
  0.004   0.050   0.062   0.071   0.080   0.090   0.105   0.124
  8 A"   23 A'   24 A'   25 A'   26 A'    9 A"   27 A'   10 A"                 
  0.125   0.155   0.167   0.174   0.222   0.237   0.245   0.309
 28 A'   29 A'   30 A'   31 A'   32 A'   33 A'   11 A"   34 A'                 
  0.329   0.378   0.396   0.488   0.530   0.573   0.582   0.603
 35 A'   36 A'   12 A"   37 A'   38 A'   13 A"   39 A'   40 A'                 
  0.726   0.761   0.773   0.776   0.792   0.833   0.844   0.875
 41 A'   14 A"   15 A"   42 A'   43 A'   16 A"   44 A'   45 A'                 
  0.897   1.036   1.083   1.112   1.144   1.178   1.289   1.456
 17 A"   46 A'   47 A'   18 A"   48 A'   49 A'   50 A'   51 A'                 
  1.658   1.687   1.815   1.832   1.943   2.214   2.256   2.273
 19 A"   52 A'   20 A"   53 A'   54 A'   21 A"   55 A'   56 A'                 
  2.333   2.375   2.431   2.507   2.794   2.860   2.990   4.245
 57 A'   22 A"   23 A"   58 A'   59 A'   60 A'   61 A'   24 A"                 
  4.291   4.467   4.537   4.549   4.585   4.610   4.908   7.187
 62 A'   63 A'   25 A"   64 A'   26 A"   65 A'   66 A'   67 A'                 
  7.575   8.205   8.223   8.299  14.745  14.814  14.907  36.679
 68 A'   27 A"   69 A'   70 A'   28 A"   71 A'   72 A'   73 A'                 
 49.458 166.197 293.882 293.899 294.0071028.394
 74 A'   75 A'   29 A"   76 A'   77 A'   78 A'                                 

 Beta MOs, Restricted
 -- Occupied --                  
-490.05  -80.02  -65.18  -58.54  -58.54  -58.54  -15.65   -9.86
  1 A'    2 A'    3 A'    4 A'    1 A"    5 A'    6 A'    7 A'                 
 -7.557  -7.475  -7.464  -7.464  -5.450  -5.450  -5.449  -3.215
  8 A'    9 A'    2 A"   10 A'   11 A'    3 A"   12 A'   13 A'                 
 -3.210  -3.210  -3.197  -3.197  -1.193  -0.984  -0.760  -0.585
  4 A"   14 A'    5 A"   15 A'   16 A'   17 A'   18 A'   19 A'                 
 -0.541  -0.501  -0.430  -0.391  -0.386
 20 A'    6 A"   21 A'   22 A'    7 A"                                         
 -- Virtual --                   
  0.004   0.050   0.062   0.071   0.080   0.090   0.105   0.124
  8 A"   23 A'   24 A'   25 A'   26 A'    9 A"   27 A'   10 A"                 
  0.125   0.155   0.167   0.174   0.222   0.237   0.245   0.309
 28 A'   29 A'   30 A'   31 A'   32 A'   33 A'   11 A"   34 A'                 
  0.329   0.378   0.396   0.488   0.530   0.573   0.582   0.603
 35 A'   36 A'   12 A"   37 A'   38 A'   13 A"   39 A'   40 A'                 
  0.726   0.761   0.773   0.776   0.792   0.833   0.844   0.875
 41 A'   14 A"   15 A"   42 A'   43 A'   16 A"   44 A'   45 A'                 
  0.897   1.036   1.083   1.112   1.144   1.178   1.289   1.456
 17 A"   46 A'   47 A'   18 A"   48 A'   49 A'   50 A'   51 A'                 
  1.658   1.687   1.815   1.832   1.943   2.214   2.256   2.273
 19 A"   52 A'   20 A"   53 A'   54 A'   21 A"   55 A'   56 A'                 
  2.333   2.375   2.431   2.507   2.794   2.860   2.990   4.245
 57 A'   22 A"   23 A"   58 A'   59 A'   60 A'   61 A'   24 A"                 
  4.291   4.467   4.537   4.549   4.585   4.610   4.908   7.187
 62 A'   63 A'   25 A"   64 A'   26 A"   65 A'   66 A'   67 A'                 
  7.575   8.205   8.223   8.299  14.745  14.814  14.907  36.679
 68 A'   27 A"   69 A'   70 A'   28 A"   71 A'   72 A'   73 A'                 
 49.458 166.197 293.882 293.899 294.0071028.394
 74 A'   75 A'   29 A"   76 A'   77 A'   78 A'                                 

 Occupation and symmetry of molecular orbitals

 Point group: Cs (2 irreducible representations).

                           A'   A"    All 
 ------------------------------------------
 All molecular orbitals:
  - Alpha                  78   29    107 
  - Beta                   78   29    107 
 ------------------------------------------
 Alpha orbitals:
  - Frozen occupied        12   3     15  
  - Active occupied        10   4     14  
  - Active virtual         56   22    78  
  - Frozen virtual         0    0     0   
 ------------------------------------------
 Beta orbitals:
  - Frozen occupied        12   3     15  
  - Active occupied        10   4     14  
  - Active virtual         56   22    78  
  - Frozen virtual         0    0     0   
 ------------------------------------------

 Import integrals:   CPU 0.00 s  wall 0.00 s

 Import integrals:   CPU 15.72 s  wall 4.27 s

 MP2 amplitudes:   CPU 0.16 s  wall 0.14 s

Running a double precision version
           CCSD T amplitudes will be solved using DIIS.

           Start     Size      MaxIter   EConv     TConv     
           3         7         100       1.00e-07  1.00e-05  
 ------------------------------------------------------------------------------
           Energy (a.u.)   Ediff      Tdiff       Comment
 ------------------------------------------------------------------------------
         -2968.65097223                           
     1   -2968.63506973   1.59e-02   7.08e-01     
     2   -2968.65785408   2.28e-02   1.09e-01     
     3   -2968.65682663   1.03e-03   4.82e-02     
     4   -2968.65925946   2.43e-03   1.34e-02     Switched to DIIS steps.
     5   -2968.66010737   8.48e-04   1.30e-02     
     6   -2968.66011908   1.17e-05   2.36e-03     
     7   -2968.66012262   3.53e-06   1.15e-03     
     8   -2968.66012972   7.10e-06   3.88e-04     
     9   -2968.66012941   3.11e-07   2.12e-04     
    10   -2968.66012949   8.47e-08   7.79e-05     
    11   -2968.66012950   1.23e-08   4.18e-05     
    12   -2968.66012945   5.82e-08   1.23e-05     
    13   -2968.66012949   4.72e-08   6.47e-06     
 ------------------------------------------------------------------------------
         -2968.66012949                           CCSD T converged.

End of double precision
 SCF energy                 = -2968.06831838
 MP2 energy                 = -2968.65097223
 CCSD correlation energy     =    -0.59181111
 CCSD total energy           = -2968.66012949

 CCSD  T1^2 = 0.0115  T2^2 = 0.2342  Leading amplitudes:

 Amplitude    Orbitals with energies
 -0.0369       7 (A") A                  ->    8 (A") A                   
              -0.3857                          0.0038                     
 -0.0369       7 (A") B                  ->    8 (A") B                   
              -0.3857                          0.0038                     
  0.0158       7 (A") A                  ->    9 (A") A                   
              -0.3857                          0.0901                     
  0.0158       7 (A") B                  ->    9 (A") B                   
              -0.3857                          0.0901                     

 Amplitude    Orbitals with energies
 -0.0736       7 (A") A      7 (A") B    ->    8 (A") A      8 (A") B     
              -0.3857       -0.3857            0.0038        0.0038       
  0.0736       7 (A") A      7 (A") B    ->    8 (A") B      8 (A") A     
              -0.3857       -0.3857            0.0038        0.0038       
  0.0736       7 (A") B      7 (A") A    ->    8 (A") A      8 (A") B     
              -0.3857       -0.3857            0.0038        0.0038       
 -0.0736       7 (A") B      7 (A") A    ->    8 (A") B      8 (A") A     
              -0.3857       -0.3857            0.0038        0.0038       

 Computing CCSD intemediates for later calculations in double precision
 Finished.

Running a double precision version
           CCSD Lambda amplitudes will be solved using DIIS.
           Start     Size      MaxIter   EConv     LConv     
           3         7         100       1.00e-07  1.00e-05  
 ------------------------------------------------------------------------------
            Enorm      Ldiff       Comment
 ------------------------------------------------------------------------------
     1     5.20e-02   3.97e-02     
     2     1.26e-02   5.16e-03     
     3     5.72e-03   2.35e-03     
     4     3.10e-03   1.20e-03     Switched to DIIS steps.
     5     1.08e-03   7.55e-04     
     6     5.05e-04   2.19e-04     
     7     1.95e-04   6.26e-05     
     8     8.78e-05   3.93e-06     
     9     3.46e-05   2.08e-06     
    10     1.63e-05   9.92e-07     
    11     6.70e-06   1.95e-07     
    12     3.48e-06   2.38e-08     
    13     1.67e-06   1.21e-08     
    14     7.28e-07   4.38e-08     
    15     3.73e-07   3.18e-08     
    16     1.57e-07   8.42e-09     
    17     8.16e-08   8.15e-09     
 ------------------------------------------------------------------------------
                                   CCSD Lambda converged.

 Computing density matrices in double precision...
           Orbital response amplitudes will be solved using DIIS.
           Start     Size      MaxIter   EConv     LConv     
           3         7         100       1.00e-06  1.00e-06  
 ------------------------------------------------------------------------------
            Enorm      Ldiff       Comment
 ------------------------------------------------------------------------------
     1     1.04e-01   6.19e-04     
     2     1.05e-01   8.94e-04     
     3     1.36e-01   2.28e-02     
     4     3.16e-02   4.87e-02     Switched to DIIS steps.
     5     5.65e-03   1.40e-02     
     6     1.21e-03   4.84e-04     
     7     5.30e-04   9.67e-05     
     8     9.38e-05   1.04e-04     
     9     3.53e-05   6.40e-06     
    10     7.08e-06   4.20e-06     
    11     2.22e-06   9.83e-07     
    12     7.80e-07   1.49e-09     
 ------------------------------------------------------------------------------
                                   Orbital response converged.

 Computing density matrices... Done.
 CCSD calculation:   CPU 173.75 s  wall 46.67 s

 Transferring MO TPDM to AO TPDM
 Transferring g2_o1o1o1o1
 Transferring g2_o1o1o1v1
 Transferring g2_o1o1v1v1
 Transferring g2_o1v1o1v1
 Transferring g2_o1v1v1v1
 Transferring g2_v1v1v1v1
 Adding separable TPDM
 Computing TPDM gradient
 --------------------------------------------------------
 2e gradient
  Atom          X               Y               Z
 --------------------------------------------------------
    1        -33.277612        7.154166        0.000000  
    2          6.178384      -17.661345       -0.000000  
    3         23.563461       13.253800        0.000000  
    4          3.535768       -2.746621       -0.000000  
 --------------------------------------------------------
 --------------------------------------------------------
 Final gradient
  Atom          X               Y               Z
 --------------------------------------------------------
    1        -33.277612        7.154166        0.000000  
    2          6.178384      -17.661345       -0.000000  
    3         23.563461       13.253800        0.000000  
    4          3.535768       -2.746621       -0.000000  
 --------------------------------------------------------
 Analytic gradient from two-electron contribution:   CPU 104.99 s  wall 34.67 s

 Total ccman2 time:   CPU 299.20 s  wall 87.36 s


 --------------------------------------------------------------
             Orbital Energies (a.u.) and Symmetries
 --------------------------------------------------------------

 Alpha MOs, Restricted
 -- Occupied --                  
-490.05  -80.02  -65.18  -58.54  -58.54  -15.65   -9.86   -7.56
  1 A'    2 A'    3 A'    4 A'    5 A'    6 A'    7 A'    8 A'                 
 -7.475  -7.464  -5.450  -5.449 -58.539  -7.464  -5.450  -3.215
  9 A'   10 A'   11 A'   12 A'    1 A"    2 A"    3 A"   13 A'                 
 -3.210  -3.197  -1.193  -0.984  -0.760  -0.585  -0.541  -0.430
 14 A'   15 A'   16 A'   17 A'   18 A'   19 A'   20 A'   21 A'                 
 -0.391  -3.210  -3.197  -0.501  -0.386
 22 A'    4 A"    5 A"    6 A"    7 A"                                         
 -- Virtual --                   
  0.050   0.062   0.071   0.080   0.105   0.125   0.155   0.167
 23 A'   24 A'   25 A'   26 A'   27 A'   28 A'   29 A'   30 A'                 
  0.174   0.222   0.237   0.309   0.329   0.378   0.488   0.530
 31 A'   32 A'   33 A'   34 A'   35 A'   36 A'   37 A'   38 A'                 
  0.582   0.603   0.726   0.776   0.792   0.844   0.875   1.036
 39 A'   40 A'   41 A'   42 A'   43 A'   44 A'   45 A'   46 A'                 
  1.083   1.144   1.178   1.289   1.456   1.687   1.832   1.943
 47 A'   48 A'   49 A'   50 A'   51 A'   52 A'   53 A'   54 A'                 
  2.256   2.273   2.333   2.507   2.794   2.860   2.990   4.291
 55 A'   56 A'   57 A'   58 A'   59 A'   60 A'   61 A'   62 A'                 
  4.467   4.549   4.610   4.908   7.187   7.575   8.223   8.299
 63 A'   64 A'   65 A'   66 A'   67 A'   68 A'   69 A'   70 A'                 
 14.814  14.907  36.679  49.458 166.197 293.899 294.0071028.394
 71 A'   72 A'   73 A'   74 A'   75 A'   76 A'   77 A'   78 A'                 
  0.004   0.090   0.124   0.245   0.396   0.573   0.761   0.773
  8 A"    9 A"   10 A"   11 A"   12 A"   13 A"   14 A"   15 A"                 
  0.833   0.897   1.112   1.658   1.815   2.214   2.375   2.431
 16 A"   17 A"   18 A"   19 A"   20 A"   21 A"   22 A"   23 A"                 
  4.245   4.537   4.585   8.205  14.745 293.882
 24 A"   25 A"   26 A"   27 A"   28 A"   29 A"                                 

 Beta MOs, Restricted
 -- Occupied --                  
-490.05  -80.02  -65.18  -58.54  -58.54  -15.65   -9.86   -7.56
  1 A'    2 A'    3 A'    4 A'    5 A'    6 A'    7 A'    8 A'                 
 -7.475  -7.464  -5.450  -5.449 -58.539  -7.464  -5.450  -3.215
  9 A'   10 A'   11 A'   12 A'    1 A"    2 A"    3 A"   13 A'                 
 -3.210  -3.197  -1.193  -0.984  -0.760  -0.585  -0.541  -0.430
 14 A'   15 A'   16 A'   17 A'   18 A'   19 A'   20 A'   21 A'                 
 -0.391  -3.210  -3.197  -0.501  -0.386
 22 A'    4 A"    5 A"    6 A"    7 A"                                         
 -- Virtual --                   
  0.050   0.062   0.071   0.080   0.105   0.125   0.155   0.167
 23 A'   24 A'   25 A'   26 A'   27 A'   28 A'   29 A'   30 A'                 
  0.174   0.222   0.237   0.309   0.329   0.378   0.488   0.530
 31 A'   32 A'   33 A'   34 A'   35 A'   36 A'   37 A'   38 A'                 
  0.582   0.603   0.726   0.776   0.792   0.844   0.875   1.036
 39 A'   40 A'   41 A'   42 A'   43 A'   44 A'   45 A'   46 A'                 
  1.083   1.144   1.178   1.289   1.456   1.687   1.832   1.943
 47 A'   48 A'   49 A'   50 A'   51 A'   52 A'   53 A'   54 A'                 
  2.256   2.273   2.333   2.507   2.794   2.860   2.990   4.291
 55 A'   56 A'   57 A'   58 A'   59 A'   60 A'   61 A'   62 A'                 
  4.467   4.549   4.610   4.908   7.187   7.575   8.223   8.299
 63 A'   64 A'   65 A'   66 A'   67 A'   68 A'   69 A'   70 A'                 
 14.814  14.907  36.679  49.458 166.197 293.899 294.0071028.394
 71 A'   72 A'   73 A'   74 A'   75 A'   76 A'   77 A'   78 A'                 
  0.004   0.090   0.124   0.245   0.396   0.573   0.761   0.773
  8 A"    9 A"   10 A"   11 A"   12 A"   13 A"   14 A"   15 A"                 
  0.833   0.897   1.112   1.658   1.815   2.214   2.375   2.431
 16 A"   17 A"   18 A"   19 A"   20 A"   21 A"   22 A"   23 A"                 
  4.245   4.537   4.585   8.205  14.745 293.882
 24 A"   25 A"   26 A"   27 A"   28 A"   29 A"                                 
 --------------------------------------------------------------

          Ground-State Mulliken Net Atomic Charges

     Atom                 Charge (a.u.)
  ----------------------------------------
      1 Br                   -0.008703
      2 N                    -0.256288
      3 P                     0.314912
      4 H                    -0.049921
  ----------------------------------------
  Sum of atomic charges =    -0.000000

 -----------------------------------------------------------------
                    Cartesian Multipole Moments
 -----------------------------------------------------------------
    Charge (ESU x 10^10)
                 0.0000
    Dipole Moment (Debye)
         X      -1.7550      Y      -1.1327      Z      -0.0000
       Tot       2.0888
    Quadrupole Moments (Debye-Ang)
        XX     -31.1755     XY      -0.1502     YY     -40.8778
        XZ       0.0000     YZ       0.0000     ZZ     -37.2691
    Octopole Moments (Debye-Ang^2)
       XXX      23.1795    XXY      -2.0099    XYY      14.1955
       YYY      -2.8468    XXZ      -0.0000    XYZ      -0.0000
       YYZ      -0.0000    XZZ       8.7623    YZZ      -0.5623
       ZZZ      -0.0000
    Hexadecapole Moments (Debye-Ang^3)
      XXXX    -447.7207   XXXY      -7.5862   XXYY    -100.6257
      XYYY      -3.2176   YYYY     -88.8713   XXXZ       0.0000
      XXYZ       0.0000   XYYZ       0.0000   YYYZ       0.0000
      XXZZ     -88.3750   XYZZ      -0.5443   YYZZ     -22.0308
      XZZZ       0.0000   YZZZ       0.0000   ZZZZ     -47.0838
 -----------------------------------------------------------------
 DrvMan completing analytic gradient of the correlated energy
 Correlated dipole moment
            1
    1  -0.6904891
    2  -0.4456306
    3  -0.0000000
 Energy read as -2968.660129494
 Full Analytical Gradient: (in a.u., or Hartree/Bohr)
             1             2             3             4
    1    0.00206396   -0.00061344    0.00168376   -0.00313428
    2    0.00035021   -0.00080747   -0.00309920    0.00355647
    3   -0.00000000    0.00000000   -0.00000000    0.00000000
 Gradient time:  CPU 0.81 s  wall 0.82 s
 Geometry Optimization Parameters
   NAtoms,    NIC,     NZ,  NCons,   NDum,   NFix, NCnnct, MaxDiis
        4      14       4       0       0       0       0       0


** GEOMETRY OPTIMIZATION IN DELOCALIZED INTERNAL COORDINATES **
   Searching for a Minimum

   Optimization Cycle:   1

                       Coordinates (Angstroms)
     ATOM                X               Y               Z
      1  Br        1.0408208742   -0.0558788577    0.0000000000
      2  N        -0.6847424180    0.7588672513    0.0000000000
      3  P        -1.9157564342   -0.2750627215    0.0000000000
      4  H        -2.8991871569    0.7696300823    0.0000000000
   Point Group: cs    Number of degrees of freedom:     5


   Energy is  -2968.660129494


 Attempting to Generate Delocalized Internal Coordinates

  5 Hessian modes will be used to form the next step
  Hessian Eigenvalues:
     0.160000    0.191568    0.200894    0.250000    0.497740

 Minimum Search - Taking Simple RFO Step
 Searching for Lamda that Minimizes Along All modes
 Value Taken    Lamda =  -0.00020422
 Step Taken.  Stepsize is  0.030707

                             Maximum     Tolerance    Cnvgd?
         Gradient           0.004365      0.000300      NO
         Displacement       0.018140      0.001200      NO
         Energy change     *********      0.000001      NO


 New Cartesian Coordinates Obtained by Inverse Iteration

 Displacement from previous Coordinates is:  0.047011
 ----------------------------------------------------------------
             Standard Nuclear Orientation (Angstroms)
    I     Atom           X                Y                Z
 ----------------------------------------------------------------
    1      Br      1.0270156832    -0.0628000934     0.0000000000
    2      N      -0.6843305793     0.7706360464     0.0000000000
    3      P      -1.9092935444    -0.2691153074     0.0000000000
    4      H      -2.8922566944     0.7588351088     0.0000000000
 ----------------------------------------------------------------
 Molecular Point Group                 Cs    NOp =  2
 Largest Abelian Subgroup              Cs    NOp =  2
 Nuclear Repulsion Energy =   208.9577434861 hartrees
 There are       29 alpha and       29 beta electrons
 Applying Cartesian multipole field
    Component          Value
    ---------          -----
     (2,0,0)        1.00000E-11
     (0,2,0)        2.00000E-11
     (0,0,2)       -3.00000E-11
 Nucleus-field energy     =     0.0000000041 hartrees
 Requested basis set is 6-311++G(d,p)
 There are 43 shells and 107 basis functions
 A cutoff of  1.0D-14 yielded    858 shell pairs
 There are      5573 function pairs (      6127 Cartesian)
 Smallest overlap matrix eigenvalue = 1.72E-03
 Guess MOs from SCF MO coefficient file

 -----------------------------------------------------------------------
  General SCF calculation program by
  Eric Jon Sundstrom, Paul Horn, Yuezhi Mao, Dmitri Zuev, Alec White,
  David Stuck, Shaama M.S., Shane Yost, Joonho Lee, David Small,
  Daniel Levine, Susi Lehtola, Hugh Burton, Evgeny Epifanovsky
 -----------------------------------------------------------------------
 Hartree-Fock
 using 4 threads for integral computing
 -------------------------------------------------------
 OpenMP Integral computing Module                
 Release: version 2.0, May 2017, Q-Chem Inc. Pleasanton 
 -------------------------------------------------------
 A restricted SCF calculation will be
 performed using DIIS
 SCF converges when DIIS error is below 1.0e-08
 ---------------------------------------
  Cycle       Energy         DIIS error
 ---------------------------------------
    1   -2968.0685284497      2.00e-04  
    2   -2968.0686195566      5.92e-05  
    3   -2968.0686325028      3.63e-05  
    4   -2968.0686358061      1.68e-05  
    5   -2968.0686370933      4.48e-06  
    6   -2968.0686372404      1.55e-06  
    7   -2968.0686372606      6.88e-07  
    8   -2968.0686372644      2.64e-07  
    9   -2968.0686372648      1.17e-07  
   10   -2968.0686372649      3.62e-08  
   11   -2968.0686372649      1.36e-08  
   12   -2968.0686372649      5.37e-09  Convergence criterion met
 ---------------------------------------
 SCF time:   CPU 5.54s  wall 2.00s 
 SCF   energy in the final basis set =    -2968.0686372649
 Total energy in the final basis set =    -2968.0686372649


 ------------------------------------------------------------------------------

   CCMAN2: suite of methods based on coupled cluster
           and equation of motion theories.

   Components:
   * libvmm-1.3-trunk
     by Evgeny Epifanovsky, Ilya Kaliman.
   * libtensor-2.5-trunk
     by Evgeny Epifanovsky, Michael Wormit, Dmitry Zuev, Sam Manzer, 
        Ilya Kaliman.
   * libcc-2.5-trunk
     by Evgeny Epifanovsky, Arik Landau, Tomasz Kus, Kirill Khistyaev, 
        Dmitry Zuev, Prashant Manohar, Xintian Feng, Anna Krylov, 
        Matthew Goldey, Alec White, Thomas Jagau, Kaushik Nanda, 
        Anastasia Gunina, Alexander Kunitsa, Joonho Lee.

   CCMAN original authors:
   Anna I. Krylov, C. David Sherrill, Steven R. Gwaltney,
   Edward F. C. Byrd (2000)
   Sergey V. Levchenko, Lyudmila V. Slipchenko, Tao Wang,
   Ana-Maria C. Cristian (2003)
   Piotr A. Pieniazek, C. Melania Oana, Evgeny Epifanovsky (2007)
   Prashant Manohar (2009)

 ------------------------------------------------------------------------------


 Allocating and initializing 30808MB of RAM...
 Calculation will run on 4 cores.


 Alpha MOs, Restricted
 -- Occupied --                  
-490.05  -80.02  -65.18  -58.54  -58.54  -58.54  -15.65   -9.86
  1 A'    2 A'    3 A'    4 A'    1 A"    5 A'    6 A'    7 A'                 
 -7.557  -7.475  -7.464  -7.464  -5.449  -5.449  -5.448  -3.215
  8 A'    9 A'    2 A"   10 A'   11 A'    3 A"   12 A'   13 A'                 
 -3.210  -3.210  -3.197  -3.197  -1.195  -0.984  -0.762  -0.587
  4 A"   14 A'    5 A"   15 A'   16 A'   17 A'   18 A'   19 A'                 
 -0.541  -0.502  -0.429  -0.393  -0.385
 20 A'    6 A"   21 A'   22 A'    7 A"                                         
 -- Virtual --                   
  0.004   0.050   0.062   0.071   0.080   0.090   0.105   0.124
  8 A"   23 A'   24 A'   25 A'   26 A'    9 A"   27 A'   10 A"                 
  0.125   0.156   0.167   0.175   0.222   0.238   0.245   0.308
 28 A'   29 A'   30 A'   31 A'   32 A'   33 A'   11 A"   34 A'                 
  0.329   0.378   0.396   0.488   0.531   0.573   0.583   0.604
 35 A'   36 A'   12 A"   37 A'   38 A'   13 A"   39 A'   40 A'                 
  0.723   0.761   0.773   0.777   0.790   0.833   0.846   0.878
 41 A'   14 A"   15 A"   42 A'   43 A'   16 A"   44 A'   45 A'                 
  0.898   1.038   1.082   1.111   1.150   1.175   1.290   1.456
 17 A"   46 A'   47 A'   18 A"   48 A'   49 A'   50 A'   51 A'                 
  1.663   1.691   1.815   1.827   1.943   2.213   2.263   2.279
 19 A"   52 A'   20 A"   53 A'   54 A'   21 A"   55 A'   56 A'                 
  2.340   2.378   2.431   2.512   2.793   2.862   2.993   4.245
 57 A'   22 A"   23 A"   58 A'   59 A'   60 A'   61 A'   24 A"                 
  4.292   4.468   4.537   4.550   4.585   4.611   4.908   7.188
 62 A'   63 A'   25 A"   64 A'   26 A"   65 A'   66 A'   67 A'                 
  7.580   8.205   8.223   8.299  14.746  14.818  14.909  36.680
 68 A'   27 A"   69 A'   70 A'   28 A"   71 A'   72 A'   73 A'                 
 49.459 166.204 293.882 293.899 294.0081028.395
 74 A'   75 A'   29 A"   76 A'   77 A'   78 A'                                 

 Beta MOs, Restricted
 -- Occupied --                  
-490.05  -80.02  -65.18  -58.54  -58.54  -58.54  -15.65   -9.86
  1 A'    2 A'    3 A'    4 A'    1 A"    5 A'    6 A'    7 A'                 
 -7.557  -7.475  -7.464  -7.464  -5.449  -5.449  -5.448  -3.215
  8 A'    9 A'    2 A"   10 A'   11 A'    3 A"   12 A'   13 A'                 
 -3.210  -3.210  -3.197  -3.197  -1.195  -0.984  -0.762  -0.587
  4 A"   14 A'    5 A"   15 A'   16 A'   17 A'   18 A'   19 A'                 
 -0.541  -0.502  -0.429  -0.393  -0.385
 20 A'    6 A"   21 A'   22 A'    7 A"                                         
 -- Virtual --                   
  0.004   0.050   0.062   0.071   0.080   0.090   0.105   0.124
  8 A"   23 A'   24 A'   25 A'   26 A'    9 A"   27 A'   10 A"                 
  0.125   0.156   0.167   0.175   0.222   0.238   0.245   0.308
 28 A'   29 A'   30 A'   31 A'   32 A'   33 A'   11 A"   34 A'                 
  0.329   0.378   0.396   0.488   0.531   0.573   0.583   0.604
 35 A'   36 A'   12 A"   37 A'   38 A'   13 A"   39 A'   40 A'                 
  0.723   0.761   0.773   0.777   0.790   0.833   0.846   0.878
 41 A'   14 A"   15 A"   42 A'   43 A'   16 A"   44 A'   45 A'                 
  0.898   1.038   1.082   1.111   1.150   1.175   1.290   1.456
 17 A"   46 A'   47 A'   18 A"   48 A'   49 A'   50 A'   51 A'                 
  1.663   1.691   1.815   1.827   1.943   2.213   2.263   2.279
 19 A"   52 A'   20 A"   53 A'   54 A'   21 A"   55 A'   56 A'                 
  2.340   2.378   2.431   2.512   2.793   2.862   2.993   4.245
 57 A'   22 A"   23 A"   58 A'   59 A'   60 A'   61 A'   24 A"                 
  4.292   4.468   4.537   4.550   4.585   4.611   4.908   7.188
 62 A'   63 A'   25 A"   64 A'   26 A"   65 A'   66 A'   67 A'                 
  7.580   8.205   8.223   8.299  14.746  14.818  14.909  36.680
 68 A'   27 A"   69 A'   70 A'   28 A"   71 A'   72 A'   73 A'                 
 49.459 166.204 293.882 293.899 294.0081028.395
 74 A'   75 A'   29 A"   76 A'   77 A'   78 A'                                 

 Occupation and symmetry of molecular orbitals

 Point group: Cs (2 irreducible representations).

                           A'   A"    All 
 ------------------------------------------
 All molecular orbitals:
  - Alpha                  78   29    107 
  - Beta                   78   29    107 
 ------------------------------------------
 Alpha orbitals:
  - Frozen occupied        12   3     15  
  - Active occupied        10   4     14  
  - Active virtual         56   22    78  
  - Frozen virtual         0    0     0   
 ------------------------------------------
 Beta orbitals:
  - Frozen occupied        12   3     15  
  - Active occupied        10   4     14  
  - Active virtual         56   22    78  
  - Frozen virtual         0    0     0   
 ------------------------------------------

 Import integrals:   CPU 0.00 s  wall 0.00 s

 Import integrals:   CPU 15.74 s  wall 4.42 s

 MP2 amplitudes:   CPU 0.10 s  wall 0.09 s

Running a double precision version
           CCSD T amplitudes will be solved using DIIS.

           Start     Size      MaxIter   EConv     TConv     
           3         7         100       1.00e-07  1.00e-05  
 ------------------------------------------------------------------------------
           Energy (a.u.)   Ediff      Tdiff       Comment
 ------------------------------------------------------------------------------
         -2968.65114250                           
     1   -2968.63528588   1.59e-02   7.07e-01     
     2   -2968.65797395   2.27e-02   1.09e-01     
     3   -2968.65695390   1.02e-03   4.80e-02     
     4   -2968.65936617   2.41e-03   1.34e-02     Switched to DIIS steps.
     5   -2968.66020452   8.38e-04   1.29e-02     
     6   -2968.66021548   1.10e-05   2.35e-03     
     7   -2968.66021875   3.27e-06   1.14e-03     
     8   -2968.66022567   6.92e-06   3.85e-04     
     9   -2968.66022529   3.80e-07   2.08e-04     
    10   -2968.66022536   7.40e-08   7.56e-05     
    11   -2968.66022537   4.61e-09   4.01e-05     
    12   -2968.66022531   5.75e-08   1.16e-05     
    13   -2968.66022536   4.47e-08   6.06e-06     
 ------------------------------------------------------------------------------
         -2968.66022536                           CCSD T converged.

End of double precision
 SCF energy                 = -2968.06863726
 MP2 energy                 = -2968.65114250
 CCSD correlation energy     =    -0.59158809
 CCSD total energy           = -2968.66022536

 CCSD  T1^2 = 0.0114  T2^2 = 0.2334  Leading amplitudes:

 Amplitude    Orbitals with energies
 -0.0371       7 (A") A                  ->    8 (A") A                   
              -0.3852                          0.0038                     
 -0.0371       7 (A") B                  ->    8 (A") B                   
              -0.3852                          0.0038                     
  0.0161       19 (A') A                 ->    31 (A') A                  
              -0.5866                          0.1748                     
  0.0161       19 (A') B                 ->    31 (A') B                  
              -0.5866                          0.1748                     

 Amplitude    Orbitals with energies
 -0.0735       7 (A") A      7 (A") B    ->    8 (A") A      8 (A") B     
              -0.3852       -0.3852            0.0038        0.0038       
  0.0735       7 (A") A      7 (A") B    ->    8 (A") B      8 (A") A     
              -0.3852       -0.3852            0.0038        0.0038       
  0.0735       7 (A") B      7 (A") A    ->    8 (A") A      8 (A") B     
              -0.3852       -0.3852            0.0038        0.0038       
 -0.0735       7 (A") B      7 (A") A    ->    8 (A") B      8 (A") A     
              -0.3852       -0.3852            0.0038        0.0038       

 Computing CCSD intemediates for later calculations in double precision
 Finished.

Running a double precision version
           CCSD Lambda amplitudes will be solved using DIIS.
           Start     Size      MaxIter   EConv     LConv     
           3         7         100       1.00e-07  1.00e-05  
 ------------------------------------------------------------------------------
            Enorm      Ldiff       Comment
 ------------------------------------------------------------------------------
     1     5.18e-02   3.95e-02     
     2     1.25e-02   5.15e-03     
     3     5.71e-03   2.33e-03     
     4     3.10e-03   1.20e-03     Switched to DIIS steps.
     5     1.07e-03   7.51e-04     
     6     5.01e-04   2.17e-04     
     7     1.93e-04   6.16e-05     
     8     8.60e-05   3.77e-06     
     9     3.33e-05   2.10e-06     
    10     1.55e-05   1.00e-06     
    11     6.26e-06   1.46e-07     
    12     3.26e-06   4.27e-08     
    13     1.57e-06   2.46e-09     
    14     6.97e-07   3.75e-08     
    15     3.55e-07   3.01e-08     
    16     1.49e-07   7.17e-09     
    17     7.70e-08   7.22e-09     
 ------------------------------------------------------------------------------
                                   CCSD Lambda converged.

 Computing density matrices in double precision...
           Orbital response amplitudes will be solved using DIIS.
           Start     Size      MaxIter   EConv     LConv     
           3         7         100       1.00e-06  1.00e-06  
 ------------------------------------------------------------------------------
            Enorm      Ldiff       Comment
 ------------------------------------------------------------------------------
     1     1.04e-01   6.59e-04     
     2     1.05e-01   3.32e-04     
     3     1.34e-01   2.20e-02     
     4     3.13e-02   4.74e-02     Switched to DIIS steps.
     5     5.61e-03   1.39e-02     
     6     1.20e-03   4.90e-04     
     7     5.21e-04   9.69e-05     
     8     9.28e-05   1.01e-04     
     9     3.49e-05   5.96e-06     
    10     6.99e-06   4.11e-06     
    11     2.21e-06   9.75e-07     
    12     7.82e-07   7.69e-09     
 ------------------------------------------------------------------------------
                                   Orbital response converged.

 Computing density matrices... Done.
 CCSD calculation:   CPU 174.82 s  wall 46.91 s

 Transferring MO TPDM to AO TPDM
 Transferring g2_o1o1o1o1
 Transferring g2_o1o1o1v1
 Transferring g2_o1o1v1v1
 Transferring g2_o1v1o1v1
 Transferring g2_o1v1v1v1
 Transferring g2_v1v1v1v1
 Adding separable TPDM
 Computing TPDM gradient
 --------------------------------------------------------
 2e gradient
  Atom          X               Y               Z
 --------------------------------------------------------
    1        -33.391369        7.450433       -0.000000  
    2          6.136986      -17.995770        0.000000  
    3         23.690296       13.250378       -0.000000  
    4          3.564087       -2.705041        0.000000  
 --------------------------------------------------------
 --------------------------------------------------------
 Final gradient
  Atom          X               Y               Z
 --------------------------------------------------------
    1        -33.391369        7.450433       -0.000000  
    2          6.136986      -17.995770        0.000000  
    3         23.690296       13.250378       -0.000000  
    4          3.564087       -2.705041        0.000000  
 --------------------------------------------------------
 Analytic gradient from two-electron contribution:   CPU 103.68 s  wall 35.00 s

 Total ccman2 time:   CPU 297.31 s  wall 87.50 s


 --------------------------------------------------------------
             Orbital Energies (a.u.) and Symmetries
 --------------------------------------------------------------

 Alpha MOs, Restricted
 -- Occupied --                  
-490.05  -80.02  -65.18  -58.54  -58.54  -15.65   -9.86   -7.56
  1 A'    2 A'    3 A'    4 A'    5 A'    6 A'    7 A'    8 A'                 
 -7.475  -7.464  -5.449  -5.448 -58.539  -7.464  -5.449  -3.215
  9 A'   10 A'   11 A'   12 A'    1 A"    2 A"    3 A"   13 A'                 
 -3.210  -3.197  -1.195  -0.984  -0.762  -0.587  -0.541  -0.429
 14 A'   15 A'   16 A'   17 A'   18 A'   19 A'   20 A'   21 A'                 
 -0.393  -3.210  -3.197  -0.502  -0.385
 22 A'    4 A"    5 A"    6 A"    7 A"                                         
 -- Virtual --                   
  0.050   0.062   0.071   0.080   0.105   0.125   0.156   0.167
 23 A'   24 A'   25 A'   26 A'   27 A'   28 A'   29 A'   30 A'                 
  0.175   0.222   0.238   0.308   0.329   0.378   0.488   0.531
 31 A'   32 A'   33 A'   34 A'   35 A'   36 A'   37 A'   38 A'                 
  0.583   0.604   0.723   0.777   0.790   0.846   0.878   1.038
 39 A'   40 A'   41 A'   42 A'   43 A'   44 A'   45 A'   46 A'                 
  1.082   1.150   1.175   1.290   1.456   1.691   1.827   1.943
 47 A'   48 A'   49 A'   50 A'   51 A'   52 A'   53 A'   54 A'                 
  2.263   2.279   2.340   2.512   2.793   2.862   2.993   4.292
 55 A'   56 A'   57 A'   58 A'   59 A'   60 A'   61 A'   62 A'                 
  4.468   4.550   4.611   4.908   7.188   7.580   8.223   8.299
 63 A'   64 A'   65 A'   66 A'   67 A'   68 A'   69 A'   70 A'                 
 14.818  14.909  36.680  49.459 166.204 293.899 294.0081028.395
 71 A'   72 A'   73 A'   74 A'   75 A'   76 A'   77 A'   78 A'                 
  0.004   0.090   0.124   0.245   0.396   0.573   0.761   0.773
  8 A"    9 A"   10 A"   11 A"   12 A"   13 A"   14 A"   15 A"                 
  0.833   0.898   1.111   1.663   1.815   2.213   2.378   2.431
 16 A"   17 A"   18 A"   19 A"   20 A"   21 A"   22 A"   23 A"                 
  4.245   4.537   4.585   8.205  14.746 293.882
 24 A"   25 A"   26 A"   27 A"   28 A"   29 A"                                 

 Beta MOs, Restricted
 -- Occupied --                  
-490.05  -80.02  -65.18  -58.54  -58.54  -15.65   -9.86   -7.56
  1 A'    2 A'    3 A'    4 A'    5 A'    6 A'    7 A'    8 A'                 
 -7.475  -7.464  -5.449  -5.448 -58.539  -7.464  -5.449  -3.215
  9 A'   10 A'   11 A'   12 A'    1 A"    2 A"    3 A"   13 A'                 
 -3.210  -3.197  -1.195  -0.984  -0.762  -0.587  -0.541  -0.429
 14 A'   15 A'   16 A'   17 A'   18 A'   19 A'   20 A'   21 A'                 
 -0.393  -3.210  -3.197  -0.502  -0.385
 22 A'    4 A"    5 A"    6 A"    7 A"                                         
 -- Virtual --                   
  0.050   0.062   0.071   0.080   0.105   0.125   0.156   0.167
 23 A'   24 A'   25 A'   26 A'   27 A'   28 A'   29 A'   30 A'                 
  0.175   0.222   0.238   0.308   0.329   0.378   0.488   0.531
 31 A'   32 A'   33 A'   34 A'   35 A'   36 A'   37 A'   38 A'                 
  0.583   0.604   0.723   0.777   0.790   0.846   0.878   1.038
 39 A'   40 A'   41 A'   42 A'   43 A'   44 A'   45 A'   46 A'                 
  1.082   1.150   1.175   1.290   1.456   1.691   1.827   1.943
 47 A'   48 A'   49 A'   50 A'   51 A'   52 A'   53 A'   54 A'                 
  2.263   2.279   2.340   2.512   2.793   2.862   2.993   4.292
 55 A'   56 A'   57 A'   58 A'   59 A'   60 A'   61 A'   62 A'                 
  4.468   4.550   4.611   4.908   7.188   7.580   8.223   8.299
 63 A'   64 A'   65 A'   66 A'   67 A'   68 A'   69 A'   70 A'                 
 14.818  14.909  36.680  49.459 166.204 293.899 294.0081028.395
 71 A'   72 A'   73 A'   74 A'   75 A'   76 A'   77 A'   78 A'                 
  0.004   0.090   0.124   0.245   0.396   0.573   0.761   0.773
  8 A"    9 A"   10 A"   11 A"   12 A"   13 A"   14 A"   15 A"                 
  0.833   0.898   1.111   1.663   1.815   2.213   2.378   2.431
 16 A"   17 A"   18 A"   19 A"   20 A"   21 A"   22 A"   23 A"                 
  4.245   4.537   4.585   8.205  14.746 293.882
 24 A"   25 A"   26 A"   27 A"   28 A"   29 A"                                 
 --------------------------------------------------------------

          Ground-State Mulliken Net Atomic Charges

     Atom                 Charge (a.u.)
  ----------------------------------------
      1 Br                   -0.009698
      2 N                    -0.257777
      3 P                     0.318576
      4 H                    -0.051100
  ----------------------------------------
  Sum of atomic charges =    -0.000000

 -----------------------------------------------------------------
                    Cartesian Multipole Moments
 -----------------------------------------------------------------
    Charge (ESU x 10^10)
                -0.0000
    Dipole Moment (Debye)
         X      -1.7652      Y      -1.1280      Z      -0.0000
       Tot       2.0948
    Quadrupole Moments (Debye-Ang)
        XX     -31.1806     XY      -0.1848     YY     -40.8801
        XZ       0.0000     YZ      -0.0000     ZZ     -37.2449
    Octopole Moments (Debye-Ang^2)
       XXX      23.3719    XXY      -2.0485    XYY      14.4039
       YYY      -2.9009    XXZ       0.0000    XYZ       0.0000
       YYZ       0.0000    XZZ       8.8851    YZZ      -0.5442
       ZZZ       0.0000
    Hexadecapole Moments (Debye-Ang^3)
      XXXX    -442.4366   XXXY      -6.8109   XXYY     -99.5762
      XYYY      -2.3781   YYYY     -89.2864   XXXZ       0.0000
      XXYZ      -0.0000   XYYZ      -0.0000   YYYZ      -0.0000
      XXZZ     -87.3702   XYZZ      -0.2929   YYZZ     -22.0762
      XZZZ      -0.0000   YZZZ      -0.0000   ZZZZ     -47.0252
 -----------------------------------------------------------------
 DrvMan completing analytic gradient of the correlated energy
 Correlated dipole moment
            1
    1  -0.6944787
    2  -0.4437877
    3  -0.0000000
 Energy read as -2968.660225355
 Full Analytical Gradient: (in a.u., or Hartree/Bohr)
             1             2             3             4
    1   -0.00062378   -0.00005291    0.00039229    0.00028440
    2    0.00025297   -0.00056129    0.00036266   -0.00005434
    3    0.00000000   -0.00000000    0.00000000   -0.00000000
 Gradient time:  CPU 0.79 s  wall 0.84 s
 Geometry Optimization Parameters
   NAtoms,    NIC,     NZ,  NCons,   NDum,   NFix, NCnnct, MaxDiis
        4      14       4       0       0       0       0       0

 Cartesian Hessian Update
 Hessian Updated using BFGS Update


** GEOMETRY OPTIMIZATION IN DELOCALIZED INTERNAL COORDINATES **
   Searching for a Minimum

   Optimization Cycle:   2

                       Coordinates (Angstroms)
     ATOM                X               Y               Z
      1  Br        1.0270156832   -0.0628000934    0.0000000000
      2  N        -0.6843305793    0.7706360464    0.0000000000
      3  P        -1.9092935444   -0.2691153074    0.0000000000
      4  H        -2.8922566944    0.7588351088    0.0000000000
   Point Group: cs    Number of degrees of freedom:     5


   Energy is  -2968.660225355

 Hessian Updated using BFGS Update

  5 Hessian modes will be used to form the next step
  Hessian Eigenvalues:
     0.155961    0.188894    0.215862    0.254500    0.507303

 Minimum Search - Taking Simple RFO Step
 Searching for Lamda that Minimizes Along All modes
 Value Taken    Lamda =  -0.00000446
 Step Taken.  Stepsize is  0.004385

                             Maximum     Tolerance    Cnvgd?
         Gradient           0.000852      0.000300      NO
         Displacement       0.003318      0.001200      NO
         Energy change     -0.000096      0.000001      NO


 New Cartesian Coordinates Obtained by Inverse Iteration

 Displacement from previous Coordinates is:  0.007227
 ----------------------------------------------------------------
             Standard Nuclear Orientation (Angstroms)
    I     Atom           X                Y                Z
 ----------------------------------------------------------------
    1      Br      1.0290769238    -0.0636920386     0.0000000000
    2      N      -0.6834042506     0.7711839728     0.0000000000
    3      P      -1.9096612430    -0.2681169874     0.0000000000
    4      H      -2.8948765651     0.7581808076     0.0000000000
 ----------------------------------------------------------------
 Molecular Point Group                 Cs    NOp =  2
 Largest Abelian Subgroup              Cs    NOp =  2
 Nuclear Repulsion Energy =   208.8008819178 hartrees
 There are       29 alpha and       29 beta electrons
 Applying Cartesian multipole field
    Component          Value
    ---------          -----
     (2,0,0)        1.00000E-11
     (0,2,0)        2.00000E-11
     (0,0,2)       -3.00000E-11
 Nucleus-field energy     =     0.0000000041 hartrees
 Requested basis set is 6-311++G(d,p)
 There are 43 shells and 107 basis functions
 A cutoff of  1.0D-14 yielded    858 shell pairs
 There are      5573 function pairs (      6127 Cartesian)
 Smallest overlap matrix eigenvalue = 1.72E-03
 Guess MOs from SCF MO coefficient file

 -----------------------------------------------------------------------
  General SCF calculation program by
  Eric Jon Sundstrom, Paul Horn, Yuezhi Mao, Dmitri Zuev, Alec White,
  David Stuck, Shaama M.S., Shane Yost, Joonho Lee, David Small,
  Daniel Levine, Susi Lehtola, Hugh Burton, Evgeny Epifanovsky
 -----------------------------------------------------------------------
 Hartree-Fock
 using 4 threads for integral computing
 -------------------------------------------------------
 OpenMP Integral computing Module                
 Release: version 2.0, May 2017, Q-Chem Inc. Pleasanton 
 -------------------------------------------------------
 A restricted SCF calculation will be
 performed using DIIS
 SCF converges when DIIS error is below 1.0e-08
 ---------------------------------------
  Cycle       Energy         DIIS error
 ---------------------------------------
    1   -2968.0685700162      2.67e-05  
    2   -2968.0685710939      1.03e-05  
    3   -2968.0685712176      7.17e-06  
    4   -2968.0685712986      1.31e-06  
    5   -2968.0685713073      5.65e-07  
    6   -2968.0685713095      2.17e-07  
    7   -2968.0685713100      7.44e-08  
    8   -2968.0685713100      3.29e-08  
    9   -2968.0685713100      1.56e-08  
   10   -2968.0685713101      4.57e-09  Convergence criterion met
 ---------------------------------------
 SCF time:   CPU 4.73s  wall 2.00s 
 SCF   energy in the final basis set =    -2968.0685713101
 Total energy in the final basis set =    -2968.0685713101


 ------------------------------------------------------------------------------

   CCMAN2: suite of methods based on coupled cluster
           and equation of motion theories.

   Components:
   * libvmm-1.3-trunk
     by Evgeny Epifanovsky, Ilya Kaliman.
   * libtensor-2.5-trunk
     by Evgeny Epifanovsky, Michael Wormit, Dmitry Zuev, Sam Manzer, 
        Ilya Kaliman.
   * libcc-2.5-trunk
     by Evgeny Epifanovsky, Arik Landau, Tomasz Kus, Kirill Khistyaev, 
        Dmitry Zuev, Prashant Manohar, Xintian Feng, Anna Krylov, 
        Matthew Goldey, Alec White, Thomas Jagau, Kaushik Nanda, 
        Anastasia Gunina, Alexander Kunitsa, Joonho Lee.

   CCMAN original authors:
   Anna I. Krylov, C. David Sherrill, Steven R. Gwaltney,
   Edward F. C. Byrd (2000)
   Sergey V. Levchenko, Lyudmila V. Slipchenko, Tao Wang,
   Ana-Maria C. Cristian (2003)
   Piotr A. Pieniazek, C. Melania Oana, Evgeny Epifanovsky (2007)
   Prashant Manohar (2009)

 ------------------------------------------------------------------------------


 Allocating and initializing 30808MB of RAM...
 Calculation will run on 4 cores.


 Alpha MOs, Restricted
 -- Occupied --                  
-490.05  -80.02  -65.18  -58.54  -58.54  -58.54  -15.65   -9.86
  1 A'    2 A'    3 A'    4 A'    1 A"    5 A'    6 A'    7 A'                 
 -7.557  -7.475  -7.464  -7.464  -5.450  -5.449  -5.448  -3.215
  8 A'    9 A'    2 A"   10 A'   11 A'    3 A"   12 A'   13 A'                 
 -3.210  -3.210  -3.197  -3.197  -1.194  -0.983  -0.762  -0.586
  4 A"   14 A'    5 A"   15 A'   16 A'   17 A'   18 A'   19 A'                 
 -0.541  -0.502  -0.429  -0.393  -0.385
 20 A'    6 A"   21 A'   22 A'    7 A"                                         
 -- Virtual --                   
  0.004   0.050   0.062   0.071   0.080   0.090   0.105   0.124
  8 A"   23 A'   24 A'   25 A'   26 A'    9 A"   27 A'   10 A"                 
  0.125   0.156   0.167   0.175   0.222   0.237   0.245   0.308
 28 A'   29 A'   30 A'   31 A'   32 A'   33 A'   11 A"   34 A'                 
  0.329   0.378   0.396   0.488   0.530   0.573   0.584   0.604
 35 A'   36 A'   12 A"   37 A'   38 A'   13 A"   39 A'   40 A'                 
  0.723   0.761   0.773   0.777   0.790   0.833   0.846   0.877
 41 A'   14 A"   15 A"   42 A'   43 A'   16 A"   44 A'   45 A'                 
  0.897   1.038   1.082   1.111   1.149   1.175   1.290   1.456
 17 A"   46 A'   47 A'   18 A"   48 A'   49 A'   50 A'   51 A'                 
  1.663   1.689   1.814   1.828   1.943   2.214   2.263   2.278
 19 A"   52 A'   20 A"   53 A'   54 A'   21 A"   55 A'   56 A'                 
  2.339   2.377   2.430   2.511   2.793   2.862   2.992   4.245
 57 A'   22 A"   23 A"   58 A'   59 A'   60 A'   61 A'   24 A"                 
  4.292   4.467   4.537   4.550   4.585   4.610   4.908   7.187
 62 A'   63 A'   25 A"   64 A'   26 A"   65 A'   66 A'   67 A'                 
  7.580   8.205   8.223   8.299  14.746  14.818  14.908  36.679
 68 A'   27 A"   69 A'   70 A'   28 A"   71 A'   72 A'   73 A'                 
 49.458 166.203 293.882 293.899 294.0081028.394
 74 A'   75 A'   29 A"   76 A'   77 A'   78 A'                                 

 Beta MOs, Restricted
 -- Occupied --                  
-490.05  -80.02  -65.18  -58.54  -58.54  -58.54  -15.65   -9.86
  1 A'    2 A'    3 A'    4 A'    1 A"    5 A'    6 A'    7 A'                 
 -7.557  -7.475  -7.464  -7.464  -5.450  -5.449  -5.448  -3.215
  8 A'    9 A'    2 A"   10 A'   11 A'    3 A"   12 A'   13 A'                 
 -3.210  -3.210  -3.197  -3.197  -1.194  -0.983  -0.762  -0.586
  4 A"   14 A'    5 A"   15 A'   16 A'   17 A'   18 A'   19 A'                 
 -0.541  -0.502  -0.429  -0.393  -0.385
 20 A'    6 A"   21 A'   22 A'    7 A"                                         
 -- Virtual --                   
  0.004   0.050   0.062   0.071   0.080   0.090   0.105   0.124
  8 A"   23 A'   24 A'   25 A'   26 A'    9 A"   27 A'   10 A"                 
  0.125   0.156   0.167   0.175   0.222   0.237   0.245   0.308
 28 A'   29 A'   30 A'   31 A'   32 A'   33 A'   11 A"   34 A'                 
  0.329   0.378   0.396   0.488   0.530   0.573   0.584   0.604
 35 A'   36 A'   12 A"   37 A'   38 A'   13 A"   39 A'   40 A'                 
  0.723   0.761   0.773   0.777   0.790   0.833   0.846   0.877
 41 A'   14 A"   15 A"   42 A'   43 A'   16 A"   44 A'   45 A'                 
  0.897   1.038   1.082   1.111   1.149   1.175   1.290   1.456
 17 A"   46 A'   47 A'   18 A"   48 A'   49 A'   50 A'   51 A'                 
  1.663   1.689   1.814   1.828   1.943   2.214   2.263   2.278
 19 A"   52 A'   20 A"   53 A'   54 A'   21 A"   55 A'   56 A'                 
  2.339   2.377   2.430   2.511   2.793   2.862   2.992   4.245
 57 A'   22 A"   23 A"   58 A'   59 A'   60 A'   61 A'   24 A"                 
  4.292   4.467   4.537   4.550   4.585   4.610   4.908   7.187
 62 A'   63 A'   25 A"   64 A'   26 A"   65 A'   66 A'   67 A'                 
  7.580   8.205   8.223   8.299  14.746  14.818  14.908  36.679
 68 A'   27 A"   69 A'   70 A'   28 A"   71 A'   72 A'   73 A'                 
 49.458 166.203 293.882 293.899 294.0081028.394
 74 A'   75 A'   29 A"   76 A'   77 A'   78 A'                                 

 Occupation and symmetry of molecular orbitals

 Point group: Cs (2 irreducible representations).

                           A'   A"    All 
 ------------------------------------------
 All molecular orbitals:
  - Alpha                  78   29    107 
  - Beta                   78   29    107 
 ------------------------------------------
 Alpha orbitals:
  - Frozen occupied        12   3     15  
  - Active occupied        10   4     14  
  - Active virtual         56   22    78  
  - Frozen virtual         0    0     0   
 ------------------------------------------
 Beta orbitals:
  - Frozen occupied        12   3     15  
  - Active occupied        10   4     14  
  - Active virtual         56   22    78  
  - Frozen virtual         0    0     0   
 ------------------------------------------

 Import integrals:   CPU 0.00 s  wall 0.00 s

 Import integrals:   CPU 16.22 s  wall 4.66 s

 MP2 amplitudes:   CPU 0.12 s  wall 0.11 s

Running a double precision version
           CCSD T amplitudes will be solved using DIIS.

           Start     Size      MaxIter   EConv     TConv     
           3         7         100       1.00e-07  1.00e-05  
 ------------------------------------------------------------------------------
           Energy (a.u.)   Ediff      Tdiff       Comment
 ------------------------------------------------------------------------------
         -2968.65114841                           
     1   -2968.63525170   1.59e-02   7.08e-01     
     2   -2968.65797636   2.27e-02   1.09e-01     
     3   -2968.65694664   1.03e-03   4.81e-02     
     4   -2968.65936511   2.42e-03   1.34e-02     Switched to DIIS steps.
     5   -2968.66020619   8.41e-04   1.29e-02     
     6   -2968.66021726   1.11e-05   2.35e-03     
     7   -2968.66022057   3.31e-06   1.15e-03     
     8   -2968.66022753   6.96e-06   3.86e-04     
     9   -2968.66022716   3.67e-07   2.09e-04     
    10   -2968.66022723   7.20e-08   7.59e-05     
    11   -2968.66022724   6.48e-09   4.05e-05     
    12   -2968.66022718   5.79e-08   1.18e-05     
    13   -2968.66022723   4.54e-08   6.12e-06     
 ------------------------------------------------------------------------------
         -2968.66022723                           CCSD T converged.

End of double precision
 SCF energy                 = -2968.06857131
 MP2 energy                 = -2968.65114841
 CCSD correlation energy     =    -0.59165592
 CCSD total energy           = -2968.66022723

 CCSD  T1^2 = 0.0115  T2^2 = 0.2336  Leading amplitudes:

 Amplitude    Orbitals with energies
 -0.0371       7 (A") A                  ->    8 (A") A                   
              -0.3853                          0.0037                     
 -0.0371       7 (A") B                  ->    8 (A") B                   
              -0.3853                          0.0037                     
  0.0161       19 (A') A                 ->    31 (A') A                  
              -0.5865                          0.1749                     
  0.0161       19 (A') B                 ->    31 (A') B                  
              -0.5865                          0.1749                     

 Amplitude    Orbitals with energies
 -0.0736       7 (A") A      7 (A") B    ->    8 (A") A      8 (A") B     
              -0.3853       -0.3853            0.0037        0.0037       
  0.0736       7 (A") A      7 (A") B    ->    8 (A") B      8 (A") A     
              -0.3853       -0.3853            0.0037        0.0037       
  0.0736       7 (A") B      7 (A") A    ->    8 (A") A      8 (A") B     
              -0.3853       -0.3853            0.0037        0.0037       
 -0.0736       7 (A") B      7 (A") A    ->    8 (A") B      8 (A") A     
              -0.3853       -0.3853            0.0037        0.0037       

 Computing CCSD intemediates for later calculations in double precision
 Finished.

Running a double precision version
           CCSD Lambda amplitudes will be solved using DIIS.
           Start     Size      MaxIter   EConv     LConv     
           3         7         100       1.00e-07  1.00e-05  
 ------------------------------------------------------------------------------
            Enorm      Ldiff       Comment
 ------------------------------------------------------------------------------
     1     5.19e-02   3.96e-02     
     2     1.25e-02   5.15e-03     
     3     5.71e-03   2.33e-03     
     4     3.10e-03   1.20e-03     Switched to DIIS steps.
     5     1.07e-03   7.53e-04     
     6     5.02e-04   2.18e-04     
     7     1.93e-04   6.20e-05     
     8     8.63e-05   3.87e-06     
     9     3.36e-05   2.08e-06     
    10     1.56e-05   1.00e-06     
    11     6.33e-06   1.52e-07     
    12     3.30e-06   4.20e-08     
    13     1.59e-06   1.09e-09     
    14     7.05e-07   3.82e-08     
    15     3.59e-07   3.05e-08     
    16     1.50e-07   7.34e-09     
    17     7.79e-08   7.35e-09     
 ------------------------------------------------------------------------------
                                   CCSD Lambda converged.

 Computing density matrices in double precision...
           Orbital response amplitudes will be solved using DIIS.
           Start     Size      MaxIter   EConv     LConv     
           3         7         100       1.00e-06  1.00e-06  
 ------------------------------------------------------------------------------
            Enorm      Ldiff       Comment
 ------------------------------------------------------------------------------
     1     1.04e-01   6.37e-04     
     2     1.05e-01   5.19e-04     
     3     1.35e-01   2.23e-02     
     4     3.15e-02   4.78e-02     Switched to DIIS steps.
     5     5.61e-03   1.40e-02     
     6     1.20e-03   4.88e-04     
     7     5.24e-04   9.71e-05     
     8     9.31e-05   1.02e-04     
     9     3.50e-05   6.02e-06     
    10     7.03e-06   4.12e-06     
    11     2.22e-06   9.73e-07     
    12     7.85e-07   6.82e-09     
 ------------------------------------------------------------------------------
                                   Orbital response converged.

 Computing density matrices... Done.
 CCSD calculation:   CPU 174.64 s  wall 46.94 s

 Transferring MO TPDM to AO TPDM
 Transferring g2_o1o1o1o1
 Transferring g2_o1o1o1v1
 Transferring g2_o1o1v1v1
 Transferring g2_o1v1o1v1
 Transferring g2_o1v1v1v1
 Transferring g2_v1v1v1v1
 Adding separable TPDM
 Computing TPDM gradient
 --------------------------------------------------------
 2e gradient
  Atom          X               Y               Z
 --------------------------------------------------------
    1        -33.352271        7.459013        0.000000  
    2          6.105188      -17.973313       -0.000000  
    3         23.669604       13.203480       -0.000000  
    4          3.577479       -2.689181        0.000000  
 --------------------------------------------------------
 --------------------------------------------------------
 Final gradient
  Atom          X               Y               Z
 --------------------------------------------------------
    1        -33.352271        7.459013        0.000000  
    2          6.105188      -17.973313       -0.000000  
    3         23.669604       13.203480       -0.000000  
    4          3.577479       -2.689181        0.000000  
 --------------------------------------------------------
 Analytic gradient from two-electron contribution:   CPU 105.99 s  wall 36.81 s

 Total ccman2 time:   CPU 299.92 s  wall 89.64 s


 --------------------------------------------------------------
             Orbital Energies (a.u.) and Symmetries
 --------------------------------------------------------------

 Alpha MOs, Restricted
 -- Occupied --                  
-490.05  -80.02  -65.18  -58.54  -58.54  -15.65   -9.86   -7.56
  1 A'    2 A'    3 A'    4 A'    5 A'    6 A'    7 A'    8 A'                 
 -7.475  -7.464  -5.450  -5.448 -58.539  -7.464  -5.449  -3.215
  9 A'   10 A'   11 A'   12 A'    1 A"    2 A"    3 A"   13 A'                 
 -3.210  -3.197  -1.194  -0.983  -0.762  -0.586  -0.541  -0.429
 14 A'   15 A'   16 A'   17 A'   18 A'   19 A'   20 A'   21 A'                 
 -0.393  -3.210  -3.197  -0.502  -0.385
 22 A'    4 A"    5 A"    6 A"    7 A"                                         
 -- Virtual --                   
  0.050   0.062   0.071   0.080   0.105   0.125   0.156   0.167
 23 A'   24 A'   25 A'   26 A'   27 A'   28 A'   29 A'   30 A'                 
  0.175   0.222   0.237   0.308   0.329   0.378   0.488   0.530
 31 A'   32 A'   33 A'   34 A'   35 A'   36 A'   37 A'   38 A'                 
  0.584   0.604   0.723   0.777   0.790   0.846   0.877   1.038
 39 A'   40 A'   41 A'   42 A'   43 A'   44 A'   45 A'   46 A'                 
  1.082   1.149   1.175   1.290   1.456   1.689   1.828   1.943
 47 A'   48 A'   49 A'   50 A'   51 A'   52 A'   53 A'   54 A'                 
  2.263   2.278   2.339   2.511   2.793   2.862   2.992   4.292
 55 A'   56 A'   57 A'   58 A'   59 A'   60 A'   61 A'   62 A'                 
  4.467   4.550   4.610   4.908   7.187   7.580   8.223   8.299
 63 A'   64 A'   65 A'   66 A'   67 A'   68 A'   69 A'   70 A'                 
 14.818  14.908  36.679  49.458 166.203 293.899 294.0081028.394
 71 A'   72 A'   73 A'   74 A'   75 A'   76 A'   77 A'   78 A'                 
  0.004   0.090   0.124   0.245   0.396   0.573   0.761   0.773
  8 A"    9 A"   10 A"   11 A"   12 A"   13 A"   14 A"   15 A"                 
  0.833   0.897   1.111   1.663   1.814   2.214   2.377   2.430
 16 A"   17 A"   18 A"   19 A"   20 A"   21 A"   22 A"   23 A"                 
  4.245   4.537   4.585   8.205  14.746 293.882
 24 A"   25 A"   26 A"   27 A"   28 A"   29 A"                                 

 Beta MOs, Restricted
 -- Occupied --                  
-490.05  -80.02  -65.18  -58.54  -58.54  -15.65   -9.86   -7.56
  1 A'    2 A'    3 A'    4 A'    5 A'    6 A'    7 A'    8 A'                 
 -7.475  -7.464  -5.450  -5.448 -58.539  -7.464  -5.449  -3.215
  9 A'   10 A'   11 A'   12 A'    1 A"    2 A"    3 A"   13 A'                 
 -3.210  -3.197  -1.194  -0.983  -0.762  -0.586  -0.541  -0.429
 14 A'   15 A'   16 A'   17 A'   18 A'   19 A'   20 A'   21 A'                 
 -0.393  -3.210  -3.197  -0.502  -0.385
 22 A'    4 A"    5 A"    6 A"    7 A"                                         
 -- Virtual --                   
  0.050   0.062   0.071   0.080   0.105   0.125   0.156   0.167
 23 A'   24 A'   25 A'   26 A'   27 A'   28 A'   29 A'   30 A'                 
  0.175   0.222   0.237   0.308   0.329   0.378   0.488   0.530
 31 A'   32 A'   33 A'   34 A'   35 A'   36 A'   37 A'   38 A'                 
  0.584   0.604   0.723   0.777   0.790   0.846   0.877   1.038
 39 A'   40 A'   41 A'   42 A'   43 A'   44 A'   45 A'   46 A'                 
  1.082   1.149   1.175   1.290   1.456   1.689   1.828   1.943
 47 A'   48 A'   49 A'   50 A'   51 A'   52 A'   53 A'   54 A'                 
  2.263   2.278   2.339   2.511   2.793   2.862   2.992   4.292
 55 A'   56 A'   57 A'   58 A'   59 A'   60 A'   61 A'   62 A'                 
  4.467   4.550   4.610   4.908   7.187   7.580   8.223   8.299
 63 A'   64 A'   65 A'   66 A'   67 A'   68 A'   69 A'   70 A'                 
 14.818  14.908  36.679  49.458 166.203 293.899 294.0081028.394
 71 A'   72 A'   73 A'   74 A'   75 A'   76 A'   77 A'   78 A'                 
  0.004   0.090   0.124   0.245   0.396   0.573   0.761   0.773
  8 A"    9 A"   10 A"   11 A"   12 A"   13 A"   14 A"   15 A"                 
  0.833   0.897   1.111   1.663   1.814   2.214   2.377   2.430
 16 A"   17 A"   18 A"   19 A"   20 A"   21 A"   22 A"   23 A"                 
  4.245   4.537   4.585   8.205  14.746 293.882
 24 A"   25 A"   26 A"   27 A"   28 A"   29 A"                                 
 --------------------------------------------------------------

          Ground-State Mulliken Net Atomic Charges

     Atom                 Charge (a.u.)
  ----------------------------------------
      1 Br                   -0.009476
      2 N                    -0.258172
      3 P                     0.318750
      4 H                    -0.051103
  ----------------------------------------
  Sum of atomic charges =     0.000000

 -----------------------------------------------------------------
                    Cartesian Multipole Moments
 -----------------------------------------------------------------
    Charge (ESU x 10^10)
                -0.0000
    Dipole Moment (Debye)
         X      -1.7682      Y      -1.1255      Z      -0.0000
       Tot       2.0960
    Quadrupole Moments (Debye-Ang)
        XX     -31.1668     XY      -0.1958     YY     -40.8863
        XZ      -0.0000     YZ       0.0000     ZZ     -37.2494
    Octopole Moments (Debye-Ang^2)
       XXX      23.2399    XXY      -2.0311    XYY      14.3730
       YYY      -2.9034    XXZ      -0.0000    XYZ      -0.0000
       YYZ      -0.0000    XZZ       8.8497    YZZ      -0.5416
       ZZZ      -0.0000
    Hexadecapole Moments (Debye-Ang^3)
      XXXX    -442.8749   XXXY      -6.7597   XXYY     -99.6841
      XYYY      -2.2633   YYYY     -89.2999   XXXZ       0.0000
      XXYZ       0.0000   XYYZ       0.0000   YYYZ       0.0000
      XXZZ     -87.4752   XYZZ      -0.2571   YYZZ     -22.0806
      XZZZ      -0.0000   YZZZ       0.0000   ZZZZ     -47.0381
 -----------------------------------------------------------------
 DrvMan completing analytic gradient of the correlated energy
 Correlated dipole moment
            1
    1  -0.6956635
    2  -0.4427907
    3  -0.0000000
 Energy read as -2968.660227225
 Full Analytical Gradient: (in a.u., or Hartree/Bohr)
             1             2             3             4
    1   -0.00003444    0.00015052   -0.00007830   -0.00003778
    2    0.00008550   -0.00023574    0.00030094   -0.00015070
    3    0.00000000    0.00000000   -0.00000000   -0.00000000
 Gradient time:  CPU 0.79 s  wall 0.83 s
 Geometry Optimization Parameters
   NAtoms,    NIC,     NZ,  NCons,   NDum,   NFix, NCnnct, MaxDiis
        4      14       4       0       0       0       0       0

 Cartesian Hessian Update
 Hessian Updated using BFGS Update


** GEOMETRY OPTIMIZATION IN DELOCALIZED INTERNAL COORDINATES **
   Searching for a Minimum

   Optimization Cycle:   3

                       Coordinates (Angstroms)
     ATOM                X               Y               Z
      1  Br        1.0290769238   -0.0636920386    0.0000000000
      2  N        -0.6834042506    0.7711839728    0.0000000000
      3  P        -1.9096612430   -0.2681169874    0.0000000000
      4  H        -2.8948765651    0.7581808076    0.0000000000
   Point Group: cs    Number of degrees of freedom:     5


   Energy is  -2968.660227225

 Hessian Updated using BFGS Update

  5 Hessian modes will be used to form the next step
  Hessian Eigenvalues:
     0.154854    0.193445    0.203899    0.311445    0.502961

 Minimum Search - Taking Simple RFO Step
 Searching for Lamda that Minimizes Along All modes
 Value Taken    Lamda =   0.00000000
 Step Taken.  Stepsize is  0.001914

                             Maximum     Tolerance    Cnvgd?
         Gradient           0.000311      0.000300      NO
         Displacement       0.001277      0.001200      NO
         Energy change     -0.000002      0.000001      NO


 New Cartesian Coordinates Obtained by Inverse Iteration

 Displacement from previous Coordinates is:  0.002285
 ----------------------------------------------------------------
             Standard Nuclear Orientation (Angstroms)
    I     Atom           X                Y                Z
 ----------------------------------------------------------------
    1      Br      1.0289011062    -0.0636362364     0.0000000000
    2      N      -0.6839682111     0.7714205194     0.0000000000
    3      P      -1.9096208011    -0.2687731084     0.0000000000
    4      H      -2.8941772290     0.7585445798     0.0000000000
 ----------------------------------------------------------------
 Molecular Point Group                 Cs    NOp =  2
 Largest Abelian Subgroup              Cs    NOp =  2
 Nuclear Repulsion Energy =   208.7891873262 hartrees
 There are       29 alpha and       29 beta electrons
 Applying Cartesian multipole field
    Component          Value
    ---------          -----
     (2,0,0)        1.00000E-11
     (0,2,0)        2.00000E-11
     (0,0,2)       -3.00000E-11
 Nucleus-field energy     =     0.0000000041 hartrees
 Requested basis set is 6-311++G(d,p)
 There are 43 shells and 107 basis functions
 A cutoff of  1.0D-14 yielded    858 shell pairs
 There are      5573 function pairs (      6127 Cartesian)
 Smallest overlap matrix eigenvalue = 1.73E-03
 Guess MOs from SCF MO coefficient file

 -----------------------------------------------------------------------
  General SCF calculation program by
  Eric Jon Sundstrom, Paul Horn, Yuezhi Mao, Dmitri Zuev, Alec White,
  David Stuck, Shaama M.S., Shane Yost, Joonho Lee, David Small,
  Daniel Levine, Susi Lehtola, Hugh Burton, Evgeny Epifanovsky
 -----------------------------------------------------------------------
 Hartree-Fock
 using 4 threads for integral computing
 -------------------------------------------------------
 OpenMP Integral computing Module                
 Release: version 2.0, May 2017, Q-Chem Inc. Pleasanton 
 -------------------------------------------------------
 A restricted SCF calculation will be
 performed using DIIS
 SCF converges when DIIS error is below 1.0e-08
 ---------------------------------------
  Cycle       Energy         DIIS error
 ---------------------------------------
    1   -2968.0685327085      1.15e-05  
    2   -2968.0685329778      4.20e-06  
    3   -2968.0685330027      3.13e-06  
    4   -2968.0685330182      5.59e-07  
    5   -2968.0685330194      1.60e-07  
    6   -2968.0685330195      6.08e-08  
    7   -2968.0685330196      2.91e-08  
    8   -2968.0685330195      9.65e-09  Convergence criterion met
 ---------------------------------------
 SCF time:   CPU 3.91s  wall 1.00s 
 SCF   energy in the final basis set =    -2968.0685330195
 Total energy in the final basis set =    -2968.0685330195


 ------------------------------------------------------------------------------

   CCMAN2: suite of methods based on coupled cluster
           and equation of motion theories.

   Components:
   * libvmm-1.3-trunk
     by Evgeny Epifanovsky, Ilya Kaliman.
   * libtensor-2.5-trunk
     by Evgeny Epifanovsky, Michael Wormit, Dmitry Zuev, Sam Manzer, 
        Ilya Kaliman.
   * libcc-2.5-trunk
     by Evgeny Epifanovsky, Arik Landau, Tomasz Kus, Kirill Khistyaev, 
        Dmitry Zuev, Prashant Manohar, Xintian Feng, Anna Krylov, 
        Matthew Goldey, Alec White, Thomas Jagau, Kaushik Nanda, 
        Anastasia Gunina, Alexander Kunitsa, Joonho Lee.

   CCMAN original authors:
   Anna I. Krylov, C. David Sherrill, Steven R. Gwaltney,
   Edward F. C. Byrd (2000)
   Sergey V. Levchenko, Lyudmila V. Slipchenko, Tao Wang,
   Ana-Maria C. Cristian (2003)
   Piotr A. Pieniazek, C. Melania Oana, Evgeny Epifanovsky (2007)
   Prashant Manohar (2009)

 ------------------------------------------------------------------------------


 Allocating and initializing 30808MB of RAM...
 Calculation will run on 4 cores.


 Alpha MOs, Restricted
 -- Occupied --                  
-490.05  -80.02  -65.18  -58.54  -58.54  -58.54  -15.65   -9.86
  1 A'    2 A'    3 A'    4 A'    1 A"    5 A'    6 A'    7 A'                 
 -7.557  -7.474  -7.464  -7.464  -5.450  -5.449  -5.448  -3.215
  8 A'    9 A'    2 A"   10 A'   11 A'    3 A"   12 A'   13 A'                 
 -3.210  -3.210  -3.197  -3.197  -1.194  -0.983  -0.762  -0.586
  4 A"   14 A'    5 A"   15 A'   16 A'   17 A'   18 A'   19 A'                 
 -0.541  -0.502  -0.429  -0.393  -0.385
 20 A'    6 A"   21 A'   22 A'    7 A"                                         
 -- Virtual --                   
  0.004   0.050   0.062   0.071   0.080   0.090   0.105   0.125
  8 A"   23 A'   24 A'   25 A'   26 A'    9 A"   27 A'   10 A"                 
  0.125   0.156   0.167   0.175   0.222   0.237   0.245   0.308
 28 A'   29 A'   30 A'   31 A'   32 A'   33 A'   11 A"   34 A'                 
  0.329   0.378   0.396   0.488   0.530   0.573   0.584   0.604
 35 A'   36 A'   12 A"   37 A'   38 A'   13 A"   39 A'   40 A'                 
  0.723   0.761   0.773   0.777   0.790   0.833   0.846   0.877
 41 A'   14 A"   15 A"   42 A'   43 A'   16 A"   44 A'   45 A'                 
  0.897   1.037   1.082   1.111   1.149   1.175   1.290   1.457
 17 A"   46 A'   47 A'   18 A"   48 A'   49 A'   50 A'   51 A'                 
  1.663   1.690   1.814   1.827   1.943   2.214   2.263   2.278
 19 A"   52 A'   20 A"   53 A'   54 A'   21 A"   55 A'   56 A'                 
  2.339   2.377   2.430   2.511   2.793   2.862   2.992   4.245
 57 A'   22 A"   23 A"   58 A'   59 A'   60 A'   61 A'   24 A"                 
  4.292   4.467   4.537   4.550   4.585   4.610   4.908   7.187
 62 A'   63 A'   25 A"   64 A'   26 A"   65 A'   66 A'   67 A'                 
  7.579   8.205   8.223   8.299  14.746  14.818  14.908  36.679
 68 A'   27 A"   69 A'   70 A'   28 A"   71 A'   72 A'   73 A'                 
 49.458 166.203 293.882 293.899 294.0081028.394
 74 A'   75 A'   29 A"   76 A'   77 A'   78 A'                                 

 Beta MOs, Restricted
 -- Occupied --                  
-490.05  -80.02  -65.18  -58.54  -58.54  -58.54  -15.65   -9.86
  1 A'    2 A'    3 A'    4 A'    1 A"    5 A'    6 A'    7 A'                 
 -7.557  -7.474  -7.464  -7.464  -5.450  -5.449  -5.448  -3.215
  8 A'    9 A'    2 A"   10 A'   11 A'    3 A"   12 A'   13 A'                 
 -3.210  -3.210  -3.197  -3.197  -1.194  -0.983  -0.762  -0.586
  4 A"   14 A'    5 A"   15 A'   16 A'   17 A'   18 A'   19 A'                 
 -0.541  -0.502  -0.429  -0.393  -0.385
 20 A'    6 A"   21 A'   22 A'    7 A"                                         
 -- Virtual --                   
  0.004   0.050   0.062   0.071   0.080   0.090   0.105   0.125
  8 A"   23 A'   24 A'   25 A'   26 A'    9 A"   27 A'   10 A"                 
  0.125   0.156   0.167   0.175   0.222   0.237   0.245   0.308
 28 A'   29 A'   30 A'   31 A'   32 A'   33 A'   11 A"   34 A'                 
  0.329   0.378   0.396   0.488   0.530   0.573   0.584   0.604
 35 A'   36 A'   12 A"   37 A'   38 A'   13 A"   39 A'   40 A'                 
  0.723   0.761   0.773   0.777   0.790   0.833   0.846   0.877
 41 A'   14 A"   15 A"   42 A'   43 A'   16 A"   44 A'   45 A'                 
  0.897   1.037   1.082   1.111   1.149   1.175   1.290   1.457
 17 A"   46 A'   47 A'   18 A"   48 A'   49 A'   50 A'   51 A'                 
  1.663   1.690   1.814   1.827   1.943   2.214   2.263   2.278
 19 A"   52 A'   20 A"   53 A'   54 A'   21 A"   55 A'   56 A'                 
  2.339   2.377   2.430   2.511   2.793   2.862   2.992   4.245
 57 A'   22 A"   23 A"   58 A'   59 A'   60 A'   61 A'   24 A"                 
  4.292   4.467   4.537   4.550   4.585   4.610   4.908   7.187
 62 A'   63 A'   25 A"   64 A'   26 A"   65 A'   66 A'   67 A'                 
  7.579   8.205   8.223   8.299  14.746  14.818  14.908  36.679
 68 A'   27 A"   69 A'   70 A'   28 A"   71 A'   72 A'   73 A'                 
 49.458 166.203 293.882 293.899 294.0081028.394
 74 A'   75 A'   29 A"   76 A'   77 A'   78 A'                                 

 Occupation and symmetry of molecular orbitals

 Point group: Cs (2 irreducible representations).

                           A'   A"    All 
 ------------------------------------------
 All molecular orbitals:
  - Alpha                  78   29    107 
  - Beta                   78   29    107 
 ------------------------------------------
 Alpha orbitals:
  - Frozen occupied        12   3     15  
  - Active occupied        10   4     14  
  - Active virtual         56   22    78  
  - Frozen virtual         0    0     0   
 ------------------------------------------
 Beta orbitals:
  - Frozen occupied        12   3     15  
  - Active occupied        10   4     14  
  - Active virtual         56   22    78  
  - Frozen virtual         0    0     0   
 ------------------------------------------

 Import integrals:   CPU 0.00 s  wall 0.00 s

 Import integrals:   CPU 16.25 s  wall 4.64 s

 MP2 amplitudes:   CPU 0.10 s  wall 0.08 s

Running a double precision version
           CCSD T amplitudes will be solved using DIIS.

           Start     Size      MaxIter   EConv     TConv     
           3         7         100       1.00e-07  1.00e-05  
 ------------------------------------------------------------------------------
           Energy (a.u.)   Ediff      Tdiff       Comment
 ------------------------------------------------------------------------------
         -2968.65115693                           
     1   -2968.63524134   1.59e-02   7.08e-01     
     2   -2968.65797775   2.27e-02   1.09e-01     
     3   -2968.65694437   1.03e-03   4.81e-02     
     4   -2968.65936476   2.42e-03   1.34e-02     Switched to DIIS steps.
     5   -2968.66020657   8.42e-04   1.29e-02     
     6   -2968.66021766   1.11e-05   2.35e-03     
     7   -2968.66022098   3.32e-06   1.15e-03     
     8   -2968.66022794   6.96e-06   3.86e-04     
     9   -2968.66022757   3.65e-07   2.09e-04     
    10   -2968.66022765   7.03e-08   7.59e-05     
    11   -2968.66022765   6.63e-09   4.05e-05     
    12   -2968.66022759   5.80e-08   1.17e-05     
    13   -2968.66022764   4.53e-08   6.12e-06     
 ------------------------------------------------------------------------------
         -2968.66022764                           CCSD T converged.

End of double precision
 SCF energy                 = -2968.06853302
 MP2 energy                 = -2968.65115693
 CCSD correlation energy     =    -0.59169462
 CCSD total energy           = -2968.66022764

 CCSD  T1^2 = 0.0115  T2^2 = 0.2337  Leading amplitudes:

 Amplitude    Orbitals with energies
 -0.0371       7 (A") A                  ->    8 (A") A                   
              -0.3853                          0.0037                     
 -0.0371       7 (A") B                  ->    8 (A") B                   
              -0.3853                          0.0037                     
  0.0160       19 (A') A                 ->    31 (A') A                  
              -0.5864                          0.1748                     
  0.0160       19 (A') B                 ->    31 (A') B                  
              -0.5864                          0.1748                     

 Amplitude    Orbitals with energies
 -0.0736       7 (A") A      7 (A") B    ->    8 (A") A      8 (A") B     
              -0.3853       -0.3853            0.0037        0.0037       
  0.0736       7 (A") A      7 (A") B    ->    8 (A") B      8 (A") A     
              -0.3853       -0.3853            0.0037        0.0037       
  0.0736       7 (A") B      7 (A") A    ->    8 (A") A      8 (A") B     
              -0.3853       -0.3853            0.0037        0.0037       
 -0.0736       7 (A") B      7 (A") A    ->    8 (A") B      8 (A") A     
              -0.3853       -0.3853            0.0037        0.0037       

 Computing CCSD intemediates for later calculations in double precision
 Finished.

Running a double precision version
           CCSD Lambda amplitudes will be solved using DIIS.
           Start     Size      MaxIter   EConv     LConv     
           3         7         100       1.00e-07  1.00e-05  
 ------------------------------------------------------------------------------
            Enorm      Ldiff       Comment
 ------------------------------------------------------------------------------
     1     5.19e-02   3.96e-02     
     2     1.26e-02   5.15e-03     
     3     5.72e-03   2.34e-03     
     4     3.10e-03   1.20e-03     Switched to DIIS steps.
     5     1.08e-03   7.54e-04     
     6     5.02e-04   2.18e-04     
     7     1.94e-04   6.21e-05     
     8     8.64e-05   3.87e-06     
     9     3.36e-05   2.09e-06     
    10     1.56e-05   1.01e-06     
    11     6.32e-06   1.50e-07     
    12     3.30e-06   4.31e-08     
    13     1.59e-06   1.41e-09     
    14     7.05e-07   3.80e-08     
    15     3.60e-07   3.05e-08     
    16     1.50e-07   7.33e-09     
    17     7.79e-08   7.33e-09     
 ------------------------------------------------------------------------------
                                   CCSD Lambda converged.

 Computing density matrices in double precision...
           Orbital response amplitudes will be solved using DIIS.
           Start     Size      MaxIter   EConv     LConv     
           3         7         100       1.00e-06  1.00e-06  
 ------------------------------------------------------------------------------
            Enorm      Ldiff       Comment
 ------------------------------------------------------------------------------
     1     1.04e-01   6.27e-04     
     2     1.05e-01   5.56e-04     
     3     1.35e-01   2.24e-02     
     4     3.16e-02   4.79e-02     Switched to DIIS steps.
     5     5.61e-03   1.40e-02     
     6     1.20e-03   4.87e-04     
     7     5.24e-04   9.72e-05     
     8     9.33e-05   1.02e-04     
     9     3.51e-05   6.04e-06     
    10     7.04e-06   4.13e-06     
    11     2.22e-06   9.75e-07     
    12     7.86e-07   6.68e-09     
 ------------------------------------------------------------------------------
                                   Orbital response converged.

 Computing density matrices... Done.
 CCSD calculation:   CPU 174.96 s  wall 47.08 s

 Transferring MO TPDM to AO TPDM
 Transferring g2_o1o1o1o1
 Transferring g2_o1o1o1v1
 Transferring g2_o1o1v1v1
 Transferring g2_o1v1o1v1
 Transferring g2_o1v1v1v1
 Transferring g2_v1v1v1v1
 Adding separable TPDM
 Computing TPDM gradient
 --------------------------------------------------------
 2e gradient
  Atom          X               Y               Z
 --------------------------------------------------------
    1        -33.345802        7.452078        0.000000  
    2          6.110888      -17.979393       -0.000000  
    3         23.663466       13.223956        0.000000  
    4          3.571449       -2.696641       -0.000000  
 --------------------------------------------------------
 --------------------------------------------------------
 Final gradient
  Atom          X               Y               Z
 --------------------------------------------------------
    1        -33.345802        7.452078        0.000000  
    2          6.110888      -17.979393       -0.000000  
    3         23.663466       13.223956        0.000000  
    4          3.571449       -2.696641       -0.000000  
 --------------------------------------------------------
 Analytic gradient from two-electron contribution:   CPU 104.59 s  wall 36.96 s

 Total ccman2 time:   CPU 298.61 s  wall 89.76 s


 --------------------------------------------------------------
             Orbital Energies (a.u.) and Symmetries
 --------------------------------------------------------------

 Alpha MOs, Restricted
 -- Occupied --                  
-490.05  -80.02  -65.18  -58.54  -58.54  -15.65   -9.86   -7.56
  1 A'    2 A'    3 A'    4 A'    5 A'    6 A'    7 A'    8 A'                 
 -7.474  -7.464  -5.450  -5.448 -58.539  -7.464  -5.449  -3.215
  9 A'   10 A'   11 A'   12 A'    1 A"    2 A"    3 A"   13 A'                 
 -3.210  -3.197  -1.194  -0.983  -0.762  -0.586  -0.541  -0.429
 14 A'   15 A'   16 A'   17 A'   18 A'   19 A'   20 A'   21 A'                 
 -0.393  -3.210  -3.197  -0.502  -0.385
 22 A'    4 A"    5 A"    6 A"    7 A"                                         
 -- Virtual --                   
  0.050   0.062   0.071   0.080   0.105   0.125   0.156   0.167
 23 A'   24 A'   25 A'   26 A'   27 A'   28 A'   29 A'   30 A'                 
  0.175   0.222   0.237   0.308   0.329   0.378   0.488   0.530
 31 A'   32 A'   33 A'   34 A'   35 A'   36 A'   37 A'   38 A'                 
  0.584   0.604   0.723   0.777   0.790   0.846   0.877   1.037
 39 A'   40 A'   41 A'   42 A'   43 A'   44 A'   45 A'   46 A'                 
  1.082   1.149   1.175   1.290   1.457   1.690   1.827   1.943
 47 A'   48 A'   49 A'   50 A'   51 A'   52 A'   53 A'   54 A'                 
  2.263   2.278   2.339   2.511   2.793   2.862   2.992   4.292
 55 A'   56 A'   57 A'   58 A'   59 A'   60 A'   61 A'   62 A'                 
  4.467   4.550   4.610   4.908   7.187   7.579   8.223   8.299
 63 A'   64 A'   65 A'   66 A'   67 A'   68 A'   69 A'   70 A'                 
 14.818  14.908  36.679  49.458 166.203 293.899 294.0081028.394
 71 A'   72 A'   73 A'   74 A'   75 A'   76 A'   77 A'   78 A'                 
  0.004   0.090   0.125   0.245   0.396   0.573   0.761   0.773
  8 A"    9 A"   10 A"   11 A"   12 A"   13 A"   14 A"   15 A"                 
  0.833   0.897   1.111   1.663   1.814   2.214   2.377   2.430
 16 A"   17 A"   18 A"   19 A"   20 A"   21 A"   22 A"   23 A"                 
  4.245   4.537   4.585   8.205  14.746 293.882
 24 A"   25 A"   26 A"   27 A"   28 A"   29 A"                                 

 Beta MOs, Restricted
 -- Occupied --                  
-490.05  -80.02  -65.18  -58.54  -58.54  -15.65   -9.86   -7.56
  1 A'    2 A'    3 A'    4 A'    5 A'    6 A'    7 A'    8 A'                 
 -7.474  -7.464  -5.450  -5.448 -58.539  -7.464  -5.449  -3.215
  9 A'   10 A'   11 A'   12 A'    1 A"    2 A"    3 A"   13 A'                 
 -3.210  -3.197  -1.194  -0.983  -0.762  -0.586  -0.541  -0.429
 14 A'   15 A'   16 A'   17 A'   18 A'   19 A'   20 A'   21 A'                 
 -0.393  -3.210  -3.197  -0.502  -0.385
 22 A'    4 A"    5 A"    6 A"    7 A"                                         
 -- Virtual --                   
  0.050   0.062   0.071   0.080   0.105   0.125   0.156   0.167
 23 A'   24 A'   25 A'   26 A'   27 A'   28 A'   29 A'   30 A'                 
  0.175   0.222   0.237   0.308   0.329   0.378   0.488   0.530
 31 A'   32 A'   33 A'   34 A'   35 A'   36 A'   37 A'   38 A'                 
  0.584   0.604   0.723   0.777   0.790   0.846   0.877   1.037
 39 A'   40 A'   41 A'   42 A'   43 A'   44 A'   45 A'   46 A'                 
  1.082   1.149   1.175   1.290   1.457   1.690   1.827   1.943
 47 A'   48 A'   49 A'   50 A'   51 A'   52 A'   53 A'   54 A'                 
  2.263   2.278   2.339   2.511   2.793   2.862   2.992   4.292
 55 A'   56 A'   57 A'   58 A'   59 A'   60 A'   61 A'   62 A'                 
  4.467   4.550   4.610   4.908   7.187   7.579   8.223   8.299
 63 A'   64 A'   65 A'   66 A'   67 A'   68 A'   69 A'   70 A'                 
 14.818  14.908  36.679  49.458 166.203 293.899 294.0081028.394
 71 A'   72 A'   73 A'   74 A'   75 A'   76 A'   77 A'   78 A'                 
  0.004   0.090   0.125   0.245   0.396   0.573   0.761   0.773
  8 A"    9 A"   10 A"   11 A"   12 A"   13 A"   14 A"   15 A"                 
  0.833   0.897   1.111   1.663   1.814   2.214   2.377   2.430
 16 A"   17 A"   18 A"   19 A"   20 A"   21 A"   22 A"   23 A"                 
  4.245   4.537   4.585   8.205  14.746 293.882
 24 A"   25 A"   26 A"   27 A"   28 A"   29 A"                                 
 --------------------------------------------------------------

          Ground-State Mulliken Net Atomic Charges

     Atom                 Charge (a.u.)
  ----------------------------------------
      1 Br                   -0.009918
      2 N                    -0.257757
      3 P                     0.318743
      4 H                    -0.051069
  ----------------------------------------
  Sum of atomic charges =    -0.000000

 -----------------------------------------------------------------
                    Cartesian Multipole Moments
 -----------------------------------------------------------------
    Charge (ESU x 10^10)
                -0.0000
    Dipole Moment (Debye)
         X      -1.7701      Y      -1.1277      Z      -0.0000
       Tot       2.0988
    Quadrupole Moments (Debye-Ang)
        XX     -31.1712     XY      -0.1896     YY     -40.8831
        XZ       0.0000     YZ       0.0000     ZZ     -37.2505
    Octopole Moments (Debye-Ang^2)
       XXX      23.2589    XXY      -2.0399    XYY      14.3724
       YYY      -2.8896    XXZ      -0.0000    XYZ      -0.0000
       YYZ      -0.0000    XZZ       8.8543    YZZ      -0.5386
       ZZZ      -0.0000
    Hexadecapole Moments (Debye-Ang^3)
      XXXX    -442.8998   XXXY      -6.7598   XXYY     -99.6715
      XYYY      -2.2936   YYYY     -89.3323   XXXZ       0.0000
      XXYZ       0.0000   XYYZ       0.0000   YYYZ       0.0000
      XXZZ     -87.4721   XYZZ      -0.2647   YYZZ     -22.0862
      XZZZ       0.0000   YZZZ       0.0000   ZZZZ     -47.0397
 -----------------------------------------------------------------
 DrvMan completing analytic gradient of the correlated energy
 Correlated dipole moment
            1
    1  -0.6964048
    2  -0.4436600
    3  -0.0000000
 Energy read as -2968.660227639
 Full Analytical Gradient: (in a.u., or Hartree/Bohr)
             1             2             3             4
    1   -0.00000278    0.00002865   -0.00000747   -0.00001841
    2    0.00003229   -0.00005219   -0.00000096    0.00002086
    3   -0.00000000    0.00000000    0.00000000    0.00000000
 Gradient time:  CPU 0.79 s  wall 0.83 s
 Geometry Optimization Parameters
   NAtoms,    NIC,     NZ,  NCons,   NDum,   NFix, NCnnct, MaxDiis
        4      14       4       0       0       0       0       0

 Cartesian Hessian Update
 Hessian Updated using BFGS Update


** GEOMETRY OPTIMIZATION IN DELOCALIZED INTERNAL COORDINATES **
   Searching for a Minimum

   Optimization Cycle:   4

                       Coordinates (Angstroms)
     ATOM                X               Y               Z
      1  Br        1.0289011062   -0.0636362364    0.0000000000
      2  N        -0.6839682111    0.7714205194    0.0000000000
      3  P        -1.9096208011   -0.2687731084    0.0000000000
      4  H        -2.8941772290    0.7585445798    0.0000000000
   Point Group: cs    Number of degrees of freedom:     5


   Energy is  -2968.660227639

 Hessian Updated using BFGS Update

  5 Hessian modes will be used to form the next step
  Hessian Eigenvalues:
     0.136673    0.200662    0.234264    0.276082    0.498551

 Minimum Search - Taking Simple RFO Step
 Searching for Lamda that Minimizes Along All modes
 Value Taken    Lamda =   0.00000000
 Step Taken.  Stepsize is  0.000539

                             Maximum     Tolerance    Cnvgd?
         Gradient           0.000073      0.000300     YES
         Displacement       0.000341      0.001200     YES
         Energy change     -0.000000      0.000001     YES


                       Distance Matrix (Angstroms)
             Br(  1)   N (  2)   P (  3)
   N (  2)  1.905582
   P (  3)  2.945673  1.607553
   H (  4)  4.008307  2.210247  1.422931

 Final energy is   -2968.6602276390913     


 ******************************
 **  OPTIMIZATION CONVERGED  **
 ******************************

                       Coordinates (Angstroms)
     ATOM                X               Y               Z
      1  Br        1.0289011062   -0.0636362364    0.0000000000
      2  N        -0.6839682111    0.7714205194    0.0000000000
      3  P        -1.9096208011   -0.2687731084    0.0000000000
      4  H        -2.8941772290    0.7585445798    0.0000000000

Z-matrix Print:
$molecule
0 1
Br
N  1 1.905582
P  2 1.607553 1 113.689090
H  3 1.422931 2 93.461608 1 -180.000000 0
$end


 --------------------------------------------------------------
             Orbital Energies (a.u.) and Symmetries
 --------------------------------------------------------------

 Alpha MOs, Restricted
 -- Occupied --                  
-490.05  -80.02  -65.18  -58.54  -58.54  -15.65   -9.86   -7.56
  1 A'    2 A'    3 A'    4 A'    5 A'    6 A'    7 A'    8 A'                 
 -7.474  -7.464  -5.450  -5.448 -58.539  -7.464  -5.449  -3.215
  9 A'   10 A'   11 A'   12 A'    1 A"    2 A"    3 A"   13 A'                 
 -3.210  -3.197  -1.194  -0.983  -0.762  -0.586  -0.541  -0.429
 14 A'   15 A'   16 A'   17 A'   18 A'   19 A'   20 A'   21 A'                 
 -0.393  -3.210  -3.197  -0.502  -0.385
 22 A'    4 A"    5 A"    6 A"    7 A"                                         
 -- Virtual --                   
  0.050   0.062   0.071   0.080   0.105   0.125   0.156   0.167
 23 A'   24 A'   25 A'   26 A'   27 A'   28 A'   29 A'   30 A'                 
  0.175   0.222   0.237   0.308   0.329   0.378   0.488   0.530
 31 A'   32 A'   33 A'   34 A'   35 A'   36 A'   37 A'   38 A'                 
  0.584   0.604   0.723   0.777   0.790   0.846   0.877   1.037
 39 A'   40 A'   41 A'   42 A'   43 A'   44 A'   45 A'   46 A'                 
  1.082   1.149   1.175   1.290   1.457   1.690   1.827   1.943
 47 A'   48 A'   49 A'   50 A'   51 A'   52 A'   53 A'   54 A'                 
  2.263   2.278   2.339   2.511   2.793   2.862   2.992   4.292
 55 A'   56 A'   57 A'   58 A'   59 A'   60 A'   61 A'   62 A'                 
  4.467   4.550   4.610   4.908   7.187   7.579   8.223   8.299
 63 A'   64 A'   65 A'   66 A'   67 A'   68 A'   69 A'   70 A'                 
 14.818  14.908  36.679  49.458 166.203 293.899 294.0081028.394
 71 A'   72 A'   73 A'   74 A'   75 A'   76 A'   77 A'   78 A'                 
  0.004   0.090   0.125   0.245   0.396   0.573   0.761   0.773
  8 A"    9 A"   10 A"   11 A"   12 A"   13 A"   14 A"   15 A"                 
  0.833   0.897   1.111   1.663   1.814   2.214   2.377   2.430
 16 A"   17 A"   18 A"   19 A"   20 A"   21 A"   22 A"   23 A"                 
  4.245   4.537   4.585   8.205  14.746 293.882
 24 A"   25 A"   26 A"   27 A"   28 A"   29 A"                                 

 Beta MOs, Restricted
 -- Occupied --                  
-490.05  -80.02  -65.18  -58.54  -58.54  -15.65   -9.86   -7.56
  1 A'    2 A'    3 A'    4 A'    5 A'    6 A'    7 A'    8 A'                 
 -7.474  -7.464  -5.450  -5.448 -58.539  -7.464  -5.449  -3.215
  9 A'   10 A'   11 A'   12 A'    1 A"    2 A"    3 A"   13 A'                 
 -3.210  -3.197  -1.194  -0.983  -0.762  -0.586  -0.541  -0.429
 14 A'   15 A'   16 A'   17 A'   18 A'   19 A'   20 A'   21 A'                 
 -0.393  -3.210  -3.197  -0.502  -0.385
 22 A'    4 A"    5 A"    6 A"    7 A"                                         
 -- Virtual --                   
  0.050   0.062   0.071   0.080   0.105   0.125   0.156   0.167
 23 A'   24 A'   25 A'   26 A'   27 A'   28 A'   29 A'   30 A'                 
  0.175   0.222   0.237   0.308   0.329   0.378   0.488   0.530
 31 A'   32 A'   33 A'   34 A'   35 A'   36 A'   37 A'   38 A'                 
  0.584   0.604   0.723   0.777   0.790   0.846   0.877   1.037
 39 A'   40 A'   41 A'   42 A'   43 A'   44 A'   45 A'   46 A'                 
  1.082   1.149   1.175   1.290   1.457   1.690   1.827   1.943
 47 A'   48 A'   49 A'   50 A'   51 A'   52 A'   53 A'   54 A'                 
  2.263   2.278   2.339   2.511   2.793   2.862   2.992   4.292
 55 A'   56 A'   57 A'   58 A'   59 A'   60 A'   61 A'   62 A'                 
  4.467   4.550   4.610   4.908   7.187   7.579   8.223   8.299
 63 A'   64 A'   65 A'   66 A'   67 A'   68 A'   69 A'   70 A'                 
 14.818  14.908  36.679  49.458 166.203 293.899 294.0081028.394
 71 A'   72 A'   73 A'   74 A'   75 A'   76 A'   77 A'   78 A'                 
  0.004   0.090   0.125   0.245   0.396   0.573   0.761   0.773
  8 A"    9 A"   10 A"   11 A"   12 A"   13 A"   14 A"   15 A"                 
  0.833   0.897   1.111   1.663   1.814   2.214   2.377   2.430
 16 A"   17 A"   18 A"   19 A"   20 A"   21 A"   22 A"   23 A"                 
  4.245   4.537   4.585   8.205  14.746 293.882
 24 A"   25 A"   26 A"   27 A"   28 A"   29 A"                                 
 --------------------------------------------------------------

          Ground-State Mulliken Net Atomic Charges

     Atom                 Charge (a.u.)
  ----------------------------------------
      1 Br                   -0.009918
      2 N                    -0.257757
      3 P                     0.318743
      4 H                    -0.051069
  ----------------------------------------
  Sum of atomic charges =    -0.000000

 -----------------------------------------------------------------
                    Cartesian Multipole Moments
 -----------------------------------------------------------------
    Charge (ESU x 10^10)
                -0.0000
    Dipole Moment (Debye)
         X      -1.7701      Y      -1.1277      Z      -0.0000
       Tot       2.0988
    Quadrupole Moments (Debye-Ang)
        XX     -31.1712     XY      -0.1896     YY     -40.8831
        XZ       0.0000     YZ       0.0000     ZZ     -37.2505
    Octopole Moments (Debye-Ang^2)
       XXX      23.2589    XXY      -2.0399    XYY      14.3724
       YYY      -2.8896    XXZ      -0.0000    XYZ      -0.0000
       YYZ      -0.0000    XZZ       8.8543    YZZ      -0.5386
       ZZZ      -0.0000
    Hexadecapole Moments (Debye-Ang^3)
      XXXX    -442.8998   XXXY      -6.7598   XXYY     -99.6715
      XYYY      -2.2936   YYYY     -89.3323   XXXZ       0.0000
      XXYZ       0.0000   XYYZ       0.0000   YYYZ       0.0000
      XXZZ     -87.4721   XYZZ      -0.2647   YYZZ     -22.0862
      XZZZ       0.0000   YZZZ       0.0000   ZZZZ     -47.0397
 -----------------------------------------------------------------
Archival summary:
1\1\garfield\OPT\ProcedureUnspecified\BasisUnspecified\r1111\taweetha\WedNov2822:50:562018WedNov2822:50:562018\0\\#,OPT,ProcedureUnspecified,BasisUnspecified,\\0,1\Br\N,1,1.90558\P,2,1.60755,1,113.689\H,3,1.42293,2,93.4616,1,-180,0\\HF=-2968.06853\\@

 Total job time:  396.26s(wall), 1250.46s(cpu) 
 Wed Nov 28 22:50:56 2018

        *************************************************************
        *                                                           *
        *  Thank you very much for using Q-Chem.  Have a nice day.  *
        *                                                           *
        *************************************************************
