# Supplementary material for: Geometric and energetic data from ab initio calculations of haloethene, haloimine, halomethylenephosphine, haloiminophosphine, halodiazene, halodiphosphene and halocyclopropane
Source: Data Brief. 2019 Nov 2;27:104738. doi: 10.1016/j.dib.2019.104738 (PMC6861602; doi:10.1016/j.dib.2019.104738)
Supplement: Multimedia component 7 [file mmc7.zip › NP/CCSD/BrENPEI.out]

Q-Chem Developer Version!
                  Welcome to Q-Chem
     A Quantum Leap Into The Future Of Chemistry


 Q-Chem 5.1, Q-Chem, Inc., Pleasanton, CA (2018)

 Yihan Shao,  Zhengting Gan,  E. Epifanovsky,  A. T. B. Gilbert,  M. Wormit,  
 J. Kussmann,  A. W. Lange,  A. Behn,  Jia Deng,  Xintian Feng,  D. Ghosh,  
 M. Goldey,  P. R. Horn,  L. D. Jacobson,  I. Kaliman,  T. Kus,  A. Landau,  
 Jie Liu,  E. I. Proynov,  R. M. Richard,  R. P. Steele,  E. J. Sundstrom,  
 H. L. Woodcock III,  P. M. Zimmerman,  D. Zuev,  B. Albrecht,  E. Alguire,  
 S. A. Baeppler,  D. Barton,  Z. Benda,  Y. A. Bernard,  E. J. Berquist,  
 K. B. Bravaya,  H. Burton,  D. Casanova,  Chun-Min Chang,  Yunqing Chen,  
 A. Chien,  K. D. Closser,  M. P. Coons,  S. Coriani,  S. Dasgupta,  
 A. L. Dempwolff,  M. Diedenhofen,  Hainam Do,  R. G. Edgar,  Po-Tung Fang,  
 S. Faraji,  S. Fatehi,  Qingguo Feng,  K. D. Fenk,  J. Fosso-Tande,  
 Qinghui Ge,  A. Ghysels,  G. Gidofalvi,  J. Gomes,  J. Gonthier,  A. Gunina,  
 D. Hait,  M. W. D. Hanson-Heine,  P. H. P. Harbach,  A. W. Hauser,  
 J. E. Herr,  E. G. Hohenstein,  Z. C. Holden,  Kerwin Hui,  B. C. Huynh,  
 T.-C. Jagau,  Hyunjun Ji,  B. Kaduk,  K. Khistyaev,  Jaehoon Kim,  
 P. Klunzinger,  K. Koh,  D. Kosenkov,  L. Koulias,  T. Kowalczyk,  
 C. M. Krauter,  A. Kunitsa,  Ka Un Lao,  A. Laurent,  K. V. Lawler,  
 Joonho Lee,  D. Lefrancois,  S. Lehtola,  D. S. Levine,  Yi-Pei Li,  
 You-Sheng Lin,  Fenglai Liu,  E. Livshits,  A. Luenser,  P. Manohar,  
 E. Mansoor,  S. F. Manzer,  Shan-Ping Mao,  Yuezhi Mao,  N. Mardirossian,  
 A. V. Marenich,  T. Markovich,  L. A. Martinez-Martinez,  S. A. Maurer,  
 N. J. Mayhall,  S. C. McKenzie,  J.-M. Mewes,  A. F. Morrison,  
 J. W. Mullinax,  K. Nanda,  T. S. Nguyen-Beck,  R. Olivares-Amaya,  
 J. A. Parkhill,  T. M. Perrine,  F. Plasser,  P. Pokhilko,  S. Prager,  
 A. Prociuk,  E. Ramos,  D. R. Rehn,  F. Rob,  M. Schneider,  N. Sergueev,  
 S. M. Sharada,  S. Sharma,  D. W. Small,  T. Stauch,  T. Stein,  
 Yu-Chuan Su,  A. J. W. Thom,  A. Tkatchenko,  T. Tsuchimochi,  N. M. Tubman,  
 L. Vogt,  M. L. Vidal,  O. Vydrov,  M. A. Watson,  J. Wenzel,  
 M. de Wergifosse,  T. A. Wesolowski,  A. White,  J. Witte,  A. Yamada,  
 Jun Yang,  K. Yao,  S. Yeganeh,  S. R. Yost,  Zhi-Qiang You,  A. Zech,  
 Igor Ying Zhang,  Xing Zhang,  Yan Zhao,  Ying Zhu,  B. R. Brooks,  
 G. K. L. Chan,  C. J. Cramer,  M. S. Gordon,  W. J. Hehre,  A. Klamt,  
 M. W. Schmidt,  C. D. Sherrill,  D. G. Truhlar,  A. Aspuru-Guzik,  R. Baer,  
 A. T. Bell,  N. A. Besley,  Jeng-Da Chai,  A. E. DePrince, III,  
 R. A. DiStasio Jr.,  A. Dreuw,  B. D. Dunietz,  T. R. Furlani,  
 Chao-Ping Hsu,  Yousung Jung,  Jing Kong,  D. S. Lambrecht,  WanZhen Liang,  
 C. Ochsenfeld,  V. A. Rassolov,  L. V. Slipchenko,  J. E. Subotnik,  
 T. Van Voorhis,  J. M. Herbert,  A. I. Krylov,  P. M. W. Gill,  M. Head-Gordon

 Contributors to earlier versions of Q-Chem not listed above: 
 R. D. Adamson,  B. Austin,  J. Baker,  G. J. O. Beran,  K. Brandhorst,  
 S. T. Brown,  E. F. C. Byrd,  A. K. Chakraborty,  C.-L. Cheng,  
 Siu Hung Chien,  D. M. Chipman,  D. L. Crittenden,  H. Dachsel,  
 R. J. Doerksen,  A. D. Dutoi,  L. Fusti-Molnar,  W. A. Goddard III,  
 A. Golubeva-Zadorozhnaya,  S. R. Gwaltney,  G. Hawkins,  A. Heyden,  
 S. Hirata,  G. Kedziora,  F. J. Keil,  C. Kelley,  Jihan Kim,  R. A. King,  
 R. Z. Khaliullin,  P. P. Korambath,  W. Kurlancheek,  A. M. Lee,  M. S. Lee,  
 S. V. Levchenko,  Ching Yeh Lin,  D. Liotard,  R. C. Lochan,  I. Lotan,  
 P. E. Maslen,  N. Nair,  D. P. O'Neill,  D. Neuhauser,  E. Neuscamman,  
 C. M. Oana,  R. Olson,  B. Peters,  R. Peverati,  P. A. Pieniazek,  
 Y. M. Rhee,  J. Ritchie,  M. A. Rohrdanz,  E. Rosta,  N. J. Russ,  
 H. F. Schaefer III,  N. E. Schultz,  N. Shenvi,  A. C. Simmonett,  A. Sodt,  
 D. Stuck,  K. S. Thanthiriwatte,  V. Vanovschi,  Tao Wang,  A. Warshel,  
 C. F. Williams,  Q. Wu,  X. Xu,  W. Zhang

 Please cite Q-Chem as follows:
 Y. Shao et al., Mol. Phys. 113, 184-215 (2015)
 DOI: 10.1080/00268976.2014.952696

 Q-Chem 5.1.2 for Intel X86 EM64T Linux

 Parts of Q-Chem use Armadillo 8.300.2 (Tropical Shenanigans).
 http://arma.sourceforge.net/

 Q-Chem begins on Wed Nov 28 22:57:38 2018  

Host: 
0

     Scratch files written to /scratch/taweetham/qchem6923//
Input Ideriv = 1
Curr. Ideriv = -1
Max.  Ideriv = 1

Checking the input file for inconsistencies... 	...done.

--------------------------------------------------------------
User input:
--------------------------------------------------------------
Br=I_E.out
$molecule
0 1
I 
P  1 2.491337
N  2 1.592088 1 99.855063
Br 3 1.911897 2 113.291810 1 -180.000000 0
$end

$rem
   JOB_TYPE	OPTIMIZATION
   BASIS	6-311++G**
   METHOD	ccsd
   MEM_TOTAL	31000
   N_FROZEN_CORE      FC
$end


--------------------------------------------------------------
 ----------------------------------------------------------------
             Standard Nuclear Orientation (Angstroms)
    I     Atom           X                Y                Z
 ----------------------------------------------------------------
    1      I       2.1170549742    -0.1141036016    -0.0000000000
    2      P      -0.1672789923     0.8801691866     0.0000000000
    3      N      -1.0431473901    -0.4493415315     0.0000000000
    4      Br     -2.9255056290    -0.1145616055    -0.0000000000
 ----------------------------------------------------------------
 Molecular Point Group                 Cs    NOp =  2
 Largest Abelian Subgroup              Cs    NOp =  2
 Nuclear Repulsion Energy =   622.7699442160 hartrees
 There are       55 alpha and       55 beta electrons
 Requested basis set is 6-311++G(d,p)
 There are 62 shells and 162 basis functions
 Total memory of 31000MB is distributed as follows: 
   QALLOC including MEM_STATIC uses 192MB
   MEM_STATIC is set to 192MB
   CCMAN JOB total memory use is  30808MB
 Warning: actual memory use might exceed 31000MB

 Total QAlloc Memory Limit    192 MB
 Mega-Array Size       188 MB
 MEM_STATIC part       192 MB
 A cutoff of  1.0D-14 yielded   1516 shell pairs
 There are     11050 function pairs (     12463 Cartesian)

 -------------------------------------------------------
 OpenMP Integral Computing Module                       
 Release: version 1.0, May 2013, Q-Chem Inc. Pittsburgh 
 -------------------------------------------------------
 Integral Job Info:
 Integral job number is                      11
 Integral operator is                         1
 short-range coefficients                     0
 long-range coefficients              100000000
 Omega coefficients                           0
 if combine SR and LR in K                    0
 Integral screening is                        0
 Integral computing path is                   2
 max size of driver memory is            800000
 size of driver memory is                593474
 size of scratch memory is             29623520
 max col of scratch BK array               1296
 max len of scratch array in speh3          155
 max len of scratch index in speh4           18
 max int batch size is                      520
 min int batch size is                       52
 fixed nKL is                                45
 max L of basis functions is                  2
 order of int derivative is                   0
 number of shells is                         62
 number of basis is                         172
 number of cartesian basis is               172
 number of contracted shell pairs          1516
 number of primitive shell pairs           3492
 maxK2 (contraction) of shell pair           36
 max number of K2 of shell pair               1
 max number of CS2 of shell pair            230
 max number of PS2 of shell pair            230
 mem total for path MDJ                  526780
 -------------------------------------------------------
 Smallest overlap matrix eigenvalue = 2.46E-03

 Scale SEOQF with 1.000000e-01/1.000000e-01/1.000000e-01

 Standard Electronic Orientation quadrupole field applied
 Nucleus-field energy     =     0.0000000205 hartrees
 Guess from superposition of atomic densities
 Warning:  Energy on first SCF cycle will be non-variational
 SAD guess density has 110.000000 electrons

 -----------------------------------------------------------------------
  General SCF calculation program by
  Eric Jon Sundstrom, Paul Horn, Yuezhi Mao, Dmitri Zuev, Alec White,
  David Stuck, Shaama M.S., Shane Yost, Joonho Lee, David Small,
  Daniel Levine, Susi Lehtola, Hugh Burton, Evgeny Epifanovsky
 -----------------------------------------------------------------------
 Hartree-Fock
 using 4 threads for integral computing
 -------------------------------------------------------
 OpenMP Integral computing Module                
 Release: version 2.0, May 2017, Q-Chem Inc. Pleasanton 
 -------------------------------------------------------
 A restricted SCF calculation will be
 performed using DIIS
 SCF converges when DIIS error is below 1.0e-08
 ---------------------------------------
  Cycle       Energy         DIIS error
 ---------------------------------------
    1   -9884.6072869681      3.41e-02  
    2   -9884.2732218950      3.60e-03  
    3   -9884.3182979055      1.80e-03  
    4   -9884.3311359430      3.89e-04  
    5   -9884.3323520677      2.07e-04  
    6   -9884.3326302324      8.56e-05  
    7   -9884.3327313194      4.29e-05  
    8   -9884.3327587769      2.96e-05  
    9   -9884.3327667526      8.47e-06  
   10   -9884.3327681672      3.37e-06  
   11   -9884.3327683537      1.36e-06  
   12   -9884.3327683806      4.42e-07  
   13   -9884.3327683832      8.45e-08  
   14   -9884.3327683834      3.12e-08  
   15   -9884.3327683833      9.40e-09  Convergence criterion met
 ---------------------------------------
 SCF time:   CPU 18.68s  wall 5.00s 
 SCF   energy in the final basis set =    -9884.3327683833
 Total energy in the final basis set =    -9884.3327683833


 ------------------------------------------------------------------------------

   CCMAN2: suite of methods based on coupled cluster
           and equation of motion theories.

   Components:
   * libvmm-1.3-trunk
     by Evgeny Epifanovsky, Ilya Kaliman.
   * libtensor-2.5-trunk
     by Evgeny Epifanovsky, Michael Wormit, Dmitry Zuev, Sam Manzer, 
        Ilya Kaliman.
   * libcc-2.5-trunk
     by Evgeny Epifanovsky, Arik Landau, Tomasz Kus, Kirill Khistyaev, 
        Dmitry Zuev, Prashant Manohar, Xintian Feng, Anna Krylov, 
        Matthew Goldey, Alec White, Thomas Jagau, Kaushik Nanda, 
        Anastasia Gunina, Alexander Kunitsa, Joonho Lee.

   CCMAN original authors:
   Anna I. Krylov, C. David Sherrill, Steven R. Gwaltney,
   Edward F. C. Byrd (2000)
   Sergey V. Levchenko, Lyudmila V. Slipchenko, Tao Wang,
   Ana-Maria C. Cristian (2003)
   Piotr A. Pieniazek, C. Melania Oana, Evgeny Epifanovsky (2007)
   Prashant Manohar (2009)

 ------------------------------------------------------------------------------


 Allocating and initializing 30808MB of RAM...
 Calculation will run on 4 cores.


 Alpha MOs, Restricted
 -- Occupied --                  
******* -490.07 -180.88 -169.68 -169.68 -169.68  -80.06  -65.20
  1 A'    2 A'    3 A'    4 A'    1 A"    5 A'    6 A'    7 A'                 
-58.560 -58.558 -58.558 -37.932 -33.119 -33.116 -33.116 -24.303
  8 A'    2 A"    9 A'   10 A'   11 A'    3 A"   12 A'   13 A'                 
-24.302 -24.302 -24.299 -24.299 -15.657  -9.878  -7.601  -7.494
  4 A"   14 A'    5 A"   15 A'   16 A'   17 A'   18 A'   19 A'                 
 -7.482  -7.482  -7.249  -5.493  -5.492  -5.492  -5.481  -5.472
  6 A"   20 A'   21 A'   22 A'    7 A"   23 A'   24 A'    8 A"                 
 -5.471  -3.234  -3.229  -3.229  -3.215  -3.215  -2.404  -2.400
 25 A'   26 A'    9 A"   27 A'   28 A'   10 A"   29 A'   11 A"                 
 -2.399  -2.389  -2.388  -1.216  -1.004  -0.873  -0.723  -0.565
 30 A'   12 A"   31 A'   32 A'   33 A'   34 A'   35 A'   36 A'                 
 -0.560  -0.525  -0.429  -0.424  -0.399  -0.387  -0.375
 37 A'   13 A"   38 A'   14 A"   39 A'   40 A'   15 A"                         
 -- Virtual --                   
 -0.007   0.023   0.055   0.072   0.078   0.086   0.091   0.118
 16 A"   41 A'   42 A'   43 A'   44 A'   17 A"   45 A'   46 A'                 
  0.123   0.144   0.165   0.188   0.222   0.233   0.279   0.290
 18 A"   47 A'   48 A'   49 A'   50 A'   19 A"   51 A'   52 A'                 
  0.322   0.326   0.374   0.382   0.396   0.472   0.529   0.531
 53 A'   20 A"   54 A'   55 A'   21 A"   56 A'   22 A"   57 A'                 
  0.544   0.572   0.577   0.585   0.591   0.627   0.677   0.731
 58 A'   23 A"   59 A'   24 A"   60 A'   61 A'   62 A'   63 A'                 
  0.754   0.759   0.780   0.814   0.842   0.875   0.907   0.931
 25 A"   26 A"   64 A'   65 A'   66 A'   27 A"   28 A"   67 A'                 
  1.060   1.088   1.096   1.137   1.160   1.293   1.436   1.543
 68 A'   69 A'   29 A"   70 A'   71 A'   72 A'   73 A'   30 A"                 
  1.566   1.633   1.766   1.848   1.898   2.198   2.253   2.281
 74 A'   75 A'   31 A"   76 A'   77 A'   32 A"   78 A'   79 A'                 
  2.363   2.416   2.466   2.767   2.926   4.233   4.262   4.438
 33 A"   34 A"   80 A'   81 A'   82 A'   35 A"   83 A'   84 A'                 
  4.481   4.487   4.491   4.521   4.528   4.549   4.566   4.599
 36 A"   85 A'   37 A"   38 A"   86 A'   87 A'   39 A"   88 A'                 
  4.639   4.764   4.897   6.531   6.546   6.575   7.204   7.486
 89 A'   90 A'   91 A'   40 A"   92 A'   93 A'   94 A'   95 A'                 
  8.188   8.205   8.279  14.702  14.799  14.876  28.872  29.529
 41 A"   96 A'   97 A'   42 A"   98 A'   99 A'  100 A'   43 A"                 
 29.540  29.563  29.874  29.877  29.878  29.898  29.960  36.667
101 A'  102 A'   44 A"  103 A'   45 A"  104 A'  105 A'  106 A'                 
 49.468 130.589 130.598 130.621 154.270 166.102 293.863 293.880
107 A'   46 A"  108 A'  109 A'  110 A'  111 A'   47 A"  112 A'                 
293.9871028.4101912.188
113 A'  114 A'  115 A'                                                         

 Beta MOs, Restricted
 -- Occupied --                  
******* -490.07 -180.88 -169.68 -169.68 -169.68  -80.06  -65.20
  1 A'    2 A'    3 A'    4 A'    1 A"    5 A'    6 A'    7 A'                 
-58.560 -58.558 -58.558 -37.932 -33.119 -33.116 -33.116 -24.303
  8 A'    2 A"    9 A'   10 A'   11 A'    3 A"   12 A'   13 A'                 
-24.302 -24.302 -24.299 -24.299 -15.657  -9.878  -7.601  -7.494
  4 A"   14 A'    5 A"   15 A'   16 A'   17 A'   18 A'   19 A'                 
 -7.482  -7.482  -7.249  -5.493  -5.492  -5.492  -5.481  -5.472
  6 A"   20 A'   21 A'   22 A'    7 A"   23 A'   24 A'    8 A"                 
 -5.471  -3.234  -3.229  -3.229  -3.215  -3.215  -2.404  -2.400
 25 A'   26 A'    9 A"   27 A'   28 A'   10 A"   29 A'   11 A"                 
 -2.399  -2.389  -2.388  -1.216  -1.004  -0.873  -0.723  -0.565
 30 A'   12 A"   31 A'   32 A'   33 A'   34 A'   35 A'   36 A'                 
 -0.560  -0.525  -0.429  -0.424  -0.399  -0.387  -0.375
 37 A'   13 A"   38 A'   14 A"   39 A'   40 A'   15 A"                         
 -- Virtual --                   
 -0.007   0.023   0.055   0.072   0.078   0.086   0.091   0.118
 16 A"   41 A'   42 A'   43 A'   44 A'   17 A"   45 A'   46 A'                 
  0.123   0.144   0.165   0.188   0.222   0.233   0.279   0.290
 18 A"   47 A'   48 A'   49 A'   50 A'   19 A"   51 A'   52 A'                 
  0.322   0.326   0.374   0.382   0.396   0.472   0.529   0.531
 53 A'   20 A"   54 A'   55 A'   21 A"   56 A'   22 A"   57 A'                 
  0.544   0.572   0.577   0.585   0.591   0.627   0.677   0.731
 58 A'   23 A"   59 A'   24 A"   60 A'   61 A'   62 A'   63 A'                 
  0.754   0.759   0.780   0.814   0.842   0.875   0.907   0.931
 25 A"   26 A"   64 A'   65 A'   66 A'   27 A"   28 A"   67 A'                 
  1.060   1.088   1.096   1.137   1.160   1.293   1.436   1.543
 68 A'   69 A'   29 A"   70 A'   71 A'   72 A'   73 A'   30 A"                 
  1.566   1.633   1.766   1.848   1.898   2.198   2.253   2.281
 74 A'   75 A'   31 A"   76 A'   77 A'   32 A"   78 A'   79 A'                 
  2.363   2.416   2.466   2.767   2.926   4.233   4.262   4.438
 33 A"   34 A"   80 A'   81 A'   82 A'   35 A"   83 A'   84 A'                 
  4.481   4.487   4.491   4.521   4.528   4.549   4.566   4.599
 36 A"   85 A'   37 A"   38 A"   86 A'   87 A'   39 A"   88 A'                 
  4.639   4.764   4.897   6.531   6.546   6.575   7.204   7.486
 89 A'   90 A'   91 A'   40 A"   92 A'   93 A'   94 A'   95 A'                 
  8.188   8.205   8.279  14.702  14.799  14.876  28.872  29.529
 41 A"   96 A'   97 A'   42 A"   98 A'   99 A'  100 A'   43 A"                 
 29.540  29.563  29.874  29.877  29.878  29.898  29.960  36.667
101 A'  102 A'   44 A"  103 A'   45 A"  104 A'  105 A'  106 A'                 
 49.468 130.589 130.598 130.621 154.270 166.102 293.863 293.880
107 A'   46 A"  108 A'  109 A'  110 A'  111 A'   47 A"  112 A'                 
293.9871028.4101912.188
113 A'  114 A'  115 A'                                                         

 Occupation and symmetry of molecular orbitals

 Point group: Cs (2 irreducible representations).

                           A'   A"    All 
 ------------------------------------------
 All molecular orbitals:
  - Alpha                  115  47    162 
  - Beta                   115  47    162 
 ------------------------------------------
 Alpha orbitals:
  - Frozen occupied        25   8     33  
  - Active occupied        15   7     22  
  - Active virtual         75   32    107 
  - Frozen virtual         0    0     0   
 ------------------------------------------
 Beta orbitals:
  - Frozen occupied        25   8     33  
  - Active occupied        15   7     22  
  - Active virtual         75   32    107 
  - Frozen virtual         0    0     0   
 ------------------------------------------

 Import integrals:   CPU 0.00 s  wall 0.00 s

 Import integrals:   CPU 113.64 s  wall 30.25 s

 MP2 amplitudes:   CPU 0.25 s  wall 0.23 s

Running a double precision version
           CCSD T amplitudes will be solved using DIIS.

           Start     Size      MaxIter   EConv     TConv     
           3         7         100       1.00e-07  1.00e-05  
 ------------------------------------------------------------------------------
           Energy (a.u.)   Ediff      Tdiff       Comment
 ------------------------------------------------------------------------------
         -9885.11437731                           
     1   -9885.08882385   2.56e-02   8.31e-01     
     2   -9885.11553084   2.67e-02   1.18e-01     
     3   -9885.11358160   1.95e-03   5.24e-02     
     4   -9885.11624080   2.66e-03   1.65e-02     Switched to DIIS steps.
     5   -9885.11713552   8.95e-04   1.30e-02     
     6   -9885.11717088   3.54e-05   2.82e-03     
     7   -9885.11717327   2.39e-06   1.45e-03     
     8   -9885.11718009   6.82e-06   3.33e-04     
     9   -9885.11718180   1.71e-06   2.41e-04     
    10   -9885.11718106   7.37e-07   7.66e-05     
    11   -9885.11718137   3.04e-07   3.08e-05     
    12   -9885.11718122   1.47e-07   1.54e-05     
    13   -9885.11718121   6.13e-09   4.44e-06     
 ------------------------------------------------------------------------------
         -9885.11718121                           CCSD T converged.

End of double precision
 SCF energy                 = -9884.33276838
 MP2 energy                 = -9885.11437731
 CCSD correlation energy     =    -0.78441283
 CCSD total energy           = -9885.11718121

 CCSD  T1^2 = 0.0144  T2^2 = 0.3006  Leading amplitudes:

 Amplitude    Orbitals with energies
  0.0397       14 (A") A                 ->    16 (A") A                  
              -0.4241                         -0.0072                     
  0.0397       14 (A") B                 ->    16 (A") B                  
              -0.4241                         -0.0072                     
  0.0169       13 (A") A                 ->    16 (A") A                  
              -0.5251                         -0.0072                     
  0.0169       13 (A") B                 ->    16 (A") B                  
              -0.5251                         -0.0072                     

 Amplitude    Orbitals with energies
 -0.0645       13 (A") A     13 (A") B   ->    16 (A") A     16 (A") B    
              -0.5251       -0.5251           -0.0072       -0.0072       
  0.0645       13 (A") A     13 (A") B   ->    16 (A") B     16 (A") A    
              -0.5251       -0.5251           -0.0072       -0.0072       
  0.0645       13 (A") B     13 (A") A   ->    16 (A") A     16 (A") B    
              -0.5251       -0.5251           -0.0072       -0.0072       
 -0.0645       13 (A") B     13 (A") A   ->    16 (A") B     16 (A") A    
              -0.5251       -0.5251           -0.0072       -0.0072       

 Computing CCSD intemediates for later calculations in double precision
 Finished.

Running a double precision version
           CCSD Lambda amplitudes will be solved using DIIS.
           Start     Size      MaxIter   EConv     LConv     
           3         7         100       1.00e-07  1.00e-05  
 ------------------------------------------------------------------------------
            Enorm      Ldiff       Comment
 ------------------------------------------------------------------------------
     1     5.94e-02   4.42e-02     
     2     1.55e-02   5.52e-03     
     3     6.56e-03   2.11e-03     
     4     3.85e-03   1.23e-03     Switched to DIIS steps.
     5     1.25e-03   7.09e-04     
     6     6.30e-04   2.05e-04     
     7     2.12e-04   5.31e-05     
     8     1.02e-04   1.54e-06     
     9     3.54e-05   4.50e-06     
    10     1.40e-05   2.11e-06     
    11     5.95e-06   5.23e-07     
    12     2.51e-06   1.93e-07     
    13     1.22e-06   1.89e-07     
    14     5.78e-07   5.61e-08     
    15     3.02e-07   5.58e-08     
    16     1.43e-07   2.03e-08     
    17     7.58e-08   8.49e-09     
 ------------------------------------------------------------------------------
                                   CCSD Lambda converged.

 Computing density matrices in double precision...
           Orbital response amplitudes will be solved using DIIS.
           Start     Size      MaxIter   EConv     LConv     
           3         7         100       1.00e-06  1.00e-06  
 ------------------------------------------------------------------------------
            Enorm      Ldiff       Comment
 ------------------------------------------------------------------------------
     1     1.18e-01   4.54e-03     
     2     1.13e-01   6.04e-03     
     3     1.39e-01   2.76e-02     
     4     2.71e-02   5.40e-02     Switched to DIIS steps.
     5     7.18e-03   8.80e-03     
     6     1.44e-03   4.08e-04     
     7     9.36e-04   1.56e-04     
     8     3.20e-04   1.71e-04     
     9     5.75e-05   4.43e-05     
    10     2.52e-05   9.05e-06     
    11     6.65e-06   1.51e-06     
    12     2.87e-06   8.62e-07     
    13     7.95e-07   5.38e-07     
 ------------------------------------------------------------------------------
                                   Orbital response converged.

 Computing density matrices... Done.
 CCSD calculation:   CPU 1331.64 s  wall 343.63 s

 Transferring MO TPDM to AO TPDM
 Transferring g2_o1o1o1o1
 Transferring g2_o1o1o1v1
 Transferring g2_o1o1v1v1
 Transferring g2_o1v1o1v1
 Transferring g2_o1v1v1v1
 Transferring g2_v1v1v1v1
 Adding separable TPDM
 Computing TPDM gradient
 --------------------------------------------------------
 2e gradient
  Atom          X               Y               Z
 --------------------------------------------------------
    1        -64.972191       13.555226       -0.000000  
    2         12.219968      -33.682237        0.000000  
    3         -0.915568       18.060706       -0.000000  
    4         53.667791        2.066305       -0.000000  
 --------------------------------------------------------
 --------------------------------------------------------
 Final gradient
  Atom          X               Y               Z
 --------------------------------------------------------
    1        -64.972191       13.555226       -0.000000  
    2         12.219968      -33.682237        0.000000  
    3         -0.915568       18.060706       -0.000000  
    4         53.667791        2.066305       -0.000000  
 --------------------------------------------------------
 Analytic gradient from two-electron contribution:   CPU 561.63 s  wall 188.52 s

 Total ccman2 time:   CPU 2014.58 s  wall 565.16 s


 --------------------------------------------------------------
             Orbital Energies (a.u.) and Symmetries
 --------------------------------------------------------------

 Alpha MOs, Restricted
 -- Occupied --                  
******* -490.07 -180.88 -169.68 -169.68  -80.06  -65.20  -58.56
  1 A'    2 A'    3 A'    4 A'    5 A'    6 A'    7 A'    8 A'                 
-58.558 -37.932 -33.119 -33.116 -24.303 -24.302 -24.299 -15.657
  9 A'   10 A'   11 A'   12 A'   13 A'   14 A'   15 A'   16 A'                 
 -9.878  -7.601  -7.494  -7.482  -7.249  -5.493  -5.492  -5.481
 17 A'   18 A'   19 A'   20 A'   21 A'   22 A'   23 A'   24 A'                 
 -5.471-169.684 -58.558 -33.116 -24.302 -24.299  -7.482  -5.492
 25 A'    1 A"    2 A"    3 A"    4 A"    5 A"    6 A"    7 A"                 
 -5.472  -3.234  -3.229  -3.215  -2.404  -2.399  -2.388  -1.216
  8 A"   26 A'   27 A'   28 A'   29 A'   30 A'   31 A'   32 A'                 
 -1.004  -0.873  -0.723  -0.565  -0.560  -0.429  -0.399  -0.387
 33 A'   34 A'   35 A'   36 A'   37 A'   38 A'   39 A'   40 A'                 
 -3.229  -3.215  -2.400  -2.389  -0.525  -0.424  -0.375
  9 A"   10 A"   11 A"   12 A"   13 A"   14 A"   15 A"                         
 -- Virtual --                   
  0.023   0.055   0.072   0.078   0.091   0.118   0.144   0.165
 41 A'   42 A'   43 A'   44 A'   45 A'   46 A'   47 A'   48 A'                 
  0.188   0.222   0.279   0.290   0.322   0.374   0.382   0.472
 49 A'   50 A'   51 A'   52 A'   53 A'   54 A'   55 A'   56 A'                 
  0.531   0.544   0.577   0.591   0.627   0.677   0.731   0.780
 57 A'   58 A'   59 A'   60 A'   61 A'   62 A'   63 A'   64 A'                 
  0.814   0.842   0.931   1.060   1.088   1.137   1.160   1.293
 65 A'   66 A'   67 A'   68 A'   69 A'   70 A'   71 A'   72 A'                 
  1.436   1.566   1.633   1.848   1.898   2.253   2.281   2.466
 73 A'   74 A'   75 A'   76 A'   77 A'   78 A'   79 A'   80 A'                 
  2.767   2.926   4.262   4.438   4.487   4.528   4.549   4.599
 81 A'   82 A'   83 A'   84 A'   85 A'   86 A'   87 A'   88 A'                 
  4.639   4.764   4.897   6.546   6.575   7.204   7.486   8.205
 89 A'   90 A'   91 A'   92 A'   93 A'   94 A'   95 A'   96 A'                 
  8.279  14.799  14.876  28.872  29.540  29.563  29.877  29.898
 97 A'   98 A'   99 A'  100 A'  101 A'  102 A'  103 A'  104 A'                 
 29.960  36.667  49.468 130.598 130.621 154.270 166.102 293.880
105 A'  106 A'  107 A'  108 A'  109 A'  110 A'  111 A'  112 A'                 
293.9871028.4101912.188  -0.007   0.086   0.123   0.233   0.326
113 A'  114 A'  115 A'   16 A"   17 A"   18 A"   19 A"   20 A"                 
  0.396   0.529   0.572   0.585   0.754   0.759   0.875   0.907
 21 A"   22 A"   23 A"   24 A"   25 A"   26 A"   27 A"   28 A"                 
  1.096   1.543   1.766   2.198   2.363   2.416   4.233   4.481
 29 A"   30 A"   31 A"   32 A"   33 A"   34 A"   35 A"   36 A"                 
  4.491   4.521   4.566   6.531   8.188  14.702  29.529  29.874
 37 A"   38 A"   39 A"   40 A"   41 A"   42 A"   43 A"   44 A"                 
 29.878 130.589 293.863
 45 A"   46 A"   47 A"                                                         

 Beta MOs, Restricted
 -- Occupied --                  
******* -490.07 -180.88 -169.68 -169.68  -80.06  -65.20  -58.56
  1 A'    2 A'    3 A'    4 A'    5 A'    6 A'    7 A'    8 A'                 
-58.558 -37.932 -33.119 -33.116 -24.303 -24.302 -24.299 -15.657
  9 A'   10 A'   11 A'   12 A'   13 A'   14 A'   15 A'   16 A'                 
 -9.878  -7.601  -7.494  -7.482  -7.249  -5.493  -5.492  -5.481
 17 A'   18 A'   19 A'   20 A'   21 A'   22 A'   23 A'   24 A'                 
 -5.471-169.684 -58.558 -33.116 -24.302 -24.299  -7.482  -5.492
 25 A'    1 A"    2 A"    3 A"    4 A"    5 A"    6 A"    7 A"                 
 -5.472  -3.234  -3.229  -3.215  -2.404  -2.399  -2.388  -1.216
  8 A"   26 A'   27 A'   28 A'   29 A'   30 A'   31 A'   32 A'                 
 -1.004  -0.873  -0.723  -0.565  -0.560  -0.429  -0.399  -0.387
 33 A'   34 A'   35 A'   36 A'   37 A'   38 A'   39 A'   40 A'                 
 -3.229  -3.215  -2.400  -2.389  -0.525  -0.424  -0.375
  9 A"   10 A"   11 A"   12 A"   13 A"   14 A"   15 A"                         
 -- Virtual --                   
  0.023   0.055   0.072   0.078   0.091   0.118   0.144   0.165
 41 A'   42 A'   43 A'   44 A'   45 A'   46 A'   47 A'   48 A'                 
  0.188   0.222   0.279   0.290   0.322   0.374   0.382   0.472
 49 A'   50 A'   51 A'   52 A'   53 A'   54 A'   55 A'   56 A'                 
  0.531   0.544   0.577   0.591   0.627   0.677   0.731   0.780
 57 A'   58 A'   59 A'   60 A'   61 A'   62 A'   63 A'   64 A'                 
  0.814   0.842   0.931   1.060   1.088   1.137   1.160   1.293
 65 A'   66 A'   67 A'   68 A'   69 A'   70 A'   71 A'   72 A'                 
  1.436   1.566   1.633   1.848   1.898   2.253   2.281   2.466
 73 A'   74 A'   75 A'   76 A'   77 A'   78 A'   79 A'   80 A'                 
  2.767   2.926   4.262   4.438   4.487   4.528   4.549   4.599
 81 A'   82 A'   83 A'   84 A'   85 A'   86 A'   87 A'   88 A'                 
  4.639   4.764   4.897   6.546   6.575   7.204   7.486   8.205
 89 A'   90 A'   91 A'   92 A'   93 A'   94 A'   95 A'   96 A'                 
  8.279  14.799  14.876  28.872  29.540  29.563  29.877  29.898
 97 A'   98 A'   99 A'  100 A'  101 A'  102 A'  103 A'  104 A'                 
 29.960  36.667  49.468 130.598 130.621 154.270 166.102 293.880
105 A'  106 A'  107 A'  108 A'  109 A'  110 A'  111 A'  112 A'                 
293.9871028.4101912.188  -0.007   0.086   0.123   0.233   0.326
113 A'  114 A'  115 A'   16 A"   17 A"   18 A"   19 A"   20 A"                 
  0.396   0.529   0.572   0.585   0.754   0.759   0.875   0.907
 21 A"   22 A"   23 A"   24 A"   25 A"   26 A"   27 A"   28 A"                 
  1.096   1.543   1.766   2.198   2.363   2.416   4.233   4.481
 29 A"   30 A"   31 A"   32 A"   33 A"   34 A"   35 A"   36 A"                 
  4.491   4.521   4.566   6.531   8.188  14.702  29.529  29.874
 37 A"   38 A"   39 A"   40 A"   41 A"   42 A"   43 A"   44 A"                 
 29.878 130.589 293.863
 45 A"   46 A"   47 A"                                                         
 --------------------------------------------------------------

          Ground-State Mulliken Net Atomic Charges

     Atom                 Charge (a.u.)
  ----------------------------------------
      1 I                    -0.150209
      2 P                     0.336577
      3 N                    -0.204825
      4 Br                    0.018458
  ----------------------------------------
  Sum of atomic charges =     0.000000

 -----------------------------------------------------------------
                    Cartesian Multipole Moments
 -----------------------------------------------------------------
    Charge (ESU x 10^10)
                -0.0000
    Dipole Moment (Debye)
         X      -0.2940      Y       1.7637      Z      -0.0000
       Tot       1.7880
    Quadrupole Moments (Debye-Ang)
        XX     -63.7023     XY      -1.8219     YY     -67.0673
        XZ       0.0000     YZ      -0.0000     ZZ     -65.6539
    Octopole Moments (Debye-Ang^2)
       XXX      -7.5045    XXY      -6.6613    XYY       3.0659
       YYY      -8.6701    XXZ       0.0000    XYZ       0.0000
       YYZ      -0.0000    XZZ       0.5076    YZZ      -2.1426
       ZZZ      -0.0000
    Hexadecapole Moments (Debye-Ang^3)
      XXXX   -1699.6112   XXXY     -21.2852   XXYY    -339.3730
      XYYY      -0.7433   YYYY    -165.6379   XXXZ      -0.0000
      XXYZ      -0.0000   XYYZ       0.0000   YYYZ      -0.0000
      XXZZ    -330.1876   XYZZ      -0.4858   YYZZ     -41.2571
      XZZZ      -0.0000   YZZZ      -0.0000   ZZZZ     -88.6486
 -----------------------------------------------------------------
 DrvMan completing analytic gradient of the correlated energy
 Correlated dipole moment
            1
    1  -0.1156793
    2   0.6938769
    3  -0.0000000
 Energy read as -9885.117181215
 Full Analytical Gradient: (in a.u., or Hartree/Bohr)
             1             2             3             4
    1    0.00169091    0.00076378    0.00006277   -0.00251746
    2   -0.00027037    0.00054194    0.00032314   -0.00059471
    3   -0.00000000    0.00000000   -0.00000000   -0.00000000
 Gradient time:  CPU 0.77 s  wall 0.82 s
 Geometry Optimization Parameters
   NAtoms,    NIC,     NZ,  NCons,   NDum,   NFix, NCnnct, MaxDiis
        4      14       4       0       0       0       0       0


** GEOMETRY OPTIMIZATION IN DELOCALIZED INTERNAL COORDINATES **
   Searching for a Minimum

   Optimization Cycle:   1

                       Coordinates (Angstroms)
     ATOM                X               Y               Z
      1  I         2.1170549742   -0.1141036016    0.0000000000
      2  P        -0.1672789923    0.8801691866    0.0000000000
      3  N        -1.0431473901   -0.4493415315    0.0000000000
      4  Br       -2.9255056290   -0.1145616055    0.0000000000
   Point Group: cs    Number of degrees of freedom:     5


   Energy is  -9885.117181215


 Attempting to Generate Delocalized Internal Coordinates

  5 Hessian modes will be used to form the next step
  Hessian Eigenvalues:
     0.094246    0.189675    0.250000    0.250000    0.527786

 Minimum Search - Taking Simple RFO Step
 Searching for Lamda that Minimizes Along All modes
 Value Taken    Lamda =  -0.00013477
 Step Taken.  Stepsize is  0.027540

                             Maximum     Tolerance    Cnvgd?
         Gradient           0.005242      0.000300      NO
         Displacement       0.023770      0.001200      NO
         Energy change     *********      0.000001      NO


 New Cartesian Coordinates Obtained by Inverse Iteration

 Displacement from previous Coordinates is:  0.044687
 ----------------------------------------------------------------
             Standard Nuclear Orientation (Angstroms)
    I     Atom           X                Y                Z
 ----------------------------------------------------------------
    1      I       2.1025975288    -0.1125370462     0.0000000000
    2      P      -0.1727708832     0.8790356881     0.0000000000
    3      N      -1.0376625793    -0.4557583421     0.0000000000
    4      Br     -2.9110411036    -0.1085778518     0.0000000000
 ----------------------------------------------------------------
 Molecular Point Group                 Cs    NOp =  2
 Largest Abelian Subgroup              Cs    NOp =  2
 Nuclear Repulsion Energy =   625.8564137702 hartrees
 There are       55 alpha and       55 beta electrons
 Applying Cartesian multipole field
    Component          Value
    ---------          -----
     (2,0,0)        1.00000E-11
     (0,2,0)        2.00000E-11
     (0,0,2)       -3.00000E-11
 Nucleus-field energy     =     0.0000000203 hartrees
 Requested basis set is 6-311++G(d,p)
 There are 62 shells and 162 basis functions
 A cutoff of  1.0D-14 yielded   1520 shell pairs
 There are     11086 function pairs (     12505 Cartesian)
 Smallest overlap matrix eigenvalue = 2.45E-03
 Guess MOs from SCF MO coefficient file

 -----------------------------------------------------------------------
  General SCF calculation program by
  Eric Jon Sundstrom, Paul Horn, Yuezhi Mao, Dmitri Zuev, Alec White,
  David Stuck, Shaama M.S., Shane Yost, Joonho Lee, David Small,
  Daniel Levine, Susi Lehtola, Hugh Burton, Evgeny Epifanovsky
 -----------------------------------------------------------------------
 Hartree-Fock
 using 4 threads for integral computing
 -------------------------------------------------------
 OpenMP Integral computing Module                
 Release: version 2.0, May 2017, Q-Chem Inc. Pleasanton 
 -------------------------------------------------------
 A restricted SCF calculation will be
 performed using DIIS
 SCF converges when DIIS error is below 1.0e-08
 ---------------------------------------
  Cycle       Energy         DIIS error
 ---------------------------------------
    1   -9884.3329636611      1.15e-04  
    2   -9884.3330302359      3.61e-05  
    3   -9884.3330393606      2.28e-05  
    4   -9884.3330421914      9.43e-06  
    5   -9884.3330430262      3.30e-06  
    6   -9884.3330431699      1.20e-06  
    7   -9884.3330431900      5.31e-07  
    8   -9884.3330431938      2.37e-07  
    9   -9884.3330431948      8.80e-08  
   10   -9884.3330431948      3.10e-08  
   11   -9884.3330431950      1.19e-08  
   12   -9884.3330431950      4.84e-09  Convergence criterion met
 ---------------------------------------
 SCF time:   CPU 14.83s  wall 4.00s 
 SCF   energy in the final basis set =    -9884.3330431950
 Total energy in the final basis set =    -9884.3330431950


 ------------------------------------------------------------------------------

   CCMAN2: suite of methods based on coupled cluster
           and equation of motion theories.

   Components:
   * libvmm-1.3-trunk
     by Evgeny Epifanovsky, Ilya Kaliman.
   * libtensor-2.5-trunk
     by Evgeny Epifanovsky, Michael Wormit, Dmitry Zuev, Sam Manzer, 
        Ilya Kaliman.
   * libcc-2.5-trunk
     by Evgeny Epifanovsky, Arik Landau, Tomasz Kus, Kirill Khistyaev, 
        Dmitry Zuev, Prashant Manohar, Xintian Feng, Anna Krylov, 
        Matthew Goldey, Alec White, Thomas Jagau, Kaushik Nanda, 
        Anastasia Gunina, Alexander Kunitsa, Joonho Lee.

   CCMAN original authors:
   Anna I. Krylov, C. David Sherrill, Steven R. Gwaltney,
   Edward F. C. Byrd (2000)
   Sergey V. Levchenko, Lyudmila V. Slipchenko, Tao Wang,
   Ana-Maria C. Cristian (2003)
   Piotr A. Pieniazek, C. Melania Oana, Evgeny Epifanovsky (2007)
   Prashant Manohar (2009)

 ------------------------------------------------------------------------------


 Allocating and initializing 30808MB of RAM...
 Calculation will run on 4 cores.


 Alpha MOs, Restricted
 -- Occupied --                  
******* -490.07 -180.88 -169.68 -169.68 -169.68  -80.06  -65.20
  1 A'    2 A'    3 A'    4 A'    1 A"    5 A'    6 A'    7 A'                 
-58.559 -58.557 -58.557 -37.932 -33.120 -33.116 -33.116 -24.304
  8 A'    2 A"    9 A'   10 A'   11 A'    3 A"   12 A'   13 A'                 
-24.302 -24.302 -24.299 -24.299 -15.656  -9.878  -7.601  -7.493
  4 A"   14 A'    5 A"   15 A'   16 A'   17 A'   18 A'   19 A'                 
 -7.482  -7.482  -7.249  -5.493  -5.492  -5.492  -5.481  -5.472
  6 A"   20 A'   21 A'   22 A'    7 A"   23 A'   24 A'    8 A"                 
 -5.471  -3.234  -3.228  -3.228  -3.215  -3.215  -2.404  -2.400
 25 A'   26 A'    9 A"   27 A'   28 A'   10 A"   29 A'   11 A"                 
 -2.399  -2.389  -2.389  -1.219  -1.003  -0.874  -0.723  -0.566
 30 A'   12 A"   31 A'   32 A'   33 A'   34 A'   35 A'   36 A'                 
 -0.561  -0.526  -0.429  -0.424  -0.400  -0.387  -0.375
 37 A'   13 A"   38 A'   14 A"   39 A'   40 A'   15 A"                         
 -- Virtual --                   
 -0.007   0.026   0.055   0.072   0.078   0.086   0.091   0.118
 16 A"   41 A'   42 A'   43 A'   44 A'   17 A"   45 A'   46 A'                 
  0.123   0.144   0.165   0.188   0.221   0.232   0.279   0.291
 18 A"   47 A'   48 A'   49 A'   50 A'   19 A"   51 A'   52 A'                 
  0.322   0.326   0.375   0.382   0.396   0.473   0.527   0.532
 53 A'   20 A"   54 A'   55 A'   21 A"   56 A'   22 A"   57 A'                 
  0.545   0.572   0.578   0.586   0.592   0.625   0.676   0.731
 58 A'   23 A"   59 A'   24 A"   60 A'   61 A'   62 A'   63 A'                 
  0.754   0.759   0.780   0.814   0.844   0.876   0.909   0.937
 25 A"   26 A"   64 A'   65 A'   66 A'   27 A"   28 A"   67 A'                 
  1.058   1.089   1.095   1.140   1.160   1.295   1.436   1.544
 68 A'   69 A'   29 A"   70 A'   71 A'   72 A'   73 A'   30 A"                 
  1.567   1.635   1.766   1.848   1.897   2.197   2.257   2.284
 74 A'   75 A'   31 A"   76 A'   77 A'   32 A"   78 A'   79 A'                 
  2.366   2.416   2.469   2.767   2.929   4.233   4.264   4.440
 33 A"   34 A"   80 A'   81 A'   82 A'   35 A"   83 A'   84 A'                 
  4.480   4.487   4.491   4.521   4.530   4.551   4.568   4.601
 36 A"   85 A'   37 A"   38 A"   86 A'   87 A'   39 A"   88 A'                 
  4.641   4.765   4.899   6.532   6.546   6.576   7.208   7.488
 89 A'   90 A'   91 A'   40 A"   92 A'   93 A'   94 A'   95 A'                 
  8.188   8.206   8.279  14.703  14.801  14.878  28.874  29.529
 41 A"   96 A'   97 A'   42 A"   98 A'   99 A'  100 A'   43 A"                 
 29.541  29.563  29.874  29.877  29.879  29.899  29.962  36.668
101 A'  102 A'   44 A"  103 A'   45 A"  104 A'  105 A'  106 A'                 
 49.470 130.589 130.598 130.621 154.271 166.105 293.864 293.882
107 A'   46 A"  108 A'  109 A'  110 A'  111 A'   47 A"  112 A'                 
293.9881028.4141912.189
113 A'  114 A'  115 A'                                                         

 Beta MOs, Restricted
 -- Occupied --                  
******* -490.07 -180.88 -169.68 -169.68 -169.68  -80.06  -65.20
  1 A'    2 A'    3 A'    4 A'    1 A"    5 A'    6 A'    7 A'                 
-58.559 -58.557 -58.557 -37.932 -33.120 -33.116 -33.116 -24.304
  8 A'    2 A"    9 A'   10 A'   11 A'    3 A"   12 A'   13 A'                 
-24.302 -24.302 -24.299 -24.299 -15.656  -9.878  -7.601  -7.493
  4 A"   14 A'    5 A"   15 A'   16 A'   17 A'   18 A'   19 A'                 
 -7.482  -7.482  -7.249  -5.493  -5.492  -5.492  -5.481  -5.472
  6 A"   20 A'   21 A'   22 A'    7 A"   23 A'   24 A'    8 A"                 
 -5.471  -3.234  -3.228  -3.228  -3.215  -3.215  -2.404  -2.400
 25 A'   26 A'    9 A"   27 A'   28 A'   10 A"   29 A'   11 A"                 
 -2.399  -2.389  -2.389  -1.219  -1.003  -0.874  -0.723  -0.566
 30 A'   12 A"   31 A'   32 A'   33 A'   34 A'   35 A'   36 A'                 
 -0.561  -0.526  -0.429  -0.424  -0.400  -0.387  -0.375
 37 A'   13 A"   38 A'   14 A"   39 A'   40 A'   15 A"                         
 -- Virtual --                   
 -0.007   0.026   0.055   0.072   0.078   0.086   0.091   0.118
 16 A"   41 A'   42 A'   43 A'   44 A'   17 A"   45 A'   46 A'                 
  0.123   0.144   0.165   0.188   0.221   0.232   0.279   0.291
 18 A"   47 A'   48 A'   49 A'   50 A'   19 A"   51 A'   52 A'                 
  0.322   0.326   0.375   0.382   0.396   0.473   0.527   0.532
 53 A'   20 A"   54 A'   55 A'   21 A"   56 A'   22 A"   57 A'                 
  0.545   0.572   0.578   0.586   0.592   0.625   0.676   0.731
 58 A'   23 A"   59 A'   24 A"   60 A'   61 A'   62 A'   63 A'                 
  0.754   0.759   0.780   0.814   0.844   0.876   0.909   0.937
 25 A"   26 A"   64 A'   65 A'   66 A'   27 A"   28 A"   67 A'                 
  1.058   1.089   1.095   1.140   1.160   1.295   1.436   1.544
 68 A'   69 A'   29 A"   70 A'   71 A'   72 A'   73 A'   30 A"                 
  1.567   1.635   1.766   1.848   1.897   2.197   2.257   2.284
 74 A'   75 A'   31 A"   76 A'   77 A'   32 A"   78 A'   79 A'                 
  2.366   2.416   2.469   2.767   2.929   4.233   4.264   4.440
 33 A"   34 A"   80 A'   81 A'   82 A'   35 A"   83 A'   84 A'                 
  4.480   4.487   4.491   4.521   4.530   4.551   4.568   4.601
 36 A"   85 A'   37 A"   38 A"   86 A'   87 A'   39 A"   88 A'                 
  4.641   4.765   4.899   6.532   6.546   6.576   7.208   7.488
 89 A'   90 A'   91 A'   40 A"   92 A'   93 A'   94 A'   95 A'                 
  8.188   8.206   8.279  14.703  14.801  14.878  28.874  29.529
 41 A"   96 A'   97 A'   42 A"   98 A'   99 A'  100 A'   43 A"                 
 29.541  29.563  29.874  29.877  29.879  29.899  29.962  36.668
101 A'  102 A'   44 A"  103 A'   45 A"  104 A'  105 A'  106 A'                 
 49.470 130.589 130.598 130.621 154.271 166.105 293.864 293.882
107 A'   46 A"  108 A'  109 A'  110 A'  111 A'   47 A"  112 A'                 
293.9881028.4141912.189
113 A'  114 A'  115 A'                                                         

 Occupation and symmetry of molecular orbitals

 Point group: Cs (2 irreducible representations).

                           A'   A"    All 
 ------------------------------------------
 All molecular orbitals:
  - Alpha                  115  47    162 
  - Beta                   115  47    162 
 ------------------------------------------
 Alpha orbitals:
  - Frozen occupied        25   8     33  
  - Active occupied        15   7     22  
  - Active virtual         75   32    107 
  - Frozen virtual         0    0     0   
 ------------------------------------------
 Beta orbitals:
  - Frozen occupied        25   8     33  
  - Active occupied        15   7     22  
  - Active virtual         75   32    107 
  - Frozen virtual         0    0     0   
 ------------------------------------------

 Import integrals:   CPU 0.00 s  wall 0.00 s

 Import integrals:   CPU 113.17 s  wall 29.92 s

 MP2 amplitudes:   CPU 0.22 s  wall 0.14 s

Running a double precision version
           CCSD T amplitudes will be solved using DIIS.

           Start     Size      MaxIter   EConv     TConv     
           3         7         100       1.00e-07  1.00e-05  
 ------------------------------------------------------------------------------
           Energy (a.u.)   Ediff      Tdiff       Comment
 ------------------------------------------------------------------------------
         -9885.11452453                           
     1   -9885.08901905   2.55e-02   8.31e-01     
     2   -9885.11559837   2.66e-02   1.18e-01     
     3   -9885.11367642   1.92e-03   5.22e-02     
     4   -9885.11631182   2.64e-03   1.63e-02     Switched to DIIS steps.
     5   -9885.11719545   8.84e-04   1.29e-02     
     6   -9885.11722937   3.39e-05   2.78e-03     
     7   -9885.11723167   2.29e-06   1.44e-03     
     8   -9885.11723841   6.74e-06   3.29e-04     
     9   -9885.11723998   1.57e-06   2.38e-04     
    10   -9885.11723927   7.10e-07   7.53e-05     
    11   -9885.11723956   2.87e-07   3.06e-05     
    12   -9885.11723941   1.44e-07   1.51e-05     
    13   -9885.11723941   6.48e-09   4.48e-06     
 ------------------------------------------------------------------------------
         -9885.11723941                           CCSD T converged.

End of double precision
 SCF energy                 = -9884.33304319
 MP2 energy                 = -9885.11452453
 CCSD correlation energy     =    -0.78419621
 CCSD total energy           = -9885.11723941

 CCSD  T1^2 = 0.0143  T2^2 = 0.2997  Leading amplitudes:

 Amplitude    Orbitals with energies
  0.0397       14 (A") A                 ->    16 (A") A                  
              -0.4241                         -0.0071                     
  0.0397       14 (A") B                 ->    16 (A") B                  
              -0.4241                         -0.0071                     
  0.0171       13 (A") A                 ->    16 (A") A                  
              -0.5265                         -0.0071                     
  0.0171       13 (A") B                 ->    16 (A") B                  
              -0.5265                         -0.0071                     

 Amplitude    Orbitals with energies
 -0.0641       13 (A") A     13 (A") B   ->    16 (A") A     16 (A") B    
              -0.5265       -0.5265           -0.0071       -0.0071       
  0.0641       13 (A") A     13 (A") B   ->    16 (A") B     16 (A") A    
              -0.5265       -0.5265           -0.0071       -0.0071       
  0.0641       13 (A") B     13 (A") A   ->    16 (A") A     16 (A") B    
              -0.5265       -0.5265           -0.0071       -0.0071       
 -0.0641       13 (A") B     13 (A") A   ->    16 (A") B     16 (A") A    
              -0.5265       -0.5265           -0.0071       -0.0071       

 Computing CCSD intemediates for later calculations in double precision
 Finished.

Running a double precision version
           CCSD Lambda amplitudes will be solved using DIIS.
           Start     Size      MaxIter   EConv     LConv     
           3         7         100       1.00e-07  1.00e-05  
 ------------------------------------------------------------------------------
            Enorm      Ldiff       Comment
 ------------------------------------------------------------------------------
     1     5.91e-02   4.39e-02     
     2     1.54e-02   5.49e-03     
     3     6.52e-03   2.09e-03     
     4     3.81e-03   1.22e-03     Switched to DIIS steps.
     5     1.24e-03   7.02e-04     
     6     6.17e-04   2.02e-04     
     7     2.06e-04   5.22e-05     
     8     9.83e-05   1.38e-06     
     9     3.40e-05   4.23e-06     
    10     1.32e-05   1.96e-06     
    11     5.49e-06   4.72e-07     
    12     2.21e-06   1.72e-07     
    13     1.05e-06   1.70e-07     
    14     4.95e-07   5.07e-08     
    15     2.60e-07   4.93e-08     
    16     1.22e-07   1.94e-08     
    17     6.35e-08   7.83e-09     
 ------------------------------------------------------------------------------
                                   CCSD Lambda converged.

 Computing density matrices in double precision...
           Orbital response amplitudes will be solved using DIIS.
           Start     Size      MaxIter   EConv     LConv     
           3         7         100       1.00e-06  1.00e-06  
 ------------------------------------------------------------------------------
            Enorm      Ldiff       Comment
 ------------------------------------------------------------------------------
     1     1.18e-01   4.69e-03     
     2     1.12e-01   6.49e-03     
     3     1.37e-01   2.67e-02     
     4     2.66e-02   5.28e-02     Switched to DIIS steps.
     5     7.12e-03   8.65e-03     
     6     1.42e-03   4.08e-04     
     7     9.16e-04   1.55e-04     
     8     3.12e-04   1.68e-04     
     9     5.66e-05   4.16e-05     
    10     2.44e-05   8.89e-06     
    11     6.38e-06   1.47e-06     
    12     2.75e-06   8.56e-07     
    13     7.39e-07   5.24e-07     
 ------------------------------------------------------------------------------
                                   Orbital response converged.

 Computing density matrices... Done.
 CCSD calculation:   CPU 1331.50 s  wall 343.70 s

 Transferring MO TPDM to AO TPDM
 Transferring g2_o1o1o1o1
 Transferring g2_o1o1o1v1
 Transferring g2_o1o1v1v1
 Transferring g2_o1v1o1v1
 Transferring g2_o1v1v1v1
 Transferring g2_v1v1v1v1
 Adding separable TPDM
 Computing TPDM gradient
 --------------------------------------------------------
 2e gradient
  Atom          X               Y               Z
 --------------------------------------------------------
    1        -65.498935       13.677402       -0.000000  
    2         12.412643      -33.986410       -0.000000  
    3         -0.964228       18.349817        0.000000  
    4         54.050520        1.959191       -0.000000  
 --------------------------------------------------------
 --------------------------------------------------------
 Final gradient
  Atom          X               Y               Z
 --------------------------------------------------------
    1        -65.498935       13.677402       -0.000000  
    2         12.412643      -33.986410       -0.000000  
    3         -0.964228       18.349817        0.000000  
    4         54.050520        1.959191       -0.000000  
 --------------------------------------------------------
 Analytic gradient from two-electron contribution:   CPU 557.78 s  wall 187.94 s

 Total ccman2 time:   CPU 2007.33 s  wall 563.24 s


 --------------------------------------------------------------
             Orbital Energies (a.u.) and Symmetries
 --------------------------------------------------------------

 Alpha MOs, Restricted
 -- Occupied --                  
******* -490.07 -180.88 -169.68 -169.68  -80.06  -65.20  -58.56
  1 A'    2 A'    3 A'    4 A'    5 A'    6 A'    7 A'    8 A'                 
-58.557 -37.932 -33.120 -33.116 -24.304 -24.302 -24.299 -15.656
  9 A'   10 A'   11 A'   12 A'   13 A'   14 A'   15 A'   16 A'                 
 -9.878  -7.601  -7.493  -7.482  -7.249  -5.493  -5.492  -5.481
 17 A'   18 A'   19 A'   20 A'   21 A'   22 A'   23 A'   24 A'                 
 -5.471-169.684 -58.557 -33.116 -24.302 -24.299  -7.482  -5.492
 25 A'    1 A"    2 A"    3 A"    4 A"    5 A"    6 A"    7 A"                 
 -5.472  -3.234  -3.228  -3.215  -2.404  -2.399  -2.389  -1.219
  8 A"   26 A'   27 A'   28 A'   29 A'   30 A'   31 A'   32 A'                 
 -1.003  -0.874  -0.723  -0.566  -0.561  -0.429  -0.400  -0.387
 33 A'   34 A'   35 A'   36 A'   37 A'   38 A'   39 A'   40 A'                 
 -3.228  -3.215  -2.400  -2.389  -0.526  -0.424  -0.375
  9 A"   10 A"   11 A"   12 A"   13 A"   14 A"   15 A"                         
 -- Virtual --                   
  0.026   0.055   0.072   0.078   0.091   0.118   0.144   0.165
 41 A'   42 A'   43 A'   44 A'   45 A'   46 A'   47 A'   48 A'                 
  0.188   0.221   0.279   0.291   0.322   0.375   0.382   0.473
 49 A'   50 A'   51 A'   52 A'   53 A'   54 A'   55 A'   56 A'                 
  0.532   0.545   0.578   0.592   0.625   0.676   0.731   0.780
 57 A'   58 A'   59 A'   60 A'   61 A'   62 A'   63 A'   64 A'                 
  0.814   0.844   0.937   1.058   1.089   1.140   1.160   1.295
 65 A'   66 A'   67 A'   68 A'   69 A'   70 A'   71 A'   72 A'                 
  1.436   1.567   1.635   1.848   1.897   2.257   2.284   2.469
 73 A'   74 A'   75 A'   76 A'   77 A'   78 A'   79 A'   80 A'                 
  2.767   2.929   4.264   4.440   4.487   4.530   4.551   4.601
 81 A'   82 A'   83 A'   84 A'   85 A'   86 A'   87 A'   88 A'                 
  4.641   4.765   4.899   6.546   6.576   7.208   7.488   8.206
 89 A'   90 A'   91 A'   92 A'   93 A'   94 A'   95 A'   96 A'                 
  8.279  14.801  14.878  28.874  29.541  29.563  29.877  29.899
 97 A'   98 A'   99 A'  100 A'  101 A'  102 A'  103 A'  104 A'                 
 29.962  36.668  49.470 130.598 130.621 154.271 166.105 293.882
105 A'  106 A'  107 A'  108 A'  109 A'  110 A'  111 A'  112 A'                 
293.9881028.4141912.189  -0.007   0.086   0.123   0.232   0.326
113 A'  114 A'  115 A'   16 A"   17 A"   18 A"   19 A"   20 A"                 
  0.396   0.527   0.572   0.586   0.754   0.759   0.876   0.909
 21 A"   22 A"   23 A"   24 A"   25 A"   26 A"   27 A"   28 A"                 
  1.095   1.544   1.766   2.197   2.366   2.416   4.233   4.480
 29 A"   30 A"   31 A"   32 A"   33 A"   34 A"   35 A"   36 A"                 
  4.491   4.521   4.568   6.532   8.188  14.703  29.529  29.874
 37 A"   38 A"   39 A"   40 A"   41 A"   42 A"   43 A"   44 A"                 
 29.879 130.589 293.864
 45 A"   46 A"   47 A"                                                         

 Beta MOs, Restricted
 -- Occupied --                  
******* -490.07 -180.88 -169.68 -169.68  -80.06  -65.20  -58.56
  1 A'    2 A'    3 A'    4 A'    5 A'    6 A'    7 A'    8 A'                 
-58.557 -37.932 -33.120 -33.116 -24.304 -24.302 -24.299 -15.656
  9 A'   10 A'   11 A'   12 A'   13 A'   14 A'   15 A'   16 A'                 
 -9.878  -7.601  -7.493  -7.482  -7.249  -5.493  -5.492  -5.481
 17 A'   18 A'   19 A'   20 A'   21 A'   22 A'   23 A'   24 A'                 
 -5.471-169.684 -58.557 -33.116 -24.302 -24.299  -7.482  -5.492
 25 A'    1 A"    2 A"    3 A"    4 A"    5 A"    6 A"    7 A"                 
 -5.472  -3.234  -3.228  -3.215  -2.404  -2.399  -2.389  -1.219
  8 A"   26 A'   27 A'   28 A'   29 A'   30 A'   31 A'   32 A'                 
 -1.003  -0.874  -0.723  -0.566  -0.561  -0.429  -0.400  -0.387
 33 A'   34 A'   35 A'   36 A'   37 A'   38 A'   39 A'   40 A'                 
 -3.228  -3.215  -2.400  -2.389  -0.526  -0.424  -0.375
  9 A"   10 A"   11 A"   12 A"   13 A"   14 A"   15 A"                         
 -- Virtual --                   
  0.026   0.055   0.072   0.078   0.091   0.118   0.144   0.165
 41 A'   42 A'   43 A'   44 A'   45 A'   46 A'   47 A'   48 A'                 
  0.188   0.221   0.279   0.291   0.322   0.375   0.382   0.473
 49 A'   50 A'   51 A'   52 A'   53 A'   54 A'   55 A'   56 A'                 
  0.532   0.545   0.578   0.592   0.625   0.676   0.731   0.780
 57 A'   58 A'   59 A'   60 A'   61 A'   62 A'   63 A'   64 A'                 
  0.814   0.844   0.937   1.058   1.089   1.140   1.160   1.295
 65 A'   66 A'   67 A'   68 A'   69 A'   70 A'   71 A'   72 A'                 
  1.436   1.567   1.635   1.848   1.897   2.257   2.284   2.469
 73 A'   74 A'   75 A'   76 A'   77 A'   78 A'   79 A'   80 A'                 
  2.767   2.929   4.264   4.440   4.487   4.530   4.551   4.601
 81 A'   82 A'   83 A'   84 A'   85 A'   86 A'   87 A'   88 A'                 
  4.641   4.765   4.899   6.546   6.576   7.208   7.488   8.206
 89 A'   90 A'   91 A'   92 A'   93 A'   94 A'   95 A'   96 A'                 
  8.279  14.801  14.878  28.874  29.541  29.563  29.877  29.899
 97 A'   98 A'   99 A'  100 A'  101 A'  102 A'  103 A'  104 A'                 
 29.962  36.668  49.470 130.598 130.621 154.271 166.105 293.882
105 A'  106 A'  107 A'  108 A'  109 A'  110 A'  111 A'  112 A'                 
293.9881028.4141912.189  -0.007   0.086   0.123   0.232   0.326
113 A'  114 A'  115 A'   16 A"   17 A"   18 A"   19 A"   20 A"                 
  0.396   0.527   0.572   0.586   0.754   0.759   0.876   0.909
 21 A"   22 A"   23 A"   24 A"   25 A"   26 A"   27 A"   28 A"                 
  1.095   1.544   1.766   2.197   2.366   2.416   4.233   4.480
 29 A"   30 A"   31 A"   32 A"   33 A"   34 A"   35 A"   36 A"                 
  4.491   4.521   4.568   6.532   8.188  14.703  29.529  29.874
 37 A"   38 A"   39 A"   40 A"   41 A"   42 A"   43 A"   44 A"                 
 29.879 130.589 293.864
 45 A"   46 A"   47 A"                                                         
 --------------------------------------------------------------

          Ground-State Mulliken Net Atomic Charges

     Atom                 Charge (a.u.)
  ----------------------------------------
      1 I                    -0.149830
      2 P                     0.337153
      3 N                    -0.203222
      4 Br                    0.015899
  ----------------------------------------
  Sum of atomic charges =     0.000000

 -----------------------------------------------------------------
                    Cartesian Multipole Moments
 -----------------------------------------------------------------
    Charge (ESU x 10^10)
                -0.0000
    Dipole Moment (Debye)
         X      -0.2693      Y       1.7604      Z       0.0000
       Tot       1.7809
    Quadrupole Moments (Debye-Ang)
        XX     -63.7764     XY      -1.8488     YY     -67.0459
        XZ       0.0000     YZ       0.0000     ZZ     -65.6204
    Octopole Moments (Debye-Ang^2)
       XXX      -6.4681    XXY      -6.6560    XYY       3.2965
       YYY      -9.0065    XXZ      -0.0000    XYZ      -0.0000
       YYZ       0.0000    XZZ       0.7200    YZZ      -2.2519
       ZZZ       0.0000
    Hexadecapole Moments (Debye-Ang^3)
      XXXX   -1683.1504   XXXY     -21.2321   XXYY    -335.8351
      XYYY       0.0403   YYYY    -165.3850   XXXZ       0.0000
      XXYZ       0.0000   XYYZ       0.0000   YYYZ       0.0000
      XXZZ    -326.7297   XYZZ      -0.2497   YYZZ     -41.1926
      XZZZ       0.0000   YZZZ       0.0000   ZZZZ     -88.5378
 -----------------------------------------------------------------
 DrvMan completing analytic gradient of the correlated energy
 Correlated dipole moment
            1
    1  -0.1059593
    2   0.6925989
    3   0.0000000
 Energy read as -9885.117239406
 Full Analytical Gradient: (in a.u., or Hartree/Bohr)
             1             2             3             4
    1   -0.00031429   -0.00037994   -0.00005587    0.00075010
    2   -0.00002662   -0.00077275    0.00101153   -0.00021215
    3    0.00000000   -0.00000000    0.00000000   -0.00000000
 Gradient time:  CPU 0.77 s  wall 0.81 s
 Geometry Optimization Parameters
   NAtoms,    NIC,     NZ,  NCons,   NDum,   NFix, NCnnct, MaxDiis
        4      14       4       0       0       0       0       0

 Cartesian Hessian Update
 Hessian Updated using BFGS Update


** GEOMETRY OPTIMIZATION IN DELOCALIZED INTERNAL COORDINATES **
   Searching for a Minimum

   Optimization Cycle:   2

                       Coordinates (Angstroms)
     ATOM                X               Y               Z
      1  I         2.1025975288   -0.1125370462    0.0000000000
      2  P        -0.1727708832    0.8790356881    0.0000000000
      3  N        -1.0376625793   -0.4557583421    0.0000000000
      4  Br       -2.9110411036   -0.1085778518    0.0000000000
   Point Group: cs    Number of degrees of freedom:     5


   Energy is  -9885.117239406

 Hessian Updated using BFGS Update

  5 Hessian modes will be used to form the next step
  Hessian Eigenvalues:
     0.096577    0.204930    0.224206    0.272301    0.559223

 Minimum Search - Taking Simple RFO Step
 Searching for Lamda that Minimizes Along All modes
 Value Taken    Lamda =  -0.00000666
 Step Taken.  Stepsize is  0.004864

                             Maximum     Tolerance    Cnvgd?
         Gradient           0.001022      0.000300      NO
         Displacement       0.002936      0.001200      NO
         Energy change     -0.000058      0.000001      NO


 New Cartesian Coordinates Obtained by Inverse Iteration

 Displacement from previous Coordinates is:  0.009668
 ----------------------------------------------------------------
             Standard Nuclear Orientation (Angstroms)
    I     Atom           X                Y                Z
 ----------------------------------------------------------------
    1      I       2.1054189949    -0.1107923030     0.0000000000
    2      P      -0.1726024913     0.8773614886     0.0000000000
    3      N      -1.0386582483    -0.4577132530     0.0000000000
    4      Br     -2.9130352926    -0.1066934846     0.0000000000
 ----------------------------------------------------------------
 Molecular Point Group                 Cs    NOp =  2
 Largest Abelian Subgroup              Cs    NOp =  2
 Nuclear Repulsion Energy =   625.4066292948 hartrees
 There are       55 alpha and       55 beta electrons
 Applying Cartesian multipole field
    Component          Value
    ---------          -----
     (2,0,0)        1.00000E-11
     (0,2,0)        2.00000E-11
     (0,0,2)       -3.00000E-11
 Nucleus-field energy     =     0.0000000203 hartrees
 Requested basis set is 6-311++G(d,p)
 There are 62 shells and 162 basis functions
 A cutoff of  1.0D-14 yielded   1520 shell pairs
 There are     11086 function pairs (     12505 Cartesian)
 Smallest overlap matrix eigenvalue = 2.45E-03
 Guess MOs from SCF MO coefficient file

 -----------------------------------------------------------------------
  General SCF calculation program by
  Eric Jon Sundstrom, Paul Horn, Yuezhi Mao, Dmitri Zuev, Alec White,
  David Stuck, Shaama M.S., Shane Yost, Joonho Lee, David Small,
  Daniel Levine, Susi Lehtola, Hugh Burton, Evgeny Epifanovsky
 -----------------------------------------------------------------------
 Hartree-Fock
 using 4 threads for integral computing
 -------------------------------------------------------
 OpenMP Integral computing Module                
 Release: version 2.0, May 2017, Q-Chem Inc. Pleasanton 
 -------------------------------------------------------
 A restricted SCF calculation will be
 performed using DIIS
 SCF converges when DIIS error is below 1.0e-08
 ---------------------------------------
  Cycle       Energy         DIIS error
 ---------------------------------------
    1   -9884.3329439765      2.38e-05  
    2   -9884.3329467871      9.20e-06  
    3   -9884.3329472074      6.82e-06  
    4   -9884.3329474220      1.69e-06  
    5   -9884.3329474637      5.63e-07  
    6   -9884.3329474679      2.13e-07  
    7   -9884.3329474686      7.51e-08  
    8   -9884.3329474685      3.04e-08  
    9   -9884.3329474685      1.30e-08  
   10   -9884.3329474686      5.75e-09  Convergence criterion met
 ---------------------------------------
 SCF time:   CPU 12.46s  wall 4.00s 
 SCF   energy in the final basis set =    -9884.3329474686
 Total energy in the final basis set =    -9884.3329474686


 ------------------------------------------------------------------------------

   CCMAN2: suite of methods based on coupled cluster
           and equation of motion theories.

   Components:
   * libvmm-1.3-trunk
     by Evgeny Epifanovsky, Ilya Kaliman.
   * libtensor-2.5-trunk
     by Evgeny Epifanovsky, Michael Wormit, Dmitry Zuev, Sam Manzer, 
        Ilya Kaliman.
   * libcc-2.5-trunk
     by Evgeny Epifanovsky, Arik Landau, Tomasz Kus, Kirill Khistyaev, 
        Dmitry Zuev, Prashant Manohar, Xintian Feng, Anna Krylov, 
        Matthew Goldey, Alec White, Thomas Jagau, Kaushik Nanda, 
        Anastasia Gunina, Alexander Kunitsa, Joonho Lee.

   CCMAN original authors:
   Anna I. Krylov, C. David Sherrill, Steven R. Gwaltney,
   Edward F. C. Byrd (2000)
   Sergey V. Levchenko, Lyudmila V. Slipchenko, Tao Wang,
   Ana-Maria C. Cristian (2003)
   Piotr A. Pieniazek, C. Melania Oana, Evgeny Epifanovsky (2007)
   Prashant Manohar (2009)

 ------------------------------------------------------------------------------


 Allocating and initializing 30808MB of RAM...
 Calculation will run on 4 cores.


 Alpha MOs, Restricted
 -- Occupied --                  
******* -490.07 -180.88 -169.68 -169.68 -169.68  -80.06  -65.20
  1 A'    2 A'    3 A'    4 A'    1 A"    5 A'    6 A'    7 A'                 
-58.559 -58.557 -58.557 -37.932 -33.120 -33.116 -33.116 -24.304
  8 A'    2 A"    9 A'   10 A'   11 A'    3 A"   12 A'   13 A'                 
-24.303 -24.302 -24.299 -24.299 -15.657  -9.878  -7.601  -7.493
  4 A"   14 A'    5 A"   15 A'   16 A'   17 A'   18 A'   19 A'                 
 -7.482  -7.482  -7.249  -5.493  -5.492  -5.492  -5.481  -5.472
  6 A"   20 A'   21 A'   22 A'    7 A"   23 A'   24 A'    8 A"                 
 -5.471  -3.234  -3.228  -3.228  -3.215  -3.215  -2.404  -2.400
 25 A'   26 A'    9 A"   27 A'   28 A'   10 A"   29 A'   11 A"                 
 -2.399  -2.389  -2.389  -1.218  -1.003  -0.874  -0.723  -0.566
 30 A'   12 A"   31 A'   32 A'   33 A'   34 A'   35 A'   36 A'                 
 -0.561  -0.526  -0.429  -0.424  -0.400  -0.387  -0.375
 37 A'   13 A"   38 A'   14 A"   39 A'   40 A'   15 A"                         
 -- Virtual --                   
 -0.007   0.026   0.055   0.072   0.078   0.086   0.091   0.118
 16 A"   41 A'   42 A'   43 A'   44 A'   17 A"   45 A'   46 A'                 
  0.123   0.144   0.165   0.188   0.221   0.232   0.279   0.290
 18 A"   47 A'   48 A'   49 A'   50 A'   19 A"   51 A'   52 A'                 
  0.322   0.326   0.375   0.382   0.396   0.473   0.527   0.532
 53 A'   20 A"   54 A'   55 A'   21 A"   56 A'   22 A"   57 A'                 
  0.545   0.572   0.577   0.586   0.591   0.625   0.676   0.731
 58 A'   23 A"   59 A'   24 A"   60 A'   61 A'   62 A'   63 A'                 
  0.754   0.759   0.780   0.813   0.844   0.875   0.908   0.936
 25 A"   26 A"   64 A'   65 A'   66 A'   27 A"   28 A"   67 A'                 
  1.057   1.089   1.095   1.140   1.160   1.294   1.436   1.544
 68 A'   69 A'   29 A"   70 A'   71 A'   72 A'   73 A'   30 A"                 
  1.567   1.635   1.766   1.848   1.897   2.197   2.256   2.283
 74 A'   75 A'   31 A"   76 A'   77 A'   32 A"   78 A'   79 A'                 
  2.366   2.415   2.469   2.767   2.928   4.233   4.263   4.439
 33 A"   34 A"   80 A'   81 A'   82 A'   35 A"   83 A'   84 A'                 
  4.480   4.487   4.491   4.521   4.530   4.550   4.568   4.600
 36 A"   85 A'   37 A"   38 A"   86 A'   87 A'   39 A"   88 A'                 
  4.641   4.765   4.898   6.532   6.546   6.576   7.207   7.487
 89 A'   90 A'   91 A'   40 A"   92 A'   93 A'   94 A'   95 A'                 
  8.188   8.206   8.279  14.703  14.800  14.877  28.873  29.529
 41 A"   96 A'   97 A'   42 A"   98 A'   99 A'  100 A'   43 A"                 
 29.540  29.563  29.874  29.877  29.878  29.898  29.961  36.668
101 A'  102 A'   44 A"  103 A'   45 A"  104 A'  105 A'  106 A'                 
 49.470 130.589 130.598 130.621 154.271 166.104 293.864 293.882
107 A'   46 A"  108 A'  109 A'  110 A'  111 A'   47 A"  112 A'                 
293.9881028.4131912.189
113 A'  114 A'  115 A'                                                         

 Beta MOs, Restricted
 -- Occupied --                  
******* -490.07 -180.88 -169.68 -169.68 -169.68  -80.06  -65.20
  1 A'    2 A'    3 A'    4 A'    1 A"    5 A'    6 A'    7 A'                 
-58.559 -58.557 -58.557 -37.932 -33.120 -33.116 -33.116 -24.304
  8 A'    2 A"    9 A'   10 A'   11 A'    3 A"   12 A'   13 A'                 
-24.303 -24.302 -24.299 -24.299 -15.657  -9.878  -7.601  -7.493
  4 A"   14 A'    5 A"   15 A'   16 A'   17 A'   18 A'   19 A'                 
 -7.482  -7.482  -7.249  -5.493  -5.492  -5.492  -5.481  -5.472
  6 A"   20 A'   21 A'   22 A'    7 A"   23 A'   24 A'    8 A"                 
 -5.471  -3.234  -3.228  -3.228  -3.215  -3.215  -2.404  -2.400
 25 A'   26 A'    9 A"   27 A'   28 A'   10 A"   29 A'   11 A"                 
 -2.399  -2.389  -2.389  -1.218  -1.003  -0.874  -0.723  -0.566
 30 A'   12 A"   31 A'   32 A'   33 A'   34 A'   35 A'   36 A'                 
 -0.561  -0.526  -0.429  -0.424  -0.400  -0.387  -0.375
 37 A'   13 A"   38 A'   14 A"   39 A'   40 A'   15 A"                         
 -- Virtual --                   
 -0.007   0.026   0.055   0.072   0.078   0.086   0.091   0.118
 16 A"   41 A'   42 A'   43 A'   44 A'   17 A"   45 A'   46 A'                 
  0.123   0.144   0.165   0.188   0.221   0.232   0.279   0.290
 18 A"   47 A'   48 A'   49 A'   50 A'   19 A"   51 A'   52 A'                 
  0.322   0.326   0.375   0.382   0.396   0.473   0.527   0.532
 53 A'   20 A"   54 A'   55 A'   21 A"   56 A'   22 A"   57 A'                 
  0.545   0.572   0.577   0.586   0.591   0.625   0.676   0.731
 58 A'   23 A"   59 A'   24 A"   60 A'   61 A'   62 A'   63 A'                 
  0.754   0.759   0.780   0.813   0.844   0.875   0.908   0.936
 25 A"   26 A"   64 A'   65 A'   66 A'   27 A"   28 A"   67 A'                 
  1.057   1.089   1.095   1.140   1.160   1.294   1.436   1.544
 68 A'   69 A'   29 A"   70 A'   71 A'   72 A'   73 A'   30 A"                 
  1.567   1.635   1.766   1.848   1.897   2.197   2.256   2.283
 74 A'   75 A'   31 A"   76 A'   77 A'   32 A"   78 A'   79 A'                 
  2.366   2.415   2.469   2.767   2.928   4.233   4.263   4.439
 33 A"   34 A"   80 A'   81 A'   82 A'   35 A"   83 A'   84 A'                 
  4.480   4.487   4.491   4.521   4.530   4.550   4.568   4.600
 36 A"   85 A'   37 A"   38 A"   86 A'   87 A'   39 A"   88 A'                 
  4.641   4.765   4.898   6.532   6.546   6.576   7.207   7.487
 89 A'   90 A'   91 A'   40 A"   92 A'   93 A'   94 A'   95 A'                 
  8.188   8.206   8.279  14.703  14.800  14.877  28.873  29.529
 41 A"   96 A'   97 A'   42 A"   98 A'   99 A'  100 A'   43 A"                 
 29.540  29.563  29.874  29.877  29.878  29.898  29.961  36.668
101 A'  102 A'   44 A"  103 A'   45 A"  104 A'  105 A'  106 A'                 
 49.470 130.589 130.598 130.621 154.271 166.104 293.864 293.882
107 A'   46 A"  108 A'  109 A'  110 A'  111 A'   47 A"  112 A'                 
293.9881028.4131912.189
113 A'  114 A'  115 A'                                                         

 Occupation and symmetry of molecular orbitals

 Point group: Cs (2 irreducible representations).

                           A'   A"    All 
 ------------------------------------------
 All molecular orbitals:
  - Alpha                  115  47    162 
  - Beta                   115  47    162 
 ------------------------------------------
 Alpha orbitals:
  - Frozen occupied        25   8     33  
  - Active occupied        15   7     22  
  - Active virtual         75   32    107 
  - Frozen virtual         0    0     0   
 ------------------------------------------
 Beta orbitals:
  - Frozen occupied        25   8     33  
  - Active occupied        15   7     22  
  - Active virtual         75   32    107 
  - Frozen virtual         0    0     0   
 ------------------------------------------

 Import integrals:   CPU 0.00 s  wall 0.00 s

 Import integrals:   CPU 113.90 s  wall 30.41 s

 MP2 amplitudes:   CPU 0.18 s  wall 0.13 s

Running a double precision version
           CCSD T amplitudes will be solved using DIIS.

           Start     Size      MaxIter   EConv     TConv     
           3         7         100       1.00e-07  1.00e-05  
 ------------------------------------------------------------------------------
           Energy (a.u.)   Ediff      Tdiff       Comment
 ------------------------------------------------------------------------------
         -9885.11454507                           
     1   -9885.08898220   2.56e-02   8.31e-01     
     2   -9885.11560704   2.66e-02   1.18e-01     
     3   -9885.11367043   1.94e-03   5.23e-02     
     4   -9885.11631343   2.64e-03   1.64e-02     Switched to DIIS steps.
     5   -9885.11719942   8.86e-04   1.29e-02     
     6   -9885.11723360   3.42e-05   2.79e-03     
     7   -9885.11723588   2.28e-06   1.44e-03     
     8   -9885.11724264   6.76e-06   3.29e-04     
     9   -9885.11724423   1.59e-06   2.38e-04     
    10   -9885.11724351   7.17e-07   7.55e-05     
    11   -9885.11724380   2.90e-07   3.07e-05     
    12   -9885.11724366   1.44e-07   1.52e-05     
    13   -9885.11724365   6.25e-09   4.52e-06     
 ------------------------------------------------------------------------------
         -9885.11724365                           CCSD T converged.

End of double precision
 SCF energy                 = -9884.33294747
 MP2 energy                 = -9885.11454507
 CCSD correlation energy     =    -0.78429618
 CCSD total energy           = -9885.11724365

 CCSD  T1^2 = 0.0143  T2^2 = 0.2999  Leading amplitudes:

 Amplitude    Orbitals with energies
 -0.0397       14 (A") A                 ->    16 (A") A                  
              -0.4241                         -0.0072                     
 -0.0397       14 (A") B                 ->    16 (A") B                  
              -0.4241                         -0.0072                     
 -0.0172       13 (A") A                 ->    16 (A") A                  
              -0.5262                         -0.0072                     
 -0.0172       13 (A") B                 ->    16 (A") B                  
              -0.5262                         -0.0072                     

 Amplitude    Orbitals with energies
 -0.0642       13 (A") A     13 (A") B   ->    16 (A") A     16 (A") B    
              -0.5262       -0.5262           -0.0072       -0.0072       
  0.0642       13 (A") A     13 (A") B   ->    16 (A") B     16 (A") A    
              -0.5262       -0.5262           -0.0072       -0.0072       
  0.0642       13 (A") B     13 (A") A   ->    16 (A") A     16 (A") B    
              -0.5262       -0.5262           -0.0072       -0.0072       
 -0.0642       13 (A") B     13 (A") A   ->    16 (A") B     16 (A") A    
              -0.5262       -0.5262           -0.0072       -0.0072       

 Computing CCSD intemediates for later calculations in double precision
 Finished.

Running a double precision version
           CCSD Lambda amplitudes will be solved using DIIS.
           Start     Size      MaxIter   EConv     LConv     
           3         7         100       1.00e-07  1.00e-05  
 ------------------------------------------------------------------------------
            Enorm      Ldiff       Comment
 ------------------------------------------------------------------------------
     1     5.92e-02   4.40e-02     
     2     1.54e-02   5.49e-03     
     3     6.53e-03   2.10e-03     
     4     3.82e-03   1.23e-03     Switched to DIIS steps.
     5     1.24e-03   7.03e-04     
     6     6.19e-04   2.03e-04     
     7     2.07e-04   5.24e-05     
     8     9.87e-05   1.36e-06     
     9     3.42e-05   4.25e-06     
    10     1.33e-05   1.98e-06     
    11     5.51e-06   4.79e-07     
    12     2.22e-06   1.74e-07     
    13     1.06e-06   1.71e-07     
    14     4.97e-07   5.11e-08     
    15     2.61e-07   4.95e-08     
    16     1.22e-07   1.95e-08     
    17     6.37e-08   7.89e-09     
 ------------------------------------------------------------------------------
                                   CCSD Lambda converged.

 Computing density matrices in double precision...
           Orbital response amplitudes will be solved using DIIS.
           Start     Size      MaxIter   EConv     LConv     
           3         7         100       1.00e-06  1.00e-06  
 ------------------------------------------------------------------------------
            Enorm      Ldiff       Comment
 ------------------------------------------------------------------------------
     1     1.18e-01   4.64e-03     
     2     1.12e-01   6.39e-03     
     3     1.38e-01   2.70e-02     
     4     2.69e-02   5.32e-02     Switched to DIIS steps.
     5     7.12e-03   8.76e-03     
     6     1.42e-03   4.08e-04     
     7     9.20e-04   1.56e-04     
     8     3.14e-04   1.69e-04     
     9     5.68e-05   4.20e-05     
    10     2.46e-05   8.92e-06     
    11     6.41e-06   1.48e-06     
    12     2.77e-06   8.55e-07     
    13     7.44e-07   5.24e-07     
 ------------------------------------------------------------------------------
                                   Orbital response converged.

 Computing density matrices... Done.
 CCSD calculation:   CPU 1331.37 s  wall 343.46 s

 Transferring MO TPDM to AO TPDM
 Transferring g2_o1o1o1o1
 Transferring g2_o1o1o1v1
 Transferring g2_o1o1v1v1
 Transferring g2_o1v1o1v1
 Transferring g2_o1v1v1v1
 Transferring g2_v1v1v1v1
 Adding separable TPDM
 Computing TPDM gradient
 --------------------------------------------------------
 2e gradient
  Atom          X               Y               Z
 --------------------------------------------------------
    1        -65.445425       13.587889       -0.000000  
    2         12.398696      -33.865620        0.000000  
    3         -0.943800       18.373067       -0.000000  
    4         53.990529        1.904664       -0.000000  
 --------------------------------------------------------
 --------------------------------------------------------
 Final gradient
  Atom          X               Y               Z
 --------------------------------------------------------
    1        -65.445425       13.587889       -0.000000  
    2         12.398696      -33.865620        0.000000  
    3         -0.943800       18.373067       -0.000000  
    4         53.990529        1.904664       -0.000000  
 --------------------------------------------------------
 Analytic gradient from two-electron contribution:   CPU 561.15 s  wall 188.49 s

 Total ccman2 time:   CPU 2011.13 s  wall 563.98 s


 --------------------------------------------------------------
             Orbital Energies (a.u.) and Symmetries
 --------------------------------------------------------------

 Alpha MOs, Restricted
 -- Occupied --                  
******* -490.07 -180.88 -169.68 -169.68  -80.06  -65.20  -58.56
  1 A'    2 A'    3 A'    4 A'    5 A'    6 A'    7 A'    8 A'                 
-58.557 -37.932 -33.120 -33.116 -24.304 -24.302 -24.299 -15.657
  9 A'   10 A'   11 A'   12 A'   13 A'   14 A'   15 A'   16 A'                 
 -9.878  -7.601  -7.493  -7.482  -7.249  -5.493  -5.492  -5.481
 17 A'   18 A'   19 A'   20 A'   21 A'   22 A'   23 A'   24 A'                 
 -5.471-169.684 -58.557 -33.116 -24.303 -24.299  -7.482  -5.492
 25 A'    1 A"    2 A"    3 A"    4 A"    5 A"    6 A"    7 A"                 
 -5.472  -3.234  -3.228  -3.215  -2.404  -2.399  -2.389  -1.218
  8 A"   26 A'   27 A'   28 A'   29 A'   30 A'   31 A'   32 A'                 
 -1.003  -0.874  -0.723  -0.566  -0.561  -0.429  -0.400  -0.387
 33 A'   34 A'   35 A'   36 A'   37 A'   38 A'   39 A'   40 A'                 
 -3.228  -3.215  -2.400  -2.389  -0.526  -0.424  -0.375
  9 A"   10 A"   11 A"   12 A"   13 A"   14 A"   15 A"                         
 -- Virtual --                   
  0.026   0.055   0.072   0.078   0.091   0.118   0.144   0.165
 41 A'   42 A'   43 A'   44 A'   45 A'   46 A'   47 A'   48 A'                 
  0.188   0.221   0.279   0.290   0.322   0.375   0.382   0.473
 49 A'   50 A'   51 A'   52 A'   53 A'   54 A'   55 A'   56 A'                 
  0.532   0.545   0.577   0.591   0.625   0.676   0.731   0.780
 57 A'   58 A'   59 A'   60 A'   61 A'   62 A'   63 A'   64 A'                 
  0.813   0.844   0.936   1.057   1.089   1.140   1.160   1.294
 65 A'   66 A'   67 A'   68 A'   69 A'   70 A'   71 A'   72 A'                 
  1.436   1.567   1.635   1.848   1.897   2.256   2.283   2.469
 73 A'   74 A'   75 A'   76 A'   77 A'   78 A'   79 A'   80 A'                 
  2.767   2.928   4.263   4.439   4.487   4.530   4.550   4.600
 81 A'   82 A'   83 A'   84 A'   85 A'   86 A'   87 A'   88 A'                 
  4.641   4.765   4.898   6.546   6.576   7.207   7.487   8.206
 89 A'   90 A'   91 A'   92 A'   93 A'   94 A'   95 A'   96 A'                 
  8.279  14.800  14.877  28.873  29.540  29.563  29.877  29.898
 97 A'   98 A'   99 A'  100 A'  101 A'  102 A'  103 A'  104 A'                 
 29.961  36.668  49.470 130.598 130.621 154.271 166.104 293.882
105 A'  106 A'  107 A'  108 A'  109 A'  110 A'  111 A'  112 A'                 
293.9881028.4131912.189  -0.007   0.086   0.123   0.232   0.326
113 A'  114 A'  115 A'   16 A"   17 A"   18 A"   19 A"   20 A"                 
  0.396   0.527   0.572   0.586   0.754   0.759   0.875   0.908
 21 A"   22 A"   23 A"   24 A"   25 A"   26 A"   27 A"   28 A"                 
  1.095   1.544   1.766   2.197   2.366   2.415   4.233   4.480
 29 A"   30 A"   31 A"   32 A"   33 A"   34 A"   35 A"   36 A"                 
  4.491   4.521   4.568   6.532   8.188  14.703  29.529  29.874
 37 A"   38 A"   39 A"   40 A"   41 A"   42 A"   43 A"   44 A"                 
 29.878 130.589 293.864
 45 A"   46 A"   47 A"                                                         

 Beta MOs, Restricted
 -- Occupied --                  
******* -490.07 -180.88 -169.68 -169.68  -80.06  -65.20  -58.56
  1 A'    2 A'    3 A'    4 A'    5 A'    6 A'    7 A'    8 A'                 
-58.557 -37.932 -33.120 -33.116 -24.304 -24.302 -24.299 -15.657
  9 A'   10 A'   11 A'   12 A'   13 A'   14 A'   15 A'   16 A'                 
 -9.878  -7.601  -7.493  -7.482  -7.249  -5.493  -5.492  -5.481
 17 A'   18 A'   19 A'   20 A'   21 A'   22 A'   23 A'   24 A'                 
 -5.471-169.684 -58.557 -33.116 -24.303 -24.299  -7.482  -5.492
 25 A'    1 A"    2 A"    3 A"    4 A"    5 A"    6 A"    7 A"                 
 -5.472  -3.234  -3.228  -3.215  -2.404  -2.399  -2.389  -1.218
  8 A"   26 A'   27 A'   28 A'   29 A'   30 A'   31 A'   32 A'                 
 -1.003  -0.874  -0.723  -0.566  -0.561  -0.429  -0.400  -0.387
 33 A'   34 A'   35 A'   36 A'   37 A'   38 A'   39 A'   40 A'                 
 -3.228  -3.215  -2.400  -2.389  -0.526  -0.424  -0.375
  9 A"   10 A"   11 A"   12 A"   13 A"   14 A"   15 A"                         
 -- Virtual --                   
  0.026   0.055   0.072   0.078   0.091   0.118   0.144   0.165
 41 A'   42 A'   43 A'   44 A'   45 A'   46 A'   47 A'   48 A'                 
  0.188   0.221   0.279   0.290   0.322   0.375   0.382   0.473
 49 A'   50 A'   51 A'   52 A'   53 A'   54 A'   55 A'   56 A'                 
  0.532   0.545   0.577   0.591   0.625   0.676   0.731   0.780
 57 A'   58 A'   59 A'   60 A'   61 A'   62 A'   63 A'   64 A'                 
  0.813   0.844   0.936   1.057   1.089   1.140   1.160   1.294
 65 A'   66 A'   67 A'   68 A'   69 A'   70 A'   71 A'   72 A'                 
  1.436   1.567   1.635   1.848   1.897   2.256   2.283   2.469
 73 A'   74 A'   75 A'   76 A'   77 A'   78 A'   79 A'   80 A'                 
  2.767   2.928   4.263   4.439   4.487   4.530   4.550   4.600
 81 A'   82 A'   83 A'   84 A'   85 A'   86 A'   87 A'   88 A'                 
  4.641   4.765   4.898   6.546   6.576   7.207   7.487   8.206
 89 A'   90 A'   91 A'   92 A'   93 A'   94 A'   95 A'   96 A'                 
  8.279  14.800  14.877  28.873  29.540  29.563  29.877  29.898
 97 A'   98 A'   99 A'  100 A'  101 A'  102 A'  103 A'  104 A'                 
 29.961  36.668  49.470 130.598 130.621 154.271 166.104 293.882
105 A'  106 A'  107 A'  108 A'  109 A'  110 A'  111 A'  112 A'                 
293.9881028.4131912.189  -0.007   0.086   0.123   0.232   0.326
113 A'  114 A'  115 A'   16 A"   17 A"   18 A"   19 A"   20 A"                 
  0.396   0.527   0.572   0.586   0.754   0.759   0.875   0.908
 21 A"   22 A"   23 A"   24 A"   25 A"   26 A"   27 A"   28 A"                 
  1.095   1.544   1.766   2.197   2.366   2.415   4.233   4.480
 29 A"   30 A"   31 A"   32 A"   33 A"   34 A"   35 A"   36 A"                 
  4.491   4.521   4.568   6.532   8.188  14.703  29.529  29.874
 37 A"   38 A"   39 A"   40 A"   41 A"   42 A"   43 A"   44 A"                 
 29.878 130.589 293.864
 45 A"   46 A"   47 A"                                                         
 --------------------------------------------------------------

          Ground-State Mulliken Net Atomic Charges

     Atom                 Charge (a.u.)
  ----------------------------------------
      1 I                    -0.149862
      2 P                     0.337510
      3 N                    -0.203444
      4 Br                    0.015796
  ----------------------------------------
  Sum of atomic charges =     0.000000

 -----------------------------------------------------------------
                    Cartesian Multipole Moments
 -----------------------------------------------------------------
    Charge (ESU x 10^10)
                 0.0000
    Dipole Moment (Debye)
         X      -0.2656      Y       1.7611      Z      -0.0000
       Tot       1.7810
    Quadrupole Moments (Debye-Ang)
        XX     -63.7704     XY      -1.8523     YY     -67.0622
        XZ       0.0000     YZ       0.0000     ZZ     -65.6265
    Octopole Moments (Debye-Ang^2)
       XXX      -6.5477    XXY      -6.6533    XYY       3.2451
       YYY      -9.1553    XXZ      -0.0000    XYZ      -0.0000
       YYZ      -0.0000    XZZ       0.6853    YZZ      -2.3075
       ZZZ      -0.0000
    Hexadecapole Moments (Debye-Ang^3)
      XXXX   -1686.0400   XXXY     -21.3940   XXYY    -336.4102
      XYYY      -0.0140   YYYY    -165.1407   XXXZ       0.0000
      XXYZ       0.0000   XYYZ       0.0000   YYYZ      -0.0000
      XXZZ    -327.3153   XYZZ      -0.2682   YYZZ     -41.1577
      XZZZ       0.0000   YZZZ      -0.0000   ZZZZ     -88.5542
 -----------------------------------------------------------------
 DrvMan completing analytic gradient of the correlated energy
 Correlated dipole moment
            1
    1  -0.1045146
    2   0.6928802
    3  -0.0000000
 Energy read as -9885.117243652
 Full Analytical Gradient: (in a.u., or Hartree/Bohr)
             1             2             3             4
    1   -0.00000548   -0.00006282   -0.00018404    0.00025234
    2   -0.00000099   -0.00029114    0.00042985   -0.00013773
    3   -0.00000000    0.00000000   -0.00000000    0.00000000
 Gradient time:  CPU 0.77 s  wall 0.80 s
 Geometry Optimization Parameters
   NAtoms,    NIC,     NZ,  NCons,   NDum,   NFix, NCnnct, MaxDiis
        4      14       4       0       0       0       0       0

 Cartesian Hessian Update
 Hessian Updated using BFGS Update


** GEOMETRY OPTIMIZATION IN DELOCALIZED INTERNAL COORDINATES **
   Searching for a Minimum

   Optimization Cycle:   3

                       Coordinates (Angstroms)
     ATOM                X               Y               Z
      1  I         2.1054189949   -0.1107923030    0.0000000000
      2  P        -0.1726024913    0.8773614886    0.0000000000
      3  N        -1.0386582483   -0.4577132530    0.0000000000
      4  Br       -2.9130352926   -0.1066934846    0.0000000000
   Point Group: cs    Number of degrees of freedom:     5


   Energy is  -9885.117243652

 Hessian Updated using BFGS Update

  5 Hessian modes will be used to form the next step
  Hessian Eigenvalues:
     0.099253    0.140071    0.217356    0.307903    0.528546

 Minimum Search - Taking Simple RFO Step
 Searching for Lamda that Minimizes Along All modes
 Value Taken    Lamda =  -0.00000157
 Step Taken.  Stepsize is  0.003252

                             Maximum     Tolerance    Cnvgd?
         Gradient           0.000434      0.000300      NO
         Displacement       0.002496      0.001200      NO
         Energy change     -0.000004      0.000001      NO


 New Cartesian Coordinates Obtained by Inverse Iteration

 Displacement from previous Coordinates is:  0.005235
 ----------------------------------------------------------------
             Standard Nuclear Orientation (Angstroms)
    I     Atom           X                Y                Z
 ----------------------------------------------------------------
    1      I       2.1059057034    -0.1097661944     0.0000000000
    2      P      -0.1729284470     0.8765297083     0.0000000000
    3      N      -1.0384608743    -0.4594536034     0.0000000000
    4      Br     -2.9133934192    -0.1051474625     0.0000000000
 ----------------------------------------------------------------
 Molecular Point Group                 Cs    NOp =  2
 Largest Abelian Subgroup              Cs    NOp =  2
 Nuclear Repulsion Energy =   625.3353327289 hartrees
 There are       55 alpha and       55 beta electrons
 Applying Cartesian multipole field
    Component          Value
    ---------          -----
     (2,0,0)        1.00000E-11
     (0,2,0)        2.00000E-11
     (0,0,2)       -3.00000E-11
 Nucleus-field energy     =     0.0000000203 hartrees
 Requested basis set is 6-311++G(d,p)
 There are 62 shells and 162 basis functions
 A cutoff of  1.0D-14 yielded   1519 shell pairs
 There are     11071 function pairs (     12487 Cartesian)
 Smallest overlap matrix eigenvalue = 2.45E-03
 Guess MOs from SCF MO coefficient file

 -----------------------------------------------------------------------
  General SCF calculation program by
  Eric Jon Sundstrom, Paul Horn, Yuezhi Mao, Dmitri Zuev, Alec White,
  David Stuck, Shaama M.S., Shane Yost, Joonho Lee, David Small,
  Daniel Levine, Susi Lehtola, Hugh Burton, Evgeny Epifanovsky
 -----------------------------------------------------------------------
 Hartree-Fock
 using 4 threads for integral computing
 -------------------------------------------------------
 OpenMP Integral computing Module                
 Release: version 2.0, May 2017, Q-Chem Inc. Pleasanton 
 -------------------------------------------------------
 A restricted SCF calculation will be
 performed using DIIS
 SCF converges when DIIS error is below 1.0e-08
 ---------------------------------------
  Cycle       Energy         DIIS error
 ---------------------------------------
    1   -9884.3328756767      1.72e-05  
    2   -9884.3328773828      6.77e-06  
    3   -9884.3328776506      5.19e-06  
    4   -9884.3328777758      1.22e-06  
    5   -9884.3328777980      3.31e-07  
    6   -9884.3328777994      1.36e-07  
    7   -9884.3328777996      5.49e-08  
    8   -9884.3328777996      2.28e-08  
    9   -9884.3328777996      9.43e-09  Convergence criterion met
 ---------------------------------------
 SCF time:   CPU 11.19s  wall 3.00s 
 SCF   energy in the final basis set =    -9884.3328777996
 Total energy in the final basis set =    -9884.3328777996


 ------------------------------------------------------------------------------

   CCMAN2: suite of methods based on coupled cluster
           and equation of motion theories.

   Components:
   * libvmm-1.3-trunk
     by Evgeny Epifanovsky, Ilya Kaliman.
   * libtensor-2.5-trunk
     by Evgeny Epifanovsky, Michael Wormit, Dmitry Zuev, Sam Manzer, 
        Ilya Kaliman.
   * libcc-2.5-trunk
     by Evgeny Epifanovsky, Arik Landau, Tomasz Kus, Kirill Khistyaev, 
        Dmitry Zuev, Prashant Manohar, Xintian Feng, Anna Krylov, 
        Matthew Goldey, Alec White, Thomas Jagau, Kaushik Nanda, 
        Anastasia Gunina, Alexander Kunitsa, Joonho Lee.

   CCMAN original authors:
   Anna I. Krylov, C. David Sherrill, Steven R. Gwaltney,
   Edward F. C. Byrd (2000)
   Sergey V. Levchenko, Lyudmila V. Slipchenko, Tao Wang,
   Ana-Maria C. Cristian (2003)
   Piotr A. Pieniazek, C. Melania Oana, Evgeny Epifanovsky (2007)
   Prashant Manohar (2009)

 ------------------------------------------------------------------------------


 Allocating and initializing 30808MB of RAM...
 Calculation will run on 4 cores.


 Alpha MOs, Restricted
 -- Occupied --                  
******* -490.07 -180.88 -169.68 -169.68 -169.68  -80.06  -65.20
  1 A'    2 A'    3 A'    4 A'    1 A"    5 A'    6 A'    7 A'                 
-58.559 -58.557 -58.557 -37.932 -33.120 -33.116 -33.116 -24.304
  8 A'    2 A"    9 A'   10 A'   11 A'    3 A"   12 A'   13 A'                 
-24.303 -24.302 -24.299 -24.299 -15.657  -9.878  -7.601  -7.493
  4 A"   14 A'    5 A"   15 A'   16 A'   17 A'   18 A'   19 A'                 
 -7.482  -7.482  -7.249  -5.493  -5.492  -5.492  -5.482  -5.472
  6 A"   20 A'   21 A'   22 A'    7 A"   23 A'   24 A'    8 A"                 
 -5.471  -3.234  -3.228  -3.228  -3.215  -3.215  -2.404  -2.400
 25 A'   26 A'    9 A"   27 A'   28 A'   10 A"   29 A'   11 A"                 
 -2.399  -2.389  -2.389  -1.218  -1.003  -0.874  -0.723  -0.566
 30 A'   12 A"   31 A'   32 A'   33 A'   34 A'   35 A'   36 A'                 
 -0.561  -0.526  -0.428  -0.424  -0.400  -0.387  -0.375
 37 A'   13 A"   38 A'   14 A"   39 A'   40 A'   15 A"                         
 -- Virtual --                   
 -0.007   0.026   0.055   0.072   0.078   0.086   0.091   0.118
 16 A"   41 A'   42 A'   43 A'   44 A'   17 A"   45 A'   46 A'                 
  0.123   0.144   0.165   0.188   0.221   0.232   0.279   0.290
 18 A"   47 A'   48 A'   49 A'   50 A'   19 A"   51 A'   52 A'                 
  0.322   0.326   0.375   0.382   0.396   0.473   0.527   0.532
 53 A'   20 A"   54 A'   55 A'   21 A"   56 A'   22 A"   57 A'                 
  0.545   0.572   0.577   0.585   0.591   0.625   0.676   0.731
 58 A'   23 A"   59 A'   24 A"   60 A'   61 A'   62 A'   63 A'                 
  0.754   0.759   0.780   0.813   0.844   0.875   0.908   0.936
 25 A"   26 A"   64 A'   65 A'   66 A'   27 A"   28 A"   67 A'                 
  1.057   1.088   1.095   1.140   1.160   1.294   1.436   1.544
 68 A'   69 A'   29 A"   70 A'   71 A'   72 A'   73 A'   30 A"                 
  1.567   1.635   1.766   1.848   1.897   2.197   2.256   2.283
 74 A'   75 A'   31 A"   76 A'   77 A'   32 A"   78 A'   79 A'                 
  2.366   2.415   2.469   2.766   2.928   4.233   4.263   4.438
 33 A"   34 A"   80 A'   81 A'   82 A'   35 A"   83 A'   84 A'                 
  4.480   4.487   4.491   4.521   4.530   4.550   4.568   4.600
 36 A"   85 A'   37 A"   38 A"   86 A'   87 A'   39 A"   88 A'                 
  4.641   4.765   4.898   6.531   6.545   6.576   7.206   7.487
 89 A'   90 A'   91 A'   40 A"   92 A'   93 A'   94 A'   95 A'                 
  8.188   8.206   8.279  14.703  14.800  14.876  28.873  29.529
 41 A"   96 A'   97 A'   42 A"   98 A'   99 A'  100 A'   43 A"                 
 29.540  29.563  29.874  29.877  29.878  29.898  29.961  36.668
101 A'  102 A'   44 A"  103 A'   45 A"  104 A'  105 A'  106 A'                 
 49.469 130.589 130.598 130.621 154.271 166.103 293.864 293.882
107 A'   46 A"  108 A'  109 A'  110 A'  111 A'   47 A"  112 A'                 
293.9881028.4121912.189
113 A'  114 A'  115 A'                                                         

 Beta MOs, Restricted
 -- Occupied --                  
******* -490.07 -180.88 -169.68 -169.68 -169.68  -80.06  -65.20
  1 A'    2 A'    3 A'    4 A'    1 A"    5 A'    6 A'    7 A'                 
-58.559 -58.557 -58.557 -37.932 -33.120 -33.116 -33.116 -24.304
  8 A'    2 A"    9 A'   10 A'   11 A'    3 A"   12 A'   13 A'                 
-24.303 -24.302 -24.299 -24.299 -15.657  -9.878  -7.601  -7.493
  4 A"   14 A'    5 A"   15 A'   16 A'   17 A'   18 A'   19 A'                 
 -7.482  -7.482  -7.249  -5.493  -5.492  -5.492  -5.482  -5.472
  6 A"   20 A'   21 A'   22 A'    7 A"   23 A'   24 A'    8 A"                 
 -5.471  -3.234  -3.228  -3.228  -3.215  -3.215  -2.404  -2.400
 25 A'   26 A'    9 A"   27 A'   28 A'   10 A"   29 A'   11 A"                 
 -2.399  -2.389  -2.389  -1.218  -1.003  -0.874  -0.723  -0.566
 30 A'   12 A"   31 A'   32 A'   33 A'   34 A'   35 A'   36 A'                 
 -0.561  -0.526  -0.428  -0.424  -0.400  -0.387  -0.375
 37 A'   13 A"   38 A'   14 A"   39 A'   40 A'   15 A"                         
 -- Virtual --                   
 -0.007   0.026   0.055   0.072   0.078   0.086   0.091   0.118
 16 A"   41 A'   42 A'   43 A'   44 A'   17 A"   45 A'   46 A'                 
  0.123   0.144   0.165   0.188   0.221   0.232   0.279   0.290
 18 A"   47 A'   48 A'   49 A'   50 A'   19 A"   51 A'   52 A'                 
  0.322   0.326   0.375   0.382   0.396   0.473   0.527   0.532
 53 A'   20 A"   54 A'   55 A'   21 A"   56 A'   22 A"   57 A'                 
  0.545   0.572   0.577   0.585   0.591   0.625   0.676   0.731
 58 A'   23 A"   59 A'   24 A"   60 A'   61 A'   62 A'   63 A'                 
  0.754   0.759   0.780   0.813   0.844   0.875   0.908   0.936
 25 A"   26 A"   64 A'   65 A'   66 A'   27 A"   28 A"   67 A'                 
  1.057   1.088   1.095   1.140   1.160   1.294   1.436   1.544
 68 A'   69 A'   29 A"   70 A'   71 A'   72 A'   73 A'   30 A"                 
  1.567   1.635   1.766   1.848   1.897   2.197   2.256   2.283
 74 A'   75 A'   31 A"   76 A'   77 A'   32 A"   78 A'   79 A'                 
  2.366   2.415   2.469   2.766   2.928   4.233   4.263   4.438
 33 A"   34 A"   80 A'   81 A'   82 A'   35 A"   83 A'   84 A'                 
  4.480   4.487   4.491   4.521   4.530   4.550   4.568   4.600
 36 A"   85 A'   37 A"   38 A"   86 A'   87 A'   39 A"   88 A'                 
  4.641   4.765   4.898   6.531   6.545   6.576   7.206   7.487
 89 A'   90 A'   91 A'   40 A"   92 A'   93 A'   94 A'   95 A'                 
  8.188   8.206   8.279  14.703  14.800  14.876  28.873  29.529
 41 A"   96 A'   97 A'   42 A"   98 A'   99 A'  100 A'   43 A"                 
 29.540  29.563  29.874  29.877  29.878  29.898  29.961  36.668
101 A'  102 A'   44 A"  103 A'   45 A"  104 A'  105 A'  106 A'                 
 49.469 130.589 130.598 130.621 154.271 166.103 293.864 293.882
107 A'   46 A"  108 A'  109 A'  110 A'  111 A'   47 A"  112 A'                 
293.9881028.4121912.189
113 A'  114 A'  115 A'                                                         

 Occupation and symmetry of molecular orbitals

 Point group: Cs (2 irreducible representations).

                           A'   A"    All 
 ------------------------------------------
 All molecular orbitals:
  - Alpha                  115  47    162 
  - Beta                   115  47    162 
 ------------------------------------------
 Alpha orbitals:
  - Frozen occupied        25   8     33  
  - Active occupied        15   7     22  
  - Active virtual         75   32    107 
  - Frozen virtual         0    0     0   
 ------------------------------------------
 Beta orbitals:
  - Frozen occupied        25   8     33  
  - Active occupied        15   7     22  
  - Active virtual         75   32    107 
  - Frozen virtual         0    0     0   
 ------------------------------------------

 Import integrals:   CPU 0.00 s  wall 0.00 s

 Import integrals:   CPU 113.39 s  wall 30.38 s

 MP2 amplitudes:   CPU 0.18 s  wall 0.13 s

Running a double precision version
           CCSD T amplitudes will be solved using DIIS.

           Start     Size      MaxIter   EConv     TConv     
           3         7         100       1.00e-07  1.00e-05  
 ------------------------------------------------------------------------------
           Energy (a.u.)   Ediff      Tdiff       Comment
 ------------------------------------------------------------------------------
         -9885.11456632                           
     1   -9885.08895877   2.56e-02   8.31e-01     
     2   -9885.11561222   2.67e-02   1.18e-01     
     3   -9885.11366545   1.95e-03   5.23e-02     
     4   -9885.11631308   2.65e-03   1.64e-02     Switched to DIIS steps.
     5   -9885.11720024   8.87e-04   1.29e-02     
     6   -9885.11723454   3.43e-05   2.79e-03     
     7   -9885.11723681   2.27e-06   1.44e-03     
     8   -9885.11724358   6.77e-06   3.30e-04     
     9   -9885.11724518   1.60e-06   2.38e-04     
    10   -9885.11724446   7.20e-07   7.56e-05     
    11   -9885.11724475   2.92e-07   3.08e-05     
    12   -9885.11724461   1.45e-07   1.53e-05     
    13   -9885.11724460   6.08e-09   4.56e-06     
 ------------------------------------------------------------------------------
         -9885.11724460                           CCSD T converged.

End of double precision
 SCF energy                 = -9884.33287780
 MP2 energy                 = -9885.11456632
 CCSD correlation energy     =    -0.78436680
 CCSD total energy           = -9885.11724460

 CCSD  T1^2 = 0.0143  T2^2 = 0.3000  Leading amplitudes:

 Amplitude    Orbitals with energies
  0.0397       14 (A") A                 ->    16 (A") A                  
              -0.4241                         -0.0073                     
  0.0397       14 (A") B                 ->    16 (A") B                  
              -0.4241                         -0.0073                     
 -0.0173       13 (A") A                 ->    16 (A") A                  
              -0.5261                         -0.0073                     
 -0.0173       13 (A") B                 ->    16 (A") B                  
              -0.5261                         -0.0073                     

 Amplitude    Orbitals with energies
 -0.0643       13 (A") A     13 (A") B   ->    16 (A") A     16 (A") B    
              -0.5261       -0.5261           -0.0073       -0.0073       
  0.0643       13 (A") A     13 (A") B   ->    16 (A") B     16 (A") A    
              -0.5261       -0.5261           -0.0073       -0.0073       
  0.0643       13 (A") B     13 (A") A   ->    16 (A") A     16 (A") B    
              -0.5261       -0.5261           -0.0073       -0.0073       
 -0.0643       13 (A") B     13 (A") A   ->    16 (A") B     16 (A") A    
              -0.5261       -0.5261           -0.0073       -0.0073       

 Computing CCSD intemediates for later calculations in double precision
 Finished.

Running a double precision version
           CCSD Lambda amplitudes will be solved using DIIS.
           Start     Size      MaxIter   EConv     LConv     
           3         7         100       1.00e-07  1.00e-05  
 ------------------------------------------------------------------------------
            Enorm      Ldiff       Comment
 ------------------------------------------------------------------------------
     1     5.92e-02   4.41e-02     
     2     1.54e-02   5.49e-03     
     3     6.53e-03   2.10e-03     
     4     3.82e-03   1.23e-03     Switched to DIIS steps.
     5     1.24e-03   7.04e-04     
     6     6.20e-04   2.03e-04     
     7     2.07e-04   5.26e-05     
     8     9.88e-05   1.32e-06     
     9     3.42e-05   4.25e-06     
    10     1.33e-05   1.99e-06     
    11     5.50e-06   4.80e-07     
    12     2.20e-06   1.74e-07     
    13     1.05e-06   1.70e-07     
    14     4.92e-07   5.10e-08     
    15     2.59e-07   4.92e-08     
    16     1.21e-07   1.96e-08     
    17     6.31e-08   7.88e-09     
 ------------------------------------------------------------------------------
                                   CCSD Lambda converged.

 Computing density matrices in double precision...
           Orbital response amplitudes will be solved using DIIS.
           Start     Size      MaxIter   EConv     LConv     
           3         7         100       1.00e-06  1.00e-06  
 ------------------------------------------------------------------------------
            Enorm      Ldiff       Comment
 ------------------------------------------------------------------------------
     1     1.18e-01   4.60e-03     
     2     1.12e-01   6.32e-03     
     3     1.38e-01   2.72e-02     
     4     2.70e-02   5.34e-02     Switched to DIIS steps.
     5     7.12e-03   8.85e-03     
     6     1.43e-03   4.08e-04     
     7     9.21e-04   1.56e-04     
     8     3.15e-04   1.68e-04     
     9     5.69e-05   4.21e-05     
    10     2.46e-05   8.95e-06     
    11     6.42e-06   1.49e-06     
    12     2.78e-06   8.55e-07     
    13     7.45e-07   5.23e-07     
 ------------------------------------------------------------------------------
                                   Orbital response converged.

 Computing density matrices... Done.
 CCSD calculation:   CPU 1332.39 s  wall 344.00 s

 Transferring MO TPDM to AO TPDM
 Transferring g2_o1o1o1o1
 Transferring g2_o1o1o1v1
 Transferring g2_o1o1v1v1
 Transferring g2_o1v1o1v1
 Transferring g2_o1v1v1v1
 Transferring g2_v1v1v1v1
 Adding separable TPDM
 Computing TPDM gradient
 --------------------------------------------------------
 2e gradient
  Atom          X               Y               Z
 --------------------------------------------------------
    1        -65.450111       13.550243       -0.000000  
    2         12.410554      -33.825594       -0.000000  
    3         -0.932154       18.408512        0.000000  
    4         53.971711        1.866838        0.000000  
 --------------------------------------------------------
 --------------------------------------------------------
 Final gradient
  Atom          X               Y               Z
 --------------------------------------------------------
    1        -65.450111       13.550243       -0.000000  
    2         12.410554      -33.825594       -0.000000  
    3         -0.932154       18.408512        0.000000  
    4         53.971711        1.866838        0.000000  
 --------------------------------------------------------
 Analytic gradient from two-electron contribution:   CPU 560.44 s  wall 190.15 s

 Total ccman2 time:   CPU 2011.01 s  wall 566.19 s


 --------------------------------------------------------------
             Orbital Energies (a.u.) and Symmetries
 --------------------------------------------------------------

 Alpha MOs, Restricted
 -- Occupied --                  
******* -490.07 -180.88 -169.68 -169.68  -80.06  -65.20  -58.56
  1 A'    2 A'    3 A'    4 A'    5 A'    6 A'    7 A'    8 A'                 
-58.557 -37.932 -33.120 -33.116 -24.304 -24.302 -24.299 -15.657
  9 A'   10 A'   11 A'   12 A'   13 A'   14 A'   15 A'   16 A'                 
 -9.878  -7.601  -7.493  -7.482  -7.249  -5.493  -5.492  -5.482
 17 A'   18 A'   19 A'   20 A'   21 A'   22 A'   23 A'   24 A'                 
 -5.471-169.684 -58.557 -33.116 -24.303 -24.299  -7.482  -5.492
 25 A'    1 A"    2 A"    3 A"    4 A"    5 A"    6 A"    7 A"                 
 -5.472  -3.234  -3.228  -3.215  -2.404  -2.399  -2.389  -1.218
  8 A"   26 A'   27 A'   28 A'   29 A'   30 A'   31 A'   32 A'                 
 -1.003  -0.874  -0.723  -0.566  -0.561  -0.428  -0.400  -0.387
 33 A'   34 A'   35 A'   36 A'   37 A'   38 A'   39 A'   40 A'                 
 -3.228  -3.215  -2.400  -2.389  -0.526  -0.424  -0.375
  9 A"   10 A"   11 A"   12 A"   13 A"   14 A"   15 A"                         
 -- Virtual --                   
  0.026   0.055   0.072   0.078   0.091   0.118   0.144   0.165
 41 A'   42 A'   43 A'   44 A'   45 A'   46 A'   47 A'   48 A'                 
  0.188   0.221   0.279   0.290   0.322   0.375   0.382   0.473
 49 A'   50 A'   51 A'   52 A'   53 A'   54 A'   55 A'   56 A'                 
  0.532   0.545   0.577   0.591   0.625   0.676   0.731   0.780
 57 A'   58 A'   59 A'   60 A'   61 A'   62 A'   63 A'   64 A'                 
  0.813   0.844   0.936   1.057   1.088   1.140   1.160   1.294
 65 A'   66 A'   67 A'   68 A'   69 A'   70 A'   71 A'   72 A'                 
  1.436   1.567   1.635   1.848   1.897   2.256   2.283   2.469
 73 A'   74 A'   75 A'   76 A'   77 A'   78 A'   79 A'   80 A'                 
  2.766   2.928   4.263   4.438   4.487   4.530   4.550   4.600
 81 A'   82 A'   83 A'   84 A'   85 A'   86 A'   87 A'   88 A'                 
  4.641   4.765   4.898   6.545   6.576   7.206   7.487   8.206
 89 A'   90 A'   91 A'   92 A'   93 A'   94 A'   95 A'   96 A'                 
  8.279  14.800  14.876  28.873  29.540  29.563  29.877  29.898
 97 A'   98 A'   99 A'  100 A'  101 A'  102 A'  103 A'  104 A'                 
 29.961  36.668  49.469 130.598 130.621 154.271 166.103 293.882
105 A'  106 A'  107 A'  108 A'  109 A'  110 A'  111 A'  112 A'                 
293.9881028.4121912.189  -0.007   0.086   0.123   0.232   0.326
113 A'  114 A'  115 A'   16 A"   17 A"   18 A"   19 A"   20 A"                 
  0.396   0.527   0.572   0.585   0.754   0.759   0.875   0.908
 21 A"   22 A"   23 A"   24 A"   25 A"   26 A"   27 A"   28 A"                 
  1.095   1.544   1.766   2.197   2.366   2.415   4.233   4.480
 29 A"   30 A"   31 A"   32 A"   33 A"   34 A"   35 A"   36 A"                 
  4.491   4.521   4.568   6.531   8.188  14.703  29.529  29.874
 37 A"   38 A"   39 A"   40 A"   41 A"   42 A"   43 A"   44 A"                 
 29.878 130.589 293.864
 45 A"   46 A"   47 A"                                                         

 Beta MOs, Restricted
 -- Occupied --                  
******* -490.07 -180.88 -169.68 -169.68  -80.06  -65.20  -58.56
  1 A'    2 A'    3 A'    4 A'    5 A'    6 A'    7 A'    8 A'                 
-58.557 -37.932 -33.120 -33.116 -24.304 -24.302 -24.299 -15.657
  9 A'   10 A'   11 A'   12 A'   13 A'   14 A'   15 A'   16 A'                 
 -9.878  -7.601  -7.493  -7.482  -7.249  -5.493  -5.492  -5.482
 17 A'   18 A'   19 A'   20 A'   21 A'   22 A'   23 A'   24 A'                 
 -5.471-169.684 -58.557 -33.116 -24.303 -24.299  -7.482  -5.492
 25 A'    1 A"    2 A"    3 A"    4 A"    5 A"    6 A"    7 A"                 
 -5.472  -3.234  -3.228  -3.215  -2.404  -2.399  -2.389  -1.218
  8 A"   26 A'   27 A'   28 A'   29 A'   30 A'   31 A'   32 A'                 
 -1.003  -0.874  -0.723  -0.566  -0.561  -0.428  -0.400  -0.387
 33 A'   34 A'   35 A'   36 A'   37 A'   38 A'   39 A'   40 A'                 
 -3.228  -3.215  -2.400  -2.389  -0.526  -0.424  -0.375
  9 A"   10 A"   11 A"   12 A"   13 A"   14 A"   15 A"                         
 -- Virtual --                   
  0.026   0.055   0.072   0.078   0.091   0.118   0.144   0.165
 41 A'   42 A'   43 A'   44 A'   45 A'   46 A'   47 A'   48 A'                 
  0.188   0.221   0.279   0.290   0.322   0.375   0.382   0.473
 49 A'   50 A'   51 A'   52 A'   53 A'   54 A'   55 A'   56 A'                 
  0.532   0.545   0.577   0.591   0.625   0.676   0.731   0.780
 57 A'   58 A'   59 A'   60 A'   61 A'   62 A'   63 A'   64 A'                 
  0.813   0.844   0.936   1.057   1.088   1.140   1.160   1.294
 65 A'   66 A'   67 A'   68 A'   69 A'   70 A'   71 A'   72 A'                 
  1.436   1.567   1.635   1.848   1.897   2.256   2.283   2.469
 73 A'   74 A'   75 A'   76 A'   77 A'   78 A'   79 A'   80 A'                 
  2.766   2.928   4.263   4.438   4.487   4.530   4.550   4.600
 81 A'   82 A'   83 A'   84 A'   85 A'   86 A'   87 A'   88 A'                 
  4.641   4.765   4.898   6.545   6.576   7.206   7.487   8.206
 89 A'   90 A'   91 A'   92 A'   93 A'   94 A'   95 A'   96 A'                 
  8.279  14.800  14.876  28.873  29.540  29.563  29.877  29.898
 97 A'   98 A'   99 A'  100 A'  101 A'  102 A'  103 A'  104 A'                 
 29.961  36.668  49.469 130.598 130.621 154.271 166.103 293.882
105 A'  106 A'  107 A'  108 A'  109 A'  110 A'  111 A'  112 A'                 
293.9881028.4121912.189  -0.007   0.086   0.123   0.232   0.326
113 A'  114 A'  115 A'   16 A"   17 A"   18 A"   19 A"   20 A"                 
  0.396   0.527   0.572   0.585   0.754   0.759   0.875   0.908
 21 A"   22 A"   23 A"   24 A"   25 A"   26 A"   27 A"   28 A"                 
  1.095   1.544   1.766   2.197   2.366   2.415   4.233   4.480
 29 A"   30 A"   31 A"   32 A"   33 A"   34 A"   35 A"   36 A"                 
  4.491   4.521   4.568   6.531   8.188  14.703  29.529  29.874
 37 A"   38 A"   39 A"   40 A"   41 A"   42 A"   43 A"   44 A"                 
 29.878 130.589 293.864
 45 A"   46 A"   47 A"                                                         
 --------------------------------------------------------------

          Ground-State Mulliken Net Atomic Charges

     Atom                 Charge (a.u.)
  ----------------------------------------
      1 I                    -0.149837
      2 P                     0.337790
      3 N                    -0.203289
      4 Br                    0.015335
  ----------------------------------------
  Sum of atomic charges =    -0.000000

 -----------------------------------------------------------------
                    Cartesian Multipole Moments
 -----------------------------------------------------------------
    Charge (ESU x 10^10)
                 0.0000
    Dipole Moment (Debye)
         X      -0.2603      Y       1.7623      Z       0.0000
       Tot       1.7814
    Quadrupole Moments (Debye-Ang)
        XX     -63.7775     XY      -1.8575     YY     -67.0679
        XZ      -0.0000     YZ       0.0000     ZZ     -65.6288
    Octopole Moments (Debye-Ang^2)
       XXX      -6.4873    XXY      -6.6521    XYY       3.2403
       YYY      -9.2600    XXZ       0.0000    XYZ      -0.0000
       YYZ      -0.0000    XZZ       0.6893    YZZ      -2.3459
       ZZZ       0.0000
    Hexadecapole Moments (Debye-Ang^3)
      XXXX   -1686.6530   XXXY     -21.4777   XXYY    -336.5024
      XYYY       0.0281   YYYY    -165.0105   XXXZ      -0.0000
      XXYZ       0.0000   XYYZ      -0.0000   YYYZ       0.0000
      XXZZ    -327.4247   XYZZ      -0.2559   YYZZ     -41.1380
      XZZZ      -0.0000   YZZZ       0.0000   ZZZZ     -88.5579
 -----------------------------------------------------------------
 DrvMan completing analytic gradient of the correlated energy
 Correlated dipole moment
            1
    1  -0.1023944
    2   0.6933476
    3   0.0000000
 Energy read as -9885.117244601
 Full Analytical Gradient: (in a.u., or Hartree/Bohr)
             1             2             3             4
    1    0.00002579    0.00004792   -0.00011482    0.00004110
    2    0.00001291   -0.00003418    0.00006223   -0.00004095
    3   -0.00000000    0.00000000   -0.00000000    0.00000000
 Gradient time:  CPU 0.76 s  wall 0.78 s
 Geometry Optimization Parameters
   NAtoms,    NIC,     NZ,  NCons,   NDum,   NFix, NCnnct, MaxDiis
        4      14       4       0       0       0       0       0

 Cartesian Hessian Update
 Hessian Updated using BFGS Update


** GEOMETRY OPTIMIZATION IN DELOCALIZED INTERNAL COORDINATES **
   Searching for a Minimum

   Optimization Cycle:   4

                       Coordinates (Angstroms)
     ATOM                X               Y               Z
      1  I         2.1059057034   -0.1097661944    0.0000000000
      2  P        -0.1729284470    0.8765297083    0.0000000000
      3  N        -1.0384608743   -0.4594536034    0.0000000000
      4  Br       -2.9133934192   -0.1051474625    0.0000000000
   Point Group: cs    Number of degrees of freedom:     5


   Energy is  -9885.117244601

 Hessian Updated using BFGS Update

  5 Hessian modes will be used to form the next step
  Hessian Eigenvalues:
     0.098553    0.106177    0.217513    0.306480    0.560163

 Minimum Search - Taking Simple RFO Step
 Searching for Lamda that Minimizes Along All modes
 Value Taken    Lamda =   0.00000000
 Step Taken.  Stepsize is  0.001161

                             Maximum     Tolerance    Cnvgd?
         Gradient           0.000134      0.000300     YES
         Displacement       0.000837      0.001200     YES
         Energy change     -0.000001      0.000001     YES


                       Distance Matrix (Angstroms)
             I (  1)   P (  2)   N (  3)
   P (  2)  2.483116
   N (  3)  3.163751  1.591854
   Br(  4)  5.019301  2.910986  1.908116

 Final energy is   -9885.1172446006585     


 ******************************
 **  OPTIMIZATION CONVERGED  **
 ******************************

                       Coordinates (Angstroms)
     ATOM                X               Y               Z
      1  I         2.1059057034   -0.1097661944    0.0000000000
      2  P        -0.1729284470    0.8765297083    0.0000000000
      3  N        -1.0384608743   -0.4594536034    0.0000000000
      4  Br       -2.9133934192   -0.1051474625    0.0000000000

Z-matrix Print:
$molecule
0 1
I 
P  1 2.483116
N  2 1.591854 1 99.534347
Br 3 1.908116 2 112.236655 1 -180.000000 0
$end


 --------------------------------------------------------------
             Orbital Energies (a.u.) and Symmetries
 --------------------------------------------------------------

 Alpha MOs, Restricted
 -- Occupied --                  
******* -490.07 -180.88 -169.68 -169.68  -80.06  -65.20  -58.56
  1 A'    2 A'    3 A'    4 A'    5 A'    6 A'    7 A'    8 A'                 
-58.557 -37.932 -33.120 -33.116 -24.304 -24.302 -24.299 -15.657
  9 A'   10 A'   11 A'   12 A'   13 A'   14 A'   15 A'   16 A'                 
 -9.878  -7.601  -7.493  -7.482  -7.249  -5.493  -5.492  -5.482
 17 A'   18 A'   19 A'   20 A'   21 A'   22 A'   23 A'   24 A'                 
 -5.471-169.684 -58.557 -33.116 -24.303 -24.299  -7.482  -5.492
 25 A'    1 A"    2 A"    3 A"    4 A"    5 A"    6 A"    7 A"                 
 -5.472  -3.234  -3.228  -3.215  -2.404  -2.399  -2.389  -1.218
  8 A"   26 A'   27 A'   28 A'   29 A'   30 A'   31 A'   32 A'                 
 -1.003  -0.874  -0.723  -0.566  -0.561  -0.428  -0.400  -0.387
 33 A'   34 A'   35 A'   36 A'   37 A'   38 A'   39 A'   40 A'                 
 -3.228  -3.215  -2.400  -2.389  -0.526  -0.424  -0.375
  9 A"   10 A"   11 A"   12 A"   13 A"   14 A"   15 A"                         
 -- Virtual --                   
  0.026   0.055   0.072   0.078   0.091   0.118   0.144   0.165
 41 A'   42 A'   43 A'   44 A'   45 A'   46 A'   47 A'   48 A'                 
  0.188   0.221   0.279   0.290   0.322   0.375   0.382   0.473
 49 A'   50 A'   51 A'   52 A'   53 A'   54 A'   55 A'   56 A'                 
  0.532   0.545   0.577   0.591   0.625   0.676   0.731   0.780
 57 A'   58 A'   59 A'   60 A'   61 A'   62 A'   63 A'   64 A'                 
  0.813   0.844   0.936   1.057   1.088   1.140   1.160   1.294
 65 A'   66 A'   67 A'   68 A'   69 A'   70 A'   71 A'   72 A'                 
  1.436   1.567   1.635   1.848   1.897   2.256   2.283   2.469
 73 A'   74 A'   75 A'   76 A'   77 A'   78 A'   79 A'   80 A'                 
  2.766   2.928   4.263   4.438   4.487   4.530   4.550   4.600
 81 A'   82 A'   83 A'   84 A'   85 A'   86 A'   87 A'   88 A'                 
  4.641   4.765   4.898   6.545   6.576   7.206   7.487   8.206
 89 A'   90 A'   91 A'   92 A'   93 A'   94 A'   95 A'   96 A'                 
  8.279  14.800  14.876  28.873  29.540  29.563  29.877  29.898
 97 A'   98 A'   99 A'  100 A'  101 A'  102 A'  103 A'  104 A'                 
 29.961  36.668  49.469 130.598 130.621 154.271 166.103 293.882
105 A'  106 A'  107 A'  108 A'  109 A'  110 A'  111 A'  112 A'                 
293.9881028.4121912.189  -0.007   0.086   0.123   0.232   0.326
113 A'  114 A'  115 A'   16 A"   17 A"   18 A"   19 A"   20 A"                 
  0.396   0.527   0.572   0.585   0.754   0.759   0.875   0.908
 21 A"   22 A"   23 A"   24 A"   25 A"   26 A"   27 A"   28 A"                 
  1.095   1.544   1.766   2.197   2.366   2.415   4.233   4.480
 29 A"   30 A"   31 A"   32 A"   33 A"   34 A"   35 A"   36 A"                 
  4.491   4.521   4.568   6.531   8.188  14.703  29.529  29.874
 37 A"   38 A"   39 A"   40 A"   41 A"   42 A"   43 A"   44 A"                 
 29.878 130.589 293.864
 45 A"   46 A"   47 A"                                                         

 Beta MOs, Restricted
 -- Occupied --                  
******* -490.07 -180.88 -169.68 -169.68  -80.06  -65.20  -58.56
  1 A'    2 A'    3 A'    4 A'    5 A'    6 A'    7 A'    8 A'                 
-58.557 -37.932 -33.120 -33.116 -24.304 -24.302 -24.299 -15.657
  9 A'   10 A'   11 A'   12 A'   13 A'   14 A'   15 A'   16 A'                 
 -9.878  -7.601  -7.493  -7.482  -7.249  -5.493  -5.492  -5.482
 17 A'   18 A'   19 A'   20 A'   21 A'   22 A'   23 A'   24 A'                 
 -5.471-169.684 -58.557 -33.116 -24.303 -24.299  -7.482  -5.492
 25 A'    1 A"    2 A"    3 A"    4 A"    5 A"    6 A"    7 A"                 
 -5.472  -3.234  -3.228  -3.215  -2.404  -2.399  -2.389  -1.218
  8 A"   26 A'   27 A'   28 A'   29 A'   30 A'   31 A'   32 A'                 
 -1.003  -0.874  -0.723  -0.566  -0.561  -0.428  -0.400  -0.387
 33 A'   34 A'   35 A'   36 A'   37 A'   38 A'   39 A'   40 A'                 
 -3.228  -3.215  -2.400  -2.389  -0.526  -0.424  -0.375
  9 A"   10 A"   11 A"   12 A"   13 A"   14 A"   15 A"                         
 -- Virtual --                   
  0.026   0.055   0.072   0.078   0.091   0.118   0.144   0.165
 41 A'   42 A'   43 A'   44 A'   45 A'   46 A'   47 A'   48 A'                 
  0.188   0.221   0.279   0.290   0.322   0.375   0.382   0.473
 49 A'   50 A'   51 A'   52 A'   53 A'   54 A'   55 A'   56 A'                 
  0.532   0.545   0.577   0.591   0.625   0.676   0.731   0.780
 57 A'   58 A'   59 A'   60 A'   61 A'   62 A'   63 A'   64 A'                 
  0.813   0.844   0.936   1.057   1.088   1.140   1.160   1.294
 65 A'   66 A'   67 A'   68 A'   69 A'   70 A'   71 A'   72 A'                 
  1.436   1.567   1.635   1.848   1.897   2.256   2.283   2.469
 73 A'   74 A'   75 A'   76 A'   77 A'   78 A'   79 A'   80 A'                 
  2.766   2.928   4.263   4.438   4.487   4.530   4.550   4.600
 81 A'   82 A'   83 A'   84 A'   85 A'   86 A'   87 A'   88 A'                 
  4.641   4.765   4.898   6.545   6.576   7.206   7.487   8.206
 89 A'   90 A'   91 A'   92 A'   93 A'   94 A'   95 A'   96 A'                 
  8.279  14.800  14.876  28.873  29.540  29.563  29.877  29.898
 97 A'   98 A'   99 A'  100 A'  101 A'  102 A'  103 A'  104 A'                 
 29.961  36.668  49.469 130.598 130.621 154.271 166.103 293.882
105 A'  106 A'  107 A'  108 A'  109 A'  110 A'  111 A'  112 A'                 
293.9881028.4121912.189  -0.007   0.086   0.123   0.232   0.326
113 A'  114 A'  115 A'   16 A"   17 A"   18 A"   19 A"   20 A"                 
  0.396   0.527   0.572   0.585   0.754   0.759   0.875   0.908
 21 A"   22 A"   23 A"   24 A"   25 A"   26 A"   27 A"   28 A"                 
  1.095   1.544   1.766   2.197   2.366   2.415   4.233   4.480
 29 A"   30 A"   31 A"   32 A"   33 A"   34 A"   35 A"   36 A"                 
  4.491   4.521   4.568   6.531   8.188  14.703  29.529  29.874
 37 A"   38 A"   39 A"   40 A"   41 A"   42 A"   43 A"   44 A"                 
 29.878 130.589 293.864
 45 A"   46 A"   47 A"                                                         
 --------------------------------------------------------------

          Ground-State Mulliken Net Atomic Charges

     Atom                 Charge (a.u.)
  ----------------------------------------
      1 I                    -0.149837
      2 P                     0.337790
      3 N                    -0.203289
      4 Br                    0.015335
  ----------------------------------------
  Sum of atomic charges =    -0.000000

 -----------------------------------------------------------------
                    Cartesian Multipole Moments
 -----------------------------------------------------------------
    Charge (ESU x 10^10)
                 0.0000
    Dipole Moment (Debye)
         X      -0.2603      Y       1.7623      Z       0.0000
       Tot       1.7814
    Quadrupole Moments (Debye-Ang)
        XX     -63.7775     XY      -1.8575     YY     -67.0679
        XZ      -0.0000     YZ       0.0000     ZZ     -65.6288
    Octopole Moments (Debye-Ang^2)
       XXX      -6.4873    XXY      -6.6521    XYY       3.2403
       YYY      -9.2600    XXZ       0.0000    XYZ      -0.0000
       YYZ      -0.0000    XZZ       0.6893    YZZ      -2.3459
       ZZZ       0.0000
    Hexadecapole Moments (Debye-Ang^3)
      XXXX   -1686.6530   XXXY     -21.4777   XXYY    -336.5024
      XYYY       0.0281   YYYY    -165.0105   XXXZ      -0.0000
      XXYZ       0.0000   XYYZ      -0.0000   YYYZ       0.0000
      XXZZ    -327.4247   XYZZ      -0.2559   YYZZ     -41.1380
      XZZZ      -0.0000   YZZZ       0.0000   ZZZZ     -88.5579
 -----------------------------------------------------------------
Archival summary:
1\1\garfield\OPT\ProcedureUnspecified\BasisUnspecified\1r111\taweetha\WedNov2823:36:082018WedNov2823:36:082018\0\\#,OPT,ProcedureUnspecified,BasisUnspecified,\\0,1\I\P,1,2.48312\N,2,1.59185,1,99.5343\Br,3,1.90812,2,112.237,1,-180,0\\HF=-9884.33288\\@

 Total job time:  2309.40s(wall), 8135.25s(cpu) 
 Wed Nov 28 23:36:08 2018

        *************************************************************
        *                                                           *
        *  Thank you very much for using Q-Chem.  Have a nice day.  *
        *                                                           *
        *************************************************************
