# Supplementary material for: Geometric and energetic data from ab initio calculations of haloethene, haloimine, halomethylenephosphine, haloiminophosphine, halodiazene, halodiphosphene and halocyclopropane
Source: Data Brief. 2019 Nov 2;27:104738. doi: 10.1016/j.dib.2019.104738 (PMC6861602; doi:10.1016/j.dib.2019.104738)
Supplement: Multimedia component 7 [file mmc7.zip › NP/CCSD/BrENPFE.out]

Q-Chem Developer Version!
                  Welcome to Q-Chem
     A Quantum Leap Into The Future Of Chemistry


 Q-Chem 5.1, Q-Chem, Inc., Pleasanton, CA (2018)

 Yihan Shao,  Zhengting Gan,  E. Epifanovsky,  A. T. B. Gilbert,  M. Wormit,  
 J. Kussmann,  A. W. Lange,  A. Behn,  Jia Deng,  Xintian Feng,  D. Ghosh,  
 M. Goldey,  P. R. Horn,  L. D. Jacobson,  I. Kaliman,  T. Kus,  A. Landau,  
 Jie Liu,  E. I. Proynov,  R. M. Richard,  R. P. Steele,  E. J. Sundstrom,  
 H. L. Woodcock III,  P. M. Zimmerman,  D. Zuev,  B. Albrecht,  E. Alguire,  
 S. A. Baeppler,  D. Barton,  Z. Benda,  Y. A. Bernard,  E. J. Berquist,  
 K. B. Bravaya,  H. Burton,  D. Casanova,  Chun-Min Chang,  Yunqing Chen,  
 A. Chien,  K. D. Closser,  M. P. Coons,  S. Coriani,  S. Dasgupta,  
 A. L. Dempwolff,  M. Diedenhofen,  Hainam Do,  R. G. Edgar,  Po-Tung Fang,  
 S. Faraji,  S. Fatehi,  Qingguo Feng,  K. D. Fenk,  J. Fosso-Tande,  
 Qinghui Ge,  A. Ghysels,  G. Gidofalvi,  J. Gomes,  J. Gonthier,  A. Gunina,  
 D. Hait,  M. W. D. Hanson-Heine,  P. H. P. Harbach,  A. W. Hauser,  
 J. E. Herr,  E. G. Hohenstein,  Z. C. Holden,  Kerwin Hui,  B. C. Huynh,  
 T.-C. Jagau,  Hyunjun Ji,  B. Kaduk,  K. Khistyaev,  Jaehoon Kim,  
 P. Klunzinger,  K. Koh,  D. Kosenkov,  L. Koulias,  T. Kowalczyk,  
 C. M. Krauter,  A. Kunitsa,  Ka Un Lao,  A. Laurent,  K. V. Lawler,  
 Joonho Lee,  D. Lefrancois,  S. Lehtola,  D. S. Levine,  Yi-Pei Li,  
 You-Sheng Lin,  Fenglai Liu,  E. Livshits,  A. Luenser,  P. Manohar,  
 E. Mansoor,  S. F. Manzer,  Shan-Ping Mao,  Yuezhi Mao,  N. Mardirossian,  
 A. V. Marenich,  T. Markovich,  L. A. Martinez-Martinez,  S. A. Maurer,  
 N. J. Mayhall,  S. C. McKenzie,  J.-M. Mewes,  A. F. Morrison,  
 J. W. Mullinax,  K. Nanda,  T. S. Nguyen-Beck,  R. Olivares-Amaya,  
 J. A. Parkhill,  T. M. Perrine,  F. Plasser,  P. Pokhilko,  S. Prager,  
 A. Prociuk,  E. Ramos,  D. R. Rehn,  F. Rob,  M. Schneider,  N. Sergueev,  
 S. M. Sharada,  S. Sharma,  D. W. Small,  T. Stauch,  T. Stein,  
 Yu-Chuan Su,  A. J. W. Thom,  A. Tkatchenko,  T. Tsuchimochi,  N. M. Tubman,  
 L. Vogt,  M. L. Vidal,  O. Vydrov,  M. A. Watson,  J. Wenzel,  
 M. de Wergifosse,  T. A. Wesolowski,  A. White,  J. Witte,  A. Yamada,  
 Jun Yang,  K. Yao,  S. Yeganeh,  S. R. Yost,  Zhi-Qiang You,  A. Zech,  
 Igor Ying Zhang,  Xing Zhang,  Yan Zhao,  Ying Zhu,  B. R. Brooks,  
 G. K. L. Chan,  C. J. Cramer,  M. S. Gordon,  W. J. Hehre,  A. Klamt,  
 M. W. Schmidt,  C. D. Sherrill,  D. G. Truhlar,  A. Aspuru-Guzik,  R. Baer,  
 A. T. Bell,  N. A. Besley,  Jeng-Da Chai,  A. E. DePrince, III,  
 R. A. DiStasio Jr.,  A. Dreuw,  B. D. Dunietz,  T. R. Furlani,  
 Chao-Ping Hsu,  Yousung Jung,  Jing Kong,  D. S. Lambrecht,  WanZhen Liang,  
 C. Ochsenfeld,  V. A. Rassolov,  L. V. Slipchenko,  J. E. Subotnik,  
 T. Van Voorhis,  J. M. Herbert,  A. I. Krylov,  P. M. W. Gill,  M. Head-Gordon

 Contributors to earlier versions of Q-Chem not listed above: 
 R. D. Adamson,  B. Austin,  J. Baker,  G. J. O. Beran,  K. Brandhorst,  
 S. T. Brown,  E. F. C. Byrd,  A. K. Chakraborty,  C.-L. Cheng,  
 Siu Hung Chien,  D. M. Chipman,  D. L. Crittenden,  H. Dachsel,  
 R. J. Doerksen,  A. D. Dutoi,  L. Fusti-Molnar,  W. A. Goddard III,  
 A. Golubeva-Zadorozhnaya,  S. R. Gwaltney,  G. Hawkins,  A. Heyden,  
 S. Hirata,  G. Kedziora,  F. J. Keil,  C. Kelley,  Jihan Kim,  R. A. King,  
 R. Z. Khaliullin,  P. P. Korambath,  W. Kurlancheek,  A. M. Lee,  M. S. Lee,  
 S. V. Levchenko,  Ching Yeh Lin,  D. Liotard,  R. C. Lochan,  I. Lotan,  
 P. E. Maslen,  N. Nair,  D. P. O'Neill,  D. Neuhauser,  E. Neuscamman,  
 C. M. Oana,  R. Olson,  B. Peters,  R. Peverati,  P. A. Pieniazek,  
 Y. M. Rhee,  J. Ritchie,  M. A. Rohrdanz,  E. Rosta,  N. J. Russ,  
 H. F. Schaefer III,  N. E. Schultz,  N. Shenvi,  A. C. Simmonett,  A. Sodt,  
 D. Stuck,  K. S. Thanthiriwatte,  V. Vanovschi,  Tao Wang,  A. Warshel,  
 C. F. Williams,  Q. Wu,  X. Xu,  W. Zhang

 Please cite Q-Chem as follows:
 Y. Shao et al., Mol. Phys. 113, 184-215 (2015)
 DOI: 10.1080/00268976.2014.952696

 Q-Chem 5.1.2 for Intel X86 EM64T Linux

 Parts of Q-Chem use Armadillo 8.300.2 (Tropical Shenanigans).
 http://arma.sourceforge.net/

 Q-Chem begins on Wed Nov 28 22:25:09 2018  

Host: 
0

     Scratch files written to /scratch/taweetham/qchem6633//
Input Ideriv = 1
Curr. Ideriv = -1
Max.  Ideriv = 1

Checking the input file for inconsistencies... 	...done.

--------------------------------------------------------------
User input:
--------------------------------------------------------------
Br=F_Z.out
$molecule
0 1
Br
N  1 1.859503
P  2 1.551872 1 131.617822
F  3 1.639577 2 111.538545 1 -0.000000 0
$end

$rem
   JOB_TYPE	OPTIMIZATION
   BASIS	6-311++G**
   METHOD	ccsd
   MEM_TOTAL	31000
   N_FROZEN_CORE      FC
$end


--------------------------------------------------------------
 ----------------------------------------------------------------
             Standard Nuclear Orientation (Angstroms)
    I     Atom           X                Y                Z
 ----------------------------------------------------------------
    1      Br      1.3003794717    -0.1061533655    -0.0000000000
    2      N      -0.2572265336     0.9095311028     0.0000000000
    3      P      -1.7542776285     0.5006977336     0.0000000000
    4      F      -1.9331701497    -1.1290906591    -0.0000000000
 ----------------------------------------------------------------
 Molecular Point Group                 Cs    NOp =  2
 Largest Abelian Subgroup              Cs    NOp =  2
 Nuclear Repulsion Energy =   300.0856867177 hartrees
 There are       33 alpha and       33 beta electrons
 Requested basis set is 6-311++G(d,p)
 There are 44 shells and 122 basis functions
 Total memory of 31000MB is distributed as follows: 
   QALLOC including MEM_STATIC uses 192MB
   MEM_STATIC is set to 192MB
   CCMAN JOB total memory use is  30808MB
 Warning: actual memory use might exceed 31000MB

 Total QAlloc Memory Limit    192 MB
 Mega-Array Size       188 MB
 MEM_STATIC part       192 MB
 A cutoff of  1.0D-14 yielded    876 shell pairs
 There are      7088 function pairs (      7815 Cartesian)

 -------------------------------------------------------
 OpenMP Integral Computing Module                       
 Release: version 1.0, May 2013, Q-Chem Inc. Pittsburgh 
 -------------------------------------------------------
 Integral Job Info:
 Integral job number is                      11
 Integral operator is                         1
 short-range coefficients                     0
 long-range coefficients              100000000
 Omega coefficients                           0
 if combine SR and LR in K                    0
 Integral screening is                        0
 Integral computing path is                   2
 max size of driver memory is            800000
 size of driver memory is                593474
 size of scratch memory is             29623520
 max col of scratch BK array               1296
 max len of scratch array in speh3          155
 max len of scratch index in speh4           18
 max int batch size is                      520
 min int batch size is                       52
 fixed nKL is                                45
 max L of basis functions is                  2
 order of int derivative is                   0
 number of shells is                         44
 number of basis is                         128
 number of cartesian basis is               128
 number of contracted shell pairs           876
 number of primitive shell pairs           2497
 maxK2 (contraction) of shell pair           36
 max number of K2 of shell pair               1
 max number of CS2 of shell pair             79
 max number of PS2 of shell pair            198
 mem total for path MDJ                  515478
 -------------------------------------------------------
 Smallest overlap matrix eigenvalue = 2.24E-03

 Scale SEOQF with 1.000000e-01/1.000000e-01/1.000000e-01

 Standard Electronic Orientation quadrupole field applied
 Nucleus-field energy     =     0.0000000065 hartrees
 Guess from superposition of atomic densities
 Warning:  Energy on first SCF cycle will be non-variational
 SAD guess density has 66.000000 electrons

 -----------------------------------------------------------------------
  General SCF calculation program by
  Eric Jon Sundstrom, Paul Horn, Yuezhi Mao, Dmitri Zuev, Alec White,
  David Stuck, Shaama M.S., Shane Yost, Joonho Lee, David Small,
  Daniel Levine, Susi Lehtola, Hugh Burton, Evgeny Epifanovsky
 -----------------------------------------------------------------------
 Hartree-Fock
 using 4 threads for integral computing
 -------------------------------------------------------
 OpenMP Integral computing Module                
 Release: version 2.0, May 2017, Q-Chem Inc. Pleasanton 
 -------------------------------------------------------
 A restricted SCF calculation will be
 performed using DIIS
 SCF converges when DIIS error is below 1.0e-08
 ---------------------------------------
  Cycle       Energy         DIIS error
 ---------------------------------------
    1   -3067.3153834199      4.55e-02  
    2   -3066.9367880788      5.62e-03  
    3   -3066.9853908298      3.28e-03  
    4   -3066.9987056789      6.93e-04  
    5   -3067.0000105902      2.76e-04  
    6   -3067.0003044346      1.19e-04  
    7   -3067.0003577891      5.22e-05  
    8   -3067.0003716916      2.05e-05  
    9   -3067.0003742102      6.28e-06  
   10   -3067.0003745479      2.46e-06  
   11   -3067.0003745906      1.23e-06  
   12   -3067.0003745994      3.92e-07  
   13   -3067.0003746004      8.59e-08  
   14   -3067.0003746005      2.52e-08  
   15   -3067.0003746005      6.77e-09  Convergence criterion met
 ---------------------------------------
 SCF time:   CPU 9.28s  wall 3.00s 
 SCF   energy in the final basis set =    -3067.0003746005
 Total energy in the final basis set =    -3067.0003746005


 ------------------------------------------------------------------------------

   CCMAN2: suite of methods based on coupled cluster
           and equation of motion theories.

   Components:
   * libvmm-1.3-trunk
     by Evgeny Epifanovsky, Ilya Kaliman.
   * libtensor-2.5-trunk
     by Evgeny Epifanovsky, Michael Wormit, Dmitry Zuev, Sam Manzer, 
        Ilya Kaliman.
   * libcc-2.5-trunk
     by Evgeny Epifanovsky, Arik Landau, Tomasz Kus, Kirill Khistyaev, 
        Dmitry Zuev, Prashant Manohar, Xintian Feng, Anna Krylov, 
        Matthew Goldey, Alec White, Thomas Jagau, Kaushik Nanda, 
        Anastasia Gunina, Alexander Kunitsa, Joonho Lee.

   CCMAN original authors:
   Anna I. Krylov, C. David Sherrill, Steven R. Gwaltney,
   Edward F. C. Byrd (2000)
   Sergey V. Levchenko, Lyudmila V. Slipchenko, Tao Wang,
   Ana-Maria C. Cristian (2003)
   Piotr A. Pieniazek, C. Melania Oana, Evgeny Epifanovsky (2007)
   Prashant Manohar (2009)

 ------------------------------------------------------------------------------


 Allocating and initializing 30808MB of RAM...
 Calculation will run on 4 cores.


 Alpha MOs, Restricted
 -- Occupied --                  
-490.07  -80.08  -65.20  -58.56  -58.56  -58.56  -26.33  -15.64
  1 A'    2 A'    3 A'    4 A'    1 A"    5 A'    6 A'    7 A'                 
 -9.883  -7.613  -7.498  -7.486  -7.486  -5.506  -5.504  -5.503
  8 A'    9 A'   10 A'    2 A"   11 A'   12 A'    3 A"   13 A'                 
 -3.239  -3.234  -3.233  -3.218  -3.218  -1.624  -1.216  -1.010
 14 A'    4 A"   15 A'    5 A"   16 A'   17 A'   18 A'   19 A'                 
 -0.812  -0.701  -0.694  -0.662  -0.537  -0.522  -0.479  -0.411
 20 A'   21 A'    6 A"   22 A'   23 A'    7 A"   24 A'   25 A'                 
 -0.403
  8 A"                                                                         
 -- Virtual --                   
  0.018   0.044   0.061   0.074   0.080   0.088   0.117   0.119
  9 A"   26 A'   27 A'   28 A'   29 A'   10 A"   30 A'   11 A"                 
  0.121   0.153   0.199   0.233   0.244   0.246   0.281   0.330
 31 A'   32 A'   33 A'   34 A'   35 A'   12 A"   36 A'   37 A'                 
  0.338   0.340   0.381   0.386   0.422   0.468   0.513   0.549
 13 A"   38 A'   39 A'   14 A"   40 A'   41 A'   42 A'   43 A'                 
  0.564   0.578   0.749   0.757   0.758   0.785   0.816   0.833
 15 A"   44 A'   16 A"   17 A"   45 A'   46 A'   47 A'   48 A'                 
  0.878   0.887   0.896   1.077   1.111   1.116   1.139   1.214
 18 A"   49 A'   19 A"   50 A'   20 A"   51 A'   52 A'   53 A'                 
  1.339   1.419   1.570   1.621   1.633   1.776   1.861   1.914
 54 A'   55 A'   21 A"   56 A'   57 A'   22 A"   58 A'   59 A'                 
  2.186   2.205   2.313   2.322   2.338   2.437   2.459   2.778
 60 A'   23 A"   61 A'   62 A'   24 A"   63 A'   25 A"   64 A'                 
  2.961   4.185   4.187   4.216   4.220   4.249   4.298   4.448
 65 A'   66 A'   26 A"   27 A"   67 A'   28 A"   68 A'   69 A'                 
  4.517   4.532   4.574   4.588   4.621   4.905   6.894   6.929
 29 A"   70 A'   30 A"   71 A'   72 A'   73 A'   31 A"   74 A'                 
  6.957   7.212   7.564   8.185   8.204   8.272  14.699  14.798
 75 A'   76 A'   77 A'   32 A"   78 A'   79 A'   33 A"   80 A'                 
 14.912  36.685  49.470  68.733 166.162 293.860 293.875 293.981
 81 A'   82 A'   83 A'   84 A'   85 A'   34 A"   86 A'   87 A'                 
*******
 88 A'                                                                         

 Beta MOs, Restricted
 -- Occupied --                  
-490.07  -80.08  -65.20  -58.56  -58.56  -58.56  -26.33  -15.64
  1 A'    2 A'    3 A'    4 A'    1 A"    5 A'    6 A'    7 A'                 
 -9.883  -7.613  -7.498  -7.486  -7.486  -5.506  -5.504  -5.503
  8 A'    9 A'   10 A'    2 A"   11 A'   12 A'    3 A"   13 A'                 
 -3.239  -3.234  -3.233  -3.218  -3.218  -1.624  -1.216  -1.010
 14 A'    4 A"   15 A'    5 A"   16 A'   17 A'   18 A'   19 A'                 
 -0.812  -0.701  -0.694  -0.662  -0.537  -0.522  -0.479  -0.411
 20 A'   21 A'    6 A"   22 A'   23 A'    7 A"   24 A'   25 A'                 
 -0.403
  8 A"                                                                         
 -- Virtual --                   
  0.018   0.044   0.061   0.074   0.080   0.088   0.117   0.119
  9 A"   26 A'   27 A'   28 A'   29 A'   10 A"   30 A'   11 A"                 
  0.121   0.153   0.199   0.233   0.244   0.246   0.281   0.330
 31 A'   32 A'   33 A'   34 A'   35 A'   12 A"   36 A'   37 A'                 
  0.338   0.340   0.381   0.386   0.422   0.468   0.513   0.549
 13 A"   38 A'   39 A'   14 A"   40 A'   41 A'   42 A'   43 A'                 
  0.564   0.578   0.749   0.757   0.758   0.785   0.816   0.833
 15 A"   44 A'   16 A"   17 A"   45 A'   46 A'   47 A'   48 A'                 
  0.878   0.887   0.896   1.077   1.111   1.116   1.139   1.214
 18 A"   49 A'   19 A"   50 A'   20 A"   51 A'   52 A'   53 A'                 
  1.339   1.419   1.570   1.621   1.633   1.776   1.861   1.914
 54 A'   55 A'   21 A"   56 A'   57 A'   22 A"   58 A'   59 A'                 
  2.186   2.205   2.313   2.322   2.338   2.437   2.459   2.778
 60 A'   23 A"   61 A'   62 A'   24 A"   63 A'   25 A"   64 A'                 
  2.961   4.185   4.187   4.216   4.220   4.249   4.298   4.448
 65 A'   66 A'   26 A"   27 A"   67 A'   28 A"   68 A'   69 A'                 
  4.517   4.532   4.574   4.588   4.621   4.905   6.894   6.929
 29 A"   70 A'   30 A"   71 A'   72 A'   73 A'   31 A"   74 A'                 
  6.957   7.212   7.564   8.185   8.204   8.272  14.699  14.798
 75 A'   76 A'   77 A'   32 A"   78 A'   79 A'   33 A"   80 A'                 
 14.912  36.685  49.470  68.733 166.162 293.860 293.875 293.981
 81 A'   82 A'   83 A'   84 A'   85 A'   34 A"   86 A'   87 A'                 
*******
 88 A'                                                                         

 Occupation and symmetry of molecular orbitals

 Point group: Cs (2 irreducible representations).

                           A'   A"    All 
 ------------------------------------------
 All molecular orbitals:
  - Alpha                  88   34    122 
  - Beta                   88   34    122 
 ------------------------------------------
 Alpha orbitals:
  - Frozen occupied        13   3     16  
  - Active occupied        12   5     17  
  - Active virtual         63   26    89  
  - Frozen virtual         0    0     0   
 ------------------------------------------
 Beta orbitals:
  - Frozen occupied        13   3     16  
  - Active occupied        12   5     17  
  - Active virtual         63   26    89  
  - Frozen virtual         0    0     0   
 ------------------------------------------

 Import integrals:   CPU 0.00 s  wall 0.00 s

 Import integrals:   CPU 29.01 s  wall 7.68 s

 MP2 amplitudes:   CPU 0.11 s  wall 0.09 s

Running a double precision version
           CCSD T amplitudes will be solved using DIIS.

           Start     Size      MaxIter   EConv     TConv     
           3         7         100       1.00e-07  1.00e-05  
 ------------------------------------------------------------------------------
           Energy (a.u.)   Ediff      Tdiff       Comment
 ------------------------------------------------------------------------------
         -3067.78098761                           
     1   -3067.75230450   2.87e-02   7.59e-01     
     2   -3067.78045586   2.82e-02   1.13e-01     
     3   -3067.77782339   2.63e-03   5.01e-02     
     4   -3067.78070495   2.88e-03   1.83e-02     Switched to DIIS steps.
     5   -3067.78162401   9.19e-04   1.17e-02     
     6   -3067.78170550   8.15e-05   2.87e-03     
     7   -3067.78170606   5.61e-07   1.48e-03     
     8   -3067.78171370   7.64e-06   4.01e-04     
     9   -3067.78171651   2.81e-06   2.63e-04     
    10   -3067.78171582   6.89e-07   7.18e-05     
    11   -3067.78171616   3.44e-07   2.87e-05     
    12   -3067.78171612   4.66e-08   1.80e-05     
    13   -3067.78171604   7.20e-08   7.13e-06     
 ------------------------------------------------------------------------------
         -3067.78171604                           CCSD T converged.

End of double precision
 SCF energy                 = -3067.00037460
 MP2 energy                 = -3067.78098761
 CCSD correlation energy     =    -0.78134144
 CCSD total energy           = -3067.78171604

 CCSD  T1^2 = 0.0161  T2^2 = 0.2521  Leading amplitudes:

 Amplitude    Orbitals with energies
  0.0308       6 (A") A                  ->    9 (A") A                   
              -0.6935                          0.0176                     
  0.0308       6 (A") B                  ->    9 (A") B                   
              -0.6935                          0.0176                     
  0.0298       8 (A") A                  ->    9 (A") A                   
              -0.4027                          0.0176                     
  0.0298       8 (A") B                  ->    9 (A") B                   
              -0.4027                          0.0176                     

 Amplitude    Orbitals with energies
 -0.0570       8 (A") A      8 (A") B    ->    9 (A") A      9 (A") B     
              -0.4027       -0.4027            0.0176        0.0176       
  0.0570       8 (A") A      8 (A") B    ->    9 (A") B      9 (A") A     
              -0.4027       -0.4027            0.0176        0.0176       
  0.0570       8 (A") B      8 (A") A    ->    9 (A") A      9 (A") B     
              -0.4027       -0.4027            0.0176        0.0176       
 -0.0570       8 (A") B      8 (A") A    ->    9 (A") B      9 (A") A     
              -0.4027       -0.4027            0.0176        0.0176       

 Computing CCSD intemediates for later calculations in double precision
 Finished.

Running a double precision version
           CCSD Lambda amplitudes will be solved using DIIS.
           Start     Size      MaxIter   EConv     LConv     
           3         7         100       1.00e-07  1.00e-05  
 ------------------------------------------------------------------------------
            Enorm      Ldiff       Comment
 ------------------------------------------------------------------------------
     1     5.33e-02   3.51e-02     
     2     1.69e-02   7.46e-03     
     3     6.90e-03   1.45e-03     
     4     3.94e-03   1.34e-03     Switched to DIIS steps.
     5     1.14e-03   7.58e-04     
     6     5.81e-04   1.68e-04     
     7     1.94e-04   6.00e-05     
     8     9.36e-05   8.42e-06     
     9     3.66e-05   1.84e-06     
    10     1.72e-05   3.43e-07     
    11     8.59e-06   4.13e-07     
    12     4.08e-06   2.21e-07     
    13     2.02e-06   2.17e-09     
    14     8.41e-07   6.81e-08     
    15     4.14e-07   5.42e-08     
    16     1.96e-07   3.27e-08     
    17     9.70e-08   2.10e-08     
 ------------------------------------------------------------------------------
                                   CCSD Lambda converged.

 Computing density matrices in double precision...
           Orbital response amplitudes will be solved using DIIS.
           Start     Size      MaxIter   EConv     LConv     
           3         7         100       1.00e-06  1.00e-06  
 ------------------------------------------------------------------------------
            Enorm      Ldiff       Comment
 ------------------------------------------------------------------------------
     1     1.14e-01   8.57e-04     
     2     1.03e-01   9.42e-03     
     3     1.16e-01   1.87e-02     
     4     1.85e-02   4.24e-02     Switched to DIIS steps.
     5     5.98e-03   4.51e-03     
     6     1.04e-03   3.06e-04     
     7     6.01e-04   7.10e-05     
     8     1.75e-04   1.78e-04     
     9     4.84e-05   2.86e-05     
    10     1.34e-05   6.47e-06     
    11     3.55e-06   1.04e-06     
    12     1.51e-06   2.44e-07     
    13     3.66e-07   3.36e-07     
 ------------------------------------------------------------------------------
                                   Orbital response converged.

 Computing density matrices... Done.
 CCSD calculation:   CPU 399.46 s  wall 104.95 s

 Transferring MO TPDM to AO TPDM
 Transferring g2_o1o1o1o1
 Transferring g2_o1o1o1v1
 Transferring g2_o1o1v1v1
 Transferring g2_o1v1o1v1
 Transferring g2_o1v1v1v1
 Transferring g2_v1v1v1v1
 Adding separable TPDM
 Computing TPDM gradient
 --------------------------------------------------------
 2e gradient
  Atom          X               Y               Z
 --------------------------------------------------------
    1        -38.320687       11.920222       -0.000000  
    2         -1.095205      -18.874497        0.000000  
    3         28.214010      -10.999002       -0.000000  
    4         11.201881       17.953277        0.000000  
 --------------------------------------------------------
 --------------------------------------------------------
 Final gradient
  Atom          X               Y               Z
 --------------------------------------------------------
    1        -38.320687       11.920222       -0.000000  
    2         -1.095205      -18.874497        0.000000  
    3         28.214010      -10.999002       -0.000000  
    4         11.201881       17.953277        0.000000  
 --------------------------------------------------------
 Analytic gradient from two-electron contribution:   CPU 191.32 s  wall 65.70 s

 Total ccman2 time:   CPU 623.55 s  wall 179.62 s


 --------------------------------------------------------------
             Orbital Energies (a.u.) and Symmetries
 --------------------------------------------------------------

 Alpha MOs, Restricted
 -- Occupied --                  
-490.07  -80.08  -65.20  -58.56  -58.56  -26.33  -15.64   -9.88
  1 A'    2 A'    3 A'    4 A'    5 A'    6 A'    7 A'    8 A'                 
 -7.613  -7.498  -7.486  -5.506  -5.503 -58.562  -7.486  -5.504
  9 A'   10 A'   11 A'   12 A'   13 A'    1 A"    2 A"    3 A"                 
 -3.239  -3.233  -3.218  -1.624  -1.216  -1.010  -0.812  -0.701
 14 A'   15 A'   16 A'   17 A'   18 A'   19 A'   20 A'   21 A'                 
 -0.662  -0.537  -0.479  -0.411  -3.234  -3.218  -0.694  -0.522
 22 A'   23 A'   24 A'   25 A'    4 A"    5 A"    6 A"    7 A"                 
 -0.403
  8 A"                                                                         
 -- Virtual --                   
  0.044   0.061   0.074   0.080   0.117   0.121   0.153   0.199
 26 A'   27 A'   28 A'   29 A'   30 A'   31 A'   32 A'   33 A'                 
  0.233   0.244   0.281   0.330   0.340   0.381   0.422   0.468
 34 A'   35 A'   36 A'   37 A'   38 A'   39 A'   40 A'   41 A'                 
  0.513   0.549   0.578   0.758   0.785   0.816   0.833   0.887
 42 A'   43 A'   44 A'   45 A'   46 A'   47 A'   48 A'   49 A'                 
  1.077   1.116   1.139   1.214   1.339   1.419   1.621   1.633
 50 A'   51 A'   52 A'   53 A'   54 A'   55 A'   56 A'   57 A'                 
  1.861   1.914   2.186   2.313   2.322   2.437   2.778   2.961
 58 A'   59 A'   60 A'   61 A'   62 A'   63 A'   64 A'   65 A'                 
  4.185   4.220   4.298   4.448   4.532   4.588   4.621   4.905
 66 A'   67 A'   68 A'   69 A'   70 A'   71 A'   72 A'   73 A'                 
  6.929   6.957   7.212   7.564   8.204   8.272  14.798  14.912
 74 A'   75 A'   76 A'   77 A'   78 A'   79 A'   80 A'   81 A'                 
 36.685  49.470  68.733 166.162 293.875 293.9811028.414   0.018
 82 A'   83 A'   84 A'   85 A'   86 A'   87 A'   88 A'    9 A"                 
  0.088   0.119   0.246   0.338   0.386   0.564   0.749   0.757
 10 A"   11 A"   12 A"   13 A"   14 A"   15 A"   16 A"   17 A"                 
  0.878   0.896   1.111   1.570   1.776   2.205   2.338   2.459
 18 A"   19 A"   20 A"   21 A"   22 A"   23 A"   24 A"   25 A"                 
  4.187   4.216   4.249   4.517   4.574   6.894   8.185  14.699
 26 A"   27 A"   28 A"   29 A"   30 A"   31 A"   32 A"   33 A"                 
293.860
 34 A"                                                                         

 Beta MOs, Restricted
 -- Occupied --                  
-490.07  -80.08  -65.20  -58.56  -58.56  -26.33  -15.64   -9.88
  1 A'    2 A'    3 A'    4 A'    5 A'    6 A'    7 A'    8 A'                 
 -7.613  -7.498  -7.486  -5.506  -5.503 -58.562  -7.486  -5.504
  9 A'   10 A'   11 A'   12 A'   13 A'    1 A"    2 A"    3 A"                 
 -3.239  -3.233  -3.218  -1.624  -1.216  -1.010  -0.812  -0.701
 14 A'   15 A'   16 A'   17 A'   18 A'   19 A'   20 A'   21 A'                 
 -0.662  -0.537  -0.479  -0.411  -3.234  -3.218  -0.694  -0.522
 22 A'   23 A'   24 A'   25 A'    4 A"    5 A"    6 A"    7 A"                 
 -0.403
  8 A"                                                                         
 -- Virtual --                   
  0.044   0.061   0.074   0.080   0.117   0.121   0.153   0.199
 26 A'   27 A'   28 A'   29 A'   30 A'   31 A'   32 A'   33 A'                 
  0.233   0.244   0.281   0.330   0.340   0.381   0.422   0.468
 34 A'   35 A'   36 A'   37 A'   38 A'   39 A'   40 A'   41 A'                 
  0.513   0.549   0.578   0.758   0.785   0.816   0.833   0.887
 42 A'   43 A'   44 A'   45 A'   46 A'   47 A'   48 A'   49 A'                 
  1.077   1.116   1.139   1.214   1.339   1.419   1.621   1.633
 50 A'   51 A'   52 A'   53 A'   54 A'   55 A'   56 A'   57 A'                 
  1.861   1.914   2.186   2.313   2.322   2.437   2.778   2.961
 58 A'   59 A'   60 A'   61 A'   62 A'   63 A'   64 A'   65 A'                 
  4.185   4.220   4.298   4.448   4.532   4.588   4.621   4.905
 66 A'   67 A'   68 A'   69 A'   70 A'   71 A'   72 A'   73 A'                 
  6.929   6.957   7.212   7.564   8.204   8.272  14.798  14.912
 74 A'   75 A'   76 A'   77 A'   78 A'   79 A'   80 A'   81 A'                 
 36.685  49.470  68.733 166.162 293.875 293.9811028.414   0.018
 82 A'   83 A'   84 A'   85 A'   86 A'   87 A'   88 A'    9 A"                 
  0.088   0.119   0.246   0.338   0.386   0.564   0.749   0.757
 10 A"   11 A"   12 A"   13 A"   14 A"   15 A"   16 A"   17 A"                 
  0.878   0.896   1.111   1.570   1.776   2.205   2.338   2.459
 18 A"   19 A"   20 A"   21 A"   22 A"   23 A"   24 A"   25 A"                 
  4.187   4.216   4.249   4.517   4.574   6.894   8.185  14.699
 26 A"   27 A"   28 A"   29 A"   30 A"   31 A"   32 A"   33 A"                 
293.860
 34 A"                                                                         
 --------------------------------------------------------------

          Ground-State Mulliken Net Atomic Charges

     Atom                 Charge (a.u.)
  ----------------------------------------
      1 Br                    0.062480
      2 N                    -0.344283
      3 P                     0.533177
      4 F                    -0.251374
  ----------------------------------------
  Sum of atomic charges =    -0.000000

 -----------------------------------------------------------------
                    Cartesian Multipole Moments
 -----------------------------------------------------------------
    Charge (ESU x 10^10)
                -0.0000
    Dipole Moment (Debye)
         X      -0.5891      Y       0.2635      Z      -0.0000
       Tot       0.6453
    Quadrupole Moments (Debye-Ang)
        XX     -37.9000     XY      -4.0667     YY     -45.5088
        XZ      -0.0000     YZ       0.0000     ZZ     -40.5610
    Octopole Moments (Debye-Ang^2)
       XXX      30.2558    XXY      -1.1792    XYY      13.8108
       YYY     -12.2836    XXZ      -0.0000    XYZ      -0.0000
       YYZ      -0.0000    XZZ       6.2508    YZZ      -3.8877
       ZZZ      -0.0000
    Hexadecapole Moments (Debye-Ang^3)
      XXXX    -553.8511   XXXY      -6.4729   XXYY    -125.5163
      XYYY       5.4098   YYYY    -145.8991   XXXZ      -0.0000
      XXYZ       0.0000   XYYZ      -0.0000   YYYZ       0.0000
      XXZZ    -101.1028   XYZZ       3.7289   YYZZ     -31.5937
      XZZZ      -0.0000   YZZZ       0.0000   ZZZZ     -47.1448
 -----------------------------------------------------------------
 DrvMan completing analytic gradient of the correlated energy
 Correlated dipole moment
            1
    1  -0.2317513
    2   0.1036847
    3  -0.0000000
 Energy read as -3067.781716044
 Full Analytical Gradient: (in a.u., or Hartree/Bohr)
             1             2             3             4
    1    0.00234170    0.00271609   -0.00217449   -0.00288330
    2   -0.00010526    0.00210775    0.00668729   -0.00868978
    3    0.00000000   -0.00000000    0.00000000   -0.00000000
 Gradient time:  CPU 0.77 s  wall 0.82 s
 Geometry Optimization Parameters
   NAtoms,    NIC,     NZ,  NCons,   NDum,   NFix, NCnnct, MaxDiis
        4      14       4       0       0       0       0       0


** GEOMETRY OPTIMIZATION IN DELOCALIZED INTERNAL COORDINATES **
   Searching for a Minimum

   Optimization Cycle:   1

                       Coordinates (Angstroms)
     ATOM                X               Y               Z
      1  Br        1.3003794717   -0.1061533655    0.0000000000
      2  N        -0.2572265336    0.9095311028    0.0000000000
      3  P        -1.7542776285    0.5006977336    0.0000000000
      4  F        -1.9331701497   -1.1290906591    0.0000000000
   Point Group: cs    Number of degrees of freedom:     5


   Energy is  -3067.781716044


 Attempting to Generate Delocalized Internal Coordinates

  5 Hessian modes will be used to form the next step
  Hessian Eigenvalues:
     0.219388    0.250000    0.250000    0.442680    0.617768

 Minimum Search - Taking Simple RFO Step
 Searching for Lamda that Minimizes Along All modes
 Value Taken    Lamda =  -0.00045825
 Step Taken.  Stepsize is  0.037564

                             Maximum     Tolerance    Cnvgd?
         Gradient           0.008720      0.000300      NO
         Displacement       0.031358      0.001200      NO
         Energy change     *********      0.000001      NO


 New Cartesian Coordinates Obtained by Inverse Iteration

 Displacement from previous Coordinates is:  0.099462
 ----------------------------------------------------------------
             Standard Nuclear Orientation (Angstroms)
    I     Atom           X                Y                Z
 ----------------------------------------------------------------
    1      Br      1.2725257663    -0.1236028139     0.0000000000
    2      N      -0.2650732508     0.9134558448     0.0000000000
    3      P      -1.7571852224     0.5041073457     0.0000000000
    4      F      -1.8945621333    -1.1189755647     0.0000000000
 ----------------------------------------------------------------
 Molecular Point Group                 Cs    NOp =  2
 Largest Abelian Subgroup              Cs    NOp =  2
 Nuclear Repulsion Energy =   302.4731490356 hartrees
 There are       33 alpha and       33 beta electrons
 Applying Cartesian multipole field
    Component          Value
    ---------          -----
     (2,0,0)        1.00000E-11
     (0,2,0)        2.00000E-11
     (0,0,2)       -3.00000E-11
 Nucleus-field energy     =     0.0000000064 hartrees
 Requested basis set is 6-311++G(d,p)
 There are 44 shells and 122 basis functions
 A cutoff of  1.0D-14 yielded    876 shell pairs
 There are      7088 function pairs (      7815 Cartesian)
 Smallest overlap matrix eigenvalue = 2.25E-03
 Guess MOs from SCF MO coefficient file

 -----------------------------------------------------------------------
  General SCF calculation program by
  Eric Jon Sundstrom, Paul Horn, Yuezhi Mao, Dmitri Zuev, Alec White,
  David Stuck, Shaama M.S., Shane Yost, Joonho Lee, David Small,
  Daniel Levine, Susi Lehtola, Hugh Burton, Evgeny Epifanovsky
 -----------------------------------------------------------------------
 Hartree-Fock
 using 4 threads for integral computing
 -------------------------------------------------------
 OpenMP Integral computing Module                
 Release: version 2.0, May 2017, Q-Chem Inc. Pleasanton 
 -------------------------------------------------------
 A restricted SCF calculation will be
 performed using DIIS
 SCF converges when DIIS error is below 1.0e-08
 ---------------------------------------
  Cycle       Energy         DIIS error
 ---------------------------------------
    1   -3067.0012669631      3.74e-04  
    2   -3067.0016306819      1.02e-04  
    3   -3067.0016741492      4.40e-05  
    4   -3067.0016795692      1.78e-05  
    5   -3067.0016809698      6.72e-06  
    6   -3067.0016812023      3.15e-06  
    7   -3067.0016812639      1.40e-06  
    8   -3067.0016812806      5.12e-07  
    9   -3067.0016812831      1.78e-07  
   10   -3067.0016812834      7.18e-08  
   11   -3067.0016812834      2.50e-08  
   12   -3067.0016812834      5.91e-09  Convergence criterion met
 ---------------------------------------
 SCF time:   CPU 7.30s  wall 2.00s 
 SCF   energy in the final basis set =    -3067.0016812834
 Total energy in the final basis set =    -3067.0016812834


 ------------------------------------------------------------------------------

   CCMAN2: suite of methods based on coupled cluster
           and equation of motion theories.

   Components:
   * libvmm-1.3-trunk
     by Evgeny Epifanovsky, Ilya Kaliman.
   * libtensor-2.5-trunk
     by Evgeny Epifanovsky, Michael Wormit, Dmitry Zuev, Sam Manzer, 
        Ilya Kaliman.
   * libcc-2.5-trunk
     by Evgeny Epifanovsky, Arik Landau, Tomasz Kus, Kirill Khistyaev, 
        Dmitry Zuev, Prashant Manohar, Xintian Feng, Anna Krylov, 
        Matthew Goldey, Alec White, Thomas Jagau, Kaushik Nanda, 
        Anastasia Gunina, Alexander Kunitsa, Joonho Lee.

   CCMAN original authors:
   Anna I. Krylov, C. David Sherrill, Steven R. Gwaltney,
   Edward F. C. Byrd (2000)
   Sergey V. Levchenko, Lyudmila V. Slipchenko, Tao Wang,
   Ana-Maria C. Cristian (2003)
   Piotr A. Pieniazek, C. Melania Oana, Evgeny Epifanovsky (2007)
   Prashant Manohar (2009)

 ------------------------------------------------------------------------------


 Allocating and initializing 30808MB of RAM...
 Calculation will run on 4 cores.


 Alpha MOs, Restricted
 -- Occupied --                  
-490.07  -80.08  -65.20  -58.56  -58.56  -58.56  -26.33  -15.63
  1 A'    2 A'    3 A'    4 A'    1 A"    5 A'    6 A'    7 A'                 
 -9.881  -7.611  -7.497  -7.485  -7.485  -5.504  -5.502  -5.502
  8 A'    9 A'   10 A'    2 A"   11 A'   12 A'    3 A"   13 A'                 
 -3.238  -3.232  -3.232  -3.217  -3.217  -1.629  -1.217  -1.009
 14 A'    4 A"   15 A'    5 A"   16 A'   17 A'   18 A'   19 A'                 
 -0.814  -0.705  -0.697  -0.663  -0.536  -0.523  -0.480  -0.410
 20 A'   21 A'    6 A"   22 A'   23 A'    7 A"   24 A'   25 A'                 
 -0.402
  8 A"                                                                         
 -- Virtual --                   
  0.019   0.045   0.061   0.074   0.080   0.089   0.117   0.120
  9 A"   26 A'   27 A'   28 A'   29 A'   10 A"   30 A'   11 A"                 
  0.122   0.154   0.201   0.232   0.245   0.246   0.281   0.330
 31 A'   32 A'   33 A'   34 A'   35 A'   12 A"   36 A'   37 A'                 
  0.337   0.341   0.382   0.386   0.425   0.469   0.512   0.551
 13 A"   38 A'   39 A'   14 A"   40 A'   41 A'   42 A'   43 A'                 
  0.564   0.579   0.751   0.759   0.760   0.791   0.820   0.832
 15 A"   44 A'   16 A"   17 A"   45 A'   46 A'   47 A'   48 A'                 
  0.879   0.889   0.898   1.081   1.111   1.116   1.143   1.214
 18 A"   49 A'   19 A"   50 A'   20 A"   51 A'   52 A'   53 A'                 
  1.347   1.422   1.570   1.622   1.632   1.776   1.862   1.912
 54 A'   55 A'   21 A"   56 A'   57 A'   22 A"   58 A'   59 A'                 
  2.185   2.206   2.320   2.325   2.343   2.444   2.462   2.782
 60 A'   23 A"   61 A'   62 A'   24 A"   63 A'   25 A"   64 A'                 
  2.966   4.182   4.184   4.216   4.217   4.250   4.306   4.456
 65 A'   66 A'   26 A"   27 A"   67 A'   28 A"   68 A'   69 A'                 
  4.518   4.535   4.576   4.597   4.624   4.906   6.892   6.929
 29 A"   70 A'   30 A"   71 A'   72 A'   73 A'   31 A"   74 A'                 
  6.953   7.215   7.572   8.187   8.207   8.273  14.700  14.804
 75 A'   76 A'   77 A'   32 A"   78 A'   79 A'   33 A"   80 A'                 
 14.917  36.689  49.472  68.732 166.170 293.861 293.878 293.982
 81 A'   82 A'   83 A'   84 A'   85 A'   34 A"   86 A'   87 A'                 
*******
 88 A'                                                                         

 Beta MOs, Restricted
 -- Occupied --                  
-490.07  -80.08  -65.20  -58.56  -58.56  -58.56  -26.33  -15.63
  1 A'    2 A'    3 A'    4 A'    1 A"    5 A'    6 A'    7 A'                 
 -9.881  -7.611  -7.497  -7.485  -7.485  -5.504  -5.502  -5.502
  8 A'    9 A'   10 A'    2 A"   11 A'   12 A'    3 A"   13 A'                 
 -3.238  -3.232  -3.232  -3.217  -3.217  -1.629  -1.217  -1.009
 14 A'    4 A"   15 A'    5 A"   16 A'   17 A'   18 A'   19 A'                 
 -0.814  -0.705  -0.697  -0.663  -0.536  -0.523  -0.480  -0.410
 20 A'   21 A'    6 A"   22 A'   23 A'    7 A"   24 A'   25 A'                 
 -0.402
  8 A"                                                                         
 -- Virtual --                   
  0.019   0.045   0.061   0.074   0.080   0.089   0.117   0.120
  9 A"   26 A'   27 A'   28 A'   29 A'   10 A"   30 A'   11 A"                 
  0.122   0.154   0.201   0.232   0.245   0.246   0.281   0.330
 31 A'   32 A'   33 A'   34 A'   35 A'   12 A"   36 A'   37 A'                 
  0.337   0.341   0.382   0.386   0.425   0.469   0.512   0.551
 13 A"   38 A'   39 A'   14 A"   40 A'   41 A'   42 A'   43 A'                 
  0.564   0.579   0.751   0.759   0.760   0.791   0.820   0.832
 15 A"   44 A'   16 A"   17 A"   45 A'   46 A'   47 A'   48 A'                 
  0.879   0.889   0.898   1.081   1.111   1.116   1.143   1.214
 18 A"   49 A'   19 A"   50 A'   20 A"   51 A'   52 A'   53 A'                 
  1.347   1.422   1.570   1.622   1.632   1.776   1.862   1.912
 54 A'   55 A'   21 A"   56 A'   57 A'   22 A"   58 A'   59 A'                 
  2.185   2.206   2.320   2.325   2.343   2.444   2.462   2.782
 60 A'   23 A"   61 A'   62 A'   24 A"   63 A'   25 A"   64 A'                 
  2.966   4.182   4.184   4.216   4.217   4.250   4.306   4.456
 65 A'   66 A'   26 A"   27 A"   67 A'   28 A"   68 A'   69 A'                 
  4.518   4.535   4.576   4.597   4.624   4.906   6.892   6.929
 29 A"   70 A'   30 A"   71 A'   72 A'   73 A'   31 A"   74 A'                 
  6.953   7.215   7.572   8.187   8.207   8.273  14.700  14.804
 75 A'   76 A'   77 A'   32 A"   78 A'   79 A'   33 A"   80 A'                 
 14.917  36.689  49.472  68.732 166.170 293.861 293.878 293.982
 81 A'   82 A'   83 A'   84 A'   85 A'   34 A"   86 A'   87 A'                 
*******
 88 A'                                                                         

 Occupation and symmetry of molecular orbitals

 Point group: Cs (2 irreducible representations).

                           A'   A"    All 
 ------------------------------------------
 All molecular orbitals:
  - Alpha                  88   34    122 
  - Beta                   88   34    122 
 ------------------------------------------
 Alpha orbitals:
  - Frozen occupied        13   3     16  
  - Active occupied        12   5     17  
  - Active virtual         63   26    89  
  - Frozen virtual         0    0     0   
 ------------------------------------------
 Beta orbitals:
  - Frozen occupied        13   3     16  
  - Active occupied        12   5     17  
  - Active virtual         63   26    89  
  - Frozen virtual         0    0     0   
 ------------------------------------------

 Import integrals:   CPU 0.00 s  wall 0.00 s

 Import integrals:   CPU 29.68 s  wall 8.21 s

 MP2 amplitudes:   CPU 0.11 s  wall 0.09 s

Running a double precision version
           CCSD T amplitudes will be solved using DIIS.

           Start     Size      MaxIter   EConv     TConv     
           3         7         100       1.00e-07  1.00e-05  
 ------------------------------------------------------------------------------
           Energy (a.u.)   Ediff      Tdiff       Comment
 ------------------------------------------------------------------------------
         -3067.78087580                           
     1   -3067.75296913   2.79e-02   7.58e-01     
     2   -3067.78065062   2.77e-02   1.13e-01     
     3   -3067.77819814   2.45e-03   4.93e-02     
     4   -3067.78100380   2.81e-03   1.76e-02     Switched to DIIS steps.
     5   -3067.78190012   8.96e-04   1.16e-02     
     6   -3067.78197614   7.60e-05   2.76e-03     
     7   -3067.78197644   3.04e-07   1.45e-03     
     8   -3067.78198385   7.41e-06   3.86e-04     
     9   -3067.78198635   2.50e-06   2.55e-04     
    10   -3067.78198574   6.17e-07   6.94e-05     
    11   -3067.78198603   2.97e-07   2.77e-05     
    12   -3067.78198599   4.73e-08   1.69e-05     
    13   -3067.78198592   6.89e-08   6.86e-06     
 ------------------------------------------------------------------------------
         -3067.78198592                           CCSD T converged.

End of double precision
 SCF energy                 = -3067.00168128
 MP2 energy                 = -3067.78087580
 CCSD correlation energy     =    -0.78030463
 CCSD total energy           = -3067.78198592

 CCSD  T1^2 = 0.0157  T2^2 = 0.2507  Leading amplitudes:

 Amplitude    Orbitals with energies
  0.0302       6 (A") A                  ->    9 (A") A                   
              -0.6968                          0.0185                     
  0.0302       6 (A") B                  ->    9 (A") B                   
              -0.6968                          0.0185                     
 -0.0295       8 (A") A                  ->    9 (A") A                   
              -0.4016                          0.0185                     
 -0.0295       8 (A") B                  ->    9 (A") B                   
              -0.4016                          0.0185                     

 Amplitude    Orbitals with energies
 -0.0562       8 (A") A      8 (A") B    ->    9 (A") A      9 (A") B     
              -0.4016       -0.4016            0.0185        0.0185       
  0.0562       8 (A") A      8 (A") B    ->    9 (A") B      9 (A") A     
              -0.4016       -0.4016            0.0185        0.0185       
  0.0562       8 (A") B      8 (A") A    ->    9 (A") A      9 (A") B     
              -0.4016       -0.4016            0.0185        0.0185       
 -0.0562       8 (A") B      8 (A") A    ->    9 (A") B      9 (A") A     
              -0.4016       -0.4016            0.0185        0.0185       

 Computing CCSD intemediates for later calculations in double precision
 Finished.

Running a double precision version
           CCSD Lambda amplitudes will be solved using DIIS.
           Start     Size      MaxIter   EConv     LConv     
           3         7         100       1.00e-07  1.00e-05  
 ------------------------------------------------------------------------------
            Enorm      Ldiff       Comment
 ------------------------------------------------------------------------------
     1     5.25e-02   3.46e-02     
     2     1.65e-02   7.30e-03     
     3     6.72e-03   1.44e-03     
     4     3.83e-03   1.30e-03     Switched to DIIS steps.
     5     1.10e-03   7.37e-04     
     6     5.62e-04   1.62e-04     
     7     1.87e-04   5.70e-05     
     8     9.01e-05   7.80e-06     
     9     3.53e-05   1.59e-06     
    10     1.64e-05   3.24e-07     
    11     8.11e-06   3.99e-07     
    12     3.88e-06   2.01e-07     
    13     1.88e-06   7.88e-09     
    14     7.85e-07   6.61e-08     
    15     3.86e-07   5.16e-08     
    16     1.82e-07   3.03e-08     
    17     8.96e-08   1.89e-08     
 ------------------------------------------------------------------------------
                                   CCSD Lambda converged.

 Computing density matrices in double precision...
           Orbital response amplitudes will be solved using DIIS.
           Start     Size      MaxIter   EConv     LConv     
           3         7         100       1.00e-06  1.00e-06  
 ------------------------------------------------------------------------------
            Enorm      Ldiff       Comment
 ------------------------------------------------------------------------------
     1     1.13e-01   1.15e-03     
     2     1.02e-01   9.29e-03     
     3     1.15e-01   1.81e-02     
     4     1.80e-02   4.20e-02     Switched to DIIS steps.
     5     5.83e-03   4.37e-03     
     6     9.97e-04   2.88e-04     
     7     5.70e-04   6.64e-05     
     8     1.63e-04   1.65e-04     
     9     4.71e-05   2.75e-05     
    10     1.26e-05   6.44e-06     
    11     3.29e-06   9.35e-07     
    12     1.40e-06   2.49e-07     
    13     3.49e-07   3.03e-07     
 ------------------------------------------------------------------------------
                                   Orbital response converged.

 Computing density matrices... Done.
 CCSD calculation:   CPU 400.45 s  wall 105.20 s

 Transferring MO TPDM to AO TPDM
 Transferring g2_o1o1o1o1
 Transferring g2_o1o1o1v1
 Transferring g2_o1o1v1v1
 Transferring g2_o1v1o1v1
 Transferring g2_o1v1v1v1
 Transferring g2_v1v1v1v1
 Adding separable TPDM
 Computing TPDM gradient
 --------------------------------------------------------
 2e gradient
  Atom          X               Y               Z
 --------------------------------------------------------
    1        -38.641547       12.307680        0.000000  
    2         -1.268691      -19.230085        0.000000  
    3         28.751478      -11.364742        0.000000  
    4         11.158760       18.287147       -0.000000  
 --------------------------------------------------------
 --------------------------------------------------------
 Final gradient
  Atom          X               Y               Z
 --------------------------------------------------------
    1        -38.641547       12.307680        0.000000  
    2         -1.268691      -19.230085        0.000000  
    3         28.751478      -11.364742        0.000000  
    4         11.158760       18.287147       -0.000000  
 --------------------------------------------------------
 Analytic gradient from two-electron contribution:   CPU 189.73 s  wall 63.75 s

 Total ccman2 time:   CPU 623.50 s  wall 178.46 s


 --------------------------------------------------------------
             Orbital Energies (a.u.) and Symmetries
 --------------------------------------------------------------

 Alpha MOs, Restricted
 -- Occupied --                  
-490.07  -80.08  -65.20  -58.56  -58.56  -26.33  -15.63   -9.88
  1 A'    2 A'    3 A'    4 A'    5 A'    6 A'    7 A'    8 A'                 
 -7.611  -7.497  -7.485  -5.504  -5.502 -58.561  -7.485  -5.502
  9 A'   10 A'   11 A'   12 A'   13 A'    1 A"    2 A"    3 A"                 
 -3.238  -3.232  -3.217  -1.629  -1.217  -1.009  -0.814  -0.705
 14 A'   15 A'   16 A'   17 A'   18 A'   19 A'   20 A'   21 A'                 
 -0.663  -0.536  -0.480  -0.410  -3.232  -3.217  -0.697  -0.523
 22 A'   23 A'   24 A'   25 A'    4 A"    5 A"    6 A"    7 A"                 
 -0.402
  8 A"                                                                         
 -- Virtual --                   
  0.045   0.061   0.074   0.080   0.117   0.122   0.154   0.201
 26 A'   27 A'   28 A'   29 A'   30 A'   31 A'   32 A'   33 A'                 
  0.232   0.245   0.281   0.330   0.341   0.382   0.425   0.469
 34 A'   35 A'   36 A'   37 A'   38 A'   39 A'   40 A'   41 A'                 
  0.512   0.551   0.579   0.760   0.791   0.820   0.832   0.889
 42 A'   43 A'   44 A'   45 A'   46 A'   47 A'   48 A'   49 A'                 
  1.081   1.116   1.143   1.214   1.347   1.422   1.622   1.632
 50 A'   51 A'   52 A'   53 A'   54 A'   55 A'   56 A'   57 A'                 
  1.862   1.912   2.185   2.320   2.325   2.444   2.782   2.966
 58 A'   59 A'   60 A'   61 A'   62 A'   63 A'   64 A'   65 A'                 
  4.182   4.217   4.306   4.456   4.535   4.597   4.624   4.906
 66 A'   67 A'   68 A'   69 A'   70 A'   71 A'   72 A'   73 A'                 
  6.929   6.953   7.215   7.572   8.207   8.273  14.804  14.917
 74 A'   75 A'   76 A'   77 A'   78 A'   79 A'   80 A'   81 A'                 
 36.689  49.472  68.732 166.170 293.878 293.9821028.416   0.019
 82 A'   83 A'   84 A'   85 A'   86 A'   87 A'   88 A'    9 A"                 
  0.089   0.120   0.246   0.337   0.386   0.564   0.751   0.759
 10 A"   11 A"   12 A"   13 A"   14 A"   15 A"   16 A"   17 A"                 
  0.879   0.898   1.111   1.570   1.776   2.206   2.343   2.462
 18 A"   19 A"   20 A"   21 A"   22 A"   23 A"   24 A"   25 A"                 
  4.184   4.216   4.250   4.518   4.576   6.892   8.187  14.700
 26 A"   27 A"   28 A"   29 A"   30 A"   31 A"   32 A"   33 A"                 
293.861
 34 A"                                                                         

 Beta MOs, Restricted
 -- Occupied --                  
-490.07  -80.08  -65.20  -58.56  -58.56  -26.33  -15.63   -9.88
  1 A'    2 A'    3 A'    4 A'    5 A'    6 A'    7 A'    8 A'                 
 -7.611  -7.497  -7.485  -5.504  -5.502 -58.561  -7.485  -5.502
  9 A'   10 A'   11 A'   12 A'   13 A'    1 A"    2 A"    3 A"                 
 -3.238  -3.232  -3.217  -1.629  -1.217  -1.009  -0.814  -0.705
 14 A'   15 A'   16 A'   17 A'   18 A'   19 A'   20 A'   21 A'                 
 -0.663  -0.536  -0.480  -0.410  -3.232  -3.217  -0.697  -0.523
 22 A'   23 A'   24 A'   25 A'    4 A"    5 A"    6 A"    7 A"                 
 -0.402
  8 A"                                                                         
 -- Virtual --                   
  0.045   0.061   0.074   0.080   0.117   0.122   0.154   0.201
 26 A'   27 A'   28 A'   29 A'   30 A'   31 A'   32 A'   33 A'                 
  0.232   0.245   0.281   0.330   0.341   0.382   0.425   0.469
 34 A'   35 A'   36 A'   37 A'   38 A'   39 A'   40 A'   41 A'                 
  0.512   0.551   0.579   0.760   0.791   0.820   0.832   0.889
 42 A'   43 A'   44 A'   45 A'   46 A'   47 A'   48 A'   49 A'                 
  1.081   1.116   1.143   1.214   1.347   1.422   1.622   1.632
 50 A'   51 A'   52 A'   53 A'   54 A'   55 A'   56 A'   57 A'                 
  1.862   1.912   2.185   2.320   2.325   2.444   2.782   2.966
 58 A'   59 A'   60 A'   61 A'   62 A'   63 A'   64 A'   65 A'                 
  4.182   4.217   4.306   4.456   4.535   4.597   4.624   4.906
 66 A'   67 A'   68 A'   69 A'   70 A'   71 A'   72 A'   73 A'                 
  6.929   6.953   7.215   7.572   8.207   8.273  14.804  14.917
 74 A'   75 A'   76 A'   77 A'   78 A'   79 A'   80 A'   81 A'                 
 36.689  49.472  68.732 166.170 293.878 293.9821028.416   0.019
 82 A'   83 A'   84 A'   85 A'   86 A'   87 A'   88 A'    9 A"                 
  0.089   0.120   0.246   0.337   0.386   0.564   0.751   0.759
 10 A"   11 A"   12 A"   13 A"   14 A"   15 A"   16 A"   17 A"                 
  0.879   0.898   1.111   1.570   1.776   2.206   2.343   2.462
 18 A"   19 A"   20 A"   21 A"   22 A"   23 A"   24 A"   25 A"                 
  4.184   4.216   4.250   4.518   4.576   6.892   8.187  14.700
 26 A"   27 A"   28 A"   29 A"   30 A"   31 A"   32 A"   33 A"                 
293.861
 34 A"                                                                         
 --------------------------------------------------------------

          Ground-State Mulliken Net Atomic Charges

     Atom                 Charge (a.u.)
  ----------------------------------------
      1 Br                    0.061317
      2 N                    -0.347688
      3 P                     0.533539
      4 F                    -0.247168
  ----------------------------------------
  Sum of atomic charges =     0.000000

 -----------------------------------------------------------------
                    Cartesian Multipole Moments
 -----------------------------------------------------------------
    Charge (ESU x 10^10)
                 0.0000
    Dipole Moment (Debye)
         X      -0.6984      Y       0.2146      Z       0.0000
       Tot       0.7306
    Quadrupole Moments (Debye-Ang)
        XX     -37.7114     XY      -3.9618     YY     -45.4230
        XZ       0.0000     YZ      -0.0000     ZZ     -40.5338
    Octopole Moments (Debye-Ang^2)
       XXX      30.3177    XXY      -1.3921    XYY      14.0018
       YYY     -11.8623    XXZ       0.0000    XYZ       0.0000
       YYZ       0.0000    XZZ       6.5997    YZZ      -3.6857
       ZZZ       0.0000
    Hexadecapole Moments (Debye-Ang^3)
      XXXX    -542.0092   XXXY      -2.7268   XXYY    -122.7631
      XYYY       7.9451   YYYY    -145.8897   XXXZ       0.0000
      XXYZ      -0.0000   XYYZ      -0.0000   YYYZ      -0.0000
      XXZZ     -99.1070   XYZZ       4.5814   YYZZ     -31.6045
      XZZZ       0.0000   YZZZ      -0.0000   ZZZZ     -47.0962
 -----------------------------------------------------------------
 DrvMan completing analytic gradient of the correlated energy
 Correlated dipole moment
            1
    1  -0.2747623
    2   0.0844212
    3   0.0000000
 Energy read as -3067.781985917
 Full Analytical Gradient: (in a.u., or Hartree/Bohr)
             1             2             3             4
    1    0.00018376   -0.00092135    0.00075693   -0.00001935
    2    0.00062147   -0.00189536    0.00479719   -0.00352331
    3   -0.00000000    0.00000000    0.00000000   -0.00000000
 Gradient time:  CPU 0.78 s  wall 0.82 s
 Geometry Optimization Parameters
   NAtoms,    NIC,     NZ,  NCons,   NDum,   NFix, NCnnct, MaxDiis
        4      14       4       0       0       0       0       0

 Cartesian Hessian Update
 Hessian Updated using BFGS Update


** GEOMETRY OPTIMIZATION IN DELOCALIZED INTERNAL COORDINATES **
   Searching for a Minimum

   Optimization Cycle:   2

                       Coordinates (Angstroms)
     ATOM                X               Y               Z
      1  Br        1.2725257663   -0.1236028139    0.0000000000
      2  N        -0.2650732508    0.9134558448    0.0000000000
      3  P        -1.7571852224    0.5041073457    0.0000000000
      4  F        -1.8945621333   -1.1189755647    0.0000000000
   Point Group: cs    Number of degrees of freedom:     5


   Energy is  -3067.781985917

 Hessian Updated using BFGS Update

  5 Hessian modes will be used to form the next step
  Hessian Eigenvalues:
     0.195546    0.221605    0.294331    0.366407    0.670250

 Minimum Search - Taking Simple RFO Step
 Searching for Lamda that Minimizes Along All modes
 Value Taken    Lamda =  -0.00007102
 Step Taken.  Stepsize is  0.017321

                             Maximum     Tolerance    Cnvgd?
         Gradient           0.003872      0.000300      NO
         Displacement       0.013684      0.001200      NO
         Energy change     -0.000270      0.000001      NO


 New Cartesian Coordinates Obtained by Inverse Iteration

 Displacement from previous Coordinates is:  0.027394
 ----------------------------------------------------------------
             Standard Nuclear Orientation (Angstroms)
    I     Atom           X                Y                Z
 ----------------------------------------------------------------
    1      Br      1.2643302260    -0.1289418076     0.0000000000
    2      N      -0.2659665776     0.9188132279     0.0000000000
    3      P      -1.7563241627     0.5012230075     0.0000000000
    4      F      -1.8863343258    -1.1161096160     0.0000000000
 ----------------------------------------------------------------
 Molecular Point Group                 Cs    NOp =  2
 Largest Abelian Subgroup              Cs    NOp =  2
 Nuclear Repulsion Energy =   303.1711818097 hartrees
 There are       33 alpha and       33 beta electrons
 Applying Cartesian multipole field
    Component          Value
    ---------          -----
     (2,0,0)        1.00000E-11
     (0,2,0)        2.00000E-11
     (0,0,2)       -3.00000E-11
 Nucleus-field energy     =     0.0000000063 hartrees
 Requested basis set is 6-311++G(d,p)
 There are 44 shells and 122 basis functions
 A cutoff of  1.0D-14 yielded    877 shell pairs
 There are      7100 function pairs (      7827 Cartesian)
 Smallest overlap matrix eigenvalue = 2.25E-03
 Guess MOs from SCF MO coefficient file

 -----------------------------------------------------------------------
  General SCF calculation program by
  Eric Jon Sundstrom, Paul Horn, Yuezhi Mao, Dmitri Zuev, Alec White,
  David Stuck, Shaama M.S., Shane Yost, Joonho Lee, David Small,
  Daniel Levine, Susi Lehtola, Hugh Burton, Evgeny Epifanovsky
 -----------------------------------------------------------------------
 Hartree-Fock
 using 4 threads for integral computing
 -------------------------------------------------------
 OpenMP Integral computing Module                
 Release: version 2.0, May 2017, Q-Chem Inc. Pleasanton 
 -------------------------------------------------------
 A restricted SCF calculation will be
 performed using DIIS
 SCF converges when DIIS error is below 1.0e-08
 ---------------------------------------
  Cycle       Energy         DIIS error
 ---------------------------------------
    1   -3067.0018906832      1.46e-04  
    2   -3067.0019431196      4.42e-05  
    3   -3067.0019493070      2.67e-05  
    4   -3067.0019508594      7.84e-06  
    5   -3067.0019511855      3.46e-06  
    6   -3067.0019512424      1.37e-06  
    7   -3067.0019512531      3.63e-07  
    8   -3067.0019512545      1.44e-07  
    9   -3067.0019512547      5.58e-08  
   10   -3067.0019512547      2.00e-08  
   11   -3067.0019512547      7.96e-09  Convergence criterion met
 ---------------------------------------
 SCF time:   CPU 6.79s  wall 2.00s 
 SCF   energy in the final basis set =    -3067.0019512547
 Total energy in the final basis set =    -3067.0019512547


 ------------------------------------------------------------------------------

   CCMAN2: suite of methods based on coupled cluster
           and equation of motion theories.

   Components:
   * libvmm-1.3-trunk
     by Evgeny Epifanovsky, Ilya Kaliman.
   * libtensor-2.5-trunk
     by Evgeny Epifanovsky, Michael Wormit, Dmitry Zuev, Sam Manzer, 
        Ilya Kaliman.
   * libcc-2.5-trunk
     by Evgeny Epifanovsky, Arik Landau, Tomasz Kus, Kirill Khistyaev, 
        Dmitry Zuev, Prashant Manohar, Xintian Feng, Anna Krylov, 
        Matthew Goldey, Alec White, Thomas Jagau, Kaushik Nanda, 
        Anastasia Gunina, Alexander Kunitsa, Joonho Lee.

   CCMAN original authors:
   Anna I. Krylov, C. David Sherrill, Steven R. Gwaltney,
   Edward F. C. Byrd (2000)
   Sergey V. Levchenko, Lyudmila V. Slipchenko, Tao Wang,
   Ana-Maria C. Cristian (2003)
   Piotr A. Pieniazek, C. Melania Oana, Evgeny Epifanovsky (2007)
   Prashant Manohar (2009)

 ------------------------------------------------------------------------------


 Allocating and initializing 30808MB of RAM...
 Calculation will run on 4 cores.


 Alpha MOs, Restricted
 -- Occupied --                  
-490.07  -80.08  -65.20  -58.56  -58.56  -58.56  -26.33  -15.63
  1 A'    2 A'    3 A'    4 A'    1 A"    5 A'    6 A'    7 A'                 
 -9.881  -7.611  -7.497  -7.485  -7.484  -5.504  -5.502  -5.501
  8 A'    9 A'   10 A'    2 A"   11 A'   12 A'    3 A"   13 A'                 
 -3.237  -3.232  -3.231  -3.217  -3.217  -1.632  -1.217  -1.009
 14 A'    4 A"   15 A'    5 A"   16 A'   17 A'   18 A'   19 A'                 
 -0.816  -0.707  -0.700  -0.663  -0.536  -0.522  -0.479  -0.410
 20 A'   21 A'    6 A"   22 A'   23 A'    7 A"   24 A'   25 A'                 
 -0.401
  8 A"                                                                         
 -- Virtual --                   
  0.019   0.045   0.061   0.075   0.080   0.089   0.117   0.120
  9 A"   26 A'   27 A'   28 A'   29 A'   10 A"   30 A'   11 A"                 
  0.122   0.154   0.201   0.231   0.245   0.245   0.281   0.330
 31 A'   32 A'   33 A'   34 A'   35 A'   12 A"   36 A'   37 A'                 
  0.337   0.341   0.381   0.386   0.426   0.469   0.512   0.552
 13 A"   38 A'   39 A'   14 A"   40 A'   41 A'   42 A'   43 A'                 
  0.564   0.579   0.751   0.759   0.760   0.791   0.821   0.830
 15 A"   44 A'   16 A"   17 A"   45 A'   46 A'   47 A'   48 A'                 
  0.880   0.891   0.897   1.081   1.110   1.116   1.143   1.214
 18 A"   49 A'   19 A"   50 A'   20 A"   51 A'   52 A'   53 A'                 
  1.348   1.423   1.569   1.621   1.630   1.776   1.862   1.912
 54 A'   55 A'   21 A"   56 A'   57 A'   22 A"   58 A'   59 A'                 
  2.184   2.206   2.321   2.326   2.345   2.447   2.461   2.784
 60 A'   23 A"   61 A'   62 A'   24 A"   63 A'   25 A"   64 A'                 
  2.965   4.180   4.182   4.215   4.217   4.250   4.306   4.458
 65 A'   66 A'   26 A"   27 A"   67 A'   28 A"   68 A'   69 A'                 
  4.519   4.536   4.577   4.600   4.625   4.907   6.890   6.927
 29 A"   70 A'   30 A"   71 A'   72 A'   73 A'   31 A"   74 A'                 
  6.949   7.215   7.575   8.187   8.208   8.274  14.700  14.806
 75 A'   76 A'   77 A'   32 A"   78 A'   79 A'   33 A"   80 A'                 
 14.917  36.690  49.472  68.731 166.171 293.862 293.879 293.983
 81 A'   82 A'   83 A'   84 A'   85 A'   34 A"   86 A'   87 A'                 
*******
 88 A'                                                                         

 Beta MOs, Restricted
 -- Occupied --                  
-490.07  -80.08  -65.20  -58.56  -58.56  -58.56  -26.33  -15.63
  1 A'    2 A'    3 A'    4 A'    1 A"    5 A'    6 A'    7 A'                 
 -9.881  -7.611  -7.497  -7.485  -7.484  -5.504  -5.502  -5.501
  8 A'    9 A'   10 A'    2 A"   11 A'   12 A'    3 A"   13 A'                 
 -3.237  -3.232  -3.231  -3.217  -3.217  -1.632  -1.217  -1.009
 14 A'    4 A"   15 A'    5 A"   16 A'   17 A'   18 A'   19 A'                 
 -0.816  -0.707  -0.700  -0.663  -0.536  -0.522  -0.479  -0.410
 20 A'   21 A'    6 A"   22 A'   23 A'    7 A"   24 A'   25 A'                 
 -0.401
  8 A"                                                                         
 -- Virtual --                   
  0.019   0.045   0.061   0.075   0.080   0.089   0.117   0.120
  9 A"   26 A'   27 A'   28 A'   29 A'   10 A"   30 A'   11 A"                 
  0.122   0.154   0.201   0.231   0.245   0.245   0.281   0.330
 31 A'   32 A'   33 A'   34 A'   35 A'   12 A"   36 A'   37 A'                 
  0.337   0.341   0.381   0.386   0.426   0.469   0.512   0.552
 13 A"   38 A'   39 A'   14 A"   40 A'   41 A'   42 A'   43 A'                 
  0.564   0.579   0.751   0.759   0.760   0.791   0.821   0.830
 15 A"   44 A'   16 A"   17 A"   45 A'   46 A'   47 A'   48 A'                 
  0.880   0.891   0.897   1.081   1.110   1.116   1.143   1.214
 18 A"   49 A'   19 A"   50 A'   20 A"   51 A'   52 A'   53 A'                 
  1.348   1.423   1.569   1.621   1.630   1.776   1.862   1.912
 54 A'   55 A'   21 A"   56 A'   57 A'   22 A"   58 A'   59 A'                 
  2.184   2.206   2.321   2.326   2.345   2.447   2.461   2.784
 60 A'   23 A"   61 A'   62 A'   24 A"   63 A'   25 A"   64 A'                 
  2.965   4.180   4.182   4.215   4.217   4.250   4.306   4.458
 65 A'   66 A'   26 A"   27 A"   67 A'   28 A"   68 A'   69 A'                 
  4.519   4.536   4.577   4.600   4.625   4.907   6.890   6.927
 29 A"   70 A'   30 A"   71 A'   72 A'   73 A'   31 A"   74 A'                 
  6.949   7.215   7.575   8.187   8.208   8.274  14.700  14.806
 75 A'   76 A'   77 A'   32 A"   78 A'   79 A'   33 A"   80 A'                 
 14.917  36.690  49.472  68.731 166.171 293.862 293.879 293.983
 81 A'   82 A'   83 A'   84 A'   85 A'   34 A"   86 A'   87 A'                 
*******
 88 A'                                                                         

 Occupation and symmetry of molecular orbitals

 Point group: Cs (2 irreducible representations).

                           A'   A"    All 
 ------------------------------------------
 All molecular orbitals:
  - Alpha                  88   34    122 
  - Beta                   88   34    122 
 ------------------------------------------
 Alpha orbitals:
  - Frozen occupied        13   3     16  
  - Active occupied        12   5     17  
  - Active virtual         63   26    89  
  - Frozen virtual         0    0     0   
 ------------------------------------------
 Beta orbitals:
  - Frozen occupied        13   3     16  
  - Active occupied        12   5     17  
  - Active virtual         63   26    89  
  - Frozen virtual         0    0     0   
 ------------------------------------------

 Import integrals:   CPU 0.00 s  wall 0.00 s

 Import integrals:   CPU 29.03 s  wall 7.70 s

 MP2 amplitudes:   CPU 0.11 s  wall 0.09 s

Running a double precision version
           CCSD T amplitudes will be solved using DIIS.

           Start     Size      MaxIter   EConv     TConv     
           3         7         100       1.00e-07  1.00e-05  
 ------------------------------------------------------------------------------
           Energy (a.u.)   Ediff      Tdiff       Comment
 ------------------------------------------------------------------------------
         -3067.78086968                           
     1   -3067.75310584   2.78e-02   7.58e-01     
     2   -3067.78068516   2.76e-02   1.13e-01     
     3   -3067.77827051   2.41e-03   4.92e-02     
     4   -3067.78105928   2.79e-03   1.74e-02     Switched to DIIS steps.
     5   -3067.78194853   8.89e-04   1.15e-02     
     6   -3067.78202261   7.41e-05   2.73e-03     
     7   -3067.78202276   1.53e-07   1.44e-03     
     8   -3067.78203014   7.38e-06   3.81e-04     
     9   -3067.78203255   2.40e-06   2.54e-04     
    10   -3067.78203194   6.05e-07   6.89e-05     
    11   -3067.78203223   2.83e-07   2.74e-05     
    12   -3067.78203218   5.02e-08   1.65e-05     
    13   -3067.78203211   6.75e-08   6.68e-06     
 ------------------------------------------------------------------------------
         -3067.78203211                           CCSD T converged.

End of double precision
 SCF energy                 = -3067.00195125
 MP2 energy                 = -3067.78086968
 CCSD correlation energy     =    -0.78008085
 CCSD total energy           = -3067.78203211

 CCSD  T1^2 = 0.0156  T2^2 = 0.2505  Leading amplitudes:

 Amplitude    Orbitals with energies
 -0.0300       6 (A") A                  ->    9 (A") A                   
              -0.6996                          0.0188                     
 -0.0300       6 (A") B                  ->    9 (A") B                   
              -0.6996                          0.0188                     
 -0.0296       8 (A") A                  ->    9 (A") A                   
              -0.4011                          0.0188                     
 -0.0296       8 (A") B                  ->    9 (A") B                   
              -0.4011                          0.0188                     

 Amplitude    Orbitals with energies
 -0.0561       8 (A") A      8 (A") B    ->    9 (A") A      9 (A") B     
              -0.4011       -0.4011            0.0188        0.0188       
  0.0561       8 (A") A      8 (A") B    ->    9 (A") B      9 (A") A     
              -0.4011       -0.4011            0.0188        0.0188       
  0.0561       8 (A") B      8 (A") A    ->    9 (A") A      9 (A") B     
              -0.4011       -0.4011            0.0188        0.0188       
 -0.0561       8 (A") B      8 (A") A    ->    9 (A") B      9 (A") A     
              -0.4011       -0.4011            0.0188        0.0188       

 Computing CCSD intemediates for later calculations in double precision
 Finished.

Running a double precision version
           CCSD Lambda amplitudes will be solved using DIIS.
           Start     Size      MaxIter   EConv     LConv     
           3         7         100       1.00e-07  1.00e-05  
 ------------------------------------------------------------------------------
            Enorm      Ldiff       Comment
 ------------------------------------------------------------------------------
     1     5.23e-02   3.46e-02     
     2     1.64e-02   7.24e-03     
     3     6.64e-03   1.45e-03     
     4     3.79e-03   1.29e-03     Switched to DIIS steps.
     5     1.09e-03   7.30e-04     
     6     5.54e-04   1.60e-04     
     7     1.84e-04   5.62e-05     
     8     8.89e-05   7.66e-06     
     9     3.47e-05   1.60e-06     
    10     1.61e-05   3.52e-07     
    11     7.86e-06   4.07e-07     
    12     3.77e-06   1.99e-07     
    13     1.83e-06   8.85e-09     
    14     7.66e-07   6.29e-08     
    15     3.77e-07   5.05e-08     
    16     1.77e-07   2.93e-08     
    17     8.69e-08   1.81e-08     
 ------------------------------------------------------------------------------
                                   CCSD Lambda converged.

 Computing density matrices in double precision...
           Orbital response amplitudes will be solved using DIIS.
           Start     Size      MaxIter   EConv     LConv     
           3         7         100       1.00e-06  1.00e-06  
 ------------------------------------------------------------------------------
            Enorm      Ldiff       Comment
 ------------------------------------------------------------------------------
     1     1.13e-01   1.26e-03     
     2     1.02e-01   9.13e-03     
     3     1.15e-01   1.81e-02     
     4     1.82e-02   4.20e-02     Switched to DIIS steps.
     5     5.79e-03   4.46e-03     
     6     9.88e-04   2.84e-04     
     7     5.59e-04   6.37e-05     
     8     1.58e-04   1.59e-04     
     9     4.71e-05   2.70e-05     
    10     1.24e-05   6.57e-06     
    11     3.23e-06   8.93e-07     
    12     1.39e-06   2.55e-07     
    13     3.51e-07   2.98e-07     
 ------------------------------------------------------------------------------
                                   Orbital response converged.

 Computing density matrices... Done.
 CCSD calculation:   CPU 398.93 s  wall 104.78 s

 Transferring MO TPDM to AO TPDM
 Transferring g2_o1o1o1o1
 Transferring g2_o1o1o1v1
 Transferring g2_o1o1v1v1
 Transferring g2_o1v1o1v1
 Transferring g2_o1v1v1v1
 Transferring g2_v1v1v1v1
 Adding separable TPDM
 Computing TPDM gradient
 --------------------------------------------------------
 2e gradient
  Atom          X               Y               Z
 --------------------------------------------------------
    1        -38.687742       12.434082        0.000000  
    2         -1.306854      -19.458661       -0.000000  
    3         28.792927      -11.395403        0.000000  
    4         11.201669       18.419981        0.000000  
 --------------------------------------------------------
 --------------------------------------------------------
 Final gradient
  Atom          X               Y               Z
 --------------------------------------------------------
    1        -38.687742       12.434082        0.000000  
    2         -1.306854      -19.458661       -0.000000  
    3         28.792927      -11.395403        0.000000  
    4         11.201669       18.419981        0.000000  
 --------------------------------------------------------
 Analytic gradient from two-electron contribution:   CPU 192.84 s  wall 68.54 s

 Total ccman2 time:   CPU 623.66 s  wall 182.12 s


 --------------------------------------------------------------
             Orbital Energies (a.u.) and Symmetries
 --------------------------------------------------------------

 Alpha MOs, Restricted
 -- Occupied --                  
-490.07  -80.08  -65.20  -58.56  -58.56  -26.33  -15.63   -9.88
  1 A'    2 A'    3 A'    4 A'    5 A'    6 A'    7 A'    8 A'                 
 -7.611  -7.497  -7.484  -5.504  -5.501 -58.560  -7.485  -5.502
  9 A'   10 A'   11 A'   12 A'   13 A'    1 A"    2 A"    3 A"                 
 -3.237  -3.231  -3.217  -1.632  -1.217  -1.009  -0.816  -0.707
 14 A'   15 A'   16 A'   17 A'   18 A'   19 A'   20 A'   21 A'                 
 -0.663  -0.536  -0.479  -0.410  -3.232  -3.217  -0.700  -0.522
 22 A'   23 A'   24 A'   25 A'    4 A"    5 A"    6 A"    7 A"                 
 -0.401
  8 A"                                                                         
 -- Virtual --                   
  0.045   0.061   0.075   0.080   0.117   0.122   0.154   0.201
 26 A'   27 A'   28 A'   29 A'   30 A'   31 A'   32 A'   33 A'                 
  0.231   0.245   0.281   0.330   0.341   0.381   0.426   0.469
 34 A'   35 A'   36 A'   37 A'   38 A'   39 A'   40 A'   41 A'                 
  0.512   0.552   0.579   0.760   0.791   0.821   0.830   0.891
 42 A'   43 A'   44 A'   45 A'   46 A'   47 A'   48 A'   49 A'                 
  1.081   1.116   1.143   1.214   1.348   1.423   1.621   1.630
 50 A'   51 A'   52 A'   53 A'   54 A'   55 A'   56 A'   57 A'                 
  1.862   1.912   2.184   2.321   2.326   2.447   2.784   2.965
 58 A'   59 A'   60 A'   61 A'   62 A'   63 A'   64 A'   65 A'                 
  4.180   4.217   4.306   4.458   4.536   4.600   4.625   4.907
 66 A'   67 A'   68 A'   69 A'   70 A'   71 A'   72 A'   73 A'                 
  6.927   6.949   7.215   7.575   8.208   8.274  14.806  14.917
 74 A'   75 A'   76 A'   77 A'   78 A'   79 A'   80 A'   81 A'                 
 36.690  49.472  68.731 166.171 293.879 293.9831028.415   0.019
 82 A'   83 A'   84 A'   85 A'   86 A'   87 A'   88 A'    9 A"                 
  0.089   0.120   0.245   0.337   0.386   0.564   0.751   0.759
 10 A"   11 A"   12 A"   13 A"   14 A"   15 A"   16 A"   17 A"                 
  0.880   0.897   1.110   1.569   1.776   2.206   2.345   2.461
 18 A"   19 A"   20 A"   21 A"   22 A"   23 A"   24 A"   25 A"                 
  4.182   4.215   4.250   4.519   4.577   6.890   8.187  14.700
 26 A"   27 A"   28 A"   29 A"   30 A"   31 A"   32 A"   33 A"                 
293.862
 34 A"                                                                         

 Beta MOs, Restricted
 -- Occupied --                  
-490.07  -80.08  -65.20  -58.56  -58.56  -26.33  -15.63   -9.88
  1 A'    2 A'    3 A'    4 A'    5 A'    6 A'    7 A'    8 A'                 
 -7.611  -7.497  -7.484  -5.504  -5.501 -58.560  -7.485  -5.502
  9 A'   10 A'   11 A'   12 A'   13 A'    1 A"    2 A"    3 A"                 
 -3.237  -3.231  -3.217  -1.632  -1.217  -1.009  -0.816  -0.707
 14 A'   15 A'   16 A'   17 A'   18 A'   19 A'   20 A'   21 A'                 
 -0.663  -0.536  -0.479  -0.410  -3.232  -3.217  -0.700  -0.522
 22 A'   23 A'   24 A'   25 A'    4 A"    5 A"    6 A"    7 A"                 
 -0.401
  8 A"                                                                         
 -- Virtual --                   
  0.045   0.061   0.075   0.080   0.117   0.122   0.154   0.201
 26 A'   27 A'   28 A'   29 A'   30 A'   31 A'   32 A'   33 A'                 
  0.231   0.245   0.281   0.330   0.341   0.381   0.426   0.469
 34 A'   35 A'   36 A'   37 A'   38 A'   39 A'   40 A'   41 A'                 
  0.512   0.552   0.579   0.760   0.791   0.821   0.830   0.891
 42 A'   43 A'   44 A'   45 A'   46 A'   47 A'   48 A'   49 A'                 
  1.081   1.116   1.143   1.214   1.348   1.423   1.621   1.630
 50 A'   51 A'   52 A'   53 A'   54 A'   55 A'   56 A'   57 A'                 
  1.862   1.912   2.184   2.321   2.326   2.447   2.784   2.965
 58 A'   59 A'   60 A'   61 A'   62 A'   63 A'   64 A'   65 A'                 
  4.180   4.217   4.306   4.458   4.536   4.600   4.625   4.907
 66 A'   67 A'   68 A'   69 A'   70 A'   71 A'   72 A'   73 A'                 
  6.927   6.949   7.215   7.575   8.208   8.274  14.806  14.917
 74 A'   75 A'   76 A'   77 A'   78 A'   79 A'   80 A'   81 A'                 
 36.690  49.472  68.731 166.171 293.879 293.9831028.415   0.019
 82 A'   83 A'   84 A'   85 A'   86 A'   87 A'   88 A'    9 A"                 
  0.089   0.120   0.245   0.337   0.386   0.564   0.751   0.759
 10 A"   11 A"   12 A"   13 A"   14 A"   15 A"   16 A"   17 A"                 
  0.880   0.897   1.110   1.569   1.776   2.206   2.345   2.461
 18 A"   19 A"   20 A"   21 A"   22 A"   23 A"   24 A"   25 A"                 
  4.182   4.215   4.250   4.519   4.577   6.890   8.187  14.700
 26 A"   27 A"   28 A"   29 A"   30 A"   31 A"   32 A"   33 A"                 
293.862
 34 A"                                                                         
 --------------------------------------------------------------

          Ground-State Mulliken Net Atomic Charges

     Atom                 Charge (a.u.)
  ----------------------------------------
      1 Br                    0.059069
      2 N                    -0.348069
      3 P                     0.530490
      4 F                    -0.241489
  ----------------------------------------
  Sum of atomic charges =    -0.000000

 -----------------------------------------------------------------
                    Cartesian Multipole Moments
 -----------------------------------------------------------------
    Charge (ESU x 10^10)
                -0.0000
    Dipole Moment (Debye)
         X      -0.7364      Y       0.1632      Z       0.0000
       Tot       0.7543
    Quadrupole Moments (Debye-Ang)
        XX     -37.7165     XY      -3.8636     YY     -45.4057
        XZ       0.0000     YZ      -0.0000     ZZ     -40.5364
    Octopole Moments (Debye-Ang^2)
       XXX      30.3755    XXY      -1.5534    XYY      14.0506
       YYY     -11.7552    XXZ       0.0000    XYZ      -0.0000
       YYZ       0.0000    XZZ       6.6899    YZZ      -3.6248
       ZZZ       0.0000
    Hexadecapole Moments (Debye-Ang^3)
      XXXX    -539.0490   XXXY      -1.6499   XXYY    -121.9434
      XYYY       8.4914   YYYY    -145.9412   XXXZ       0.0000
      XXYZ      -0.0000   XYYZ       0.0000   YYYZ      -0.0000
      XXZZ     -98.5545   XYZZ       4.7700   YYZZ     -31.6191
      XZZZ       0.0000   YZZZ      -0.0000   ZZZZ     -47.1179
 -----------------------------------------------------------------
 DrvMan completing analytic gradient of the correlated energy
 Correlated dipole moment
            1
    1  -0.2897388
    2   0.0641959
    3   0.0000000
 Energy read as -3067.782032108
 Full Analytical Gradient: (in a.u., or Hartree/Bohr)
             1             2             3             4
    1   -0.00061184   -0.00090981    0.00142120    0.00010045
    2    0.00072355   -0.00163036    0.00157819   -0.00067138
    3   -0.00000000    0.00000000   -0.00000000   -0.00000000
 Gradient time:  CPU 0.78 s  wall 0.83 s
 Geometry Optimization Parameters
   NAtoms,    NIC,     NZ,  NCons,   NDum,   NFix, NCnnct, MaxDiis
        4      14       4       0       0       0       0       0

 Cartesian Hessian Update
 Hessian Updated using BFGS Update


** GEOMETRY OPTIMIZATION IN DELOCALIZED INTERNAL COORDINATES **
   Searching for a Minimum

   Optimization Cycle:   3

                       Coordinates (Angstroms)
     ATOM                X               Y               Z
      1  Br        1.2643302260   -0.1289418076    0.0000000000
      2  N        -0.2659665776    0.9188132279    0.0000000000
      3  P        -1.7563241627    0.5012230075    0.0000000000
      4  F        -1.8863343258   -1.1161096160    0.0000000000
   Point Group: cs    Number of degrees of freedom:     5


   Energy is  -3067.782032108

 Hessian Updated using BFGS Update

  5 Hessian modes will be used to form the next step
  Hessian Eigenvalues:
     0.130206    0.236862    0.285113    0.370089    0.677552

 Minimum Search - Taking Simple RFO Step
 Searching for Lamda that Minimizes Along All modes
 Value Taken    Lamda =  -0.00002231
 Step Taken.  Stepsize is  0.011890

                             Maximum     Tolerance    Cnvgd?
         Gradient           0.001545      0.000300      NO
         Displacement       0.009583      0.001200      NO
         Energy change     -0.000046      0.000001      NO


 New Cartesian Coordinates Obtained by Inverse Iteration

 Displacement from previous Coordinates is:  0.015049
 ----------------------------------------------------------------
             Standard Nuclear Orientation (Angstroms)
    I     Atom           X                Y                Z
 ----------------------------------------------------------------
    1      Br      1.2614693553    -0.1327410609     0.0000000000
    2      N      -0.2664417006     0.9233823815     0.0000000000
    3      P      -1.7569395823     0.4995322450     0.0000000000
    4      F      -1.8823829125    -1.1151887537     0.0000000000
 ----------------------------------------------------------------
 Molecular Point Group                 Cs    NOp =  2
 Largest Abelian Subgroup              Cs    NOp =  2
 Nuclear Repulsion Energy =   303.2770038342 hartrees
 There are       33 alpha and       33 beta electrons
 Applying Cartesian multipole field
    Component          Value
    ---------          -----
     (2,0,0)        1.00000E-11
     (0,2,0)        2.00000E-11
     (0,0,2)       -3.00000E-11
 Nucleus-field energy     =     0.0000000063 hartrees
 Requested basis set is 6-311++G(d,p)
 There are 44 shells and 122 basis functions
 A cutoff of  1.0D-14 yielded    877 shell pairs
 There are      7100 function pairs (      7827 Cartesian)
 Smallest overlap matrix eigenvalue = 2.26E-03
 Guess MOs from SCF MO coefficient file

 -----------------------------------------------------------------------
  General SCF calculation program by
  Eric Jon Sundstrom, Paul Horn, Yuezhi Mao, Dmitri Zuev, Alec White,
  David Stuck, Shaama M.S., Shane Yost, Joonho Lee, David Small,
  Daniel Levine, Susi Lehtola, Hugh Burton, Evgeny Epifanovsky
 -----------------------------------------------------------------------
 Hartree-Fock
 using 4 threads for integral computing
 -------------------------------------------------------
 OpenMP Integral computing Module                
 Release: version 2.0, May 2017, Q-Chem Inc. Pleasanton 
 -------------------------------------------------------
 A restricted SCF calculation will be
 performed using DIIS
 SCF converges when DIIS error is below 1.0e-08
 ---------------------------------------
  Cycle       Energy         DIIS error
 ---------------------------------------
    1   -3067.0018605438      9.65e-05  
    2   -3067.0018842707      3.79e-05  
    3   -3067.0018873300      2.62e-05  
    4   -3067.0018888311      4.92e-06  
    5   -3067.0018889889      1.78e-06  
    6   -3067.0018890054      7.61e-07  
    7   -3067.0018890079      1.74e-07  
    8   -3067.0018890081      5.67e-08  
    9   -3067.0018890081      1.89e-08  
   10   -3067.0018890081      6.90e-09  Convergence criterion met
 ---------------------------------------
 SCF time:   CPU 6.15s  wall 2.00s 
 SCF   energy in the final basis set =    -3067.0018890081
 Total energy in the final basis set =    -3067.0018890081


 ------------------------------------------------------------------------------

   CCMAN2: suite of methods based on coupled cluster
           and equation of motion theories.

   Components:
   * libvmm-1.3-trunk
     by Evgeny Epifanovsky, Ilya Kaliman.
   * libtensor-2.5-trunk
     by Evgeny Epifanovsky, Michael Wormit, Dmitry Zuev, Sam Manzer, 
        Ilya Kaliman.
   * libcc-2.5-trunk
     by Evgeny Epifanovsky, Arik Landau, Tomasz Kus, Kirill Khistyaev, 
        Dmitry Zuev, Prashant Manohar, Xintian Feng, Anna Krylov, 
        Matthew Goldey, Alec White, Thomas Jagau, Kaushik Nanda, 
        Anastasia Gunina, Alexander Kunitsa, Joonho Lee.

   CCMAN original authors:
   Anna I. Krylov, C. David Sherrill, Steven R. Gwaltney,
   Edward F. C. Byrd (2000)
   Sergey V. Levchenko, Lyudmila V. Slipchenko, Tao Wang,
   Ana-Maria C. Cristian (2003)
   Piotr A. Pieniazek, C. Melania Oana, Evgeny Epifanovsky (2007)
   Prashant Manohar (2009)

 ------------------------------------------------------------------------------


 Allocating and initializing 30808MB of RAM...
 Calculation will run on 4 cores.


 Alpha MOs, Restricted
 -- Occupied --                  
-490.07  -80.08  -65.20  -58.56  -58.56  -58.56  -26.33  -15.63
  1 A'    2 A'    3 A'    4 A'    1 A"    5 A'    6 A'    7 A'                 
 -9.880  -7.611  -7.496  -7.484  -7.484  -5.504  -5.502  -5.502
  8 A'    9 A'   10 A'    2 A"   11 A'   12 A'    3 A"   13 A'                 
 -3.237  -3.231  -3.231  -3.216  -3.216  -1.634  -1.216  -1.008
 14 A'    4 A"   15 A'    5 A"   16 A'   17 A'   18 A'   19 A'                 
 -0.818  -0.709  -0.701  -0.662  -0.535  -0.522  -0.479  -0.410
 20 A'   21 A'    6 A"   22 A'   23 A'    7 A"   24 A'   25 A'                 
 -0.401
  8 A"                                                                         
 -- Virtual --                   
  0.019   0.045   0.061   0.075   0.080   0.089   0.117   0.120
  9 A"   26 A'   27 A'   28 A'   29 A'   10 A"   30 A'   11 A"                 
  0.122   0.154   0.201   0.231   0.245   0.245   0.281   0.330
 31 A'   32 A'   33 A'   34 A'   35 A'   12 A"   36 A'   37 A'                 
  0.337   0.341   0.381   0.386   0.426   0.469   0.512   0.552
 13 A"   38 A'   39 A'   14 A"   40 A'   41 A'   42 A'   43 A'                 
  0.565   0.580   0.751   0.760   0.760   0.791   0.821   0.828
 15 A"   44 A'   16 A"   17 A"   45 A'   46 A'   47 A'   48 A'                 
  0.880   0.891   0.896   1.081   1.110   1.116   1.142   1.213
 18 A"   49 A'   19 A"   50 A'   20 A"   51 A'   52 A'   53 A'                 
  1.346   1.424   1.568   1.620   1.629   1.776   1.862   1.911
 54 A'   55 A'   21 A"   56 A'   57 A'   22 A"   58 A'   59 A'                 
  2.184   2.206   2.320   2.325   2.346   2.448   2.459   2.785
 60 A'   23 A"   61 A'   62 A'   24 A"   63 A'   25 A"   64 A'                 
  2.963   4.178   4.180   4.215   4.216   4.250   4.306   4.457
 65 A'   66 A'   26 A"   27 A"   67 A'   28 A"   68 A'   69 A'                 
  4.519   4.537   4.576   4.600   4.625   4.907   6.889   6.926
 29 A"   70 A'   30 A"   71 A'   72 A'   73 A'   31 A"   74 A'                 
  6.948   7.213   7.575   8.187   8.208   8.274  14.700  14.806
 75 A'   76 A'   77 A'   32 A"   78 A'   79 A'   33 A"   80 A'                 
 14.915  36.689  49.470  68.730 166.171 293.862 293.880 293.983
 81 A'   82 A'   83 A'   84 A'   85 A'   34 A"   86 A'   87 A'                 
*******
 88 A'                                                                         

 Beta MOs, Restricted
 -- Occupied --                  
-490.07  -80.08  -65.20  -58.56  -58.56  -58.56  -26.33  -15.63
  1 A'    2 A'    3 A'    4 A'    1 A"    5 A'    6 A'    7 A'                 
 -9.880  -7.611  -7.496  -7.484  -7.484  -5.504  -5.502  -5.502
  8 A'    9 A'   10 A'    2 A"   11 A'   12 A'    3 A"   13 A'                 
 -3.237  -3.231  -3.231  -3.216  -3.216  -1.634  -1.216  -1.008
 14 A'    4 A"   15 A'    5 A"   16 A'   17 A'   18 A'   19 A'                 
 -0.818  -0.709  -0.701  -0.662  -0.535  -0.522  -0.479  -0.410
 20 A'   21 A'    6 A"   22 A'   23 A'    7 A"   24 A'   25 A'                 
 -0.401
  8 A"                                                                         
 -- Virtual --                   
  0.019   0.045   0.061   0.075   0.080   0.089   0.117   0.120
  9 A"   26 A'   27 A'   28 A'   29 A'   10 A"   30 A'   11 A"                 
  0.122   0.154   0.201   0.231   0.245   0.245   0.281   0.330
 31 A'   32 A'   33 A'   34 A'   35 A'   12 A"   36 A'   37 A'                 
  0.337   0.341   0.381   0.386   0.426   0.469   0.512   0.552
 13 A"   38 A'   39 A'   14 A"   40 A'   41 A'   42 A'   43 A'                 
  0.565   0.580   0.751   0.760   0.760   0.791   0.821   0.828
 15 A"   44 A'   16 A"   17 A"   45 A'   46 A'   47 A'   48 A'                 
  0.880   0.891   0.896   1.081   1.110   1.116   1.142   1.213
 18 A"   49 A'   19 A"   50 A'   20 A"   51 A'   52 A'   53 A'                 
  1.346   1.424   1.568   1.620   1.629   1.776   1.862   1.911
 54 A'   55 A'   21 A"   56 A'   57 A'   22 A"   58 A'   59 A'                 
  2.184   2.206   2.320   2.325   2.346   2.448   2.459   2.785
 60 A'   23 A"   61 A'   62 A'   24 A"   63 A'   25 A"   64 A'                 
  2.963   4.178   4.180   4.215   4.216   4.250   4.306   4.457
 65 A'   66 A'   26 A"   27 A"   67 A'   28 A"   68 A'   69 A'                 
  4.519   4.537   4.576   4.600   4.625   4.907   6.889   6.926
 29 A"   70 A'   30 A"   71 A'   72 A'   73 A'   31 A"   74 A'                 
  6.948   7.213   7.575   8.187   8.208   8.274  14.700  14.806
 75 A'   76 A'   77 A'   32 A"   78 A'   79 A'   33 A"   80 A'                 
 14.915  36.689  49.470  68.730 166.171 293.862 293.880 293.983
 81 A'   82 A'   83 A'   84 A'   85 A'   34 A"   86 A'   87 A'                 
*******
 88 A'                                                                         

 Occupation and symmetry of molecular orbitals

 Point group: Cs (2 irreducible representations).

                           A'   A"    All 
 ------------------------------------------
 All molecular orbitals:
  - Alpha                  88   34    122 
  - Beta                   88   34    122 
 ------------------------------------------
 Alpha orbitals:
  - Frozen occupied        13   3     16  
  - Active occupied        12   5     17  
  - Active virtual         63   26    89  
  - Frozen virtual         0    0     0   
 ------------------------------------------
 Beta orbitals:
  - Frozen occupied        13   3     16  
  - Active occupied        12   5     17  
  - Active virtual         63   26    89  
  - Frozen virtual         0    0     0   
 ------------------------------------------

 Import integrals:   CPU 0.00 s  wall 0.00 s

 Import integrals:   CPU 30.05 s  wall 8.40 s

 MP2 amplitudes:   CPU 0.17 s  wall 0.15 s

Running a double precision version
           CCSD T amplitudes will be solved using DIIS.

           Start     Size      MaxIter   EConv     TConv     
           3         7         100       1.00e-07  1.00e-05  
 ------------------------------------------------------------------------------
           Energy (a.u.)   Ediff      Tdiff       Comment
 ------------------------------------------------------------------------------
         -3067.78089468                           
     1   -3067.75310113   2.78e-02   7.58e-01     
     2   -3067.78069978   2.76e-02   1.13e-01     
     3   -3067.77828238   2.42e-03   4.93e-02     
     4   -3067.78107390   2.79e-03   1.73e-02     Switched to DIIS steps.
     5   -3067.78196244   8.89e-04   1.15e-02     
     6   -3067.78203609   7.36e-05   2.72e-03     
     7   -3067.78203611   2.39e-08   1.44e-03     
     8   -3067.78204352   7.41e-06   3.81e-04     
     9   -3067.78204591   2.39e-06   2.55e-04     
    10   -3067.78204530   6.08e-07   6.92e-05     
    11   -3067.78204558   2.81e-07   2.75e-05     
    12   -3067.78204553   5.19e-08   1.64e-05     
    13   -3067.78204546   6.70e-08   6.68e-06     
 ------------------------------------------------------------------------------
         -3067.78204546                           CCSD T converged.

End of double precision
 SCF energy                 = -3067.00188901
 MP2 energy                 = -3067.78089468
 CCSD correlation energy     =    -0.78015646
 CCSD total energy           = -3067.78204546

 CCSD  T1^2 = 0.0155  T2^2 = 0.2507  Leading amplitudes:

 Amplitude    Orbitals with energies
  0.0299       6 (A") A                  ->    9 (A") A                   
              -0.7011                          0.0187                     
  0.0299       6 (A") B                  ->    9 (A") B                   
              -0.7011                          0.0187                     
 -0.0297       8 (A") A                  ->    9 (A") A                   
              -0.4010                          0.0187                     
 -0.0297       8 (A") B                  ->    9 (A") B                   
              -0.4010                          0.0187                     

 Amplitude    Orbitals with energies
 -0.0563       8 (A") A      8 (A") B    ->    9 (A") A      9 (A") B     
              -0.4010       -0.4010            0.0187        0.0187       
  0.0563       8 (A") A      8 (A") B    ->    9 (A") B      9 (A") A     
              -0.4010       -0.4010            0.0187        0.0187       
  0.0563       8 (A") B      8 (A") A    ->    9 (A") A      9 (A") B     
              -0.4010       -0.4010            0.0187        0.0187       
 -0.0563       8 (A") B      8 (A") A    ->    9 (A") B      9 (A") A     
              -0.4010       -0.4010            0.0187        0.0187       

 Computing CCSD intemediates for later calculations in double precision
 Finished.

Running a double precision version
           CCSD Lambda amplitudes will be solved using DIIS.
           Start     Size      MaxIter   EConv     LConv     
           3         7         100       1.00e-07  1.00e-05  
 ------------------------------------------------------------------------------
            Enorm      Ldiff       Comment
 ------------------------------------------------------------------------------
     1     5.23e-02   3.47e-02     
     2     1.63e-02   7.21e-03     
     3     6.62e-03   1.46e-03     
     4     3.78e-03   1.29e-03     Switched to DIIS steps.
     5     1.09e-03   7.29e-04     
     6     5.52e-04   1.60e-04     
     7     1.84e-04   5.62e-05     
     8     8.89e-05   7.65e-06     
     9     3.47e-05   1.64e-06     
    10     1.61e-05   3.67e-07     
    11     7.83e-06   4.13e-07     
    12     3.77e-06   2.01e-07     
    13     1.83e-06   9.81e-09     
    14     7.68e-07   6.15e-08     
    15     3.78e-07   5.07e-08     
    16     1.77e-07   2.92e-08     
    17     8.70e-08   1.79e-08     
 ------------------------------------------------------------------------------
                                   CCSD Lambda converged.

 Computing density matrices in double precision...
           Orbital response amplitudes will be solved using DIIS.
           Start     Size      MaxIter   EConv     LConv     
           3         7         100       1.00e-06  1.00e-06  
 ------------------------------------------------------------------------------
            Enorm      Ldiff       Comment
 ------------------------------------------------------------------------------
     1     1.13e-01   1.28e-03     
     2     1.02e-01   8.92e-03     
     3     1.16e-01   1.82e-02     
     4     1.86e-02   4.23e-02     Switched to DIIS steps.
     5     5.78e-03   4.62e-03     
     6     9.95e-04   2.81e-04     
     7     5.58e-04   6.20e-05     
     8     1.57e-04   1.58e-04     
     9     4.74e-05   2.69e-05     
    10     1.24e-05   6.68e-06     
    11     3.23e-06   8.78e-07     
    12     1.40e-06   2.59e-07     
    13     3.59e-07   3.00e-07     
 ------------------------------------------------------------------------------
                                   Orbital response converged.

 Computing density matrices... Done.
 CCSD calculation:   CPU 400.10 s  wall 105.26 s

 Transferring MO TPDM to AO TPDM
 Transferring g2_o1o1o1o1
 Transferring g2_o1o1o1v1
 Transferring g2_o1o1v1v1
 Transferring g2_o1v1o1v1
 Transferring g2_o1v1v1v1
 Transferring g2_v1v1v1v1
 Adding separable TPDM
 Computing TPDM gradient
 --------------------------------------------------------
 2e gradient
  Atom          X               Y               Z
 --------------------------------------------------------
    1        -38.646656       12.488182       -0.000000  
    2         -1.332624      -19.573442       -0.000000  
    3         28.771501      -11.397574        0.000000  
    4         11.207779       18.482834        0.000000  
 --------------------------------------------------------
 --------------------------------------------------------
 Final gradient
  Atom          X               Y               Z
 --------------------------------------------------------
    1        -38.646656       12.488182       -0.000000  
    2         -1.332624      -19.573442       -0.000000  
    3         28.771501      -11.397574        0.000000  
    4         11.207779       18.482834        0.000000  
 --------------------------------------------------------
 Analytic gradient from two-electron contribution:   CPU 194.83 s  wall 66.06 s

 Total ccman2 time:   CPU 630.62 s  wall 181.80 s


 --------------------------------------------------------------
             Orbital Energies (a.u.) and Symmetries
 --------------------------------------------------------------

 Alpha MOs, Restricted
 -- Occupied --                  
-490.07  -80.08  -65.20  -58.56  -58.56  -26.33  -15.63   -9.88
  1 A'    2 A'    3 A'    4 A'    5 A'    6 A'    7 A'    8 A'                 
 -7.611  -7.496  -7.484  -5.504  -5.502 -58.560  -7.484  -5.502
  9 A'   10 A'   11 A'   12 A'   13 A'    1 A"    2 A"    3 A"                 
 -3.237  -3.231  -3.216  -1.634  -1.216  -1.008  -0.818  -0.709
 14 A'   15 A'   16 A'   17 A'   18 A'   19 A'   20 A'   21 A'                 
 -0.662  -0.535  -0.479  -0.410  -3.231  -3.216  -0.701  -0.522
 22 A'   23 A'   24 A'   25 A'    4 A"    5 A"    6 A"    7 A"                 
 -0.401
  8 A"                                                                         
 -- Virtual --                   
  0.045   0.061   0.075   0.080   0.117   0.122   0.154   0.201
 26 A'   27 A'   28 A'   29 A'   30 A'   31 A'   32 A'   33 A'                 
  0.231   0.245   0.281   0.330   0.341   0.381   0.426   0.469
 34 A'   35 A'   36 A'   37 A'   38 A'   39 A'   40 A'   41 A'                 
  0.512   0.552   0.580   0.760   0.791   0.821   0.828   0.891
 42 A'   43 A'   44 A'   45 A'   46 A'   47 A'   48 A'   49 A'                 
  1.081   1.116   1.142   1.213   1.346   1.424   1.620   1.629
 50 A'   51 A'   52 A'   53 A'   54 A'   55 A'   56 A'   57 A'                 
  1.862   1.911   2.184   2.320   2.325   2.448   2.785   2.963
 58 A'   59 A'   60 A'   61 A'   62 A'   63 A'   64 A'   65 A'                 
  4.178   4.216   4.306   4.457   4.537   4.600   4.625   4.907
 66 A'   67 A'   68 A'   69 A'   70 A'   71 A'   72 A'   73 A'                 
  6.926   6.948   7.213   7.575   8.208   8.274  14.806  14.915
 74 A'   75 A'   76 A'   77 A'   78 A'   79 A'   80 A'   81 A'                 
 36.689  49.470  68.730 166.171 293.880 293.9831028.413   0.019
 82 A'   83 A'   84 A'   85 A'   86 A'   87 A'   88 A'    9 A"                 
  0.089   0.120   0.245   0.337   0.386   0.565   0.751   0.760
 10 A"   11 A"   12 A"   13 A"   14 A"   15 A"   16 A"   17 A"                 
  0.880   0.896   1.110   1.568   1.776   2.206   2.346   2.459
 18 A"   19 A"   20 A"   21 A"   22 A"   23 A"   24 A"   25 A"                 
  4.180   4.215   4.250   4.519   4.576   6.889   8.187  14.700
 26 A"   27 A"   28 A"   29 A"   30 A"   31 A"   32 A"   33 A"                 
293.862
 34 A"                                                                         

 Beta MOs, Restricted
 -- Occupied --                  
-490.07  -80.08  -65.20  -58.56  -58.56  -26.33  -15.63   -9.88
  1 A'    2 A'    3 A'    4 A'    5 A'    6 A'    7 A'    8 A'                 
 -7.611  -7.496  -7.484  -5.504  -5.502 -58.560  -7.484  -5.502
  9 A'   10 A'   11 A'   12 A'   13 A'    1 A"    2 A"    3 A"                 
 -3.237  -3.231  -3.216  -1.634  -1.216  -1.008  -0.818  -0.709
 14 A'   15 A'   16 A'   17 A'   18 A'   19 A'   20 A'   21 A'                 
 -0.662  -0.535  -0.479  -0.410  -3.231  -3.216  -0.701  -0.522
 22 A'   23 A'   24 A'   25 A'    4 A"    5 A"    6 A"    7 A"                 
 -0.401
  8 A"                                                                         
 -- Virtual --                   
  0.045   0.061   0.075   0.080   0.117   0.122   0.154   0.201
 26 A'   27 A'   28 A'   29 A'   30 A'   31 A'   32 A'   33 A'                 
  0.231   0.245   0.281   0.330   0.341   0.381   0.426   0.469
 34 A'   35 A'   36 A'   37 A'   38 A'   39 A'   40 A'   41 A'                 
  0.512   0.552   0.580   0.760   0.791   0.821   0.828   0.891
 42 A'   43 A'   44 A'   45 A'   46 A'   47 A'   48 A'   49 A'                 
  1.081   1.116   1.142   1.213   1.346   1.424   1.620   1.629
 50 A'   51 A'   52 A'   53 A'   54 A'   55 A'   56 A'   57 A'                 
  1.862   1.911   2.184   2.320   2.325   2.448   2.785   2.963
 58 A'   59 A'   60 A'   61 A'   62 A'   63 A'   64 A'   65 A'                 
  4.178   4.216   4.306   4.457   4.537   4.600   4.625   4.907
 66 A'   67 A'   68 A'   69 A'   70 A'   71 A'   72 A'   73 A'                 
  6.926   6.948   7.213   7.575   8.208   8.274  14.806  14.915
 74 A'   75 A'   76 A'   77 A'   78 A'   79 A'   80 A'   81 A'                 
 36.689  49.470  68.730 166.171 293.880 293.9831028.413   0.019
 82 A'   83 A'   84 A'   85 A'   86 A'   87 A'   88 A'    9 A"                 
  0.089   0.120   0.245   0.337   0.386   0.565   0.751   0.760
 10 A"   11 A"   12 A"   13 A"   14 A"   15 A"   16 A"   17 A"                 
  0.880   0.896   1.110   1.568   1.776   2.206   2.346   2.459
 18 A"   19 A"   20 A"   21 A"   22 A"   23 A"   24 A"   25 A"                 
  4.180   4.215   4.250   4.519   4.576   6.889   8.187  14.700
 26 A"   27 A"   28 A"   29 A"   30 A"   31 A"   32 A"   33 A"                 
293.862
 34 A"                                                                         
 --------------------------------------------------------------

          Ground-State Mulliken Net Atomic Charges

     Atom                 Charge (a.u.)
  ----------------------------------------
      1 Br                    0.057487
      2 N                    -0.348001
      3 P                     0.529008
      4 F                    -0.238494
  ----------------------------------------
  Sum of atomic charges =     0.000000

 -----------------------------------------------------------------
                    Cartesian Multipole Moments
 -----------------------------------------------------------------
    Charge (ESU x 10^10)
                 0.0000
    Dipole Moment (Debye)
         X      -0.7637      Y       0.1339      Z      -0.0000
       Tot       0.7753
    Quadrupole Moments (Debye-Ang)
        XX     -37.7046     XY      -3.8188     YY     -45.4055
        XZ      -0.0000     YZ       0.0000     ZZ     -40.5474
    Octopole Moments (Debye-Ang^2)
       XXX      30.3373    XXY      -1.6226    XYY      14.0642
       YYY     -11.6800    XXZ       0.0000    XYZ      -0.0000
       YYZ       0.0000    XZZ       6.7257    YZZ      -3.5852
       ZZZ      -0.0000
    Hexadecapole Moments (Debye-Ang^3)
      XXXX    -538.0934   XXXY      -1.0550   XXYY    -121.6466
      XYYY       8.8293   YYYY    -146.1843   XXXZ      -0.0000
      XXYZ       0.0000   XYYZ      -0.0000   YYYZ       0.0000
      XXZZ     -98.3907   XYZZ       4.8947   YYZZ     -31.6657
      XZZZ      -0.0000   YZZZ       0.0000   ZZZZ     -47.1547
 -----------------------------------------------------------------
 DrvMan completing analytic gradient of the correlated energy
 Correlated dipole moment
            1
    1  -0.3004579
    2   0.0526914
    3  -0.0000000
 Energy read as -3067.782045465
 Full Analytical Gradient: (in a.u., or Hartree/Bohr)
             1             2             3             4
    1   -0.00019454   -0.00037848    0.00049342    0.00007959
    2    0.00028173   -0.00063418   -0.00021486    0.00056732
    3    0.00000000    0.00000000   -0.00000000    0.00000000
 Gradient time:  CPU 0.77 s  wall 0.82 s
 Geometry Optimization Parameters
   NAtoms,    NIC,     NZ,  NCons,   NDum,   NFix, NCnnct, MaxDiis
        4      14       4       0       0       0       0       0

 Cartesian Hessian Update
 Hessian Updated using BFGS Update


** GEOMETRY OPTIMIZATION IN DELOCALIZED INTERNAL COORDINATES **
   Searching for a Minimum

   Optimization Cycle:   4

                       Coordinates (Angstroms)
     ATOM                X               Y               Z
      1  Br        1.2614693553   -0.1327410609    0.0000000000
      2  N        -0.2664417006    0.9233823815    0.0000000000
      3  P        -1.7569395823    0.4995322450    0.0000000000
      4  F        -1.8823829125   -1.1151887537    0.0000000000
   Point Group: cs    Number of degrees of freedom:     5


   Energy is  -3067.782045465

 Hessian Updated using BFGS Update

  5 Hessian modes will be used to form the next step
  Hessian Eigenvalues:
     0.103607    0.234697    0.282425    0.423413    0.609249

 Minimum Search - Taking Simple RFO Step
 Searching for Lamda that Minimizes Along All modes
 Value Taken    Lamda =  -0.00000351
 Step Taken.  Stepsize is  0.004563

                             Maximum     Tolerance    Cnvgd?
         Gradient           0.000898      0.000300      NO
         Displacement       0.003102      0.001200      NO
         Energy change     -0.000013      0.000001      NO


 New Cartesian Coordinates Obtained by Inverse Iteration

 Displacement from previous Coordinates is:  0.006615
 ----------------------------------------------------------------
             Standard Nuclear Orientation (Angstroms)
    I     Atom           X                Y                Z
 ----------------------------------------------------------------
    1      Br      1.2601482323    -0.1344123402     0.0000000000
    2      N      -0.2664448423     0.9256627237     0.0000000000
    3      P      -1.7571155441     0.4993799433     0.0000000000
    4      F      -1.8808826859    -1.1156455150     0.0000000000
 ----------------------------------------------------------------
 Molecular Point Group                 Cs    NOp =  2
 Largest Abelian Subgroup              Cs    NOp =  2
 Nuclear Repulsion Energy =   303.2737968845 hartrees
 There are       33 alpha and       33 beta electrons
 Applying Cartesian multipole field
    Component          Value
    ---------          -----
     (2,0,0)        1.00000E-11
     (0,2,0)        2.00000E-11
     (0,0,2)       -3.00000E-11
 Nucleus-field energy     =     0.0000000063 hartrees
 Requested basis set is 6-311++G(d,p)
 There are 44 shells and 122 basis functions
 A cutoff of  1.0D-14 yielded    877 shell pairs
 There are      7100 function pairs (      7827 Cartesian)
 Smallest overlap matrix eigenvalue = 2.27E-03
 Guess MOs from SCF MO coefficient file

 -----------------------------------------------------------------------
  General SCF calculation program by
  Eric Jon Sundstrom, Paul Horn, Yuezhi Mao, Dmitri Zuev, Alec White,
  David Stuck, Shaama M.S., Shane Yost, Joonho Lee, David Small,
  Daniel Levine, Susi Lehtola, Hugh Burton, Evgeny Epifanovsky
 -----------------------------------------------------------------------
 Hartree-Fock
 using 4 threads for integral computing
 -------------------------------------------------------
 OpenMP Integral computing Module                
 Release: version 2.0, May 2017, Q-Chem Inc. Pleasanton 
 -------------------------------------------------------
 A restricted SCF calculation will be
 performed using DIIS
 SCF converges when DIIS error is below 1.0e-08
 ---------------------------------------
  Cycle       Energy         DIIS error
 ---------------------------------------
    1   -3067.0017944553      3.62e-05  
    2   -3067.0017982389      1.44e-05  
    3   -3067.0017987688      1.02e-05  
    4   -3067.0017990203      2.06e-06  
    5   -3067.0017990507      6.97e-07  
    6   -3067.0017990532      2.64e-07  
    7   -3067.0017990536      9.49e-08  
    8   -3067.0017990537      3.24e-08  
    9   -3067.0017990537      1.29e-08  
   10   -3067.0017990536      5.06e-09  Convergence criterion met
 ---------------------------------------
 SCF time:   CPU 6.15s  wall 2.00s 
 SCF   energy in the final basis set =    -3067.0017990536
 Total energy in the final basis set =    -3067.0017990536


 ------------------------------------------------------------------------------

   CCMAN2: suite of methods based on coupled cluster
           and equation of motion theories.

   Components:
   * libvmm-1.3-trunk
     by Evgeny Epifanovsky, Ilya Kaliman.
   * libtensor-2.5-trunk
     by Evgeny Epifanovsky, Michael Wormit, Dmitry Zuev, Sam Manzer, 
        Ilya Kaliman.
   * libcc-2.5-trunk
     by Evgeny Epifanovsky, Arik Landau, Tomasz Kus, Kirill Khistyaev, 
        Dmitry Zuev, Prashant Manohar, Xintian Feng, Anna Krylov, 
        Matthew Goldey, Alec White, Thomas Jagau, Kaushik Nanda, 
        Anastasia Gunina, Alexander Kunitsa, Joonho Lee.

   CCMAN original authors:
   Anna I. Krylov, C. David Sherrill, Steven R. Gwaltney,
   Edward F. C. Byrd (2000)
   Sergey V. Levchenko, Lyudmila V. Slipchenko, Tao Wang,
   Ana-Maria C. Cristian (2003)
   Piotr A. Pieniazek, C. Melania Oana, Evgeny Epifanovsky (2007)
   Prashant Manohar (2009)

 ------------------------------------------------------------------------------


 Allocating and initializing 30808MB of RAM...
 Calculation will run on 4 cores.


 Alpha MOs, Restricted
 -- Occupied --                  
-490.07  -80.08  -65.20  -58.56  -58.56  -58.56  -26.33  -15.63
  1 A'    2 A'    3 A'    4 A'    1 A"    5 A'    6 A'    7 A'                 
 -9.880  -7.611  -7.496  -7.484  -7.484  -5.504  -5.502  -5.502
  8 A'    9 A'   10 A'    2 A"   11 A'   12 A'    3 A"   13 A'                 
 -3.237  -3.231  -3.231  -3.216  -3.216  -1.634  -1.216  -1.008
 14 A'    4 A"   15 A'    5 A"   16 A'   17 A'   18 A'   19 A'                 
 -0.818  -0.709  -0.701  -0.662  -0.535  -0.521  -0.479  -0.411
 20 A'   21 A'    6 A"   22 A'   23 A'    7 A"   24 A'   25 A'                 
 -0.401
  8 A"                                                                         
 -- Virtual --                   
  0.019   0.045   0.061   0.075   0.080   0.089   0.117   0.120
  9 A"   26 A'   27 A'   28 A'   29 A'   10 A"   30 A'   11 A"                 
  0.122   0.154   0.201   0.231   0.245   0.245   0.281   0.330
 31 A'   32 A'   33 A'   34 A'   35 A'   12 A"   36 A'   37 A'                 
  0.337   0.341   0.381   0.386   0.426   0.469   0.512   0.552
 13 A"   38 A'   39 A'   14 A"   40 A'   41 A'   42 A'   43 A'                 
  0.565   0.580   0.752   0.760   0.760   0.791   0.822   0.828
 15 A"   44 A'   16 A"   17 A"   45 A'   46 A'   47 A'   48 A'                 
  0.880   0.891   0.896   1.080   1.110   1.116   1.142   1.213
 18 A"   49 A'   19 A"   50 A'   20 A"   51 A'   52 A'   53 A'                 
  1.345   1.424   1.568   1.620   1.629   1.776   1.861   1.911
 54 A'   55 A'   21 A"   56 A'   57 A'   22 A"   58 A'   59 A'                 
  2.184   2.206   2.320   2.325   2.346   2.448   2.459   2.786
 60 A'   23 A"   61 A'   62 A'   24 A"   63 A'   25 A"   64 A'                 
  2.962   4.178   4.180   4.214   4.216   4.250   4.305   4.456
 65 A'   66 A'   26 A"   27 A"   67 A'   28 A"   68 A'   69 A'                 
  4.519   4.537   4.576   4.599   4.624   4.907   6.889   6.926
 29 A"   70 A'   30 A"   71 A'   72 A'   73 A'   31 A"   74 A'                 
  6.947   7.213   7.574   8.188   8.208   8.274  14.700  14.806
 75 A'   76 A'   77 A'   32 A"   78 A'   79 A'   33 A"   80 A'                 
 14.914  36.689  49.470  68.730 166.170 293.862 293.880 293.983
 81 A'   82 A'   83 A'   84 A'   85 A'   34 A"   86 A'   87 A'                 
*******
 88 A'                                                                         

 Beta MOs, Restricted
 -- Occupied --                  
-490.07  -80.08  -65.20  -58.56  -58.56  -58.56  -26.33  -15.63
  1 A'    2 A'    3 A'    4 A'    1 A"    5 A'    6 A'    7 A'                 
 -9.880  -7.611  -7.496  -7.484  -7.484  -5.504  -5.502  -5.502
  8 A'    9 A'   10 A'    2 A"   11 A'   12 A'    3 A"   13 A'                 
 -3.237  -3.231  -3.231  -3.216  -3.216  -1.634  -1.216  -1.008
 14 A'    4 A"   15 A'    5 A"   16 A'   17 A'   18 A'   19 A'                 
 -0.818  -0.709  -0.701  -0.662  -0.535  -0.521  -0.479  -0.411
 20 A'   21 A'    6 A"   22 A'   23 A'    7 A"   24 A'   25 A'                 
 -0.401
  8 A"                                                                         
 -- Virtual --                   
  0.019   0.045   0.061   0.075   0.080   0.089   0.117   0.120
  9 A"   26 A'   27 A'   28 A'   29 A'   10 A"   30 A'   11 A"                 
  0.122   0.154   0.201   0.231   0.245   0.245   0.281   0.330
 31 A'   32 A'   33 A'   34 A'   35 A'   12 A"   36 A'   37 A'                 
  0.337   0.341   0.381   0.386   0.426   0.469   0.512   0.552
 13 A"   38 A'   39 A'   14 A"   40 A'   41 A'   42 A'   43 A'                 
  0.565   0.580   0.752   0.760   0.760   0.791   0.822   0.828
 15 A"   44 A'   16 A"   17 A"   45 A'   46 A'   47 A'   48 A'                 
  0.880   0.891   0.896   1.080   1.110   1.116   1.142   1.213
 18 A"   49 A'   19 A"   50 A'   20 A"   51 A'   52 A'   53 A'                 
  1.345   1.424   1.568   1.620   1.629   1.776   1.861   1.911
 54 A'   55 A'   21 A"   56 A'   57 A'   22 A"   58 A'   59 A'                 
  2.184   2.206   2.320   2.325   2.346   2.448   2.459   2.786
 60 A'   23 A"   61 A'   62 A'   24 A"   63 A'   25 A"   64 A'                 
  2.962   4.178   4.180   4.214   4.216   4.250   4.305   4.456
 65 A'   66 A'   26 A"   27 A"   67 A'   28 A"   68 A'   69 A'                 
  4.519   4.537   4.576   4.599   4.624   4.907   6.889   6.926
 29 A"   70 A'   30 A"   71 A'   72 A'   73 A'   31 A"   74 A'                 
  6.947   7.213   7.574   8.188   8.208   8.274  14.700  14.806
 75 A'   76 A'   77 A'   32 A"   78 A'   79 A'   33 A"   80 A'                 
 14.914  36.689  49.470  68.730 166.170 293.862 293.880 293.983
 81 A'   82 A'   83 A'   84 A'   85 A'   34 A"   86 A'   87 A'                 
*******
 88 A'                                                                         

 Occupation and symmetry of molecular orbitals

 Point group: Cs (2 irreducible representations).

                           A'   A"    All 
 ------------------------------------------
 All molecular orbitals:
  - Alpha                  88   34    122 
  - Beta                   88   34    122 
 ------------------------------------------
 Alpha orbitals:
  - Frozen occupied        13   3     16  
  - Active occupied        12   5     17  
  - Active virtual         63   26    89  
  - Frozen virtual         0    0     0   
 ------------------------------------------
 Beta orbitals:
  - Frozen occupied        13   3     16  
  - Active occupied        12   5     17  
  - Active virtual         63   26    89  
  - Frozen virtual         0    0     0   
 ------------------------------------------

 Import integrals:   CPU 0.00 s  wall 0.00 s

 Import integrals:   CPU 28.75 s  wall 7.68 s

 MP2 amplitudes:   CPU 0.15 s  wall 0.11 s

Running a double precision version
           CCSD T amplitudes will be solved using DIIS.

           Start     Size      MaxIter   EConv     TConv     
           3         7         100       1.00e-07  1.00e-05  
 ------------------------------------------------------------------------------
           Energy (a.u.)   Ediff      Tdiff       Comment
 ------------------------------------------------------------------------------
         -3067.78091739                           
     1   -3067.75307548   2.78e-02   7.59e-01     
     2   -3067.78070653   2.76e-02   1.13e-01     
     3   -3067.77827846   2.43e-03   4.93e-02     
     4   -3067.78107504   2.80e-03   1.74e-02     Switched to DIIS steps.
     5   -3067.78196453   8.89e-04   1.16e-02     
     6   -3067.78203840   7.39e-05   2.73e-03     
     7   -3067.78203836   3.64e-08   1.44e-03     
     8   -3067.78204578   7.42e-06   3.81e-04     
     9   -3067.78204818   2.40e-06   2.55e-04     
    10   -3067.78204757   6.11e-07   6.95e-05     
    11   -3067.78204785   2.83e-07   2.76e-05     
    12   -3067.78204780   5.19e-08   1.64e-05     
    13   -3067.78204773   6.71e-08   6.69e-06     
 ------------------------------------------------------------------------------
         -3067.78204773                           CCSD T converged.

End of double precision
 SCF energy                 = -3067.00179905
 MP2 energy                 = -3067.78091739
 CCSD correlation energy     =    -0.78024868
 CCSD total energy           = -3067.78204773

 CCSD  T1^2 = 0.0156  T2^2 = 0.2508  Leading amplitudes:

 Amplitude    Orbitals with energies
 -0.0299       6 (A") A                  ->    9 (A") A                   
              -0.7012                          0.0185                     
 -0.0299       6 (A") B                  ->    9 (A") B                   
              -0.7012                          0.0185                     
 -0.0298       8 (A") A                  ->    9 (A") A                   
              -0.4010                          0.0185                     
 -0.0298       8 (A") B                  ->    9 (A") B                   
              -0.4010                          0.0185                     

 Amplitude    Orbitals with energies
 -0.0564       8 (A") A      8 (A") B    ->    9 (A") A      9 (A") B     
              -0.4010       -0.4010            0.0185        0.0185       
  0.0564       8 (A") A      8 (A") B    ->    9 (A") B      9 (A") A     
              -0.4010       -0.4010            0.0185        0.0185       
  0.0564       8 (A") B      8 (A") A    ->    9 (A") A      9 (A") B     
              -0.4010       -0.4010            0.0185        0.0185       
 -0.0564       8 (A") B      8 (A") A    ->    9 (A") B      9 (A") A     
              -0.4010       -0.4010            0.0185        0.0185       

 Computing CCSD intemediates for later calculations in double precision
 Finished.

Running a double precision version
           CCSD Lambda amplitudes will be solved using DIIS.
           Start     Size      MaxIter   EConv     LConv     
           3         7         100       1.00e-07  1.00e-05  
 ------------------------------------------------------------------------------
            Enorm      Ldiff       Comment
 ------------------------------------------------------------------------------
     1     5.24e-02   3.47e-02     
     2     1.64e-02   7.21e-03     
     3     6.63e-03   1.47e-03     
     4     3.79e-03   1.29e-03     Switched to DIIS steps.
     5     1.09e-03   7.30e-04     
     6     5.53e-04   1.60e-04     
     7     1.85e-04   5.63e-05     
     8     8.91e-05   7.66e-06     
     9     3.48e-05   1.64e-06     
    10     1.61e-05   3.66e-07     
    11     7.85e-06   4.15e-07     
    12     3.78e-06   2.03e-07     
    13     1.84e-06   9.47e-09     
    14     7.72e-07   6.11e-08     
    15     3.80e-07   5.08e-08     
    16     1.78e-07   2.93e-08     
    17     8.75e-08   1.79e-08     
 ------------------------------------------------------------------------------
                                   CCSD Lambda converged.

 Computing density matrices in double precision...
           Orbital response amplitudes will be solved using DIIS.
           Start     Size      MaxIter   EConv     LConv     
           3         7         100       1.00e-06  1.00e-06  
 ------------------------------------------------------------------------------
            Enorm      Ldiff       Comment
 ------------------------------------------------------------------------------
     1     1.13e-01   1.25e-03     
     2     1.03e-01   8.87e-03     
     3     1.16e-01   1.84e-02     
     4     1.88e-02   4.25e-02     Switched to DIIS steps.
     5     5.79e-03   4.69e-03     
     6     1.00e-03   2.80e-04     
     7     5.60e-04   6.21e-05     
     8     1.58e-04   1.58e-04     
     9     4.75e-05   2.69e-05     
    10     1.25e-05   6.69e-06     
    11     3.24e-06   8.79e-07     
    12     1.41e-06   2.61e-07     
    13     3.63e-07   3.03e-07     
 ------------------------------------------------------------------------------
                                   Orbital response converged.

 Computing density matrices... Done.
 CCSD calculation:   CPU 399.68 s  wall 105.19 s

 Transferring MO TPDM to AO TPDM
 Transferring g2_o1o1o1o1
 Transferring g2_o1o1o1v1
 Transferring g2_o1o1v1v1
 Transferring g2_o1v1o1v1
 Transferring g2_o1v1v1v1
 Transferring g2_v1v1v1v1
 Adding separable TPDM
 Computing TPDM gradient
 --------------------------------------------------------
 2e gradient
  Atom          X               Y               Z
 --------------------------------------------------------
    1        -38.624523       12.519059       -0.000000  
    2         -1.344757      -19.623494       -0.000000  
    3         28.762379      -11.386270        0.000000  
    4         11.206901       18.490705        0.000000  
 --------------------------------------------------------
 --------------------------------------------------------
 Final gradient
  Atom          X               Y               Z
 --------------------------------------------------------
    1        -38.624523       12.519059       -0.000000  
    2         -1.344757      -19.623494       -0.000000  
    3         28.762379      -11.386270        0.000000  
    4         11.206901       18.490705        0.000000  
 --------------------------------------------------------
 Analytic gradient from two-electron contribution:   CPU 196.58 s  wall 70.46 s

 Total ccman2 time:   CPU 628.79 s  wall 184.74 s


 --------------------------------------------------------------
             Orbital Energies (a.u.) and Symmetries
 --------------------------------------------------------------

 Alpha MOs, Restricted
 -- Occupied --                  
-490.07  -80.08  -65.20  -58.56  -58.56  -26.33  -15.63   -9.88
  1 A'    2 A'    3 A'    4 A'    5 A'    6 A'    7 A'    8 A'                 
 -7.611  -7.496  -7.484  -5.504  -5.502 -58.559  -7.484  -5.502
  9 A'   10 A'   11 A'   12 A'   13 A'    1 A"    2 A"    3 A"                 
 -3.237  -3.231  -3.216  -1.634  -1.216  -1.008  -0.818  -0.709
 14 A'   15 A'   16 A'   17 A'   18 A'   19 A'   20 A'   21 A'                 
 -0.662  -0.535  -0.479  -0.411  -3.231  -3.216  -0.701  -0.521
 22 A'   23 A'   24 A'   25 A'    4 A"    5 A"    6 A"    7 A"                 
 -0.401
  8 A"                                                                         
 -- Virtual --                   
  0.045   0.061   0.075   0.080   0.117   0.122   0.154   0.201
 26 A'   27 A'   28 A'   29 A'   30 A'   31 A'   32 A'   33 A'                 
  0.231   0.245   0.281   0.330   0.341   0.381   0.426   0.469
 34 A'   35 A'   36 A'   37 A'   38 A'   39 A'   40 A'   41 A'                 
  0.512   0.552   0.580   0.760   0.791   0.822   0.828   0.891
 42 A'   43 A'   44 A'   45 A'   46 A'   47 A'   48 A'   49 A'                 
  1.080   1.116   1.142   1.213   1.345   1.424   1.620   1.629
 50 A'   51 A'   52 A'   53 A'   54 A'   55 A'   56 A'   57 A'                 
  1.861   1.911   2.184   2.320   2.325   2.448   2.786   2.962
 58 A'   59 A'   60 A'   61 A'   62 A'   63 A'   64 A'   65 A'                 
  4.178   4.216   4.305   4.456   4.537   4.599   4.624   4.907
 66 A'   67 A'   68 A'   69 A'   70 A'   71 A'   72 A'   73 A'                 
  6.926   6.947   7.213   7.574   8.208   8.274  14.806  14.914
 74 A'   75 A'   76 A'   77 A'   78 A'   79 A'   80 A'   81 A'                 
 36.689  49.470  68.730 166.170 293.880 293.9831028.413   0.019
 82 A'   83 A'   84 A'   85 A'   86 A'   87 A'   88 A'    9 A"                 
  0.089   0.120   0.245   0.337   0.386   0.565   0.752   0.760
 10 A"   11 A"   12 A"   13 A"   14 A"   15 A"   16 A"   17 A"                 
  0.880   0.896   1.110   1.568   1.776   2.206   2.346   2.459
 18 A"   19 A"   20 A"   21 A"   22 A"   23 A"   24 A"   25 A"                 
  4.180   4.214   4.250   4.519   4.576   6.889   8.188  14.700
 26 A"   27 A"   28 A"   29 A"   30 A"   31 A"   32 A"   33 A"                 
293.862
 34 A"                                                                         

 Beta MOs, Restricted
 -- Occupied --                  
-490.07  -80.08  -65.20  -58.56  -58.56  -26.33  -15.63   -9.88
  1 A'    2 A'    3 A'    4 A'    5 A'    6 A'    7 A'    8 A'                 
 -7.611  -7.496  -7.484  -5.504  -5.502 -58.559  -7.484  -5.502
  9 A'   10 A'   11 A'   12 A'   13 A'    1 A"    2 A"    3 A"                 
 -3.237  -3.231  -3.216  -1.634  -1.216  -1.008  -0.818  -0.709
 14 A'   15 A'   16 A'   17 A'   18 A'   19 A'   20 A'   21 A'                 
 -0.662  -0.535  -0.479  -0.411  -3.231  -3.216  -0.701  -0.521
 22 A'   23 A'   24 A'   25 A'    4 A"    5 A"    6 A"    7 A"                 
 -0.401
  8 A"                                                                         
 -- Virtual --                   
  0.045   0.061   0.075   0.080   0.117   0.122   0.154   0.201
 26 A'   27 A'   28 A'   29 A'   30 A'   31 A'   32 A'   33 A'                 
  0.231   0.245   0.281   0.330   0.341   0.381   0.426   0.469
 34 A'   35 A'   36 A'   37 A'   38 A'   39 A'   40 A'   41 A'                 
  0.512   0.552   0.580   0.760   0.791   0.822   0.828   0.891
 42 A'   43 A'   44 A'   45 A'   46 A'   47 A'   48 A'   49 A'                 
  1.080   1.116   1.142   1.213   1.345   1.424   1.620   1.629
 50 A'   51 A'   52 A'   53 A'   54 A'   55 A'   56 A'   57 A'                 
  1.861   1.911   2.184   2.320   2.325   2.448   2.786   2.962
 58 A'   59 A'   60 A'   61 A'   62 A'   63 A'   64 A'   65 A'                 
  4.178   4.216   4.305   4.456   4.537   4.599   4.624   4.907
 66 A'   67 A'   68 A'   69 A'   70 A'   71 A'   72 A'   73 A'                 
  6.926   6.947   7.213   7.574   8.208   8.274  14.806  14.914
 74 A'   75 A'   76 A'   77 A'   78 A'   79 A'   80 A'   81 A'                 
 36.689  49.470  68.730 166.170 293.880 293.9831028.413   0.019
 82 A'   83 A'   84 A'   85 A'   86 A'   87 A'   88 A'    9 A"                 
  0.089   0.120   0.245   0.337   0.386   0.565   0.752   0.760
 10 A"   11 A"   12 A"   13 A"   14 A"   15 A"   16 A"   17 A"                 
  0.880   0.896   1.110   1.568   1.776   2.206   2.346   2.459
 18 A"   19 A"   20 A"   21 A"   22 A"   23 A"   24 A"   25 A"                 
  4.180   4.214   4.250   4.519   4.576   6.889   8.188  14.700
 26 A"   27 A"   28 A"   29 A"   30 A"   31 A"   32 A"   33 A"                 
293.862
 34 A"                                                                         
 --------------------------------------------------------------

          Ground-State Mulliken Net Atomic Charges

     Atom                 Charge (a.u.)
  ----------------------------------------
      1 Br                    0.057055
      2 N                    -0.347649
      3 P                     0.529058
      4 F                    -0.238464
  ----------------------------------------
  Sum of atomic charges =     0.000000

 -----------------------------------------------------------------
                    Cartesian Multipole Moments
 -----------------------------------------------------------------
    Charge (ESU x 10^10)
                 0.0000
    Dipole Moment (Debye)
         X      -0.7708      Y       0.1304      Z      -0.0000
       Tot       0.7817
    Quadrupole Moments (Debye-Ang)
        XX     -37.7051     XY      -3.8191     YY     -45.4092
        XZ      -0.0000     YZ      -0.0000     ZZ     -40.5522
    Octopole Moments (Debye-Ang^2)
       XXX      30.3442    XXY      -1.6182    XYY      14.0846
       YYY     -11.6374    XXZ       0.0000    XYZ       0.0000
       YYZ      -0.0000    XZZ       6.7456    YZZ      -3.5662
       ZZZ      -0.0000
    Hexadecapole Moments (Debye-Ang^3)
      XXXX    -537.6917   XXXY      -0.8935   XXYY    -121.5547
      XYYY       8.9333   YYYY    -146.4231   XXXZ      -0.0000
      XXYZ       0.0000   XYYZ      -0.0000   YYYZ      -0.0000
      XXZZ     -98.3175   XYZZ       4.9390   YYZZ     -31.7063
      XZZZ      -0.0000   YZZZ      -0.0000   ZZZZ     -47.1667
 -----------------------------------------------------------------
 DrvMan completing analytic gradient of the correlated energy
 Correlated dipole moment
            1
    1  -0.3032559
    2   0.0512877
    3  -0.0000000
 Energy read as -3067.782047730
 Full Analytical Gradient: (in a.u., or Hartree/Bohr)
             1             2             3             4
    1   -0.00002897   -0.00006853    0.00010180   -0.00000429
    2    0.00007924   -0.00013260   -0.00031398    0.00036733
    3    0.00000000    0.00000000   -0.00000000    0.00000000
 Gradient time:  CPU 0.78 s  wall 0.82 s
 Geometry Optimization Parameters
   NAtoms,    NIC,     NZ,  NCons,   NDum,   NFix, NCnnct, MaxDiis
        4      14       4       0       0       0       0       0

 Cartesian Hessian Update
 Hessian Updated using BFGS Update


** GEOMETRY OPTIMIZATION IN DELOCALIZED INTERNAL COORDINATES **
   Searching for a Minimum

   Optimization Cycle:   5

                       Coordinates (Angstroms)
     ATOM                X               Y               Z
      1  Br        1.2601482323   -0.1344123402    0.0000000000
      2  N        -0.2664448423    0.9256627237    0.0000000000
      3  P        -1.7571155441    0.4993799433    0.0000000000
      4  F        -1.8808826859   -1.1156455150    0.0000000000
   Point Group: cs    Number of degrees of freedom:     5


   Energy is  -3067.782047730

 Hessian Updated using BFGS Update

  5 Hessian modes will be used to form the next step
  Hessian Eigenvalues:
     0.090770    0.234054    0.293093    0.329979    0.611239

 Minimum Search - Taking Simple RFO Step
 Searching for Lamda that Minimizes Along All modes
 Value Taken    Lamda =   0.00000000
 Step Taken.  Stepsize is  0.002172

                             Maximum     Tolerance    Cnvgd?
         Gradient           0.000292      0.000300     YES
         Displacement       0.001538      0.001200      NO
         Energy change     -0.000002      0.000001      NO


 New Cartesian Coordinates Obtained by Inverse Iteration

 Displacement from previous Coordinates is:  0.004100
 ----------------------------------------------------------------
             Standard Nuclear Orientation (Angstroms)
    I     Atom           X                Y                Z
 ----------------------------------------------------------------
    1      Br      1.2591700074    -0.1353973641     0.0000000000
    2      N      -0.2665260249     0.9267136185     0.0000000000
    3      P      -1.7572627133     0.4996556175     0.0000000000
    4      F      -1.8796761092    -1.1159870601     0.0000000000
 ----------------------------------------------------------------
 Molecular Point Group                 Cs    NOp =  2
 Largest Abelian Subgroup              Cs    NOp =  2
 Nuclear Repulsion Energy =   303.2872955615 hartrees
 There are       33 alpha and       33 beta electrons
 Applying Cartesian multipole field
    Component          Value
    ---------          -----
     (2,0,0)        1.00000E-11
     (0,2,0)        2.00000E-11
     (0,0,2)       -3.00000E-11
 Nucleus-field energy     =     0.0000000063 hartrees
 Requested basis set is 6-311++G(d,p)
 There are 44 shells and 122 basis functions
 A cutoff of  1.0D-14 yielded    877 shell pairs
 There are      7100 function pairs (      7827 Cartesian)
 Smallest overlap matrix eigenvalue = 2.27E-03
 Guess MOs from SCF MO coefficient file

 -----------------------------------------------------------------------
  General SCF calculation program by
  Eric Jon Sundstrom, Paul Horn, Yuezhi Mao, Dmitri Zuev, Alec White,
  David Stuck, Shaama M.S., Shane Yost, Joonho Lee, David Small,
  Daniel Levine, Susi Lehtola, Hugh Burton, Evgeny Epifanovsky
 -----------------------------------------------------------------------
 Hartree-Fock
 using 4 threads for integral computing
 -------------------------------------------------------
 OpenMP Integral computing Module                
 Release: version 2.0, May 2017, Q-Chem Inc. Pleasanton 
 -------------------------------------------------------
 A restricted SCF calculation will be
 performed using DIIS
 SCF converges when DIIS error is below 1.0e-08
 ---------------------------------------
  Cycle       Energy         DIIS error
 ---------------------------------------
    1   -3067.0017520485      1.96e-05  
    2   -3067.0017531332      6.68e-06  
    3   -3067.0017532765      4.49e-06  
    4   -3067.0017533248      1.22e-06  
    5   -3067.0017533331      5.06e-07  
    6   -3067.0017533342      1.77e-07  
    7   -3067.0017533344      5.59e-08  
    8   -3067.0017533344      2.37e-08  
    9   -3067.0017533344      9.50e-09  Convergence criterion met
 ---------------------------------------
 SCF time:   CPU 5.61s  wall 2.00s 
 SCF   energy in the final basis set =    -3067.0017533344
 Total energy in the final basis set =    -3067.0017533344


 ------------------------------------------------------------------------------

   CCMAN2: suite of methods based on coupled cluster
           and equation of motion theories.

   Components:
   * libvmm-1.3-trunk
     by Evgeny Epifanovsky, Ilya Kaliman.
   * libtensor-2.5-trunk
     by Evgeny Epifanovsky, Michael Wormit, Dmitry Zuev, Sam Manzer, 
        Ilya Kaliman.
   * libcc-2.5-trunk
     by Evgeny Epifanovsky, Arik Landau, Tomasz Kus, Kirill Khistyaev, 
        Dmitry Zuev, Prashant Manohar, Xintian Feng, Anna Krylov, 
        Matthew Goldey, Alec White, Thomas Jagau, Kaushik Nanda, 
        Anastasia Gunina, Alexander Kunitsa, Joonho Lee.

   CCMAN original authors:
   Anna I. Krylov, C. David Sherrill, Steven R. Gwaltney,
   Edward F. C. Byrd (2000)
   Sergey V. Levchenko, Lyudmila V. Slipchenko, Tao Wang,
   Ana-Maria C. Cristian (2003)
   Piotr A. Pieniazek, C. Melania Oana, Evgeny Epifanovsky (2007)
   Prashant Manohar (2009)

 ------------------------------------------------------------------------------


 Allocating and initializing 30808MB of RAM...
 Calculation will run on 4 cores.


 Alpha MOs, Restricted
 -- Occupied --                  
-490.07  -80.08  -65.20  -58.56  -58.56  -58.56  -26.33  -15.63
  1 A'    2 A'    3 A'    4 A'    1 A"    5 A'    6 A'    7 A'                 
 -9.880  -7.611  -7.496  -7.484  -7.484  -5.505  -5.502  -5.502
  8 A'    9 A'   10 A'    2 A"   11 A'   12 A'    3 A"   13 A'                 
 -3.237  -3.231  -3.231  -3.216  -3.216  -1.634  -1.216  -1.008
 14 A'    4 A"   15 A'    5 A"   16 A'   17 A'   18 A'   19 A'                 
 -0.818  -0.709  -0.701  -0.662  -0.535  -0.521  -0.479  -0.411
 20 A'   21 A'    6 A"   22 A'   23 A'    7 A"   24 A'   25 A'                 
 -0.401
  8 A"                                                                         
 -- Virtual --                   
  0.018   0.045   0.061   0.075   0.080   0.089   0.117   0.120
  9 A"   26 A'   27 A'   28 A'   29 A'   10 A"   30 A'   11 A"                 
  0.122   0.154   0.201   0.231   0.244   0.245   0.281   0.329
 31 A'   32 A'   33 A'   34 A'   35 A'   12 A"   36 A'   37 A'                 
  0.337   0.341   0.381   0.385   0.426   0.469   0.512   0.552
 13 A"   38 A'   39 A'   14 A"   40 A'   41 A'   42 A'   43 A'                 
  0.565   0.580   0.752   0.760   0.760   0.791   0.822   0.827
 15 A"   44 A'   16 A"   45 A'   17 A"   46 A'   47 A'   48 A'                 
  0.879   0.892   0.896   1.080   1.110   1.116   1.142   1.212
 18 A"   49 A'   19 A"   50 A'   20 A"   51 A'   52 A'   53 A'                 
  1.344   1.424   1.568   1.620   1.629   1.776   1.861   1.911
 54 A'   55 A'   21 A"   56 A'   57 A'   22 A"   58 A'   59 A'                 
  2.184   2.206   2.320   2.325   2.346   2.448   2.458   2.786
 60 A'   23 A"   61 A'   62 A'   24 A"   63 A'   25 A"   64 A'                 
  2.962   4.178   4.180   4.214   4.216   4.250   4.305   4.456
 65 A'   66 A'   26 A"   27 A"   67 A'   28 A"   68 A'   69 A'                 
  4.520   4.537   4.576   4.599   4.624   4.907   6.889   6.926
 29 A"   70 A'   30 A"   71 A'   72 A'   73 A'   31 A"   74 A'                 
  6.947   7.212   7.573   8.188   8.208   8.274  14.700  14.806
 75 A'   76 A'   77 A'   32 A"   78 A'   79 A'   33 A"   80 A'                 
 14.913  36.689  49.469  68.730 166.169 293.862 293.880 293.983
 81 A'   82 A'   83 A'   84 A'   85 A'   34 A"   86 A'   87 A'                 
*******
 88 A'                                                                         

 Beta MOs, Restricted
 -- Occupied --                  
-490.07  -80.08  -65.20  -58.56  -58.56  -58.56  -26.33  -15.63
  1 A'    2 A'    3 A'    4 A'    1 A"    5 A'    6 A'    7 A'                 
 -9.880  -7.611  -7.496  -7.484  -7.484  -5.505  -5.502  -5.502
  8 A'    9 A'   10 A'    2 A"   11 A'   12 A'    3 A"   13 A'                 
 -3.237  -3.231  -3.231  -3.216  -3.216  -1.634  -1.216  -1.008
 14 A'    4 A"   15 A'    5 A"   16 A'   17 A'   18 A'   19 A'                 
 -0.818  -0.709  -0.701  -0.662  -0.535  -0.521  -0.479  -0.411
 20 A'   21 A'    6 A"   22 A'   23 A'    7 A"   24 A'   25 A'                 
 -0.401
  8 A"                                                                         
 -- Virtual --                   
  0.018   0.045   0.061   0.075   0.080   0.089   0.117   0.120
  9 A"   26 A'   27 A'   28 A'   29 A'   10 A"   30 A'   11 A"                 
  0.122   0.154   0.201   0.231   0.244   0.245   0.281   0.329
 31 A'   32 A'   33 A'   34 A'   35 A'   12 A"   36 A'   37 A'                 
  0.337   0.341   0.381   0.385   0.426   0.469   0.512   0.552
 13 A"   38 A'   39 A'   14 A"   40 A'   41 A'   42 A'   43 A'                 
  0.565   0.580   0.752   0.760   0.760   0.791   0.822   0.827
 15 A"   44 A'   16 A"   45 A'   17 A"   46 A'   47 A'   48 A'                 
  0.879   0.892   0.896   1.080   1.110   1.116   1.142   1.212
 18 A"   49 A'   19 A"   50 A'   20 A"   51 A'   52 A'   53 A'                 
  1.344   1.424   1.568   1.620   1.629   1.776   1.861   1.911
 54 A'   55 A'   21 A"   56 A'   57 A'   22 A"   58 A'   59 A'                 
  2.184   2.206   2.320   2.325   2.346   2.448   2.458   2.786
 60 A'   23 A"   61 A'   62 A'   24 A"   63 A'   25 A"   64 A'                 
  2.962   4.178   4.180   4.214   4.216   4.250   4.305   4.456
 65 A'   66 A'   26 A"   27 A"   67 A'   28 A"   68 A'   69 A'                 
  4.520   4.537   4.576   4.599   4.624   4.907   6.889   6.926
 29 A"   70 A'   30 A"   71 A'   72 A'   73 A'   31 A"   74 A'                 
  6.947   7.212   7.573   8.188   8.208   8.274  14.700  14.806
 75 A'   76 A'   77 A'   32 A"   78 A'   79 A'   33 A"   80 A'                 
 14.913  36.689  49.469  68.730 166.169 293.862 293.880 293.983
 81 A'   82 A'   83 A'   84 A'   85 A'   34 A"   86 A'   87 A'                 
*******
 88 A'                                                                         

 Occupation and symmetry of molecular orbitals

 Point group: Cs (2 irreducible representations).

                           A'   A"    All 
 ------------------------------------------
 All molecular orbitals:
  - Alpha                  88   34    122 
  - Beta                   88   34    122 
 ------------------------------------------
 Alpha orbitals:
  - Frozen occupied        13   3     16  
  - Active occupied        12   5     17  
  - Active virtual         63   26    89  
  - Frozen virtual         0    0     0   
 ------------------------------------------
 Beta orbitals:
  - Frozen occupied        13   3     16  
  - Active occupied        12   5     17  
  - Active virtual         63   26    89  
  - Frozen virtual         0    0     0   
 ------------------------------------------

 Import integrals:   CPU 0.00 s  wall 0.00 s

 Import integrals:   CPU 30.21 s  wall 8.42 s

 MP2 amplitudes:   CPU 0.17 s  wall 0.15 s

Running a double precision version
           CCSD T amplitudes will be solved using DIIS.

           Start     Size      MaxIter   EConv     TConv     
           3         7         100       1.00e-07  1.00e-05  
 ------------------------------------------------------------------------------
           Energy (a.u.)   Ediff      Tdiff       Comment
 ------------------------------------------------------------------------------
         -3067.78092552                           
     1   -3067.75306228   2.79e-02   7.59e-01     
     2   -3067.78070906   2.76e-02   1.13e-01     
     3   -3067.77827569   2.43e-03   4.94e-02     
     4   -3067.78107476   2.80e-03   1.74e-02     Switched to DIIS steps.
     5   -3067.78196480   8.90e-04   1.16e-02     
     6   -3067.78203885   7.41e-05   2.73e-03     
     7   -3067.78203879   6.59e-08   1.44e-03     
     8   -3067.78204621   7.42e-06   3.82e-04     
     9   -3067.78204861   2.41e-06   2.56e-04     
    10   -3067.78204800   6.12e-07   6.96e-05     
    11   -3067.78204828   2.83e-07   2.77e-05     
    12   -3067.78204823   5.16e-08   1.65e-05     
    13   -3067.78204817   6.73e-08   6.70e-06     
 ------------------------------------------------------------------------------
         -3067.78204817                           CCSD T converged.

End of double precision
 SCF energy                 = -3067.00175333
 MP2 energy                 = -3067.78092552
 CCSD correlation energy     =    -0.78029483
 CCSD total energy           = -3067.78204817

 CCSD  T1^2 = 0.0156  T2^2 = 0.2509  Leading amplitudes:

 Amplitude    Orbitals with energies
  0.0300       6 (A") A                  ->    9 (A") A                   
              -0.7010                          0.0185                     
  0.0300       6 (A") B                  ->    9 (A") B                   
              -0.7010                          0.0185                     
 -0.0298       8 (A") A                  ->    9 (A") A                   
              -0.4010                          0.0185                     
 -0.0298       8 (A") B                  ->    9 (A") B                   
              -0.4010                          0.0185                     

 Amplitude    Orbitals with energies
 -0.0565       8 (A") A      8 (A") B    ->    9 (A") A      9 (A") B     
              -0.4010       -0.4010            0.0185        0.0185       
  0.0565       8 (A") A      8 (A") B    ->    9 (A") B      9 (A") A     
              -0.4010       -0.4010            0.0185        0.0185       
  0.0565       8 (A") B      8 (A") A    ->    9 (A") A      9 (A") B     
              -0.4010       -0.4010            0.0185        0.0185       
 -0.0565       8 (A") B      8 (A") A    ->    9 (A") B      9 (A") A     
              -0.4010       -0.4010            0.0185        0.0185       

 Computing CCSD intemediates for later calculations in double precision
 Finished.

Running a double precision version
           CCSD Lambda amplitudes will be solved using DIIS.
           Start     Size      MaxIter   EConv     LConv     
           3         7         100       1.00e-07  1.00e-05  
 ------------------------------------------------------------------------------
            Enorm      Ldiff       Comment
 ------------------------------------------------------------------------------
     1     5.24e-02   3.47e-02     
     2     1.64e-02   7.22e-03     
     3     6.64e-03   1.47e-03     
     4     3.79e-03   1.29e-03     Switched to DIIS steps.
     5     1.09e-03   7.30e-04     
     6     5.54e-04   1.60e-04     
     7     1.85e-04   5.64e-05     
     8     8.93e-05   7.67e-06     
     9     3.49e-05   1.64e-06     
    10     1.61e-05   3.63e-07     
    11     7.87e-06   4.14e-07     
    12     3.79e-06   2.03e-07     
    13     1.84e-06   9.14e-09     
    14     7.74e-07   6.11e-08     
    15     3.81e-07   5.08e-08     
    16     1.78e-07   2.93e-08     
    17     8.77e-08   1.80e-08     
 ------------------------------------------------------------------------------
                                   CCSD Lambda converged.

 Computing density matrices in double precision...
           Orbital response amplitudes will be solved using DIIS.
           Start     Size      MaxIter   EConv     LConv     
           3         7         100       1.00e-06  1.00e-06  
 ------------------------------------------------------------------------------
            Enorm      Ldiff       Comment
 ------------------------------------------------------------------------------
     1     1.13e-01   1.23e-03     
     2     1.03e-01   8.86e-03     
     3     1.16e-01   1.84e-02     
     4     1.88e-02   4.25e-02     Switched to DIIS steps.
     5     5.79e-03   4.71e-03     
     6     1.00e-03   2.80e-04     
     7     5.62e-04   6.24e-05     
     8     1.58e-04   1.58e-04     
     9     4.75e-05   2.70e-05     
    10     1.25e-05   6.67e-06     
    11     3.25e-06   8.82e-07     
    12     1.42e-06   2.61e-07     
    13     3.65e-07   3.05e-07     
 ------------------------------------------------------------------------------
                                   Orbital response converged.

 Computing density matrices... Done.
 CCSD calculation:   CPU 399.64 s  wall 105.22 s

 Transferring MO TPDM to AO TPDM
 Transferring g2_o1o1o1o1
 Transferring g2_o1o1o1v1
 Transferring g2_o1o1v1v1
 Transferring g2_o1v1o1v1
 Transferring g2_o1v1v1v1
 Transferring g2_v1v1v1v1
 Adding separable TPDM
 Computing TPDM gradient
 --------------------------------------------------------
 2e gradient
  Atom          X               Y               Z
 --------------------------------------------------------
    1        -38.618624       12.539920        0.000000  
    2         -1.353279      -19.646891        0.000000  
    3         28.768977      -11.384166       -0.000000  
    4         11.202927       18.491136       -0.000000  
 --------------------------------------------------------
 --------------------------------------------------------
 Final gradient
  Atom          X               Y               Z
 --------------------------------------------------------
    1        -38.618624       12.539920        0.000000  
    2         -1.353279      -19.646891        0.000000  
    3         28.768977      -11.384166       -0.000000  
    4         11.202927       18.491136       -0.000000  
 --------------------------------------------------------
 Analytic gradient from two-electron contribution:   CPU 188.44 s  wall 61.48 s

 Total ccman2 time:   CPU 623.84 s  wall 177.19 s


 --------------------------------------------------------------
             Orbital Energies (a.u.) and Symmetries
 --------------------------------------------------------------

 Alpha MOs, Restricted
 -- Occupied --                  
-490.07  -80.08  -65.20  -58.56  -58.56  -26.33  -15.63   -9.88
  1 A'    2 A'    3 A'    4 A'    5 A'    6 A'    7 A'    8 A'                 
 -7.611  -7.496  -7.484  -5.505  -5.502 -58.559  -7.484  -5.502
  9 A'   10 A'   11 A'   12 A'   13 A'    1 A"    2 A"    3 A"                 
 -3.237  -3.231  -3.216  -1.634  -1.216  -1.008  -0.818  -0.709
 14 A'   15 A'   16 A'   17 A'   18 A'   19 A'   20 A'   21 A'                 
 -0.662  -0.535  -0.479  -0.411  -3.231  -3.216  -0.701  -0.521
 22 A'   23 A'   24 A'   25 A'    4 A"    5 A"    6 A"    7 A"                 
 -0.401
  8 A"                                                                         
 -- Virtual --                   
  0.045   0.061   0.075   0.080   0.117   0.122   0.154   0.201
 26 A'   27 A'   28 A'   29 A'   30 A'   31 A'   32 A'   33 A'                 
  0.231   0.244   0.281   0.329   0.341   0.381   0.426   0.469
 34 A'   35 A'   36 A'   37 A'   38 A'   39 A'   40 A'   41 A'                 
  0.512   0.552   0.580   0.760   0.791   0.822   0.827   0.892
 42 A'   43 A'   44 A'   45 A'   46 A'   47 A'   48 A'   49 A'                 
  1.080   1.116   1.142   1.212   1.344   1.424   1.620   1.629
 50 A'   51 A'   52 A'   53 A'   54 A'   55 A'   56 A'   57 A'                 
  1.861   1.911   2.184   2.320   2.325   2.448   2.786   2.962
 58 A'   59 A'   60 A'   61 A'   62 A'   63 A'   64 A'   65 A'                 
  4.178   4.216   4.305   4.456   4.537   4.599   4.624   4.907
 66 A'   67 A'   68 A'   69 A'   70 A'   71 A'   72 A'   73 A'                 
  6.926   6.947   7.212   7.573   8.208   8.274  14.806  14.913
 74 A'   75 A'   76 A'   77 A'   78 A'   79 A'   80 A'   81 A'                 
 36.689  49.469  68.730 166.169 293.880 293.9831028.412   0.018
 82 A'   83 A'   84 A'   85 A'   86 A'   87 A'   88 A'    9 A"                 
  0.089   0.120   0.245   0.337   0.385   0.565   0.752   0.760
 10 A"   11 A"   12 A"   13 A"   14 A"   15 A"   16 A"   17 A"                 
  0.879   0.896   1.110   1.568   1.776   2.206   2.346   2.458
 18 A"   19 A"   20 A"   21 A"   22 A"   23 A"   24 A"   25 A"                 
  4.180   4.214   4.250   4.520   4.576   6.889   8.188  14.700
 26 A"   27 A"   28 A"   29 A"   30 A"   31 A"   32 A"   33 A"                 
293.862
 34 A"                                                                         

 Beta MOs, Restricted
 -- Occupied --                  
-490.07  -80.08  -65.20  -58.56  -58.56  -26.33  -15.63   -9.88
  1 A'    2 A'    3 A'    4 A'    5 A'    6 A'    7 A'    8 A'                 
 -7.611  -7.496  -7.484  -5.505  -5.502 -58.559  -7.484  -5.502
  9 A'   10 A'   11 A'   12 A'   13 A'    1 A"    2 A"    3 A"                 
 -3.237  -3.231  -3.216  -1.634  -1.216  -1.008  -0.818  -0.709
 14 A'   15 A'   16 A'   17 A'   18 A'   19 A'   20 A'   21 A'                 
 -0.662  -0.535  -0.479  -0.411  -3.231  -3.216  -0.701  -0.521
 22 A'   23 A'   24 A'   25 A'    4 A"    5 A"    6 A"    7 A"                 
 -0.401
  8 A"                                                                         
 -- Virtual --                   
  0.045   0.061   0.075   0.080   0.117   0.122   0.154   0.201
 26 A'   27 A'   28 A'   29 A'   30 A'   31 A'   32 A'   33 A'                 
  0.231   0.244   0.281   0.329   0.341   0.381   0.426   0.469
 34 A'   35 A'   36 A'   37 A'   38 A'   39 A'   40 A'   41 A'                 
  0.512   0.552   0.580   0.760   0.791   0.822   0.827   0.892
 42 A'   43 A'   44 A'   45 A'   46 A'   47 A'   48 A'   49 A'                 
  1.080   1.116   1.142   1.212   1.344   1.424   1.620   1.629
 50 A'   51 A'   52 A'   53 A'   54 A'   55 A'   56 A'   57 A'                 
  1.861   1.911   2.184   2.320   2.325   2.448   2.786   2.962
 58 A'   59 A'   60 A'   61 A'   62 A'   63 A'   64 A'   65 A'                 
  4.178   4.216   4.305   4.456   4.537   4.599   4.624   4.907
 66 A'   67 A'   68 A'   69 A'   70 A'   71 A'   72 A'   73 A'                 
  6.926   6.947   7.212   7.573   8.208   8.274  14.806  14.913
 74 A'   75 A'   76 A'   77 A'   78 A'   79 A'   80 A'   81 A'                 
 36.689  49.469  68.730 166.169 293.880 293.9831028.412   0.018
 82 A'   83 A'   84 A'   85 A'   86 A'   87 A'   88 A'    9 A"                 
  0.089   0.120   0.245   0.337   0.385   0.565   0.752   0.760
 10 A"   11 A"   12 A"   13 A"   14 A"   15 A"   16 A"   17 A"                 
  0.879   0.896   1.110   1.568   1.776   2.206   2.346   2.458
 18 A"   19 A"   20 A"   21 A"   22 A"   23 A"   24 A"   25 A"                 
  4.180   4.214   4.250   4.520   4.576   6.889   8.188  14.700
 26 A"   27 A"   28 A"   29 A"   30 A"   31 A"   32 A"   33 A"                 
293.862
 34 A"                                                                         
 --------------------------------------------------------------

          Ground-State Mulliken Net Atomic Charges

     Atom                 Charge (a.u.)
  ----------------------------------------
      1 Br                    0.056985
      2 N                    -0.347453
      3 P                     0.529408
      4 F                    -0.238940
  ----------------------------------------
  Sum of atomic charges =    -0.000000

 -----------------------------------------------------------------
                    Cartesian Multipole Moments
 -----------------------------------------------------------------
    Charge (ESU x 10^10)
                 0.0000
    Dipole Moment (Debye)
         X      -0.7738      Y       0.1322      Z       0.0000
       Tot       0.7850
    Quadrupole Moments (Debye-Ang)
        XX     -37.7028     XY      -3.8265     YY     -45.4108
        XZ       0.0000     YZ       0.0000     ZZ     -40.5536
    Octopole Moments (Debye-Ang^2)
       XXX      30.3550    XXY      -1.6042    XYY      14.1012
       YYY     -11.6090    XXZ       0.0000    XYZ      -0.0000
       YYZ       0.0000    XZZ       6.7609    YZZ      -3.5544
       ZZZ       0.0000
    Hexadecapole Moments (Debye-Ang^3)
      XXXX    -537.3531   XXXY      -0.8045   XXYY    -121.4913
      XYYY       9.0039   YYYY    -146.5730   XXXZ       0.0000
      XXYZ       0.0000   XYYZ      -0.0000   YYYZ       0.0000
      XXZZ     -98.2582   XYZZ       4.9683   YYZZ     -31.7311
      XZZZ       0.0000   YZZZ       0.0000   ZZZZ     -47.1693
 -----------------------------------------------------------------
 DrvMan completing analytic gradient of the correlated energy
 Correlated dipole moment
            1
    1  -0.3044245
    2   0.0519941
    3   0.0000000
 Energy read as -3067.782048165
 Full Analytical Gradient: (in a.u., or Hartree/Bohr)
             1             2             3             4
    1    0.00002228    0.00001586   -0.00003220   -0.00000594
    2   -0.00000593    0.00001935   -0.00008520    0.00007178
    3   -0.00000000    0.00000000   -0.00000000    0.00000000
 Gradient time:  CPU 0.78 s  wall 0.83 s
 Geometry Optimization Parameters
   NAtoms,    NIC,     NZ,  NCons,   NDum,   NFix, NCnnct, MaxDiis
        4      14       4       0       0       0       0       0

 Cartesian Hessian Update
 Hessian Updated using BFGS Update


** GEOMETRY OPTIMIZATION IN DELOCALIZED INTERNAL COORDINATES **
   Searching for a Minimum

   Optimization Cycle:   6

                       Coordinates (Angstroms)
     ATOM                X               Y               Z
      1  Br        1.2591700074   -0.1353973641    0.0000000000
      2  N        -0.2665260249    0.9267136185    0.0000000000
      3  P        -1.7572627133    0.4996556175    0.0000000000
      4  F        -1.8796761092   -1.1159870601    0.0000000000
   Point Group: cs    Number of degrees of freedom:     5


   Energy is  -3067.782048165

 Hessian Updated using BFGS Update

  5 Hessian modes will be used to form the next step
  Hessian Eigenvalues:
     0.093474    0.236861    0.273337    0.295193    0.623024

 Minimum Search - Taking Simple RFO Step
 Searching for Lamda that Minimizes Along All modes
 Value Taken    Lamda =   0.00000000
 Step Taken.  Stepsize is  0.000324

                             Maximum     Tolerance    Cnvgd?
         Gradient           0.000072      0.000300     YES
         Displacement       0.000238      0.001200     YES
         Energy change     -0.000000      0.000001     YES


                       Distance Matrix (Angstroms)
             Br(  1)   N (  2)   P (  3)
   N (  2)  1.858986
   P (  3)  3.082557  1.550701
   F (  4)  3.288451  2.602860  1.620274

 Final energy is   -3067.7820481650756     


 ******************************
 **  OPTIMIZATION CONVERGED  **
 ******************************

                       Coordinates (Angstroms)
     ATOM                X               Y               Z
      1  Br        1.2591700074   -0.1353973641    0.0000000000
      2  N        -0.2665260249    0.9267136185    0.0000000000
      3  P        -1.7572627133    0.4996556175    0.0000000000
      4  F        -1.8796761092   -1.1159870601    0.0000000000

Z-matrix Print:
$molecule
0 1
Br
N  1 1.858986
P  2 1.550701 1 129.170696
F  3 1.620274 2 110.318542 1 -0.000000 0
$end


 --------------------------------------------------------------
             Orbital Energies (a.u.) and Symmetries
 --------------------------------------------------------------

 Alpha MOs, Restricted
 -- Occupied --                  
-490.07  -80.08  -65.20  -58.56  -58.56  -26.33  -15.63   -9.88
  1 A'    2 A'    3 A'    4 A'    5 A'    6 A'    7 A'    8 A'                 
 -7.611  -7.496  -7.484  -5.505  -5.502 -58.559  -7.484  -5.502
  9 A'   10 A'   11 A'   12 A'   13 A'    1 A"    2 A"    3 A"                 
 -3.237  -3.231  -3.216  -1.634  -1.216  -1.008  -0.818  -0.709
 14 A'   15 A'   16 A'   17 A'   18 A'   19 A'   20 A'   21 A'                 
 -0.662  -0.535  -0.479  -0.411  -3.231  -3.216  -0.701  -0.521
 22 A'   23 A'   24 A'   25 A'    4 A"    5 A"    6 A"    7 A"                 
 -0.401
  8 A"                                                                         
 -- Virtual --                   
  0.045   0.061   0.075   0.080   0.117   0.122   0.154   0.201
 26 A'   27 A'   28 A'   29 A'   30 A'   31 A'   32 A'   33 A'                 
  0.231   0.244   0.281   0.329   0.341   0.381   0.426   0.469
 34 A'   35 A'   36 A'   37 A'   38 A'   39 A'   40 A'   41 A'                 
  0.512   0.552   0.580   0.760   0.791   0.822   0.827   0.892
 42 A'   43 A'   44 A'   45 A'   46 A'   47 A'   48 A'   49 A'                 
  1.080   1.116   1.142   1.212   1.344   1.424   1.620   1.629
 50 A'   51 A'   52 A'   53 A'   54 A'   55 A'   56 A'   57 A'                 
  1.861   1.911   2.184   2.320   2.325   2.448   2.786   2.962
 58 A'   59 A'   60 A'   61 A'   62 A'   63 A'   64 A'   65 A'                 
  4.178   4.216   4.305   4.456   4.537   4.599   4.624   4.907
 66 A'   67 A'   68 A'   69 A'   70 A'   71 A'   72 A'   73 A'                 
  6.926   6.947   7.212   7.573   8.208   8.274  14.806  14.913
 74 A'   75 A'   76 A'   77 A'   78 A'   79 A'   80 A'   81 A'                 
 36.689  49.469  68.730 166.169 293.880 293.9831028.412   0.018
 82 A'   83 A'   84 A'   85 A'   86 A'   87 A'   88 A'    9 A"                 
  0.089   0.120   0.245   0.337   0.385   0.565   0.752   0.760
 10 A"   11 A"   12 A"   13 A"   14 A"   15 A"   16 A"   17 A"                 
  0.879   0.896   1.110   1.568   1.776   2.206   2.346   2.458
 18 A"   19 A"   20 A"   21 A"   22 A"   23 A"   24 A"   25 A"                 
  4.180   4.214   4.250   4.520   4.576   6.889   8.188  14.700
 26 A"   27 A"   28 A"   29 A"   30 A"   31 A"   32 A"   33 A"                 
293.862
 34 A"                                                                         

 Beta MOs, Restricted
 -- Occupied --                  
-490.07  -80.08  -65.20  -58.56  -58.56  -26.33  -15.63   -9.88
  1 A'    2 A'    3 A'    4 A'    5 A'    6 A'    7 A'    8 A'                 
 -7.611  -7.496  -7.484  -5.505  -5.502 -58.559  -7.484  -5.502
  9 A'   10 A'   11 A'   12 A'   13 A'    1 A"    2 A"    3 A"                 
 -3.237  -3.231  -3.216  -1.634  -1.216  -1.008  -0.818  -0.709
 14 A'   15 A'   16 A'   17 A'   18 A'   19 A'   20 A'   21 A'                 
 -0.662  -0.535  -0.479  -0.411  -3.231  -3.216  -0.701  -0.521
 22 A'   23 A'   24 A'   25 A'    4 A"    5 A"    6 A"    7 A"                 
 -0.401
  8 A"                                                                         
 -- Virtual --                   
  0.045   0.061   0.075   0.080   0.117   0.122   0.154   0.201
 26 A'   27 A'   28 A'   29 A'   30 A'   31 A'   32 A'   33 A'                 
  0.231   0.244   0.281   0.329   0.341   0.381   0.426   0.469
 34 A'   35 A'   36 A'   37 A'   38 A'   39 A'   40 A'   41 A'                 
  0.512   0.552   0.580   0.760   0.791   0.822   0.827   0.892
 42 A'   43 A'   44 A'   45 A'   46 A'   47 A'   48 A'   49 A'                 
  1.080   1.116   1.142   1.212   1.344   1.424   1.620   1.629
 50 A'   51 A'   52 A'   53 A'   54 A'   55 A'   56 A'   57 A'                 
  1.861   1.911   2.184   2.320   2.325   2.448   2.786   2.962
 58 A'   59 A'   60 A'   61 A'   62 A'   63 A'   64 A'   65 A'                 
  4.178   4.216   4.305   4.456   4.537   4.599   4.624   4.907
 66 A'   67 A'   68 A'   69 A'   70 A'   71 A'   72 A'   73 A'                 
  6.926   6.947   7.212   7.573   8.208   8.274  14.806  14.913
 74 A'   75 A'   76 A'   77 A'   78 A'   79 A'   80 A'   81 A'                 
 36.689  49.469  68.730 166.169 293.880 293.9831028.412   0.018
 82 A'   83 A'   84 A'   85 A'   86 A'   87 A'   88 A'    9 A"                 
  0.089   0.120   0.245   0.337   0.385   0.565   0.752   0.760
 10 A"   11 A"   12 A"   13 A"   14 A"   15 A"   16 A"   17 A"                 
  0.879   0.896   1.110   1.568   1.776   2.206   2.346   2.458
 18 A"   19 A"   20 A"   21 A"   22 A"   23 A"   24 A"   25 A"                 
  4.180   4.214   4.250   4.520   4.576   6.889   8.188  14.700
 26 A"   27 A"   28 A"   29 A"   30 A"   31 A"   32 A"   33 A"                 
293.862
 34 A"                                                                         
 --------------------------------------------------------------

          Ground-State Mulliken Net Atomic Charges

     Atom                 Charge (a.u.)
  ----------------------------------------
      1 Br                    0.056985
      2 N                    -0.347453
      3 P                     0.529408
      4 F                    -0.238940
  ----------------------------------------
  Sum of atomic charges =    -0.000000

 -----------------------------------------------------------------
                    Cartesian Multipole Moments
 -----------------------------------------------------------------
    Charge (ESU x 10^10)
                 0.0000
    Dipole Moment (Debye)
         X      -0.7738      Y       0.1322      Z       0.0000
       Tot       0.7850
    Quadrupole Moments (Debye-Ang)
        XX     -37.7028     XY      -3.8265     YY     -45.4108
        XZ       0.0000     YZ       0.0000     ZZ     -40.5536
    Octopole Moments (Debye-Ang^2)
       XXX      30.3550    XXY      -1.6042    XYY      14.1012
       YYY     -11.6090    XXZ       0.0000    XYZ      -0.0000
       YYZ       0.0000    XZZ       6.7609    YZZ      -3.5544
       ZZZ       0.0000
    Hexadecapole Moments (Debye-Ang^3)
      XXXX    -537.3531   XXXY      -0.8045   XXYY    -121.4913
      XYYY       9.0039   YYYY    -146.5730   XXXZ       0.0000
      XXYZ       0.0000   XYYZ      -0.0000   YYYZ       0.0000
      XXZZ     -98.2582   XYZZ       4.9683   YYZZ     -31.7311
      XZZZ       0.0000   YZZZ       0.0000   ZZZZ     -47.1693
 -----------------------------------------------------------------
Archival summary:
1\1\garfield\OPT\ProcedureUnspecified\BasisUnspecified\r1111\taweetha\WedNov2822:44:192018WedNov2822:44:192018\0\\#,OPT,ProcedureUnspecified,BasisUnspecified,\\0,1\Br\N,1,1.85899\P,2,1.5507,1,129.171\F,3,1.62027,2,110.319,1,-0,0\\HF=-3067.00175\\@

 Total job time:  1150.10s(wall), 3846.61s(cpu) 
 Wed Nov 28 22:44:19 2018

        *************************************************************
        *                                                           *
        *  Thank you very much for using Q-Chem.  Have a nice day.  *
        *                                                           *
        *************************************************************
