# Supplementary material for: Geometric and energetic data from ab initio calculations of haloethene, haloimine, halomethylenephosphine, haloiminophosphine, halodiazene, halodiphosphene and halocyclopropane
Source: Data Brief. 2019 Nov 2;27:104738. doi: 10.1016/j.dib.2019.104738 (PMC6861602; doi:10.1016/j.dib.2019.104738)
Supplement: Multimedia component 7 [file mmc7.zip › NP/CCSD/BrENPHE.out]

Q-Chem Developer Version!
                  Welcome to Q-Chem
     A Quantum Leap Into The Future Of Chemistry


 Q-Chem 5.1, Q-Chem, Inc., Pleasanton, CA (2018)

 Yihan Shao,  Zhengting Gan,  E. Epifanovsky,  A. T. B. Gilbert,  M. Wormit,  
 J. Kussmann,  A. W. Lange,  A. Behn,  Jia Deng,  Xintian Feng,  D. Ghosh,  
 M. Goldey,  P. R. Horn,  L. D. Jacobson,  I. Kaliman,  T. Kus,  A. Landau,  
 Jie Liu,  E. I. Proynov,  R. M. Richard,  R. P. Steele,  E. J. Sundstrom,  
 H. L. Woodcock III,  P. M. Zimmerman,  D. Zuev,  B. Albrecht,  E. Alguire,  
 S. A. Baeppler,  D. Barton,  Z. Benda,  Y. A. Bernard,  E. J. Berquist,  
 K. B. Bravaya,  H. Burton,  D. Casanova,  Chun-Min Chang,  Yunqing Chen,  
 A. Chien,  K. D. Closser,  M. P. Coons,  S. Coriani,  S. Dasgupta,  
 A. L. Dempwolff,  M. Diedenhofen,  Hainam Do,  R. G. Edgar,  Po-Tung Fang,  
 S. Faraji,  S. Fatehi,  Qingguo Feng,  K. D. Fenk,  J. Fosso-Tande,  
 Qinghui Ge,  A. Ghysels,  G. Gidofalvi,  J. Gomes,  J. Gonthier,  A. Gunina,  
 D. Hait,  M. W. D. Hanson-Heine,  P. H. P. Harbach,  A. W. Hauser,  
 J. E. Herr,  E. G. Hohenstein,  Z. C. Holden,  Kerwin Hui,  B. C. Huynh,  
 T.-C. Jagau,  Hyunjun Ji,  B. Kaduk,  K. Khistyaev,  Jaehoon Kim,  
 P. Klunzinger,  K. Koh,  D. Kosenkov,  L. Koulias,  T. Kowalczyk,  
 C. M. Krauter,  A. Kunitsa,  Ka Un Lao,  A. Laurent,  K. V. Lawler,  
 Joonho Lee,  D. Lefrancois,  S. Lehtola,  D. S. Levine,  Yi-Pei Li,  
 You-Sheng Lin,  Fenglai Liu,  E. Livshits,  A. Luenser,  P. Manohar,  
 E. Mansoor,  S. F. Manzer,  Shan-Ping Mao,  Yuezhi Mao,  N. Mardirossian,  
 A. V. Marenich,  T. Markovich,  L. A. Martinez-Martinez,  S. A. Maurer,  
 N. J. Mayhall,  S. C. McKenzie,  J.-M. Mewes,  A. F. Morrison,  
 J. W. Mullinax,  K. Nanda,  T. S. Nguyen-Beck,  R. Olivares-Amaya,  
 J. A. Parkhill,  T. M. Perrine,  F. Plasser,  P. Pokhilko,  S. Prager,  
 A. Prociuk,  E. Ramos,  D. R. Rehn,  F. Rob,  M. Schneider,  N. Sergueev,  
 S. M. Sharada,  S. Sharma,  D. W. Small,  T. Stauch,  T. Stein,  
 Yu-Chuan Su,  A. J. W. Thom,  A. Tkatchenko,  T. Tsuchimochi,  N. M. Tubman,  
 L. Vogt,  M. L. Vidal,  O. Vydrov,  M. A. Watson,  J. Wenzel,  
 M. de Wergifosse,  T. A. Wesolowski,  A. White,  J. Witte,  A. Yamada,  
 Jun Yang,  K. Yao,  S. Yeganeh,  S. R. Yost,  Zhi-Qiang You,  A. Zech,  
 Igor Ying Zhang,  Xing Zhang,  Yan Zhao,  Ying Zhu,  B. R. Brooks,  
 G. K. L. Chan,  C. J. Cramer,  M. S. Gordon,  W. J. Hehre,  A. Klamt,  
 M. W. Schmidt,  C. D. Sherrill,  D. G. Truhlar,  A. Aspuru-Guzik,  R. Baer,  
 A. T. Bell,  N. A. Besley,  Jeng-Da Chai,  A. E. DePrince, III,  
 R. A. DiStasio Jr.,  A. Dreuw,  B. D. Dunietz,  T. R. Furlani,  
 Chao-Ping Hsu,  Yousung Jung,  Jing Kong,  D. S. Lambrecht,  WanZhen Liang,  
 C. Ochsenfeld,  V. A. Rassolov,  L. V. Slipchenko,  J. E. Subotnik,  
 T. Van Voorhis,  J. M. Herbert,  A. I. Krylov,  P. M. W. Gill,  M. Head-Gordon

 Contributors to earlier versions of Q-Chem not listed above: 
 R. D. Adamson,  B. Austin,  J. Baker,  G. J. O. Beran,  K. Brandhorst,  
 S. T. Brown,  E. F. C. Byrd,  A. K. Chakraborty,  C.-L. Cheng,  
 Siu Hung Chien,  D. M. Chipman,  D. L. Crittenden,  H. Dachsel,  
 R. J. Doerksen,  A. D. Dutoi,  L. Fusti-Molnar,  W. A. Goddard III,  
 A. Golubeva-Zadorozhnaya,  S. R. Gwaltney,  G. Hawkins,  A. Heyden,  
 S. Hirata,  G. Kedziora,  F. J. Keil,  C. Kelley,  Jihan Kim,  R. A. King,  
 R. Z. Khaliullin,  P. P. Korambath,  W. Kurlancheek,  A. M. Lee,  M. S. Lee,  
 S. V. Levchenko,  Ching Yeh Lin,  D. Liotard,  R. C. Lochan,  I. Lotan,  
 P. E. Maslen,  N. Nair,  D. P. O'Neill,  D. Neuhauser,  E. Neuscamman,  
 C. M. Oana,  R. Olson,  B. Peters,  R. Peverati,  P. A. Pieniazek,  
 Y. M. Rhee,  J. Ritchie,  M. A. Rohrdanz,  E. Rosta,  N. J. Russ,  
 H. F. Schaefer III,  N. E. Schultz,  N. Shenvi,  A. C. Simmonett,  A. Sodt,  
 D. Stuck,  K. S. Thanthiriwatte,  V. Vanovschi,  Tao Wang,  A. Warshel,  
 C. F. Williams,  Q. Wu,  X. Xu,  W. Zhang

 Please cite Q-Chem as follows:
 Y. Shao et al., Mol. Phys. 113, 184-215 (2015)
 DOI: 10.1080/00268976.2014.952696

 Q-Chem 5.1.2 for Intel X86 EM64T Linux

 Parts of Q-Chem use Armadillo 8.300.2 (Tropical Shenanigans).
 http://arma.sourceforge.net/

 Q-Chem begins on Wed Nov 28 22:50:56 2018  

Host: 
0

     Scratch files written to /scratch/taweetham/qchem6861//
Input Ideriv = 1
Curr. Ideriv = -1
Max.  Ideriv = 1

Checking the input file for inconsistencies... 	...done.

--------------------------------------------------------------
User input:
--------------------------------------------------------------
Br=H_Z.out
$molecule
0 1
Br
N  1 1.892668
P  2 1.590233 1 123.708585
H  3 1.448929 2 104.769254 1 -0.000000 0
$end

$rem
   JOB_TYPE	OPTIMIZATION
   BASIS	6-311++G**
   METHOD	ccsd
   MEM_TOTAL	31000
   N_FROZEN_CORE      FC
$end


--------------------------------------------------------------
 ----------------------------------------------------------------
             Standard Nuclear Orientation (Angstroms)
    I     Atom           X                Y                Z
 ----------------------------------------------------------------
    1      Br      1.0483993529    -0.0584451026    -0.0000000000
    2      N      -0.6722046869     0.7300432589     0.0000000000
    3      P      -2.0256124085    -0.1048989748    -0.0000000000
    4      H      -1.6043584171    -1.4912395974    -0.0000000000
 ----------------------------------------------------------------
 Molecular Point Group                 Cs    NOp =  2
 Largest Abelian Subgroup              Cs    NOp =  2
 Nuclear Repulsion Energy =   206.9660324450 hartrees
 There are       29 alpha and       29 beta electrons
 Requested basis set is 6-311++G(d,p)
 There are 43 shells and 107 basis functions
 Total memory of 31000MB is distributed as follows: 
   QALLOC including MEM_STATIC uses 192MB
   MEM_STATIC is set to 192MB
   CCMAN JOB total memory use is  30808MB
 Warning: actual memory use might exceed 31000MB

 Total QAlloc Memory Limit    192 MB
 Mega-Array Size       188 MB
 MEM_STATIC part       192 MB
 A cutoff of  1.0D-14 yielded    875 shell pairs
 There are      5652 function pairs (      6211 Cartesian)

 -------------------------------------------------------
 OpenMP Integral Computing Module                       
 Release: version 1.0, May 2013, Q-Chem Inc. Pittsburgh 
 -------------------------------------------------------
 Integral Job Info:
 Integral job number is                      11
 Integral operator is                         1
 short-range coefficients                     0
 long-range coefficients              100000000
 Omega coefficients                           0
 if combine SR and LR in K                    0
 Integral screening is                        0
 Integral computing path is                   2
 max size of driver memory is            800000
 size of driver memory is                593474
 size of scratch memory is             29623520
 max col of scratch BK array               1296
 max len of scratch array in speh3          155
 max len of scratch index in speh4           18
 max int batch size is                      520
 min int batch size is                       52
 fixed nKL is                                45
 max L of basis functions is                  2
 order of int derivative is                   0
 number of shells is                         43
 number of basis is                         112
 number of cartesian basis is               112
 number of contracted shell pairs           875
 number of primitive shell pairs           2378
 maxK2 (contraction) of shell pair           36
 max number of K2 of shell pair               1
 max number of CS2 of shell pair            105
 max number of PS2 of shell pair            192
 mem total for path MDJ                  515478
 -------------------------------------------------------
 Smallest overlap matrix eigenvalue = 1.60E-03

 Scale SEOQF with 1.000000e-01/1.000000e-01/1.000000e-01

 Standard Electronic Orientation quadrupole field applied
 Nucleus-field energy     =     0.0000000042 hartrees
 Guess from superposition of atomic densities
 Warning:  Energy on first SCF cycle will be non-variational
 SAD guess density has 58.000000 electrons

 -----------------------------------------------------------------------
  General SCF calculation program by
  Eric Jon Sundstrom, Paul Horn, Yuezhi Mao, Dmitri Zuev, Alec White,
  David Stuck, Shaama M.S., Shane Yost, Joonho Lee, David Small,
  Daniel Levine, Susi Lehtola, Hugh Burton, Evgeny Epifanovsky
 -----------------------------------------------------------------------
 Hartree-Fock
 using 4 threads for integral computing
 -------------------------------------------------------
 OpenMP Integral computing Module                
 Release: version 2.0, May 2017, Q-Chem Inc. Pleasanton 
 -------------------------------------------------------
 A restricted SCF calculation will be
 performed using DIIS
 SCF converges when DIIS error is below 1.0e-08
 ---------------------------------------
  Cycle       Energy         DIIS error
 ---------------------------------------
    1   -2968.2471157727      4.49e-02  
    2   -2968.0273655777      4.16e-03  
    3   -2968.0630348610      1.58e-03  
    4   -2968.0678539906      5.75e-04  
    5   -2968.0688868167      3.64e-04  
    6   -2968.0691793764      1.08e-04  
    7   -2968.0692411635      5.04e-05  
    8   -2968.0692544608      2.44e-05  
    9   -2968.0692571745      7.29e-06  
   10   -2968.0692575731      2.68e-06  
   11   -2968.0692576284      1.16e-06  
   12   -2968.0692576380      3.02e-07  
   13   -2968.0692576386      7.06e-08  
   14   -2968.0692576387      1.85e-08  
   15   -2968.0692576387      4.37e-09  Convergence criterion met
 ---------------------------------------
 SCF time:   CPU 7.17s  wall 2.00s 
 SCF   energy in the final basis set =    -2968.0692576387
 Total energy in the final basis set =    -2968.0692576387


 ------------------------------------------------------------------------------

   CCMAN2: suite of methods based on coupled cluster
           and equation of motion theories.

   Components:
   * libvmm-1.3-trunk
     by Evgeny Epifanovsky, Ilya Kaliman.
   * libtensor-2.5-trunk
     by Evgeny Epifanovsky, Michael Wormit, Dmitry Zuev, Sam Manzer, 
        Ilya Kaliman.
   * libcc-2.5-trunk
     by Evgeny Epifanovsky, Arik Landau, Tomasz Kus, Kirill Khistyaev, 
        Dmitry Zuev, Prashant Manohar, Xintian Feng, Anna Krylov, 
        Matthew Goldey, Alec White, Thomas Jagau, Kaushik Nanda, 
        Anastasia Gunina, Alexander Kunitsa, Joonho Lee.

   CCMAN original authors:
   Anna I. Krylov, C. David Sherrill, Steven R. Gwaltney,
   Edward F. C. Byrd (2000)
   Sergey V. Levchenko, Lyudmila V. Slipchenko, Tao Wang,
   Ana-Maria C. Cristian (2003)
   Piotr A. Pieniazek, C. Melania Oana, Evgeny Epifanovsky (2007)
   Prashant Manohar (2009)

 ------------------------------------------------------------------------------


 Allocating and initializing 30808MB of RAM...
 Calculation will run on 4 cores.


 Alpha MOs, Restricted
 -- Occupied --                  
-490.05  -80.02  -65.19  -58.55  -58.54  -58.54  -15.64   -9.87
  1 A'    2 A'    3 A'    4 A'    1 A"    5 A'    6 A'    7 A'                 
 -7.557  -7.481  -7.470  -7.470  -5.450  -5.449  -5.448  -3.221
  8 A'    9 A'    2 A"   10 A'   11 A'    3 A"   12 A'   13 A'                 
 -3.216  -3.216  -3.203  -3.203  -1.193  -0.989  -0.764  -0.598
  4 A"   14 A'    5 A"   15 A'   16 A'   17 A'   18 A'   19 A'                 
 -0.530  -0.503  -0.416  -0.402  -0.389
 20 A'    6 A"   21 A'   22 A'    7 A"                                         
 -- Virtual --                   
  0.007   0.051   0.052   0.075   0.081   0.091   0.104   0.122
  8 A"   23 A'   24 A'   25 A'   26 A'    9 A"   27 A'   28 A'                 
  0.122   0.139   0.160   0.207   0.223   0.251   0.262   0.298
 10 A"   29 A'   30 A'   31 A'   32 A'   11 A"   33 A'   34 A'                 
  0.333   0.379   0.397   0.485   0.531   0.565   0.571   0.583
 35 A'   36 A'   12 A"   37 A'   38 A'   39 A'   13 A"   40 A'                 
  0.750   0.757   0.769   0.774   0.807   0.837   0.838   0.890
 41 A'   14 A"   15 A"   42 A'   43 A'   44 A'   16 A"   45 A'                 
  0.904   1.039   1.109   1.120   1.141   1.189   1.312   1.418
 17 A"   46 A'   47 A'   18 A"   48 A'   49 A'   50 A'   51 A'                 
  1.653   1.678   1.815   1.835   1.932   2.215   2.249   2.306
 19 A"   52 A'   20 A"   53 A'   54 A'   21 A"   55 A'   56 A'                 
  2.324   2.360   2.446   2.485   2.786   2.902   2.971   4.250
 57 A'   22 A"   23 A"   58 A'   59 A'   60 A'   61 A'   24 A"                 
  4.288   4.483   4.531   4.541   4.583   4.615   4.909   7.193
 62 A'   63 A'   25 A"   64 A'   26 A"   65 A'   66 A'   67 A'                 
  7.570   8.199   8.217   8.292  14.747  14.805  14.926  36.683
 68 A'   27 A"   69 A'   70 A'   28 A"   71 A'   72 A'   73 A'                 
 49.461 166.194 293.876 293.892 293.9991028.399
 74 A'   75 A'   29 A"   76 A'   77 A'   78 A'                                 

 Beta MOs, Restricted
 -- Occupied --                  
-490.05  -80.02  -65.19  -58.55  -58.54  -58.54  -15.64   -9.87
  1 A'    2 A'    3 A'    4 A'    1 A"    5 A'    6 A'    7 A'                 
 -7.557  -7.481  -7.470  -7.470  -5.450  -5.449  -5.448  -3.221
  8 A'    9 A'    2 A"   10 A'   11 A'    3 A"   12 A'   13 A'                 
 -3.216  -3.216  -3.203  -3.203  -1.193  -0.989  -0.764  -0.598
  4 A"   14 A'    5 A"   15 A'   16 A'   17 A'   18 A'   19 A'                 
 -0.530  -0.503  -0.416  -0.402  -0.389
 20 A'    6 A"   21 A'   22 A'    7 A"                                         
 -- Virtual --                   
  0.007   0.051   0.052   0.075   0.081   0.091   0.104   0.122
  8 A"   23 A'   24 A'   25 A'   26 A'    9 A"   27 A'   28 A'                 
  0.122   0.139   0.160   0.207   0.223   0.251   0.262   0.298
 10 A"   29 A'   30 A'   31 A'   32 A'   11 A"   33 A'   34 A'                 
  0.333   0.379   0.397   0.485   0.531   0.565   0.571   0.583
 35 A'   36 A'   12 A"   37 A'   38 A'   39 A'   13 A"   40 A'                 
  0.750   0.757   0.769   0.774   0.807   0.837   0.838   0.890
 41 A'   14 A"   15 A"   42 A'   43 A'   44 A'   16 A"   45 A'                 
  0.904   1.039   1.109   1.120   1.141   1.189   1.312   1.418
 17 A"   46 A'   47 A'   18 A"   48 A'   49 A'   50 A'   51 A'                 
  1.653   1.678   1.815   1.835   1.932   2.215   2.249   2.306
 19 A"   52 A'   20 A"   53 A'   54 A'   21 A"   55 A'   56 A'                 
  2.324   2.360   2.446   2.485   2.786   2.902   2.971   4.250
 57 A'   22 A"   23 A"   58 A'   59 A'   60 A'   61 A'   24 A"                 
  4.288   4.483   4.531   4.541   4.583   4.615   4.909   7.193
 62 A'   63 A'   25 A"   64 A'   26 A"   65 A'   66 A'   67 A'                 
  7.570   8.199   8.217   8.292  14.747  14.805  14.926  36.683
 68 A'   27 A"   69 A'   70 A'   28 A"   71 A'   72 A'   73 A'                 
 49.461 166.194 293.876 293.892 293.9991028.399
 74 A'   75 A'   29 A"   76 A'   77 A'   78 A'                                 

 Occupation and symmetry of molecular orbitals

 Point group: Cs (2 irreducible representations).

                           A'   A"    All 
 ------------------------------------------
 All molecular orbitals:
  - Alpha                  78   29    107 
  - Beta                   78   29    107 
 ------------------------------------------
 Alpha orbitals:
  - Frozen occupied        12   3     15  
  - Active occupied        10   4     14  
  - Active virtual         56   22    78  
  - Frozen virtual         0    0     0   
 ------------------------------------------
 Beta orbitals:
  - Frozen occupied        12   3     15  
  - Active occupied        10   4     14  
  - Active virtual         56   22    78  
  - Frozen virtual         0    0     0   
 ------------------------------------------

 Import integrals:   CPU 0.00 s  wall 0.00 s

 Import integrals:   CPU 15.50 s  wall 4.16 s

 MP2 amplitudes:   CPU 0.09 s  wall 0.08 s

Running a double precision version
           CCSD T amplitudes will be solved using DIIS.

           Start     Size      MaxIter   EConv     TConv     
           3         7         100       1.00e-07  1.00e-05  
 ------------------------------------------------------------------------------
           Energy (a.u.)   Ediff      Tdiff       Comment
 ------------------------------------------------------------------------------
         -2968.64970454                           
     1   -2968.63487318   1.48e-02   7.05e-01     
     2   -2968.65709646   2.22e-02   1.07e-01     
     3   -2968.65634851   7.48e-04   4.68e-02     
     4   -2968.65871711   2.37e-03   1.31e-02     Switched to DIIS steps.
     5   -2968.65957323   8.56e-04   1.26e-02     
     6   -2968.65959856   2.53e-05   2.45e-03     
     7   -2968.65960760   9.04e-06   1.38e-03     
     8   -2968.65961905   1.14e-05   5.12e-04     
     9   -2968.65961899   5.86e-08   2.40e-04     
    10   -2968.65961909   9.76e-08   7.73e-05     
    11   -2968.65961907   1.49e-08   3.77e-05     
    12   -2968.65961896   1.14e-07   9.95e-06     
    13   -2968.65961898   2.10e-08   4.93e-06     
 ------------------------------------------------------------------------------
         -2968.65961898                           CCSD T converged.

End of double precision
 SCF energy                 = -2968.06925764
 MP2 energy                 = -2968.64970454
 CCSD correlation energy     =    -0.59036134
 CCSD total energy           = -2968.65961898

 CCSD  T1^2 = 0.0130  T2^2 = 0.2320  Leading amplitudes:

 Amplitude    Orbitals with energies
 -0.0385       7 (A") A                  ->    8 (A") A                   
              -0.3890                          0.0066                     
 -0.0385       7 (A") B                  ->    8 (A") B                   
              -0.3890                          0.0066                     
 -0.0209       21 (A') A                 ->    23 (A') A                  
              -0.4162                          0.0509                     
 -0.0209       21 (A') B                 ->    23 (A') B                  
              -0.4162                          0.0509                     

 Amplitude    Orbitals with energies
 -0.0730       7 (A") A      7 (A") B    ->    8 (A") A      8 (A") B     
              -0.3890       -0.3890            0.0066        0.0066       
  0.0730       7 (A") A      7 (A") B    ->    8 (A") B      8 (A") A     
              -0.3890       -0.3890            0.0066        0.0066       
  0.0730       7 (A") B      7 (A") A    ->    8 (A") A      8 (A") B     
              -0.3890       -0.3890            0.0066        0.0066       
 -0.0730       7 (A") B      7 (A") A    ->    8 (A") B      8 (A") A     
              -0.3890       -0.3890            0.0066        0.0066       

 Computing CCSD intemediates for later calculations in double precision
 Finished.

Running a double precision version
           CCSD Lambda amplitudes will be solved using DIIS.
           Start     Size      MaxIter   EConv     LConv     
           3         7         100       1.00e-07  1.00e-05  
 ------------------------------------------------------------------------------
            Enorm      Ldiff       Comment
 ------------------------------------------------------------------------------
     1     5.09e-02   3.92e-02     
     2     1.22e-02   5.25e-03     
     3     5.61e-03   2.37e-03     
     4     3.05e-03   1.23e-03     Switched to DIIS steps.
     5     1.08e-03   7.84e-04     
     6     5.13e-04   2.37e-04     
     7     2.01e-04   7.81e-05     
     8     8.53e-05   1.06e-05     
     9     3.11e-05   7.22e-07     
    10     1.37e-05   1.86e-07     
    11     5.21e-06   3.30e-07     
    12     2.82e-06   7.36e-08     
    13     1.51e-06   4.93e-08     
    14     6.90e-07   7.36e-09     
    15     3.22e-07   3.42e-08     
    16     1.36e-07   5.40e-09     
    17     7.27e-08   5.97e-09     
 ------------------------------------------------------------------------------
                                   CCSD Lambda converged.

 Computing density matrices in double precision...
           Orbital response amplitudes will be solved using DIIS.
           Start     Size      MaxIter   EConv     LConv     
           3         7         100       1.00e-06  1.00e-06  
 ------------------------------------------------------------------------------
            Enorm      Ldiff       Comment
 ------------------------------------------------------------------------------
     1     1.03e-01   1.86e-03     
     2     1.03e-01   2.93e-04     
     3     1.26e-01   1.70e-02     
     4     2.55e-02   4.43e-02     Switched to DIIS steps.
     5     6.15e-03   1.05e-02     
     6     1.07e-03   5.93e-04     
     7     5.13e-04   4.36e-05     
     8     8.02e-05   8.72e-05     
     9     3.07e-05   2.55e-06     
    10     6.43e-06   3.47e-06     
    11     1.97e-06   8.52e-07     
    12     4.80e-07   1.67e-07     
 ------------------------------------------------------------------------------
                                   Orbital response converged.

 Computing density matrices... Done.
 CCSD calculation:   CPU 174.02 s  wall 46.69 s

 Transferring MO TPDM to AO TPDM
 Transferring g2_o1o1o1o1
 Transferring g2_o1o1o1v1
 Transferring g2_o1o1v1v1
 Transferring g2_o1v1o1v1
 Transferring g2_o1v1v1v1
 Transferring g2_v1v1v1v1
 Adding separable TPDM
 Computing TPDM gradient
 --------------------------------------------------------
 2e gradient
  Atom          X               Y               Z
 --------------------------------------------------------
    1        -33.238479        7.571089        0.000000  
    2          5.131170      -16.022215       -0.000000  
    3         27.737840        4.019219        0.000000  
    4          0.369468        4.431907       -0.000000  
 --------------------------------------------------------
 --------------------------------------------------------
 Final gradient
  Atom          X               Y               Z
 --------------------------------------------------------
    1        -33.238479        7.571089        0.000000  
    2          5.131170      -16.022215       -0.000000  
    3         27.737840        4.019219        0.000000  
    4          0.369468        4.431907       -0.000000  
 --------------------------------------------------------
 Analytic gradient from two-electron contribution:   CPU 104.68 s  wall 35.29 s

 Total ccman2 time:   CPU 296.75 s  wall 87.09 s


 --------------------------------------------------------------
             Orbital Energies (a.u.) and Symmetries
 --------------------------------------------------------------

 Alpha MOs, Restricted
 -- Occupied --                  
-490.05  -80.02  -65.19  -58.55  -58.54  -15.64   -9.87   -7.56
  1 A'    2 A'    3 A'    4 A'    5 A'    6 A'    7 A'    8 A'                 
 -7.481  -7.470  -5.450  -5.448 -58.545  -7.470  -5.449  -3.221
  9 A'   10 A'   11 A'   12 A'    1 A"    2 A"    3 A"   13 A'                 
 -3.216  -3.203  -1.193  -0.989  -0.764  -0.598  -0.530  -0.416
 14 A'   15 A'   16 A'   17 A'   18 A'   19 A'   20 A'   21 A'                 
 -0.402  -3.216  -3.203  -0.503  -0.389
 22 A'    4 A"    5 A"    6 A"    7 A"                                         
 -- Virtual --                   
  0.051   0.052   0.075   0.081   0.104   0.122   0.139   0.160
 23 A'   24 A'   25 A'   26 A'   27 A'   28 A'   29 A'   30 A'                 
  0.207   0.223   0.262   0.298   0.333   0.379   0.485   0.531
 31 A'   32 A'   33 A'   34 A'   35 A'   36 A'   37 A'   38 A'                 
  0.565   0.583   0.750   0.774   0.807   0.837   0.890   1.039
 39 A'   40 A'   41 A'   42 A'   43 A'   44 A'   45 A'   46 A'                 
  1.109   1.141   1.189   1.312   1.418   1.678   1.835   1.932
 47 A'   48 A'   49 A'   50 A'   51 A'   52 A'   53 A'   54 A'                 
  2.249   2.306   2.324   2.485   2.786   2.902   2.971   4.288
 55 A'   56 A'   57 A'   58 A'   59 A'   60 A'   61 A'   62 A'                 
  4.483   4.541   4.615   4.909   7.193   7.570   8.217   8.292
 63 A'   64 A'   65 A'   66 A'   67 A'   68 A'   69 A'   70 A'                 
 14.805  14.926  36.683  49.461 166.194 293.892 293.9991028.399
 71 A'   72 A'   73 A'   74 A'   75 A'   76 A'   77 A'   78 A'                 
  0.007   0.091   0.122   0.251   0.397   0.571   0.757   0.769
  8 A"    9 A"   10 A"   11 A"   12 A"   13 A"   14 A"   15 A"                 
  0.838   0.904   1.120   1.653   1.815   2.215   2.360   2.446
 16 A"   17 A"   18 A"   19 A"   20 A"   21 A"   22 A"   23 A"                 
  4.250   4.531   4.583   8.199  14.747 293.876
 24 A"   25 A"   26 A"   27 A"   28 A"   29 A"                                 

 Beta MOs, Restricted
 -- Occupied --                  
-490.05  -80.02  -65.19  -58.55  -58.54  -15.64   -9.87   -7.56
  1 A'    2 A'    3 A'    4 A'    5 A'    6 A'    7 A'    8 A'                 
 -7.481  -7.470  -5.450  -5.448 -58.545  -7.470  -5.449  -3.221
  9 A'   10 A'   11 A'   12 A'    1 A"    2 A"    3 A"   13 A'                 
 -3.216  -3.203  -1.193  -0.989  -0.764  -0.598  -0.530  -0.416
 14 A'   15 A'   16 A'   17 A'   18 A'   19 A'   20 A'   21 A'                 
 -0.402  -3.216  -3.203  -0.503  -0.389
 22 A'    4 A"    5 A"    6 A"    7 A"                                         
 -- Virtual --                   
  0.051   0.052   0.075   0.081   0.104   0.122   0.139   0.160
 23 A'   24 A'   25 A'   26 A'   27 A'   28 A'   29 A'   30 A'                 
  0.207   0.223   0.262   0.298   0.333   0.379   0.485   0.531
 31 A'   32 A'   33 A'   34 A'   35 A'   36 A'   37 A'   38 A'                 
  0.565   0.583   0.750   0.774   0.807   0.837   0.890   1.039
 39 A'   40 A'   41 A'   42 A'   43 A'   44 A'   45 A'   46 A'                 
  1.109   1.141   1.189   1.312   1.418   1.678   1.835   1.932
 47 A'   48 A'   49 A'   50 A'   51 A'   52 A'   53 A'   54 A'                 
  2.249   2.306   2.324   2.485   2.786   2.902   2.971   4.288
 55 A'   56 A'   57 A'   58 A'   59 A'   60 A'   61 A'   62 A'                 
  4.483   4.541   4.615   4.909   7.193   7.570   8.217   8.292
 63 A'   64 A'   65 A'   66 A'   67 A'   68 A'   69 A'   70 A'                 
 14.805  14.926  36.683  49.461 166.194 293.892 293.9991028.399
 71 A'   72 A'   73 A'   74 A'   75 A'   76 A'   77 A'   78 A'                 
  0.007   0.091   0.122   0.251   0.397   0.571   0.757   0.769
  8 A"    9 A"   10 A"   11 A"   12 A"   13 A"   14 A"   15 A"                 
  0.838   0.904   1.120   1.653   1.815   2.215   2.360   2.446
 16 A"   17 A"   18 A"   19 A"   20 A"   21 A"   22 A"   23 A"                 
  4.250   4.531   4.583   8.199  14.747 293.876
 24 A"   25 A"   26 A"   27 A"   28 A"   29 A"                                 
 --------------------------------------------------------------

          Ground-State Mulliken Net Atomic Charges

     Atom                 Charge (a.u.)
  ----------------------------------------
      1 Br                   -0.009093
      2 N                    -0.238631
      3 P                     0.329621
      4 H                    -0.081897
  ----------------------------------------
  Sum of atomic charges =     0.000000

 -----------------------------------------------------------------
                    Cartesian Multipole Moments
 -----------------------------------------------------------------
    Charge (ESU x 10^10)
                 0.0000
    Dipole Moment (Debye)
         X      -1.1755      Y      -1.8924      Z      -0.0000
       Tot       2.2278
    Quadrupole Moments (Debye-Ang)
        XX     -33.9733     XY       1.9332     YY     -39.7379
        XZ       0.0000     YZ      -0.0000     ZZ     -37.1304
    Octopole Moments (Debye-Ang^2)
       XXX      36.3515    XXY      -7.4865    XYY      11.5969
       YYY      -4.0836    XXZ       0.0000    XYZ       0.0000
       YYZ      -0.0000    XZZ       9.1123    YZZ      -1.0830
       ZZZ      -0.0000
    Hexadecapole Moments (Debye-Ang^3)
      XXXX    -500.4859   XXXY       6.2794   XXYY     -95.7003
      XYYY       0.2605   YYYY     -88.6331   XXXZ      -0.0000
      XXYZ      -0.0000   XYYZ       0.0000   YYYZ      -0.0000
      XXZZ     -90.3906   XYZZ       0.6937   YYZZ     -21.7113
      XZZZ       0.0000   YZZZ      -0.0000   ZZZZ     -46.5945
 -----------------------------------------------------------------
 DrvMan completing analytic gradient of the correlated energy
 Correlated dipole moment
            1
    1  -0.4624604
    2  -0.7445366
    3  -0.0000000
 Energy read as -2968.659618979
 Full Analytical Gradient: (in a.u., or Hartree/Bohr)
             1             2             3             4
    1    0.00266284   -0.00195629   -0.00117949    0.00047295
    2    0.00044069   -0.00106679    0.00555467   -0.00492856
    3    0.00000000    0.00000000   -0.00000000    0.00000000
 Gradient time:  CPU 0.79 s  wall 0.84 s
 Geometry Optimization Parameters
   NAtoms,    NIC,     NZ,  NCons,   NDum,   NFix, NCnnct, MaxDiis
        4      14       4       0       0       0       0       0


** GEOMETRY OPTIMIZATION IN DELOCALIZED INTERNAL COORDINATES **
   Searching for a Minimum

   Optimization Cycle:   1

                       Coordinates (Angstroms)
     ATOM                X               Y               Z
      1  Br        1.0483993529   -0.0584451026    0.0000000000
      2  N        -0.6722046869    0.7300432589    0.0000000000
      3  P        -2.0256124085   -0.1048989748    0.0000000000
      4  H        -1.6043584171   -1.4912395974    0.0000000000
   Point Group: cs    Number of degrees of freedom:     5


   Energy is  -2968.659618979


 Attempting to Generate Delocalized Internal Coordinates

  5 Hessian modes will be used to form the next step
  Hessian Eigenvalues:
     0.160000    0.193225    0.199918    0.250000    0.531537

 Minimum Search - Taking Simple RFO Step
 Searching for Lamda that Minimizes Along All modes
 Value Taken    Lamda =  -0.00030877
 Step Taken.  Stepsize is  0.038728

                             Maximum     Tolerance    Cnvgd?
         Gradient           0.005963      0.000300      NO
         Displacement       0.027880      0.001200      NO
         Energy change     *********      0.000001      NO


 New Cartesian Coordinates Obtained by Inverse Iteration

 Displacement from previous Coordinates is:  0.086303
 ----------------------------------------------------------------
             Standard Nuclear Orientation (Angstroms)
    I     Atom           X                Y                Z
 ----------------------------------------------------------------
    1      Br      1.0255141146    -0.0774322559     0.0000000000
    2      N      -0.6776113916     0.7344848993     0.0000000000
    3      P      -2.0253951008    -0.1089945198     0.0000000000
    4      H      -1.5762837818    -1.4725985395     0.0000000000
 ----------------------------------------------------------------
 Molecular Point Group                 Cs    NOp =  2
 Largest Abelian Subgroup              Cs    NOp =  2
 Nuclear Repulsion Energy =   208.0742991733 hartrees
 There are       29 alpha and       29 beta electrons
 Applying Cartesian multipole field
    Component          Value
    ---------          -----
     (2,0,0)        1.00000E-11
     (0,2,0)        2.00000E-11
     (0,0,2)       -3.00000E-11
 Nucleus-field energy     =     0.0000000042 hartrees
 Requested basis set is 6-311++G(d,p)
 There are 43 shells and 107 basis functions
 A cutoff of  1.0D-14 yielded    877 shell pairs
 There are      5656 function pairs (      6215 Cartesian)
 Smallest overlap matrix eigenvalue = 1.57E-03
 Guess MOs from SCF MO coefficient file

 -----------------------------------------------------------------------
  General SCF calculation program by
  Eric Jon Sundstrom, Paul Horn, Yuezhi Mao, Dmitri Zuev, Alec White,
  David Stuck, Shaama M.S., Shane Yost, Joonho Lee, David Small,
  Daniel Levine, Susi Lehtola, Hugh Burton, Evgeny Epifanovsky
 -----------------------------------------------------------------------
 Hartree-Fock
 using 4 threads for integral computing
 -------------------------------------------------------
 OpenMP Integral computing Module                
 Release: version 2.0, May 2017, Q-Chem Inc. Pleasanton 
 -------------------------------------------------------
 A restricted SCF calculation will be
 performed using DIIS
 SCF converges when DIIS error is below 1.0e-08
 ---------------------------------------
  Cycle       Energy         DIIS error
 ---------------------------------------
    1   -2968.0694898963      2.63e-04  
    2   -2968.0696608037      7.51e-05  
    3   -2968.0696874098      2.61e-05  
    4   -2968.0696916526      1.15e-05  
    5   -2968.0696923314      5.08e-06  
    6   -2968.0696924368      2.27e-06  
    7   -2968.0696924636      1.04e-06  
    8   -2968.0696924693      3.98e-07  
    9   -2968.0696924706      1.29e-07  
   10   -2968.0696924707      3.79e-08  
   11   -2968.0696924707      1.17e-08  
   12   -2968.0696924707      5.25e-09  Convergence criterion met
 ---------------------------------------
 SCF time:   CPU 5.68s  wall 2.00s 
 SCF   energy in the final basis set =    -2968.0696924707
 Total energy in the final basis set =    -2968.0696924707


 ------------------------------------------------------------------------------

   CCMAN2: suite of methods based on coupled cluster
           and equation of motion theories.

   Components:
   * libvmm-1.3-trunk
     by Evgeny Epifanovsky, Ilya Kaliman.
   * libtensor-2.5-trunk
     by Evgeny Epifanovsky, Michael Wormit, Dmitry Zuev, Sam Manzer, 
        Ilya Kaliman.
   * libcc-2.5-trunk
     by Evgeny Epifanovsky, Arik Landau, Tomasz Kus, Kirill Khistyaev, 
        Dmitry Zuev, Prashant Manohar, Xintian Feng, Anna Krylov, 
        Matthew Goldey, Alec White, Thomas Jagau, Kaushik Nanda, 
        Anastasia Gunina, Alexander Kunitsa, Joonho Lee.

   CCMAN original authors:
   Anna I. Krylov, C. David Sherrill, Steven R. Gwaltney,
   Edward F. C. Byrd (2000)
   Sergey V. Levchenko, Lyudmila V. Slipchenko, Tao Wang,
   Ana-Maria C. Cristian (2003)
   Piotr A. Pieniazek, C. Melania Oana, Evgeny Epifanovsky (2007)
   Prashant Manohar (2009)

 ------------------------------------------------------------------------------


 Allocating and initializing 30808MB of RAM...
 Calculation will run on 4 cores.


 Alpha MOs, Restricted
 -- Occupied --                  
-490.05  -80.01  -65.19  -58.55  -58.54  -58.54  -15.64   -9.87
  1 A'    2 A'    3 A'    4 A'    1 A"    5 A'    6 A'    7 A'                 
 -7.555  -7.481  -7.470  -7.469  -5.449  -5.448  -5.447  -3.221
  8 A'    9 A'    2 A"   10 A'   11 A'    3 A"   12 A'   13 A'                 
 -3.216  -3.216  -3.202  -3.202  -1.195  -0.988  -0.766  -0.599
  4 A"   14 A'    5 A"   15 A'   16 A'   17 A'   18 A'   19 A'                 
 -0.530  -0.504  -0.417  -0.403  -0.388
 20 A'    6 A"   21 A'   22 A'    7 A"                                         
 -- Virtual --                   
  0.007   0.051   0.053   0.075   0.081   0.091   0.103   0.122
  8 A"   23 A'   24 A'   25 A'   26 A'    9 A"   27 A'   28 A'                 
  0.122   0.140   0.161   0.207   0.225   0.250   0.261   0.298
 10 A"   29 A'   30 A'   31 A'   32 A'   11 A"   33 A'   34 A'                 
  0.332   0.378   0.397   0.485   0.534   0.564   0.570   0.583
 35 A'   36 A'   12 A"   37 A'   38 A'   39 A'   13 A"   40 A'                 
  0.747   0.757   0.769   0.775   0.806   0.837   0.838   0.893
 41 A'   14 A"   15 A"   42 A'   43 A'   16 A"   44 A'   45 A'                 
  0.904   1.045   1.107   1.119   1.145   1.185   1.313   1.421
 17 A"   46 A'   47 A'   18 A"   48 A'   49 A'   50 A'   51 A'                 
  1.658   1.683   1.815   1.830   1.932   2.214   2.260   2.310
 19 A"   52 A'   20 A"   53 A'   54 A'   21 A"   55 A'   56 A'                 
  2.328   2.364   2.445   2.497   2.787   2.903   2.973   4.250
 57 A'   22 A"   23 A"   58 A'   59 A'   60 A'   61 A'   24 A"                 
  4.290   4.484   4.532   4.543   4.584   4.615   4.909   7.194
 62 A'   63 A'   25 A"   64 A'   26 A"   65 A'   66 A'   67 A'                 
  7.576   8.200   8.219   8.292  14.748  14.809  14.927  36.684
 68 A'   27 A"   69 A'   70 A'   28 A"   71 A'   72 A'   73 A'                 
 49.462 166.201 293.876 293.893 294.0001028.400
 74 A'   75 A'   29 A"   76 A'   77 A'   78 A'                                 

 Beta MOs, Restricted
 -- Occupied --                  
-490.05  -80.01  -65.19  -58.55  -58.54  -58.54  -15.64   -9.87
  1 A'    2 A'    3 A'    4 A'    1 A"    5 A'    6 A'    7 A'                 
 -7.555  -7.481  -7.470  -7.469  -5.449  -5.448  -5.447  -3.221
  8 A'    9 A'    2 A"   10 A'   11 A'    3 A"   12 A'   13 A'                 
 -3.216  -3.216  -3.202  -3.202  -1.195  -0.988  -0.766  -0.599
  4 A"   14 A'    5 A"   15 A'   16 A'   17 A'   18 A'   19 A'                 
 -0.530  -0.504  -0.417  -0.403  -0.388
 20 A'    6 A"   21 A'   22 A'    7 A"                                         
 -- Virtual --                   
  0.007   0.051   0.053   0.075   0.081   0.091   0.103   0.122
  8 A"   23 A'   24 A'   25 A'   26 A'    9 A"   27 A'   28 A'                 
  0.122   0.140   0.161   0.207   0.225   0.250   0.261   0.298
 10 A"   29 A'   30 A'   31 A'   32 A'   11 A"   33 A'   34 A'                 
  0.332   0.378   0.397   0.485   0.534   0.564   0.570   0.583
 35 A'   36 A'   12 A"   37 A'   38 A'   39 A'   13 A"   40 A'                 
  0.747   0.757   0.769   0.775   0.806   0.837   0.838   0.893
 41 A'   14 A"   15 A"   42 A'   43 A'   16 A"   44 A'   45 A'                 
  0.904   1.045   1.107   1.119   1.145   1.185   1.313   1.421
 17 A"   46 A'   47 A'   18 A"   48 A'   49 A'   50 A'   51 A'                 
  1.658   1.683   1.815   1.830   1.932   2.214   2.260   2.310
 19 A"   52 A'   20 A"   53 A'   54 A'   21 A"   55 A'   56 A'                 
  2.328   2.364   2.445   2.497   2.787   2.903   2.973   4.250
 57 A'   22 A"   23 A"   58 A'   59 A'   60 A'   61 A'   24 A"                 
  4.290   4.484   4.532   4.543   4.584   4.615   4.909   7.194
 62 A'   63 A'   25 A"   64 A'   26 A"   65 A'   66 A'   67 A'                 
  7.576   8.200   8.219   8.292  14.748  14.809  14.927  36.684
 68 A'   27 A"   69 A'   70 A'   28 A"   71 A'   72 A'   73 A'                 
 49.462 166.201 293.876 293.893 294.0001028.400
 74 A'   75 A'   29 A"   76 A'   77 A'   78 A'                                 

 Occupation and symmetry of molecular orbitals

 Point group: Cs (2 irreducible representations).

                           A'   A"    All 
 ------------------------------------------
 All molecular orbitals:
  - Alpha                  78   29    107 
  - Beta                   78   29    107 
 ------------------------------------------
 Alpha orbitals:
  - Frozen occupied        12   3     15  
  - Active occupied        10   4     14  
  - Active virtual         56   22    78  
  - Frozen virtual         0    0     0   
 ------------------------------------------
 Beta orbitals:
  - Frozen occupied        12   3     15  
  - Active occupied        10   4     14  
  - Active virtual         56   22    78  
  - Frozen virtual         0    0     0   
 ------------------------------------------

 Import integrals:   CPU 0.00 s  wall 0.00 s

 Import integrals:   CPU 17.31 s  wall 5.03 s

 MP2 amplitudes:   CPU 0.09 s  wall 0.08 s

Running a double precision version
           CCSD T amplitudes will be solved using DIIS.

           Start     Size      MaxIter   EConv     TConv     
           3         7         100       1.00e-07  1.00e-05  
 ------------------------------------------------------------------------------
           Energy (a.u.)   Ediff      Tdiff       Comment
 ------------------------------------------------------------------------------
         -2968.64986511                           
     1   -2968.63519771   1.47e-02   7.05e-01     
     2   -2968.65726693   2.21e-02   1.07e-01     
     3   -2968.65654962   7.17e-04   4.64e-02     
     4   -2968.65889277   2.34e-03   1.30e-02     Switched to DIIS steps.
     5   -2968.65973336   8.41e-04   1.25e-02     
     6   -2968.65975693   2.36e-05   2.42e-03     
     7   -2968.65976515   8.22e-06   1.34e-03     
     8   -2968.65977611   1.10e-05   5.02e-04     
     9   -2968.65977595   1.58e-07   2.34e-04     
    10   -2968.65977607   1.17e-07   7.54e-05     
    11   -2968.65977605   2.02e-08   3.66e-05     
    12   -2968.65977594   1.07e-07   9.52e-06     
    13   -2968.65977596   1.86e-08   4.47e-06     
 ------------------------------------------------------------------------------
         -2968.65977596                           CCSD T converged.

End of double precision
 SCF energy                 = -2968.06969247
 MP2 energy                 = -2968.64986511
 CCSD correlation energy     =    -0.59008349
 CCSD total energy           = -2968.65977596

 CCSD  T1^2 = 0.0128  T2^2 = 0.2312  Leading amplitudes:

 Amplitude    Orbitals with energies
 -0.0383       7 (A") A                  ->    8 (A") A                   
              -0.3882                          0.0066                     
 -0.0383       7 (A") B                  ->    8 (A") B                   
              -0.3882                          0.0066                     
 -0.0178       21 (A') A                 ->    23 (A') A                  
              -0.4165                          0.0513                     
 -0.0178       21 (A') B                 ->    23 (A') B                  
              -0.4165                          0.0513                     

 Amplitude    Orbitals with energies
 -0.0733       7 (A") A      7 (A") B    ->    8 (A") A      8 (A") B     
              -0.3882       -0.3882            0.0066        0.0066       
  0.0733       7 (A") A      7 (A") B    ->    8 (A") B      8 (A") A     
              -0.3882       -0.3882            0.0066        0.0066       
  0.0733       7 (A") B      7 (A") A    ->    8 (A") A      8 (A") B     
              -0.3882       -0.3882            0.0066        0.0066       
 -0.0733       7 (A") B      7 (A") A    ->    8 (A") B      8 (A") A     
              -0.3882       -0.3882            0.0066        0.0066       

 Computing CCSD intemediates for later calculations in double precision
 Finished.

Running a double precision version
           CCSD Lambda amplitudes will be solved using DIIS.
           Start     Size      MaxIter   EConv     LConv     
           3         7         100       1.00e-07  1.00e-05  
 ------------------------------------------------------------------------------
            Enorm      Ldiff       Comment
 ------------------------------------------------------------------------------
     1     5.06e-02   3.90e-02     
     2     1.21e-02   5.21e-03     
     3     5.57e-03   2.34e-03     
     4     3.02e-03   1.22e-03     Switched to DIIS steps.
     5     1.07e-03   7.74e-04     
     6     5.06e-04   2.33e-04     
     7     1.98e-04   7.58e-05     
     8     8.33e-05   9.82e-06     
     9     3.00e-05   4.51e-07     
    10     1.30e-05   2.75e-07     
    11     4.87e-06   2.66e-07     
    12     2.62e-06   8.33e-08     
    13     1.40e-06   5.52e-08     
    14     6.48e-07   3.22e-09     
    15     3.05e-07   3.23e-08     
    16     1.28e-07   4.71e-09     
    17     6.80e-08   5.04e-09     
 ------------------------------------------------------------------------------
                                   CCSD Lambda converged.

 Computing density matrices in double precision...
           Orbital response amplitudes will be solved using DIIS.
           Start     Size      MaxIter   EConv     LConv     
           3         7         100       1.00e-06  1.00e-06  
 ------------------------------------------------------------------------------
            Enorm      Ldiff       Comment
 ------------------------------------------------------------------------------
     1     1.03e-01   1.72e-03     
     2     1.02e-01   2.77e-04     
     3     1.24e-01   1.69e-02     
     4     2.49e-02   4.41e-02     Switched to DIIS steps.
     5     6.18e-03   1.03e-02     
     6     1.08e-03   6.03e-04     
     7     5.17e-04   4.64e-05     
     8     7.98e-05   9.01e-05     
     9     2.96e-05   2.95e-06     
    10     6.24e-06   3.48e-06     
    11     2.14e-06   7.89e-07     
    12     5.37e-07   1.58e-07     
 ------------------------------------------------------------------------------
                                   Orbital response converged.

 Computing density matrices... Done.
 CCSD calculation:   CPU 174.34 s  wall 46.84 s

 Transferring MO TPDM to AO TPDM
 Transferring g2_o1o1o1o1
 Transferring g2_o1o1o1v1
 Transferring g2_o1o1v1v1
 Transferring g2_o1v1o1v1
 Transferring g2_o1v1v1v1
 Transferring g2_v1v1v1v1
 Adding separable TPDM
 Computing TPDM gradient
 --------------------------------------------------------
 2e gradient
  Atom          X               Y               Z
 --------------------------------------------------------
    1        -33.387620        7.962260       -0.000000  
    2          5.122006      -16.405508       -0.000000  
    3         27.996940        4.005156        0.000000  
    4          0.268674        4.438093       -0.000000  
 --------------------------------------------------------
 --------------------------------------------------------
 Final gradient
  Atom          X               Y               Z
 --------------------------------------------------------
    1        -33.387620        7.962260       -0.000000  
    2          5.122006      -16.405508       -0.000000  
    3         27.996940        4.005156        0.000000  
    4          0.268674        4.438093       -0.000000  
 --------------------------------------------------------
 Analytic gradient from two-electron contribution:   CPU 105.05 s  wall 36.90 s

 Total ccman2 time:   CPU 299.30 s  wall 89.81 s


 --------------------------------------------------------------
             Orbital Energies (a.u.) and Symmetries
 --------------------------------------------------------------

 Alpha MOs, Restricted
 -- Occupied --                  
-490.05  -80.01  -65.19  -58.55  -58.54  -15.64   -9.87   -7.56
  1 A'    2 A'    3 A'    4 A'    5 A'    6 A'    7 A'    8 A'                 
 -7.481  -7.469  -5.449  -5.447 -58.545  -7.470  -5.448  -3.221
  9 A'   10 A'   11 A'   12 A'    1 A"    2 A"    3 A"   13 A'                 
 -3.216  -3.202  -1.195  -0.988  -0.766  -0.599  -0.530  -0.417
 14 A'   15 A'   16 A'   17 A'   18 A'   19 A'   20 A'   21 A'                 
 -0.403  -3.216  -3.202  -0.504  -0.388
 22 A'    4 A"    5 A"    6 A"    7 A"                                         
 -- Virtual --                   
  0.051   0.053   0.075   0.081   0.103   0.122   0.140   0.161
 23 A'   24 A'   25 A'   26 A'   27 A'   28 A'   29 A'   30 A'                 
  0.207   0.225   0.261   0.298   0.332   0.378   0.485   0.534
 31 A'   32 A'   33 A'   34 A'   35 A'   36 A'   37 A'   38 A'                 
  0.564   0.583   0.747   0.775   0.806   0.838   0.893   1.045
 39 A'   40 A'   41 A'   42 A'   43 A'   44 A'   45 A'   46 A'                 
  1.107   1.145   1.185   1.313   1.421   1.683   1.830   1.932
 47 A'   48 A'   49 A'   50 A'   51 A'   52 A'   53 A'   54 A'                 
  2.260   2.310   2.328   2.497   2.787   2.903   2.973   4.290
 55 A'   56 A'   57 A'   58 A'   59 A'   60 A'   61 A'   62 A'                 
  4.484   4.543   4.615   4.909   7.194   7.576   8.219   8.292
 63 A'   64 A'   65 A'   66 A'   67 A'   68 A'   69 A'   70 A'                 
 14.809  14.927  36.684  49.462 166.201 293.893 294.0001028.400
 71 A'   72 A'   73 A'   74 A'   75 A'   76 A'   77 A'   78 A'                 
  0.007   0.091   0.122   0.250   0.397   0.570   0.757   0.769
  8 A"    9 A"   10 A"   11 A"   12 A"   13 A"   14 A"   15 A"                 
  0.837   0.904   1.119   1.658   1.815   2.214   2.364   2.445
 16 A"   17 A"   18 A"   19 A"   20 A"   21 A"   22 A"   23 A"                 
  4.250   4.532   4.584   8.200  14.748 293.876
 24 A"   25 A"   26 A"   27 A"   28 A"   29 A"                                 

 Beta MOs, Restricted
 -- Occupied --                  
-490.05  -80.01  -65.19  -58.55  -58.54  -15.64   -9.87   -7.56
  1 A'    2 A'    3 A'    4 A'    5 A'    6 A'    7 A'    8 A'                 
 -7.481  -7.469  -5.449  -5.447 -58.545  -7.470  -5.448  -3.221
  9 A'   10 A'   11 A'   12 A'    1 A"    2 A"    3 A"   13 A'                 
 -3.216  -3.202  -1.195  -0.988  -0.766  -0.599  -0.530  -0.417
 14 A'   15 A'   16 A'   17 A'   18 A'   19 A'   20 A'   21 A'                 
 -0.403  -3.216  -3.202  -0.504  -0.388
 22 A'    4 A"    5 A"    6 A"    7 A"                                         
 -- Virtual --                   
  0.051   0.053   0.075   0.081   0.103   0.122   0.140   0.161
 23 A'   24 A'   25 A'   26 A'   27 A'   28 A'   29 A'   30 A'                 
  0.207   0.225   0.261   0.298   0.332   0.378   0.485   0.534
 31 A'   32 A'   33 A'   34 A'   35 A'   36 A'   37 A'   38 A'                 
  0.564   0.583   0.747   0.775   0.806   0.838   0.893   1.045
 39 A'   40 A'   41 A'   42 A'   43 A'   44 A'   45 A'   46 A'                 
  1.107   1.145   1.185   1.313   1.421   1.683   1.830   1.932
 47 A'   48 A'   49 A'   50 A'   51 A'   52 A'   53 A'   54 A'                 
  2.260   2.310   2.328   2.497   2.787   2.903   2.973   4.290
 55 A'   56 A'   57 A'   58 A'   59 A'   60 A'   61 A'   62 A'                 
  4.484   4.543   4.615   4.909   7.194   7.576   8.219   8.292
 63 A'   64 A'   65 A'   66 A'   67 A'   68 A'   69 A'   70 A'                 
 14.809  14.927  36.684  49.462 166.201 293.893 294.0001028.400
 71 A'   72 A'   73 A'   74 A'   75 A'   76 A'   77 A'   78 A'                 
  0.007   0.091   0.122   0.250   0.397   0.570   0.757   0.769
  8 A"    9 A"   10 A"   11 A"   12 A"   13 A"   14 A"   15 A"                 
  0.837   0.904   1.119   1.658   1.815   2.214   2.364   2.445
 16 A"   17 A"   18 A"   19 A"   20 A"   21 A"   22 A"   23 A"                 
  4.250   4.532   4.584   8.200  14.748 293.876
 24 A"   25 A"   26 A"   27 A"   28 A"   29 A"                                 
 --------------------------------------------------------------

          Ground-State Mulliken Net Atomic Charges

     Atom                 Charge (a.u.)
  ----------------------------------------
      1 Br                   -0.010494
      2 N                    -0.240093
      3 P                     0.332010
      4 H                    -0.081423
  ----------------------------------------
  Sum of atomic charges =    -0.000000

 -----------------------------------------------------------------
                    Cartesian Multipole Moments
 -----------------------------------------------------------------
    Charge (ESU x 10^10)
                -0.0000
    Dipole Moment (Debye)
         X      -1.1740      Y      -1.9149      Z      -0.0000
       Tot       2.2462
    Quadrupole Moments (Debye-Ang)
        XX     -34.0762     XY       1.9195     YY     -39.6650
        XZ       0.0000     YZ      -0.0000     ZZ     -37.1097
    Octopole Moments (Debye-Ang^2)
       XXX      37.6335    XXY      -7.1775    XYY      11.9922
       YYY      -3.1604    XXZ      -0.0000    XYZ       0.0000
       YYZ      -0.0000    XZZ       9.5326    YZZ      -0.7386
       ZZZ      -0.0000
    Hexadecapole Moments (Debye-Ang^3)
      XXXX    -496.8830   XXXY       7.0423   XXYY     -94.3509
      XYYY       1.4420   YYYY     -88.5923   XXXZ       0.0000
      XXYZ      -0.0000   XYYZ       0.0000   YYYZ      -0.0000
      XXZZ     -89.4793   XYZZ       1.0666   YYZZ     -21.6928
      XZZZ       0.0000   YZZZ      -0.0000   ZZZZ     -46.5535
 -----------------------------------------------------------------
 DrvMan completing analytic gradient of the correlated energy
 Correlated dipole moment
            1
    1  -0.4619000
    2  -0.7533935
    3  -0.0000000
 Energy read as -2968.659775959
 Full Analytical Gradient: (in a.u., or Hartree/Bohr)
             1             2             3             4
    1   -0.00032418   -0.00140450    0.00131672    0.00041197
    2    0.00033853   -0.00198567    0.00189913   -0.00025198
    3    0.00000000    0.00000000   -0.00000000    0.00000000
 Gradient time:  CPU 0.79 s  wall 0.83 s
 Geometry Optimization Parameters
   NAtoms,    NIC,     NZ,  NCons,   NDum,   NFix, NCnnct, MaxDiis
        4      14       4       0       0       0       0       0

 Cartesian Hessian Update
 Hessian Updated using BFGS Update


** GEOMETRY OPTIMIZATION IN DELOCALIZED INTERNAL COORDINATES **
   Searching for a Minimum

   Optimization Cycle:   2

                       Coordinates (Angstroms)
     ATOM                X               Y               Z
      1  Br        1.0255141146   -0.0774322559    0.0000000000
      2  N        -0.6776113916    0.7344848993    0.0000000000
      3  P        -2.0253951008   -0.1089945198    0.0000000000
      4  H        -1.5762837818   -1.4725985395    0.0000000000
   Point Group: cs    Number of degrees of freedom:     5


   Energy is  -2968.659775959

 Hessian Updated using BFGS Update

  5 Hessian modes will be used to form the next step
  Hessian Eigenvalues:
     0.165227    0.180035    0.209099    0.233224    0.563865

 Minimum Search - Taking Simple RFO Step
 Searching for Lamda that Minimizes Along All modes
 Value Taken    Lamda =  -0.00001805
 Step Taken.  Stepsize is  0.008084

                             Maximum     Tolerance    Cnvgd?
         Gradient           0.001689      0.000300      NO
         Displacement       0.006012      0.001200      NO
         Energy change     -0.000157      0.000001      NO


 New Cartesian Coordinates Obtained by Inverse Iteration

 Displacement from previous Coordinates is:  0.008136
 ----------------------------------------------------------------
             Standard Nuclear Orientation (Angstroms)
    I     Atom           X                Y                Z
 ----------------------------------------------------------------
    1      Br      1.0260795897    -0.0772053013     0.0000000000
    2      N      -0.6767982089     0.7371349700     0.0000000000
    3      P      -2.0244977361    -0.1108544131     0.0000000000
    4      H      -1.5785598042    -1.4736156716     0.0000000000
 ----------------------------------------------------------------
 Molecular Point Group                 Cs    NOp =  2
 Largest Abelian Subgroup              Cs    NOp =  2
 Nuclear Repulsion Energy =   207.9999920280 hartrees
 There are       29 alpha and       29 beta electrons
 Applying Cartesian multipole field
    Component          Value
    ---------          -----
     (2,0,0)        1.00000E-11
     (0,2,0)        2.00000E-11
     (0,0,2)       -3.00000E-11
 Nucleus-field energy     =     0.0000000042 hartrees
 Requested basis set is 6-311++G(d,p)
 There are 43 shells and 107 basis functions
 A cutoff of  1.0D-14 yielded    877 shell pairs
 There are      5656 function pairs (      6215 Cartesian)
 Smallest overlap matrix eigenvalue = 1.57E-03
 Guess MOs from SCF MO coefficient file

 -----------------------------------------------------------------------
  General SCF calculation program by
  Eric Jon Sundstrom, Paul Horn, Yuezhi Mao, Dmitri Zuev, Alec White,
  David Stuck, Shaama M.S., Shane Yost, Joonho Lee, David Small,
  Daniel Levine, Susi Lehtola, Hugh Burton, Evgeny Epifanovsky
 -----------------------------------------------------------------------
 Hartree-Fock
 using 4 threads for integral computing
 -------------------------------------------------------
 OpenMP Integral computing Module                
 Release: version 2.0, May 2017, Q-Chem Inc. Pleasanton 
 -------------------------------------------------------
 A restricted SCF calculation will be
 performed using DIIS
 SCF converges when DIIS error is below 1.0e-08
 ---------------------------------------
  Cycle       Energy         DIIS error
 ---------------------------------------
    1   -2968.0695284151      5.37e-05  
    2   -2968.0695334887      2.30e-05  
    3   -2968.0695341531      1.50e-05  
    4   -2968.0695345198      2.47e-06  
    5   -2968.0695345455      8.79e-07  
    6   -2968.0695345496      3.19e-07  
    7   -2968.0695345504      1.58e-07  
    8   -2968.0695345505      6.24e-08  
    9   -2968.0695345505      2.36e-08  
   10   -2968.0695345506      8.58e-09  Convergence criterion met
 ---------------------------------------
 SCF time:   CPU 4.77s  wall 2.00s 
 SCF   energy in the final basis set =    -2968.0695345506
 Total energy in the final basis set =    -2968.0695345506


 ------------------------------------------------------------------------------

   CCMAN2: suite of methods based on coupled cluster
           and equation of motion theories.

   Components:
   * libvmm-1.3-trunk
     by Evgeny Epifanovsky, Ilya Kaliman.
   * libtensor-2.5-trunk
     by Evgeny Epifanovsky, Michael Wormit, Dmitry Zuev, Sam Manzer, 
        Ilya Kaliman.
   * libcc-2.5-trunk
     by Evgeny Epifanovsky, Arik Landau, Tomasz Kus, Kirill Khistyaev, 
        Dmitry Zuev, Prashant Manohar, Xintian Feng, Anna Krylov, 
        Matthew Goldey, Alec White, Thomas Jagau, Kaushik Nanda, 
        Anastasia Gunina, Alexander Kunitsa, Joonho Lee.

   CCMAN original authors:
   Anna I. Krylov, C. David Sherrill, Steven R. Gwaltney,
   Edward F. C. Byrd (2000)
   Sergey V. Levchenko, Lyudmila V. Slipchenko, Tao Wang,
   Ana-Maria C. Cristian (2003)
   Piotr A. Pieniazek, C. Melania Oana, Evgeny Epifanovsky (2007)
   Prashant Manohar (2009)

 ------------------------------------------------------------------------------


 Allocating and initializing 30808MB of RAM...
 Calculation will run on 4 cores.


 Alpha MOs, Restricted
 -- Occupied --                  
-490.05  -80.01  -65.19  -58.55  -58.54  -58.54  -15.64   -9.87
  1 A'    2 A'    3 A'    4 A'    1 A"    5 A'    6 A'    7 A'                 
 -7.556  -7.480  -7.470  -7.469  -5.449  -5.448  -5.447  -3.221
  8 A'    9 A'    2 A"   10 A'   11 A'    3 A"   12 A'   13 A'                 
 -3.216  -3.215  -3.202  -3.202  -1.195  -0.988  -0.767  -0.599
  4 A"   14 A'    5 A"   15 A'   16 A'   17 A'   18 A'   19 A'                 
 -0.530  -0.504  -0.417  -0.403  -0.388
 20 A'    6 A"   21 A'   22 A'    7 A"                                         
 -- Virtual --                   
  0.006   0.051   0.053   0.075   0.081   0.091   0.103   0.122
  8 A"   23 A'   24 A'   25 A'   26 A'    9 A"   27 A'   28 A'                 
  0.122   0.140   0.161   0.207   0.224   0.250   0.261   0.298
 10 A"   29 A'   30 A'   31 A'   32 A'   11 A"   33 A'   34 A'                 
  0.332   0.378   0.397   0.485   0.533   0.564   0.570   0.583
 35 A'   36 A'   12 A"   37 A'   38 A'   39 A'   13 A"   40 A'                 
  0.747   0.757   0.769   0.775   0.805   0.837   0.838   0.894
 41 A'   14 A"   15 A"   42 A'   43 A'   16 A"   44 A'   45 A'                 
  0.904   1.045   1.106   1.119   1.145   1.184   1.310   1.421
 17 A"   46 A'   47 A'   18 A"   48 A'   49 A'   50 A'   51 A'                 
  1.659   1.684   1.815   1.829   1.932   2.214   2.261   2.310
 19 A"   52 A'   20 A"   53 A'   54 A'   21 A"   55 A'   56 A'                 
  2.329   2.364   2.444   2.496   2.787   2.903   2.971   4.250
 57 A'   22 A"   23 A"   58 A'   59 A'   60 A'   61 A'   24 A"                 
  4.290   4.481   4.532   4.543   4.584   4.615   4.909   7.194
 62 A'   63 A'   25 A"   64 A'   26 A"   65 A'   66 A'   67 A'                 
  7.574   8.200   8.219   8.293  14.748  14.809  14.925  36.683
 68 A'   27 A"   69 A'   70 A'   28 A"   71 A'   72 A'   73 A'                 
 49.462 166.200 293.876 293.894 294.0011028.400
 74 A'   75 A'   29 A"   76 A'   77 A'   78 A'                                 

 Beta MOs, Restricted
 -- Occupied --                  
-490.05  -80.01  -65.19  -58.55  -58.54  -58.54  -15.64   -9.87
  1 A'    2 A'    3 A'    4 A'    1 A"    5 A'    6 A'    7 A'                 
 -7.556  -7.480  -7.470  -7.469  -5.449  -5.448  -5.447  -3.221
  8 A'    9 A'    2 A"   10 A'   11 A'    3 A"   12 A'   13 A'                 
 -3.216  -3.215  -3.202  -3.202  -1.195  -0.988  -0.767  -0.599
  4 A"   14 A'    5 A"   15 A'   16 A'   17 A'   18 A'   19 A'                 
 -0.530  -0.504  -0.417  -0.403  -0.388
 20 A'    6 A"   21 A'   22 A'    7 A"                                         
 -- Virtual --                   
  0.006   0.051   0.053   0.075   0.081   0.091   0.103   0.122
  8 A"   23 A'   24 A'   25 A'   26 A'    9 A"   27 A'   28 A'                 
  0.122   0.140   0.161   0.207   0.224   0.250   0.261   0.298
 10 A"   29 A'   30 A'   31 A'   32 A'   11 A"   33 A'   34 A'                 
  0.332   0.378   0.397   0.485   0.533   0.564   0.570   0.583
 35 A'   36 A'   12 A"   37 A'   38 A'   39 A'   13 A"   40 A'                 
  0.747   0.757   0.769   0.775   0.805   0.837   0.838   0.894
 41 A'   14 A"   15 A"   42 A'   43 A'   16 A"   44 A'   45 A'                 
  0.904   1.045   1.106   1.119   1.145   1.184   1.310   1.421
 17 A"   46 A'   47 A'   18 A"   48 A'   49 A'   50 A'   51 A'                 
  1.659   1.684   1.815   1.829   1.932   2.214   2.261   2.310
 19 A"   52 A'   20 A"   53 A'   54 A'   21 A"   55 A'   56 A'                 
  2.329   2.364   2.444   2.496   2.787   2.903   2.971   4.250
 57 A'   22 A"   23 A"   58 A'   59 A'   60 A'   61 A'   24 A"                 
  4.290   4.481   4.532   4.543   4.584   4.615   4.909   7.194
 62 A'   63 A'   25 A"   64 A'   26 A"   65 A'   66 A'   67 A'                 
  7.574   8.200   8.219   8.293  14.748  14.809  14.925  36.683
 68 A'   27 A"   69 A'   70 A'   28 A"   71 A'   72 A'   73 A'                 
 49.462 166.200 293.876 293.894 294.0011028.400
 74 A'   75 A'   29 A"   76 A'   77 A'   78 A'                                 

 Occupation and symmetry of molecular orbitals

 Point group: Cs (2 irreducible representations).

                           A'   A"    All 
 ------------------------------------------
 All molecular orbitals:
  - Alpha                  78   29    107 
  - Beta                   78   29    107 
 ------------------------------------------
 Alpha orbitals:
  - Frozen occupied        12   3     15  
  - Active occupied        10   4     14  
  - Active virtual         56   22    78  
  - Frozen virtual         0    0     0   
 ------------------------------------------
 Beta orbitals:
  - Frozen occupied        12   3     15  
  - Active occupied        10   4     14  
  - Active virtual         56   22    78  
  - Frozen virtual         0    0     0   
 ------------------------------------------

 Import integrals:   CPU 0.00 s  wall 0.00 s

 Import integrals:   CPU 16.89 s  wall 4.82 s

 MP2 amplitudes:   CPU 0.11 s  wall 0.10 s

Running a double precision version
           CCSD T amplitudes will be solved using DIIS.

           Start     Size      MaxIter   EConv     TConv     
           3         7         100       1.00e-07  1.00e-05  
 ------------------------------------------------------------------------------
           Energy (a.u.)   Ediff      Tdiff       Comment
 ------------------------------------------------------------------------------
         -2968.64994036                           
     1   -2968.63514359   1.48e-02   7.05e-01     
     2   -2968.65728723   2.21e-02   1.07e-01     
     3   -2968.65654427   7.43e-04   4.66e-02     
     4   -2968.65889774   2.35e-03   1.30e-02     Switched to DIIS steps.
     5   -2968.65974287   8.45e-04   1.26e-02     
     6   -2968.65976646   2.36e-05   2.43e-03     
     7   -2968.65977464   8.17e-06   1.35e-03     
     8   -2968.65978563   1.10e-05   5.02e-04     
     9   -2968.65978547   1.55e-07   2.35e-04     
    10   -2968.65978559   1.11e-07   7.57e-05     
    11   -2968.65978557   1.67e-08   3.68e-05     
    12   -2968.65978546   1.08e-07   9.53e-06     
    13   -2968.65978548   1.86e-08   4.39e-06     
 ------------------------------------------------------------------------------
         -2968.65978548                           CCSD T converged.

End of double precision
 SCF energy                 = -2968.06953455
 MP2 energy                 = -2968.64994036
 CCSD correlation energy     =    -0.59025093
 CCSD total energy           = -2968.65978548

 CCSD  T1^2 = 0.0129  T2^2 = 0.2315  Leading amplitudes:

 Amplitude    Orbitals with energies
 -0.0385       7 (A") A                  ->    8 (A") A                   
              -0.3880                          0.0062                     
 -0.0385       7 (A") B                  ->    8 (A") B                   
              -0.3880                          0.0062                     
  0.0178       21 (A') A                 ->    23 (A') A                  
              -0.4166                          0.0512                     
  0.0178       21 (A') B                 ->    23 (A') B                  
              -0.4166                          0.0512                     

 Amplitude    Orbitals with energies
 -0.0739       7 (A") A      7 (A") B    ->    8 (A") A      8 (A") B     
              -0.3880       -0.3880            0.0062        0.0062       
  0.0739       7 (A") A      7 (A") B    ->    8 (A") B      8 (A") A     
              -0.3880       -0.3880            0.0062        0.0062       
  0.0739       7 (A") B      7 (A") A    ->    8 (A") A      8 (A") B     
              -0.3880       -0.3880            0.0062        0.0062       
 -0.0739       7 (A") B      7 (A") A    ->    8 (A") B      8 (A") A     
              -0.3880       -0.3880            0.0062        0.0062       

 Computing CCSD intemediates for later calculations in double precision
 Finished.

Running a double precision version
           CCSD Lambda amplitudes will be solved using DIIS.
           Start     Size      MaxIter   EConv     LConv     
           3         7         100       1.00e-07  1.00e-05  
 ------------------------------------------------------------------------------
            Enorm      Ldiff       Comment
 ------------------------------------------------------------------------------
     1     5.08e-02   3.91e-02     
     2     1.22e-02   5.22e-03     
     3     5.60e-03   2.35e-03     
     4     3.04e-03   1.22e-03     Switched to DIIS steps.
     5     1.07e-03   7.80e-04     
     6     5.09e-04   2.35e-04     
     7     1.99e-04   7.66e-05     
     8     8.39e-05   9.90e-06     
     9     3.02e-05   4.49e-07     
    10     1.31e-05   3.01e-07     
    11     4.83e-06   2.58e-07     
    12     2.59e-06   8.91e-08     
    13     1.39e-06   5.79e-08     
    14     6.48e-07   1.61e-09     
    15     3.06e-07   3.29e-08     
    16     1.29e-07   4.81e-09     
    17     6.80e-08   4.97e-09     
 ------------------------------------------------------------------------------
                                   CCSD Lambda converged.

 Computing density matrices in double precision...
           Orbital response amplitudes will be solved using DIIS.
           Start     Size      MaxIter   EConv     LConv     
           3         7         100       1.00e-06  1.00e-06  
 ------------------------------------------------------------------------------
            Enorm      Ldiff       Comment
 ------------------------------------------------------------------------------
     1     1.03e-01   1.65e-03     
     2     1.03e-01   1.88e-04     
     3     1.25e-01   1.72e-02     
     4     2.52e-02   4.44e-02     Switched to DIIS steps.
     5     6.21e-03   1.05e-02     
     6     1.09e-03   6.02e-04     
     7     5.25e-04   4.84e-05     
     8     8.10e-05   9.18e-05     
     9     2.99e-05   3.06e-06     
    10     6.31e-06   3.53e-06     
    11     2.16e-06   7.95e-07     
    12     5.40e-07   1.60e-07     
 ------------------------------------------------------------------------------
                                   Orbital response converged.

 Computing density matrices... Done.
 CCSD calculation:   CPU 173.77 s  wall 46.73 s

 Transferring MO TPDM to AO TPDM
 Transferring g2_o1o1o1o1
 Transferring g2_o1o1o1v1
 Transferring g2_o1o1v1v1
 Transferring g2_o1v1o1v1
 Transferring g2_o1v1v1v1
 Transferring g2_v1v1v1v1
 Adding separable TPDM
 Computing TPDM gradient
 --------------------------------------------------------
 2e gradient
  Atom          X               Y               Z
 --------------------------------------------------------
    1        -33.355887        7.967399       -0.000000  
    2          5.132907      -16.457208        0.000000  
    3         27.929445        4.044808       -0.000000  
    4          0.293535        4.445001        0.000000  
 --------------------------------------------------------
 --------------------------------------------------------
 Final gradient
  Atom          X               Y               Z
 --------------------------------------------------------
    1        -33.355887        7.967399       -0.000000  
    2          5.132907      -16.457208        0.000000  
    3         27.929445        4.044808       -0.000000  
    4          0.293535        4.445001        0.000000  
 --------------------------------------------------------
 Analytic gradient from two-electron contribution:   CPU 108.04 s  wall 38.56 s

 Total ccman2 time:   CPU 301.57 s  wall 91.25 s


 --------------------------------------------------------------
             Orbital Energies (a.u.) and Symmetries
 --------------------------------------------------------------

 Alpha MOs, Restricted
 -- Occupied --                  
-490.05  -80.01  -65.19  -58.55  -58.54  -15.64   -9.87   -7.56
  1 A'    2 A'    3 A'    4 A'    5 A'    6 A'    7 A'    8 A'                 
 -7.480  -7.469  -5.449  -5.447 -58.544  -7.470  -5.448  -3.221
  9 A'   10 A'   11 A'   12 A'    1 A"    2 A"    3 A"   13 A'                 
 -3.215  -3.202  -1.195  -0.988  -0.767  -0.599  -0.530  -0.417
 14 A'   15 A'   16 A'   17 A'   18 A'   19 A'   20 A'   21 A'                 
 -0.403  -3.216  -3.202  -0.504  -0.388
 22 A'    4 A"    5 A"    6 A"    7 A"                                         
 -- Virtual --                   
  0.051   0.053   0.075   0.081   0.103   0.122   0.140   0.161
 23 A'   24 A'   25 A'   26 A'   27 A'   28 A'   29 A'   30 A'                 
  0.207   0.224   0.261   0.298   0.332   0.378   0.485   0.533
 31 A'   32 A'   33 A'   34 A'   35 A'   36 A'   37 A'   38 A'                 
  0.564   0.583   0.747   0.775   0.805   0.838   0.894   1.045
 39 A'   40 A'   41 A'   42 A'   43 A'   44 A'   45 A'   46 A'                 
  1.106   1.145   1.184   1.310   1.421   1.684   1.829   1.932
 47 A'   48 A'   49 A'   50 A'   51 A'   52 A'   53 A'   54 A'                 
  2.261   2.310   2.329   2.496   2.787   2.903   2.971   4.290
 55 A'   56 A'   57 A'   58 A'   59 A'   60 A'   61 A'   62 A'                 
  4.481   4.543   4.615   4.909   7.194   7.574   8.219   8.293
 63 A'   64 A'   65 A'   66 A'   67 A'   68 A'   69 A'   70 A'                 
 14.809  14.925  36.683  49.462 166.200 293.894 294.0011028.400
 71 A'   72 A'   73 A'   74 A'   75 A'   76 A'   77 A'   78 A'                 
  0.006   0.091   0.122   0.250   0.397   0.570   0.757   0.769
  8 A"    9 A"   10 A"   11 A"   12 A"   13 A"   14 A"   15 A"                 
  0.837   0.904   1.119   1.659   1.815   2.214   2.364   2.444
 16 A"   17 A"   18 A"   19 A"   20 A"   21 A"   22 A"   23 A"                 
  4.250   4.532   4.584   8.200  14.748 293.876
 24 A"   25 A"   26 A"   27 A"   28 A"   29 A"                                 

 Beta MOs, Restricted
 -- Occupied --                  
-490.05  -80.01  -65.19  -58.55  -58.54  -15.64   -9.87   -7.56
  1 A'    2 A'    3 A'    4 A'    5 A'    6 A'    7 A'    8 A'                 
 -7.480  -7.469  -5.449  -5.447 -58.544  -7.470  -5.448  -3.221
  9 A'   10 A'   11 A'   12 A'    1 A"    2 A"    3 A"   13 A'                 
 -3.215  -3.202  -1.195  -0.988  -0.767  -0.599  -0.530  -0.417
 14 A'   15 A'   16 A'   17 A'   18 A'   19 A'   20 A'   21 A'                 
 -0.403  -3.216  -3.202  -0.504  -0.388
 22 A'    4 A"    5 A"    6 A"    7 A"                                         
 -- Virtual --                   
  0.051   0.053   0.075   0.081   0.103   0.122   0.140   0.161
 23 A'   24 A'   25 A'   26 A'   27 A'   28 A'   29 A'   30 A'                 
  0.207   0.224   0.261   0.298   0.332   0.378   0.485   0.533
 31 A'   32 A'   33 A'   34 A'   35 A'   36 A'   37 A'   38 A'                 
  0.564   0.583   0.747   0.775   0.805   0.838   0.894   1.045
 39 A'   40 A'   41 A'   42 A'   43 A'   44 A'   45 A'   46 A'                 
  1.106   1.145   1.184   1.310   1.421   1.684   1.829   1.932
 47 A'   48 A'   49 A'   50 A'   51 A'   52 A'   53 A'   54 A'                 
  2.261   2.310   2.329   2.496   2.787   2.903   2.971   4.290
 55 A'   56 A'   57 A'   58 A'   59 A'   60 A'   61 A'   62 A'                 
  4.481   4.543   4.615   4.909   7.194   7.574   8.219   8.293
 63 A'   64 A'   65 A'   66 A'   67 A'   68 A'   69 A'   70 A'                 
 14.809  14.925  36.683  49.462 166.200 293.894 294.0011028.400
 71 A'   72 A'   73 A'   74 A'   75 A'   76 A'   77 A'   78 A'                 
  0.006   0.091   0.122   0.250   0.397   0.570   0.757   0.769
  8 A"    9 A"   10 A"   11 A"   12 A"   13 A"   14 A"   15 A"                 
  0.837   0.904   1.119   1.659   1.815   2.214   2.364   2.444
 16 A"   17 A"   18 A"   19 A"   20 A"   21 A"   22 A"   23 A"                 
  4.250   4.532   4.584   8.200  14.748 293.876
 24 A"   25 A"   26 A"   27 A"   28 A"   29 A"                                 
 --------------------------------------------------------------

          Ground-State Mulliken Net Atomic Charges

     Atom                 Charge (a.u.)
  ----------------------------------------
      1 Br                   -0.011218
      2 N                    -0.240282
      3 P                     0.332495
      4 H                    -0.080995
  ----------------------------------------
  Sum of atomic charges =    -0.000000

 -----------------------------------------------------------------
                    Cartesian Multipole Moments
 -----------------------------------------------------------------
    Charge (ESU x 10^10)
                -0.0000
    Dipole Moment (Debye)
         X      -1.1729      Y      -1.9263      Z       0.0000
       Tot       2.2553
    Quadrupole Moments (Debye-Ang)
        XX     -34.1151     XY       1.9396     YY     -39.6516
        XZ      -0.0000     YZ       0.0000     ZZ     -37.1166
    Octopole Moments (Debye-Ang^2)
       XXX      37.6579    XXY      -7.2211    XYY      11.9460
       YYY      -3.1975    XXZ       0.0000    XYZ      -0.0000
       YYZ       0.0000    XZZ       9.5191    YZZ      -0.7449
       ZZZ       0.0000
    Hexadecapole Moments (Debye-Ang^3)
      XXXX    -497.1928   XXXY       6.9812   XXYY     -94.3025
      XYYY       1.3815   YYYY     -88.6912   XXXZ      -0.0000
      XXYZ       0.0000   XYYZ      -0.0000   YYYZ       0.0000
      XXZZ     -89.5007   XYZZ       1.0360   YYZZ     -21.7136
      XZZZ      -0.0000   YZZZ       0.0000   ZZZZ     -46.5760
 -----------------------------------------------------------------
 DrvMan completing analytic gradient of the correlated energy
 Correlated dipole moment
            1
    1  -0.4614501
    2  -0.7578681
    3   0.0000000
 Energy read as -2968.659785480
 Full Analytical Gradient: (in a.u., or Hartree/Bohr)
             1             2             3             4
    1   -0.00037638   -0.00013213    0.00072652   -0.00021801
    2    0.00022463   -0.00043564    0.00004424    0.00016678
    3   -0.00000000    0.00000000    0.00000000   -0.00000000
 Gradient time:  CPU 0.78 s  wall 0.82 s
 Geometry Optimization Parameters
   NAtoms,    NIC,     NZ,  NCons,   NDum,   NFix, NCnnct, MaxDiis
        4      14       4       0       0       0       0       0

 Cartesian Hessian Update
 Hessian Updated using BFGS Update


** GEOMETRY OPTIMIZATION IN DELOCALIZED INTERNAL COORDINATES **
   Searching for a Minimum

   Optimization Cycle:   3

                       Coordinates (Angstroms)
     ATOM                X               Y               Z
      1  Br        1.0260795897   -0.0772053013    0.0000000000
      2  N        -0.6767982089    0.7371349700    0.0000000000
      3  P        -2.0244977361   -0.1108544131    0.0000000000
      4  H        -1.5785598042   -1.4736156716    0.0000000000
   Point Group: cs    Number of degrees of freedom:     5


   Energy is  -2968.659785480

 Hessian Updated using BFGS Update

  5 Hessian modes will be used to form the next step
  Hessian Eigenvalues:
     0.156605    0.197380    0.222965    0.237360    0.472624

 Minimum Search - Taking Simple RFO Step
 Searching for Lamda that Minimizes Along All modes
 Value Taken    Lamda =  -0.00000331
 Step Taken.  Stepsize is  0.004037

                             Maximum     Tolerance    Cnvgd?
         Gradient           0.000788      0.000300      NO
         Displacement       0.003521      0.001200      NO
         Energy change     -0.000010      0.000001      NO


 New Cartesian Coordinates Obtained by Inverse Iteration

 Displacement from previous Coordinates is:  0.005919
 ----------------------------------------------------------------
             Standard Nuclear Orientation (Angstroms)
    I     Atom           X                Y                Z
 ----------------------------------------------------------------
    1      Br      1.0258258042    -0.0787721464     0.0000000000
    2      N      -0.6773898009     0.7379817346     0.0000000000
    3      P      -2.0257049858    -0.1108769210     0.0000000000
    4      H      -1.5765071771    -1.4728730832     0.0000000000
 ----------------------------------------------------------------
 Molecular Point Group                 Cs    NOp =  2
 Largest Abelian Subgroup              Cs    NOp =  2
 Nuclear Repulsion Energy =   207.9075959441 hartrees
 There are       29 alpha and       29 beta electrons
 Applying Cartesian multipole field
    Component          Value
    ---------          -----
     (2,0,0)        1.00000E-11
     (0,2,0)        2.00000E-11
     (0,0,2)       -3.00000E-11
 Nucleus-field energy     =     0.0000000042 hartrees
 Requested basis set is 6-311++G(d,p)
 There are 43 shells and 107 basis functions
 A cutoff of  1.0D-14 yielded    877 shell pairs
 There are      5656 function pairs (      6215 Cartesian)
 Smallest overlap matrix eigenvalue = 1.58E-03
 Guess MOs from SCF MO coefficient file

 -----------------------------------------------------------------------
  General SCF calculation program by
  Eric Jon Sundstrom, Paul Horn, Yuezhi Mao, Dmitri Zuev, Alec White,
  David Stuck, Shaama M.S., Shane Yost, Joonho Lee, David Small,
  Daniel Levine, Susi Lehtola, Hugh Burton, Evgeny Epifanovsky
 -----------------------------------------------------------------------
 Hartree-Fock
 using 4 threads for integral computing
 -------------------------------------------------------
 OpenMP Integral computing Module                
 Release: version 2.0, May 2017, Q-Chem Inc. Pleasanton 
 -------------------------------------------------------
 A restricted SCF calculation will be
 performed using DIIS
 SCF converges when DIIS error is below 1.0e-08
 ---------------------------------------
  Cycle       Energy         DIIS error
 ---------------------------------------
    1   -2968.0694195159      2.92e-05  
    2   -2968.0694210921      1.56e-05  
    3   -2968.0694214163      7.85e-06  
    4   -2968.0694215537      1.71e-06  
    5   -2968.0694215684      4.94e-07  
    6   -2968.0694215697      1.63e-07  
    7   -2968.0694215699      4.75e-08  
    8   -2968.0694215699      1.64e-08  
    9   -2968.0694215699      8.04e-09  Convergence criterion met
 ---------------------------------------
 SCF time:   CPU 4.37s  wall 1.00s 
 SCF   energy in the final basis set =    -2968.0694215699
 Total energy in the final basis set =    -2968.0694215699


 ------------------------------------------------------------------------------

   CCMAN2: suite of methods based on coupled cluster
           and equation of motion theories.

   Components:
   * libvmm-1.3-trunk
     by Evgeny Epifanovsky, Ilya Kaliman.
   * libtensor-2.5-trunk
     by Evgeny Epifanovsky, Michael Wormit, Dmitry Zuev, Sam Manzer, 
        Ilya Kaliman.
   * libcc-2.5-trunk
     by Evgeny Epifanovsky, Arik Landau, Tomasz Kus, Kirill Khistyaev, 
        Dmitry Zuev, Prashant Manohar, Xintian Feng, Anna Krylov, 
        Matthew Goldey, Alec White, Thomas Jagau, Kaushik Nanda, 
        Anastasia Gunina, Alexander Kunitsa, Joonho Lee.

   CCMAN original authors:
   Anna I. Krylov, C. David Sherrill, Steven R. Gwaltney,
   Edward F. C. Byrd (2000)
   Sergey V. Levchenko, Lyudmila V. Slipchenko, Tao Wang,
   Ana-Maria C. Cristian (2003)
   Piotr A. Pieniazek, C. Melania Oana, Evgeny Epifanovsky (2007)
   Prashant Manohar (2009)

 ------------------------------------------------------------------------------


 Allocating and initializing 30808MB of RAM...
 Calculation will run on 4 cores.


 Alpha MOs, Restricted
 -- Occupied --                  
-490.05  -80.01  -65.19  -58.55  -58.54  -58.54  -15.64   -9.87
  1 A'    2 A'    3 A'    4 A'    1 A"    5 A'    6 A'    7 A'                 
 -7.556  -7.480  -7.469  -7.469  -5.449  -5.448  -5.447  -3.221
  8 A'    9 A'    2 A"   10 A'   11 A'    3 A"   12 A'   13 A'                 
 -3.216  -3.215  -3.202  -3.202  -1.194  -0.988  -0.767  -0.598
  4 A"   14 A'    5 A"   15 A'   16 A'   17 A'   18 A'   19 A'                 
 -0.530  -0.504  -0.417  -0.403  -0.388
 20 A'    6 A"   21 A'   22 A'    7 A"                                         
 -- Virtual --                   
  0.006   0.051   0.053   0.075   0.081   0.091   0.103   0.122
  8 A"   23 A'   24 A'   25 A'   26 A'    9 A"   27 A'   28 A'                 
  0.123   0.140   0.161   0.207   0.224   0.250   0.260   0.298
 10 A"   29 A'   30 A'   31 A'   32 A'   11 A"   33 A'   34 A'                 
  0.332   0.378   0.397   0.485   0.533   0.563   0.570   0.583
 35 A'   36 A'   12 A"   37 A'   38 A'   39 A'   13 A"   40 A'                 
  0.747   0.757   0.769   0.775   0.805   0.837   0.838   0.894
 41 A'   14 A"   15 A"   42 A'   43 A'   16 A"   44 A'   45 A'                 
  0.903   1.045   1.106   1.119   1.144   1.184   1.309   1.422
 17 A"   46 A'   47 A'   18 A"   48 A'   49 A'   50 A'   51 A'                 
  1.658   1.684   1.814   1.828   1.933   2.214   2.261   2.309
 19 A"   52 A'   20 A"   53 A'   54 A'   21 A"   55 A'   56 A'                 
  2.328   2.364   2.443   2.496   2.786   2.902   2.971   4.250
 57 A'   22 A"   23 A"   58 A'   59 A'   60 A'   61 A'   24 A"                 
  4.290   4.480   4.532   4.543   4.583   4.615   4.909   7.193
 62 A'   63 A'   25 A"   64 A'   26 A"   65 A'   66 A'   67 A'                 
  7.574   8.200   8.219   8.293  14.747  14.809  14.924  36.683
 68 A'   27 A"   69 A'   70 A'   28 A"   71 A'   72 A'   73 A'                 
 49.461 166.199 293.876 293.894 294.0011028.399
 74 A'   75 A'   29 A"   76 A'   77 A'   78 A'                                 

 Beta MOs, Restricted
 -- Occupied --                  
-490.05  -80.01  -65.19  -58.55  -58.54  -58.54  -15.64   -9.87
  1 A'    2 A'    3 A'    4 A'    1 A"    5 A'    6 A'    7 A'                 
 -7.556  -7.480  -7.469  -7.469  -5.449  -5.448  -5.447  -3.221
  8 A'    9 A'    2 A"   10 A'   11 A'    3 A"   12 A'   13 A'                 
 -3.216  -3.215  -3.202  -3.202  -1.194  -0.988  -0.767  -0.598
  4 A"   14 A'    5 A"   15 A'   16 A'   17 A'   18 A'   19 A'                 
 -0.530  -0.504  -0.417  -0.403  -0.388
 20 A'    6 A"   21 A'   22 A'    7 A"                                         
 -- Virtual --                   
  0.006   0.051   0.053   0.075   0.081   0.091   0.103   0.122
  8 A"   23 A'   24 A'   25 A'   26 A'    9 A"   27 A'   28 A'                 
  0.123   0.140   0.161   0.207   0.224   0.250   0.260   0.298
 10 A"   29 A'   30 A'   31 A'   32 A'   11 A"   33 A'   34 A'                 
  0.332   0.378   0.397   0.485   0.533   0.563   0.570   0.583
 35 A'   36 A'   12 A"   37 A'   38 A'   39 A'   13 A"   40 A'                 
  0.747   0.757   0.769   0.775   0.805   0.837   0.838   0.894
 41 A'   14 A"   15 A"   42 A'   43 A'   16 A"   44 A'   45 A'                 
  0.903   1.045   1.106   1.119   1.144   1.184   1.309   1.422
 17 A"   46 A'   47 A'   18 A"   48 A'   49 A'   50 A'   51 A'                 
  1.658   1.684   1.814   1.828   1.933   2.214   2.261   2.309
 19 A"   52 A'   20 A"   53 A'   54 A'   21 A"   55 A'   56 A'                 
  2.328   2.364   2.443   2.496   2.786   2.902   2.971   4.250
 57 A'   22 A"   23 A"   58 A'   59 A'   60 A'   61 A'   24 A"                 
  4.290   4.480   4.532   4.543   4.583   4.615   4.909   7.193
 62 A'   63 A'   25 A"   64 A'   26 A"   65 A'   66 A'   67 A'                 
  7.574   8.200   8.219   8.293  14.747  14.809  14.924  36.683
 68 A'   27 A"   69 A'   70 A'   28 A"   71 A'   72 A'   73 A'                 
 49.461 166.199 293.876 293.894 294.0011028.399
 74 A'   75 A'   29 A"   76 A'   77 A'   78 A'                                 

 Occupation and symmetry of molecular orbitals

 Point group: Cs (2 irreducible representations).

                           A'   A"    All 
 ------------------------------------------
 All molecular orbitals:
  - Alpha                  78   29    107 
  - Beta                   78   29    107 
 ------------------------------------------
 Alpha orbitals:
  - Frozen occupied        12   3     15  
  - Active occupied        10   4     14  
  - Active virtual         56   22    78  
  - Frozen virtual         0    0     0   
 ------------------------------------------
 Beta orbitals:
  - Frozen occupied        12   3     15  
  - Active occupied        10   4     14  
  - Active virtual         56   22    78  
  - Frozen virtual         0    0     0   
 ------------------------------------------

 Import integrals:   CPU 0.00 s  wall 0.00 s

 Import integrals:   CPU 16.60 s  wall 4.75 s

 MP2 amplitudes:   CPU 0.10 s  wall 0.08 s

Running a double precision version
           CCSD T amplitudes will be solved using DIIS.

           Start     Size      MaxIter   EConv     TConv     
           3         7         100       1.00e-07  1.00e-05  
 ------------------------------------------------------------------------------
           Energy (a.u.)   Ediff      Tdiff       Comment
 ------------------------------------------------------------------------------
         -2968.64996014                           
     1   -2968.63510868   1.49e-02   7.05e-01     
     2   -2968.65729057   2.22e-02   1.07e-01     
     3   -2968.65653750   7.53e-04   4.67e-02     
     4   -2968.65889713   2.36e-03   1.30e-02     Switched to DIIS steps.
     5   -2968.65974452   8.47e-04   1.26e-02     
     6   -2968.65976812   2.36e-05   2.43e-03     
     7   -2968.65977627   8.15e-06   1.35e-03     
     8   -2968.65978728   1.10e-05   5.02e-04     
     9   -2968.65978713   1.51e-07   2.35e-04     
    10   -2968.65978724   1.10e-07   7.59e-05     
    11   -2968.65978722   1.54e-08   3.69e-05     
    12   -2968.65978711   1.08e-07   9.58e-06     
    13   -2968.65978713   1.90e-08   4.40e-06     
 ------------------------------------------------------------------------------
         -2968.65978713                           CCSD T converged.

End of double precision
 SCF energy                 = -2968.06942157
 MP2 energy                 = -2968.64996014
 CCSD correlation energy     =    -0.59036556
 CCSD total energy           = -2968.65978713

 CCSD  T1^2 = 0.0129  T2^2 = 0.2317  Leading amplitudes:

 Amplitude    Orbitals with energies
 -0.0385       7 (A") A                  ->    8 (A") A                   
              -0.3880                          0.0061                     
 -0.0385       7 (A") B                  ->    8 (A") B                   
              -0.3880                          0.0061                     
  0.0188       21 (A') A                 ->    23 (A') A                  
              -0.4167                          0.0511                     
  0.0188       21 (A') B                 ->    23 (A') B                  
              -0.4167                          0.0511                     

 Amplitude    Orbitals with energies
 -0.0741       7 (A") A      7 (A") B    ->    8 (A") A      8 (A") B     
              -0.3880       -0.3880            0.0061        0.0061       
  0.0741       7 (A") A      7 (A") B    ->    8 (A") B      8 (A") A     
              -0.3880       -0.3880            0.0061        0.0061       
  0.0741       7 (A") B      7 (A") A    ->    8 (A") A      8 (A") B     
              -0.3880       -0.3880            0.0061        0.0061       
 -0.0741       7 (A") B      7 (A") A    ->    8 (A") B      8 (A") A     
              -0.3880       -0.3880            0.0061        0.0061       

 Computing CCSD intemediates for later calculations in double precision
 Finished.

Running a double precision version
           CCSD Lambda amplitudes will be solved using DIIS.
           Start     Size      MaxIter   EConv     LConv     
           3         7         100       1.00e-07  1.00e-05  
 ------------------------------------------------------------------------------
            Enorm      Ldiff       Comment
 ------------------------------------------------------------------------------
     1     5.09e-02   3.92e-02     
     2     1.22e-02   5.21e-03     
     3     5.60e-03   2.36e-03     
     4     3.04e-03   1.22e-03     Switched to DIIS steps.
     5     1.08e-03   7.82e-04     
     6     5.10e-04   2.35e-04     
     7     1.99e-04   7.70e-05     
     8     8.41e-05   9.93e-06     
     9     3.03e-05   4.36e-07     
    10     1.31e-05   3.18e-07     
    11     4.86e-06   2.55e-07     
    12     2.61e-06   9.24e-08     
    13     1.40e-06   5.82e-08     
    14     6.54e-07   1.25e-09     
    15     3.09e-07   3.33e-08     
    16     1.30e-07   4.87e-09     
    17     6.86e-08   5.04e-09     
 ------------------------------------------------------------------------------
                                   CCSD Lambda converged.

 Computing density matrices in double precision...
           Orbital response amplitudes will be solved using DIIS.
           Start     Size      MaxIter   EConv     LConv     
           3         7         100       1.00e-06  1.00e-06  
 ------------------------------------------------------------------------------
            Enorm      Ldiff       Comment
 ------------------------------------------------------------------------------
     1     1.03e-01   1.66e-03     
     2     1.03e-01   1.70e-04     
     3     1.25e-01   1.72e-02     
     4     2.54e-02   4.43e-02     Switched to DIIS steps.
     5     6.17e-03   1.06e-02     
     6     1.10e-03   5.96e-04     
     7     5.25e-04   4.99e-05     
     8     8.12e-05   9.16e-05     
     9     3.01e-05   3.06e-06     
    10     6.33e-06   3.57e-06     
    11     2.20e-06   8.13e-07     
    12     5.38e-07   1.72e-07     
 ------------------------------------------------------------------------------
                                   Orbital response converged.

 Computing density matrices... Done.
 CCSD calculation:   CPU 173.79 s  wall 46.67 s

 Transferring MO TPDM to AO TPDM
 Transferring g2_o1o1o1o1
 Transferring g2_o1o1o1v1
 Transferring g2_o1o1v1v1
 Transferring g2_o1v1o1v1
 Transferring g2_o1v1v1v1
 Transferring g2_v1v1v1v1
 Adding separable TPDM
 Computing TPDM gradient
 --------------------------------------------------------
 2e gradient
  Atom          X               Y               Z
 --------------------------------------------------------
    1        -33.323163        7.985648        0.000000  
    2          5.120660      -16.459273        0.000000  
    3         27.926880        4.028663       -0.000000  
    4          0.275624        4.444962        0.000000  
 --------------------------------------------------------
 --------------------------------------------------------
 Final gradient
  Atom          X               Y               Z
 --------------------------------------------------------
    1        -33.323163        7.985648        0.000000  
    2          5.120660      -16.459273        0.000000  
    3         27.926880        4.028663       -0.000000  
    4          0.275624        4.444962        0.000000  
 --------------------------------------------------------
 Analytic gradient from two-electron contribution:   CPU 107.83 s  wall 38.92 s

 Total ccman2 time:   CPU 300.55 s  wall 91.31 s


 --------------------------------------------------------------
             Orbital Energies (a.u.) and Symmetries
 --------------------------------------------------------------

 Alpha MOs, Restricted
 -- Occupied --                  
-490.05  -80.01  -65.19  -58.55  -58.54  -15.64   -9.87   -7.56
  1 A'    2 A'    3 A'    4 A'    5 A'    6 A'    7 A'    8 A'                 
 -7.480  -7.469  -5.449  -5.447 -58.544  -7.469  -5.448  -3.221
  9 A'   10 A'   11 A'   12 A'    1 A"    2 A"    3 A"   13 A'                 
 -3.215  -3.202  -1.194  -0.988  -0.767  -0.598  -0.530  -0.417
 14 A'   15 A'   16 A'   17 A'   18 A'   19 A'   20 A'   21 A'                 
 -0.403  -3.216  -3.202  -0.504  -0.388
 22 A'    4 A"    5 A"    6 A"    7 A"                                         
 -- Virtual --                   
  0.051   0.053   0.075   0.081   0.103   0.122   0.140   0.161
 23 A'   24 A'   25 A'   26 A'   27 A'   28 A'   29 A'   30 A'                 
  0.207   0.224   0.260   0.298   0.332   0.378   0.485   0.533
 31 A'   32 A'   33 A'   34 A'   35 A'   36 A'   37 A'   38 A'                 
  0.563   0.583   0.747   0.775   0.805   0.838   0.894   1.045
 39 A'   40 A'   41 A'   42 A'   43 A'   44 A'   45 A'   46 A'                 
  1.106   1.144   1.184   1.309   1.422   1.684   1.828   1.933
 47 A'   48 A'   49 A'   50 A'   51 A'   52 A'   53 A'   54 A'                 
  2.261   2.309   2.328   2.496   2.786   2.902   2.971   4.290
 55 A'   56 A'   57 A'   58 A'   59 A'   60 A'   61 A'   62 A'                 
  4.480   4.543   4.615   4.909   7.193   7.574   8.219   8.293
 63 A'   64 A'   65 A'   66 A'   67 A'   68 A'   69 A'   70 A'                 
 14.809  14.924  36.683  49.461 166.199 293.894 294.0011028.399
 71 A'   72 A'   73 A'   74 A'   75 A'   76 A'   77 A'   78 A'                 
  0.006   0.091   0.123   0.250   0.397   0.570   0.757   0.769
  8 A"    9 A"   10 A"   11 A"   12 A"   13 A"   14 A"   15 A"                 
  0.837   0.903   1.119   1.658   1.814   2.214   2.364   2.443
 16 A"   17 A"   18 A"   19 A"   20 A"   21 A"   22 A"   23 A"                 
  4.250   4.532   4.583   8.200  14.747 293.876
 24 A"   25 A"   26 A"   27 A"   28 A"   29 A"                                 

 Beta MOs, Restricted
 -- Occupied --                  
-490.05  -80.01  -65.19  -58.55  -58.54  -15.64   -9.87   -7.56
  1 A'    2 A'    3 A'    4 A'    5 A'    6 A'    7 A'    8 A'                 
 -7.480  -7.469  -5.449  -5.447 -58.544  -7.469  -5.448  -3.221
  9 A'   10 A'   11 A'   12 A'    1 A"    2 A"    3 A"   13 A'                 
 -3.215  -3.202  -1.194  -0.988  -0.767  -0.598  -0.530  -0.417
 14 A'   15 A'   16 A'   17 A'   18 A'   19 A'   20 A'   21 A'                 
 -0.403  -3.216  -3.202  -0.504  -0.388
 22 A'    4 A"    5 A"    6 A"    7 A"                                         
 -- Virtual --                   
  0.051   0.053   0.075   0.081   0.103   0.122   0.140   0.161
 23 A'   24 A'   25 A'   26 A'   27 A'   28 A'   29 A'   30 A'                 
  0.207   0.224   0.260   0.298   0.332   0.378   0.485   0.533
 31 A'   32 A'   33 A'   34 A'   35 A'   36 A'   37 A'   38 A'                 
  0.563   0.583   0.747   0.775   0.805   0.838   0.894   1.045
 39 A'   40 A'   41 A'   42 A'   43 A'   44 A'   45 A'   46 A'                 
  1.106   1.144   1.184   1.309   1.422   1.684   1.828   1.933
 47 A'   48 A'   49 A'   50 A'   51 A'   52 A'   53 A'   54 A'                 
  2.261   2.309   2.328   2.496   2.786   2.902   2.971   4.290
 55 A'   56 A'   57 A'   58 A'   59 A'   60 A'   61 A'   62 A'                 
  4.480   4.543   4.615   4.909   7.193   7.574   8.219   8.293
 63 A'   64 A'   65 A'   66 A'   67 A'   68 A'   69 A'   70 A'                 
 14.809  14.924  36.683  49.461 166.199 293.894 294.0011028.399
 71 A'   72 A'   73 A'   74 A'   75 A'   76 A'   77 A'   78 A'                 
  0.006   0.091   0.123   0.250   0.397   0.570   0.757   0.769
  8 A"    9 A"   10 A"   11 A"   12 A"   13 A"   14 A"   15 A"                 
  0.837   0.903   1.119   1.658   1.814   2.214   2.364   2.443
 16 A"   17 A"   18 A"   19 A"   20 A"   21 A"   22 A"   23 A"                 
  4.250   4.532   4.583   8.200  14.747 293.876
 24 A"   25 A"   26 A"   27 A"   28 A"   29 A"                                 
 --------------------------------------------------------------

          Ground-State Mulliken Net Atomic Charges

     Atom                 Charge (a.u.)
  ----------------------------------------
      1 Br                   -0.011578
      2 N                    -0.240123
      3 P                     0.332402
      4 H                    -0.080702
  ----------------------------------------
  Sum of atomic charges =     0.000000

 -----------------------------------------------------------------
                    Cartesian Multipole Moments
 -----------------------------------------------------------------
    Charge (ESU x 10^10)
                -0.0000
    Dipole Moment (Debye)
         X      -1.1799      Y      -1.9270      Z       0.0000
       Tot       2.2595
    Quadrupole Moments (Debye-Ang)
        XX     -34.1027     XY       1.9346     YY     -39.6513
        XZ      -0.0000     YZ       0.0000     ZZ     -37.1227
    Octopole Moments (Debye-Ang^2)
       XXX      37.6641    XXY      -7.1942    XYY      11.9661
       YYY      -3.1406    XXZ       0.0000    XYZ       0.0000
       YYZ       0.0000    XZZ       9.5416    YZZ      -0.7206
       ZZZ       0.0000
    Hexadecapole Moments (Debye-Ang^3)
      XXXX    -497.4061   XXXY       7.0533   XXYY     -94.3350
      XYYY       1.4929   YYYY     -88.7524   XXXZ      -0.0000
      XXYZ       0.0000   XYYZ      -0.0000   YYYZ       0.0000
      XXZZ     -89.5544   XYZZ       1.0707   YYZZ     -21.7277
      XZZZ      -0.0000   YZZZ       0.0000   ZZZZ     -46.5933
 -----------------------------------------------------------------
 DrvMan completing analytic gradient of the correlated energy
 Correlated dipole moment
            1
    1  -0.4642101
    2  -0.7581286
    3   0.0000000
 Energy read as -2968.659787132
 Full Analytical Gradient: (in a.u., or Hartree/Bohr)
             1             2             3             4
    1   -0.00002935    0.00013500   -0.00010353   -0.00000212
    2    0.00004531   -0.00003552   -0.00006829    0.00005849
    3   -0.00000000    0.00000000   -0.00000000    0.00000000
 Gradient time:  CPU 0.77 s  wall 0.82 s
 Geometry Optimization Parameters
   NAtoms,    NIC,     NZ,  NCons,   NDum,   NFix, NCnnct, MaxDiis
        4      14       4       0       0       0       0       0

 Cartesian Hessian Update
 Hessian Updated using BFGS Update


** GEOMETRY OPTIMIZATION IN DELOCALIZED INTERNAL COORDINATES **
   Searching for a Minimum

   Optimization Cycle:   4

                       Coordinates (Angstroms)
     ATOM                X               Y               Z
      1  Br        1.0258258042   -0.0787721464    0.0000000000
      2  N        -0.6773898009    0.7379817346    0.0000000000
      3  P        -2.0257049858   -0.1108769210    0.0000000000
      4  H        -1.5765071771   -1.4728730832    0.0000000000
   Point Group: cs    Number of degrees of freedom:     5


   Energy is  -2968.659787132

 Hessian Updated using BFGS Update

  5 Hessian modes will be used to form the next step
  Hessian Eigenvalues:
     0.147555    0.186268    0.219005    0.254653    0.502203

 Minimum Search - Taking Simple RFO Step
 Searching for Lamda that Minimizes Along All modes
 Value Taken    Lamda =   0.00000000
 Step Taken.  Stepsize is  0.000667

                             Maximum     Tolerance    Cnvgd?
         Gradient           0.000116      0.000300     YES
         Displacement       0.000430      0.001200     YES
         Energy change     -0.000002      0.000001      NO


                       Distance Matrix (Angstroms)
             Br(  1)   N (  2)   P (  3)
   N (  2)  1.888923
   P (  3)  3.051700  1.593272
   H (  4)  2.952229  2.386690  1.434159

 Final energy is   -2968.6597871324893     


 ******************************
 **  OPTIMIZATION CONVERGED  **
 ******************************

                       Coordinates (Angstroms)
     ATOM                X               Y               Z
      1  Br        1.0258258042   -0.0787721464    0.0000000000
      2  N        -0.6773898009    0.7379817346    0.0000000000
      3  P        -2.0257049858   -0.1108769210    0.0000000000
      4  H        -1.5765071771   -1.4728730832    0.0000000000

Z-matrix Print:
$molecule
0 1
Br
N  1 1.888923
P  2 1.593272 1 122.187303
H  3 1.434159 2 103.940292 1 -0.000000 0
$end


 --------------------------------------------------------------
             Orbital Energies (a.u.) and Symmetries
 --------------------------------------------------------------

 Alpha MOs, Restricted
 -- Occupied --                  
-490.05  -80.01  -65.19  -58.55  -58.54  -15.64   -9.87   -7.56
  1 A'    2 A'    3 A'    4 A'    5 A'    6 A'    7 A'    8 A'                 
 -7.480  -7.469  -5.449  -5.447 -58.544  -7.469  -5.448  -3.221
  9 A'   10 A'   11 A'   12 A'    1 A"    2 A"    3 A"   13 A'                 
 -3.215  -3.202  -1.194  -0.988  -0.767  -0.598  -0.530  -0.417
 14 A'   15 A'   16 A'   17 A'   18 A'   19 A'   20 A'   21 A'                 
 -0.403  -3.216  -3.202  -0.504  -0.388
 22 A'    4 A"    5 A"    6 A"    7 A"                                         
 -- Virtual --                   
  0.051   0.053   0.075   0.081   0.103   0.122   0.140   0.161
 23 A'   24 A'   25 A'   26 A'   27 A'   28 A'   29 A'   30 A'                 
  0.207   0.224   0.260   0.298   0.332   0.378   0.485   0.533
 31 A'   32 A'   33 A'   34 A'   35 A'   36 A'   37 A'   38 A'                 
  0.563   0.583   0.747   0.775   0.805   0.838   0.894   1.045
 39 A'   40 A'   41 A'   42 A'   43 A'   44 A'   45 A'   46 A'                 
  1.106   1.144   1.184   1.309   1.422   1.684   1.828   1.933
 47 A'   48 A'   49 A'   50 A'   51 A'   52 A'   53 A'   54 A'                 
  2.261   2.309   2.328   2.496   2.786   2.902   2.971   4.290
 55 A'   56 A'   57 A'   58 A'   59 A'   60 A'   61 A'   62 A'                 
  4.480   4.543   4.615   4.909   7.193   7.574   8.219   8.293
 63 A'   64 A'   65 A'   66 A'   67 A'   68 A'   69 A'   70 A'                 
 14.809  14.924  36.683  49.461 166.199 293.894 294.0011028.399
 71 A'   72 A'   73 A'   74 A'   75 A'   76 A'   77 A'   78 A'                 
  0.006   0.091   0.123   0.250   0.397   0.570   0.757   0.769
  8 A"    9 A"   10 A"   11 A"   12 A"   13 A"   14 A"   15 A"                 
  0.837   0.903   1.119   1.658   1.814   2.214   2.364   2.443
 16 A"   17 A"   18 A"   19 A"   20 A"   21 A"   22 A"   23 A"                 
  4.250   4.532   4.583   8.200  14.747 293.876
 24 A"   25 A"   26 A"   27 A"   28 A"   29 A"                                 

 Beta MOs, Restricted
 -- Occupied --                  
-490.05  -80.01  -65.19  -58.55  -58.54  -15.64   -9.87   -7.56
  1 A'    2 A'    3 A'    4 A'    5 A'    6 A'    7 A'    8 A'                 
 -7.480  -7.469  -5.449  -5.447 -58.544  -7.469  -5.448  -3.221
  9 A'   10 A'   11 A'   12 A'    1 A"    2 A"    3 A"   13 A'                 
 -3.215  -3.202  -1.194  -0.988  -0.767  -0.598  -0.530  -0.417
 14 A'   15 A'   16 A'   17 A'   18 A'   19 A'   20 A'   21 A'                 
 -0.403  -3.216  -3.202  -0.504  -0.388
 22 A'    4 A"    5 A"    6 A"    7 A"                                         
 -- Virtual --                   
  0.051   0.053   0.075   0.081   0.103   0.122   0.140   0.161
 23 A'   24 A'   25 A'   26 A'   27 A'   28 A'   29 A'   30 A'                 
  0.207   0.224   0.260   0.298   0.332   0.378   0.485   0.533
 31 A'   32 A'   33 A'   34 A'   35 A'   36 A'   37 A'   38 A'                 
  0.563   0.583   0.747   0.775   0.805   0.838   0.894   1.045
 39 A'   40 A'   41 A'   42 A'   43 A'   44 A'   45 A'   46 A'                 
  1.106   1.144   1.184   1.309   1.422   1.684   1.828   1.933
 47 A'   48 A'   49 A'   50 A'   51 A'   52 A'   53 A'   54 A'                 
  2.261   2.309   2.328   2.496   2.786   2.902   2.971   4.290
 55 A'   56 A'   57 A'   58 A'   59 A'   60 A'   61 A'   62 A'                 
  4.480   4.543   4.615   4.909   7.193   7.574   8.219   8.293
 63 A'   64 A'   65 A'   66 A'   67 A'   68 A'   69 A'   70 A'                 
 14.809  14.924  36.683  49.461 166.199 293.894 294.0011028.399
 71 A'   72 A'   73 A'   74 A'   75 A'   76 A'   77 A'   78 A'                 
  0.006   0.091   0.123   0.250   0.397   0.570   0.757   0.769
  8 A"    9 A"   10 A"   11 A"   12 A"   13 A"   14 A"   15 A"                 
  0.837   0.903   1.119   1.658   1.814   2.214   2.364   2.443
 16 A"   17 A"   18 A"   19 A"   20 A"   21 A"   22 A"   23 A"                 
  4.250   4.532   4.583   8.200  14.747 293.876
 24 A"   25 A"   26 A"   27 A"   28 A"   29 A"                                 
 --------------------------------------------------------------

          Ground-State Mulliken Net Atomic Charges

     Atom                 Charge (a.u.)
  ----------------------------------------
      1 Br                   -0.011578
      2 N                    -0.240123
      3 P                     0.332402
      4 H                    -0.080702
  ----------------------------------------
  Sum of atomic charges =     0.000000

 -----------------------------------------------------------------
                    Cartesian Multipole Moments
 -----------------------------------------------------------------
    Charge (ESU x 10^10)
                -0.0000
    Dipole Moment (Debye)
         X      -1.1799      Y      -1.9270      Z       0.0000
       Tot       2.2595
    Quadrupole Moments (Debye-Ang)
        XX     -34.1027     XY       1.9346     YY     -39.6513
        XZ      -0.0000     YZ       0.0000     ZZ     -37.1227
    Octopole Moments (Debye-Ang^2)
       XXX      37.6641    XXY      -7.1942    XYY      11.9661
       YYY      -3.1406    XXZ       0.0000    XYZ       0.0000
       YYZ       0.0000    XZZ       9.5416    YZZ      -0.7206
       ZZZ       0.0000
    Hexadecapole Moments (Debye-Ang^3)
      XXXX    -497.4061   XXXY       7.0533   XXYY     -94.3350
      XYYY       1.4929   YYYY     -88.7524   XXXZ      -0.0000
      XXYZ       0.0000   XYYZ      -0.0000   YYYZ       0.0000
      XXZZ     -89.5544   XYZZ       1.0707   YYZZ     -21.7277
      XZZZ      -0.0000   YZZZ       0.0000   ZZZZ     -46.5933
 -----------------------------------------------------------------
Archival summary:
1\1\garfield\OPT\ProcedureUnspecified\BasisUnspecified\r1111\taweetha\WedNov2822:57:382018WedNov2822:57:382018\0\\#,OPT,ProcedureUnspecified,BasisUnspecified,\\0,1\Br\N,1,1.88892\P,2,1.59327,1,122.187\H,3,1.43416,2,103.94,1,-0,0\\HF=-2968.06942\\@

 Total job time:  401.66s(wall), 1254.18s(cpu) 
 Wed Nov 28 22:57:38 2018

        *************************************************************
        *                                                           *
        *  Thank you very much for using Q-Chem.  Have a nice day.  *
        *                                                           *
        *************************************************************
