# Supplementary material for: Geometric and energetic data from ab initio calculations of haloethene, haloimine, halomethylenephosphine, haloiminophosphine, halodiazene, halodiphosphene and halocyclopropane
Source: Data Brief. 2019 Nov 2;27:104738. doi: 10.1016/j.dib.2019.104738 (PMC6861602; doi:10.1016/j.dib.2019.104738)
Supplement: Multimedia component 7 [file mmc7.zip › NP/CCSD/BrENPIE.out]

Q-Chem Developer Version!
                  Welcome to Q-Chem
     A Quantum Leap Into The Future Of Chemistry


 Q-Chem 5.1, Q-Chem, Inc., Pleasanton, CA (2018)

 Yihan Shao,  Zhengting Gan,  E. Epifanovsky,  A. T. B. Gilbert,  M. Wormit,  
 J. Kussmann,  A. W. Lange,  A. Behn,  Jia Deng,  Xintian Feng,  D. Ghosh,  
 M. Goldey,  P. R. Horn,  L. D. Jacobson,  I. Kaliman,  T. Kus,  A. Landau,  
 Jie Liu,  E. I. Proynov,  R. M. Richard,  R. P. Steele,  E. J. Sundstrom,  
 H. L. Woodcock III,  P. M. Zimmerman,  D. Zuev,  B. Albrecht,  E. Alguire,  
 S. A. Baeppler,  D. Barton,  Z. Benda,  Y. A. Bernard,  E. J. Berquist,  
 K. B. Bravaya,  H. Burton,  D. Casanova,  Chun-Min Chang,  Yunqing Chen,  
 A. Chien,  K. D. Closser,  M. P. Coons,  S. Coriani,  S. Dasgupta,  
 A. L. Dempwolff,  M. Diedenhofen,  Hainam Do,  R. G. Edgar,  Po-Tung Fang,  
 S. Faraji,  S. Fatehi,  Qingguo Feng,  K. D. Fenk,  J. Fosso-Tande,  
 Qinghui Ge,  A. Ghysels,  G. Gidofalvi,  J. Gomes,  J. Gonthier,  A. Gunina,  
 D. Hait,  M. W. D. Hanson-Heine,  P. H. P. Harbach,  A. W. Hauser,  
 J. E. Herr,  E. G. Hohenstein,  Z. C. Holden,  Kerwin Hui,  B. C. Huynh,  
 T.-C. Jagau,  Hyunjun Ji,  B. Kaduk,  K. Khistyaev,  Jaehoon Kim,  
 P. Klunzinger,  K. Koh,  D. Kosenkov,  L. Koulias,  T. Kowalczyk,  
 C. M. Krauter,  A. Kunitsa,  Ka Un Lao,  A. Laurent,  K. V. Lawler,  
 Joonho Lee,  D. Lefrancois,  S. Lehtola,  D. S. Levine,  Yi-Pei Li,  
 You-Sheng Lin,  Fenglai Liu,  E. Livshits,  A. Luenser,  P. Manohar,  
 E. Mansoor,  S. F. Manzer,  Shan-Ping Mao,  Yuezhi Mao,  N. Mardirossian,  
 A. V. Marenich,  T. Markovich,  L. A. Martinez-Martinez,  S. A. Maurer,  
 N. J. Mayhall,  S. C. McKenzie,  J.-M. Mewes,  A. F. Morrison,  
 J. W. Mullinax,  K. Nanda,  T. S. Nguyen-Beck,  R. Olivares-Amaya,  
 J. A. Parkhill,  T. M. Perrine,  F. Plasser,  P. Pokhilko,  S. Prager,  
 A. Prociuk,  E. Ramos,  D. R. Rehn,  F. Rob,  M. Schneider,  N. Sergueev,  
 S. M. Sharada,  S. Sharma,  D. W. Small,  T. Stauch,  T. Stein,  
 Yu-Chuan Su,  A. J. W. Thom,  A. Tkatchenko,  T. Tsuchimochi,  N. M. Tubman,  
 L. Vogt,  M. L. Vidal,  O. Vydrov,  M. A. Watson,  J. Wenzel,  
 M. de Wergifosse,  T. A. Wesolowski,  A. White,  J. Witte,  A. Yamada,  
 Jun Yang,  K. Yao,  S. Yeganeh,  S. R. Yost,  Zhi-Qiang You,  A. Zech,  
 Igor Ying Zhang,  Xing Zhang,  Yan Zhao,  Ying Zhu,  B. R. Brooks,  
 G. K. L. Chan,  C. J. Cramer,  M. S. Gordon,  W. J. Hehre,  A. Klamt,  
 M. W. Schmidt,  C. D. Sherrill,  D. G. Truhlar,  A. Aspuru-Guzik,  R. Baer,  
 A. T. Bell,  N. A. Besley,  Jeng-Da Chai,  A. E. DePrince, III,  
 R. A. DiStasio Jr.,  A. Dreuw,  B. D. Dunietz,  T. R. Furlani,  
 Chao-Ping Hsu,  Yousung Jung,  Jing Kong,  D. S. Lambrecht,  WanZhen Liang,  
 C. Ochsenfeld,  V. A. Rassolov,  L. V. Slipchenko,  J. E. Subotnik,  
 T. Van Voorhis,  J. M. Herbert,  A. I. Krylov,  P. M. W. Gill,  M. Head-Gordon

 Contributors to earlier versions of Q-Chem not listed above: 
 R. D. Adamson,  B. Austin,  J. Baker,  G. J. O. Beran,  K. Brandhorst,  
 S. T. Brown,  E. F. C. Byrd,  A. K. Chakraborty,  C.-L. Cheng,  
 Siu Hung Chien,  D. M. Chipman,  D. L. Crittenden,  H. Dachsel,  
 R. J. Doerksen,  A. D. Dutoi,  L. Fusti-Molnar,  W. A. Goddard III,  
 A. Golubeva-Zadorozhnaya,  S. R. Gwaltney,  G. Hawkins,  A. Heyden,  
 S. Hirata,  G. Kedziora,  F. J. Keil,  C. Kelley,  Jihan Kim,  R. A. King,  
 R. Z. Khaliullin,  P. P. Korambath,  W. Kurlancheek,  A. M. Lee,  M. S. Lee,  
 S. V. Levchenko,  Ching Yeh Lin,  D. Liotard,  R. C. Lochan,  I. Lotan,  
 P. E. Maslen,  N. Nair,  D. P. O'Neill,  D. Neuhauser,  E. Neuscamman,  
 C. M. Oana,  R. Olson,  B. Peters,  R. Peverati,  P. A. Pieniazek,  
 Y. M. Rhee,  J. Ritchie,  M. A. Rohrdanz,  E. Rosta,  N. J. Russ,  
 H. F. Schaefer III,  N. E. Schultz,  N. Shenvi,  A. C. Simmonett,  A. Sodt,  
 D. Stuck,  K. S. Thanthiriwatte,  V. Vanovschi,  Tao Wang,  A. Warshel,  
 C. F. Williams,  Q. Wu,  X. Xu,  W. Zhang

 Please cite Q-Chem as follows:
 Y. Shao et al., Mol. Phys. 113, 184-215 (2015)
 DOI: 10.1080/00268976.2014.952696

 Q-Chem 5.1.2 for Intel X86 EM64T Linux

 Parts of Q-Chem use Armadillo 8.300.2 (Tropical Shenanigans).
 http://arma.sourceforge.net/

 Q-Chem begins on Wed Nov 28 23:36:08 2018  

Host: 
0

     Scratch files written to /scratch/taweetham/qchem6999//
Input Ideriv = 1
Curr. Ideriv = -1
Max.  Ideriv = 1

Checking the input file for inconsistencies... 	...done.

--------------------------------------------------------------
User input:
--------------------------------------------------------------
Br=I_Z.out
$molecule
0 1
I 
P  1 2.536509
N  2 1.558875 1 113.481194
Br 3 1.855519 2 133.926841 1 -0.000000 0
$end

$rem
   JOB_TYPE	OPTIMIZATION
   BASIS	6-311++G**
   METHOD	ccsd
   MEM_TOTAL	31000
   N_FROZEN_CORE      FC
$end


--------------------------------------------------------------
 ----------------------------------------------------------------
             Standard Nuclear Orientation (Angstroms)
    I     Atom           X                Y                Z
 ----------------------------------------------------------------
    1      I       1.6890123824    -0.3040127989    -0.0000000000
    2      P       0.0476685980     1.6298611599     0.0000000000
    3      N      -1.4443485258     1.1782239518     0.0000000000
    4      Br     -2.2892070159    -0.4737944777    -0.0000000000
 ----------------------------------------------------------------
 Molecular Point Group                 Cs    NOp =  2
 Largest Abelian Subgroup              Cs    NOp =  2
 Nuclear Repulsion Energy =   662.8925694721 hartrees
 There are       55 alpha and       55 beta electrons
 Requested basis set is 6-311++G(d,p)
 There are 62 shells and 162 basis functions
 Total memory of 31000MB is distributed as follows: 
   QALLOC including MEM_STATIC uses 192MB
   MEM_STATIC is set to 192MB
   CCMAN JOB total memory use is  30808MB
 Warning: actual memory use might exceed 31000MB

 Total QAlloc Memory Limit    192 MB
 Mega-Array Size       188 MB
 MEM_STATIC part       192 MB
 A cutoff of  1.0D-14 yielded   1536 shell pairs
 There are     11195 function pairs (     12633 Cartesian)

 -------------------------------------------------------
 OpenMP Integral Computing Module                       
 Release: version 1.0, May 2013, Q-Chem Inc. Pittsburgh 
 -------------------------------------------------------
 Integral Job Info:
 Integral job number is                      11
 Integral operator is                         1
 short-range coefficients                     0
 long-range coefficients              100000000
 Omega coefficients                           0
 if combine SR and LR in K                    0
 Integral screening is                        0
 Integral computing path is                   2
 max size of driver memory is            800000
 size of driver memory is                593474
 size of scratch memory is             29623520
 max col of scratch BK array               1296
 max len of scratch array in speh3          155
 max len of scratch index in speh4           18
 max int batch size is                      520
 min int batch size is                       52
 fixed nKL is                                45
 max L of basis functions is                  2
 order of int derivative is                   0
 number of shells is                         62
 number of basis is                         172
 number of cartesian basis is               172
 number of contracted shell pairs          1536
 number of primitive shell pairs           3537
 maxK2 (contraction) of shell pair           36
 max number of K2 of shell pair               1
 max number of CS2 of shell pair            235
 max number of PS2 of shell pair            235
 mem total for path MDJ                  528028
 -------------------------------------------------------
 Smallest overlap matrix eigenvalue = 2.37E-03

 Scale SEOQF with 1.000000e-01/1.000000e-01/1.000000e-01

 Standard Electronic Orientation quadrupole field applied
 Nucleus-field energy     =     0.0000000169 hartrees
 Guess from superposition of atomic densities
 Warning:  Energy on first SCF cycle will be non-variational
 SAD guess density has 110.000000 electrons

 -----------------------------------------------------------------------
  General SCF calculation program by
  Eric Jon Sundstrom, Paul Horn, Yuezhi Mao, Dmitri Zuev, Alec White,
  David Stuck, Shaama M.S., Shane Yost, Joonho Lee, David Small,
  Daniel Levine, Susi Lehtola, Hugh Burton, Evgeny Epifanovsky
 -----------------------------------------------------------------------
 Hartree-Fock
 using 4 threads for integral computing
 -------------------------------------------------------
 OpenMP Integral computing Module                
 Release: version 2.0, May 2017, Q-Chem Inc. Pleasanton 
 -------------------------------------------------------
 A restricted SCF calculation will be
 performed using DIIS
 SCF converges when DIIS error is below 1.0e-08
 ---------------------------------------
  Cycle       Energy         DIIS error
 ---------------------------------------
    1   -9884.6618903269      3.45e-02  
    2   -9884.2793040028      3.46e-03  
    3   -9884.3232275876      1.88e-03  
    4   -9884.3380029255      4.69e-04  
    5   -9884.3395752019      2.79e-04  
    6   -9884.3399880199      9.61e-05  
    7   -9884.3400959301      4.89e-05  
    8   -9884.3401201433      2.26e-05  
    9   -9884.3401262250      8.22e-06  
   10   -9884.3401274763      3.30e-06  
   11   -9884.3401276493      1.44e-06  
   12   -9884.3401276749      4.49e-07  
   13   -9884.3401276777      8.31e-08  
   14   -9884.3401276776      2.50e-08  
   15   -9884.3401276777      8.48e-09  Convergence criterion met
 ---------------------------------------
 SCF time:   CPU 19.11s  wall 6.00s 
 SCF   energy in the final basis set =    -9884.3401276777
 Total energy in the final basis set =    -9884.3401276777


 ------------------------------------------------------------------------------

   CCMAN2: suite of methods based on coupled cluster
           and equation of motion theories.

   Components:
   * libvmm-1.3-trunk
     by Evgeny Epifanovsky, Ilya Kaliman.
   * libtensor-2.5-trunk
     by Evgeny Epifanovsky, Michael Wormit, Dmitry Zuev, Sam Manzer, 
        Ilya Kaliman.
   * libcc-2.5-trunk
     by Evgeny Epifanovsky, Arik Landau, Tomasz Kus, Kirill Khistyaev, 
        Dmitry Zuev, Prashant Manohar, Xintian Feng, Anna Krylov, 
        Matthew Goldey, Alec White, Thomas Jagau, Kaushik Nanda, 
        Anastasia Gunina, Alexander Kunitsa, Joonho Lee.

   CCMAN original authors:
   Anna I. Krylov, C. David Sherrill, Steven R. Gwaltney,
   Edward F. C. Byrd (2000)
   Sergey V. Levchenko, Lyudmila V. Slipchenko, Tao Wang,
   Ana-Maria C. Cristian (2003)
   Piotr A. Pieniazek, C. Melania Oana, Evgeny Epifanovsky (2007)
   Prashant Manohar (2009)

 ------------------------------------------------------------------------------


 Allocating and initializing 30808MB of RAM...
 Calculation will run on 4 cores.


 Alpha MOs, Restricted
 -- Occupied --                  
******* -490.08 -180.87 -169.68 -169.68 -169.68  -80.06  -65.21
  1 A'    2 A'    3 A'    4 A'    1 A"    5 A'    6 A'    7 A'                 
-58.570 -58.567 -58.567 -37.924 -33.112 -33.109 -33.108 -24.296
  8 A'    2 A"    9 A'   10 A'   11 A'    3 A"   12 A'   13 A'                 
-24.295 -24.294 -24.292 -24.292 -15.651  -9.888  -7.601  -7.504
  4 A"   14 A'    5 A"   15 A'   16 A'   17 A'   18 A'   19 A'                 
 -7.492  -7.491  -7.241  -5.494  -5.492  -5.491  -5.473  -5.464
  6 A"   20 A'   21 A'   22 A'    7 A"   23 A'   24 A'    8 A"                 
 -5.464  -3.245  -3.239  -3.239  -3.224  -3.224  -2.395  -2.392
 25 A'   26 A'    9 A"   27 A'   10 A"   28 A'   29 A'   11 A"                 
 -2.391  -2.382  -2.382  -1.222  -1.017  -0.869  -0.721  -0.581
 30 A'   12 A"   31 A'   32 A'   33 A'   34 A'   35 A'   36 A'                 
 -0.557  -0.534  -0.426  -0.420  -0.393  -0.379  -0.379
 37 A'   13 A"   38 A'   14 A"   39 A'   40 A'   15 A"                         
 -- Virtual --                   
 -0.000   0.024   0.055   0.071   0.082   0.087   0.093   0.117
 16 A"   41 A'   42 A'   43 A'   44 A'   17 A"   45 A'   18 A"                 
  0.118   0.138   0.156   0.205   0.246   0.246   0.281   0.293
 46 A'   47 A'   48 A'   49 A'   19 A"   50 A'   51 A'   52 A'                 
  0.335   0.340   0.357   0.384   0.387   0.461   0.481   0.542
 20 A"   53 A'   54 A'   55 A'   21 A"   56 A'   57 A'   58 A'                 
  0.554   0.562   0.565   0.581   0.598   0.653   0.677   0.747
 22 A"   59 A'   23 A"   24 A"   60 A'   61 A'   62 A'   25 A"                 
  0.751   0.752   0.793   0.819   0.856   0.887   0.894   0.908
 63 A'   26 A"   64 A'   65 A'   66 A'   27 A"   67 A'   28 A"                 
  1.075   1.111   1.117   1.130   1.211   1.327   1.410   1.543
 68 A'   29 A"   69 A'   70 A'   71 A'   72 A'   73 A'   30 A"                 
  1.575   1.626   1.774   1.851   1.917   2.199   2.253   2.321
 74 A'   75 A'   31 A"   76 A'   77 A'   32 A"   78 A'   79 A'                 
  2.322   2.405   2.453   2.757   2.949   4.237   4.264   4.478
 33 A"   80 A'   34 A"   81 A'   82 A'   35 A"   83 A'   84 A'                 
  4.485   4.498   4.501   4.512   4.513   4.533   4.569   4.611
 36 A"   37 A"   85 A'   38 A"   86 A'   87 A'   39 A"   88 A'                 
  4.635   4.750   4.896   6.534   6.557   6.576   7.201   7.523
 89 A'   90 A'   91 A'   40 A"   92 A'   93 A'   94 A'   95 A'                 
  8.180   8.200   8.265  14.705  14.797  14.916  28.858  29.532
 41 A"   96 A'   97 A'   42 A"   98 A'   99 A'  100 A'   43 A"                 
 29.550  29.567  29.880  29.884  29.886  29.897  29.962  36.668
101 A'  102 A'   44 A"  103 A'   45 A"  104 A'  105 A'  106 A'                 
 49.462 130.594 130.607 130.625 154.259 166.143 293.854 293.871
107 A'   46 A"  108 A'  109 A'  110 A'  111 A'   47 A"  112 A'                 
293.9741028.4051912.176
113 A'  114 A'  115 A'                                                         

 Beta MOs, Restricted
 -- Occupied --                  
******* -490.08 -180.87 -169.68 -169.68 -169.68  -80.06  -65.21
  1 A'    2 A'    3 A'    4 A'    1 A"    5 A'    6 A'    7 A'                 
-58.570 -58.567 -58.567 -37.924 -33.112 -33.109 -33.108 -24.296
  8 A'    2 A"    9 A'   10 A'   11 A'    3 A"   12 A'   13 A'                 
-24.295 -24.294 -24.292 -24.292 -15.651  -9.888  -7.601  -7.504
  4 A"   14 A'    5 A"   15 A'   16 A'   17 A'   18 A'   19 A'                 
 -7.492  -7.491  -7.241  -5.494  -5.492  -5.491  -5.473  -5.464
  6 A"   20 A'   21 A'   22 A'    7 A"   23 A'   24 A'    8 A"                 
 -5.464  -3.245  -3.239  -3.239  -3.224  -3.224  -2.395  -2.392
 25 A'   26 A'    9 A"   27 A'   10 A"   28 A'   29 A'   11 A"                 
 -2.391  -2.382  -2.382  -1.222  -1.017  -0.869  -0.721  -0.581
 30 A'   12 A"   31 A'   32 A'   33 A'   34 A'   35 A'   36 A'                 
 -0.557  -0.534  -0.426  -0.420  -0.393  -0.379  -0.379
 37 A'   13 A"   38 A'   14 A"   39 A'   40 A'   15 A"                         
 -- Virtual --                   
 -0.000   0.024   0.055   0.071   0.082   0.087   0.093   0.117
 16 A"   41 A'   42 A'   43 A'   44 A'   17 A"   45 A'   18 A"                 
  0.118   0.138   0.156   0.205   0.246   0.246   0.281   0.293
 46 A'   47 A'   48 A'   49 A'   19 A"   50 A'   51 A'   52 A'                 
  0.335   0.340   0.357   0.384   0.387   0.461   0.481   0.542
 20 A"   53 A'   54 A'   55 A'   21 A"   56 A'   57 A'   58 A'                 
  0.554   0.562   0.565   0.581   0.598   0.653   0.677   0.747
 22 A"   59 A'   23 A"   24 A"   60 A'   61 A'   62 A'   25 A"                 
  0.751   0.752   0.793   0.819   0.856   0.887   0.894   0.908
 63 A'   26 A"   64 A'   65 A'   66 A'   27 A"   67 A'   28 A"                 
  1.075   1.111   1.117   1.130   1.211   1.327   1.410   1.543
 68 A'   29 A"   69 A'   70 A'   71 A'   72 A'   73 A'   30 A"                 
  1.575   1.626   1.774   1.851   1.917   2.199   2.253   2.321
 74 A'   75 A'   31 A"   76 A'   77 A'   32 A"   78 A'   79 A'                 
  2.322   2.405   2.453   2.757   2.949   4.237   4.264   4.478
 33 A"   80 A'   34 A"   81 A'   82 A'   35 A"   83 A'   84 A'                 
  4.485   4.498   4.501   4.512   4.513   4.533   4.569   4.611
 36 A"   37 A"   85 A'   38 A"   86 A'   87 A'   39 A"   88 A'                 
  4.635   4.750   4.896   6.534   6.557   6.576   7.201   7.523
 89 A'   90 A'   91 A'   40 A"   92 A'   93 A'   94 A'   95 A'                 
  8.180   8.200   8.265  14.705  14.797  14.916  28.858  29.532
 41 A"   96 A'   97 A'   42 A"   98 A'   99 A'  100 A'   43 A"                 
 29.550  29.567  29.880  29.884  29.886  29.897  29.962  36.668
101 A'  102 A'   44 A"  103 A'   45 A"  104 A'  105 A'  106 A'                 
 49.462 130.594 130.607 130.625 154.259 166.143 293.854 293.871
107 A'   46 A"  108 A'  109 A'  110 A'  111 A'   47 A"  112 A'                 
293.9741028.4051912.176
113 A'  114 A'  115 A'                                                         

 Occupation and symmetry of molecular orbitals

 Point group: Cs (2 irreducible representations).

                           A'   A"    All 
 ------------------------------------------
 All molecular orbitals:
  - Alpha                  115  47    162 
  - Beta                   115  47    162 
 ------------------------------------------
 Alpha orbitals:
  - Frozen occupied        25   8     33  
  - Active occupied        15   7     22  
  - Active virtual         75   32    107 
  - Frozen virtual         0    0     0   
 ------------------------------------------
 Beta orbitals:
  - Frozen occupied        25   8     33  
  - Active occupied        15   7     22  
  - Active virtual         75   32    107 
  - Frozen virtual         0    0     0   
 ------------------------------------------

 Import integrals:   CPU 0.00 s  wall 0.00 s

 Import integrals:   CPU 114.77 s  wall 30.75 s

 MP2 amplitudes:   CPU 0.18 s  wall 0.13 s

Running a double precision version
           CCSD T amplitudes will be solved using DIIS.

           Start     Size      MaxIter   EConv     TConv     
           3         7         100       1.00e-07  1.00e-05  
 ------------------------------------------------------------------------------
           Energy (a.u.)   Ediff      Tdiff       Comment
 ------------------------------------------------------------------------------
         -9885.12272653                           
     1   -9885.09517521   2.76e-02   8.22e-01     
     2   -9885.12273126   2.76e-02   1.18e-01     
     3   -9885.12001941   2.71e-03   5.33e-02     
     4   -9885.12281770   2.80e-03   2.19e-02     Switched to DIIS steps.
     5   -9885.12386084   1.04e-03   1.31e-02     
     6   -9885.12392818   6.73e-05   3.26e-03     
     7   -9885.12394538   1.72e-05   1.82e-03     
     8   -9885.12395838   1.30e-05   5.11e-04     
     9   -9885.12396070   2.31e-06   2.94e-04     
    10   -9885.12395999   7.07e-07   7.79e-05     
    11   -9885.12396026   2.74e-07   2.95e-05     
    12   -9885.12396014   1.22e-07   1.65e-05     
    13   -9885.12396012   1.57e-08   6.75e-06     
 ------------------------------------------------------------------------------
         -9885.12396012                           CCSD T converged.

End of double precision
 SCF energy                 = -9884.34012768
 MP2 energy                 = -9885.12272653
 CCSD correlation energy     =    -0.78383245
 CCSD total energy           = -9885.12396012

 CCSD  T1^2 = 0.0193  T2^2 = 0.2962  Leading amplitudes:

 Amplitude    Orbitals with energies
 -0.0460       14 (A") A                 ->    16 (A") A                  
              -0.4201                         -0.0005                     
 -0.0460       14 (A") B                 ->    16 (A") B                  
              -0.4201                         -0.0005                     
  0.0265       38 (A') A                 ->    41 (A') A                  
              -0.4264                          0.0239                     
  0.0265       38 (A') B                 ->    41 (A') B                  
              -0.4264                          0.0239                     

 Amplitude    Orbitals with energies
 -0.0571       13 (A") A     13 (A") B   ->    16 (A") A     16 (A") B    
              -0.5338       -0.5338           -0.0005       -0.0005       
  0.0571       13 (A") A     13 (A") B   ->    16 (A") B     16 (A") A    
              -0.5338       -0.5338           -0.0005       -0.0005       
  0.0571       13 (A") B     13 (A") A   ->    16 (A") A     16 (A") B    
              -0.5338       -0.5338           -0.0005       -0.0005       
 -0.0571       13 (A") B     13 (A") A   ->    16 (A") B     16 (A") A    
              -0.5338       -0.5338           -0.0005       -0.0005       

 Computing CCSD intemediates for later calculations in double precision
 Finished.

Running a double precision version
           CCSD Lambda amplitudes will be solved using DIIS.
           Start     Size      MaxIter   EConv     LConv     
           3         7         100       1.00e-07  1.00e-05  
 ------------------------------------------------------------------------------
            Enorm      Ldiff       Comment
 ------------------------------------------------------------------------------
     1     6.16e-02   4.42e-02     
     2     1.81e-02   6.59e-03     
     3     8.02e-03   1.77e-03     
     4     4.76e-03   1.46e-03     Switched to DIIS steps.
     5     1.54e-03   8.82e-04     
     6     7.83e-04   2.61e-04     
     7     2.65e-04   8.50e-05     
     8     1.25e-04   6.39e-06     
     9     4.68e-05   1.30e-06     
    10     2.25e-05   5.34e-07     
    11     1.15e-05   2.26e-08     
    12     5.45e-06   8.60e-08     
    13     2.43e-06   2.34e-07     
    14     1.04e-06   8.82e-08     
    15     5.26e-07   8.92e-08     
    16     2.61e-07   4.53e-08     
    17     1.32e-07   2.12e-08     
    18     6.20e-08   8.10e-09     
 ------------------------------------------------------------------------------
                                   CCSD Lambda converged.

 Computing density matrices in double precision...
           Orbital response amplitudes will be solved using DIIS.
           Start     Size      MaxIter   EConv     LConv     
           3         7         100       1.00e-06  1.00e-06  
 ------------------------------------------------------------------------------
            Enorm      Ldiff       Comment
 ------------------------------------------------------------------------------
     1     1.21e-01   2.05e-03     
     2     1.14e-01   1.02e-02     
     3     1.34e-01   2.80e-02     
     4     1.23e-02   5.63e-02     Switched to DIIS steps.
     5     5.80e-03   8.95e-04     
     6     1.24e-03   3.24e-04     
     7     1.30e-03   3.43e-04     
     8     2.18e-04   3.10e-04     
     9     6.79e-05   4.28e-05     
    10     2.72e-05   9.24e-06     
    11     7.42e-06   7.89e-07     
    12     1.89e-06   3.96e-07     
    13     6.03e-07   1.02e-07     
 ------------------------------------------------------------------------------
                                   Orbital response converged.

 Computing density matrices... Done.
 CCSD calculation:   CPU 1354.73 s  wall 349.89 s

 Transferring MO TPDM to AO TPDM
 Transferring g2_o1o1o1o1
 Transferring g2_o1o1o1v1
 Transferring g2_o1o1v1v1
 Transferring g2_o1v1o1v1
 Transferring g2_o1v1v1v1
 Transferring g2_v1v1v1v1
 Adding separable TPDM
 Computing TPDM gradient
 --------------------------------------------------------
 2e gradient
  Atom          X               Y               Z
 --------------------------------------------------------
    1        -64.379377       29.171069       -0.000000  
    2         -1.842974      -42.247164        0.000000  
    3         14.547948      -16.253457       -0.000000  
    4         51.674403       29.329552        0.000000  
 --------------------------------------------------------
 --------------------------------------------------------
 Final gradient
  Atom          X               Y               Z
 --------------------------------------------------------
    1        -64.379377       29.171069       -0.000000  
    2         -1.842974      -42.247164        0.000000  
    3         14.547948      -16.253457       -0.000000  
    4         51.674403       29.329552        0.000000  
 --------------------------------------------------------
 Analytic gradient from two-electron contribution:   CPU 567.82 s  wall 191.72 s

 Total ccman2 time:   CPU 2042.37 s  wall 574.08 s


 --------------------------------------------------------------
             Orbital Energies (a.u.) and Symmetries
 --------------------------------------------------------------

 Alpha MOs, Restricted
 -- Occupied --                  
******* -490.08 -180.87 -169.68 -169.68  -80.06  -65.21  -58.57
  1 A'    2 A'    3 A'    4 A'    5 A'    6 A'    7 A'    8 A'                 
-58.567 -37.924 -33.112 -33.108 -24.296 -24.294 -24.292 -15.651
  9 A'   10 A'   11 A'   12 A'   13 A'   14 A'   15 A'   16 A'                 
 -9.888  -7.601  -7.504  -7.491  -7.241  -5.494  -5.491  -5.473
 17 A'   18 A'   19 A'   20 A'   21 A'   22 A'   23 A'   24 A'                 
 -5.464-169.676 -58.567 -33.109 -24.295 -24.292  -7.492  -5.492
 25 A'    1 A"    2 A"    3 A"    4 A"    5 A"    6 A"    7 A"                 
 -5.464  -3.245  -3.239  -3.224  -2.395  -2.391  -2.382  -1.222
  8 A"   26 A'   27 A'   28 A'   29 A'   30 A'   31 A'   32 A'                 
 -1.017  -0.869  -0.721  -0.581  -0.557  -0.426  -0.393  -0.379
 33 A'   34 A'   35 A'   36 A'   37 A'   38 A'   39 A'   40 A'                 
 -3.239  -3.224  -2.392  -2.382  -0.534  -0.420  -0.379
  9 A"   10 A"   11 A"   12 A"   13 A"   14 A"   15 A"                         
 -- Virtual --                   
  0.024   0.055   0.071   0.082   0.093   0.118   0.138   0.156
 41 A'   42 A'   43 A'   44 A'   45 A'   46 A'   47 A'   48 A'                 
  0.205   0.246   0.281   0.293   0.340   0.357   0.384   0.461
 49 A'   50 A'   51 A'   52 A'   53 A'   54 A'   55 A'   56 A'                 
  0.481   0.542   0.562   0.598   0.653   0.677   0.751   0.793
 57 A'   58 A'   59 A'   60 A'   61 A'   62 A'   63 A'   64 A'                 
  0.819   0.856   0.894   1.075   1.117   1.130   1.211   1.327
 65 A'   66 A'   67 A'   68 A'   69 A'   70 A'   71 A'   72 A'                 
  1.410   1.575   1.626   1.851   1.917   2.253   2.321   2.405
 73 A'   74 A'   75 A'   76 A'   77 A'   78 A'   79 A'   80 A'                 
  2.757   2.949   4.264   4.478   4.501   4.513   4.533   4.611
 81 A'   82 A'   83 A'   84 A'   85 A'   86 A'   87 A'   88 A'                 
  4.635   4.750   4.896   6.557   6.576   7.201   7.523   8.200
 89 A'   90 A'   91 A'   92 A'   93 A'   94 A'   95 A'   96 A'                 
  8.265  14.797  14.916  28.858  29.550  29.567  29.884  29.897
 97 A'   98 A'   99 A'  100 A'  101 A'  102 A'  103 A'  104 A'                 
 29.962  36.668  49.462 130.607 130.625 154.259 166.143 293.871
105 A'  106 A'  107 A'  108 A'  109 A'  110 A'  111 A'  112 A'                 
293.9741028.4051912.176  -0.000   0.087   0.117   0.246   0.335
113 A'  114 A'  115 A'   16 A"   17 A"   18 A"   19 A"   20 A"                 
  0.387   0.554   0.565   0.581   0.747   0.752   0.887   0.908
 21 A"   22 A"   23 A"   24 A"   25 A"   26 A"   27 A"   28 A"                 
  1.111   1.543   1.774   2.199   2.322   2.453   4.237   4.485
 29 A"   30 A"   31 A"   32 A"   33 A"   34 A"   35 A"   36 A"                 
  4.498   4.512   4.569   6.534   8.180  14.705  29.532  29.880
 37 A"   38 A"   39 A"   40 A"   41 A"   42 A"   43 A"   44 A"                 
 29.886 130.594 293.854
 45 A"   46 A"   47 A"                                                         

 Beta MOs, Restricted
 -- Occupied --                  
******* -490.08 -180.87 -169.68 -169.68  -80.06  -65.21  -58.57
  1 A'    2 A'    3 A'    4 A'    5 A'    6 A'    7 A'    8 A'                 
-58.567 -37.924 -33.112 -33.108 -24.296 -24.294 -24.292 -15.651
  9 A'   10 A'   11 A'   12 A'   13 A'   14 A'   15 A'   16 A'                 
 -9.888  -7.601  -7.504  -7.491  -7.241  -5.494  -5.491  -5.473
 17 A'   18 A'   19 A'   20 A'   21 A'   22 A'   23 A'   24 A'                 
 -5.464-169.676 -58.567 -33.109 -24.295 -24.292  -7.492  -5.492
 25 A'    1 A"    2 A"    3 A"    4 A"    5 A"    6 A"    7 A"                 
 -5.464  -3.245  -3.239  -3.224  -2.395  -2.391  -2.382  -1.222
  8 A"   26 A'   27 A'   28 A'   29 A'   30 A'   31 A'   32 A'                 
 -1.017  -0.869  -0.721  -0.581  -0.557  -0.426  -0.393  -0.379
 33 A'   34 A'   35 A'   36 A'   37 A'   38 A'   39 A'   40 A'                 
 -3.239  -3.224  -2.392  -2.382  -0.534  -0.420  -0.379
  9 A"   10 A"   11 A"   12 A"   13 A"   14 A"   15 A"                         
 -- Virtual --                   
  0.024   0.055   0.071   0.082   0.093   0.118   0.138   0.156
 41 A'   42 A'   43 A'   44 A'   45 A'   46 A'   47 A'   48 A'                 
  0.205   0.246   0.281   0.293   0.340   0.357   0.384   0.461
 49 A'   50 A'   51 A'   52 A'   53 A'   54 A'   55 A'   56 A'                 
  0.481   0.542   0.562   0.598   0.653   0.677   0.751   0.793
 57 A'   58 A'   59 A'   60 A'   61 A'   62 A'   63 A'   64 A'                 
  0.819   0.856   0.894   1.075   1.117   1.130   1.211   1.327
 65 A'   66 A'   67 A'   68 A'   69 A'   70 A'   71 A'   72 A'                 
  1.410   1.575   1.626   1.851   1.917   2.253   2.321   2.405
 73 A'   74 A'   75 A'   76 A'   77 A'   78 A'   79 A'   80 A'                 
  2.757   2.949   4.264   4.478   4.501   4.513   4.533   4.611
 81 A'   82 A'   83 A'   84 A'   85 A'   86 A'   87 A'   88 A'                 
  4.635   4.750   4.896   6.557   6.576   7.201   7.523   8.200
 89 A'   90 A'   91 A'   92 A'   93 A'   94 A'   95 A'   96 A'                 
  8.265  14.797  14.916  28.858  29.550  29.567  29.884  29.897
 97 A'   98 A'   99 A'  100 A'  101 A'  102 A'  103 A'  104 A'                 
 29.962  36.668  49.462 130.607 130.625 154.259 166.143 293.871
105 A'  106 A'  107 A'  108 A'  109 A'  110 A'  111 A'  112 A'                 
293.9741028.4051912.176  -0.000   0.087   0.117   0.246   0.335
113 A'  114 A'  115 A'   16 A"   17 A"   18 A"   19 A"   20 A"                 
  0.387   0.554   0.565   0.581   0.747   0.752   0.887   0.908
 21 A"   22 A"   23 A"   24 A"   25 A"   26 A"   27 A"   28 A"                 
  1.111   1.543   1.774   2.199   2.322   2.453   4.237   4.485
 29 A"   30 A"   31 A"   32 A"   33 A"   34 A"   35 A"   36 A"                 
  4.498   4.512   4.569   6.534   8.180  14.705  29.532  29.880
 37 A"   38 A"   39 A"   40 A"   41 A"   42 A"   43 A"   44 A"                 
 29.886 130.594 293.854
 45 A"   46 A"   47 A"                                                         
 --------------------------------------------------------------

          Ground-State Mulliken Net Atomic Charges

     Atom                 Charge (a.u.)
  ----------------------------------------
      1 I                    -0.242523
      2 P                     0.341972
      3 N                    -0.187642
      4 Br                    0.088193
  ----------------------------------------
  Sum of atomic charges =    -0.000000

 -----------------------------------------------------------------
                    Cartesian Multipole Moments
 -----------------------------------------------------------------
    Charge (ESU x 10^10)
                 0.0000
    Dipole Moment (Debye)
         X      -0.0259      Y       0.3240      Z       0.0000
       Tot       0.3250
    Quadrupole Moments (Debye-Ang)
        XX     -68.1727     XY       3.5368     YY     -63.6534
        XZ      -0.0000     YZ       0.0000     ZZ     -65.5991
    Octopole Moments (Debye-Ang^2)
       XXX       0.5430    XXY     -24.2481    XYY       2.8245
       YYY     -32.9489    XXZ      -0.0000    XYZ      -0.0000
       YYZ       0.0000    XZZ       0.1614    YZZ      -7.7562
       ZZZ       0.0000
    Hexadecapole Moments (Debye-Ang^3)
      XXXX   -1228.3286   XXXY      28.4092   XXYY    -257.5745
      XYYY      24.0408   YYYY    -374.2157   XXXZ       0.0000
      XXYZ       0.0000   XYYZ      -0.0000   YYYZ       0.0000
      XXZZ    -224.6924   XYZZ       3.8280   YYZZ     -75.7788
      XZZZ      -0.0000   YZZZ      -0.0000   ZZZZ     -88.8160
 -----------------------------------------------------------------
 DrvMan completing analytic gradient of the correlated energy
 Correlated dipole moment
            1
    1  -0.0102084
    2   0.1274683
    3   0.0000000
 Energy read as -9885.123960125
 Full Analytical Gradient: (in a.u., or Hartree/Bohr)
             1             2             3             4
    1    0.00234149    0.00192918   -0.00182172   -0.00244895
    2   -0.00047662    0.00126302    0.00046276   -0.00124916
    3   -0.00000000    0.00000000   -0.00000000   -0.00000000
 Gradient time:  CPU 0.75 s  wall 0.79 s
 Geometry Optimization Parameters
   NAtoms,    NIC,     NZ,  NCons,   NDum,   NFix, NCnnct, MaxDiis
        4      14       4       0       0       0       0       0


** GEOMETRY OPTIMIZATION IN DELOCALIZED INTERNAL COORDINATES **
   Searching for a Minimum

   Optimization Cycle:   1

                       Coordinates (Angstroms)
     ATOM                X               Y               Z
      1  I         1.6890123824   -0.3040127989    0.0000000000
      2  P         0.0476685980    1.6298611599    0.0000000000
      3  N        -1.4443485258    1.1782239518    0.0000000000
      4  Br       -2.2892070159   -0.4737944777    0.0000000000
   Point Group: cs    Number of degrees of freedom:     5


   Energy is  -9885.123960125


 Attempting to Generate Delocalized Internal Coordinates

  5 Hessian modes will be used to form the next step
  Hessian Eigenvalues:
     0.085665    0.221894    0.250000    0.250000    0.600702

 Minimum Search - Taking Simple RFO Step
 Searching for Lamda that Minimizes Along All modes
 Value Taken    Lamda =  -0.00042271
 Step Taken.  Stepsize is  0.044003

                             Maximum     Tolerance    Cnvgd?
         Gradient           0.009829      0.000300      NO
         Displacement       0.038506      0.001200      NO
         Energy change     *********      0.000001      NO


 New Cartesian Coordinates Obtained by Inverse Iteration

 Displacement from previous Coordinates is:  0.149847
 ----------------------------------------------------------------
             Standard Nuclear Orientation (Angstroms)
    I     Atom           X                Y                Z
 ----------------------------------------------------------------
    1      I       1.6349765990    -0.3166566391     0.0000000000
    2      P       0.0451977811     1.6449842275     0.0000000000
    3      N      -1.4406469154     1.1861515924     0.0000000000
    4      Br     -2.2364020260    -0.4842013457     0.0000000000
 ----------------------------------------------------------------
 Molecular Point Group                 Cs    NOp =  2
 Largest Abelian Subgroup              Cs    NOp =  2
 Nuclear Repulsion Energy =   672.1141578767 hartrees
 There are       55 alpha and       55 beta electrons
 Applying Cartesian multipole field
    Component          Value
    ---------          -----
     (2,0,0)        1.00000E-11
     (0,2,0)        2.00000E-11
     (0,0,2)       -3.00000E-11
 Nucleus-field energy     =     0.0000000164 hartrees
 Requested basis set is 6-311++G(d,p)
 There are 62 shells and 162 basis functions
 A cutoff of  1.0D-14 yielded   1539 shell pairs
 There are     11240 function pairs (     12687 Cartesian)
 Smallest overlap matrix eigenvalue = 2.37E-03
 Guess MOs from SCF MO coefficient file

 -----------------------------------------------------------------------
  General SCF calculation program by
  Eric Jon Sundstrom, Paul Horn, Yuezhi Mao, Dmitri Zuev, Alec White,
  David Stuck, Shaama M.S., Shane Yost, Joonho Lee, David Small,
  Daniel Levine, Susi Lehtola, Hugh Burton, Evgeny Epifanovsky
 -----------------------------------------------------------------------
 Hartree-Fock
 using 4 threads for integral computing
 -------------------------------------------------------
 OpenMP Integral computing Module                
 Release: version 2.0, May 2017, Q-Chem Inc. Pleasanton 
 -------------------------------------------------------
 A restricted SCF calculation will be
 performed using DIIS
 SCF converges when DIIS error is below 1.0e-08
 ---------------------------------------
  Cycle       Energy         DIIS error
 ---------------------------------------
    1   -9884.3403135462      2.66e-04  
    2   -9884.3407462568      7.85e-05  
    3   -9884.3408222407      3.33e-05  
    4   -9884.3408352777      1.80e-05  
    5   -9884.3408387109      7.79e-06  
    6   -9884.3408392278      2.82e-06  
    7   -9884.3408393322      1.27e-06  
    8   -9884.3408393529      5.39e-07  
    9   -9884.3408393565      1.89e-07  
   10   -9884.3408393572      6.47e-08  
   11   -9884.3408393572      2.06e-08  
   12   -9884.3408393571      7.50e-09  Convergence criterion met
 ---------------------------------------
 SCF time:   CPU 15.30s  wall 4.00s 
 SCF   energy in the final basis set =    -9884.3408393571
 Total energy in the final basis set =    -9884.3408393571


 ------------------------------------------------------------------------------

   CCMAN2: suite of methods based on coupled cluster
           and equation of motion theories.

   Components:
   * libvmm-1.3-trunk
     by Evgeny Epifanovsky, Ilya Kaliman.
   * libtensor-2.5-trunk
     by Evgeny Epifanovsky, Michael Wormit, Dmitry Zuev, Sam Manzer, 
        Ilya Kaliman.
   * libcc-2.5-trunk
     by Evgeny Epifanovsky, Arik Landau, Tomasz Kus, Kirill Khistyaev, 
        Dmitry Zuev, Prashant Manohar, Xintian Feng, Anna Krylov, 
        Matthew Goldey, Alec White, Thomas Jagau, Kaushik Nanda, 
        Anastasia Gunina, Alexander Kunitsa, Joonho Lee.

   CCMAN original authors:
   Anna I. Krylov, C. David Sherrill, Steven R. Gwaltney,
   Edward F. C. Byrd (2000)
   Sergey V. Levchenko, Lyudmila V. Slipchenko, Tao Wang,
   Ana-Maria C. Cristian (2003)
   Piotr A. Pieniazek, C. Melania Oana, Evgeny Epifanovsky (2007)
   Prashant Manohar (2009)

 ------------------------------------------------------------------------------


 Allocating and initializing 30808MB of RAM...
 Calculation will run on 4 cores.


 Alpha MOs, Restricted
 -- Occupied --                  
******* -490.08 -180.87 -169.68 -169.68 -169.68  -80.06  -65.21
  1 A'    2 A'    3 A'    4 A'    1 A"    5 A'    6 A'    7 A'                 
-58.569 -58.566 -58.566 -37.924 -33.112 -33.109 -33.108 -24.296
  8 A'    2 A"    9 A'   10 A'   11 A'    3 A"   12 A'   13 A'                 
-24.295 -24.295 -24.292 -24.292 -15.650  -9.887  -7.600  -7.503
  4 A"   14 A'    5 A"   15 A'   16 A'   17 A'   18 A'   19 A'                 
 -7.491  -7.490  -7.241  -5.492  -5.491  -5.490  -5.473  -5.465
  6 A"   20 A'   21 A'   22 A'    7 A"   23 A'   24 A'    8 A"                 
 -5.464  -3.244  -3.238  -3.237  -3.223  -3.223  -2.396  -2.392
 25 A'   26 A'    9 A"   27 A'   10 A"   28 A'   29 A'   11 A"                 
 -2.391  -2.382  -2.382  -1.225  -1.016  -0.871  -0.720  -0.581
 30 A'   12 A"   31 A'   32 A'   33 A'   34 A'   35 A'   36 A'                 
 -0.559  -0.535  -0.425  -0.419  -0.394  -0.379  -0.379
 37 A'   13 A"   38 A'   14 A"   39 A'   40 A'   15 A"                         
 -- Virtual --                   
  0.000   0.025   0.056   0.073   0.083   0.087   0.093   0.117
 16 A"   41 A'   42 A'   43 A'   44 A'   17 A"   45 A'   18 A"                 
  0.118   0.139   0.157   0.205   0.245   0.245   0.282   0.294
 46 A'   47 A'   48 A'   49 A'   50 A'   19 A"   51 A'   52 A'                 
  0.336   0.337   0.358   0.383   0.387   0.461   0.480   0.541
 20 A"   53 A'   54 A'   55 A'   21 A"   56 A'   57 A'   58 A'                 
  0.551   0.561   0.567   0.581   0.599   0.655   0.681   0.748
 22 A"   59 A'   23 A"   24 A"   60 A'   61 A'   62 A'   25 A"                 
  0.753   0.754   0.799   0.821   0.856   0.889   0.895   0.910
 26 A"   63 A'   64 A'   65 A'   66 A'   27 A"   67 A'   28 A"                 
  1.078   1.111   1.119   1.130   1.209   1.332   1.413   1.543
 68 A'   29 A"   69 A'   70 A'   71 A'   72 A'   73 A'   30 A"                 
  1.578   1.628   1.775   1.853   1.917   2.199   2.257   2.324
 74 A'   75 A'   31 A"   76 A'   77 A'   32 A"   78 A'   79 A'                 
  2.327   2.416   2.454   2.762   2.951   4.237   4.266   4.480
 33 A"   80 A'   34 A"   81 A'   82 A'   35 A"   83 A'   84 A'                 
  4.484   4.498   4.501   4.513   4.514   4.540   4.571   4.613
 36 A"   37 A"   85 A'   38 A"   86 A'   87 A'   39 A"   88 A'                 
  4.637   4.754   4.897   6.534   6.559   6.576   7.203   7.524
 89 A'   90 A'   91 A'   40 A"   92 A'   93 A'   94 A'   95 A'                 
  8.181   8.204   8.267  14.707  14.802  14.919  28.860  29.532
 41 A"   96 A'   97 A'   42 A"   98 A'   99 A'  100 A'   43 A"                 
 29.552  29.568  29.880  29.885  29.886  29.898  29.964  36.671
101 A'  102 A'   44 A"  103 A'   45 A"  104 A'  105 A'  106 A'                 
 49.464 130.594 130.608 130.625 154.261 166.146 293.856 293.875
107 A'   46 A"  108 A'  109 A'  110 A'  111 A'   47 A"  112 A'                 
293.9761028.4061912.178
113 A'  114 A'  115 A'                                                         

 Beta MOs, Restricted
 -- Occupied --                  
******* -490.08 -180.87 -169.68 -169.68 -169.68  -80.06  -65.21
  1 A'    2 A'    3 A'    4 A'    1 A"    5 A'    6 A'    7 A'                 
-58.569 -58.566 -58.566 -37.924 -33.112 -33.109 -33.108 -24.296
  8 A'    2 A"    9 A'   10 A'   11 A'    3 A"   12 A'   13 A'                 
-24.295 -24.295 -24.292 -24.292 -15.650  -9.887  -7.600  -7.503
  4 A"   14 A'    5 A"   15 A'   16 A'   17 A'   18 A'   19 A'                 
 -7.491  -7.490  -7.241  -5.492  -5.491  -5.490  -5.473  -5.465
  6 A"   20 A'   21 A'   22 A'    7 A"   23 A'   24 A'    8 A"                 
 -5.464  -3.244  -3.238  -3.237  -3.223  -3.223  -2.396  -2.392
 25 A'   26 A'    9 A"   27 A'   10 A"   28 A'   29 A'   11 A"                 
 -2.391  -2.382  -2.382  -1.225  -1.016  -0.871  -0.720  -0.581
 30 A'   12 A"   31 A'   32 A'   33 A'   34 A'   35 A'   36 A'                 
 -0.559  -0.535  -0.425  -0.419  -0.394  -0.379  -0.379
 37 A'   13 A"   38 A'   14 A"   39 A'   40 A'   15 A"                         
 -- Virtual --                   
  0.000   0.025   0.056   0.073   0.083   0.087   0.093   0.117
 16 A"   41 A'   42 A'   43 A'   44 A'   17 A"   45 A'   18 A"                 
  0.118   0.139   0.157   0.205   0.245   0.245   0.282   0.294
 46 A'   47 A'   48 A'   49 A'   50 A'   19 A"   51 A'   52 A'                 
  0.336   0.337   0.358   0.383   0.387   0.461   0.480   0.541
 20 A"   53 A'   54 A'   55 A'   21 A"   56 A'   57 A'   58 A'                 
  0.551   0.561   0.567   0.581   0.599   0.655   0.681   0.748
 22 A"   59 A'   23 A"   24 A"   60 A'   61 A'   62 A'   25 A"                 
  0.753   0.754   0.799   0.821   0.856   0.889   0.895   0.910
 26 A"   63 A'   64 A'   65 A'   66 A'   27 A"   67 A'   28 A"                 
  1.078   1.111   1.119   1.130   1.209   1.332   1.413   1.543
 68 A'   29 A"   69 A'   70 A'   71 A'   72 A'   73 A'   30 A"                 
  1.578   1.628   1.775   1.853   1.917   2.199   2.257   2.324
 74 A'   75 A'   31 A"   76 A'   77 A'   32 A"   78 A'   79 A'                 
  2.327   2.416   2.454   2.762   2.951   4.237   4.266   4.480
 33 A"   80 A'   34 A"   81 A'   82 A'   35 A"   83 A'   84 A'                 
  4.484   4.498   4.501   4.513   4.514   4.540   4.571   4.613
 36 A"   37 A"   85 A'   38 A"   86 A'   87 A'   39 A"   88 A'                 
  4.637   4.754   4.897   6.534   6.559   6.576   7.203   7.524
 89 A'   90 A'   91 A'   40 A"   92 A'   93 A'   94 A'   95 A'                 
  8.181   8.204   8.267  14.707  14.802  14.919  28.860  29.532
 41 A"   96 A'   97 A'   42 A"   98 A'   99 A'  100 A'   43 A"                 
 29.552  29.568  29.880  29.885  29.886  29.898  29.964  36.671
101 A'  102 A'   44 A"  103 A'   45 A"  104 A'  105 A'  106 A'                 
 49.464 130.594 130.608 130.625 154.261 166.146 293.856 293.875
107 A'   46 A"  108 A'  109 A'  110 A'  111 A'   47 A"  112 A'                 
293.9761028.4061912.178
113 A'  114 A'  115 A'                                                         

 Occupation and symmetry of molecular orbitals

 Point group: Cs (2 irreducible representations).

                           A'   A"    All 
 ------------------------------------------
 All molecular orbitals:
  - Alpha                  115  47    162 
  - Beta                   115  47    162 
 ------------------------------------------
 Alpha orbitals:
  - Frozen occupied        25   8     33  
  - Active occupied        15   7     22  
  - Active virtual         75   32    107 
  - Frozen virtual         0    0     0   
 ------------------------------------------
 Beta orbitals:
  - Frozen occupied        25   8     33  
  - Active occupied        15   7     22  
  - Active virtual         75   32    107 
  - Frozen virtual         0    0     0   
 ------------------------------------------

 Import integrals:   CPU 0.00 s  wall 0.00 s

 Import integrals:   CPU 114.89 s  wall 30.66 s

 MP2 amplitudes:   CPU 0.24 s  wall 0.18 s

Running a double precision version
           CCSD T amplitudes will be solved using DIIS.

           Start     Size      MaxIter   EConv     TConv     
           3         7         100       1.00e-07  1.00e-05  
 ------------------------------------------------------------------------------
           Energy (a.u.)   Ediff      Tdiff       Comment
 ------------------------------------------------------------------------------
         -9885.12276988                           
     1   -9885.09569573   2.71e-02   8.22e-01     
     2   -9885.12287548   2.72e-02   1.18e-01     
     3   -9885.12032061   2.55e-03   5.26e-02     
     4   -9885.12305150   2.73e-03   2.11e-02     Switched to DIIS steps.
     5   -9885.12406967   1.02e-03   1.29e-02     
     6   -9885.12413310   6.34e-05   3.17e-03     
     7   -9885.12414927   1.62e-05   1.77e-03     
     8   -9885.12416167   1.24e-05   4.98e-04     
     9   -9885.12416366   1.99e-06   2.81e-04     
    10   -9885.12416305   6.16e-07   7.47e-05     
    11   -9885.12416328   2.36e-07   2.87e-05     
    12   -9885.12416317   1.17e-07   1.56e-05     
    13   -9885.12416315   1.25e-08   6.59e-06     
 ------------------------------------------------------------------------------
         -9885.12416315                           CCSD T converged.

End of double precision
 SCF energy                 = -9884.34083936
 MP2 energy                 = -9885.12276988
 CCSD correlation energy     =    -0.78332380
 CCSD total energy           = -9885.12416315

 CCSD  T1^2 = 0.0189  T2^2 = 0.2949  Leading amplitudes:

 Amplitude    Orbitals with energies
 -0.0459       14 (A") A                 ->    16 (A") A                  
              -0.4194                          0.0004                     
 -0.0459       14 (A") B                 ->    16 (A") B                  
              -0.4194                          0.0004                     
  0.0261       38 (A') A                 ->    41 (A') A                  
              -0.4255                          0.0249                     
  0.0261       38 (A') B                 ->    41 (A') B                  
              -0.4255                          0.0249                     

 Amplitude    Orbitals with energies
 -0.0568       13 (A") A     13 (A") B   ->    16 (A") A     16 (A") B    
              -0.5349       -0.5349            0.0004        0.0004       
  0.0568       13 (A") A     13 (A") B   ->    16 (A") B     16 (A") A    
              -0.5349       -0.5349            0.0004        0.0004       
  0.0568       13 (A") B     13 (A") A   ->    16 (A") A     16 (A") B    
              -0.5349       -0.5349            0.0004        0.0004       
 -0.0568       13 (A") B     13 (A") A   ->    16 (A") B     16 (A") A    
              -0.5349       -0.5349            0.0004        0.0004       

 Computing CCSD intemediates for later calculations in double precision
 Finished.

Running a double precision version
           CCSD Lambda amplitudes will be solved using DIIS.
           Start     Size      MaxIter   EConv     LConv     
           3         7         100       1.00e-07  1.00e-05  
 ------------------------------------------------------------------------------
            Enorm      Ldiff       Comment
 ------------------------------------------------------------------------------
     1     6.07e-02   4.37e-02     
     2     1.77e-02   6.47e-03     
     3     7.82e-03   1.76e-03     
     4     4.64e-03   1.42e-03     Switched to DIIS steps.
     5     1.50e-03   8.58e-04     
     6     7.58e-04   2.52e-04     
     7     2.55e-04   8.02e-05     
     8     1.19e-04   5.49e-06     
     9     4.45e-05   1.55e-06     
    10     2.15e-05   5.57e-07     
    11     1.09e-05   2.82e-08     
    12     5.20e-06   7.04e-08     
    13     2.29e-06   2.25e-07     
    14     9.81e-07   7.39e-08     
    15     4.98e-07   8.51e-08     
    16     2.44e-07   3.88e-08     
    17     1.25e-07   1.98e-08     
    18     5.80e-08   7.33e-09     
 ------------------------------------------------------------------------------
                                   CCSD Lambda converged.

 Computing density matrices in double precision...
           Orbital response amplitudes will be solved using DIIS.
           Start     Size      MaxIter   EConv     LConv     
           3         7         100       1.00e-06  1.00e-06  
 ------------------------------------------------------------------------------
            Enorm      Ldiff       Comment
 ------------------------------------------------------------------------------
     1     1.20e-01   2.41e-03     
     2     1.14e-01   1.01e-02     
     3     1.32e-01   2.74e-02     
     4     1.25e-02   5.56e-02     Switched to DIIS steps.
     5     5.95e-03   1.06e-03     
     6     1.21e-03   3.36e-04     
     7     1.24e-03   3.36e-04     
     8     2.09e-04   2.89e-04     
     9     6.48e-05   4.01e-05     
    10     2.56e-05   8.69e-06     
    11     6.99e-06   6.40e-07     
    12     1.84e-06   3.48e-07     
    13     5.49e-07   7.14e-08     
 ------------------------------------------------------------------------------
                                   Orbital response converged.

 Computing density matrices... Done.
 CCSD calculation:   CPU 1355.32 s  wall 349.70 s

 Transferring MO TPDM to AO TPDM
 Transferring g2_o1o1o1o1
 Transferring g2_o1o1o1v1
 Transferring g2_o1o1v1v1
 Transferring g2_o1v1o1v1
 Transferring g2_o1v1v1v1
 Transferring g2_v1v1v1v1
 Adding separable TPDM
 Computing TPDM gradient
 --------------------------------------------------------
 2e gradient
  Atom          X               Y               Z
 --------------------------------------------------------
    1        -65.734828       30.094434        0.000000  
    2         -2.205380      -43.553885        0.000000  
    3         15.168487      -16.660733       -0.000000  
    4         52.771721       30.120184        0.000000  
 --------------------------------------------------------
 --------------------------------------------------------
 Final gradient
  Atom          X               Y               Z
 --------------------------------------------------------
    1        -65.734828       30.094434        0.000000  
    2         -2.205380      -43.553885        0.000000  
    3         15.168487      -16.660733       -0.000000  
    4         52.771721       30.120184        0.000000  
 --------------------------------------------------------
 Analytic gradient from two-electron contribution:   CPU 564.11 s  wall 191.96 s

 Total ccman2 time:   CPU 2042.40 s  wall 575.17 s


 --------------------------------------------------------------
             Orbital Energies (a.u.) and Symmetries
 --------------------------------------------------------------

 Alpha MOs, Restricted
 -- Occupied --                  
******* -490.08 -180.87 -169.68 -169.68  -80.06  -65.21  -58.57
  1 A'    2 A'    3 A'    4 A'    5 A'    6 A'    7 A'    8 A'                 
-58.566 -37.924 -33.112 -33.108 -24.296 -24.295 -24.292 -15.650
  9 A'   10 A'   11 A'   12 A'   13 A'   14 A'   15 A'   16 A'                 
 -9.887  -7.600  -7.503  -7.490  -7.241  -5.492  -5.490  -5.473
 17 A'   18 A'   19 A'   20 A'   21 A'   22 A'   23 A'   24 A'                 
 -5.464-169.676 -58.566 -33.109 -24.295 -24.292  -7.491  -5.491
 25 A'    1 A"    2 A"    3 A"    4 A"    5 A"    6 A"    7 A"                 
 -5.465  -3.244  -3.237  -3.223  -2.396  -2.391  -2.382  -1.225
  8 A"   26 A'   27 A'   28 A'   29 A'   30 A'   31 A'   32 A'                 
 -1.016  -0.871  -0.720  -0.581  -0.559  -0.425  -0.394  -0.379
 33 A'   34 A'   35 A'   36 A'   37 A'   38 A'   39 A'   40 A'                 
 -3.238  -3.223  -2.392  -2.382  -0.535  -0.419  -0.379
  9 A"   10 A"   11 A"   12 A"   13 A"   14 A"   15 A"                         
 -- Virtual --                   
  0.025   0.056   0.073   0.083   0.093   0.118   0.139   0.157
 41 A'   42 A'   43 A'   44 A'   45 A'   46 A'   47 A'   48 A'                 
  0.205   0.245   0.282   0.294   0.337   0.358   0.383   0.461
 49 A'   50 A'   51 A'   52 A'   53 A'   54 A'   55 A'   56 A'                 
  0.480   0.541   0.561   0.599   0.655   0.681   0.754   0.799
 57 A'   58 A'   59 A'   60 A'   61 A'   62 A'   63 A'   64 A'                 
  0.821   0.856   0.895   1.078   1.119   1.130   1.209   1.332
 65 A'   66 A'   67 A'   68 A'   69 A'   70 A'   71 A'   72 A'                 
  1.413   1.578   1.628   1.853   1.917   2.257   2.324   2.416
 73 A'   74 A'   75 A'   76 A'   77 A'   78 A'   79 A'   80 A'                 
  2.762   2.951   4.266   4.480   4.501   4.514   4.540   4.613
 81 A'   82 A'   83 A'   84 A'   85 A'   86 A'   87 A'   88 A'                 
  4.637   4.754   4.897   6.559   6.576   7.203   7.524   8.204
 89 A'   90 A'   91 A'   92 A'   93 A'   94 A'   95 A'   96 A'                 
  8.267  14.802  14.919  28.860  29.552  29.568  29.885  29.898
 97 A'   98 A'   99 A'  100 A'  101 A'  102 A'  103 A'  104 A'                 
 29.964  36.671  49.464 130.608 130.625 154.261 166.146 293.875
105 A'  106 A'  107 A'  108 A'  109 A'  110 A'  111 A'  112 A'                 
293.9761028.4061912.178   0.000   0.087   0.117   0.245   0.336
113 A'  114 A'  115 A'   16 A"   17 A"   18 A"   19 A"   20 A"                 
  0.387   0.551   0.567   0.581   0.748   0.753   0.889   0.910
 21 A"   22 A"   23 A"   24 A"   25 A"   26 A"   27 A"   28 A"                 
  1.111   1.543   1.775   2.199   2.327   2.454   4.237   4.484
 29 A"   30 A"   31 A"   32 A"   33 A"   34 A"   35 A"   36 A"                 
  4.498   4.513   4.571   6.534   8.181  14.707  29.532  29.880
 37 A"   38 A"   39 A"   40 A"   41 A"   42 A"   43 A"   44 A"                 
 29.886 130.594 293.856
 45 A"   46 A"   47 A"                                                         

 Beta MOs, Restricted
 -- Occupied --                  
******* -490.08 -180.87 -169.68 -169.68  -80.06  -65.21  -58.57
  1 A'    2 A'    3 A'    4 A'    5 A'    6 A'    7 A'    8 A'                 
-58.566 -37.924 -33.112 -33.108 -24.296 -24.295 -24.292 -15.650
  9 A'   10 A'   11 A'   12 A'   13 A'   14 A'   15 A'   16 A'                 
 -9.887  -7.600  -7.503  -7.490  -7.241  -5.492  -5.490  -5.473
 17 A'   18 A'   19 A'   20 A'   21 A'   22 A'   23 A'   24 A'                 
 -5.464-169.676 -58.566 -33.109 -24.295 -24.292  -7.491  -5.491
 25 A'    1 A"    2 A"    3 A"    4 A"    5 A"    6 A"    7 A"                 
 -5.465  -3.244  -3.237  -3.223  -2.396  -2.391  -2.382  -1.225
  8 A"   26 A'   27 A'   28 A'   29 A'   30 A'   31 A'   32 A'                 
 -1.016  -0.871  -0.720  -0.581  -0.559  -0.425  -0.394  -0.379
 33 A'   34 A'   35 A'   36 A'   37 A'   38 A'   39 A'   40 A'                 
 -3.238  -3.223  -2.392  -2.382  -0.535  -0.419  -0.379
  9 A"   10 A"   11 A"   12 A"   13 A"   14 A"   15 A"                         
 -- Virtual --                   
  0.025   0.056   0.073   0.083   0.093   0.118   0.139   0.157
 41 A'   42 A'   43 A'   44 A'   45 A'   46 A'   47 A'   48 A'                 
  0.205   0.245   0.282   0.294   0.337   0.358   0.383   0.461
 49 A'   50 A'   51 A'   52 A'   53 A'   54 A'   55 A'   56 A'                 
  0.480   0.541   0.561   0.599   0.655   0.681   0.754   0.799
 57 A'   58 A'   59 A'   60 A'   61 A'   62 A'   63 A'   64 A'                 
  0.821   0.856   0.895   1.078   1.119   1.130   1.209   1.332
 65 A'   66 A'   67 A'   68 A'   69 A'   70 A'   71 A'   72 A'                 
  1.413   1.578   1.628   1.853   1.917   2.257   2.324   2.416
 73 A'   74 A'   75 A'   76 A'   77 A'   78 A'   79 A'   80 A'                 
  2.762   2.951   4.266   4.480   4.501   4.514   4.540   4.613
 81 A'   82 A'   83 A'   84 A'   85 A'   86 A'   87 A'   88 A'                 
  4.637   4.754   4.897   6.559   6.576   7.203   7.524   8.204
 89 A'   90 A'   91 A'   92 A'   93 A'   94 A'   95 A'   96 A'                 
  8.267  14.802  14.919  28.860  29.552  29.568  29.885  29.898
 97 A'   98 A'   99 A'  100 A'  101 A'  102 A'  103 A'  104 A'                 
 29.964  36.671  49.464 130.608 130.625 154.261 166.146 293.875
105 A'  106 A'  107 A'  108 A'  109 A'  110 A'  111 A'  112 A'                 
293.9761028.4061912.178   0.000   0.087   0.117   0.245   0.336
113 A'  114 A'  115 A'   16 A"   17 A"   18 A"   19 A"   20 A"                 
  0.387   0.551   0.567   0.581   0.748   0.753   0.889   0.910
 21 A"   22 A"   23 A"   24 A"   25 A"   26 A"   27 A"   28 A"                 
  1.111   1.543   1.775   2.199   2.327   2.454   4.237   4.484
 29 A"   30 A"   31 A"   32 A"   33 A"   34 A"   35 A"   36 A"                 
  4.498   4.513   4.571   6.534   8.181  14.707  29.532  29.880
 37 A"   38 A"   39 A"   40 A"   41 A"   42 A"   43 A"   44 A"                 
 29.886 130.594 293.856
 45 A"   46 A"   47 A"                                                         
 --------------------------------------------------------------

          Ground-State Mulliken Net Atomic Charges

     Atom                 Charge (a.u.)
  ----------------------------------------
      1 I                    -0.239323
      2 P                     0.342311
      3 N                    -0.192198
      4 Br                    0.089210
  ----------------------------------------
  Sum of atomic charges =    -0.000000

 -----------------------------------------------------------------
                    Cartesian Multipole Moments
 -----------------------------------------------------------------
    Charge (ESU x 10^10)
                -0.0000
    Dipole Moment (Debye)
         X       0.0706      Y       0.3141      Z       0.0000
       Tot       0.3220
    Quadrupole Moments (Debye-Ang)
        XX     -68.3955     XY       3.5107     YY     -63.4510
        XZ      -0.0000     YZ       0.0000     ZZ     -65.5586
    Octopole Moments (Debye-Ang^2)
       XXX       3.4043    XXY     -23.4826    XYY       3.5787
       YYY     -32.1919    XXZ       0.0000    XYZ       0.0000
       YYZ       0.0000    XZZ       0.8215    YZZ      -7.3997
       ZZZ       0.0000
    Hexadecapole Moments (Debye-Ang^3)
      XXXX   -1176.1142   XXXY      28.2853   XXYY    -249.4977
      XYYY      24.5926   YYYY    -379.7359   XXXZ      -0.0000
      XXYZ       0.0000   XYYZ      -0.0000   YYYZ       0.0000
      XXZZ    -214.8421   XYZZ       4.0335   YYZZ     -76.7746
      XZZZ      -0.0000   YZZZ       0.0000   ZZZZ     -88.6852
 -----------------------------------------------------------------
 DrvMan completing analytic gradient of the correlated energy
 Correlated dipole moment
            1
    1   0.0277752
    2   0.1235882
    3   0.0000000
 Energy read as -9885.124163153
 Full Analytical Gradient: (in a.u., or Hartree/Bohr)
             1             2             3             4
    1   -0.00019687   -0.00211109    0.00232752   -0.00001956
    2    0.00002237   -0.00034960    0.00008917    0.00023806
    3   -0.00000000   -0.00000000    0.00000000    0.00000000
 Gradient time:  CPU 0.75 s  wall 0.79 s
 Geometry Optimization Parameters
   NAtoms,    NIC,     NZ,  NCons,   NDum,   NFix, NCnnct, MaxDiis
        4      14       4       0       0       0       0       0

 Cartesian Hessian Update
 Hessian Updated using BFGS Update


** GEOMETRY OPTIMIZATION IN DELOCALIZED INTERNAL COORDINATES **
   Searching for a Minimum

   Optimization Cycle:   2

                       Coordinates (Angstroms)
     ATOM                X               Y               Z
      1  I         1.6349765990   -0.3166566391    0.0000000000
      2  P         0.0451977811    1.6449842275    0.0000000000
      3  N        -1.4406469154    1.1861515924    0.0000000000
      4  Br       -2.2364020260   -0.4842013457    0.0000000000
   Point Group: cs    Number of degrees of freedom:     5


   Energy is  -9885.124163153

 Hessian Updated using BFGS Update

  5 Hessian modes will be used to form the next step
  Hessian Eigenvalues:
     0.086124    0.222344    0.232433    0.261731    0.658809

 Minimum Search - Taking Simple RFO Step
 Searching for Lamda that Minimizes Along All modes
 Value Taken    Lamda =  -0.00001030
 Step Taken.  Stepsize is  0.004598

                             Maximum     Tolerance    Cnvgd?
         Gradient           0.001775      0.000300      NO
         Displacement       0.003421      0.001200      NO
         Energy change     -0.000203      0.000001      NO


 New Cartesian Coordinates Obtained by Inverse Iteration

 Displacement from previous Coordinates is:  0.005846
 ----------------------------------------------------------------
             Standard Nuclear Orientation (Angstroms)
    I     Atom           X                Y                Z
 ----------------------------------------------------------------
    1      I       1.6370379668    -0.3168272241     0.0000000000
    2      P       0.0457584234     1.6443506864     0.0000000000
    3      N      -1.4424354837     1.1869777656     0.0000000000
    4      Br     -2.2372354678    -0.4842233929     0.0000000000
 ----------------------------------------------------------------
 Molecular Point Group                 Cs    NOp =  2
 Largest Abelian Subgroup              Cs    NOp =  2
 Nuclear Repulsion Energy =   671.7495046260 hartrees
 There are       55 alpha and       55 beta electrons
 Applying Cartesian multipole field
    Component          Value
    ---------          -----
     (2,0,0)        1.00000E-11
     (0,2,0)        2.00000E-11
     (0,0,2)       -3.00000E-11
 Nucleus-field energy     =     0.0000000164 hartrees
 Requested basis set is 6-311++G(d,p)
 There are 62 shells and 162 basis functions
 A cutoff of  1.0D-14 yielded   1539 shell pairs
 There are     11240 function pairs (     12687 Cartesian)
 Smallest overlap matrix eigenvalue = 2.38E-03
 Guess MOs from SCF MO coefficient file

 -----------------------------------------------------------------------
  General SCF calculation program by
  Eric Jon Sundstrom, Paul Horn, Yuezhi Mao, Dmitri Zuev, Alec White,
  David Stuck, Shaama M.S., Shane Yost, Joonho Lee, David Small,
  Daniel Levine, Susi Lehtola, Hugh Burton, Evgeny Epifanovsky
 -----------------------------------------------------------------------
 Hartree-Fock
 using 4 threads for integral computing
 -------------------------------------------------------
 OpenMP Integral computing Module                
 Release: version 2.0, May 2017, Q-Chem Inc. Pleasanton 
 -------------------------------------------------------
 A restricted SCF calculation will be
 performed using DIIS
 SCF converges when DIIS error is below 1.0e-08
 ---------------------------------------
  Cycle       Energy         DIIS error
 ---------------------------------------
    1   -9884.3406995684      2.44e-05  
    2   -9884.3407018658      1.13e-05  
    3   -9884.3407022452      6.67e-06  
    4   -9884.3407024328      1.42e-06  
    5   -9884.3407024538      5.30e-07  
    6   -9884.3407024581      2.51e-07  
    7   -9884.3407024588      1.15e-07  
    8   -9884.3407024590      4.75e-08  
    9   -9884.3407024590      1.76e-08  
   10   -9884.3407024591      7.04e-09  Convergence criterion met
 ---------------------------------------
 SCF time:   CPU 12.71s  wall 3.00s 
 SCF   energy in the final basis set =    -9884.3407024591
 Total energy in the final basis set =    -9884.3407024591


 ------------------------------------------------------------------------------

   CCMAN2: suite of methods based on coupled cluster
           and equation of motion theories.

   Components:
   * libvmm-1.3-trunk
     by Evgeny Epifanovsky, Ilya Kaliman.
   * libtensor-2.5-trunk
     by Evgeny Epifanovsky, Michael Wormit, Dmitry Zuev, Sam Manzer, 
        Ilya Kaliman.
   * libcc-2.5-trunk
     by Evgeny Epifanovsky, Arik Landau, Tomasz Kus, Kirill Khistyaev, 
        Dmitry Zuev, Prashant Manohar, Xintian Feng, Anna Krylov, 
        Matthew Goldey, Alec White, Thomas Jagau, Kaushik Nanda, 
        Anastasia Gunina, Alexander Kunitsa, Joonho Lee.

   CCMAN original authors:
   Anna I. Krylov, C. David Sherrill, Steven R. Gwaltney,
   Edward F. C. Byrd (2000)
   Sergey V. Levchenko, Lyudmila V. Slipchenko, Tao Wang,
   Ana-Maria C. Cristian (2003)
   Piotr A. Pieniazek, C. Melania Oana, Evgeny Epifanovsky (2007)
   Prashant Manohar (2009)

 ------------------------------------------------------------------------------


 Allocating and initializing 30808MB of RAM...
 Calculation will run on 4 cores.


 Alpha MOs, Restricted
 -- Occupied --                  
******* -490.08 -180.87 -169.68 -169.68 -169.68  -80.06  -65.21
  1 A'    2 A'    3 A'    4 A'    1 A"    5 A'    6 A'    7 A'                 
-58.569 -58.566 -58.566 -37.925 -33.112 -33.109 -33.109 -24.296
  8 A'    2 A"    9 A'   10 A'   11 A'    3 A"   12 A'   13 A'                 
-24.295 -24.295 -24.292 -24.292 -15.650  -9.887  -7.600  -7.503
  4 A"   14 A'    5 A"   15 A'   16 A'   17 A'   18 A'   19 A'                 
 -7.491  -7.490  -7.242  -5.492  -5.491  -5.490  -5.473  -5.465
  6 A"   20 A'   21 A'   22 A'    7 A"   23 A'   24 A'    8 A"                 
 -5.464  -3.243  -3.238  -3.237  -3.223  -3.223  -2.396  -2.393
 25 A'   26 A'    9 A"   27 A'   10 A"   28 A'   29 A'   11 A"                 
 -2.392  -2.382  -2.382  -1.224  -1.016  -0.871  -0.720  -0.581
 30 A'   12 A"   31 A'   32 A'   33 A'   34 A'   35 A'   36 A'                 
 -0.559  -0.535  -0.425  -0.419  -0.395  -0.379  -0.379
 37 A'   13 A"   38 A'   14 A"   39 A'   40 A'   15 A"                         
 -- Virtual --                   
  0.000   0.025   0.056   0.073   0.083   0.087   0.093   0.117
 16 A"   41 A'   42 A'   43 A'   44 A'   17 A"   45 A'   18 A"                 
  0.118   0.139   0.157   0.205   0.245   0.245   0.282   0.293
 46 A'   47 A'   48 A'   49 A'   50 A'   19 A"   51 A'   52 A'                 
  0.336   0.338   0.358   0.383   0.387   0.460   0.480   0.541
 20 A"   53 A'   54 A'   55 A'   21 A"   56 A'   57 A'   58 A'                 
  0.551   0.561   0.567   0.581   0.599   0.655   0.681   0.748
 22 A"   59 A'   23 A"   24 A"   60 A'   61 A'   62 A'   25 A"                 
  0.753   0.754   0.799   0.821   0.855   0.889   0.895   0.909
 26 A"   63 A'   64 A'   65 A'   66 A'   27 A"   67 A'   28 A"                 
  1.077   1.111   1.119   1.130   1.209   1.330   1.412   1.543
 68 A'   29 A"   69 A'   70 A'   71 A'   72 A'   73 A'   30 A"                 
  1.578   1.627   1.775   1.852   1.917   2.199   2.257   2.324
 74 A'   75 A'   31 A"   76 A'   77 A'   32 A"   78 A'   79 A'                 
  2.327   2.416   2.453   2.762   2.949   4.237   4.266   4.479
 33 A"   80 A'   34 A"   81 A'   82 A'   35 A"   83 A'   84 A'                 
  4.484   4.498   4.501   4.513   4.514   4.540   4.571   4.613
 36 A"   37 A"   85 A'   38 A"   86 A'   87 A'   39 A"   88 A'                 
  4.637   4.754   4.897   6.534   6.559   6.576   7.203   7.523
 89 A'   90 A'   91 A'   40 A"   92 A'   93 A'   94 A'   95 A'                 
  8.181   8.204   8.267  14.707  14.801  14.917  28.860  29.532
 41 A"   96 A'   97 A'   42 A"   98 A'   99 A'  100 A'   43 A"                 
 29.551  29.567  29.880  29.884  29.886  29.898  29.963  36.670
101 A'  102 A'   44 A"  103 A'   45 A"  104 A'  105 A'  106 A'                 
 49.463 130.593 130.608 130.625 154.260 166.144 293.856 293.875
107 A'   46 A"  108 A'  109 A'  110 A'  111 A'   47 A"  112 A'                 
293.9761028.4061912.178
113 A'  114 A'  115 A'                                                         

 Beta MOs, Restricted
 -- Occupied --                  
******* -490.08 -180.87 -169.68 -169.68 -169.68  -80.06  -65.21
  1 A'    2 A'    3 A'    4 A'    1 A"    5 A'    6 A'    7 A'                 
-58.569 -58.566 -58.566 -37.925 -33.112 -33.109 -33.109 -24.296
  8 A'    2 A"    9 A'   10 A'   11 A'    3 A"   12 A'   13 A'                 
-24.295 -24.295 -24.292 -24.292 -15.650  -9.887  -7.600  -7.503
  4 A"   14 A'    5 A"   15 A'   16 A'   17 A'   18 A'   19 A'                 
 -7.491  -7.490  -7.242  -5.492  -5.491  -5.490  -5.473  -5.465
  6 A"   20 A'   21 A'   22 A'    7 A"   23 A'   24 A'    8 A"                 
 -5.464  -3.243  -3.238  -3.237  -3.223  -3.223  -2.396  -2.393
 25 A'   26 A'    9 A"   27 A'   10 A"   28 A'   29 A'   11 A"                 
 -2.392  -2.382  -2.382  -1.224  -1.016  -0.871  -0.720  -0.581
 30 A'   12 A"   31 A'   32 A'   33 A'   34 A'   35 A'   36 A'                 
 -0.559  -0.535  -0.425  -0.419  -0.395  -0.379  -0.379
 37 A'   13 A"   38 A'   14 A"   39 A'   40 A'   15 A"                         
 -- Virtual --                   
  0.000   0.025   0.056   0.073   0.083   0.087   0.093   0.117
 16 A"   41 A'   42 A'   43 A'   44 A'   17 A"   45 A'   18 A"                 
  0.118   0.139   0.157   0.205   0.245   0.245   0.282   0.293
 46 A'   47 A'   48 A'   49 A'   50 A'   19 A"   51 A'   52 A'                 
  0.336   0.338   0.358   0.383   0.387   0.460   0.480   0.541
 20 A"   53 A'   54 A'   55 A'   21 A"   56 A'   57 A'   58 A'                 
  0.551   0.561   0.567   0.581   0.599   0.655   0.681   0.748
 22 A"   59 A'   23 A"   24 A"   60 A'   61 A'   62 A'   25 A"                 
  0.753   0.754   0.799   0.821   0.855   0.889   0.895   0.909
 26 A"   63 A'   64 A'   65 A'   66 A'   27 A"   67 A'   28 A"                 
  1.077   1.111   1.119   1.130   1.209   1.330   1.412   1.543
 68 A'   29 A"   69 A'   70 A'   71 A'   72 A'   73 A'   30 A"                 
  1.578   1.627   1.775   1.852   1.917   2.199   2.257   2.324
 74 A'   75 A'   31 A"   76 A'   77 A'   32 A"   78 A'   79 A'                 
  2.327   2.416   2.453   2.762   2.949   4.237   4.266   4.479
 33 A"   80 A'   34 A"   81 A'   82 A'   35 A"   83 A'   84 A'                 
  4.484   4.498   4.501   4.513   4.514   4.540   4.571   4.613
 36 A"   37 A"   85 A'   38 A"   86 A'   87 A'   39 A"   88 A'                 
  4.637   4.754   4.897   6.534   6.559   6.576   7.203   7.523
 89 A'   90 A'   91 A'   40 A"   92 A'   93 A'   94 A'   95 A'                 
  8.181   8.204   8.267  14.707  14.801  14.917  28.860  29.532
 41 A"   96 A'   97 A'   42 A"   98 A'   99 A'  100 A'   43 A"                 
 29.551  29.567  29.880  29.884  29.886  29.898  29.963  36.670
101 A'  102 A'   44 A"  103 A'   45 A"  104 A'  105 A'  106 A'                 
 49.463 130.593 130.608 130.625 154.260 166.144 293.856 293.875
107 A'   46 A"  108 A'  109 A'  110 A'  111 A'   47 A"  112 A'                 
293.9761028.4061912.178
113 A'  114 A'  115 A'                                                         

 Occupation and symmetry of molecular orbitals

 Point group: Cs (2 irreducible representations).

                           A'   A"    All 
 ------------------------------------------
 All molecular orbitals:
  - Alpha                  115  47    162 
  - Beta                   115  47    162 
 ------------------------------------------
 Alpha orbitals:
  - Frozen occupied        25   8     33  
  - Active occupied        15   7     22  
  - Active virtual         75   32    107 
  - Frozen virtual         0    0     0   
 ------------------------------------------
 Beta orbitals:
  - Frozen occupied        25   8     33  
  - Active occupied        15   7     22  
  - Active virtual         75   32    107 
  - Frozen virtual         0    0     0   
 ------------------------------------------

 Import integrals:   CPU 0.00 s  wall 0.00 s

 Import integrals:   CPU 119.77 s  wall 32.55 s

 MP2 amplitudes:   CPU 0.18 s  wall 0.13 s

Running a double precision version
           CCSD T amplitudes will be solved using DIIS.

           Start     Size      MaxIter   EConv     TConv     
           3         7         100       1.00e-07  1.00e-05  
 ------------------------------------------------------------------------------
           Energy (a.u.)   Ediff      Tdiff       Comment
 ------------------------------------------------------------------------------
         -9885.12282103                           
     1   -9885.09564958   2.72e-02   8.22e-01     
     2   -9885.12289362   2.72e-02   1.18e-01     
     3   -9885.12031408   2.58e-03   5.27e-02     
     4   -9885.12305526   2.74e-03   2.12e-02     Switched to DIIS steps.
     5   -9885.12407631   1.02e-03   1.30e-02     
     6   -9885.12414011   6.38e-05   3.19e-03     
     7   -9885.12415620   1.61e-05   1.77e-03     
     8   -9885.12416862   1.24e-05   4.98e-04     
     9   -9885.12417065   2.03e-06   2.82e-04     
    10   -9885.12417002   6.26e-07   7.51e-05     
    11   -9885.12417026   2.43e-07   2.88e-05     
    12   -9885.12417015   1.18e-07   1.58e-05     
    13   -9885.12417013   1.27e-08   6.63e-06     
 ------------------------------------------------------------------------------
         -9885.12417013                           CCSD T converged.

End of double precision
 SCF energy                 = -9884.34070246
 MP2 energy                 = -9885.12282103
 CCSD correlation energy     =    -0.78346767
 CCSD total energy           = -9885.12417013

 CCSD  T1^2 = 0.0189  T2^2 = 0.2952  Leading amplitudes:

 Amplitude    Orbitals with energies
  0.0460       14 (A") A                 ->    16 (A") A                  
              -0.4193                          0.0001                     
  0.0460       14 (A") B                 ->    16 (A") B                  
              -0.4193                          0.0001                     
  0.0261       38 (A') A                 ->    41 (A') A                  
              -0.4253                          0.0248                     
  0.0261       38 (A') B                 ->    41 (A') B                  
              -0.4253                          0.0248                     

 Amplitude    Orbitals with energies
 -0.0568       13 (A") A     13 (A") B   ->    16 (A") A     16 (A") B    
              -0.5346       -0.5346            0.0001        0.0001       
  0.0568       13 (A") A     13 (A") B   ->    16 (A") B     16 (A") A    
              -0.5346       -0.5346            0.0001        0.0001       
  0.0568       13 (A") B     13 (A") A   ->    16 (A") A     16 (A") B    
              -0.5346       -0.5346            0.0001        0.0001       
 -0.0568       13 (A") B     13 (A") A   ->    16 (A") B     16 (A") A    
              -0.5346       -0.5346            0.0001        0.0001       

 Computing CCSD intemediates for later calculations in double precision
 Finished.

Running a double precision version
           CCSD Lambda amplitudes will be solved using DIIS.
           Start     Size      MaxIter   EConv     LConv     
           3         7         100       1.00e-07  1.00e-05  
 ------------------------------------------------------------------------------
            Enorm      Ldiff       Comment
 ------------------------------------------------------------------------------
     1     6.09e-02   4.38e-02     
     2     1.78e-02   6.48e-03     
     3     7.85e-03   1.77e-03     
     4     4.66e-03   1.42e-03     Switched to DIIS steps.
     5     1.51e-03   8.61e-04     
     6     7.61e-04   2.54e-04     
     7     2.56e-04   8.06e-05     
     8     1.20e-04   5.48e-06     
     9     4.48e-05   1.59e-06     
    10     2.16e-05   5.81e-07     
    11     1.09e-05   3.45e-08     
    12     5.22e-06   7.07e-08     
    13     2.31e-06   2.25e-07     
    14     9.87e-07   7.41e-08     
    15     5.01e-07   8.53e-08     
    16     2.45e-07   3.92e-08     
    17     1.26e-07   1.99e-08     
    18     5.84e-08   7.39e-09     
 ------------------------------------------------------------------------------
                                   CCSD Lambda converged.

 Computing density matrices in double precision...
           Orbital response amplitudes will be solved using DIIS.
           Start     Size      MaxIter   EConv     LConv     
           3         7         100       1.00e-06  1.00e-06  
 ------------------------------------------------------------------------------
            Enorm      Ldiff       Comment
 ------------------------------------------------------------------------------
     1     1.21e-01   2.32e-03     
     2     1.14e-01   1.01e-02     
     3     1.33e-01   2.76e-02     
     4     1.25e-02   5.58e-02     Switched to DIIS steps.
     5     5.98e-03   1.08e-03     
     6     1.22e-03   3.41e-04     
     7     1.25e-03   3.38e-04     
     8     2.11e-04   2.91e-04     
     9     6.55e-05   4.10e-05     
    10     2.59e-05   8.78e-06     
    11     7.06e-06   6.53e-07     
    12     1.86e-06   3.55e-07     
    13     5.54e-07   8.04e-08     
 ------------------------------------------------------------------------------
                                   Orbital response converged.

 Computing density matrices... Done.
 CCSD calculation:   CPU 1355.37 s  wall 349.56 s

 Transferring MO TPDM to AO TPDM
 Transferring g2_o1o1o1o1
 Transferring g2_o1o1o1v1
 Transferring g2_o1o1v1v1
 Transferring g2_o1v1o1v1
 Transferring g2_o1v1v1v1
 Transferring g2_v1v1v1v1
 Adding separable TPDM
 Computing TPDM gradient
 --------------------------------------------------------
 2e gradient
  Atom          X               Y               Z
 --------------------------------------------------------
    1        -65.689186       30.068351        0.000000  
    2         -2.179045      -43.480095       -0.000000  
    3         15.159003      -16.689763        0.000000  
    4         52.709228       30.101508       -0.000000  
 --------------------------------------------------------
 --------------------------------------------------------
 Final gradient
  Atom          X               Y               Z
 --------------------------------------------------------
    1        -65.689186       30.068351        0.000000  
    2         -2.179045      -43.480095       -0.000000  
    3         15.159003      -16.689763        0.000000  
    4         52.709228       30.101508       -0.000000  
 --------------------------------------------------------
 Analytic gradient from two-electron contribution:   CPU 564.57 s  wall 190.33 s

 Total ccman2 time:   CPU 2044.39 s  wall 574.05 s


 --------------------------------------------------------------
             Orbital Energies (a.u.) and Symmetries
 --------------------------------------------------------------

 Alpha MOs, Restricted
 -- Occupied --                  
******* -490.08 -180.87 -169.68 -169.68  -80.06  -65.21  -58.57
  1 A'    2 A'    3 A'    4 A'    5 A'    6 A'    7 A'    8 A'                 
-58.566 -37.925 -33.112 -33.109 -24.296 -24.295 -24.292 -15.650
  9 A'   10 A'   11 A'   12 A'   13 A'   14 A'   15 A'   16 A'                 
 -9.887  -7.600  -7.503  -7.490  -7.242  -5.492  -5.490  -5.473
 17 A'   18 A'   19 A'   20 A'   21 A'   22 A'   23 A'   24 A'                 
 -5.464-169.676 -58.566 -33.109 -24.295 -24.292  -7.491  -5.491
 25 A'    1 A"    2 A"    3 A"    4 A"    5 A"    6 A"    7 A"                 
 -5.465  -3.243  -3.237  -3.223  -2.396  -2.392  -2.382  -1.224
  8 A"   26 A'   27 A'   28 A'   29 A'   30 A'   31 A'   32 A'                 
 -1.016  -0.871  -0.720  -0.581  -0.559  -0.425  -0.395  -0.379
 33 A'   34 A'   35 A'   36 A'   37 A'   38 A'   39 A'   40 A'                 
 -3.238  -3.223  -2.393  -2.382  -0.535  -0.419  -0.379
  9 A"   10 A"   11 A"   12 A"   13 A"   14 A"   15 A"                         
 -- Virtual --                   
  0.025   0.056   0.073   0.083   0.093   0.118   0.139   0.157
 41 A'   42 A'   43 A'   44 A'   45 A'   46 A'   47 A'   48 A'                 
  0.205   0.245   0.282   0.293   0.338   0.358   0.383   0.460
 49 A'   50 A'   51 A'   52 A'   53 A'   54 A'   55 A'   56 A'                 
  0.480   0.541   0.561   0.599   0.655   0.681   0.754   0.799
 57 A'   58 A'   59 A'   60 A'   61 A'   62 A'   63 A'   64 A'                 
  0.821   0.855   0.895   1.077   1.119   1.130   1.209   1.330
 65 A'   66 A'   67 A'   68 A'   69 A'   70 A'   71 A'   72 A'                 
  1.412   1.578   1.627   1.852   1.917   2.257   2.324   2.416
 73 A'   74 A'   75 A'   76 A'   77 A'   78 A'   79 A'   80 A'                 
  2.762   2.949   4.266   4.479   4.501   4.514   4.540   4.613
 81 A'   82 A'   83 A'   84 A'   85 A'   86 A'   87 A'   88 A'                 
  4.637   4.754   4.897   6.559   6.576   7.203   7.523   8.204
 89 A'   90 A'   91 A'   92 A'   93 A'   94 A'   95 A'   96 A'                 
  8.267  14.801  14.917  28.860  29.551  29.567  29.884  29.898
 97 A'   98 A'   99 A'  100 A'  101 A'  102 A'  103 A'  104 A'                 
 29.963  36.670  49.463 130.608 130.625 154.260 166.144 293.875
105 A'  106 A'  107 A'  108 A'  109 A'  110 A'  111 A'  112 A'                 
293.9761028.4061912.178   0.000   0.087   0.117   0.245   0.336
113 A'  114 A'  115 A'   16 A"   17 A"   18 A"   19 A"   20 A"                 
  0.387   0.551   0.567   0.581   0.748   0.753   0.889   0.909
 21 A"   22 A"   23 A"   24 A"   25 A"   26 A"   27 A"   28 A"                 
  1.111   1.543   1.775   2.199   2.327   2.453   4.237   4.484
 29 A"   30 A"   31 A"   32 A"   33 A"   34 A"   35 A"   36 A"                 
  4.498   4.513   4.571   6.534   8.181  14.707  29.532  29.880
 37 A"   38 A"   39 A"   40 A"   41 A"   42 A"   43 A"   44 A"                 
 29.886 130.593 293.856
 45 A"   46 A"   47 A"                                                         

 Beta MOs, Restricted
 -- Occupied --                  
******* -490.08 -180.87 -169.68 -169.68  -80.06  -65.21  -58.57
  1 A'    2 A'    3 A'    4 A'    5 A'    6 A'    7 A'    8 A'                 
-58.566 -37.925 -33.112 -33.109 -24.296 -24.295 -24.292 -15.650
  9 A'   10 A'   11 A'   12 A'   13 A'   14 A'   15 A'   16 A'                 
 -9.887  -7.600  -7.503  -7.490  -7.242  -5.492  -5.490  -5.473
 17 A'   18 A'   19 A'   20 A'   21 A'   22 A'   23 A'   24 A'                 
 -5.464-169.676 -58.566 -33.109 -24.295 -24.292  -7.491  -5.491
 25 A'    1 A"    2 A"    3 A"    4 A"    5 A"    6 A"    7 A"                 
 -5.465  -3.243  -3.237  -3.223  -2.396  -2.392  -2.382  -1.224
  8 A"   26 A'   27 A'   28 A'   29 A'   30 A'   31 A'   32 A'                 
 -1.016  -0.871  -0.720  -0.581  -0.559  -0.425  -0.395  -0.379
 33 A'   34 A'   35 A'   36 A'   37 A'   38 A'   39 A'   40 A'                 
 -3.238  -3.223  -2.393  -2.382  -0.535  -0.419  -0.379
  9 A"   10 A"   11 A"   12 A"   13 A"   14 A"   15 A"                         
 -- Virtual --                   
  0.025   0.056   0.073   0.083   0.093   0.118   0.139   0.157
 41 A'   42 A'   43 A'   44 A'   45 A'   46 A'   47 A'   48 A'                 
  0.205   0.245   0.282   0.293   0.338   0.358   0.383   0.460
 49 A'   50 A'   51 A'   52 A'   53 A'   54 A'   55 A'   56 A'                 
  0.480   0.541   0.561   0.599   0.655   0.681   0.754   0.799
 57 A'   58 A'   59 A'   60 A'   61 A'   62 A'   63 A'   64 A'                 
  0.821   0.855   0.895   1.077   1.119   1.130   1.209   1.330
 65 A'   66 A'   67 A'   68 A'   69 A'   70 A'   71 A'   72 A'                 
  1.412   1.578   1.627   1.852   1.917   2.257   2.324   2.416
 73 A'   74 A'   75 A'   76 A'   77 A'   78 A'   79 A'   80 A'                 
  2.762   2.949   4.266   4.479   4.501   4.514   4.540   4.613
 81 A'   82 A'   83 A'   84 A'   85 A'   86 A'   87 A'   88 A'                 
  4.637   4.754   4.897   6.559   6.576   7.203   7.523   8.204
 89 A'   90 A'   91 A'   92 A'   93 A'   94 A'   95 A'   96 A'                 
  8.267  14.801  14.917  28.860  29.551  29.567  29.884  29.898
 97 A'   98 A'   99 A'  100 A'  101 A'  102 A'  103 A'  104 A'                 
 29.963  36.670  49.463 130.608 130.625 154.260 166.144 293.875
105 A'  106 A'  107 A'  108 A'  109 A'  110 A'  111 A'  112 A'                 
293.9761028.4061912.178   0.000   0.087   0.117   0.245   0.336
113 A'  114 A'  115 A'   16 A"   17 A"   18 A"   19 A"   20 A"                 
  0.387   0.551   0.567   0.581   0.748   0.753   0.889   0.909
 21 A"   22 A"   23 A"   24 A"   25 A"   26 A"   27 A"   28 A"                 
  1.111   1.543   1.775   2.199   2.327   2.453   4.237   4.484
 29 A"   30 A"   31 A"   32 A"   33 A"   34 A"   35 A"   36 A"                 
  4.498   4.513   4.571   6.534   8.181  14.707  29.532  29.880
 37 A"   38 A"   39 A"   40 A"   41 A"   42 A"   43 A"   44 A"                 
 29.886 130.593 293.856
 45 A"   46 A"   47 A"                                                         
 --------------------------------------------------------------

          Ground-State Mulliken Net Atomic Charges

     Atom                 Charge (a.u.)
  ----------------------------------------
      1 I                    -0.238654
      2 P                     0.342244
      3 N                    -0.192332
      4 Br                    0.088742
  ----------------------------------------
  Sum of atomic charges =     0.000000

 -----------------------------------------------------------------
                    Cartesian Multipole Moments
 -----------------------------------------------------------------
    Charge (ESU x 10^10)
                 0.0000
    Dipole Moment (Debye)
         X       0.0804      Y       0.3092      Z       0.0000
       Tot       0.3195
    Quadrupole Moments (Debye-Ang)
        XX     -68.3994     XY       3.5092     YY     -63.4699
        XZ      -0.0000     YZ      -0.0000     ZZ     -65.5652
    Octopole Moments (Debye-Ang^2)
       XXX       3.3755    XXY     -23.4993    XYY       3.5601
       YYY     -32.2126    XXZ       0.0000    XYZ       0.0000
       YYZ       0.0000    XZZ       0.7896    YZZ      -7.4043
       ZZZ       0.0000
    Hexadecapole Moments (Debye-Ang^3)
      XXXX   -1177.8433   XXXY      28.3169   XXYY    -249.8132
      XYYY      24.7014   YYYY    -379.8002   XXXZ      -0.0000
      XXYZ      -0.0000   XYYZ      -0.0000   YYYZ      -0.0000
      XXZZ    -215.1442   XYZZ       4.0631   YYZZ     -76.7921
      XZZZ      -0.0000   YZZZ      -0.0000   ZZZZ     -88.7023
 -----------------------------------------------------------------
 DrvMan completing analytic gradient of the correlated energy
 Correlated dipole moment
            1
    1   0.0316398
    2   0.1216519
    3   0.0000000
 Energy read as -9885.124170133
 Full Analytical Gradient: (in a.u., or Hartree/Bohr)
             1             2             3             4
    1    0.00003313   -0.00080300    0.00080529   -0.00003542
    2   -0.00008195    0.00005207   -0.00020043    0.00023031
    3    0.00000000   -0.00000000    0.00000000   -0.00000000
 Gradient time:  CPU 0.78 s  wall 0.80 s
 Geometry Optimization Parameters
   NAtoms,    NIC,     NZ,  NCons,   NDum,   NFix, NCnnct, MaxDiis
        4      14       4       0       0       0       0       0

 Cartesian Hessian Update
 Hessian Updated using BFGS Update


** GEOMETRY OPTIMIZATION IN DELOCALIZED INTERNAL COORDINATES **
   Searching for a Minimum

   Optimization Cycle:   3

                       Coordinates (Angstroms)
     ATOM                X               Y               Z
      1  I         1.6370379668   -0.3168272241    0.0000000000
      2  P         0.0457584234    1.6443506864    0.0000000000
      3  N        -1.4424354837    1.1869777656    0.0000000000
      4  Br       -2.2372354678   -0.4842233929    0.0000000000
   Point Group: cs    Number of degrees of freedom:     5


   Energy is  -9885.124170133

 Hessian Updated using BFGS Update

  5 Hessian modes will be used to form the next step
  Hessian Eigenvalues:
     0.088685    0.165939    0.222782    0.266113    0.559940

 Minimum Search - Taking Simple RFO Step
 Searching for Lamda that Minimizes Along All modes
 Value Taken    Lamda =  -0.00000396
 Step Taken.  Stepsize is  0.004884

                             Maximum     Tolerance    Cnvgd?
         Gradient           0.000660      0.000300      NO
         Displacement       0.003181      0.001200      NO
         Energy change     -0.000007      0.000001      NO


 New Cartesian Coordinates Obtained by Inverse Iteration

 Displacement from previous Coordinates is:  0.006294
 ----------------------------------------------------------------
             Standard Nuclear Orientation (Angstroms)
    I     Atom           X                Y                Z
 ----------------------------------------------------------------
    1      I       1.6357595812    -0.3173547954     0.0000000000
    2      P       0.0463297560     1.6441939631     0.0000000000
    3      N      -1.4437467268     1.1885033342     0.0000000000
    4      Br     -2.2352171718    -0.4850646668     0.0000000000
 ----------------------------------------------------------------
 Molecular Point Group                 Cs    NOp =  2
 Largest Abelian Subgroup              Cs    NOp =  2
 Nuclear Repulsion Energy =   671.9660880214 hartrees
 There are       55 alpha and       55 beta electrons
 Applying Cartesian multipole field
    Component          Value
    ---------          -----
     (2,0,0)        1.00000E-11
     (0,2,0)        2.00000E-11
     (0,0,2)       -3.00000E-11
 Nucleus-field energy     =     0.0000000164 hartrees
 Requested basis set is 6-311++G(d,p)
 There are 62 shells and 162 basis functions
 A cutoff of  1.0D-14 yielded   1539 shell pairs
 There are     11240 function pairs (     12687 Cartesian)
 Smallest overlap matrix eigenvalue = 2.39E-03
 Guess MOs from SCF MO coefficient file

 -----------------------------------------------------------------------
  General SCF calculation program by
  Eric Jon Sundstrom, Paul Horn, Yuezhi Mao, Dmitri Zuev, Alec White,
  David Stuck, Shaama M.S., Shane Yost, Joonho Lee, David Small,
  Daniel Levine, Susi Lehtola, Hugh Burton, Evgeny Epifanovsky
 -----------------------------------------------------------------------
 Hartree-Fock
 using 4 threads for integral computing
 -------------------------------------------------------
 OpenMP Integral computing Module                
 Release: version 2.0, May 2017, Q-Chem Inc. Pleasanton 
 -------------------------------------------------------
 A restricted SCF calculation will be
 performed using DIIS
 SCF converges when DIIS error is below 1.0e-08
 ---------------------------------------
  Cycle       Energy         DIIS error
 ---------------------------------------
    1   -9884.3405913132      2.73e-05  
    2   -9884.3405950711      1.22e-05  
    3   -9884.3405956593      8.27e-06  
    4   -9884.3405959757      1.78e-06  
    5   -9884.3405960174      5.80e-07  
    6   -9884.3405960225      2.02e-07  
    7   -9884.3405960230      8.98e-08  
    8   -9884.3405960231      3.95e-08  
    9   -9884.3405960232      1.33e-08  
   10   -9884.3405960232      5.59e-09  Convergence criterion met
 ---------------------------------------
 SCF time:   CPU 12.73s  wall 4.00s 
 SCF   energy in the final basis set =    -9884.3405960232
 Total energy in the final basis set =    -9884.3405960232


 ------------------------------------------------------------------------------

   CCMAN2: suite of methods based on coupled cluster
           and equation of motion theories.

   Components:
   * libvmm-1.3-trunk
     by Evgeny Epifanovsky, Ilya Kaliman.
   * libtensor-2.5-trunk
     by Evgeny Epifanovsky, Michael Wormit, Dmitry Zuev, Sam Manzer, 
        Ilya Kaliman.
   * libcc-2.5-trunk
     by Evgeny Epifanovsky, Arik Landau, Tomasz Kus, Kirill Khistyaev, 
        Dmitry Zuev, Prashant Manohar, Xintian Feng, Anna Krylov, 
        Matthew Goldey, Alec White, Thomas Jagau, Kaushik Nanda, 
        Anastasia Gunina, Alexander Kunitsa, Joonho Lee.

   CCMAN original authors:
   Anna I. Krylov, C. David Sherrill, Steven R. Gwaltney,
   Edward F. C. Byrd (2000)
   Sergey V. Levchenko, Lyudmila V. Slipchenko, Tao Wang,
   Ana-Maria C. Cristian (2003)
   Piotr A. Pieniazek, C. Melania Oana, Evgeny Epifanovsky (2007)
   Prashant Manohar (2009)

 ------------------------------------------------------------------------------


 Allocating and initializing 30808MB of RAM...
 Calculation will run on 4 cores.


 Alpha MOs, Restricted
 -- Occupied --                  
******* -490.08 -180.87 -169.68 -169.68 -169.68  -80.06  -65.21
  1 A'    2 A'    3 A'    4 A'    1 A"    5 A'    6 A'    7 A'                 
-58.568 -58.566 -58.566 -37.925 -33.112 -33.109 -33.109 -24.296
  8 A'    2 A"    9 A'   10 A'   11 A'    3 A"   12 A'   13 A'                 
-24.295 -24.295 -24.292 -24.292 -15.650  -9.887  -7.600  -7.502
  4 A"   14 A'    5 A"   15 A'   16 A'   17 A'   18 A'   19 A'                 
 -7.491  -7.490  -7.242  -5.492  -5.491  -5.490  -5.474  -5.465
  6 A"   20 A'   21 A'   22 A'    7 A"   23 A'   24 A'    8 A"                 
 -5.464  -3.243  -3.238  -3.237  -3.223  -3.223  -2.396  -2.393
 25 A'   26 A'    9 A"   27 A'   10 A"   28 A'   29 A'   11 A"                 
 -2.392  -2.383  -2.383  -1.224  -1.015  -0.871  -0.720  -0.581
 30 A'   12 A"   31 A'   32 A'   33 A'   34 A'   35 A'   36 A'                 
 -0.558  -0.534  -0.425  -0.419  -0.395  -0.380  -0.379
 37 A'   13 A"   38 A'   14 A"   39 A'   40 A'   15 A"                         
 -- Virtual --                   
 -0.000   0.025   0.056   0.073   0.083   0.087   0.093   0.117
 16 A"   41 A'   42 A'   43 A'   44 A'   17 A"   45 A'   18 A"                 
  0.118   0.139   0.157   0.205   0.245   0.245   0.282   0.293
 46 A'   47 A'   48 A'   49 A'   50 A'   19 A"   51 A'   52 A'                 
  0.336   0.338   0.358   0.383   0.387   0.460   0.480   0.541
 20 A"   53 A'   54 A'   55 A'   21 A"   56 A'   57 A'   58 A'                 
  0.551   0.561   0.567   0.581   0.599   0.655   0.681   0.748
 22 A"   59 A'   23 A"   24 A"   60 A'   61 A'   62 A'   25 A"                 
  0.753   0.754   0.798   0.821   0.855   0.889   0.895   0.909
 26 A"   63 A'   64 A'   65 A'   66 A'   27 A"   67 A'   28 A"                 
  1.077   1.111   1.119   1.130   1.208   1.329   1.412   1.542
 68 A'   29 A"   69 A'   70 A'   71 A'   72 A'   73 A'   30 A"                 
  1.577   1.627   1.775   1.852   1.917   2.199   2.257   2.323
 74 A'   75 A'   31 A"   76 A'   77 A'   32 A"   78 A'   79 A'                 
  2.327   2.417   2.452   2.763   2.948   4.237   4.266   4.478
 33 A"   80 A'   34 A"   81 A'   82 A'   35 A"   83 A'   84 A'                 
  4.484   4.498   4.500   4.513   4.514   4.539   4.571   4.613
 36 A"   37 A"   85 A'   38 A"   86 A'   87 A'   39 A"   88 A'                 
  4.636   4.754   4.897   6.533   6.559   6.576   7.202   7.522
 89 A'   90 A'   91 A'   40 A"   92 A'   93 A'   94 A'   95 A'                 
  8.181   8.205   8.267  14.707  14.801  14.916  28.860  29.532
 41 A"   96 A'   97 A'   42 A"   98 A'   99 A'  100 A'   43 A"                 
 29.551  29.567  29.880  29.884  29.885  29.897  29.963  36.670
101 A'  102 A'   44 A"  103 A'   45 A"  104 A'  105 A'  106 A'                 
 49.463 130.593 130.608 130.625 154.260 166.143 293.856 293.875
107 A'   46 A"  108 A'  109 A'  110 A'  111 A'   47 A"  112 A'                 
293.9761028.4061912.178
113 A'  114 A'  115 A'                                                         

 Beta MOs, Restricted
 -- Occupied --                  
******* -490.08 -180.87 -169.68 -169.68 -169.68  -80.06  -65.21
  1 A'    2 A'    3 A'    4 A'    1 A"    5 A'    6 A'    7 A'                 
-58.568 -58.566 -58.566 -37.925 -33.112 -33.109 -33.109 -24.296
  8 A'    2 A"    9 A'   10 A'   11 A'    3 A"   12 A'   13 A'                 
-24.295 -24.295 -24.292 -24.292 -15.650  -9.887  -7.600  -7.502
  4 A"   14 A'    5 A"   15 A'   16 A'   17 A'   18 A'   19 A'                 
 -7.491  -7.490  -7.242  -5.492  -5.491  -5.490  -5.474  -5.465
  6 A"   20 A'   21 A'   22 A'    7 A"   23 A'   24 A'    8 A"                 
 -5.464  -3.243  -3.238  -3.237  -3.223  -3.223  -2.396  -2.393
 25 A'   26 A'    9 A"   27 A'   10 A"   28 A'   29 A'   11 A"                 
 -2.392  -2.383  -2.383  -1.224  -1.015  -0.871  -0.720  -0.581
 30 A'   12 A"   31 A'   32 A'   33 A'   34 A'   35 A'   36 A'                 
 -0.558  -0.534  -0.425  -0.419  -0.395  -0.380  -0.379
 37 A'   13 A"   38 A'   14 A"   39 A'   40 A'   15 A"                         
 -- Virtual --                   
 -0.000   0.025   0.056   0.073   0.083   0.087   0.093   0.117
 16 A"   41 A'   42 A'   43 A'   44 A'   17 A"   45 A'   18 A"                 
  0.118   0.139   0.157   0.205   0.245   0.245   0.282   0.293
 46 A'   47 A'   48 A'   49 A'   50 A'   19 A"   51 A'   52 A'                 
  0.336   0.338   0.358   0.383   0.387   0.460   0.480   0.541
 20 A"   53 A'   54 A'   55 A'   21 A"   56 A'   57 A'   58 A'                 
  0.551   0.561   0.567   0.581   0.599   0.655   0.681   0.748
 22 A"   59 A'   23 A"   24 A"   60 A'   61 A'   62 A'   25 A"                 
  0.753   0.754   0.798   0.821   0.855   0.889   0.895   0.909
 26 A"   63 A'   64 A'   65 A'   66 A'   27 A"   67 A'   28 A"                 
  1.077   1.111   1.119   1.130   1.208   1.329   1.412   1.542
 68 A'   29 A"   69 A'   70 A'   71 A'   72 A'   73 A'   30 A"                 
  1.577   1.627   1.775   1.852   1.917   2.199   2.257   2.323
 74 A'   75 A'   31 A"   76 A'   77 A'   32 A"   78 A'   79 A'                 
  2.327   2.417   2.452   2.763   2.948   4.237   4.266   4.478
 33 A"   80 A'   34 A"   81 A'   82 A'   35 A"   83 A'   84 A'                 
  4.484   4.498   4.500   4.513   4.514   4.539   4.571   4.613
 36 A"   37 A"   85 A'   38 A"   86 A'   87 A'   39 A"   88 A'                 
  4.636   4.754   4.897   6.533   6.559   6.576   7.202   7.522
 89 A'   90 A'   91 A'   40 A"   92 A'   93 A'   94 A'   95 A'                 
  8.181   8.205   8.267  14.707  14.801  14.916  28.860  29.532
 41 A"   96 A'   97 A'   42 A"   98 A'   99 A'  100 A'   43 A"                 
 29.551  29.567  29.880  29.884  29.885  29.897  29.963  36.670
101 A'  102 A'   44 A"  103 A'   45 A"  104 A'  105 A'  106 A'                 
 49.463 130.593 130.608 130.625 154.260 166.143 293.856 293.875
107 A'   46 A"  108 A'  109 A'  110 A'  111 A'   47 A"  112 A'                 
293.9761028.4061912.178
113 A'  114 A'  115 A'                                                         

 Occupation and symmetry of molecular orbitals

 Point group: Cs (2 irreducible representations).

                           A'   A"    All 
 ------------------------------------------
 All molecular orbitals:
  - Alpha                  115  47    162 
  - Beta                   115  47    162 
 ------------------------------------------
 Alpha orbitals:
  - Frozen occupied        25   8     33  
  - Active occupied        15   7     22  
  - Active virtual         75   32    107 
  - Frozen virtual         0    0     0   
 ------------------------------------------
 Beta orbitals:
  - Frozen occupied        25   8     33  
  - Active occupied        15   7     22  
  - Active virtual         75   32    107 
  - Frozen virtual         0    0     0   
 ------------------------------------------

 Import integrals:   CPU 0.00 s  wall 0.00 s

 Import integrals:   CPU 122.27 s  wall 33.35 s

 MP2 amplitudes:   CPU 0.19 s  wall 0.17 s

Running a double precision version
           CCSD T amplitudes will be solved using DIIS.

           Start     Size      MaxIter   EConv     TConv     
           3         7         100       1.00e-07  1.00e-05  
 ------------------------------------------------------------------------------
           Energy (a.u.)   Ediff      Tdiff       Comment
 ------------------------------------------------------------------------------
         -9885.12285525                           
     1   -9885.09562021   2.72e-02   8.23e-01     
     2   -9885.12290252   2.73e-02   1.18e-01     
     3   -9885.12030948   2.59e-03   5.28e-02     
     4   -9885.12305639   2.75e-03   2.13e-02     Switched to DIIS steps.
     5   -9885.12407856   1.02e-03   1.30e-02     
     6   -9885.12414249   6.39e-05   3.19e-03     
     7   -9885.12415848   1.60e-05   1.77e-03     
     8   -9885.12417090   1.24e-05   4.97e-04     
     9   -9885.12417294   2.04e-06   2.82e-04     
    10   -9885.12417231   6.30e-07   7.54e-05     
    11   -9885.12417255   2.46e-07   2.89e-05     
    12   -9885.12417243   1.18e-07   1.58e-05     
    13   -9885.12417242   1.29e-08   6.64e-06     
 ------------------------------------------------------------------------------
         -9885.12417242                           CCSD T converged.

End of double precision
 SCF energy                 = -9884.34059602
 MP2 energy                 = -9885.12285525
 CCSD correlation energy     =    -0.78357640
 CCSD total energy           = -9885.12417242

 CCSD  T1^2 = 0.0189  T2^2 = 0.2953  Leading amplitudes:

 Amplitude    Orbitals with energies
  0.0460       14 (A") A                 ->    16 (A") A                  
              -0.4192                         -0.0000                     
  0.0460       14 (A") B                 ->    16 (A") B                  
              -0.4192                         -0.0000                     
  0.0261       38 (A') A                 ->    41 (A') A                  
              -0.4251                          0.0247                     
  0.0261       38 (A') B                 ->    41 (A') B                  
              -0.4251                          0.0247                     

 Amplitude    Orbitals with energies
 -0.0569       13 (A") A     13 (A") B   ->    16 (A") A     16 (A") B    
              -0.5343       -0.5343           -0.0000       -0.0000       
  0.0569       13 (A") A     13 (A") B   ->    16 (A") B     16 (A") A    
              -0.5343       -0.5343           -0.0000       -0.0000       
  0.0569       13 (A") B     13 (A") A   ->    16 (A") A     16 (A") B    
              -0.5343       -0.5343           -0.0000       -0.0000       
 -0.0569       13 (A") B     13 (A") A   ->    16 (A") B     16 (A") A    
              -0.5343       -0.5343           -0.0000       -0.0000       

 Computing CCSD intemediates for later calculations in double precision
 Finished.

Running a double precision version
           CCSD Lambda amplitudes will be solved using DIIS.
           Start     Size      MaxIter   EConv     LConv     
           3         7         100       1.00e-07  1.00e-05  
 ------------------------------------------------------------------------------
            Enorm      Ldiff       Comment
 ------------------------------------------------------------------------------
     1     6.09e-02   4.38e-02     
     2     1.78e-02   6.48e-03     
     3     7.86e-03   1.77e-03     
     4     4.66e-03   1.43e-03     Switched to DIIS steps.
     5     1.51e-03   8.62e-04     
     6     7.62e-04   2.54e-04     
     7     2.56e-04   8.06e-05     
     8     1.20e-04   5.43e-06     
     9     4.49e-05   1.62e-06     
    10     2.16e-05   5.96e-07     
    11     1.09e-05   3.71e-08     
    12     5.23e-06   7.12e-08     
    13     2.31e-06   2.24e-07     
    14     9.90e-07   7.30e-08     
    15     5.02e-07   8.52e-08     
    16     2.46e-07   3.90e-08     
    17     1.26e-07   1.98e-08     
    18     5.85e-08   7.39e-09     
 ------------------------------------------------------------------------------
                                   CCSD Lambda converged.

 Computing density matrices in double precision...
           Orbital response amplitudes will be solved using DIIS.
           Start     Size      MaxIter   EConv     LConv     
           3         7         100       1.00e-06  1.00e-06  
 ------------------------------------------------------------------------------
            Enorm      Ldiff       Comment
 ------------------------------------------------------------------------------
     1     1.21e-01   2.30e-03     
     2     1.14e-01   1.01e-02     
     3     1.33e-01   2.77e-02     
     4     1.26e-02   5.59e-02     Switched to DIIS steps.
     5     6.06e-03   1.14e-03     
     6     1.23e-03   3.52e-04     
     7     1.26e-03   3.39e-04     
     8     2.12e-04   2.91e-04     
     9     6.59e-05   4.17e-05     
    10     2.60e-05   8.82e-06     
    11     7.09e-06   6.48e-07     
    12     1.88e-06   3.65e-07     
    13     5.54e-07   9.29e-08     
 ------------------------------------------------------------------------------
                                   Orbital response converged.

 Computing density matrices... Done.
 CCSD calculation:   CPU 1355.99 s  wall 349.84 s

 Transferring MO TPDM to AO TPDM
 Transferring g2_o1o1o1o1
 Transferring g2_o1o1o1v1
 Transferring g2_o1o1v1v1
 Transferring g2_o1v1o1v1
 Transferring g2_o1v1v1v1
 Transferring g2_v1v1v1v1
 Adding separable TPDM
 Computing TPDM gradient
 --------------------------------------------------------
 2e gradient
  Atom          X               Y               Z
 --------------------------------------------------------
    1        -65.740429       30.103962       -0.000000  
    2         -2.163219      -43.486054        0.000000  
    3         15.191804      -16.739417       -0.000000  
    4         52.711844       30.121508        0.000000  
 --------------------------------------------------------
 --------------------------------------------------------
 Final gradient
  Atom          X               Y               Z
 --------------------------------------------------------
    1        -65.740429       30.103962       -0.000000  
    2         -2.163219      -43.486054        0.000000  
    3         15.191804      -16.739417       -0.000000  
    4         52.711844       30.121508        0.000000  
 --------------------------------------------------------
 Analytic gradient from two-electron contribution:   CPU 567.56 s  wall 189.51 s

 Total ccman2 time:   CPU 2050.50 s  wall 574.45 s


 --------------------------------------------------------------
             Orbital Energies (a.u.) and Symmetries
 --------------------------------------------------------------

 Alpha MOs, Restricted
 -- Occupied --                  
******* -490.08 -180.87 -169.68 -169.68  -80.06  -65.21  -58.57
  1 A'    2 A'    3 A'    4 A'    5 A'    6 A'    7 A'    8 A'                 
-58.566 -37.925 -33.112 -33.109 -24.296 -24.295 -24.292 -15.650
  9 A'   10 A'   11 A'   12 A'   13 A'   14 A'   15 A'   16 A'                 
 -9.887  -7.600  -7.502  -7.490  -7.242  -5.492  -5.490  -5.474
 17 A'   18 A'   19 A'   20 A'   21 A'   22 A'   23 A'   24 A'                 
 -5.464-169.677 -58.566 -33.109 -24.295 -24.292  -7.491  -5.491
 25 A'    1 A"    2 A"    3 A"    4 A"    5 A"    6 A"    7 A"                 
 -5.465  -3.243  -3.237  -3.223  -2.396  -2.392  -2.383  -1.224
  8 A"   26 A'   27 A'   28 A'   29 A'   30 A'   31 A'   32 A'                 
 -1.015  -0.871  -0.720  -0.581  -0.558  -0.425  -0.395  -0.380
 33 A'   34 A'   35 A'   36 A'   37 A'   38 A'   39 A'   40 A'                 
 -3.238  -3.223  -2.393  -2.383  -0.534  -0.419  -0.379
  9 A"   10 A"   11 A"   12 A"   13 A"   14 A"   15 A"                         
 -- Virtual --                   
  0.025   0.056   0.073   0.083   0.093   0.118   0.139   0.157
 41 A'   42 A'   43 A'   44 A'   45 A'   46 A'   47 A'   48 A'                 
  0.205   0.245   0.282   0.293   0.338   0.358   0.383   0.460
 49 A'   50 A'   51 A'   52 A'   53 A'   54 A'   55 A'   56 A'                 
  0.480   0.541   0.561   0.599   0.655   0.681   0.754   0.798
 57 A'   58 A'   59 A'   60 A'   61 A'   62 A'   63 A'   64 A'                 
  0.821   0.855   0.895   1.077   1.119   1.130   1.208   1.329
 65 A'   66 A'   67 A'   68 A'   69 A'   70 A'   71 A'   72 A'                 
  1.412   1.577   1.627   1.852   1.917   2.257   2.323   2.417
 73 A'   74 A'   75 A'   76 A'   77 A'   78 A'   79 A'   80 A'                 
  2.763   2.948   4.266   4.478   4.500   4.514   4.539   4.613
 81 A'   82 A'   83 A'   84 A'   85 A'   86 A'   87 A'   88 A'                 
  4.636   4.754   4.897   6.559   6.576   7.202   7.522   8.205
 89 A'   90 A'   91 A'   92 A'   93 A'   94 A'   95 A'   96 A'                 
  8.267  14.801  14.916  28.860  29.551  29.567  29.884  29.897
 97 A'   98 A'   99 A'  100 A'  101 A'  102 A'  103 A'  104 A'                 
 29.963  36.670  49.463 130.608 130.625 154.260 166.143 293.875
105 A'  106 A'  107 A'  108 A'  109 A'  110 A'  111 A'  112 A'                 
293.9761028.4061912.178  -0.000   0.087   0.117   0.245   0.336
113 A'  114 A'  115 A'   16 A"   17 A"   18 A"   19 A"   20 A"                 
  0.387   0.551   0.567   0.581   0.748   0.753   0.889   0.909
 21 A"   22 A"   23 A"   24 A"   25 A"   26 A"   27 A"   28 A"                 
  1.111   1.542   1.775   2.199   2.327   2.452   4.237   4.484
 29 A"   30 A"   31 A"   32 A"   33 A"   34 A"   35 A"   36 A"                 
  4.498   4.513   4.571   6.533   8.181  14.707  29.532  29.880
 37 A"   38 A"   39 A"   40 A"   41 A"   42 A"   43 A"   44 A"                 
 29.885 130.593 293.856
 45 A"   46 A"   47 A"                                                         

 Beta MOs, Restricted
 -- Occupied --                  
******* -490.08 -180.87 -169.68 -169.68  -80.06  -65.21  -58.57
  1 A'    2 A'    3 A'    4 A'    5 A'    6 A'    7 A'    8 A'                 
-58.566 -37.925 -33.112 -33.109 -24.296 -24.295 -24.292 -15.650
  9 A'   10 A'   11 A'   12 A'   13 A'   14 A'   15 A'   16 A'                 
 -9.887  -7.600  -7.502  -7.490  -7.242  -5.492  -5.490  -5.474
 17 A'   18 A'   19 A'   20 A'   21 A'   22 A'   23 A'   24 A'                 
 -5.464-169.677 -58.566 -33.109 -24.295 -24.292  -7.491  -5.491
 25 A'    1 A"    2 A"    3 A"    4 A"    5 A"    6 A"    7 A"                 
 -5.465  -3.243  -3.237  -3.223  -2.396  -2.392  -2.383  -1.224
  8 A"   26 A'   27 A'   28 A'   29 A'   30 A'   31 A'   32 A'                 
 -1.015  -0.871  -0.720  -0.581  -0.558  -0.425  -0.395  -0.380
 33 A'   34 A'   35 A'   36 A'   37 A'   38 A'   39 A'   40 A'                 
 -3.238  -3.223  -2.393  -2.383  -0.534  -0.419  -0.379
  9 A"   10 A"   11 A"   12 A"   13 A"   14 A"   15 A"                         
 -- Virtual --                   
  0.025   0.056   0.073   0.083   0.093   0.118   0.139   0.157
 41 A'   42 A'   43 A'   44 A'   45 A'   46 A'   47 A'   48 A'                 
  0.205   0.245   0.282   0.293   0.338   0.358   0.383   0.460
 49 A'   50 A'   51 A'   52 A'   53 A'   54 A'   55 A'   56 A'                 
  0.480   0.541   0.561   0.599   0.655   0.681   0.754   0.798
 57 A'   58 A'   59 A'   60 A'   61 A'   62 A'   63 A'   64 A'                 
  0.821   0.855   0.895   1.077   1.119   1.130   1.208   1.329
 65 A'   66 A'   67 A'   68 A'   69 A'   70 A'   71 A'   72 A'                 
  1.412   1.577   1.627   1.852   1.917   2.257   2.323   2.417
 73 A'   74 A'   75 A'   76 A'   77 A'   78 A'   79 A'   80 A'                 
  2.763   2.948   4.266   4.478   4.500   4.514   4.539   4.613
 81 A'   82 A'   83 A'   84 A'   85 A'   86 A'   87 A'   88 A'                 
  4.636   4.754   4.897   6.559   6.576   7.202   7.522   8.205
 89 A'   90 A'   91 A'   92 A'   93 A'   94 A'   95 A'   96 A'                 
  8.267  14.801  14.916  28.860  29.551  29.567  29.884  29.897
 97 A'   98 A'   99 A'  100 A'  101 A'  102 A'  103 A'  104 A'                 
 29.963  36.670  49.463 130.608 130.625 154.260 166.143 293.875
105 A'  106 A'  107 A'  108 A'  109 A'  110 A'  111 A'  112 A'                 
293.9761028.4061912.178  -0.000   0.087   0.117   0.245   0.336
113 A'  114 A'  115 A'   16 A"   17 A"   18 A"   19 A"   20 A"                 
  0.387   0.551   0.567   0.581   0.748   0.753   0.889   0.909
 21 A"   22 A"   23 A"   24 A"   25 A"   26 A"   27 A"   28 A"                 
  1.111   1.542   1.775   2.199   2.327   2.452   4.237   4.484
 29 A"   30 A"   31 A"   32 A"   33 A"   34 A"   35 A"   36 A"                 
  4.498   4.513   4.571   6.533   8.181  14.707  29.532  29.880
 37 A"   38 A"   39 A"   40 A"   41 A"   42 A"   43 A"   44 A"                 
 29.885 130.593 293.856
 45 A"   46 A"   47 A"                                                         
 --------------------------------------------------------------

          Ground-State Mulliken Net Atomic Charges

     Atom                 Charge (a.u.)
  ----------------------------------------
      1 I                    -0.237580
      2 P                     0.342129
      3 N                    -0.192661
      4 Br                    0.088111
  ----------------------------------------
  Sum of atomic charges =     0.000000

 -----------------------------------------------------------------
                    Cartesian Multipole Moments
 -----------------------------------------------------------------
    Charge (ESU x 10^10)
                 0.0000
    Dipole Moment (Debye)
         X       0.1003      Y       0.3009      Z      -0.0000
       Tot       0.3172
    Quadrupole Moments (Debye-Ang)
        XX     -68.4145     XY       3.5050     YY     -63.4827
        XZ       0.0000     YZ       0.0000     ZZ     -65.5677
    Octopole Moments (Debye-Ang^2)
       XXX       3.5577    XXY     -23.4762    XYY       3.5932
       YYY     -32.2150    XXZ       0.0000    XYZ       0.0000
       YYZ      -0.0000    XZZ       0.8101    YZZ      -7.3918
       ZZZ       0.0000
    Hexadecapole Moments (Debye-Ang^3)
      XXXX   -1176.5159   XXXY      28.2429   XXYY    -249.6517
      XYYY      24.7382   YYYY    -380.1263   XXXZ      -0.0000
      XXYZ       0.0000   XYYZ      -0.0000   YYYZ       0.0000
      XXZZ    -214.8755   XYZZ       4.0689   YYZZ     -76.8508
      XZZZ      -0.0000   YZZZ       0.0000   ZZZZ     -88.7042
 -----------------------------------------------------------------
 DrvMan completing analytic gradient of the correlated energy
 Correlated dipole moment
            1
    1   0.0394455
    2   0.1183872
    3  -0.0000000
 Energy read as -9885.124172422
 Full Analytical Gradient: (in a.u., or Hartree/Bohr)
             1             2             3             4
    1    0.00002556    0.00005472   -0.00009089    0.00001062
    2   -0.00004151    0.00012974   -0.00021055    0.00012231
    3   -0.00000000   -0.00000000    0.00000000   -0.00000000
 Gradient time:  CPU 0.76 s  wall 0.79 s
 Geometry Optimization Parameters
   NAtoms,    NIC,     NZ,  NCons,   NDum,   NFix, NCnnct, MaxDiis
        4      14       4       0       0       0       0       0

 Cartesian Hessian Update
 Hessian Updated using BFGS Update


** GEOMETRY OPTIMIZATION IN DELOCALIZED INTERNAL COORDINATES **
   Searching for a Minimum

   Optimization Cycle:   4

                       Coordinates (Angstroms)
     ATOM                X               Y               Z
      1  I         1.6357595812   -0.3173547954    0.0000000000
      2  P         0.0463297560    1.6441939631    0.0000000000
      3  N        -1.4437467268    1.1885033342    0.0000000000
      4  Br       -2.2352171718   -0.4850646668    0.0000000000
   Point Group: cs    Number of degrees of freedom:     5


   Energy is  -9885.124172422

 Hessian Updated using BFGS Update

  5 Hessian modes will be used to form the next step
  Hessian Eigenvalues:
     0.082693    0.135777    0.224599    0.266970    0.627532

 Minimum Search - Taking Simple RFO Step
 Searching for Lamda that Minimizes Along All modes
 Value Taken    Lamda =   0.00000000
 Step Taken.  Stepsize is  0.001430

                             Maximum     Tolerance    Cnvgd?
         Gradient           0.000136      0.000300     YES
         Displacement       0.001208      0.001200      NO
         Energy change     -0.000002      0.000001      NO


 New Cartesian Coordinates Obtained by Inverse Iteration

 Displacement from previous Coordinates is:  0.001837
 ----------------------------------------------------------------
             Standard Nuclear Orientation (Angstroms)
    I     Atom           X                Y                Z
 ----------------------------------------------------------------
    1      I       1.6353089119    -0.3174504702     0.0000000000
    2      P       0.0463995886     1.6440658234     0.0000000000
    3      N      -1.4439485536     1.1890062594     0.0000000000
    4      Br     -2.2346345082    -0.4853437775     0.0000000000
 ----------------------------------------------------------------
 Molecular Point Group                 Cs    NOp =  2
 Largest Abelian Subgroup              Cs    NOp =  2
 Nuclear Repulsion Energy =   672.0476908240 hartrees
 There are       55 alpha and       55 beta electrons
 Applying Cartesian multipole field
    Component          Value
    ---------          -----
     (2,0,0)        1.00000E-11
     (0,2,0)        2.00000E-11
     (0,0,2)       -3.00000E-11
 Nucleus-field energy     =     0.0000000164 hartrees
 Requested basis set is 6-311++G(d,p)
 There are 62 shells and 162 basis functions
 A cutoff of  1.0D-14 yielded   1539 shell pairs
 There are     11240 function pairs (     12687 Cartesian)
 Smallest overlap matrix eigenvalue = 2.39E-03
 Guess MOs from SCF MO coefficient file

 -----------------------------------------------------------------------
  General SCF calculation program by
  Eric Jon Sundstrom, Paul Horn, Yuezhi Mao, Dmitri Zuev, Alec White,
  David Stuck, Shaama M.S., Shane Yost, Joonho Lee, David Small,
  Daniel Levine, Susi Lehtola, Hugh Burton, Evgeny Epifanovsky
 -----------------------------------------------------------------------
 Hartree-Fock
 using 4 threads for integral computing
 -------------------------------------------------------
 OpenMP Integral computing Module                
 Release: version 2.0, May 2017, Q-Chem Inc. Pleasanton 
 -------------------------------------------------------
 A restricted SCF calculation will be
 performed using DIIS
 SCF converges when DIIS error is below 1.0e-08
 ---------------------------------------
  Cycle       Energy         DIIS error
 ---------------------------------------
    1   -9884.3405820647      7.18e-06  
    2   -9884.3405823415      2.55e-06  
    3   -9884.3405823796      2.01e-06  
    4   -9884.3405823965      4.59e-07  
    5   -9884.3405823993      1.40e-07  
    6   -9884.3405823995      4.85e-08  
    7   -9884.3405823996      1.64e-08  
    8   -9884.3405823995      6.02e-09  Convergence criterion met
 ---------------------------------------
 SCF time:   CPU 10.21s  wall 3.00s 
 SCF   energy in the final basis set =    -9884.3405823995
 Total energy in the final basis set =    -9884.3405823995


 ------------------------------------------------------------------------------

   CCMAN2: suite of methods based on coupled cluster
           and equation of motion theories.

   Components:
   * libvmm-1.3-trunk
     by Evgeny Epifanovsky, Ilya Kaliman.
   * libtensor-2.5-trunk
     by Evgeny Epifanovsky, Michael Wormit, Dmitry Zuev, Sam Manzer, 
        Ilya Kaliman.
   * libcc-2.5-trunk
     by Evgeny Epifanovsky, Arik Landau, Tomasz Kus, Kirill Khistyaev, 
        Dmitry Zuev, Prashant Manohar, Xintian Feng, Anna Krylov, 
        Matthew Goldey, Alec White, Thomas Jagau, Kaushik Nanda, 
        Anastasia Gunina, Alexander Kunitsa, Joonho Lee.

   CCMAN original authors:
   Anna I. Krylov, C. David Sherrill, Steven R. Gwaltney,
   Edward F. C. Byrd (2000)
   Sergey V. Levchenko, Lyudmila V. Slipchenko, Tao Wang,
   Ana-Maria C. Cristian (2003)
   Piotr A. Pieniazek, C. Melania Oana, Evgeny Epifanovsky (2007)
   Prashant Manohar (2009)

 ------------------------------------------------------------------------------


 Allocating and initializing 30808MB of RAM...
 Calculation will run on 4 cores.


 Alpha MOs, Restricted
 -- Occupied --                  
******* -490.08 -180.87 -169.68 -169.68 -169.68  -80.06  -65.21
  1 A'    2 A'    3 A'    4 A'    1 A"    5 A'    6 A'    7 A'                 
-58.568 -58.566 -58.566 -37.925 -33.112 -33.109 -33.109 -24.296
  8 A'    2 A"    9 A'   10 A'   11 A'    3 A"   12 A'   13 A'                 
-24.295 -24.295 -24.292 -24.292 -15.650  -9.887  -7.600  -7.502
  4 A"   14 A'    5 A"   15 A'   16 A'   17 A'   18 A'   19 A'                 
 -7.490  -7.490  -7.242  -5.492  -5.491  -5.490  -5.474  -5.465
  6 A"   20 A'   21 A'   22 A'    7 A"   23 A'   24 A'    8 A"                 
 -5.464  -3.243  -3.238  -3.237  -3.223  -3.223  -2.396  -2.393
 25 A'   26 A'    9 A"   27 A'   10 A"   28 A'   29 A'   11 A"                 
 -2.392  -2.383  -2.383  -1.224  -1.015  -0.871  -0.720  -0.581
 30 A'   12 A"   31 A'   32 A'   33 A'   34 A'   35 A'   36 A'                 
 -0.558  -0.534  -0.425  -0.419  -0.395  -0.380  -0.379
 37 A'   13 A"   38 A'   14 A"   39 A'   40 A'   15 A"                         
 -- Virtual --                   
 -0.000   0.025   0.056   0.073   0.083   0.087   0.093   0.117
 16 A"   41 A'   42 A'   43 A'   44 A'   17 A"   45 A'   18 A"                 
  0.118   0.139   0.157   0.205   0.245   0.245   0.282   0.293
 46 A'   47 A'   48 A'   49 A'   50 A'   19 A"   51 A'   52 A'                 
  0.336   0.338   0.358   0.383   0.387   0.460   0.481   0.541
 20 A"   53 A'   54 A'   55 A'   21 A"   56 A'   57 A'   58 A'                 
  0.550   0.561   0.567   0.581   0.599   0.655   0.681   0.748
 22 A"   59 A'   23 A"   24 A"   60 A'   61 A'   62 A'   25 A"                 
  0.753   0.754   0.798   0.821   0.855   0.889   0.895   0.909
 26 A"   63 A'   64 A'   65 A'   66 A'   27 A"   67 A'   28 A"                 
  1.077   1.111   1.119   1.129   1.208   1.329   1.412   1.542
 68 A'   29 A"   69 A'   70 A'   71 A'   72 A'   73 A'   30 A"                 
  1.577   1.627   1.775   1.852   1.917   2.199   2.257   2.323
 74 A'   75 A'   31 A"   76 A'   77 A'   32 A"   78 A'   79 A'                 
  2.327   2.417   2.452   2.763   2.947   4.237   4.266   4.478
 33 A"   80 A'   34 A"   81 A'   82 A'   35 A"   83 A'   84 A'                 
  4.484   4.498   4.500   4.513   4.514   4.539   4.571   4.613
 36 A"   37 A"   85 A'   38 A"   86 A'   87 A'   39 A"   88 A'                 
  4.636   4.754   4.897   6.533   6.559   6.575   7.202   7.522
 89 A'   90 A'   91 A'   40 A"   92 A'   93 A'   94 A'   95 A'                 
  8.181   8.205   8.267  14.707  14.801  14.916  28.860  29.532
 41 A"   96 A'   97 A'   42 A"   98 A'   99 A'  100 A'   43 A"                 
 29.551  29.567  29.880  29.884  29.885  29.897  29.963  36.670
101 A'  102 A'   44 A"  103 A'   45 A"  104 A'  105 A'  106 A'                 
 49.463 130.593 130.607 130.625 154.260 166.143 293.856 293.875
107 A'   46 A"  108 A'  109 A'  110 A'  111 A'   47 A"  112 A'                 
293.9761028.4051912.178
113 A'  114 A'  115 A'                                                         

 Beta MOs, Restricted
 -- Occupied --                  
******* -490.08 -180.87 -169.68 -169.68 -169.68  -80.06  -65.21
  1 A'    2 A'    3 A'    4 A'    1 A"    5 A'    6 A'    7 A'                 
-58.568 -58.566 -58.566 -37.925 -33.112 -33.109 -33.109 -24.296
  8 A'    2 A"    9 A'   10 A'   11 A'    3 A"   12 A'   13 A'                 
-24.295 -24.295 -24.292 -24.292 -15.650  -9.887  -7.600  -7.502
  4 A"   14 A'    5 A"   15 A'   16 A'   17 A'   18 A'   19 A'                 
 -7.490  -7.490  -7.242  -5.492  -5.491  -5.490  -5.474  -5.465
  6 A"   20 A'   21 A'   22 A'    7 A"   23 A'   24 A'    8 A"                 
 -5.464  -3.243  -3.238  -3.237  -3.223  -3.223  -2.396  -2.393
 25 A'   26 A'    9 A"   27 A'   10 A"   28 A'   29 A'   11 A"                 
 -2.392  -2.383  -2.383  -1.224  -1.015  -0.871  -0.720  -0.581
 30 A'   12 A"   31 A'   32 A'   33 A'   34 A'   35 A'   36 A'                 
 -0.558  -0.534  -0.425  -0.419  -0.395  -0.380  -0.379
 37 A'   13 A"   38 A'   14 A"   39 A'   40 A'   15 A"                         
 -- Virtual --                   
 -0.000   0.025   0.056   0.073   0.083   0.087   0.093   0.117
 16 A"   41 A'   42 A'   43 A'   44 A'   17 A"   45 A'   18 A"                 
  0.118   0.139   0.157   0.205   0.245   0.245   0.282   0.293
 46 A'   47 A'   48 A'   49 A'   50 A'   19 A"   51 A'   52 A'                 
  0.336   0.338   0.358   0.383   0.387   0.460   0.481   0.541
 20 A"   53 A'   54 A'   55 A'   21 A"   56 A'   57 A'   58 A'                 
  0.550   0.561   0.567   0.581   0.599   0.655   0.681   0.748
 22 A"   59 A'   23 A"   24 A"   60 A'   61 A'   62 A'   25 A"                 
  0.753   0.754   0.798   0.821   0.855   0.889   0.895   0.909
 26 A"   63 A'   64 A'   65 A'   66 A'   27 A"   67 A'   28 A"                 
  1.077   1.111   1.119   1.129   1.208   1.329   1.412   1.542
 68 A'   29 A"   69 A'   70 A'   71 A'   72 A'   73 A'   30 A"                 
  1.577   1.627   1.775   1.852   1.917   2.199   2.257   2.323
 74 A'   75 A'   31 A"   76 A'   77 A'   32 A"   78 A'   79 A'                 
  2.327   2.417   2.452   2.763   2.947   4.237   4.266   4.478
 33 A"   80 A'   34 A"   81 A'   82 A'   35 A"   83 A'   84 A'                 
  4.484   4.498   4.500   4.513   4.514   4.539   4.571   4.613
 36 A"   37 A"   85 A'   38 A"   86 A'   87 A'   39 A"   88 A'                 
  4.636   4.754   4.897   6.533   6.559   6.575   7.202   7.522
 89 A'   90 A'   91 A'   40 A"   92 A'   93 A'   94 A'   95 A'                 
  8.181   8.205   8.267  14.707  14.801  14.916  28.860  29.532
 41 A"   96 A'   97 A'   42 A"   98 A'   99 A'  100 A'   43 A"                 
 29.551  29.567  29.880  29.884  29.885  29.897  29.963  36.670
101 A'  102 A'   44 A"  103 A'   45 A"  104 A'  105 A'  106 A'                 
 49.463 130.593 130.607 130.625 154.260 166.143 293.856 293.875
107 A'   46 A"  108 A'  109 A'  110 A'  111 A'   47 A"  112 A'                 
293.9761028.4051912.178
113 A'  114 A'  115 A'                                                         

 Occupation and symmetry of molecular orbitals

 Point group: Cs (2 irreducible representations).

                           A'   A"    All 
 ------------------------------------------
 All molecular orbitals:
  - Alpha                  115  47    162 
  - Beta                   115  47    162 
 ------------------------------------------
 Alpha orbitals:
  - Frozen occupied        25   8     33  
  - Active occupied        15   7     22  
  - Active virtual         75   32    107 
  - Frozen virtual         0    0     0   
 ------------------------------------------
 Beta orbitals:
  - Frozen occupied        25   8     33  
  - Active occupied        15   7     22  
  - Active virtual         75   32    107 
  - Frozen virtual         0    0     0   
 ------------------------------------------

 Import integrals:   CPU 0.00 s  wall 0.00 s

 Import integrals:   CPU 114.33 s  wall 30.36 s

 MP2 amplitudes:   CPU 0.18 s  wall 0.13 s

Running a double precision version
           CCSD T amplitudes will be solved using DIIS.

           Start     Size      MaxIter   EConv     TConv     
           3         7         100       1.00e-07  1.00e-05  
 ------------------------------------------------------------------------------
           Energy (a.u.)   Ediff      Tdiff       Comment
 ------------------------------------------------------------------------------
         -9885.12285820                           
     1   -9885.09561755   2.72e-02   8.23e-01     
     2   -9885.12290310   2.73e-02   1.18e-01     
     3   -9885.12030924   2.59e-03   5.28e-02     
     4   -9885.12305658   2.75e-03   2.13e-02     Switched to DIIS steps.
     5   -9885.12407873   1.02e-03   1.30e-02     
     6   -9885.12414265   6.39e-05   3.19e-03     
     7   -9885.12415863   1.60e-05   1.77e-03     
     8   -9885.12417105   1.24e-05   4.97e-04     
     9   -9885.12417308   2.04e-06   2.82e-04     
    10   -9885.12417245   6.29e-07   7.54e-05     
    11   -9885.12417270   2.46e-07   2.89e-05     
    12   -9885.12417258   1.18e-07   1.58e-05     
    13   -9885.12417257   1.30e-08   6.63e-06     
 ------------------------------------------------------------------------------
         -9885.12417257                           CCSD T converged.

End of double precision
 SCF energy                 = -9884.34058240
 MP2 energy                 = -9885.12285820
 CCSD correlation energy     =    -0.78359017
 CCSD total energy           = -9885.12417257

 CCSD  T1^2 = 0.0189  T2^2 = 0.2954  Leading amplitudes:

 Amplitude    Orbitals with energies
  0.0460       14 (A") A                 ->    16 (A") A                  
              -0.4193                         -0.0000                     
  0.0460       14 (A") B                 ->    16 (A") B                  
              -0.4193                         -0.0000                     
  0.0261       38 (A') A                 ->    41 (A') A                  
              -0.4251                          0.0247                     
  0.0261       38 (A') B                 ->    41 (A') B                  
              -0.4251                          0.0247                     

 Amplitude    Orbitals with energies
 -0.0569       13 (A") A     13 (A") B   ->    16 (A") A     16 (A") B    
              -0.5342       -0.5342           -0.0000       -0.0000       
  0.0569       13 (A") A     13 (A") B   ->    16 (A") B     16 (A") A    
              -0.5342       -0.5342           -0.0000       -0.0000       
  0.0569       13 (A") B     13 (A") A   ->    16 (A") A     16 (A") B    
              -0.5342       -0.5342           -0.0000       -0.0000       
 -0.0569       13 (A") B     13 (A") A   ->    16 (A") B     16 (A") A    
              -0.5342       -0.5342           -0.0000       -0.0000       

 Computing CCSD intemediates for later calculations in double precision
 Finished.

Running a double precision version
           CCSD Lambda amplitudes will be solved using DIIS.
           Start     Size      MaxIter   EConv     LConv     
           3         7         100       1.00e-07  1.00e-05  
 ------------------------------------------------------------------------------
            Enorm      Ldiff       Comment
 ------------------------------------------------------------------------------
     1     6.09e-02   4.38e-02     
     2     1.78e-02   6.47e-03     
     3     7.86e-03   1.77e-03     
     4     4.66e-03   1.42e-03     Switched to DIIS steps.
     5     1.51e-03   8.62e-04     
     6     7.62e-04   2.54e-04     
     7     2.56e-04   8.06e-05     
     8     1.20e-04   5.42e-06     
     9     4.48e-05   1.62e-06     
    10     2.16e-05   5.96e-07     
    11     1.09e-05   3.62e-08     
    12     5.22e-06   7.17e-08     
    13     2.31e-06   2.23e-07     
    14     9.90e-07   7.26e-08     
    15     5.02e-07   8.52e-08     
    16     2.46e-07   3.89e-08     
    17     1.26e-07   1.98e-08     
    18     5.85e-08   7.39e-09     
 ------------------------------------------------------------------------------
                                   CCSD Lambda converged.

 Computing density matrices in double precision...
           Orbital response amplitudes will be solved using DIIS.
           Start     Size      MaxIter   EConv     LConv     
           3         7         100       1.00e-06  1.00e-06  
 ------------------------------------------------------------------------------
            Enorm      Ldiff       Comment
 ------------------------------------------------------------------------------
     1     1.21e-01   2.31e-03     
     2     1.14e-01   1.01e-02     
     3     1.33e-01   2.76e-02     
     4     1.27e-02   5.59e-02     Switched to DIIS steps.
     5     6.09e-03   1.17e-03     
     6     1.23e-03   3.56e-04     
     7     1.26e-03   3.39e-04     
     8     2.13e-04   2.91e-04     
     9     6.59e-05   4.18e-05     
    10     2.60e-05   8.81e-06     
    11     7.09e-06   6.42e-07     
    12     1.89e-06   3.70e-07     
    13     5.54e-07   9.69e-08     
 ------------------------------------------------------------------------------
                                   Orbital response converged.

 Computing density matrices... Done.
 CCSD calculation:   CPU 1355.94 s  wall 350.03 s

 Transferring MO TPDM to AO TPDM
 Transferring g2_o1o1o1o1
 Transferring g2_o1o1o1v1
 Transferring g2_o1o1v1v1
 Transferring g2_o1v1o1v1
 Transferring g2_o1v1v1v1
 Transferring g2_v1v1v1v1
 Adding separable TPDM
 Computing TPDM gradient
 --------------------------------------------------------
 2e gradient
  Atom          X               Y               Z
 --------------------------------------------------------
    1        -65.759591       30.114275       -0.000000  
    2         -2.160363      -43.489223       -0.000000  
    3         15.205088      -16.751678       -0.000000  
    4         52.714866       30.126626        0.000000  
 --------------------------------------------------------
 --------------------------------------------------------
 Final gradient
  Atom          X               Y               Z
 --------------------------------------------------------
    1        -65.759591       30.114275       -0.000000  
    2         -2.160363      -43.489223       -0.000000  
    3         15.205088      -16.751678       -0.000000  
    4         52.714866       30.126626        0.000000  
 --------------------------------------------------------
 Analytic gradient from two-electron contribution:   CPU 562.97 s  wall 189.51 s

 Total ccman2 time:   CPU 2038.47 s  wall 571.67 s


 --------------------------------------------------------------
             Orbital Energies (a.u.) and Symmetries
 --------------------------------------------------------------

 Alpha MOs, Restricted
 -- Occupied --                  
******* -490.08 -180.87 -169.68 -169.68  -80.06  -65.21  -58.57
  1 A'    2 A'    3 A'    4 A'    5 A'    6 A'    7 A'    8 A'                 
-58.566 -37.925 -33.112 -33.109 -24.296 -24.295 -24.292 -15.650
  9 A'   10 A'   11 A'   12 A'   13 A'   14 A'   15 A'   16 A'                 
 -9.887  -7.600  -7.502  -7.490  -7.242  -5.492  -5.490  -5.474
 17 A'   18 A'   19 A'   20 A'   21 A'   22 A'   23 A'   24 A'                 
 -5.464-169.677 -58.566 -33.109 -24.295 -24.292  -7.490  -5.491
 25 A'    1 A"    2 A"    3 A"    4 A"    5 A"    6 A"    7 A"                 
 -5.465  -3.243  -3.237  -3.223  -2.396  -2.392  -2.383  -1.224
  8 A"   26 A'   27 A'   28 A'   29 A'   30 A'   31 A'   32 A'                 
 -1.015  -0.871  -0.720  -0.581  -0.558  -0.425  -0.395  -0.380
 33 A'   34 A'   35 A'   36 A'   37 A'   38 A'   39 A'   40 A'                 
 -3.238  -3.223  -2.393  -2.383  -0.534  -0.419  -0.379
  9 A"   10 A"   11 A"   12 A"   13 A"   14 A"   15 A"                         
 -- Virtual --                   
  0.025   0.056   0.073   0.083   0.093   0.118   0.139   0.157
 41 A'   42 A'   43 A'   44 A'   45 A'   46 A'   47 A'   48 A'                 
  0.205   0.245   0.282   0.293   0.338   0.358   0.383   0.460
 49 A'   50 A'   51 A'   52 A'   53 A'   54 A'   55 A'   56 A'                 
  0.481   0.541   0.561   0.599   0.655   0.681   0.754   0.798
 57 A'   58 A'   59 A'   60 A'   61 A'   62 A'   63 A'   64 A'                 
  0.821   0.855   0.895   1.077   1.119   1.129   1.208   1.329
 65 A'   66 A'   67 A'   68 A'   69 A'   70 A'   71 A'   72 A'                 
  1.412   1.577   1.627   1.852   1.917   2.257   2.323   2.417
 73 A'   74 A'   75 A'   76 A'   77 A'   78 A'   79 A'   80 A'                 
  2.763   2.947   4.266   4.478   4.500   4.514   4.539   4.613
 81 A'   82 A'   83 A'   84 A'   85 A'   86 A'   87 A'   88 A'                 
  4.636   4.754   4.897   6.559   6.575   7.202   7.522   8.205
 89 A'   90 A'   91 A'   92 A'   93 A'   94 A'   95 A'   96 A'                 
  8.267  14.801  14.916  28.860  29.551  29.567  29.884  29.897
 97 A'   98 A'   99 A'  100 A'  101 A'  102 A'  103 A'  104 A'                 
 29.963  36.670  49.463 130.607 130.625 154.260 166.143 293.875
105 A'  106 A'  107 A'  108 A'  109 A'  110 A'  111 A'  112 A'                 
293.9761028.4051912.178  -0.000   0.087   0.117   0.245   0.336
113 A'  114 A'  115 A'   16 A"   17 A"   18 A"   19 A"   20 A"                 
  0.387   0.550   0.567   0.581   0.748   0.753   0.889   0.909
 21 A"   22 A"   23 A"   24 A"   25 A"   26 A"   27 A"   28 A"                 
  1.111   1.542   1.775   2.199   2.327   2.452   4.237   4.484
 29 A"   30 A"   31 A"   32 A"   33 A"   34 A"   35 A"   36 A"                 
  4.498   4.513   4.571   6.533   8.181  14.707  29.532  29.880
 37 A"   38 A"   39 A"   40 A"   41 A"   42 A"   43 A"   44 A"                 
 29.885 130.593 293.856
 45 A"   46 A"   47 A"                                                         

 Beta MOs, Restricted
 -- Occupied --                  
******* -490.08 -180.87 -169.68 -169.68  -80.06  -65.21  -58.57
  1 A'    2 A'    3 A'    4 A'    5 A'    6 A'    7 A'    8 A'                 
-58.566 -37.925 -33.112 -33.109 -24.296 -24.295 -24.292 -15.650
  9 A'   10 A'   11 A'   12 A'   13 A'   14 A'   15 A'   16 A'                 
 -9.887  -7.600  -7.502  -7.490  -7.242  -5.492  -5.490  -5.474
 17 A'   18 A'   19 A'   20 A'   21 A'   22 A'   23 A'   24 A'                 
 -5.464-169.677 -58.566 -33.109 -24.295 -24.292  -7.490  -5.491
 25 A'    1 A"    2 A"    3 A"    4 A"    5 A"    6 A"    7 A"                 
 -5.465  -3.243  -3.237  -3.223  -2.396  -2.392  -2.383  -1.224
  8 A"   26 A'   27 A'   28 A'   29 A'   30 A'   31 A'   32 A'                 
 -1.015  -0.871  -0.720  -0.581  -0.558  -0.425  -0.395  -0.380
 33 A'   34 A'   35 A'   36 A'   37 A'   38 A'   39 A'   40 A'                 
 -3.238  -3.223  -2.393  -2.383  -0.534  -0.419  -0.379
  9 A"   10 A"   11 A"   12 A"   13 A"   14 A"   15 A"                         
 -- Virtual --                   
  0.025   0.056   0.073   0.083   0.093   0.118   0.139   0.157
 41 A'   42 A'   43 A'   44 A'   45 A'   46 A'   47 A'   48 A'                 
  0.205   0.245   0.282   0.293   0.338   0.358   0.383   0.460
 49 A'   50 A'   51 A'   52 A'   53 A'   54 A'   55 A'   56 A'                 
  0.481   0.541   0.561   0.599   0.655   0.681   0.754   0.798
 57 A'   58 A'   59 A'   60 A'   61 A'   62 A'   63 A'   64 A'                 
  0.821   0.855   0.895   1.077   1.119   1.129   1.208   1.329
 65 A'   66 A'   67 A'   68 A'   69 A'   70 A'   71 A'   72 A'                 
  1.412   1.577   1.627   1.852   1.917   2.257   2.323   2.417
 73 A'   74 A'   75 A'   76 A'   77 A'   78 A'   79 A'   80 A'                 
  2.763   2.947   4.266   4.478   4.500   4.514   4.539   4.613
 81 A'   82 A'   83 A'   84 A'   85 A'   86 A'   87 A'   88 A'                 
  4.636   4.754   4.897   6.559   6.575   7.202   7.522   8.205
 89 A'   90 A'   91 A'   92 A'   93 A'   94 A'   95 A'   96 A'                 
  8.267  14.801  14.916  28.860  29.551  29.567  29.884  29.897
 97 A'   98 A'   99 A'  100 A'  101 A'  102 A'  103 A'  104 A'                 
 29.963  36.670  49.463 130.607 130.625 154.260 166.143 293.875
105 A'  106 A'  107 A'  108 A'  109 A'  110 A'  111 A'  112 A'                 
293.9761028.4051912.178  -0.000   0.087   0.117   0.245   0.336
113 A'  114 A'  115 A'   16 A"   17 A"   18 A"   19 A"   20 A"                 
  0.387   0.550   0.567   0.581   0.748   0.753   0.889   0.909
 21 A"   22 A"   23 A"   24 A"   25 A"   26 A"   27 A"   28 A"                 
  1.111   1.542   1.775   2.199   2.327   2.452   4.237   4.484
 29 A"   30 A"   31 A"   32 A"   33 A"   34 A"   35 A"   36 A"                 
  4.498   4.513   4.571   6.533   8.181  14.707  29.532  29.880
 37 A"   38 A"   39 A"   40 A"   41 A"   42 A"   43 A"   44 A"                 
 29.885 130.593 293.856
 45 A"   46 A"   47 A"                                                         
 --------------------------------------------------------------

          Ground-State Mulliken Net Atomic Charges

     Atom                 Charge (a.u.)
  ----------------------------------------
      1 I                    -0.237317
      2 P                     0.342096
      3 N                    -0.192691
      4 Br                    0.087911
  ----------------------------------------
  Sum of atomic charges =     0.000000

 -----------------------------------------------------------------
                    Cartesian Multipole Moments
 -----------------------------------------------------------------
    Charge (ESU x 10^10)
                -0.0000
    Dipole Moment (Debye)
         X       0.1055      Y       0.2986      Z      -0.0000
       Tot       0.3166
    Quadrupole Moments (Debye-Ang)
        XX     -68.4185     XY       3.5033     YY     -63.4863
        XZ      -0.0000     YZ       0.0000     ZZ     -65.5675
    Octopole Moments (Debye-Ang^2)
       XXX       3.6150    XXY     -23.4683    XYY       3.6020
       YYY     -32.2155    XXZ       0.0000    XYZ      -0.0000
       YYZ      -0.0000    XZZ       0.8188    YZZ      -7.3868
       ZZZ      -0.0000
    Hexadecapole Moments (Debye-Ang^3)
      XXXX   -1176.0650   XXXY      28.2107   XXYY    -249.5890
      XYYY      24.7350   YYYY    -380.2002   XXXZ      -0.0000
      XXYZ      -0.0000   XYYZ       0.0000   YYYZ       0.0000
      XXZZ    -214.7874   XYZZ       4.0658   YYZZ     -76.8616
      XZZZ       0.0000   YZZZ       0.0000   ZZZZ     -88.7018
 -----------------------------------------------------------------
 DrvMan completing analytic gradient of the correlated energy
 Correlated dipole moment
            1
    1   0.0415090
    2   0.1174609
    3  -0.0000000
 Energy read as -9885.124172568
 Full Analytical Gradient: (in a.u., or Hartree/Bohr)
             1             2             3             4
    1    0.00000429    0.00006509   -0.00007701    0.00000763
    2   -0.00000748    0.00004271   -0.00007340    0.00003817
    3    0.00000000    0.00000000   -0.00000000    0.00000000
 Gradient time:  CPU 0.77 s  wall 0.80 s
 Geometry Optimization Parameters
   NAtoms,    NIC,     NZ,  NCons,   NDum,   NFix, NCnnct, MaxDiis
        4      14       4       0       0       0       0       0

 Cartesian Hessian Update
 Hessian Updated using BFGS Update


** GEOMETRY OPTIMIZATION IN DELOCALIZED INTERNAL COORDINATES **
   Searching for a Minimum

   Optimization Cycle:   5

                       Coordinates (Angstroms)
     ATOM                X               Y               Z
      1  I         1.6353089119   -0.3174504702    0.0000000000
      2  P         0.0463995886    1.6440658234    0.0000000000
      3  N        -1.4439485536    1.1890062594    0.0000000000
      4  Br       -2.2346345082   -0.4853437775    0.0000000000
   Point Group: cs    Number of degrees of freedom:     5


   Energy is  -9885.124172568

 Hessian Updated using BFGS Update

  5 Hessian modes will be used to form the next step
  Hessian Eigenvalues:
     0.080114    0.123815    0.220725    0.266381    0.565856

 Minimum Search - Taking Simple RFO Step
 Searching for Lamda that Minimizes Along All modes
 Value Taken    Lamda =   0.00000000
 Step Taken.  Stepsize is  0.000390

                             Maximum     Tolerance    Cnvgd?
         Gradient           0.000074      0.000300     YES
         Displacement       0.000298      0.001200     YES
         Energy change     -0.000000      0.000001     YES


                       Distance Matrix (Angstroms)
             I (  1)   P (  2)   N (  3)
   P (  2)  2.524318
   N (  3)  3.428008  1.558274
   Br(  4)  3.873584  3.120497  1.851657

 Final energy is   -9885.1241725682376     


 ******************************
 **  OPTIMIZATION CONVERGED  **
 ******************************

                       Coordinates (Angstroms)
     ATOM                X               Y               Z
      1  I         1.6353089119   -0.3174504702    0.0000000000
      2  P         0.0463995886    1.6440658234    0.0000000000
      3  N        -1.4439485536    1.1890062594    0.0000000000
      4  Br       -2.2346345082   -0.4853437775    0.0000000000

Z-matrix Print:
$molecule
0 1
I 
P  1 2.524318
N  2 1.558274 1 112.029494
Br 3 1.851657 2 132.257710 1 -0.000000 0
$end


 --------------------------------------------------------------
             Orbital Energies (a.u.) and Symmetries
 --------------------------------------------------------------

 Alpha MOs, Restricted
 -- Occupied --                  
******* -490.08 -180.87 -169.68 -169.68  -80.06  -65.21  -58.57
  1 A'    2 A'    3 A'    4 A'    5 A'    6 A'    7 A'    8 A'                 
-58.566 -37.925 -33.112 -33.109 -24.296 -24.295 -24.292 -15.650
  9 A'   10 A'   11 A'   12 A'   13 A'   14 A'   15 A'   16 A'                 
 -9.887  -7.600  -7.502  -7.490  -7.242  -5.492  -5.490  -5.474
 17 A'   18 A'   19 A'   20 A'   21 A'   22 A'   23 A'   24 A'                 
 -5.464-169.677 -58.566 -33.109 -24.295 -24.292  -7.490  -5.491
 25 A'    1 A"    2 A"    3 A"    4 A"    5 A"    6 A"    7 A"                 
 -5.465  -3.243  -3.237  -3.223  -2.396  -2.392  -2.383  -1.224
  8 A"   26 A'   27 A'   28 A'   29 A'   30 A'   31 A'   32 A'                 
 -1.015  -0.871  -0.720  -0.581  -0.558  -0.425  -0.395  -0.380
 33 A'   34 A'   35 A'   36 A'   37 A'   38 A'   39 A'   40 A'                 
 -3.238  -3.223  -2.393  -2.383  -0.534  -0.419  -0.379
  9 A"   10 A"   11 A"   12 A"   13 A"   14 A"   15 A"                         
 -- Virtual --                   
  0.025   0.056   0.073   0.083   0.093   0.118   0.139   0.157
 41 A'   42 A'   43 A'   44 A'   45 A'   46 A'   47 A'   48 A'                 
  0.205   0.245   0.282   0.293   0.338   0.358   0.383   0.460
 49 A'   50 A'   51 A'   52 A'   53 A'   54 A'   55 A'   56 A'                 
  0.481   0.541   0.561   0.599   0.655   0.681   0.754   0.798
 57 A'   58 A'   59 A'   60 A'   61 A'   62 A'   63 A'   64 A'                 
  0.821   0.855   0.895   1.077   1.119   1.129   1.208   1.329
 65 A'   66 A'   67 A'   68 A'   69 A'   70 A'   71 A'   72 A'                 
  1.412   1.577   1.627   1.852   1.917   2.257   2.323   2.417
 73 A'   74 A'   75 A'   76 A'   77 A'   78 A'   79 A'   80 A'                 
  2.763   2.947   4.266   4.478   4.500   4.514   4.539   4.613
 81 A'   82 A'   83 A'   84 A'   85 A'   86 A'   87 A'   88 A'                 
  4.636   4.754   4.897   6.559   6.575   7.202   7.522   8.205
 89 A'   90 A'   91 A'   92 A'   93 A'   94 A'   95 A'   96 A'                 
  8.267  14.801  14.916  28.860  29.551  29.567  29.884  29.897
 97 A'   98 A'   99 A'  100 A'  101 A'  102 A'  103 A'  104 A'                 
 29.963  36.670  49.463 130.607 130.625 154.260 166.143 293.875
105 A'  106 A'  107 A'  108 A'  109 A'  110 A'  111 A'  112 A'                 
293.9761028.4051912.178  -0.000   0.087   0.117   0.245   0.336
113 A'  114 A'  115 A'   16 A"   17 A"   18 A"   19 A"   20 A"                 
  0.387   0.550   0.567   0.581   0.748   0.753   0.889   0.909
 21 A"   22 A"   23 A"   24 A"   25 A"   26 A"   27 A"   28 A"                 
  1.111   1.542   1.775   2.199   2.327   2.452   4.237   4.484
 29 A"   30 A"   31 A"   32 A"   33 A"   34 A"   35 A"   36 A"                 
  4.498   4.513   4.571   6.533   8.181  14.707  29.532  29.880
 37 A"   38 A"   39 A"   40 A"   41 A"   42 A"   43 A"   44 A"                 
 29.885 130.593 293.856
 45 A"   46 A"   47 A"                                                         

 Beta MOs, Restricted
 -- Occupied --                  
******* -490.08 -180.87 -169.68 -169.68  -80.06  -65.21  -58.57
  1 A'    2 A'    3 A'    4 A'    5 A'    6 A'    7 A'    8 A'                 
-58.566 -37.925 -33.112 -33.109 -24.296 -24.295 -24.292 -15.650
  9 A'   10 A'   11 A'   12 A'   13 A'   14 A'   15 A'   16 A'                 
 -9.887  -7.600  -7.502  -7.490  -7.242  -5.492  -5.490  -5.474
 17 A'   18 A'   19 A'   20 A'   21 A'   22 A'   23 A'   24 A'                 
 -5.464-169.677 -58.566 -33.109 -24.295 -24.292  -7.490  -5.491
 25 A'    1 A"    2 A"    3 A"    4 A"    5 A"    6 A"    7 A"                 
 -5.465  -3.243  -3.237  -3.223  -2.396  -2.392  -2.383  -1.224
  8 A"   26 A'   27 A'   28 A'   29 A'   30 A'   31 A'   32 A'                 
 -1.015  -0.871  -0.720  -0.581  -0.558  -0.425  -0.395  -0.380
 33 A'   34 A'   35 A'   36 A'   37 A'   38 A'   39 A'   40 A'                 
 -3.238  -3.223  -2.393  -2.383  -0.534  -0.419  -0.379
  9 A"   10 A"   11 A"   12 A"   13 A"   14 A"   15 A"                         
 -- Virtual --                   
  0.025   0.056   0.073   0.083   0.093   0.118   0.139   0.157
 41 A'   42 A'   43 A'   44 A'   45 A'   46 A'   47 A'   48 A'                 
  0.205   0.245   0.282   0.293   0.338   0.358   0.383   0.460
 49 A'   50 A'   51 A'   52 A'   53 A'   54 A'   55 A'   56 A'                 
  0.481   0.541   0.561   0.599   0.655   0.681   0.754   0.798
 57 A'   58 A'   59 A'   60 A'   61 A'   62 A'   63 A'   64 A'                 
  0.821   0.855   0.895   1.077   1.119   1.129   1.208   1.329
 65 A'   66 A'   67 A'   68 A'   69 A'   70 A'   71 A'   72 A'                 
  1.412   1.577   1.627   1.852   1.917   2.257   2.323   2.417
 73 A'   74 A'   75 A'   76 A'   77 A'   78 A'   79 A'   80 A'                 
  2.763   2.947   4.266   4.478   4.500   4.514   4.539   4.613
 81 A'   82 A'   83 A'   84 A'   85 A'   86 A'   87 A'   88 A'                 
  4.636   4.754   4.897   6.559   6.575   7.202   7.522   8.205
 89 A'   90 A'   91 A'   92 A'   93 A'   94 A'   95 A'   96 A'                 
  8.267  14.801  14.916  28.860  29.551  29.567  29.884  29.897
 97 A'   98 A'   99 A'  100 A'  101 A'  102 A'  103 A'  104 A'                 
 29.963  36.670  49.463 130.607 130.625 154.260 166.143 293.875
105 A'  106 A'  107 A'  108 A'  109 A'  110 A'  111 A'  112 A'                 
293.9761028.4051912.178  -0.000   0.087   0.117   0.245   0.336
113 A'  114 A'  115 A'   16 A"   17 A"   18 A"   19 A"   20 A"                 
  0.387   0.550   0.567   0.581   0.748   0.753   0.889   0.909
 21 A"   22 A"   23 A"   24 A"   25 A"   26 A"   27 A"   28 A"                 
  1.111   1.542   1.775   2.199   2.327   2.452   4.237   4.484
 29 A"   30 A"   31 A"   32 A"   33 A"   34 A"   35 A"   36 A"                 
  4.498   4.513   4.571   6.533   8.181  14.707  29.532  29.880
 37 A"   38 A"   39 A"   40 A"   41 A"   42 A"   43 A"   44 A"                 
 29.885 130.593 293.856
 45 A"   46 A"   47 A"                                                         
 --------------------------------------------------------------

          Ground-State Mulliken Net Atomic Charges

     Atom                 Charge (a.u.)
  ----------------------------------------
      1 I                    -0.237317
      2 P                     0.342096
      3 N                    -0.192691
      4 Br                    0.087911
  ----------------------------------------
  Sum of atomic charges =     0.000000

 -----------------------------------------------------------------
                    Cartesian Multipole Moments
 -----------------------------------------------------------------
    Charge (ESU x 10^10)
                -0.0000
    Dipole Moment (Debye)
         X       0.1055      Y       0.2986      Z      -0.0000
       Tot       0.3166
    Quadrupole Moments (Debye-Ang)
        XX     -68.4185     XY       3.5033     YY     -63.4863
        XZ      -0.0000     YZ       0.0000     ZZ     -65.5675
    Octopole Moments (Debye-Ang^2)
       XXX       3.6150    XXY     -23.4683    XYY       3.6020
       YYY     -32.2155    XXZ       0.0000    XYZ      -0.0000
       YYZ      -0.0000    XZZ       0.8188    YZZ      -7.3868
       ZZZ      -0.0000
    Hexadecapole Moments (Debye-Ang^3)
      XXXX   -1176.0650   XXXY      28.2107   XXYY    -249.5890
      XYYY      24.7350   YYYY    -380.2002   XXXZ      -0.0000
      XXYZ      -0.0000   XYYZ       0.0000   YYYZ       0.0000
      XXZZ    -214.7874   XYZZ       4.0658   YYZZ     -76.8616
      XZZZ       0.0000   YZZZ       0.0000   ZZZZ     -88.7018
 -----------------------------------------------------------------
Archival summary:
1\1\garfield\OPT\ProcedureUnspecified\BasisUnspecified\1r111\taweetha\ThuNov2900:25:012018ThuNov2900:25:012018\0\\#,OPT,ProcedureUnspecified,BasisUnspecified,\\0,1\I\P,1,2.52432\N,2,1.55827,1,112.029\Br,3,1.85166,2,132.258,1,-0,0\\HF=-9884.34058\\@

 Total job time:  2932.40s(wall), 10330.61s(cpu) 
 Thu Nov 29 00:25:01 2018

        *************************************************************
        *                                                           *
        *  Thank you very much for using Q-Chem.  Have a nice day.  *
        *                                                           *
        *************************************************************
