# Supplementary material for: Geometric and energetic data from ab initio calculations of haloethene, haloimine, halomethylenephosphine, haloiminophosphine, halodiazene, halodiphosphene and halocyclopropane
Source: Data Brief. 2019 Nov 2;27:104738. doi: 10.1016/j.dib.2019.104738 (PMC6861602; doi:10.1016/j.dib.2019.104738)
Supplement: Multimedia component 7 [file mmc7.zip › NP/CCSD/ClENPBrE.out]

Q-Chem Developer Version!
                  Welcome to Q-Chem
     A Quantum Leap Into The Future Of Chemistry


 Q-Chem 5.1, Q-Chem, Inc., Pleasanton, CA (2018)

 Yihan Shao,  Zhengting Gan,  E. Epifanovsky,  A. T. B. Gilbert,  M. Wormit,  
 J. Kussmann,  A. W. Lange,  A. Behn,  Jia Deng,  Xintian Feng,  D. Ghosh,  
 M. Goldey,  P. R. Horn,  L. D. Jacobson,  I. Kaliman,  T. Kus,  A. Landau,  
 Jie Liu,  E. I. Proynov,  R. M. Richard,  R. P. Steele,  E. J. Sundstrom,  
 H. L. Woodcock III,  P. M. Zimmerman,  D. Zuev,  B. Albrecht,  E. Alguire,  
 S. A. Baeppler,  D. Barton,  Z. Benda,  Y. A. Bernard,  E. J. Berquist,  
 K. B. Bravaya,  H. Burton,  D. Casanova,  Chun-Min Chang,  Yunqing Chen,  
 A. Chien,  K. D. Closser,  M. P. Coons,  S. Coriani,  S. Dasgupta,  
 A. L. Dempwolff,  M. Diedenhofen,  Hainam Do,  R. G. Edgar,  Po-Tung Fang,  
 S. Faraji,  S. Fatehi,  Qingguo Feng,  K. D. Fenk,  J. Fosso-Tande,  
 Qinghui Ge,  A. Ghysels,  G. Gidofalvi,  J. Gomes,  J. Gonthier,  A. Gunina,  
 D. Hait,  M. W. D. Hanson-Heine,  P. H. P. Harbach,  A. W. Hauser,  
 J. E. Herr,  E. G. Hohenstein,  Z. C. Holden,  Kerwin Hui,  B. C. Huynh,  
 T.-C. Jagau,  Hyunjun Ji,  B. Kaduk,  K. Khistyaev,  Jaehoon Kim,  
 P. Klunzinger,  K. Koh,  D. Kosenkov,  L. Koulias,  T. Kowalczyk,  
 C. M. Krauter,  A. Kunitsa,  Ka Un Lao,  A. Laurent,  K. V. Lawler,  
 Joonho Lee,  D. Lefrancois,  S. Lehtola,  D. S. Levine,  Yi-Pei Li,  
 You-Sheng Lin,  Fenglai Liu,  E. Livshits,  A. Luenser,  P. Manohar,  
 E. Mansoor,  S. F. Manzer,  Shan-Ping Mao,  Yuezhi Mao,  N. Mardirossian,  
 A. V. Marenich,  T. Markovich,  L. A. Martinez-Martinez,  S. A. Maurer,  
 N. J. Mayhall,  S. C. McKenzie,  J.-M. Mewes,  A. F. Morrison,  
 J. W. Mullinax,  K. Nanda,  T. S. Nguyen-Beck,  R. Olivares-Amaya,  
 J. A. Parkhill,  T. M. Perrine,  F. Plasser,  P. Pokhilko,  S. Prager,  
 A. Prociuk,  E. Ramos,  D. R. Rehn,  F. Rob,  M. Schneider,  N. Sergueev,  
 S. M. Sharada,  S. Sharma,  D. W. Small,  T. Stauch,  T. Stein,  
 Yu-Chuan Su,  A. J. W. Thom,  A. Tkatchenko,  T. Tsuchimochi,  N. M. Tubman,  
 L. Vogt,  M. L. Vidal,  O. Vydrov,  M. A. Watson,  J. Wenzel,  
 M. de Wergifosse,  T. A. Wesolowski,  A. White,  J. Witte,  A. Yamada,  
 Jun Yang,  K. Yao,  S. Yeganeh,  S. R. Yost,  Zhi-Qiang You,  A. Zech,  
 Igor Ying Zhang,  Xing Zhang,  Yan Zhao,  Ying Zhu,  B. R. Brooks,  
 G. K. L. Chan,  C. J. Cramer,  M. S. Gordon,  W. J. Hehre,  A. Klamt,  
 M. W. Schmidt,  C. D. Sherrill,  D. G. Truhlar,  A. Aspuru-Guzik,  R. Baer,  
 A. T. Bell,  N. A. Besley,  Jeng-Da Chai,  A. E. DePrince, III,  
 R. A. DiStasio Jr.,  A. Dreuw,  B. D. Dunietz,  T. R. Furlani,  
 Chao-Ping Hsu,  Yousung Jung,  Jing Kong,  D. S. Lambrecht,  WanZhen Liang,  
 C. Ochsenfeld,  V. A. Rassolov,  L. V. Slipchenko,  J. E. Subotnik,  
 T. Van Voorhis,  J. M. Herbert,  A. I. Krylov,  P. M. W. Gill,  M. Head-Gordon

 Contributors to earlier versions of Q-Chem not listed above: 
 R. D. Adamson,  B. Austin,  J. Baker,  G. J. O. Beran,  K. Brandhorst,  
 S. T. Brown,  E. F. C. Byrd,  A. K. Chakraborty,  C.-L. Cheng,  
 Siu Hung Chien,  D. M. Chipman,  D. L. Crittenden,  H. Dachsel,  
 R. J. Doerksen,  A. D. Dutoi,  L. Fusti-Molnar,  W. A. Goddard III,  
 A. Golubeva-Zadorozhnaya,  S. R. Gwaltney,  G. Hawkins,  A. Heyden,  
 S. Hirata,  G. Kedziora,  F. J. Keil,  C. Kelley,  Jihan Kim,  R. A. King,  
 R. Z. Khaliullin,  P. P. Korambath,  W. Kurlancheek,  A. M. Lee,  M. S. Lee,  
 S. V. Levchenko,  Ching Yeh Lin,  D. Liotard,  R. C. Lochan,  I. Lotan,  
 P. E. Maslen,  N. Nair,  D. P. O'Neill,  D. Neuhauser,  E. Neuscamman,  
 C. M. Oana,  R. Olson,  B. Peters,  R. Peverati,  P. A. Pieniazek,  
 Y. M. Rhee,  J. Ritchie,  M. A. Rohrdanz,  E. Rosta,  N. J. Russ,  
 H. F. Schaefer III,  N. E. Schultz,  N. Shenvi,  A. C. Simmonett,  A. Sodt,  
 D. Stuck,  K. S. Thanthiriwatte,  V. Vanovschi,  Tao Wang,  A. Warshel,  
 C. F. Williams,  Q. Wu,  X. Xu,  W. Zhang

 Please cite Q-Chem as follows:
 Y. Shao et al., Mol. Phys. 113, 184-215 (2015)
 DOI: 10.1080/00268976.2014.952696

 Q-Chem 5.1.2 for Intel X86 EM64T Linux

 Parts of Q-Chem use Armadillo 8.300.2 (Tropical Shenanigans).
 http://arma.sourceforge.net/

 Q-Chem begins on Thu Nov 29 00:44:00 2018  

Host: 
0

     Scratch files written to /scratch/taweetham/qchem7158//
Input Ideriv = 1
Curr. Ideriv = -1
Max.  Ideriv = 1

Checking the input file for inconsistencies... 	...done.

--------------------------------------------------------------
User input:
--------------------------------------------------------------
Cl=Br_Z.out
$molecule
0 1
Br
P  1 2.294560
N  2 1.561549 1 111.932480
Cl 3 1.700545 2 132.617191 1 -0.000000 0
$end

$rem
   JOB_TYPE	OPTIMIZATION
   BASIS	6-311++G**
   METHOD	ccsd
   MEM_TOTAL	31000
   N_FROZEN_CORE      FC
$end


--------------------------------------------------------------
 ----------------------------------------------------------------
             Standard Nuclear Orientation (Angstroms)
    I     Atom           X                Y                Z
 ----------------------------------------------------------------
    1      Br      1.4354589876    -0.3610705497     0.0000000000
    2      P      -0.1035056901     1.3408675556    -0.0000000000
    3      N      -1.5691144240     0.8019553934    -0.0000000000
    4      Cl     -2.2179222498    -0.7699548147     0.0000000000
 ----------------------------------------------------------------
 Molecular Point Group                 Cs    NOp =  2
 Largest Abelian Subgroup              Cs    NOp =  2
 Nuclear Repulsion Energy =   364.7443749211 hartrees
 There are       37 alpha and       37 beta electrons
 Requested basis set is 6-311++G(d,p)
 There are 51 shells and 130 basis functions
 Total memory of 31000MB is distributed as follows: 
   QALLOC including MEM_STATIC uses 192MB
   MEM_STATIC is set to 192MB
   CCMAN JOB total memory use is  30808MB
 Warning: actual memory use might exceed 31000MB

 Total QAlloc Memory Limit    192 MB
 Mega-Array Size       188 MB
 MEM_STATIC part       192 MB
 A cutoff of  1.0D-14 yielded   1144 shell pairs
 There are      7976 function pairs (      8769 Cartesian)

 -------------------------------------------------------
 OpenMP Integral Computing Module                       
 Release: version 1.0, May 2013, Q-Chem Inc. Pittsburgh 
 -------------------------------------------------------
 Integral Job Info:
 Integral job number is                      11
 Integral operator is                         1
 short-range coefficients                     0
 long-range coefficients              100000000
 Omega coefficients                           0
 if combine SR and LR in K                    0
 Integral screening is                        0
 Integral computing path is                   2
 max size of driver memory is            800000
 size of driver memory is                593474
 size of scratch memory is             29634545
 max col of scratch BK array               1296
 max len of scratch array in speh3          155
 max len of scratch index in speh4           18
 max int batch size is                      520
 min int batch size is                       52
 fixed nKL is                                45
 max L of basis functions is                  2
 order of int derivative is                   0
 number of shells is                         51
 number of basis is                         136
 number of cartesian basis is               136
 number of contracted shell pairs          1144
 number of primitive shell pairs           3156
 maxK2 (contraction) of shell pair           36
 max number of K2 of shell pair               1
 max number of CS2 of shell pair            137
 max number of PS2 of shell pair            234
 mem total for path MDJ                  518062
 -------------------------------------------------------
 Smallest overlap matrix eigenvalue = 1.40E-03

 Scale SEOQF with 1.000000e-01/1.000000e-01/1.000000e-01

 Standard Electronic Orientation quadrupole field applied
 Nucleus-field energy     =     0.0000000095 hartrees
 Guess from superposition of atomic densities
 Warning:  Energy on first SCF cycle will be non-variational
 SAD guess density has 74.000000 electrons

 -----------------------------------------------------------------------
  General SCF calculation program by
  Eric Jon Sundstrom, Paul Horn, Yuezhi Mao, Dmitri Zuev, Alec White,
  David Stuck, Shaama M.S., Shane Yost, Joonho Lee, David Small,
  Daniel Levine, Susi Lehtola, Hugh Burton, Evgeny Epifanovsky
 -----------------------------------------------------------------------
 Hartree-Fock
 using 4 threads for integral computing
 -------------------------------------------------------
 OpenMP Integral computing Module                
 Release: version 2.0, May 2017, Q-Chem Inc. Pleasanton 
 -------------------------------------------------------
 A restricted SCF calculation will be
 performed using DIIS
 SCF converges when DIIS error is below 1.0e-08
 ---------------------------------------
  Cycle       Energy         DIIS error
 ---------------------------------------
    1   -3427.4480076991      4.12e-02  
    2   -3426.9674791636      4.35e-03  
    3   -3427.0136383791      2.31e-03  
    4   -3427.0267233064      5.77e-04  
    5   -3427.0281017405      3.00e-04  
    6   -3427.0284442588      1.13e-04  
    7   -3427.0285172395      4.76e-05  
    8   -3427.0285341456      2.51e-05  
    9   -3427.0285381051      9.13e-06  
   10   -3427.0285390065      3.67e-06  
   11   -3427.0285391518      1.31e-06  
   12   -3427.0285391675      2.49e-07  
   13   -3427.0285391680      5.38e-08  
   14   -3427.0285391680      1.83e-08  
   15   -3427.0285391680      5.60e-09  Convergence criterion met
 ---------------------------------------
 SCF time:   CPU 11.79s  wall 4.00s 
 SCF   energy in the final basis set =    -3427.0285391680
 Total energy in the final basis set =    -3427.0285391680


 ------------------------------------------------------------------------------

   CCMAN2: suite of methods based on coupled cluster
           and equation of motion theories.

   Components:
   * libvmm-1.3-trunk
     by Evgeny Epifanovsky, Ilya Kaliman.
   * libtensor-2.5-trunk
     by Evgeny Epifanovsky, Michael Wormit, Dmitry Zuev, Sam Manzer, 
        Ilya Kaliman.
   * libcc-2.5-trunk
     by Evgeny Epifanovsky, Arik Landau, Tomasz Kus, Kirill Khistyaev, 
        Dmitry Zuev, Prashant Manohar, Xintian Feng, Anna Krylov, 
        Matthew Goldey, Alec White, Thomas Jagau, Kaushik Nanda, 
        Anastasia Gunina, Alexander Kunitsa, Joonho Lee.

   CCMAN original authors:
   Anna I. Krylov, C. David Sherrill, Steven R. Gwaltney,
   Edward F. C. Byrd (2000)
   Sergey V. Levchenko, Lyudmila V. Slipchenko, Tao Wang,
   Ana-Maria C. Cristian (2003)
   Piotr A. Pieniazek, C. Melania Oana, Evgeny Epifanovsky (2007)
   Prashant Manohar (2009)

 ------------------------------------------------------------------------------


 Allocating and initializing 30808MB of RAM...
 Calculation will run on 4 cores.


 Alpha MOs, Restricted
 -- Occupied --                  
-490.04 -104.89  -80.07  -65.17  -58.53  -58.53  -58.53  -15.66
  1 A'    2 A'    3 A'    4 A'    5 A'    1 A"    6 A'    7 A'                 
-10.617  -9.852  -8.085  -8.081  -8.081  -7.607  -7.465  -7.459
  8 A'    9 A'   10 A'    2 A"   11 A'   12 A'   13 A'    3 A"                 
 -7.458  -5.499  -5.498  -5.497  -3.204  -3.201  -3.200  -3.193
 14 A'   15 A'    4 A"   16 A'   17 A'    5 A"   18 A'    6 A"                 
 -3.193  -1.268  -1.073  -1.020  -0.754  -0.617  -0.586  -0.567
 19 A'   20 A'   21 A'   22 A'   23 A'   24 A'   25 A'    7 A"                 
 -0.461  -0.460  -0.430  -0.419  -0.408
 26 A'    8 A"   27 A'   28 A'    9 A"                                         
 -- Virtual --                   
  0.002   0.042   0.057   0.076   0.085   0.087   0.098   0.115
 10 A"   29 A'   30 A'   31 A'   11 A"   32 A'   33 A'   34 A'                 
  0.125   0.130   0.137   0.147   0.173   0.180   0.201   0.233
 12 A"   35 A'   13 A"   36 A'   37 A'   38 A'   39 A'   40 A'                 
  0.258   0.265   0.286   0.356   0.369   0.387   0.468   0.516
 14 A"   41 A'   42 A'   43 A'   44 A'   15 A"   45 A'   46 A'                 
  0.552   0.564   0.571   0.598   0.630   0.681   0.753   0.767
 47 A'   16 A"   48 A'   17 A"   49 A'   18 A"   50 A'   19 A"                 
  0.772   0.796   0.805   0.871   0.879   0.901   0.952   0.952
 51 A'   52 A'   53 A'   20 A"   54 A'   55 A'   21 A"   56 A'                 
  0.981   1.090   1.111   1.122   1.149   1.229   1.254   1.305
 22 A"   57 A'   23 A"   58 A'   59 A'   24 A"   60 A'   61 A'                 
  1.328   1.392   1.479   1.774   1.859   1.945   2.250   2.267
 62 A'   63 A'   64 A'   25 A"   65 A'   66 A'   26 A"   67 A'                 
  2.301   2.332   2.393   2.435   2.568   2.625   2.634   2.905
 27 A"   68 A'   28 A"   69 A'   70 A'   71 A'   29 A"   72 A'                 
  3.026   4.238   4.306   4.531   4.535   4.551   4.556   4.583
 73 A'   30 A"   74 A'   75 A'   31 A"   32 A"   76 A'   77 A'                 
  4.749   7.185   7.513   8.206   8.221   8.279  10.347  14.702
 78 A'   79 A'   80 A'   33 A"   81 A'   82 A'   83 A'   34 A"                 
 14.806  14.912  26.635  26.720  27.066  36.674  49.466 166.137
 84 A'   85 A'   35 A"   86 A'   87 A'   88 A'   89 A'   90 A'                 
219.188 293.892 293.904 293.9761028.405
 91 A'   36 A"   92 A'   93 A'   94 A'                                         

 Beta MOs, Restricted
 -- Occupied --                  
-490.04 -104.89  -80.07  -65.17  -58.53  -58.53  -58.53  -15.66
  1 A'    2 A'    3 A'    4 A'    5 A'    1 A"    6 A'    7 A'                 
-10.617  -9.852  -8.085  -8.081  -8.081  -7.607  -7.465  -7.459
  8 A'    9 A'   10 A'    2 A"   11 A'   12 A'   13 A'    3 A"                 
 -7.458  -5.499  -5.498  -5.497  -3.204  -3.201  -3.200  -3.193
 14 A'   15 A'    4 A"   16 A'   17 A'    5 A"   18 A'    6 A"                 
 -3.193  -1.268  -1.073  -1.020  -0.754  -0.617  -0.586  -0.567
 19 A'   20 A'   21 A'   22 A'   23 A'   24 A'   25 A'    7 A"                 
 -0.461  -0.460  -0.430  -0.419  -0.408
 26 A'    8 A"   27 A'   28 A'    9 A"                                         
 -- Virtual --                   
  0.002   0.042   0.057   0.076   0.085   0.087   0.098   0.115
 10 A"   29 A'   30 A'   31 A'   11 A"   32 A'   33 A'   34 A'                 
  0.125   0.130   0.137   0.147   0.173   0.180   0.201   0.233
 12 A"   35 A'   13 A"   36 A'   37 A'   38 A'   39 A'   40 A'                 
  0.258   0.265   0.286   0.356   0.369   0.387   0.468   0.516
 14 A"   41 A'   42 A'   43 A'   44 A'   15 A"   45 A'   46 A'                 
  0.552   0.564   0.571   0.598   0.630   0.681   0.753   0.767
 47 A'   16 A"   48 A'   17 A"   49 A'   18 A"   50 A'   19 A"                 
  0.772   0.796   0.805   0.871   0.879   0.901   0.952   0.952
 51 A'   52 A'   53 A'   20 A"   54 A'   55 A'   21 A"   56 A'                 
  0.981   1.090   1.111   1.122   1.149   1.229   1.254   1.305
 22 A"   57 A'   23 A"   58 A'   59 A'   24 A"   60 A'   61 A'                 
  1.328   1.392   1.479   1.774   1.859   1.945   2.250   2.267
 62 A'   63 A'   64 A'   25 A"   65 A'   66 A'   26 A"   67 A'                 
  2.301   2.332   2.393   2.435   2.568   2.625   2.634   2.905
 27 A"   68 A'   28 A"   69 A'   70 A'   71 A'   29 A"   72 A'                 
  3.026   4.238   4.306   4.531   4.535   4.551   4.556   4.583
 73 A'   30 A"   74 A'   75 A'   31 A"   32 A"   76 A'   77 A'                 
  4.749   7.185   7.513   8.206   8.221   8.279  10.347  14.702
 78 A'   79 A'   80 A'   33 A"   81 A'   82 A'   83 A'   34 A"                 
 14.806  14.912  26.635  26.720  27.066  36.674  49.466 166.137
 84 A'   85 A'   35 A"   86 A'   87 A'   88 A'   89 A'   90 A'                 
219.188 293.892 293.904 293.9761028.405
 91 A'   36 A"   92 A'   93 A'   94 A'                                         

 Occupation and symmetry of molecular orbitals

 Point group: Cs (2 irreducible representations).

                           A'   A"    All 
 ------------------------------------------
 All molecular orbitals:
  - Alpha                  94   36    130 
  - Beta                   94   36    130 
 ------------------------------------------
 Alpha orbitals:
  - Frozen occupied        16   4     20  
  - Active occupied        12   5     17  
  - Active virtual         66   27    93  
  - Frozen virtual         0    0     0   
 ------------------------------------------
 Beta orbitals:
  - Frozen occupied        16   4     20  
  - Active occupied        12   5     17  
  - Active virtual         66   27    93  
  - Frozen virtual         0    0     0   
 ------------------------------------------

 Import integrals:   CPU 0.00 s  wall 0.00 s

 Import integrals:   CPU 41.00 s  wall 11.06 s

 MP2 amplitudes:   CPU 0.14 s  wall 0.11 s

Running a double precision version
           CCSD T amplitudes will be solved using DIIS.

           Start     Size      MaxIter   EConv     TConv     
           3         7         100       1.00e-07  1.00e-05  
 ------------------------------------------------------------------------------
           Energy (a.u.)   Ediff      Tdiff       Comment
 ------------------------------------------------------------------------------
         -3427.74065361                           
     1   -3427.72662269   1.40e-02   7.95e-01     
     2   -3427.75149739   2.49e-02   1.11e-01     
     3   -3427.74996950   1.53e-03   4.92e-02     
     4   -3427.75247465   2.51e-03   1.80e-02     Switched to DIIS steps.
     5   -3427.75344393   9.69e-04   1.26e-02     
     6   -3427.75349219   4.83e-05   2.82e-03     
     7   -3427.75350096   8.77e-06   1.49e-03     
     8   -3427.75350967   8.71e-06   3.96e-04     
     9   -3427.75351164   1.97e-06   2.30e-04     
    10   -3427.75351129   3.53e-07   6.57e-05     
    11   -3427.75351153   2.35e-07   2.73e-05     
    12   -3427.75351143   9.25e-08   1.40e-05     
    13   -3427.75351144   4.24e-09   6.43e-06     
 ------------------------------------------------------------------------------
         -3427.75351144                           CCSD T converged.

End of double precision
 SCF energy                 = -3427.02853917
 MP2 energy                 = -3427.74065361
 CCSD correlation energy     =    -0.72497227
 CCSD total energy           = -3427.75351144

 CCSD  T1^2 = 0.0165  T2^2 = 0.2775  Leading amplitudes:

 Amplitude    Orbitals with energies
 -0.0403       8 (A") A                  ->    10 (A") A                  
              -0.4595                          0.0023                     
 -0.0403       8 (A") B                  ->    10 (A") B                  
              -0.4595                          0.0023                     
  0.0224       27 (A') A                 ->    29 (A') A                  
              -0.4300                          0.0418                     
  0.0224       27 (A') B                 ->    29 (A') B                  
              -0.4300                          0.0418                     

 Amplitude    Orbitals with energies
 -0.0700       9 (A") A      9 (A") B    ->    10 (A") A     10 (A") B    
              -0.4083       -0.4083            0.0023        0.0023       
  0.0700       9 (A") A      9 (A") B    ->    10 (A") B     10 (A") A    
              -0.4083       -0.4083            0.0023        0.0023       
  0.0700       9 (A") B      9 (A") A    ->    10 (A") A     10 (A") B    
              -0.4083       -0.4083            0.0023        0.0023       
 -0.0700       9 (A") B      9 (A") A    ->    10 (A") B     10 (A") A    
              -0.4083       -0.4083            0.0023        0.0023       

 Computing CCSD intemediates for later calculations in double precision
 Finished.

Running a double precision version
           CCSD Lambda amplitudes will be solved using DIIS.
           Start     Size      MaxIter   EConv     LConv     
           3         7         100       1.00e-07  1.00e-05  
 ------------------------------------------------------------------------------
            Enorm      Ldiff       Comment
 ------------------------------------------------------------------------------
     1     5.77e-02   4.18e-02     
     2     1.67e-02   6.50e-03     
     3     7.31e-03   1.77e-03     
     4     4.37e-03   1.40e-03     Switched to DIIS steps.
     5     1.33e-03   8.14e-04     
     6     6.41e-04   2.15e-04     
     7     2.08e-04   6.46e-05     
     8     9.81e-05   3.26e-06     
     9     3.58e-05   1.57e-06     
    10     1.72e-05   4.50e-07     
    11     8.20e-06   4.67e-09     
    12     3.92e-06   7.63e-08     
    13     1.62e-06   1.30e-07     
    14     6.76e-07   3.00e-08     
    15     3.34e-07   5.16e-08     
    16     1.52e-07   2.13e-08     
    17     7.70e-08   1.19e-08     
 ------------------------------------------------------------------------------
                                   CCSD Lambda converged.

 Computing density matrices in double precision...
           Orbital response amplitudes will be solved using DIIS.
           Start     Size      MaxIter   EConv     LConv     
           3         7         100       1.00e-06  1.00e-06  
 ------------------------------------------------------------------------------
            Enorm      Ldiff       Comment
 ------------------------------------------------------------------------------
     1     1.12e-01   1.35e-03     
     2     1.10e-01   3.00e-03     
     3     1.38e-01   2.49e-02     
     4     1.66e-02   5.49e-02     Switched to DIIS steps.
     5     7.89e-03   5.13e-03     
     6     1.15e-03   8.87e-04     
     7     8.15e-04   8.57e-05     
     8     2.15e-04   2.07e-04     
     9     5.16e-05   2.27e-05     
    10     1.70e-05   4.67e-06     
    11     4.26e-06   1.78e-06     
    12     1.64e-06   3.01e-07     
    13     6.92e-07   4.29e-07     
 ------------------------------------------------------------------------------
                                   Orbital response converged.

 Computing density matrices... Done.
 CCSD calculation:   CPU 452.44 s  wall 118.84 s

 Transferring MO TPDM to AO TPDM
 Transferring g2_o1o1o1o1
 Transferring g2_o1o1o1v1
 Transferring g2_o1o1v1v1
 Transferring g2_o1v1o1v1
 Transferring g2_o1v1v1v1
 Transferring g2_v1v1v1v1
 Adding separable TPDM
 Computing TPDM gradient
 --------------------------------------------------------
 2e gradient
  Atom          X               Y               Z
 --------------------------------------------------------
    1        -38.042439       21.764023        0.000000  
    2          0.119027      -31.880802        0.000000  
    3         17.158869       -7.198920       -0.000000  
    4         20.764542       17.315699       -0.000000  
 --------------------------------------------------------
 --------------------------------------------------------
 Final gradient
  Atom          X               Y               Z
 --------------------------------------------------------
    1        -38.042439       21.764023        0.000000  
    2          0.119027      -31.880802        0.000000  
    3         17.158869       -7.198920       -0.000000  
    4         20.764542       17.315699       -0.000000  
 --------------------------------------------------------
 Analytic gradient from two-electron contribution:   CPU 247.15 s  wall 84.06 s

 Total ccman2 time:   CPU 743.98 s  wall 215.19 s


 --------------------------------------------------------------
             Orbital Energies (a.u.) and Symmetries
 --------------------------------------------------------------

 Alpha MOs, Restricted
 -- Occupied --                  
-490.04 -104.89  -80.07  -65.17  -58.53  -58.53  -15.66  -10.62
  1 A'    2 A'    3 A'    4 A'    5 A'    6 A'    7 A'    8 A'                 
 -9.852  -8.085  -8.081  -7.607  -7.465  -7.458  -5.499  -5.497
  9 A'   10 A'   11 A'   12 A'   13 A'   14 A'   15 A'   16 A'                 
-58.531  -8.081  -7.459  -5.498  -3.204  -3.200  -3.193  -1.268
  1 A"    2 A"    3 A"    4 A"   17 A'   18 A'   19 A'   20 A'                 
 -1.073  -1.020  -0.754  -0.617  -0.586  -0.461  -0.430  -0.419
 21 A'   22 A'   23 A'   24 A'   25 A'   26 A'   27 A'   28 A'                 
 -3.201  -3.193  -0.567  -0.460  -0.408
  5 A"    6 A"    7 A"    8 A"    9 A"                                         
 -- Virtual --                   
  0.042   0.057   0.076   0.087   0.098   0.115   0.130   0.147
 29 A'   30 A'   31 A'   32 A'   33 A'   34 A'   35 A'   36 A'                 
  0.173   0.180   0.201   0.233   0.265   0.286   0.356   0.369
 37 A'   38 A'   39 A'   40 A'   41 A'   42 A'   43 A'   44 A'                 
  0.468   0.516   0.552   0.571   0.630   0.753   0.772   0.796
 45 A'   46 A'   47 A'   48 A'   49 A'   50 A'   51 A'   52 A'                 
  0.805   0.879   0.901   0.952   1.090   1.122   1.149   1.254
 53 A'   54 A'   55 A'   56 A'   57 A'   58 A'   59 A'   60 A'                 
  1.305   1.328   1.392   1.479   1.859   1.945   2.267   2.332
 61 A'   62 A'   63 A'   64 A'   65 A'   66 A'   67 A'   68 A'                 
  2.435   2.568   2.625   2.905   3.026   4.306   4.531   4.556
 69 A'   70 A'   71 A'   72 A'   73 A'   74 A'   75 A'   76 A'                 
  4.583   4.749   7.185   7.513   8.221   8.279  10.347  14.806
 77 A'   78 A'   79 A'   80 A'   81 A'   82 A'   83 A'   84 A'                 
 14.912  26.720  27.066  36.674  49.466 166.137 219.188 293.904
 85 A'   86 A'   87 A'   88 A'   89 A'   90 A'   91 A'   92 A'                 
293.9761028.405   0.002   0.085   0.125   0.137   0.258   0.387
 93 A'   94 A'   10 A"   11 A"   12 A"   13 A"   14 A"   15 A"                 
  0.564   0.598   0.681   0.767   0.871   0.952   0.981   1.111
 16 A"   17 A"   18 A"   19 A"   20 A"   21 A"   22 A"   23 A"                 
  1.229   1.774   2.250   2.301   2.393   2.634   4.238   4.535
 24 A"   25 A"   26 A"   27 A"   28 A"   29 A"   30 A"   31 A"                 
  4.551   8.206  14.702  26.635 293.892
 32 A"   33 A"   34 A"   35 A"   36 A"                                         

 Beta MOs, Restricted
 -- Occupied --                  
-490.04 -104.89  -80.07  -65.17  -58.53  -58.53  -15.66  -10.62
  1 A'    2 A'    3 A'    4 A'    5 A'    6 A'    7 A'    8 A'                 
 -9.852  -8.085  -8.081  -7.607  -7.465  -7.458  -5.499  -5.497
  9 A'   10 A'   11 A'   12 A'   13 A'   14 A'   15 A'   16 A'                 
-58.531  -8.081  -7.459  -5.498  -3.204  -3.200  -3.193  -1.268
  1 A"    2 A"    3 A"    4 A"   17 A'   18 A'   19 A'   20 A'                 
 -1.073  -1.020  -0.754  -0.617  -0.586  -0.461  -0.430  -0.419
 21 A'   22 A'   23 A'   24 A'   25 A'   26 A'   27 A'   28 A'                 
 -3.201  -3.193  -0.567  -0.460  -0.408
  5 A"    6 A"    7 A"    8 A"    9 A"                                         
 -- Virtual --                   
  0.042   0.057   0.076   0.087   0.098   0.115   0.130   0.147
 29 A'   30 A'   31 A'   32 A'   33 A'   34 A'   35 A'   36 A'                 
  0.173   0.180   0.201   0.233   0.265   0.286   0.356   0.369
 37 A'   38 A'   39 A'   40 A'   41 A'   42 A'   43 A'   44 A'                 
  0.468   0.516   0.552   0.571   0.630   0.753   0.772   0.796
 45 A'   46 A'   47 A'   48 A'   49 A'   50 A'   51 A'   52 A'                 
  0.805   0.879   0.901   0.952   1.090   1.122   1.149   1.254
 53 A'   54 A'   55 A'   56 A'   57 A'   58 A'   59 A'   60 A'                 
  1.305   1.328   1.392   1.479   1.859   1.945   2.267   2.332
 61 A'   62 A'   63 A'   64 A'   65 A'   66 A'   67 A'   68 A'                 
  2.435   2.568   2.625   2.905   3.026   4.306   4.531   4.556
 69 A'   70 A'   71 A'   72 A'   73 A'   74 A'   75 A'   76 A'                 
  4.583   4.749   7.185   7.513   8.221   8.279  10.347  14.806
 77 A'   78 A'   79 A'   80 A'   81 A'   82 A'   83 A'   84 A'                 
 14.912  26.720  27.066  36.674  49.466 166.137 219.188 293.904
 85 A'   86 A'   87 A'   88 A'   89 A'   90 A'   91 A'   92 A'                 
293.9761028.405   0.002   0.085   0.125   0.137   0.258   0.387
 93 A'   94 A'   10 A"   11 A"   12 A"   13 A"   14 A"   15 A"                 
  0.564   0.598   0.681   0.767   0.871   0.952   0.981   1.111
 16 A"   17 A"   18 A"   19 A"   20 A"   21 A"   22 A"   23 A"                 
  1.229   1.774   2.250   2.301   2.393   2.634   4.238   4.535
 24 A"   25 A"   26 A"   27 A"   28 A"   29 A"   30 A"   31 A"                 
  4.551   8.206  14.702  26.635 293.892
 32 A"   33 A"   34 A"   35 A"   36 A"                                         
 --------------------------------------------------------------

          Ground-State Mulliken Net Atomic Charges

     Atom                 Charge (a.u.)
  ----------------------------------------
      1 Br                   -0.243842
      2 P                     0.348180
      3 N                    -0.110341
      4 Cl                    0.006003
  ----------------------------------------
  Sum of atomic charges =    -0.000000

 -----------------------------------------------------------------
                    Cartesian Multipole Moments
 -----------------------------------------------------------------
    Charge (ESU x 10^10)
                -0.0000
    Dipole Moment (Debye)
         X       0.1668      Y       0.6761      Z       0.0000
       Tot       0.6964
    Quadrupole Moments (Debye-Ang)
        XX     -53.1907     XY       2.8748     YY     -47.8655
        XZ      -0.0000     YZ      -0.0000     ZZ     -49.0125
    Octopole Moments (Debye-Ang^2)
       XXX      37.5782    XXY     -14.4139    XYY      11.8137
       YYY     -17.5848    XXZ       0.0000    XYZ       0.0000
       YYZ       0.0000    XZZ      11.0202    YZZ      -3.3006
       ZZZ       0.0000
    Hexadecapole Moments (Debye-Ang^3)
      XXXX    -760.1815   XXXY       6.4976   XXYY    -163.7623
      XYYY       1.4391   YYYY    -272.8778   XXXZ      -0.0000
      XXYZ      -0.0000   XYYZ      -0.0000   YYYZ       0.0000
      XXZZ    -137.7249   XYZZ      -2.7536   YYZZ     -55.8820
      XZZZ      -0.0000   YZZZ       0.0000   ZZZZ     -60.6522
 -----------------------------------------------------------------
 DrvMan completing analytic gradient of the correlated energy
 Correlated dipole moment
            1
    1   0.0656278
    2   0.2660063
    3   0.0000000
 Energy read as -3427.753511437
 Full Analytical Gradient: (in a.u., or Hartree/Bohr)
             1             2             3             4
    1    0.00522726   -0.00016073   -0.00201526   -0.00305127
    2   -0.00329416    0.00440915    0.00206897   -0.00318396
    3   -0.00000000    0.00000000   -0.00000000    0.00000000
 Gradient time:  CPU 0.79 s  wall 0.84 s
 Geometry Optimization Parameters
   NAtoms,    NIC,     NZ,  NCons,   NDum,   NFix, NCnnct, MaxDiis
        4      14       4       0       0       0       0       0


** GEOMETRY OPTIMIZATION IN DELOCALIZED INTERNAL COORDINATES **
   Searching for a Minimum

   Optimization Cycle:   1

                       Coordinates (Angstroms)
     ATOM                X               Y               Z
      1  Br        1.4354589876   -0.3610705497    0.0000000000
      2  P        -0.1035056901    1.3408675556    0.0000000000
      3  N        -1.5691144240    0.8019553934    0.0000000000
      4  Cl       -2.2179222498   -0.7699548147    0.0000000000
   Point Group: cs    Number of degrees of freedom:     5


   Energy is  -3427.753511437


 Attempting to Generate Delocalized Internal Coordinates

  5 Hessian modes will be used to form the next step
  Hessian Eigenvalues:
     0.148617    0.250000    0.250000    0.358248    0.594352

 Minimum Search - Taking Simple RFO Step
 Searching for Lamda that Minimizes Along All modes
 Value Taken    Lamda =  -0.00064342
 Step Taken.  Stepsize is  0.055232

                             Maximum     Tolerance    Cnvgd?
         Gradient           0.010213      0.000300      NO
         Displacement       0.039421      0.001200      NO
         Energy change     *********      0.000001      NO


 New Cartesian Coordinates Obtained by Inverse Iteration

 Displacement from previous Coordinates is:  0.143536
 ----------------------------------------------------------------
             Standard Nuclear Orientation (Angstroms)
    I     Atom           X                Y                Z
 ----------------------------------------------------------------
    1      Br      1.3800305030    -0.3713679746     0.0000000000
    2      P      -0.1036309900     1.3512475185     0.0000000000
    3      N      -1.5624035520     0.8070401245     0.0000000000
    4      Cl     -2.1690793373    -0.7751220838     0.0000000000
 ----------------------------------------------------------------
 Molecular Point Group                 Cs    NOp =  2
 Largest Abelian Subgroup              Cs    NOp =  2
 Nuclear Repulsion Energy =   369.6205273912 hartrees
 There are       37 alpha and       37 beta electrons
 Applying Cartesian multipole field
    Component          Value
    ---------          -----
     (2,0,0)        1.00000E-11
     (0,2,0)        2.00000E-11
     (0,0,2)       -3.00000E-11
 Nucleus-field energy     =     0.0000000092 hartrees
 Requested basis set is 6-311++G(d,p)
 There are 51 shells and 130 basis functions
 A cutoff of  1.0D-14 yielded   1149 shell pairs
 There are      8009 function pairs (      8805 Cartesian)
 Smallest overlap matrix eigenvalue = 1.36E-03
 Guess MOs from SCF MO coefficient file

 -----------------------------------------------------------------------
  General SCF calculation program by
  Eric Jon Sundstrom, Paul Horn, Yuezhi Mao, Dmitri Zuev, Alec White,
  David Stuck, Shaama M.S., Shane Yost, Joonho Lee, David Small,
  Daniel Levine, Susi Lehtola, Hugh Burton, Evgeny Epifanovsky
 -----------------------------------------------------------------------
 Hartree-Fock
 using 4 threads for integral computing
 -------------------------------------------------------
 OpenMP Integral computing Module                
 Release: version 2.0, May 2017, Q-Chem Inc. Pleasanton 
 -------------------------------------------------------
 A restricted SCF calculation will be
 performed using DIIS
 SCF converges when DIIS error is below 1.0e-08
 ---------------------------------------
  Cycle       Energy         DIIS error
 ---------------------------------------
    1   -3427.0290456596      3.79e-04  
    2   -3427.0295691477      1.09e-04  
    3   -3427.0296467880      4.38e-05  
    4   -3427.0296580013      1.89e-05  
    5   -3427.0296604442      8.71e-06  
    6   -3427.0296607414      3.02e-06  
    7   -3427.0296608011      1.22e-06  
    8   -3427.0296608136      4.68e-07  
    9   -3427.0296608151      2.27e-07  
   10   -3427.0296608154      6.33e-08  
   11   -3427.0296608155      1.97e-08  
   12   -3427.0296608155      7.36e-09  Convergence criterion met
 ---------------------------------------
 SCF time:   CPU 9.47s  wall 3.00s 
 SCF   energy in the final basis set =    -3427.0296608155
 Total energy in the final basis set =    -3427.0296608155


 ------------------------------------------------------------------------------

   CCMAN2: suite of methods based on coupled cluster
           and equation of motion theories.

   Components:
   * libvmm-1.3-trunk
     by Evgeny Epifanovsky, Ilya Kaliman.
   * libtensor-2.5-trunk
     by Evgeny Epifanovsky, Michael Wormit, Dmitry Zuev, Sam Manzer, 
        Ilya Kaliman.
   * libcc-2.5-trunk
     by Evgeny Epifanovsky, Arik Landau, Tomasz Kus, Kirill Khistyaev, 
        Dmitry Zuev, Prashant Manohar, Xintian Feng, Anna Krylov, 
        Matthew Goldey, Alec White, Thomas Jagau, Kaushik Nanda, 
        Anastasia Gunina, Alexander Kunitsa, Joonho Lee.

   CCMAN original authors:
   Anna I. Krylov, C. David Sherrill, Steven R. Gwaltney,
   Edward F. C. Byrd (2000)
   Sergey V. Levchenko, Lyudmila V. Slipchenko, Tao Wang,
   Ana-Maria C. Cristian (2003)
   Piotr A. Pieniazek, C. Melania Oana, Evgeny Epifanovsky (2007)
   Prashant Manohar (2009)

 ------------------------------------------------------------------------------


 Allocating and initializing 30808MB of RAM...
 Calculation will run on 4 cores.


 Alpha MOs, Restricted
 -- Occupied --                  
-490.04 -104.89  -80.07  -65.17  -58.53  -58.53  -58.53  -15.66
  1 A'    2 A'    3 A'    4 A'    5 A'    1 A"    6 A'    7 A'                 
-10.615  -9.854  -8.084  -8.080  -8.079  -7.605  -7.466  -7.460
  8 A'    9 A'   10 A'    2 A"   11 A'   12 A'   13 A'    3 A"                 
 -7.459  -5.497  -5.495  -5.495  -3.205  -3.202  -3.202  -3.195
 14 A'   15 A'    4 A"   16 A'   17 A'    5 A"   18 A'    6 A"                 
 -3.194  -1.271  -1.074  -1.022  -0.753  -0.618  -0.588  -0.568
 19 A'   20 A'   21 A'   22 A'   23 A'   24 A'   25 A'    7 A"                 
 -0.461  -0.460  -0.431  -0.419  -0.407
  8 A"   26 A'   27 A'   28 A'    9 A"                                         
 -- Virtual --                   
  0.004   0.044   0.057   0.076   0.085   0.088   0.100   0.116
 10 A"   29 A'   30 A'   31 A'   11 A"   32 A'   33 A'   34 A'                 
  0.125   0.130   0.138   0.148   0.178   0.182   0.202   0.235
 12 A"   35 A'   13 A"   36 A'   37 A'   38 A'   39 A'   40 A'                 
  0.258   0.264   0.287   0.352   0.367   0.387   0.470   0.517
 14 A"   41 A'   42 A'   43 A'   44 A'   15 A"   45 A'   46 A'                 
  0.553   0.562   0.569   0.599   0.627   0.677   0.753   0.765
 47 A'   16 A"   48 A'   17 A"   49 A'   18 A"   50 A'   19 A"                 
  0.769   0.803   0.808   0.874   0.878   0.905   0.954   0.958
 51 A'   52 A'   53 A'   20 A"   54 A'   55 A'   21 A"   56 A'                 
  0.986   1.092   1.112   1.126   1.149   1.230   1.258   1.309
 22 A"   57 A'   23 A"   58 A'   59 A'   24 A"   60 A'   61 A'                 
  1.337   1.394   1.482   1.776   1.861   1.949   2.252   2.270
 62 A'   63 A'   64 A'   25 A"   65 A'   66 A'   26 A"   67 A'                 
  2.300   2.335   2.398   2.443   2.577   2.633   2.635   2.914
 27 A"   68 A'   28 A"   69 A'   70 A'   71 A'   29 A"   72 A'                 
  3.024   4.240   4.309   4.534   4.535   4.551   4.557   4.591
 73 A'   30 A"   74 A'   31 A"   75 A'   32 A"   76 A'   77 A'                 
  4.755   7.186   7.516   8.205   8.222   8.282  10.350  14.705
 78 A'   79 A'   80 A'   33 A"   81 A'   82 A'   83 A'   34 A"                 
 14.812  14.917  26.637  26.731  27.072  36.678  49.466 166.143
 84 A'   85 A'   35 A"   86 A'   87 A'   88 A'   89 A'   90 A'                 
219.191 293.891 293.906 293.9791028.406
 91 A'   36 A"   92 A'   93 A'   94 A'                                         

 Beta MOs, Restricted
 -- Occupied --                  
-490.04 -104.89  -80.07  -65.17  -58.53  -58.53  -58.53  -15.66
  1 A'    2 A'    3 A'    4 A'    5 A'    1 A"    6 A'    7 A'                 
-10.615  -9.854  -8.084  -8.080  -8.079  -7.605  -7.466  -7.460
  8 A'    9 A'   10 A'    2 A"   11 A'   12 A'   13 A'    3 A"                 
 -7.459  -5.497  -5.495  -5.495  -3.205  -3.202  -3.202  -3.195
 14 A'   15 A'    4 A"   16 A'   17 A'    5 A"   18 A'    6 A"                 
 -3.194  -1.271  -1.074  -1.022  -0.753  -0.618  -0.588  -0.568
 19 A'   20 A'   21 A'   22 A'   23 A'   24 A'   25 A'    7 A"                 
 -0.461  -0.460  -0.431  -0.419  -0.407
  8 A"   26 A'   27 A'   28 A'    9 A"                                         
 -- Virtual --                   
  0.004   0.044   0.057   0.076   0.085   0.088   0.100   0.116
 10 A"   29 A'   30 A'   31 A'   11 A"   32 A'   33 A'   34 A'                 
  0.125   0.130   0.138   0.148   0.178   0.182   0.202   0.235
 12 A"   35 A'   13 A"   36 A'   37 A'   38 A'   39 A'   40 A'                 
  0.258   0.264   0.287   0.352   0.367   0.387   0.470   0.517
 14 A"   41 A'   42 A'   43 A'   44 A'   15 A"   45 A'   46 A'                 
  0.553   0.562   0.569   0.599   0.627   0.677   0.753   0.765
 47 A'   16 A"   48 A'   17 A"   49 A'   18 A"   50 A'   19 A"                 
  0.769   0.803   0.808   0.874   0.878   0.905   0.954   0.958
 51 A'   52 A'   53 A'   20 A"   54 A'   55 A'   21 A"   56 A'                 
  0.986   1.092   1.112   1.126   1.149   1.230   1.258   1.309
 22 A"   57 A'   23 A"   58 A'   59 A'   24 A"   60 A'   61 A'                 
  1.337   1.394   1.482   1.776   1.861   1.949   2.252   2.270
 62 A'   63 A'   64 A'   25 A"   65 A'   66 A'   26 A"   67 A'                 
  2.300   2.335   2.398   2.443   2.577   2.633   2.635   2.914
 27 A"   68 A'   28 A"   69 A'   70 A'   71 A'   29 A"   72 A'                 
  3.024   4.240   4.309   4.534   4.535   4.551   4.557   4.591
 73 A'   30 A"   74 A'   31 A"   75 A'   32 A"   76 A'   77 A'                 
  4.755   7.186   7.516   8.205   8.222   8.282  10.350  14.705
 78 A'   79 A'   80 A'   33 A"   81 A'   82 A'   83 A'   34 A"                 
 14.812  14.917  26.637  26.731  27.072  36.678  49.466 166.143
 84 A'   85 A'   35 A"   86 A'   87 A'   88 A'   89 A'   90 A'                 
219.191 293.891 293.906 293.9791028.406
 91 A'   36 A"   92 A'   93 A'   94 A'                                         

 Occupation and symmetry of molecular orbitals

 Point group: Cs (2 irreducible representations).

                           A'   A"    All 
 ------------------------------------------
 All molecular orbitals:
  - Alpha                  94   36    130 
  - Beta                   94   36    130 
 ------------------------------------------
 Alpha orbitals:
  - Frozen occupied        16   4     20  
  - Active occupied        12   5     17  
  - Active virtual         66   27    93  
  - Frozen virtual         0    0     0   
 ------------------------------------------
 Beta orbitals:
  - Frozen occupied        16   4     20  
  - Active occupied        12   5     17  
  - Active virtual         66   27    93  
  - Frozen virtual         0    0     0   
 ------------------------------------------

 Import integrals:   CPU 0.00 s  wall 0.00 s

 Import integrals:   CPU 40.90 s  wall 11.20 s

 MP2 amplitudes:   CPU 0.14 s  wall 0.12 s

Running a double precision version
           CCSD T amplitudes will be solved using DIIS.

           Start     Size      MaxIter   EConv     TConv     
           3         7         100       1.00e-07  1.00e-05  
 ------------------------------------------------------------------------------
           Energy (a.u.)   Ediff      Tdiff       Comment
 ------------------------------------------------------------------------------
         -3427.74081463                           
     1   -3427.72736494   1.34e-02   7.95e-01     
     2   -3427.75178989   2.44e-02   1.10e-01     
     3   -3427.75043027   1.36e-03   4.83e-02     
     4   -3427.75286282   2.43e-03   1.72e-02     Switched to DIIS steps.
     5   -3427.75379939   9.37e-04   1.23e-02     
     6   -3427.75384371   4.43e-05   2.72e-03     
     7   -3427.75385182   8.10e-06   1.44e-03     
     8   -3427.75385999   8.17e-06   3.82e-04     
     9   -3427.75386170   1.71e-06   2.18e-04     
    10   -3427.75386140   3.06e-07   6.27e-05     
    11   -3427.75386160   2.04e-07   2.62e-05     
    12   -3427.75386151   9.08e-08   1.29e-05     
    13   -3427.75386151   3.35e-09   5.98e-06     
 ------------------------------------------------------------------------------
         -3427.75386151                           CCSD T converged.

End of double precision
 SCF energy                 = -3427.02966082
 MP2 energy                 = -3427.74081463
 CCSD correlation energy     =    -0.72420070
 CCSD total energy           = -3427.75386151

 CCSD  T1^2 = 0.0160  T2^2 = 0.2758  Leading amplitudes:

 Amplitude    Orbitals with energies
  0.0394       8 (A") A                  ->    10 (A") A                  
              -0.4606                          0.0040                     
  0.0394       8 (A") B                  ->    10 (A") B                  
              -0.4606                          0.0040                     
  0.0215       27 (A') A                 ->    29 (A') A                  
              -0.4312                          0.0436                     
  0.0215       27 (A') B                 ->    29 (A') B                  
              -0.4312                          0.0436                     

 Amplitude    Orbitals with energies
 -0.0713       9 (A") A      9 (A") B    ->    10 (A") A     10 (A") B    
              -0.4073       -0.4073            0.0040        0.0040       
  0.0713       9 (A") A      9 (A") B    ->    10 (A") B     10 (A") A    
              -0.4073       -0.4073            0.0040        0.0040       
  0.0713       9 (A") B      9 (A") A    ->    10 (A") A     10 (A") B    
              -0.4073       -0.4073            0.0040        0.0040       
 -0.0713       9 (A") B      9 (A") A    ->    10 (A") B     10 (A") A    
              -0.4073       -0.4073            0.0040        0.0040       

 Computing CCSD intemediates for later calculations in double precision
 Finished.

Running a double precision version
           CCSD Lambda amplitudes will be solved using DIIS.
           Start     Size      MaxIter   EConv     LConv     
           3         7         100       1.00e-07  1.00e-05  
 ------------------------------------------------------------------------------
            Enorm      Ldiff       Comment
 ------------------------------------------------------------------------------
     1     5.65e-02   4.11e-02     
     2     1.61e-02   6.31e-03     
     3     7.05e-03   1.76e-03     
     4     4.21e-03   1.35e-03     Switched to DIIS steps.
     5     1.28e-03   7.80e-04     
     6     6.08e-04   2.05e-04     
     7     1.96e-04   5.97e-05     
     8     9.13e-05   2.70e-06     
     9     3.30e-05   1.59e-06     
    10     1.57e-05   4.13e-07     
    11     7.37e-06   3.91e-09     
    12     3.57e-06   6.90e-08     
    13     1.48e-06   1.17e-07     
    14     6.21e-07   2.09e-08     
    15     3.07e-07   4.67e-08     
    16     1.37e-07   1.75e-08     
    17     6.95e-08   1.03e-08     
 ------------------------------------------------------------------------------
                                   CCSD Lambda converged.

 Computing density matrices in double precision...
           Orbital response amplitudes will be solved using DIIS.
           Start     Size      MaxIter   EConv     LConv     
           3         7         100       1.00e-06  1.00e-06  
 ------------------------------------------------------------------------------
            Enorm      Ldiff       Comment
 ------------------------------------------------------------------------------
     1     1.11e-01   7.05e-04     
     2     1.08e-01   3.25e-03     
     3     1.35e-01   2.35e-02     
     4     1.66e-02   5.29e-02     Switched to DIIS steps.
     5     7.70e-03   5.16e-03     
     6     1.11e-03   8.48e-04     
     7     7.71e-04   8.56e-05     
     8     2.02e-04   1.89e-04     
     9     4.82e-05   2.01e-05     
    10     1.57e-05   4.21e-06     
    11     3.90e-06   1.62e-06     
    12     1.49e-06   2.73e-07     
    13     5.90e-07   3.70e-07     
 ------------------------------------------------------------------------------
                                   Orbital response converged.

 Computing density matrices... Done.
 CCSD calculation:   CPU 451.80 s  wall 118.77 s

 Transferring MO TPDM to AO TPDM
 Transferring g2_o1o1o1o1
 Transferring g2_o1o1o1v1
 Transferring g2_o1o1v1v1
 Transferring g2_o1v1o1v1
 Transferring g2_o1v1v1v1
 Transferring g2_v1v1v1v1
 Adding separable TPDM
 Computing TPDM gradient
 --------------------------------------------------------
 2e gradient
  Atom          X               Y               Z
 --------------------------------------------------------
    1        -38.615049       22.674432       -0.000000  
    2         -0.090777      -33.032085       -0.000000  
    3         17.646599       -7.433498        0.000000  
    4         21.059227       17.791151       -0.000000  
 --------------------------------------------------------
 --------------------------------------------------------
 Final gradient
  Atom          X               Y               Z
 --------------------------------------------------------
    1        -38.615049       22.674432       -0.000000  
    2         -0.090777      -33.032085       -0.000000  
    3         17.646599       -7.433498        0.000000  
    4         21.059227       17.791151       -0.000000  
 --------------------------------------------------------
 Analytic gradient from two-electron contribution:   CPU 259.84 s  wall 95.17 s

 Total ccman2 time:   CPU 756.29 s  wall 226.55 s


 --------------------------------------------------------------
             Orbital Energies (a.u.) and Symmetries
 --------------------------------------------------------------

 Alpha MOs, Restricted
 -- Occupied --                  
-490.04 -104.89  -80.07  -65.17  -58.53  -58.53  -15.66  -10.62
  1 A'    2 A'    3 A'    4 A'    5 A'    6 A'    7 A'    8 A'                 
 -9.854  -8.084  -8.079  -7.605  -7.466  -7.459  -5.497  -5.495
  9 A'   10 A'   11 A'   12 A'   13 A'   14 A'   15 A'   16 A'                 
-58.532  -8.080  -7.460  -5.495  -3.205  -3.202  -3.194  -1.271
  1 A"    2 A"    3 A"    4 A"   17 A'   18 A'   19 A'   20 A'                 
 -1.074  -1.022  -0.753  -0.618  -0.588  -0.460  -0.431  -0.419
 21 A'   22 A'   23 A'   24 A'   25 A'   26 A'   27 A'   28 A'                 
 -3.202  -3.195  -0.568  -0.461  -0.407
  5 A"    6 A"    7 A"    8 A"    9 A"                                         
 -- Virtual --                   
  0.044   0.057   0.076   0.088   0.100   0.116   0.130   0.148
 29 A'   30 A'   31 A'   32 A'   33 A'   34 A'   35 A'   36 A'                 
  0.178   0.182   0.202   0.235   0.264   0.287   0.352   0.367
 37 A'   38 A'   39 A'   40 A'   41 A'   42 A'   43 A'   44 A'                 
  0.470   0.517   0.553   0.569   0.627   0.753   0.769   0.803
 45 A'   46 A'   47 A'   48 A'   49 A'   50 A'   51 A'   52 A'                 
  0.808   0.878   0.905   0.958   1.092   1.126   1.149   1.258
 53 A'   54 A'   55 A'   56 A'   57 A'   58 A'   59 A'   60 A'                 
  1.309   1.337   1.394   1.482   1.861   1.949   2.270   2.335
 61 A'   62 A'   63 A'   64 A'   65 A'   66 A'   67 A'   68 A'                 
  2.443   2.577   2.633   2.914   3.024   4.309   4.535   4.557
 69 A'   70 A'   71 A'   72 A'   73 A'   74 A'   75 A'   76 A'                 
  4.591   4.755   7.186   7.516   8.222   8.282  10.350  14.812
 77 A'   78 A'   79 A'   80 A'   81 A'   82 A'   83 A'   84 A'                 
 14.917  26.731  27.072  36.678  49.466 166.143 219.191 293.906
 85 A'   86 A'   87 A'   88 A'   89 A'   90 A'   91 A'   92 A'                 
293.9791028.406   0.004   0.085   0.125   0.138   0.258   0.387
 93 A'   94 A'   10 A"   11 A"   12 A"   13 A"   14 A"   15 A"                 
  0.562   0.599   0.677   0.765   0.874   0.954   0.986   1.112
 16 A"   17 A"   18 A"   19 A"   20 A"   21 A"   22 A"   23 A"                 
  1.230   1.776   2.252   2.300   2.398   2.635   4.240   4.534
 24 A"   25 A"   26 A"   27 A"   28 A"   29 A"   30 A"   31 A"                 
  4.551   8.205  14.705  26.637 293.891
 32 A"   33 A"   34 A"   35 A"   36 A"                                         

 Beta MOs, Restricted
 -- Occupied --                  
-490.04 -104.89  -80.07  -65.17  -58.53  -58.53  -15.66  -10.62
  1 A'    2 A'    3 A'    4 A'    5 A'    6 A'    7 A'    8 A'                 
 -9.854  -8.084  -8.079  -7.605  -7.466  -7.459  -5.497  -5.495
  9 A'   10 A'   11 A'   12 A'   13 A'   14 A'   15 A'   16 A'                 
-58.532  -8.080  -7.460  -5.495  -3.205  -3.202  -3.194  -1.271
  1 A"    2 A"    3 A"    4 A"   17 A'   18 A'   19 A'   20 A'                 
 -1.074  -1.022  -0.753  -0.618  -0.588  -0.460  -0.431  -0.419
 21 A'   22 A'   23 A'   24 A'   25 A'   26 A'   27 A'   28 A'                 
 -3.202  -3.195  -0.568  -0.461  -0.407
  5 A"    6 A"    7 A"    8 A"    9 A"                                         
 -- Virtual --                   
  0.044   0.057   0.076   0.088   0.100   0.116   0.130   0.148
 29 A'   30 A'   31 A'   32 A'   33 A'   34 A'   35 A'   36 A'                 
  0.178   0.182   0.202   0.235   0.264   0.287   0.352   0.367
 37 A'   38 A'   39 A'   40 A'   41 A'   42 A'   43 A'   44 A'                 
  0.470   0.517   0.553   0.569   0.627   0.753   0.769   0.803
 45 A'   46 A'   47 A'   48 A'   49 A'   50 A'   51 A'   52 A'                 
  0.808   0.878   0.905   0.958   1.092   1.126   1.149   1.258
 53 A'   54 A'   55 A'   56 A'   57 A'   58 A'   59 A'   60 A'                 
  1.309   1.337   1.394   1.482   1.861   1.949   2.270   2.335
 61 A'   62 A'   63 A'   64 A'   65 A'   66 A'   67 A'   68 A'                 
  2.443   2.577   2.633   2.914   3.024   4.309   4.535   4.557
 69 A'   70 A'   71 A'   72 A'   73 A'   74 A'   75 A'   76 A'                 
  4.591   4.755   7.186   7.516   8.222   8.282  10.350  14.812
 77 A'   78 A'   79 A'   80 A'   81 A'   82 A'   83 A'   84 A'                 
 14.917  26.731  27.072  36.678  49.466 166.143 219.191 293.906
 85 A'   86 A'   87 A'   88 A'   89 A'   90 A'   91 A'   92 A'                 
293.9791028.406   0.004   0.085   0.125   0.138   0.258   0.387
 93 A'   94 A'   10 A"   11 A"   12 A"   13 A"   14 A"   15 A"                 
  0.562   0.599   0.677   0.765   0.874   0.954   0.986   1.112
 16 A"   17 A"   18 A"   19 A"   20 A"   21 A"   22 A"   23 A"                 
  1.230   1.776   2.252   2.300   2.398   2.635   4.240   4.534
 24 A"   25 A"   26 A"   27 A"   28 A"   29 A"   30 A"   31 A"                 
  4.551   8.205  14.705  26.637 293.891
 32 A"   33 A"   34 A"   35 A"   36 A"                                         
 --------------------------------------------------------------

          Ground-State Mulliken Net Atomic Charges

     Atom                 Charge (a.u.)
  ----------------------------------------
      1 Br                   -0.236553
      2 P                     0.346284
      3 N                    -0.118454
      4 Cl                    0.008723
  ----------------------------------------
  Sum of atomic charges =    -0.000000

 -----------------------------------------------------------------
                    Cartesian Multipole Moments
 -----------------------------------------------------------------
    Charge (ESU x 10^10)
                 0.0000
    Dipole Moment (Debye)
         X       0.3078      Y       0.6515      Z       0.0000
       Tot       0.7206
    Quadrupole Moments (Debye-Ang)
        XX     -53.2624     XY       2.8191     YY     -47.7654
        XZ      -0.0000     YZ       0.0000     ZZ     -48.9553
    Octopole Moments (Debye-Ang^2)
       XXX      39.6680    XXY     -14.0165    XYY      12.3863
       YYY     -17.5245    XXZ       0.0000    XYZ       0.0000
       YYZ       0.0000    XZZ      11.4853    YZZ      -3.1981
       ZZZ       0.0000
    Hexadecapole Moments (Debye-Ang^3)
      XXXX    -728.4424   XXXY       6.5763   XXYY    -159.2325
      XYYY       1.7718   YYYY    -276.0722   XXXZ      -0.0000
      XXYZ       0.0000   XYYZ      -0.0000   YYYZ       0.0000
      XXZZ    -131.7940   XYZZ      -2.5340   YYZZ     -56.4628
      XZZZ      -0.0000   YZZZ      -0.0000   ZZZZ     -60.4817
 -----------------------------------------------------------------
 DrvMan completing analytic gradient of the correlated energy
 Correlated dipole moment
            1
    1   0.1211097
    2   0.2563301
    3   0.0000000
 Energy read as -3427.753861515
 Full Analytical Gradient: (in a.u., or Hartree/Bohr)
             1             2             3             4
    1    0.00077551   -0.00325264    0.00296461   -0.00048748
    2   -0.00113837    0.00074308    0.00097704   -0.00058175
    3    0.00000000   -0.00000000    0.00000000   -0.00000000
 Gradient time:  CPU 0.80 s  wall 0.85 s
 Geometry Optimization Parameters
   NAtoms,    NIC,     NZ,  NCons,   NDum,   NFix, NCnnct, MaxDiis
        4      14       4       0       0       0       0       0

 Cartesian Hessian Update
 Hessian Updated using BFGS Update


** GEOMETRY OPTIMIZATION IN DELOCALIZED INTERNAL COORDINATES **
   Searching for a Minimum

   Optimization Cycle:   2

                       Coordinates (Angstroms)
     ATOM                X               Y               Z
      1  Br        1.3800305030   -0.3713679746    0.0000000000
      2  P        -0.1036309900    1.3512475185    0.0000000000
      3  N        -1.5624035520    0.8070401245    0.0000000000
      4  Cl       -2.1690793373   -0.7751220838    0.0000000000
   Point Group: cs    Number of degrees of freedom:     5


   Energy is  -3427.753861515

 Hessian Updated using BFGS Update

  5 Hessian modes will be used to form the next step
  Hessian Eigenvalues:
     0.125264    0.241224    0.268006    0.352073    0.654101

 Minimum Search - Taking Simple RFO Step
 Searching for Lamda that Minimizes Along All modes
 Value Taken    Lamda =  -0.00003207
 Step Taken.  Stepsize is  0.013368

                             Maximum     Tolerance    Cnvgd?
         Gradient           0.002603      0.000300      NO
         Displacement       0.009977      0.001200      NO
         Energy change     -0.000350      0.000001      NO


 New Cartesian Coordinates Obtained by Inverse Iteration

 Displacement from previous Coordinates is:  0.010279
 ----------------------------------------------------------------
             Standard Nuclear Orientation (Angstroms)
    I     Atom           X                Y                Z
 ----------------------------------------------------------------
    1      Br      1.3767683279    -0.3699186618     0.0000000000
    2      P      -0.1016808628     1.3490772892     0.0000000000
    3      N      -1.5636458429     0.8073744170     0.0000000000
    4      Cl     -2.1665249986    -0.7747354597     0.0000000000
 ----------------------------------------------------------------
 Molecular Point Group                 Cs    NOp =  2
 Largest Abelian Subgroup              Cs    NOp =  2
 Nuclear Repulsion Energy =   370.1380345986 hartrees
 There are       37 alpha and       37 beta electrons
 Applying Cartesian multipole field
    Component          Value
    ---------          -----
     (2,0,0)        1.00000E-11
     (0,2,0)        2.00000E-11
     (0,0,2)       -3.00000E-11
 Nucleus-field energy     =     0.0000000092 hartrees
 Requested basis set is 6-311++G(d,p)
 There are 51 shells and 130 basis functions
 A cutoff of  1.0D-14 yielded   1149 shell pairs
 There are      8009 function pairs (      8805 Cartesian)
 Smallest overlap matrix eigenvalue = 1.36E-03
 Guess MOs from SCF MO coefficient file

 -----------------------------------------------------------------------
  General SCF calculation program by
  Eric Jon Sundstrom, Paul Horn, Yuezhi Mao, Dmitri Zuev, Alec White,
  David Stuck, Shaama M.S., Shane Yost, Joonho Lee, David Small,
  Daniel Levine, Susi Lehtola, Hugh Burton, Evgeny Epifanovsky
 -----------------------------------------------------------------------
 Hartree-Fock
 using 4 threads for integral computing
 -------------------------------------------------------
 OpenMP Integral computing Module                
 Release: version 2.0, May 2017, Q-Chem Inc. Pleasanton 
 -------------------------------------------------------
 A restricted SCF calculation will be
 performed using DIIS
 SCF converges when DIIS error is below 1.0e-08
 ---------------------------------------
  Cycle       Energy         DIIS error
 ---------------------------------------
    1   -3427.0296247454      6.66e-05  
    2   -3427.0296381169      2.14e-05  
    3   -3427.0296394500      1.44e-05  
    4   -3427.0296399445      3.73e-06  
    5   -3427.0296400104      1.17e-06  
    6   -3427.0296400220      4.94e-07  
    7   -3427.0296400236      1.87e-07  
    8   -3427.0296400239      8.21e-08  
    9   -3427.0296400240      2.99e-08  
   10   -3427.0296400240      1.16e-08  
   11   -3427.0296400240      4.00e-09  Convergence criterion met
 ---------------------------------------
 SCF time:   CPU 8.82s  wall 3.00s 
 SCF   energy in the final basis set =    -3427.0296400240
 Total energy in the final basis set =    -3427.0296400240


 ------------------------------------------------------------------------------

   CCMAN2: suite of methods based on coupled cluster
           and equation of motion theories.

   Components:
   * libvmm-1.3-trunk
     by Evgeny Epifanovsky, Ilya Kaliman.
   * libtensor-2.5-trunk
     by Evgeny Epifanovsky, Michael Wormit, Dmitry Zuev, Sam Manzer, 
        Ilya Kaliman.
   * libcc-2.5-trunk
     by Evgeny Epifanovsky, Arik Landau, Tomasz Kus, Kirill Khistyaev, 
        Dmitry Zuev, Prashant Manohar, Xintian Feng, Anna Krylov, 
        Matthew Goldey, Alec White, Thomas Jagau, Kaushik Nanda, 
        Anastasia Gunina, Alexander Kunitsa, Joonho Lee.

   CCMAN original authors:
   Anna I. Krylov, C. David Sherrill, Steven R. Gwaltney,
   Edward F. C. Byrd (2000)
   Sergey V. Levchenko, Lyudmila V. Slipchenko, Tao Wang,
   Ana-Maria C. Cristian (2003)
   Piotr A. Pieniazek, C. Melania Oana, Evgeny Epifanovsky (2007)
   Prashant Manohar (2009)

 ------------------------------------------------------------------------------


 Allocating and initializing 30808MB of RAM...
 Calculation will run on 4 cores.


 Alpha MOs, Restricted
 -- Occupied --                  
-490.04 -104.89  -80.07  -65.17  -58.53  -58.53  -58.53  -15.65
  1 A'    2 A'    3 A'    4 A'    5 A'    1 A"    6 A'    7 A'                 
-10.615  -9.854  -8.083  -8.079  -8.079  -7.604  -7.467  -7.461
  8 A'    9 A'   10 A'    2 A"   11 A'   12 A'   13 A'    3 A"                 
 -7.460  -5.497  -5.495  -5.494  -3.206  -3.203  -3.202  -3.195
 14 A'   15 A'    4 A"   16 A'   17 A'    5 A"   18 A'    6 A"                 
 -3.195  -1.271  -1.074  -1.023  -0.753  -0.618  -0.588  -0.568
 19 A'   20 A'   21 A'   22 A'   23 A'   24 A'   25 A'    7 A"                 
 -0.461  -0.460  -0.431  -0.419  -0.407
  8 A"   26 A'   27 A'   28 A'    9 A"                                         
 -- Virtual --                   
  0.004   0.044   0.057   0.076   0.085   0.088   0.100   0.116
 10 A"   29 A'   30 A'   31 A'   11 A"   32 A'   33 A'   34 A'                 
  0.125   0.130   0.138   0.148   0.178   0.182   0.202   0.235
 12 A"   35 A'   13 A"   36 A'   37 A'   38 A'   39 A'   40 A'                 
  0.259   0.264   0.287   0.352   0.367   0.388   0.470   0.517
 14 A"   41 A'   42 A'   43 A'   44 A'   15 A"   45 A'   46 A'                 
  0.554   0.562   0.569   0.599   0.627   0.675   0.753   0.764
 47 A'   16 A"   48 A'   17 A"   49 A'   18 A"   50 A'   19 A"                 
  0.769   0.804   0.808   0.874   0.877   0.906   0.955   0.959
 51 A'   52 A'   53 A'   20 A"   54 A'   55 A'   21 A"   56 A'                 
  0.988   1.093   1.112   1.127   1.149   1.230   1.258   1.309
 22 A"   57 A'   23 A"   58 A'   59 A'   24 A"   60 A'   61 A'                 
  1.337   1.395   1.482   1.776   1.862   1.950   2.253   2.270
 62 A'   63 A'   64 A'   25 A"   65 A'   66 A'   26 A"   67 A'                 
  2.300   2.335   2.397   2.444   2.578   2.634   2.636   2.914
 27 A"   68 A'   28 A"   69 A'   70 A'   71 A'   29 A"   72 A'                 
  3.023   4.240   4.310   4.533   4.533   4.551   4.556   4.590
 73 A'   30 A"   74 A'   31 A"   75 A'   32 A"   76 A'   77 A'                 
  4.757   7.186   7.515   8.204   8.221   8.282  10.351  14.705
 78 A'   79 A'   80 A'   33 A"   81 A'   82 A'   83 A'   34 A"                 
 14.812  14.915  26.638  26.732  27.072  36.679  49.466 166.141
 84 A'   85 A'   35 A"   86 A'   87 A'   88 A'   89 A'   90 A'                 
219.192 293.890 293.905 293.9791028.406
 91 A'   36 A"   92 A'   93 A'   94 A'                                         

 Beta MOs, Restricted
 -- Occupied --                  
-490.04 -104.89  -80.07  -65.17  -58.53  -58.53  -58.53  -15.65
  1 A'    2 A'    3 A'    4 A'    5 A'    1 A"    6 A'    7 A'                 
-10.615  -9.854  -8.083  -8.079  -8.079  -7.604  -7.467  -7.461
  8 A'    9 A'   10 A'    2 A"   11 A'   12 A'   13 A'    3 A"                 
 -7.460  -5.497  -5.495  -5.494  -3.206  -3.203  -3.202  -3.195
 14 A'   15 A'    4 A"   16 A'   17 A'    5 A"   18 A'    6 A"                 
 -3.195  -1.271  -1.074  -1.023  -0.753  -0.618  -0.588  -0.568
 19 A'   20 A'   21 A'   22 A'   23 A'   24 A'   25 A'    7 A"                 
 -0.461  -0.460  -0.431  -0.419  -0.407
  8 A"   26 A'   27 A'   28 A'    9 A"                                         
 -- Virtual --                   
  0.004   0.044   0.057   0.076   0.085   0.088   0.100   0.116
 10 A"   29 A'   30 A'   31 A'   11 A"   32 A'   33 A'   34 A'                 
  0.125   0.130   0.138   0.148   0.178   0.182   0.202   0.235
 12 A"   35 A'   13 A"   36 A'   37 A'   38 A'   39 A'   40 A'                 
  0.259   0.264   0.287   0.352   0.367   0.388   0.470   0.517
 14 A"   41 A'   42 A'   43 A'   44 A'   15 A"   45 A'   46 A'                 
  0.554   0.562   0.569   0.599   0.627   0.675   0.753   0.764
 47 A'   16 A"   48 A'   17 A"   49 A'   18 A"   50 A'   19 A"                 
  0.769   0.804   0.808   0.874   0.877   0.906   0.955   0.959
 51 A'   52 A'   53 A'   20 A"   54 A'   55 A'   21 A"   56 A'                 
  0.988   1.093   1.112   1.127   1.149   1.230   1.258   1.309
 22 A"   57 A'   23 A"   58 A'   59 A'   24 A"   60 A'   61 A'                 
  1.337   1.395   1.482   1.776   1.862   1.950   2.253   2.270
 62 A'   63 A'   64 A'   25 A"   65 A'   66 A'   26 A"   67 A'                 
  2.300   2.335   2.397   2.444   2.578   2.634   2.636   2.914
 27 A"   68 A'   28 A"   69 A'   70 A'   71 A'   29 A"   72 A'                 
  3.023   4.240   4.310   4.533   4.533   4.551   4.556   4.590
 73 A'   30 A"   74 A'   31 A"   75 A'   32 A"   76 A'   77 A'                 
  4.757   7.186   7.515   8.204   8.221   8.282  10.351  14.705
 78 A'   79 A'   80 A'   33 A"   81 A'   82 A'   83 A'   34 A"                 
 14.812  14.915  26.638  26.732  27.072  36.679  49.466 166.141
 84 A'   85 A'   35 A"   86 A'   87 A'   88 A'   89 A'   90 A'                 
219.192 293.890 293.905 293.9791028.406
 91 A'   36 A"   92 A'   93 A'   94 A'                                         

 Occupation and symmetry of molecular orbitals

 Point group: Cs (2 irreducible representations).

                           A'   A"    All 
 ------------------------------------------
 All molecular orbitals:
  - Alpha                  94   36    130 
  - Beta                   94   36    130 
 ------------------------------------------
 Alpha orbitals:
  - Frozen occupied        16   4     20  
  - Active occupied        12   5     17  
  - Active virtual         66   27    93  
  - Frozen virtual         0    0     0   
 ------------------------------------------
 Beta orbitals:
  - Frozen occupied        16   4     20  
  - Active occupied        12   5     17  
  - Active virtual         66   27    93  
  - Frozen virtual         0    0     0   
 ------------------------------------------

 Import integrals:   CPU 0.00 s  wall 0.00 s

 Import integrals:   CPU 41.44 s  wall 11.55 s

 MP2 amplitudes:   CPU 0.14 s  wall 0.12 s

Running a double precision version
           CCSD T amplitudes will be solved using DIIS.

           Start     Size      MaxIter   EConv     TConv     
           3         7         100       1.00e-07  1.00e-05  
 ------------------------------------------------------------------------------
           Energy (a.u.)   Ediff      Tdiff       Comment
 ------------------------------------------------------------------------------
         -3427.74088574                           
     1   -3427.72738848   1.35e-02   7.95e-01     
     2   -3427.75181643   2.44e-02   1.10e-01     
     3   -3427.75045352   1.36e-03   4.83e-02     
     4   -3427.75288565   2.43e-03   1.72e-02     Switched to DIIS steps.
     5   -3427.75382034   9.35e-04   1.23e-02     
     6   -3427.75386441   4.41e-05   2.72e-03     
     7   -3427.75387228   7.87e-06   1.43e-03     
     8   -3427.75388034   8.06e-06   3.79e-04     
     9   -3427.75388206   1.72e-06   2.17e-04     
    10   -3427.75388175   3.16e-07   6.26e-05     
    11   -3427.75388195   2.07e-07   2.60e-05     
    12   -3427.75388186   9.14e-08   1.27e-05     
    13   -3427.75388186   2.86e-09   5.82e-06     
 ------------------------------------------------------------------------------
         -3427.75388186                           CCSD T converged.

End of double precision
 SCF energy                 = -3427.02964002
 MP2 energy                 = -3427.74088574
 CCSD correlation energy     =    -0.72424184
 CCSD total energy           = -3427.75388186

 CCSD  T1^2 = 0.0159  T2^2 = 0.2758  Leading amplitudes:

 Amplitude    Orbitals with energies
 -0.0391       8 (A") A                  ->    10 (A") A                  
              -0.4612                          0.0040                     
 -0.0391       8 (A") B                  ->    10 (A") B                  
              -0.4612                          0.0040                     
  0.0213       27 (A') A                 ->    29 (A') A                  
              -0.4314                          0.0442                     
  0.0213       27 (A') B                 ->    29 (A') B                  
              -0.4314                          0.0442                     

 Amplitude    Orbitals with energies
 -0.0726       9 (A") A      9 (A") B    ->    10 (A") A     10 (A") B    
              -0.4068       -0.4068            0.0040        0.0040       
  0.0726       9 (A") A      9 (A") B    ->    10 (A") B     10 (A") A    
              -0.4068       -0.4068            0.0040        0.0040       
  0.0726       9 (A") B      9 (A") A    ->    10 (A") A     10 (A") B    
              -0.4068       -0.4068            0.0040        0.0040       
 -0.0726       9 (A") B      9 (A") A    ->    10 (A") B     10 (A") A    
              -0.4068       -0.4068            0.0040        0.0040       

 Computing CCSD intemediates for later calculations in double precision
 Finished.

Running a double precision version
           CCSD Lambda amplitudes will be solved using DIIS.
           Start     Size      MaxIter   EConv     LConv     
           3         7         100       1.00e-07  1.00e-05  
 ------------------------------------------------------------------------------
            Enorm      Ldiff       Comment
 ------------------------------------------------------------------------------
     1     5.65e-02   4.11e-02     
     2     1.61e-02   6.29e-03     
     3     7.04e-03   1.76e-03     
     4     4.20e-03   1.35e-03     Switched to DIIS steps.
     5     1.28e-03   7.79e-04     
     6     6.05e-04   2.04e-04     
     7     1.94e-04   5.96e-05     
     8     9.04e-05   2.67e-06     
     9     3.25e-05   1.58e-06     
    10     1.54e-05   4.13e-07     
    11     7.17e-06   3.59e-09     
    12     3.48e-06   6.81e-08     
    13     1.46e-06   1.12e-07     
    14     6.12e-07   1.92e-08     
    15     3.01e-07   4.52e-08     
    16     1.34e-07   1.67e-08     
    17     6.79e-08   9.90e-09     
 ------------------------------------------------------------------------------
                                   CCSD Lambda converged.

 Computing density matrices in double precision...
           Orbital response amplitudes will be solved using DIIS.
           Start     Size      MaxIter   EConv     LConv     
           3         7         100       1.00e-06  1.00e-06  
 ------------------------------------------------------------------------------
            Enorm      Ldiff       Comment
 ------------------------------------------------------------------------------
     1     1.11e-01   6.02e-04     
     2     1.08e-01   3.34e-03     
     3     1.34e-01   2.33e-02     
     4     1.68e-02   5.25e-02     Switched to DIIS steps.
     5     7.75e-03   5.24e-03     
     6     1.12e-03   8.49e-04     
     7     7.74e-04   8.31e-05     
     8     2.03e-04   1.88e-04     
     9     4.84e-05   2.04e-05     
    10     1.58e-05   4.20e-06     
    11     3.90e-06   1.62e-06     
    12     1.47e-06   2.67e-07     
    13     5.92e-07   3.68e-07     
 ------------------------------------------------------------------------------
                                   Orbital response converged.

 Computing density matrices... Done.
 CCSD calculation:   CPU 454.00 s  wall 119.46 s

 Transferring MO TPDM to AO TPDM
 Transferring g2_o1o1o1o1
 Transferring g2_o1o1o1v1
 Transferring g2_o1o1v1v1
 Transferring g2_o1v1o1v1
 Transferring g2_o1v1v1v1
 Transferring g2_v1v1v1v1
 Adding separable TPDM
 Computing TPDM gradient
 --------------------------------------------------------
 2e gradient
  Atom          X               Y               Z
 --------------------------------------------------------
    1        -38.746779       22.783746       -0.000000  
    2          0.001719      -33.092818        0.000000  
    3         17.667065       -7.505638       -0.000000  
    4         21.077995       17.814710        0.000000  
 --------------------------------------------------------
 --------------------------------------------------------
 Final gradient
  Atom          X               Y               Z
 --------------------------------------------------------
    1        -38.746779       22.783746       -0.000000  
    2          0.001719      -33.092818        0.000000  
    3         17.667065       -7.505638       -0.000000  
    4         21.077995       17.814710        0.000000  
 --------------------------------------------------------
 Analytic gradient from two-electron contribution:   CPU 259.48 s  wall 96.25 s

 Total ccman2 time:   CPU 758.41 s  wall 228.61 s


 --------------------------------------------------------------
             Orbital Energies (a.u.) and Symmetries
 --------------------------------------------------------------

 Alpha MOs, Restricted
 -- Occupied --                  
-490.04 -104.89  -80.07  -65.17  -58.53  -58.53  -15.65  -10.61
  1 A'    2 A'    3 A'    4 A'    5 A'    6 A'    7 A'    8 A'                 
 -9.854  -8.083  -8.079  -7.604  -7.467  -7.460  -5.497  -5.494
  9 A'   10 A'   11 A'   12 A'   13 A'   14 A'   15 A'   16 A'                 
-58.533  -8.079  -7.461  -5.495  -3.206  -3.202  -3.195  -1.271
  1 A"    2 A"    3 A"    4 A"   17 A'   18 A'   19 A'   20 A'                 
 -1.074  -1.023  -0.753  -0.618  -0.588  -0.460  -0.431  -0.419
 21 A'   22 A'   23 A'   24 A'   25 A'   26 A'   27 A'   28 A'                 
 -3.203  -3.195  -0.568  -0.461  -0.407
  5 A"    6 A"    7 A"    8 A"    9 A"                                         
 -- Virtual --                   
  0.044   0.057   0.076   0.088   0.100   0.116   0.130   0.148
 29 A'   30 A'   31 A'   32 A'   33 A'   34 A'   35 A'   36 A'                 
  0.178   0.182   0.202   0.235   0.264   0.287   0.352   0.367
 37 A'   38 A'   39 A'   40 A'   41 A'   42 A'   43 A'   44 A'                 
  0.470   0.517   0.554   0.569   0.627   0.753   0.769   0.804
 45 A'   46 A'   47 A'   48 A'   49 A'   50 A'   51 A'   52 A'                 
  0.808   0.877   0.906   0.959   1.093   1.127   1.149   1.258
 53 A'   54 A'   55 A'   56 A'   57 A'   58 A'   59 A'   60 A'                 
  1.309   1.337   1.395   1.482   1.862   1.950   2.270   2.335
 61 A'   62 A'   63 A'   64 A'   65 A'   66 A'   67 A'   68 A'                 
  2.444   2.578   2.634   2.914   3.023   4.310   4.533   4.556
 69 A'   70 A'   71 A'   72 A'   73 A'   74 A'   75 A'   76 A'                 
  4.590   4.757   7.186   7.515   8.221   8.282  10.351  14.812
 77 A'   78 A'   79 A'   80 A'   81 A'   82 A'   83 A'   84 A'                 
 14.915  26.732  27.072  36.679  49.466 166.141 219.192 293.905
 85 A'   86 A'   87 A'   88 A'   89 A'   90 A'   91 A'   92 A'                 
293.9791028.406   0.004   0.085   0.125   0.138   0.259   0.388
 93 A'   94 A'   10 A"   11 A"   12 A"   13 A"   14 A"   15 A"                 
  0.562   0.599   0.675   0.764   0.874   0.955   0.988   1.112
 16 A"   17 A"   18 A"   19 A"   20 A"   21 A"   22 A"   23 A"                 
  1.230   1.776   2.253   2.300   2.397   2.636   4.240   4.533
 24 A"   25 A"   26 A"   27 A"   28 A"   29 A"   30 A"   31 A"                 
  4.551   8.204  14.705  26.638 293.890
 32 A"   33 A"   34 A"   35 A"   36 A"                                         

 Beta MOs, Restricted
 -- Occupied --                  
-490.04 -104.89  -80.07  -65.17  -58.53  -58.53  -15.65  -10.61
  1 A'    2 A'    3 A'    4 A'    5 A'    6 A'    7 A'    8 A'                 
 -9.854  -8.083  -8.079  -7.604  -7.467  -7.460  -5.497  -5.494
  9 A'   10 A'   11 A'   12 A'   13 A'   14 A'   15 A'   16 A'                 
-58.533  -8.079  -7.461  -5.495  -3.206  -3.202  -3.195  -1.271
  1 A"    2 A"    3 A"    4 A"   17 A'   18 A'   19 A'   20 A'                 
 -1.074  -1.023  -0.753  -0.618  -0.588  -0.460  -0.431  -0.419
 21 A'   22 A'   23 A'   24 A'   25 A'   26 A'   27 A'   28 A'                 
 -3.203  -3.195  -0.568  -0.461  -0.407
  5 A"    6 A"    7 A"    8 A"    9 A"                                         
 -- Virtual --                   
  0.044   0.057   0.076   0.088   0.100   0.116   0.130   0.148
 29 A'   30 A'   31 A'   32 A'   33 A'   34 A'   35 A'   36 A'                 
  0.178   0.182   0.202   0.235   0.264   0.287   0.352   0.367
 37 A'   38 A'   39 A'   40 A'   41 A'   42 A'   43 A'   44 A'                 
  0.470   0.517   0.554   0.569   0.627   0.753   0.769   0.804
 45 A'   46 A'   47 A'   48 A'   49 A'   50 A'   51 A'   52 A'                 
  0.808   0.877   0.906   0.959   1.093   1.127   1.149   1.258
 53 A'   54 A'   55 A'   56 A'   57 A'   58 A'   59 A'   60 A'                 
  1.309   1.337   1.395   1.482   1.862   1.950   2.270   2.335
 61 A'   62 A'   63 A'   64 A'   65 A'   66 A'   67 A'   68 A'                 
  2.444   2.578   2.634   2.914   3.023   4.310   4.533   4.556
 69 A'   70 A'   71 A'   72 A'   73 A'   74 A'   75 A'   76 A'                 
  4.590   4.757   7.186   7.515   8.221   8.282  10.351  14.812
 77 A'   78 A'   79 A'   80 A'   81 A'   82 A'   83 A'   84 A'                 
 14.915  26.732  27.072  36.679  49.466 166.141 219.192 293.905
 85 A'   86 A'   87 A'   88 A'   89 A'   90 A'   91 A'   92 A'                 
293.9791028.406   0.004   0.085   0.125   0.138   0.259   0.388
 93 A'   94 A'   10 A"   11 A"   12 A"   13 A"   14 A"   15 A"                 
  0.562   0.599   0.675   0.764   0.874   0.955   0.988   1.112
 16 A"   17 A"   18 A"   19 A"   20 A"   21 A"   22 A"   23 A"                 
  1.230   1.776   2.253   2.300   2.397   2.636   4.240   4.533
 24 A"   25 A"   26 A"   27 A"   28 A"   29 A"   30 A"   31 A"                 
  4.551   8.204  14.705  26.638 293.890
 32 A"   33 A"   34 A"   35 A"   36 A"                                         
 --------------------------------------------------------------

          Ground-State Mulliken Net Atomic Charges

     Atom                 Charge (a.u.)
  ----------------------------------------
      1 Br                   -0.233395
      2 P                     0.345406
      3 N                    -0.120140
      4 Cl                    0.008129
  ----------------------------------------
  Sum of atomic charges =    -0.000000

 -----------------------------------------------------------------
                    Cartesian Multipole Moments
 -----------------------------------------------------------------
    Charge (ESU x 10^10)
                 0.0000
    Dipole Moment (Debye)
         X       0.3520      Y       0.6225      Z      -0.0000
       Tot       0.7151
    Quadrupole Moments (Debye-Ang)
        XX     -53.2569     XY       2.8066     YY     -47.8182
        XZ       0.0000     YZ      -0.0000     ZZ     -48.9493
    Octopole Moments (Debye-Ang^2)
       XXX      39.9645    XXY     -14.0213    XYY      12.4676
       YYY     -17.6849    XXZ      -0.0000    XYZ       0.0000
       YYZ      -0.0000    XZZ      11.5374    YZZ      -3.2361
       ZZZ      -0.0000
    Hexadecapole Moments (Debye-Ang^3)
      XXXX    -726.7573   XXXY       6.3128   XXYY    -158.9769
      XYYY       1.5804   YYYY    -275.7961   XXXZ       0.0000
      XXYZ      -0.0000   XYYZ      -0.0000   YYYZ      -0.0000
      XXZZ    -131.4654   XYZZ      -2.5884   YYZZ     -56.4088
      XZZZ       0.0000   YZZZ      -0.0000   ZZZZ     -60.4603
 -----------------------------------------------------------------
 DrvMan completing analytic gradient of the correlated energy
 Correlated dipole moment
            1
    1   0.1384807
    2   0.2449221
    3  -0.0000000
 Energy read as -3427.753881863
 Full Analytical Gradient: (in a.u., or Hartree/Bohr)
             1             2             3             4
    1    0.00007042   -0.00129179    0.00126494   -0.00004357
    2   -0.00017481   -0.00002648   -0.00006572    0.00026701
    3    0.00000000    0.00000000    0.00000000   -0.00000000
 Gradient time:  CPU 0.79 s  wall 0.83 s
 Geometry Optimization Parameters
   NAtoms,    NIC,     NZ,  NCons,   NDum,   NFix, NCnnct, MaxDiis
        4      14       4       0       0       0       0       0

 Cartesian Hessian Update
 Hessian Updated using BFGS Update


** GEOMETRY OPTIMIZATION IN DELOCALIZED INTERNAL COORDINATES **
   Searching for a Minimum

   Optimization Cycle:   3

                       Coordinates (Angstroms)
     ATOM                X               Y               Z
      1  Br        1.3767683279   -0.3699186618    0.0000000000
      2  P        -0.1016808628    1.3490772892    0.0000000000
      3  N        -1.5636458429    0.8073744170    0.0000000000
      4  Cl       -2.1665249986   -0.7747354597    0.0000000000
   Point Group: cs    Number of degrees of freedom:     5


   Energy is  -3427.753881863

 Hessian Updated using BFGS Update

  5 Hessian modes will be used to form the next step
  Hessian Eigenvalues:
     0.111184    0.227726    0.265615    0.374251    0.542709

 Minimum Search - Taking Simple RFO Step
 Searching for Lamda that Minimizes Along All modes
 Value Taken    Lamda =  -0.00000585
 Step Taken.  Stepsize is  0.005477

                             Maximum     Tolerance    Cnvgd?
         Gradient           0.000950      0.000300      NO
         Displacement       0.004097      0.001200      NO
         Energy change     -0.000020      0.000001      NO


 New Cartesian Coordinates Obtained by Inverse Iteration

 Displacement from previous Coordinates is:  0.004774
 ----------------------------------------------------------------
             Standard Nuclear Orientation (Angstroms)
    I     Atom           X                Y                Z
 ----------------------------------------------------------------
    1      Br      1.3758342516    -0.3698428918     0.0000000000
    2      P      -0.1007601956     1.3484630340     0.0000000000
    3      N      -1.5649335566     0.8082697125     0.0000000000
    4      Cl     -2.1652238757    -0.7750922700     0.0000000000
 ----------------------------------------------------------------
 Molecular Point Group                 Cs    NOp =  2
 Largest Abelian Subgroup              Cs    NOp =  2
 Nuclear Repulsion Energy =   370.2434079001 hartrees
 There are       37 alpha and       37 beta electrons
 Applying Cartesian multipole field
    Component          Value
    ---------          -----
     (2,0,0)        1.00000E-11
     (0,2,0)        2.00000E-11
     (0,0,2)       -3.00000E-11
 Nucleus-field energy     =     0.0000000092 hartrees
 Requested basis set is 6-311++G(d,p)
 There are 51 shells and 130 basis functions
 A cutoff of  1.0D-14 yielded   1149 shell pairs
 There are      8009 function pairs (      8805 Cartesian)
 Smallest overlap matrix eigenvalue = 1.36E-03
 Guess MOs from SCF MO coefficient file

 -----------------------------------------------------------------------
  General SCF calculation program by
  Eric Jon Sundstrom, Paul Horn, Yuezhi Mao, Dmitri Zuev, Alec White,
  David Stuck, Shaama M.S., Shane Yost, Joonho Lee, David Small,
  Daniel Levine, Susi Lehtola, Hugh Burton, Evgeny Epifanovsky
 -----------------------------------------------------------------------
 Hartree-Fock
 using 4 threads for integral computing
 -------------------------------------------------------
 OpenMP Integral computing Module                
 Release: version 2.0, May 2017, Q-Chem Inc. Pleasanton 
 -------------------------------------------------------
 A restricted SCF calculation will be
 performed using DIIS
 SCF converges when DIIS error is below 1.0e-08
 ---------------------------------------
  Cycle       Energy         DIIS error
 ---------------------------------------
    1   -3427.0295482805      3.65e-05  
    2   -3427.0295522243      1.53e-05  
    3   -3427.0295527680      1.00e-05  
    4   -3427.0295530355      1.99e-06  
    5   -3427.0295530634      6.41e-07  
    6   -3427.0295530671      2.28e-07  
    7   -3427.0295530675      9.58e-08  
    8   -3427.0295530675      4.85e-08  
    9   -3427.0295530676      1.78e-08  
   10   -3427.0295530676      6.31e-09  Convergence criterion met
 ---------------------------------------
 SCF time:   CPU 8.01s  wall 2.00s 
 SCF   energy in the final basis set =    -3427.0295530676
 Total energy in the final basis set =    -3427.0295530676


 ------------------------------------------------------------------------------

   CCMAN2: suite of methods based on coupled cluster
           and equation of motion theories.

   Components:
   * libvmm-1.3-trunk
     by Evgeny Epifanovsky, Ilya Kaliman.
   * libtensor-2.5-trunk
     by Evgeny Epifanovsky, Michael Wormit, Dmitry Zuev, Sam Manzer, 
        Ilya Kaliman.
   * libcc-2.5-trunk
     by Evgeny Epifanovsky, Arik Landau, Tomasz Kus, Kirill Khistyaev, 
        Dmitry Zuev, Prashant Manohar, Xintian Feng, Anna Krylov, 
        Matthew Goldey, Alec White, Thomas Jagau, Kaushik Nanda, 
        Anastasia Gunina, Alexander Kunitsa, Joonho Lee.

   CCMAN original authors:
   Anna I. Krylov, C. David Sherrill, Steven R. Gwaltney,
   Edward F. C. Byrd (2000)
   Sergey V. Levchenko, Lyudmila V. Slipchenko, Tao Wang,
   Ana-Maria C. Cristian (2003)
   Piotr A. Pieniazek, C. Melania Oana, Evgeny Epifanovsky (2007)
   Prashant Manohar (2009)

 ------------------------------------------------------------------------------


 Allocating and initializing 30808MB of RAM...
 Calculation will run on 4 cores.


 Alpha MOs, Restricted
 -- Occupied --                  
-490.04 -104.89  -80.07  -65.18  -58.53  -58.53  -58.53  -15.65
  1 A'    2 A'    3 A'    4 A'    5 A'    1 A"    6 A'    7 A'                 
-10.614  -9.855  -8.083  -8.079  -8.079  -7.604  -7.468  -7.461
  8 A'    9 A'   10 A'    2 A"   11 A'   12 A'   13 A'    3 A"                 
 -7.460  -5.497  -5.495  -5.494  -3.206  -3.204  -3.203  -3.196
 14 A'   15 A'    4 A"   16 A'   17 A'    5 A"   18 A'    6 A"                 
 -3.196  -1.270  -1.074  -1.023  -0.753  -0.618  -0.588  -0.568
 19 A'   20 A'   21 A'   22 A'   23 A'   24 A'   25 A'    7 A"                 
 -0.461  -0.460  -0.432  -0.420  -0.407
  8 A"   26 A'   27 A'   28 A'    9 A"                                         
 -- Virtual --                   
  0.004   0.044   0.057   0.076   0.085   0.088   0.100   0.116
 10 A"   29 A'   30 A'   31 A'   11 A"   32 A'   33 A'   34 A'                 
  0.125   0.130   0.138   0.148   0.178   0.182   0.202   0.235
 12 A"   35 A'   13 A"   36 A'   37 A'   38 A'   39 A'   40 A'                 
  0.259   0.264   0.287   0.352   0.367   0.388   0.469   0.517
 14 A"   41 A'   42 A'   43 A'   44 A'   15 A"   45 A'   46 A'                 
  0.554   0.562   0.569   0.599   0.627   0.675   0.752   0.764
 47 A'   16 A"   48 A'   17 A"   49 A'   18 A"   50 A'   19 A"                 
  0.769   0.803   0.808   0.874   0.877   0.906   0.955   0.959
 51 A'   52 A'   53 A'   20 A"   54 A'   55 A'   21 A"   56 A'                 
  0.988   1.093   1.112   1.127   1.149   1.230   1.258   1.310
 22 A"   57 A'   23 A"   58 A'   59 A'   24 A"   60 A'   61 A'                 
  1.336   1.394   1.482   1.776   1.862   1.950   2.253   2.271
 62 A'   63 A'   64 A'   25 A"   65 A'   66 A'   26 A"   67 A'                 
  2.300   2.336   2.397   2.444   2.577   2.634   2.636   2.914
 27 A"   68 A'   28 A"   69 A'   70 A'   71 A'   29 A"   72 A'                 
  3.022   4.240   4.310   4.532   4.533   4.551   4.556   4.590
 73 A'   30 A"   74 A'   75 A'   31 A"   32 A"   76 A'   77 A'                 
  4.757   7.186   7.514   8.204   8.221   8.282  10.351  14.705
 78 A'   79 A'   80 A'   33 A"   81 A'   82 A'   83 A'   34 A"                 
 14.812  14.914  26.638  26.733  27.072  36.678  49.466 166.140
 84 A'   85 A'   35 A"   86 A'   87 A'   88 A'   89 A'   90 A'                 
219.192 293.890 293.905 293.9791028.406
 91 A'   36 A"   92 A'   93 A'   94 A'                                         

 Beta MOs, Restricted
 -- Occupied --                  
-490.04 -104.89  -80.07  -65.18  -58.53  -58.53  -58.53  -15.65
  1 A'    2 A'    3 A'    4 A'    5 A'    1 A"    6 A'    7 A'                 
-10.614  -9.855  -8.083  -8.079  -8.079  -7.604  -7.468  -7.461
  8 A'    9 A'   10 A'    2 A"   11 A'   12 A'   13 A'    3 A"                 
 -7.460  -5.497  -5.495  -5.494  -3.206  -3.204  -3.203  -3.196
 14 A'   15 A'    4 A"   16 A'   17 A'    5 A"   18 A'    6 A"                 
 -3.196  -1.270  -1.074  -1.023  -0.753  -0.618  -0.588  -0.568
 19 A'   20 A'   21 A'   22 A'   23 A'   24 A'   25 A'    7 A"                 
 -0.461  -0.460  -0.432  -0.420  -0.407
  8 A"   26 A'   27 A'   28 A'    9 A"                                         
 -- Virtual --                   
  0.004   0.044   0.057   0.076   0.085   0.088   0.100   0.116
 10 A"   29 A'   30 A'   31 A'   11 A"   32 A'   33 A'   34 A'                 
  0.125   0.130   0.138   0.148   0.178   0.182   0.202   0.235
 12 A"   35 A'   13 A"   36 A'   37 A'   38 A'   39 A'   40 A'                 
  0.259   0.264   0.287   0.352   0.367   0.388   0.469   0.517
 14 A"   41 A'   42 A'   43 A'   44 A'   15 A"   45 A'   46 A'                 
  0.554   0.562   0.569   0.599   0.627   0.675   0.752   0.764
 47 A'   16 A"   48 A'   17 A"   49 A'   18 A"   50 A'   19 A"                 
  0.769   0.803   0.808   0.874   0.877   0.906   0.955   0.959
 51 A'   52 A'   53 A'   20 A"   54 A'   55 A'   21 A"   56 A'                 
  0.988   1.093   1.112   1.127   1.149   1.230   1.258   1.310
 22 A"   57 A'   23 A"   58 A'   59 A'   24 A"   60 A'   61 A'                 
  1.336   1.394   1.482   1.776   1.862   1.950   2.253   2.271
 62 A'   63 A'   64 A'   25 A"   65 A'   66 A'   26 A"   67 A'                 
  2.300   2.336   2.397   2.444   2.577   2.634   2.636   2.914
 27 A"   68 A'   28 A"   69 A'   70 A'   71 A'   29 A"   72 A'                 
  3.022   4.240   4.310   4.532   4.533   4.551   4.556   4.590
 73 A'   30 A"   74 A'   75 A'   31 A"   32 A"   76 A'   77 A'                 
  4.757   7.186   7.514   8.204   8.221   8.282  10.351  14.705
 78 A'   79 A'   80 A'   33 A"   81 A'   82 A'   83 A'   34 A"                 
 14.812  14.914  26.638  26.733  27.072  36.678  49.466 166.140
 84 A'   85 A'   35 A"   86 A'   87 A'   88 A'   89 A'   90 A'                 
219.192 293.890 293.905 293.9791028.406
 91 A'   36 A"   92 A'   93 A'   94 A'                                         

 Occupation and symmetry of molecular orbitals

 Point group: Cs (2 irreducible representations).

                           A'   A"    All 
 ------------------------------------------
 All molecular orbitals:
  - Alpha                  94   36    130 
  - Beta                   94   36    130 
 ------------------------------------------
 Alpha orbitals:
  - Frozen occupied        16   4     20  
  - Active occupied        12   5     17  
  - Active virtual         66   27    93  
  - Frozen virtual         0    0     0   
 ------------------------------------------
 Beta orbitals:
  - Frozen occupied        16   4     20  
  - Active occupied        12   5     17  
  - Active virtual         66   27    93  
  - Frozen virtual         0    0     0   
 ------------------------------------------

 Import integrals:   CPU 0.00 s  wall 0.00 s

 Import integrals:   CPU 41.86 s  wall 11.64 s

 MP2 amplitudes:   CPU 0.22 s  wall 0.18 s

Running a double precision version
           CCSD T amplitudes will be solved using DIIS.

           Start     Size      MaxIter   EConv     TConv     
           3         7         100       1.00e-07  1.00e-05  
 ------------------------------------------------------------------------------
           Energy (a.u.)   Ediff      Tdiff       Comment
 ------------------------------------------------------------------------------
         -3427.74092012                           
     1   -3427.72736694   1.36e-02   7.95e-01     
     2   -3427.75182478   2.45e-02   1.10e-01     
     3   -3427.75045200   1.37e-03   4.84e-02     
     4   -3427.75288838   2.44e-03   1.72e-02     Switched to DIIS steps.
     5   -3427.75382391   9.36e-04   1.23e-02     
     6   -3427.75386801   4.41e-05   2.73e-03     
     7   -3427.75387578   7.76e-06   1.43e-03     
     8   -3427.75388382   8.04e-06   3.78e-04     
     9   -3427.75388554   1.72e-06   2.17e-04     
    10   -3427.75388522   3.22e-07   6.28e-05     
    11   -3427.75388543   2.09e-07   2.60e-05     
    12   -3427.75388534   9.20e-08   1.27e-05     
    13   -3427.75388534   2.68e-09   5.78e-06     
 ------------------------------------------------------------------------------
         -3427.75388534                           CCSD T converged.

End of double precision
 SCF energy                 = -3427.02955307
 MP2 energy                 = -3427.74092012
 CCSD correlation energy     =    -0.72433227
 CCSD total energy           = -3427.75388534

 CCSD  T1^2 = 0.0159  T2^2 = 0.2759  Leading amplitudes:

 Amplitude    Orbitals with energies
 -0.0390       8 (A") A                  ->    10 (A") A                  
              -0.4614                          0.0039                     
 -0.0390       8 (A") B                  ->    10 (A") B                  
              -0.4614                          0.0039                     
  0.0213       27 (A') A                 ->    29 (A') A                  
              -0.4315                          0.0442                     
  0.0213       27 (A') B                 ->    29 (A') B                  
              -0.4315                          0.0442                     

 Amplitude    Orbitals with energies
 -0.0733       9 (A") A      9 (A") B    ->    10 (A") A     10 (A") B    
              -0.4066       -0.4066            0.0039        0.0039       
  0.0733       9 (A") A      9 (A") B    ->    10 (A") B     10 (A") A    
              -0.4066       -0.4066            0.0039        0.0039       
  0.0733       9 (A") B      9 (A") A    ->    10 (A") A     10 (A") B    
              -0.4066       -0.4066            0.0039        0.0039       
 -0.0733       9 (A") B      9 (A") A    ->    10 (A") B     10 (A") A    
              -0.4066       -0.4066            0.0039        0.0039       

 Computing CCSD intemediates for later calculations in double precision
 Finished.

Running a double precision version
           CCSD Lambda amplitudes will be solved using DIIS.
           Start     Size      MaxIter   EConv     LConv     
           3         7         100       1.00e-07  1.00e-05  
 ------------------------------------------------------------------------------
            Enorm      Ldiff       Comment
 ------------------------------------------------------------------------------
     1     5.66e-02   4.12e-02     
     2     1.61e-02   6.29e-03     
     3     7.05e-03   1.76e-03     
     4     4.20e-03   1.35e-03     Switched to DIIS steps.
     5     1.28e-03   7.80e-04     
     6     6.05e-04   2.05e-04     
     7     1.94e-04   5.97e-05     
     8     9.04e-05   2.65e-06     
     9     3.24e-05   1.59e-06     
    10     1.53e-05   4.21e-07     
    11     7.12e-06   1.55e-09     
    12     3.47e-06   6.80e-08     
    13     1.46e-06   1.11e-07     
    14     6.12e-07   1.85e-08     
    15     3.01e-07   4.49e-08     
    16     1.34e-07   1.65e-08     
    17     6.78e-08   9.83e-09     
 ------------------------------------------------------------------------------
                                   CCSD Lambda converged.

 Computing density matrices in double precision...
           Orbital response amplitudes will be solved using DIIS.
           Start     Size      MaxIter   EConv     LConv     
           3         7         100       1.00e-06  1.00e-06  
 ------------------------------------------------------------------------------
            Enorm      Ldiff       Comment
 ------------------------------------------------------------------------------
     1     1.11e-01   5.93e-04     
     2     1.08e-01   3.32e-03     
     3     1.34e-01   2.33e-02     
     4     1.69e-02   5.25e-02     Switched to DIIS steps.
     5     7.80e-03   5.30e-03     
     6     1.13e-03   8.49e-04     
     7     7.77e-04   8.19e-05     
     8     2.04e-04   1.88e-04     
     9     4.87e-05   2.06e-05     
    10     1.59e-05   4.22e-06     
    11     3.93e-06   1.63e-06     
    12     1.48e-06   2.67e-07     
    13     5.97e-07   3.70e-07     
 ------------------------------------------------------------------------------
                                   Orbital response converged.

 Computing density matrices... Done.
 CCSD calculation:   CPU 451.37 s  wall 118.67 s

 Transferring MO TPDM to AO TPDM
 Transferring g2_o1o1o1o1
 Transferring g2_o1o1o1v1
 Transferring g2_o1o1v1v1
 Transferring g2_o1v1o1v1
 Transferring g2_o1v1v1v1
 Transferring g2_v1v1v1v1
 Adding separable TPDM
 Computing TPDM gradient
 --------------------------------------------------------
 2e gradient
  Atom          X               Y               Z
 --------------------------------------------------------
    1        -38.781523       22.820317        0.000000  
    2          0.035570      -33.096272       -0.000000  
    3         17.673003       -7.545849        0.000000  
    4         21.072950       17.821804        0.000000  
 --------------------------------------------------------
 --------------------------------------------------------
 Final gradient
  Atom          X               Y               Z
 --------------------------------------------------------
    1        -38.781523       22.820317        0.000000  
    2          0.035570      -33.096272       -0.000000  
    3         17.673003       -7.545849        0.000000  
    4         21.072950       17.821804        0.000000  
 --------------------------------------------------------
 Analytic gradient from two-electron contribution:   CPU 251.83 s  wall 87.68 s

 Total ccman2 time:   CPU 751.12 s  wall 220.24 s


 --------------------------------------------------------------
             Orbital Energies (a.u.) and Symmetries
 --------------------------------------------------------------

 Alpha MOs, Restricted
 -- Occupied --                  
-490.04 -104.89  -80.07  -65.18  -58.53  -58.53  -15.65  -10.61
  1 A'    2 A'    3 A'    4 A'    5 A'    6 A'    7 A'    8 A'                 
 -9.855  -8.083  -8.079  -7.604  -7.468  -7.460  -5.497  -5.494
  9 A'   10 A'   11 A'   12 A'   13 A'   14 A'   15 A'   16 A'                 
-58.534  -8.079  -7.461  -5.495  -3.206  -3.203  -3.196  -1.270
  1 A"    2 A"    3 A"    4 A"   17 A'   18 A'   19 A'   20 A'                 
 -1.074  -1.023  -0.753  -0.618  -0.588  -0.460  -0.432  -0.420
 21 A'   22 A'   23 A'   24 A'   25 A'   26 A'   27 A'   28 A'                 
 -3.204  -3.196  -0.568  -0.461  -0.407
  5 A"    6 A"    7 A"    8 A"    9 A"                                         
 -- Virtual --                   
  0.044   0.057   0.076   0.088   0.100   0.116   0.130   0.148
 29 A'   30 A'   31 A'   32 A'   33 A'   34 A'   35 A'   36 A'                 
  0.178   0.182   0.202   0.235   0.264   0.287   0.352   0.367
 37 A'   38 A'   39 A'   40 A'   41 A'   42 A'   43 A'   44 A'                 
  0.469   0.517   0.554   0.569   0.627   0.752   0.769   0.803
 45 A'   46 A'   47 A'   48 A'   49 A'   50 A'   51 A'   52 A'                 
  0.808   0.877   0.906   0.959   1.093   1.127   1.149   1.258
 53 A'   54 A'   55 A'   56 A'   57 A'   58 A'   59 A'   60 A'                 
  1.310   1.336   1.394   1.482   1.862   1.950   2.271   2.336
 61 A'   62 A'   63 A'   64 A'   65 A'   66 A'   67 A'   68 A'                 
  2.444   2.577   2.634   2.914   3.022   4.310   4.532   4.556
 69 A'   70 A'   71 A'   72 A'   73 A'   74 A'   75 A'   76 A'                 
  4.590   4.757   7.186   7.514   8.221   8.282  10.351  14.812
 77 A'   78 A'   79 A'   80 A'   81 A'   82 A'   83 A'   84 A'                 
 14.914  26.733  27.072  36.678  49.466 166.140 219.192 293.905
 85 A'   86 A'   87 A'   88 A'   89 A'   90 A'   91 A'   92 A'                 
293.9791028.406   0.004   0.085   0.125   0.138   0.259   0.388
 93 A'   94 A'   10 A"   11 A"   12 A"   13 A"   14 A"   15 A"                 
  0.562   0.599   0.675   0.764   0.874   0.955   0.988   1.112
 16 A"   17 A"   18 A"   19 A"   20 A"   21 A"   22 A"   23 A"                 
  1.230   1.776   2.253   2.300   2.397   2.636   4.240   4.533
 24 A"   25 A"   26 A"   27 A"   28 A"   29 A"   30 A"   31 A"                 
  4.551   8.204  14.705  26.638 293.890
 32 A"   33 A"   34 A"   35 A"   36 A"                                         

 Beta MOs, Restricted
 -- Occupied --                  
-490.04 -104.89  -80.07  -65.18  -58.53  -58.53  -15.65  -10.61
  1 A'    2 A'    3 A'    4 A'    5 A'    6 A'    7 A'    8 A'                 
 -9.855  -8.083  -8.079  -7.604  -7.468  -7.460  -5.497  -5.494
  9 A'   10 A'   11 A'   12 A'   13 A'   14 A'   15 A'   16 A'                 
-58.534  -8.079  -7.461  -5.495  -3.206  -3.203  -3.196  -1.270
  1 A"    2 A"    3 A"    4 A"   17 A'   18 A'   19 A'   20 A'                 
 -1.074  -1.023  -0.753  -0.618  -0.588  -0.460  -0.432  -0.420
 21 A'   22 A'   23 A'   24 A'   25 A'   26 A'   27 A'   28 A'                 
 -3.204  -3.196  -0.568  -0.461  -0.407
  5 A"    6 A"    7 A"    8 A"    9 A"                                         
 -- Virtual --                   
  0.044   0.057   0.076   0.088   0.100   0.116   0.130   0.148
 29 A'   30 A'   31 A'   32 A'   33 A'   34 A'   35 A'   36 A'                 
  0.178   0.182   0.202   0.235   0.264   0.287   0.352   0.367
 37 A'   38 A'   39 A'   40 A'   41 A'   42 A'   43 A'   44 A'                 
  0.469   0.517   0.554   0.569   0.627   0.752   0.769   0.803
 45 A'   46 A'   47 A'   48 A'   49 A'   50 A'   51 A'   52 A'                 
  0.808   0.877   0.906   0.959   1.093   1.127   1.149   1.258
 53 A'   54 A'   55 A'   56 A'   57 A'   58 A'   59 A'   60 A'                 
  1.310   1.336   1.394   1.482   1.862   1.950   2.271   2.336
 61 A'   62 A'   63 A'   64 A'   65 A'   66 A'   67 A'   68 A'                 
  2.444   2.577   2.634   2.914   3.022   4.310   4.532   4.556
 69 A'   70 A'   71 A'   72 A'   73 A'   74 A'   75 A'   76 A'                 
  4.590   4.757   7.186   7.514   8.221   8.282  10.351  14.812
 77 A'   78 A'   79 A'   80 A'   81 A'   82 A'   83 A'   84 A'                 
 14.914  26.733  27.072  36.678  49.466 166.140 219.192 293.905
 85 A'   86 A'   87 A'   88 A'   89 A'   90 A'   91 A'   92 A'                 
293.9791028.406   0.004   0.085   0.125   0.138   0.259   0.388
 93 A'   94 A'   10 A"   11 A"   12 A"   13 A"   14 A"   15 A"                 
  0.562   0.599   0.675   0.764   0.874   0.955   0.988   1.112
 16 A"   17 A"   18 A"   19 A"   20 A"   21 A"   22 A"   23 A"                 
  1.230   1.776   2.253   2.300   2.397   2.636   4.240   4.533
 24 A"   25 A"   26 A"   27 A"   28 A"   29 A"   30 A"   31 A"                 
  4.551   8.204  14.705  26.638 293.890
 32 A"   33 A"   34 A"   35 A"   36 A"                                         
 --------------------------------------------------------------

          Ground-State Mulliken Net Atomic Charges

     Atom                 Charge (a.u.)
  ----------------------------------------
      1 Br                   -0.231944
      2 P                     0.344957
      3 N                    -0.120970
      4 Cl                    0.007957
  ----------------------------------------
  Sum of atomic charges =    -0.000000

 -----------------------------------------------------------------
                    Cartesian Multipole Moments
 -----------------------------------------------------------------
    Charge (ESU x 10^10)
                 0.0000
    Dipole Moment (Debye)
         X       0.3728      Y       0.6123      Z       0.0000
       Tot       0.7168
    Quadrupole Moments (Debye-Ang)
        XX     -53.2657     XY       2.8016     YY     -47.8375
        XZ       0.0000     YZ       0.0000     ZZ     -48.9515
    Octopole Moments (Debye-Ang^2)
       XXX      40.0989    XXY     -14.0193    XYY      12.4996
       YYY     -17.7269    XXZ       0.0000    XYZ      -0.0000
       YYZ       0.0000    XZZ      11.5545    YZZ      -3.2442
       ZZZ       0.0000
    Hexadecapole Moments (Debye-Ang^3)
      XXXX    -726.3005   XXXY       6.2353   XXYY    -158.9430
      XYYY       1.5510   YYYY    -275.8556   XXXZ       0.0000
      XXYZ       0.0000   XYYZ       0.0000   YYYZ       0.0000
      XXZZ    -131.3640   XYZZ      -2.5962   YYZZ     -56.4240
      XZZZ       0.0000   YZZZ       0.0000   ZZZZ     -60.4633
 -----------------------------------------------------------------
 DrvMan completing analytic gradient of the correlated energy
 Correlated dipole moment
            1
    1   0.1466712
    2   0.2408778
    3   0.0000000
 Energy read as -3427.753885341
 Full Analytical Gradient: (in a.u., or Hartree/Bohr)
             1             2             3             4
    1   -0.00004834   -0.00014195    0.00014397    0.00004632
    2    0.00005801   -0.00004793   -0.00033235    0.00032227
    3    0.00000000   -0.00000000    0.00000000   -0.00000000
 Gradient time:  CPU 0.77 s  wall 0.82 s
 Geometry Optimization Parameters
   NAtoms,    NIC,     NZ,  NCons,   NDum,   NFix, NCnnct, MaxDiis
        4      14       4       0       0       0       0       0

 Cartesian Hessian Update
 Hessian Updated using BFGS Update


** GEOMETRY OPTIMIZATION IN DELOCALIZED INTERNAL COORDINATES **
   Searching for a Minimum

   Optimization Cycle:   4

                       Coordinates (Angstroms)
     ATOM                X               Y               Z
      1  Br        1.3758342516   -0.3698428918    0.0000000000
      2  P        -0.1007601956    1.3484630340    0.0000000000
      3  N        -1.5649335566    0.8082697125    0.0000000000
      4  Cl       -2.1652238757   -0.7750922700    0.0000000000
   Point Group: cs    Number of degrees of freedom:     5


   Energy is  -3427.753885341

 Hessian Updated using BFGS Update

  5 Hessian modes will be used to form the next step
  Hessian Eigenvalues:
     0.107274    0.195711    0.267870    0.358897    0.548030

 Minimum Search - Taking Simple RFO Step
 Searching for Lamda that Minimizes Along All modes
 Value Taken    Lamda =   0.00000000
 Step Taken.  Stepsize is  0.002049

                             Maximum     Tolerance    Cnvgd?
         Gradient           0.000380      0.000300      NO
         Displacement       0.001387      0.001200      NO
         Energy change     -0.000003      0.000001      NO


 New Cartesian Coordinates Obtained by Inverse Iteration

 Displacement from previous Coordinates is:  0.002998
 ----------------------------------------------------------------
             Standard Nuclear Orientation (Angstroms)
    I     Atom           X                Y                Z
 ----------------------------------------------------------------
    1      Br      1.3752353933    -0.3702579594     0.0000000000
    2      P      -0.1006233062     1.3485870634     0.0000000000
    3      N      -1.5654562862     0.8089927934     0.0000000000
    4      Cl     -2.1642391773    -0.7755243128     0.0000000000
 ----------------------------------------------------------------
 Molecular Point Group                 Cs    NOp =  2
 Largest Abelian Subgroup              Cs    NOp =  2
 Nuclear Repulsion Energy =   370.2631931847 hartrees
 There are       37 alpha and       37 beta electrons
 Applying Cartesian multipole field
    Component          Value
    ---------          -----
     (2,0,0)        1.00000E-11
     (0,2,0)        2.00000E-11
     (0,0,2)       -3.00000E-11
 Nucleus-field energy     =     0.0000000092 hartrees
 Requested basis set is 6-311++G(d,p)
 There are 51 shells and 130 basis functions
 A cutoff of  1.0D-14 yielded   1149 shell pairs
 There are      8009 function pairs (      8805 Cartesian)
 Smallest overlap matrix eigenvalue = 1.36E-03
 Guess MOs from SCF MO coefficient file

 -----------------------------------------------------------------------
  General SCF calculation program by
  Eric Jon Sundstrom, Paul Horn, Yuezhi Mao, Dmitri Zuev, Alec White,
  David Stuck, Shaama M.S., Shane Yost, Joonho Lee, David Small,
  Daniel Levine, Susi Lehtola, Hugh Burton, Evgeny Epifanovsky
 -----------------------------------------------------------------------
 Hartree-Fock
 using 4 threads for integral computing
 -------------------------------------------------------
 OpenMP Integral computing Module                
 Release: version 2.0, May 2017, Q-Chem Inc. Pleasanton 
 -------------------------------------------------------
 A restricted SCF calculation will be
 performed using DIIS
 SCF converges when DIIS error is below 1.0e-08
 ---------------------------------------
  Cycle       Energy         DIIS error
 ---------------------------------------
    1   -3427.0295137865      1.68e-05  
    2   -3427.0295146997      6.65e-06  
    3   -3427.0295148266      4.84e-06  
    4   -3427.0295148895      9.35e-07  
    5   -3427.0295148967      2.27e-07  
    6   -3427.0295148970      8.55e-08  
    7   -3427.0295148971      3.14e-08  
    8   -3427.0295148971      1.32e-08  
    9   -3427.0295148972      5.32e-09  Convergence criterion met
 ---------------------------------------
 SCF time:   CPU 7.28s  wall 3.00s 
 SCF   energy in the final basis set =    -3427.0295148972
 Total energy in the final basis set =    -3427.0295148972


 ------------------------------------------------------------------------------

   CCMAN2: suite of methods based on coupled cluster
           and equation of motion theories.

   Components:
   * libvmm-1.3-trunk
     by Evgeny Epifanovsky, Ilya Kaliman.
   * libtensor-2.5-trunk
     by Evgeny Epifanovsky, Michael Wormit, Dmitry Zuev, Sam Manzer, 
        Ilya Kaliman.
   * libcc-2.5-trunk
     by Evgeny Epifanovsky, Arik Landau, Tomasz Kus, Kirill Khistyaev, 
        Dmitry Zuev, Prashant Manohar, Xintian Feng, Anna Krylov, 
        Matthew Goldey, Alec White, Thomas Jagau, Kaushik Nanda, 
        Anastasia Gunina, Alexander Kunitsa, Joonho Lee.

   CCMAN original authors:
   Anna I. Krylov, C. David Sherrill, Steven R. Gwaltney,
   Edward F. C. Byrd (2000)
   Sergey V. Levchenko, Lyudmila V. Slipchenko, Tao Wang,
   Ana-Maria C. Cristian (2003)
   Piotr A. Pieniazek, C. Melania Oana, Evgeny Epifanovsky (2007)
   Prashant Manohar (2009)

 ------------------------------------------------------------------------------


 Allocating and initializing 30808MB of RAM...
 Calculation will run on 4 cores.


 Alpha MOs, Restricted
 -- Occupied --                  
-490.04 -104.89  -80.07  -65.18  -58.53  -58.53  -58.53  -15.65
  1 A'    2 A'    3 A'    4 A'    5 A'    1 A"    6 A'    7 A'                 
-10.614  -9.855  -8.083  -8.079  -8.079  -7.604  -7.468  -7.461
  8 A'    9 A'   10 A'    2 A"   11 A'   12 A'   13 A'    3 A"                 
 -7.460  -5.497  -5.495  -5.494  -3.206  -3.204  -3.203  -3.196
 14 A'   15 A'    4 A"   16 A'   17 A'    5 A"   18 A'    6 A"                 
 -3.196  -1.270  -1.074  -1.023  -0.753  -0.618  -0.588  -0.568
 19 A'   20 A'   21 A'   22 A'   23 A'   24 A'   25 A'    7 A"                 
 -0.461  -0.460  -0.432  -0.420  -0.407
  8 A"   26 A'   27 A'   28 A'    9 A"                                         
 -- Virtual --                   
  0.004   0.044   0.057   0.076   0.085   0.088   0.100   0.116
 10 A"   29 A'   30 A'   31 A'   11 A"   32 A'   33 A'   34 A'                 
  0.125   0.130   0.138   0.148   0.178   0.182   0.202   0.235
 12 A"   35 A'   13 A"   36 A'   37 A'   38 A'   39 A'   40 A'                 
  0.259   0.264   0.287   0.352   0.367   0.388   0.469   0.517
 14 A"   41 A'   42 A'   43 A'   44 A'   15 A"   45 A'   46 A'                 
  0.554   0.562   0.569   0.599   0.627   0.675   0.752   0.764
 47 A'   16 A"   48 A'   17 A"   49 A'   18 A"   50 A'   19 A"                 
  0.769   0.803   0.808   0.874   0.877   0.906   0.955   0.959
 51 A'   52 A'   53 A'   20 A"   54 A'   55 A'   21 A"   56 A'                 
  0.988   1.093   1.112   1.127   1.149   1.230   1.258   1.309
 22 A"   57 A'   23 A"   58 A'   59 A'   24 A"   60 A'   61 A'                 
  1.335   1.394   1.482   1.776   1.862   1.950   2.253   2.271
 62 A'   63 A'   64 A'   25 A"   65 A'   66 A'   26 A"   67 A'                 
  2.300   2.336   2.397   2.444   2.577   2.635   2.636   2.915
 27 A"   68 A'   28 A"   69 A'   70 A'   71 A'   29 A"   72 A'                 
  3.022   4.240   4.310   4.532   4.533   4.551   4.555   4.589
 73 A'   30 A"   74 A'   75 A'   31 A"   32 A"   76 A'   77 A'                 
  4.757   7.186   7.514   8.204   8.221   8.282  10.351  14.705
 78 A'   79 A'   80 A'   33 A"   81 A'   82 A'   83 A'   34 A"                 
 14.812  14.914  26.638  26.733  27.073  36.678  49.466 166.140
 84 A'   85 A'   35 A"   86 A'   87 A'   88 A'   89 A'   90 A'                 
219.192 293.890 293.905 293.9791028.406
 91 A'   36 A"   92 A'   93 A'   94 A'                                         

 Beta MOs, Restricted
 -- Occupied --                  
-490.04 -104.89  -80.07  -65.18  -58.53  -58.53  -58.53  -15.65
  1 A'    2 A'    3 A'    4 A'    5 A'    1 A"    6 A'    7 A'                 
-10.614  -9.855  -8.083  -8.079  -8.079  -7.604  -7.468  -7.461
  8 A'    9 A'   10 A'    2 A"   11 A'   12 A'   13 A'    3 A"                 
 -7.460  -5.497  -5.495  -5.494  -3.206  -3.204  -3.203  -3.196
 14 A'   15 A'    4 A"   16 A'   17 A'    5 A"   18 A'    6 A"                 
 -3.196  -1.270  -1.074  -1.023  -0.753  -0.618  -0.588  -0.568
 19 A'   20 A'   21 A'   22 A'   23 A'   24 A'   25 A'    7 A"                 
 -0.461  -0.460  -0.432  -0.420  -0.407
  8 A"   26 A'   27 A'   28 A'    9 A"                                         
 -- Virtual --                   
  0.004   0.044   0.057   0.076   0.085   0.088   0.100   0.116
 10 A"   29 A'   30 A'   31 A'   11 A"   32 A'   33 A'   34 A'                 
  0.125   0.130   0.138   0.148   0.178   0.182   0.202   0.235
 12 A"   35 A'   13 A"   36 A'   37 A'   38 A'   39 A'   40 A'                 
  0.259   0.264   0.287   0.352   0.367   0.388   0.469   0.517
 14 A"   41 A'   42 A'   43 A'   44 A'   15 A"   45 A'   46 A'                 
  0.554   0.562   0.569   0.599   0.627   0.675   0.752   0.764
 47 A'   16 A"   48 A'   17 A"   49 A'   18 A"   50 A'   19 A"                 
  0.769   0.803   0.808   0.874   0.877   0.906   0.955   0.959
 51 A'   52 A'   53 A'   20 A"   54 A'   55 A'   21 A"   56 A'                 
  0.988   1.093   1.112   1.127   1.149   1.230   1.258   1.309
 22 A"   57 A'   23 A"   58 A'   59 A'   24 A"   60 A'   61 A'                 
  1.335   1.394   1.482   1.776   1.862   1.950   2.253   2.271
 62 A'   63 A'   64 A'   25 A"   65 A'   66 A'   26 A"   67 A'                 
  2.300   2.336   2.397   2.444   2.577   2.635   2.636   2.915
 27 A"   68 A'   28 A"   69 A'   70 A'   71 A'   29 A"   72 A'                 
  3.022   4.240   4.310   4.532   4.533   4.551   4.555   4.589
 73 A'   30 A"   74 A'   75 A'   31 A"   32 A"   76 A'   77 A'                 
  4.757   7.186   7.514   8.204   8.221   8.282  10.351  14.705
 78 A'   79 A'   80 A'   33 A"   81 A'   82 A'   83 A'   34 A"                 
 14.812  14.914  26.638  26.733  27.073  36.678  49.466 166.140
 84 A'   85 A'   35 A"   86 A'   87 A'   88 A'   89 A'   90 A'                 
219.192 293.890 293.905 293.9791028.406
 91 A'   36 A"   92 A'   93 A'   94 A'                                         

 Occupation and symmetry of molecular orbitals

 Point group: Cs (2 irreducible representations).

                           A'   A"    All 
 ------------------------------------------
 All molecular orbitals:
  - Alpha                  94   36    130 
  - Beta                   94   36    130 
 ------------------------------------------
 Alpha orbitals:
  - Frozen occupied        16   4     20  
  - Active occupied        12   5     17  
  - Active virtual         66   27    93  
  - Frozen virtual         0    0     0   
 ------------------------------------------
 Beta orbitals:
  - Frozen occupied        16   4     20  
  - Active occupied        12   5     17  
  - Active virtual         66   27    93  
  - Frozen virtual         0    0     0   
 ------------------------------------------

 Import integrals:   CPU 0.00 s  wall 0.00 s

 Import integrals:   CPU 41.03 s  wall 11.24 s

 MP2 amplitudes:   CPU 0.14 s  wall 0.12 s

Running a double precision version
           CCSD T amplitudes will be solved using DIIS.

           Start     Size      MaxIter   EConv     TConv     
           3         7         100       1.00e-07  1.00e-05  
 ------------------------------------------------------------------------------
           Energy (a.u.)   Ediff      Tdiff       Comment
 ------------------------------------------------------------------------------
         -3427.74092594                           
     1   -3427.72735582   1.36e-02   7.95e-01     
     2   -3427.75182622   2.45e-02   1.10e-01     
     3   -3427.75045012   1.38e-03   4.84e-02     
     4   -3427.75288841   2.44e-03   1.72e-02     Switched to DIIS steps.
     5   -3427.75382442   9.36e-04   1.24e-02     
     6   -3427.75386855   4.41e-05   2.73e-03     
     7   -3427.75387629   7.74e-06   1.43e-03     
     8   -3427.75388434   8.05e-06   3.78e-04     
     9   -3427.75388606   1.72e-06   2.17e-04     
    10   -3427.75388574   3.22e-07   6.29e-05     
    11   -3427.75388595   2.09e-07   2.60e-05     
    12   -3427.75388585   9.23e-08   1.27e-05     
    13   -3427.75388586   2.61e-09   5.78e-06     
 ------------------------------------------------------------------------------
         -3427.75388586                           CCSD T converged.

End of double precision
 SCF energy                 = -3427.02951490
 MP2 energy                 = -3427.74092594
 CCSD correlation energy     =    -0.72437096
 CCSD total energy           = -3427.75388586

 CCSD  T1^2 = 0.0159  T2^2 = 0.2760  Leading amplitudes:

 Amplitude    Orbitals with energies
  0.0390       8 (A") A                  ->    10 (A") A                  
              -0.4615                          0.0038                     
  0.0390       8 (A") B                  ->    10 (A") B                  
              -0.4615                          0.0038                     
  0.0213       27 (A') A                 ->    29 (A') A                  
              -0.4316                          0.0442                     
  0.0213       27 (A') B                 ->    29 (A') B                  
              -0.4316                          0.0442                     

 Amplitude    Orbitals with energies
 -0.0734       9 (A") A      9 (A") B    ->    10 (A") A     10 (A") B    
              -0.4066       -0.4066            0.0038        0.0038       
  0.0734       9 (A") A      9 (A") B    ->    10 (A") B     10 (A") A    
              -0.4066       -0.4066            0.0038        0.0038       
  0.0734       9 (A") B      9 (A") A    ->    10 (A") A     10 (A") B    
              -0.4066       -0.4066            0.0038        0.0038       
 -0.0734       9 (A") B      9 (A") A    ->    10 (A") B     10 (A") A    
              -0.4066       -0.4066            0.0038        0.0038       

 Computing CCSD intemediates for later calculations in double precision
 Finished.

Running a double precision version
           CCSD Lambda amplitudes will be solved using DIIS.
           Start     Size      MaxIter   EConv     LConv     
           3         7         100       1.00e-07  1.00e-05  
 ------------------------------------------------------------------------------
            Enorm      Ldiff       Comment
 ------------------------------------------------------------------------------
     1     5.66e-02   4.12e-02     
     2     1.61e-02   6.29e-03     
     3     7.05e-03   1.77e-03     
     4     4.20e-03   1.35e-03     Switched to DIIS steps.
     5     1.28e-03   7.80e-04     
     6     6.06e-04   2.05e-04     
     7     1.94e-04   5.97e-05     
     8     9.05e-05   2.64e-06     
     9     3.24e-05   1.60e-06     
    10     1.53e-05   4.24e-07     
    11     7.13e-06   9.36e-10     
    12     3.47e-06   6.83e-08     
    13     1.46e-06   1.11e-07     
    14     6.13e-07   1.82e-08     
    15     3.02e-07   4.50e-08     
    16     1.34e-07   1.65e-08     
    17     6.80e-08   9.84e-09     
 ------------------------------------------------------------------------------
                                   CCSD Lambda converged.

 Computing density matrices in double precision...
           Orbital response amplitudes will be solved using DIIS.
           Start     Size      MaxIter   EConv     LConv     
           3         7         100       1.00e-06  1.00e-06  
 ------------------------------------------------------------------------------
            Enorm      Ldiff       Comment
 ------------------------------------------------------------------------------
     1     1.11e-01   5.99e-04     
     2     1.08e-01   3.29e-03     
     3     1.34e-01   2.34e-02     
     4     1.69e-02   5.26e-02     Switched to DIIS steps.
     5     7.82e-03   5.32e-03     
     6     1.13e-03   8.49e-04     
     7     7.78e-04   8.17e-05     
     8     2.05e-04   1.88e-04     
     9     4.89e-05   2.07e-05     
    10     1.59e-05   4.23e-06     
    11     3.94e-06   1.63e-06     
    12     1.49e-06   2.68e-07     
    13     5.98e-07   3.72e-07     
 ------------------------------------------------------------------------------
                                   Orbital response converged.

 Computing density matrices... Done.
 CCSD calculation:   CPU 452.92 s  wall 119.08 s

 Transferring MO TPDM to AO TPDM
 Transferring g2_o1o1o1o1
 Transferring g2_o1o1o1v1
 Transferring g2_o1o1v1v1
 Transferring g2_o1v1o1v1
 Transferring g2_o1v1v1v1
 Transferring g2_v1v1v1v1
 Adding separable TPDM
 Computing TPDM gradient
 --------------------------------------------------------
 2e gradient
  Atom          X               Y               Z
 --------------------------------------------------------
    1        -38.783938       22.831524       -0.000000  
    2          0.033853      -33.097165       -0.000000  
    3         17.681305       -7.561664        0.000000  
    4         21.068781       17.827305        0.000000  
 --------------------------------------------------------
 --------------------------------------------------------
 Final gradient
  Atom          X               Y               Z
 --------------------------------------------------------
    1        -38.783938       22.831524       -0.000000  
    2          0.033853      -33.097165       -0.000000  
    3         17.681305       -7.561664        0.000000  
    4         21.068781       17.827305        0.000000  
 --------------------------------------------------------
 Analytic gradient from two-electron contribution:   CPU 257.70 s  wall 92.91 s

 Total ccman2 time:   CPU 755.81 s  wall 224.75 s


 --------------------------------------------------------------
             Orbital Energies (a.u.) and Symmetries
 --------------------------------------------------------------

 Alpha MOs, Restricted
 -- Occupied --                  
-490.04 -104.89  -80.07  -65.18  -58.53  -58.53  -15.65  -10.61
  1 A'    2 A'    3 A'    4 A'    5 A'    6 A'    7 A'    8 A'                 
 -9.855  -8.083  -8.079  -7.604  -7.468  -7.460  -5.497  -5.494
  9 A'   10 A'   11 A'   12 A'   13 A'   14 A'   15 A'   16 A'                 
-58.534  -8.079  -7.461  -5.495  -3.206  -3.203  -3.196  -1.270
  1 A"    2 A"    3 A"    4 A"   17 A'   18 A'   19 A'   20 A'                 
 -1.074  -1.023  -0.753  -0.618  -0.588  -0.460  -0.432  -0.420
 21 A'   22 A'   23 A'   24 A'   25 A'   26 A'   27 A'   28 A'                 
 -3.204  -3.196  -0.568  -0.461  -0.407
  5 A"    6 A"    7 A"    8 A"    9 A"                                         
 -- Virtual --                   
  0.044   0.057   0.076   0.088   0.100   0.116   0.130   0.148
 29 A'   30 A'   31 A'   32 A'   33 A'   34 A'   35 A'   36 A'                 
  0.178   0.182   0.202   0.235   0.264   0.287   0.352   0.367
 37 A'   38 A'   39 A'   40 A'   41 A'   42 A'   43 A'   44 A'                 
  0.469   0.517   0.554   0.569   0.627   0.752   0.769   0.803
 45 A'   46 A'   47 A'   48 A'   49 A'   50 A'   51 A'   52 A'                 
  0.808   0.877   0.906   0.959   1.093   1.127   1.149   1.258
 53 A'   54 A'   55 A'   56 A'   57 A'   58 A'   59 A'   60 A'                 
  1.309   1.335   1.394   1.482   1.862   1.950   2.271   2.336
 61 A'   62 A'   63 A'   64 A'   65 A'   66 A'   67 A'   68 A'                 
  2.444   2.577   2.635   2.915   3.022   4.310   4.532   4.555
 69 A'   70 A'   71 A'   72 A'   73 A'   74 A'   75 A'   76 A'                 
  4.589   4.757   7.186   7.514   8.221   8.282  10.351  14.812
 77 A'   78 A'   79 A'   80 A'   81 A'   82 A'   83 A'   84 A'                 
 14.914  26.733  27.073  36.678  49.466 166.140 219.192 293.905
 85 A'   86 A'   87 A'   88 A'   89 A'   90 A'   91 A'   92 A'                 
293.9791028.406   0.004   0.085   0.125   0.138   0.259   0.388
 93 A'   94 A'   10 A"   11 A"   12 A"   13 A"   14 A"   15 A"                 
  0.562   0.599   0.675   0.764   0.874   0.955   0.988   1.112
 16 A"   17 A"   18 A"   19 A"   20 A"   21 A"   22 A"   23 A"                 
  1.230   1.776   2.253   2.300   2.397   2.636   4.240   4.533
 24 A"   25 A"   26 A"   27 A"   28 A"   29 A"   30 A"   31 A"                 
  4.551   8.204  14.705  26.638 293.890
 32 A"   33 A"   34 A"   35 A"   36 A"                                         

 Beta MOs, Restricted
 -- Occupied --                  
-490.04 -104.89  -80.07  -65.18  -58.53  -58.53  -15.65  -10.61
  1 A'    2 A'    3 A'    4 A'    5 A'    6 A'    7 A'    8 A'                 
 -9.855  -8.083  -8.079  -7.604  -7.468  -7.460  -5.497  -5.494
  9 A'   10 A'   11 A'   12 A'   13 A'   14 A'   15 A'   16 A'                 
-58.534  -8.079  -7.461  -5.495  -3.206  -3.203  -3.196  -1.270
  1 A"    2 A"    3 A"    4 A"   17 A'   18 A'   19 A'   20 A'                 
 -1.074  -1.023  -0.753  -0.618  -0.588  -0.460  -0.432  -0.420
 21 A'   22 A'   23 A'   24 A'   25 A'   26 A'   27 A'   28 A'                 
 -3.204  -3.196  -0.568  -0.461  -0.407
  5 A"    6 A"    7 A"    8 A"    9 A"                                         
 -- Virtual --                   
  0.044   0.057   0.076   0.088   0.100   0.116   0.130   0.148
 29 A'   30 A'   31 A'   32 A'   33 A'   34 A'   35 A'   36 A'                 
  0.178   0.182   0.202   0.235   0.264   0.287   0.352   0.367
 37 A'   38 A'   39 A'   40 A'   41 A'   42 A'   43 A'   44 A'                 
  0.469   0.517   0.554   0.569   0.627   0.752   0.769   0.803
 45 A'   46 A'   47 A'   48 A'   49 A'   50 A'   51 A'   52 A'                 
  0.808   0.877   0.906   0.959   1.093   1.127   1.149   1.258
 53 A'   54 A'   55 A'   56 A'   57 A'   58 A'   59 A'   60 A'                 
  1.309   1.335   1.394   1.482   1.862   1.950   2.271   2.336
 61 A'   62 A'   63 A'   64 A'   65 A'   66 A'   67 A'   68 A'                 
  2.444   2.577   2.635   2.915   3.022   4.310   4.532   4.555
 69 A'   70 A'   71 A'   72 A'   73 A'   74 A'   75 A'   76 A'                 
  4.589   4.757   7.186   7.514   8.221   8.282  10.351  14.812
 77 A'   78 A'   79 A'   80 A'   81 A'   82 A'   83 A'   84 A'                 
 14.914  26.733  27.073  36.678  49.466 166.140 219.192 293.905
 85 A'   86 A'   87 A'   88 A'   89 A'   90 A'   91 A'   92 A'                 
293.9791028.406   0.004   0.085   0.125   0.138   0.259   0.388
 93 A'   94 A'   10 A"   11 A"   12 A"   13 A"   14 A"   15 A"                 
  0.562   0.599   0.675   0.764   0.874   0.955   0.988   1.112
 16 A"   17 A"   18 A"   19 A"   20 A"   21 A"   22 A"   23 A"                 
  1.230   1.776   2.253   2.300   2.397   2.636   4.240   4.533
 24 A"   25 A"   26 A"   27 A"   28 A"   29 A"   30 A"   31 A"                 
  4.551   8.204  14.705  26.638 293.890
 32 A"   33 A"   34 A"   35 A"   36 A"                                         
 --------------------------------------------------------------

          Ground-State Mulliken Net Atomic Charges

     Atom                 Charge (a.u.)
  ----------------------------------------
      1 Br                   -0.231559
      2 P                     0.344820
      3 N                    -0.121249
      4 Cl                    0.007988
  ----------------------------------------
  Sum of atomic charges =    -0.000000

 -----------------------------------------------------------------
                    Cartesian Multipole Moments
 -----------------------------------------------------------------
    Charge (ESU x 10^10)
                -0.0000
    Dipole Moment (Debye)
         X       0.3791      Y       0.6113      Z       0.0000
       Tot       0.7193
    Quadrupole Moments (Debye-Ang)
        XX     -53.2747     XY       2.7997     YY     -47.8381
        XZ       0.0000     YZ       0.0000     ZZ     -48.9533
    Octopole Moments (Debye-Ang^2)
       XXX      40.1541    XXY     -14.0101    XYY      12.5098
       YYY     -17.7177    XXZ      -0.0000    XYZ      -0.0000
       YYZ      -0.0000    XZZ      11.5607    YZZ      -3.2384
       ZZZ       0.0000
    Hexadecapole Moments (Debye-Ang^3)
      XXXX    -725.9663   XXXY       6.2425   XXYY    -158.9206
      XYYY       1.5820   YYYY    -275.9970   XXXZ       0.0000
      XXYZ       0.0000   XYYZ       0.0000   YYYZ       0.0000
      XXZZ    -131.2935   XYZZ      -2.5858   YYZZ     -56.4528
      XZZZ       0.0000   YZZZ       0.0000   ZZZZ     -60.4670
 -----------------------------------------------------------------
 DrvMan completing analytic gradient of the correlated energy
 Correlated dipole moment
            1
    1   0.1491529
    2   0.2404971
    3   0.0000000
 Energy read as -3427.753885856
 Full Analytical Gradient: (in a.u., or Hartree/Bohr)
             1             2             3             4
    1   -0.00002429    0.00006232   -0.00007548    0.00003745
    2    0.00003071    0.00000416   -0.00019091    0.00015604
    3    0.00000000   -0.00000000    0.00000000   -0.00000000
 Gradient time:  CPU 0.76 s  wall 0.80 s
 Geometry Optimization Parameters
   NAtoms,    NIC,     NZ,  NCons,   NDum,   NFix, NCnnct, MaxDiis
        4      14       4       0       0       0       0       0

 Cartesian Hessian Update
 Hessian Updated using BFGS Update


** GEOMETRY OPTIMIZATION IN DELOCALIZED INTERNAL COORDINATES **
   Searching for a Minimum

   Optimization Cycle:   5

                       Coordinates (Angstroms)
     ATOM                X               Y               Z
      1  Br        1.3752353933   -0.3702579594    0.0000000000
      2  P        -0.1006233062    1.3485870634    0.0000000000
      3  N        -1.5654562862    0.8089927934    0.0000000000
      4  Cl       -2.1642391773   -0.7755243128    0.0000000000
   Point Group: cs    Number of degrees of freedom:     5


   Energy is  -3427.753885856

 Hessian Updated using BFGS Update

  5 Hessian modes will be used to form the next step
  Hessian Eigenvalues:
     0.107584    0.155535    0.268435    0.308116    0.579648

 Minimum Search - Taking Simple RFO Step
 Searching for Lamda that Minimizes Along All modes
 Value Taken    Lamda =   0.00000000
 Step Taken.  Stepsize is  0.000916

                             Maximum     Tolerance    Cnvgd?
         Gradient           0.000142      0.000300     YES
         Displacement       0.000641      0.001200     YES
         Energy change     -0.000001      0.000001     YES


                       Distance Matrix (Angstroms)
             Br(  1)   P (  2)   N (  3)
   P (  2)  2.265521
   N (  3)  3.168328  1.561057
   Cl(  4)  3.562600  2.961479  1.693882

 Final energy is   -3427.7538858556877     


 ******************************
 **  OPTIMIZATION CONVERGED  **
 ******************************

                       Coordinates (Angstroms)
     ATOM                X               Y               Z
      1  Br        1.3752353933   -0.3702579594    0.0000000000
      2  P        -0.1006233062    1.3485870634    0.0000000000
      3  N        -1.5654562862    0.8089927934    0.0000000000
      4  Cl       -2.1642391773   -0.7755243128    0.0000000000

Z-matrix Print:
$molecule
0 1
Br
P  1 2.265521
N  2 1.561057 1 110.428440
Cl 3 1.693882 2 130.923453 1 -0.000000 0
$end


 --------------------------------------------------------------
             Orbital Energies (a.u.) and Symmetries
 --------------------------------------------------------------

 Alpha MOs, Restricted
 -- Occupied --                  
-490.04 -104.89  -80.07  -65.18  -58.53  -58.53  -15.65  -10.61
  1 A'    2 A'    3 A'    4 A'    5 A'    6 A'    7 A'    8 A'                 
 -9.855  -8.083  -8.079  -7.604  -7.468  -7.460  -5.497  -5.494
  9 A'   10 A'   11 A'   12 A'   13 A'   14 A'   15 A'   16 A'                 
-58.534  -8.079  -7.461  -5.495  -3.206  -3.203  -3.196  -1.270
  1 A"    2 A"    3 A"    4 A"   17 A'   18 A'   19 A'   20 A'                 
 -1.074  -1.023  -0.753  -0.618  -0.588  -0.460  -0.432  -0.420
 21 A'   22 A'   23 A'   24 A'   25 A'   26 A'   27 A'   28 A'                 
 -3.204  -3.196  -0.568  -0.461  -0.407
  5 A"    6 A"    7 A"    8 A"    9 A"                                         
 -- Virtual --                   
  0.044   0.057   0.076   0.088   0.100   0.116   0.130   0.148
 29 A'   30 A'   31 A'   32 A'   33 A'   34 A'   35 A'   36 A'                 
  0.178   0.182   0.202   0.235   0.264   0.287   0.352   0.367
 37 A'   38 A'   39 A'   40 A'   41 A'   42 A'   43 A'   44 A'                 
  0.469   0.517   0.554   0.569   0.627   0.752   0.769   0.803
 45 A'   46 A'   47 A'   48 A'   49 A'   50 A'   51 A'   52 A'                 
  0.808   0.877   0.906   0.959   1.093   1.127   1.149   1.258
 53 A'   54 A'   55 A'   56 A'   57 A'   58 A'   59 A'   60 A'                 
  1.309   1.335   1.394   1.482   1.862   1.950   2.271   2.336
 61 A'   62 A'   63 A'   64 A'   65 A'   66 A'   67 A'   68 A'                 
  2.444   2.577   2.635   2.915   3.022   4.310   4.532   4.555
 69 A'   70 A'   71 A'   72 A'   73 A'   74 A'   75 A'   76 A'                 
  4.589   4.757   7.186   7.514   8.221   8.282  10.351  14.812
 77 A'   78 A'   79 A'   80 A'   81 A'   82 A'   83 A'   84 A'                 
 14.914  26.733  27.073  36.678  49.466 166.140 219.192 293.905
 85 A'   86 A'   87 A'   88 A'   89 A'   90 A'   91 A'   92 A'                 
293.9791028.406   0.004   0.085   0.125   0.138   0.259   0.388
 93 A'   94 A'   10 A"   11 A"   12 A"   13 A"   14 A"   15 A"                 
  0.562   0.599   0.675   0.764   0.874   0.955   0.988   1.112
 16 A"   17 A"   18 A"   19 A"   20 A"   21 A"   22 A"   23 A"                 
  1.230   1.776   2.253   2.300   2.397   2.636   4.240   4.533
 24 A"   25 A"   26 A"   27 A"   28 A"   29 A"   30 A"   31 A"                 
  4.551   8.204  14.705  26.638 293.890
 32 A"   33 A"   34 A"   35 A"   36 A"                                         

 Beta MOs, Restricted
 -- Occupied --                  
-490.04 -104.89  -80.07  -65.18  -58.53  -58.53  -15.65  -10.61
  1 A'    2 A'    3 A'    4 A'    5 A'    6 A'    7 A'    8 A'                 
 -9.855  -8.083  -8.079  -7.604  -7.468  -7.460  -5.497  -5.494
  9 A'   10 A'   11 A'   12 A'   13 A'   14 A'   15 A'   16 A'                 
-58.534  -8.079  -7.461  -5.495  -3.206  -3.203  -3.196  -1.270
  1 A"    2 A"    3 A"    4 A"   17 A'   18 A'   19 A'   20 A'                 
 -1.074  -1.023  -0.753  -0.618  -0.588  -0.460  -0.432  -0.420
 21 A'   22 A'   23 A'   24 A'   25 A'   26 A'   27 A'   28 A'                 
 -3.204  -3.196  -0.568  -0.461  -0.407
  5 A"    6 A"    7 A"    8 A"    9 A"                                         
 -- Virtual --                   
  0.044   0.057   0.076   0.088   0.100   0.116   0.130   0.148
 29 A'   30 A'   31 A'   32 A'   33 A'   34 A'   35 A'   36 A'                 
  0.178   0.182   0.202   0.235   0.264   0.287   0.352   0.367
 37 A'   38 A'   39 A'   40 A'   41 A'   42 A'   43 A'   44 A'                 
  0.469   0.517   0.554   0.569   0.627   0.752   0.769   0.803
 45 A'   46 A'   47 A'   48 A'   49 A'   50 A'   51 A'   52 A'                 
  0.808   0.877   0.906   0.959   1.093   1.127   1.149   1.258
 53 A'   54 A'   55 A'   56 A'   57 A'   58 A'   59 A'   60 A'                 
  1.309   1.335   1.394   1.482   1.862   1.950   2.271   2.336
 61 A'   62 A'   63 A'   64 A'   65 A'   66 A'   67 A'   68 A'                 
  2.444   2.577   2.635   2.915   3.022   4.310   4.532   4.555
 69 A'   70 A'   71 A'   72 A'   73 A'   74 A'   75 A'   76 A'                 
  4.589   4.757   7.186   7.514   8.221   8.282  10.351  14.812
 77 A'   78 A'   79 A'   80 A'   81 A'   82 A'   83 A'   84 A'                 
 14.914  26.733  27.073  36.678  49.466 166.140 219.192 293.905
 85 A'   86 A'   87 A'   88 A'   89 A'   90 A'   91 A'   92 A'                 
293.9791028.406   0.004   0.085   0.125   0.138   0.259   0.388
 93 A'   94 A'   10 A"   11 A"   12 A"   13 A"   14 A"   15 A"                 
  0.562   0.599   0.675   0.764   0.874   0.955   0.988   1.112
 16 A"   17 A"   18 A"   19 A"   20 A"   21 A"   22 A"   23 A"                 
  1.230   1.776   2.253   2.300   2.397   2.636   4.240   4.533
 24 A"   25 A"   26 A"   27 A"   28 A"   29 A"   30 A"   31 A"                 
  4.551   8.204  14.705  26.638 293.890
 32 A"   33 A"   34 A"   35 A"   36 A"                                         
 --------------------------------------------------------------

          Ground-State Mulliken Net Atomic Charges

     Atom                 Charge (a.u.)
  ----------------------------------------
      1 Br                   -0.231559
      2 P                     0.344820
      3 N                    -0.121249
      4 Cl                    0.007988
  ----------------------------------------
  Sum of atomic charges =    -0.000000

 -----------------------------------------------------------------
                    Cartesian Multipole Moments
 -----------------------------------------------------------------
    Charge (ESU x 10^10)
                -0.0000
    Dipole Moment (Debye)
         X       0.3791      Y       0.6113      Z       0.0000
       Tot       0.7193
    Quadrupole Moments (Debye-Ang)
        XX     -53.2747     XY       2.7997     YY     -47.8381
        XZ       0.0000     YZ       0.0000     ZZ     -48.9533
    Octopole Moments (Debye-Ang^2)
       XXX      40.1541    XXY     -14.0101    XYY      12.5098
       YYY     -17.7177    XXZ      -0.0000    XYZ      -0.0000
       YYZ      -0.0000    XZZ      11.5607    YZZ      -3.2384
       ZZZ       0.0000
    Hexadecapole Moments (Debye-Ang^3)
      XXXX    -725.9663   XXXY       6.2425   XXYY    -158.9206
      XYYY       1.5820   YYYY    -275.9970   XXXZ       0.0000
      XXYZ       0.0000   XYYZ       0.0000   YYYZ       0.0000
      XXZZ    -131.2935   XYZZ      -2.5858   YYZZ     -56.4528
      XZZZ       0.0000   YZZZ       0.0000   ZZZZ     -60.4670
 -----------------------------------------------------------------
Archival summary:
1\1\garfield\OPT\ProcedureUnspecified\BasisUnspecified\r1l111\taweetha\ThuNov2901:03:332018ThuNov2901:03:332018\0\\#,OPT,ProcedureUnspecified,BasisUnspecified,\\0,1\Br\P,1,2.26552\N,2,1.56106,1,110.428\Cl,3,1.69388,2,130.923,1,-0,0\\HF=-3427.02951\\@

 Total job time:  1172.65s(wall), 3853.52s(cpu) 
 Thu Nov 29 01:03:33 2018

        *************************************************************
        *                                                           *
        *  Thank you very much for using Q-Chem.  Have a nice day.  *
        *                                                           *
        *************************************************************
