# Supplementary material for: Geometric and energetic data from ab initio calculations of haloethene, haloimine, halomethylenephosphine, haloiminophosphine, halodiazene, halodiphosphene and halocyclopropane
Source: Data Brief. 2019 Nov 2;27:104738. doi: 10.1016/j.dib.2019.104738 (PMC6861602; doi:10.1016/j.dib.2019.104738)
Supplement: Multimedia component 7 [file mmc7.zip › NP/CCSD/ClENPClE.out]

Q-Chem Developer Version!
                  Welcome to Q-Chem
     A Quantum Leap Into The Future Of Chemistry


 Q-Chem 5.1, Q-Chem, Inc., Pleasanton, CA (2018)

 Yihan Shao,  Zhengting Gan,  E. Epifanovsky,  A. T. B. Gilbert,  M. Wormit,  
 J. Kussmann,  A. W. Lange,  A. Behn,  Jia Deng,  Xintian Feng,  D. Ghosh,  
 M. Goldey,  P. R. Horn,  L. D. Jacobson,  I. Kaliman,  T. Kus,  A. Landau,  
 Jie Liu,  E. I. Proynov,  R. M. Richard,  R. P. Steele,  E. J. Sundstrom,  
 H. L. Woodcock III,  P. M. Zimmerman,  D. Zuev,  B. Albrecht,  E. Alguire,  
 S. A. Baeppler,  D. Barton,  Z. Benda,  Y. A. Bernard,  E. J. Berquist,  
 K. B. Bravaya,  H. Burton,  D. Casanova,  Chun-Min Chang,  Yunqing Chen,  
 A. Chien,  K. D. Closser,  M. P. Coons,  S. Coriani,  S. Dasgupta,  
 A. L. Dempwolff,  M. Diedenhofen,  Hainam Do,  R. G. Edgar,  Po-Tung Fang,  
 S. Faraji,  S. Fatehi,  Qingguo Feng,  K. D. Fenk,  J. Fosso-Tande,  
 Qinghui Ge,  A. Ghysels,  G. Gidofalvi,  J. Gomes,  J. Gonthier,  A. Gunina,  
 D. Hait,  M. W. D. Hanson-Heine,  P. H. P. Harbach,  A. W. Hauser,  
 J. E. Herr,  E. G. Hohenstein,  Z. C. Holden,  Kerwin Hui,  B. C. Huynh,  
 T.-C. Jagau,  Hyunjun Ji,  B. Kaduk,  K. Khistyaev,  Jaehoon Kim,  
 P. Klunzinger,  K. Koh,  D. Kosenkov,  L. Koulias,  T. Kowalczyk,  
 C. M. Krauter,  A. Kunitsa,  Ka Un Lao,  A. Laurent,  K. V. Lawler,  
 Joonho Lee,  D. Lefrancois,  S. Lehtola,  D. S. Levine,  Yi-Pei Li,  
 You-Sheng Lin,  Fenglai Liu,  E. Livshits,  A. Luenser,  P. Manohar,  
 E. Mansoor,  S. F. Manzer,  Shan-Ping Mao,  Yuezhi Mao,  N. Mardirossian,  
 A. V. Marenich,  T. Markovich,  L. A. Martinez-Martinez,  S. A. Maurer,  
 N. J. Mayhall,  S. C. McKenzie,  J.-M. Mewes,  A. F. Morrison,  
 J. W. Mullinax,  K. Nanda,  T. S. Nguyen-Beck,  R. Olivares-Amaya,  
 J. A. Parkhill,  T. M. Perrine,  F. Plasser,  P. Pokhilko,  S. Prager,  
 A. Prociuk,  E. Ramos,  D. R. Rehn,  F. Rob,  M. Schneider,  N. Sergueev,  
 S. M. Sharada,  S. Sharma,  D. W. Small,  T. Stauch,  T. Stein,  
 Yu-Chuan Su,  A. J. W. Thom,  A. Tkatchenko,  T. Tsuchimochi,  N. M. Tubman,  
 L. Vogt,  M. L. Vidal,  O. Vydrov,  M. A. Watson,  J. Wenzel,  
 M. de Wergifosse,  T. A. Wesolowski,  A. White,  J. Witte,  A. Yamada,  
 Jun Yang,  K. Yao,  S. Yeganeh,  S. R. Yost,  Zhi-Qiang You,  A. Zech,  
 Igor Ying Zhang,  Xing Zhang,  Yan Zhao,  Ying Zhu,  B. R. Brooks,  
 G. K. L. Chan,  C. J. Cramer,  M. S. Gordon,  W. J. Hehre,  A. Klamt,  
 M. W. Schmidt,  C. D. Sherrill,  D. G. Truhlar,  A. Aspuru-Guzik,  R. Baer,  
 A. T. Bell,  N. A. Besley,  Jeng-Da Chai,  A. E. DePrince, III,  
 R. A. DiStasio Jr.,  A. Dreuw,  B. D. Dunietz,  T. R. Furlani,  
 Chao-Ping Hsu,  Yousung Jung,  Jing Kong,  D. S. Lambrecht,  WanZhen Liang,  
 C. Ochsenfeld,  V. A. Rassolov,  L. V. Slipchenko,  J. E. Subotnik,  
 T. Van Voorhis,  J. M. Herbert,  A. I. Krylov,  P. M. W. Gill,  M. Head-Gordon

 Contributors to earlier versions of Q-Chem not listed above: 
 R. D. Adamson,  B. Austin,  J. Baker,  G. J. O. Beran,  K. Brandhorst,  
 S. T. Brown,  E. F. C. Byrd,  A. K. Chakraborty,  C.-L. Cheng,  
 Siu Hung Chien,  D. M. Chipman,  D. L. Crittenden,  H. Dachsel,  
 R. J. Doerksen,  A. D. Dutoi,  L. Fusti-Molnar,  W. A. Goddard III,  
 A. Golubeva-Zadorozhnaya,  S. R. Gwaltney,  G. Hawkins,  A. Heyden,  
 S. Hirata,  G. Kedziora,  F. J. Keil,  C. Kelley,  Jihan Kim,  R. A. King,  
 R. Z. Khaliullin,  P. P. Korambath,  W. Kurlancheek,  A. M. Lee,  M. S. Lee,  
 S. V. Levchenko,  Ching Yeh Lin,  D. Liotard,  R. C. Lochan,  I. Lotan,  
 P. E. Maslen,  N. Nair,  D. P. O'Neill,  D. Neuhauser,  E. Neuscamman,  
 C. M. Oana,  R. Olson,  B. Peters,  R. Peverati,  P. A. Pieniazek,  
 Y. M. Rhee,  J. Ritchie,  M. A. Rohrdanz,  E. Rosta,  N. J. Russ,  
 H. F. Schaefer III,  N. E. Schultz,  N. Shenvi,  A. C. Simmonett,  A. Sodt,  
 D. Stuck,  K. S. Thanthiriwatte,  V. Vanovschi,  Tao Wang,  A. Warshel,  
 C. F. Williams,  Q. Wu,  X. Xu,  W. Zhang

 Please cite Q-Chem as follows:
 Y. Shao et al., Mol. Phys. 113, 184-215 (2015)
 DOI: 10.1080/00268976.2014.952696

 Q-Chem 5.1.2 for Intel X86 EM64T Linux

 Parts of Q-Chem use Armadillo 8.300.2 (Tropical Shenanigans).
 http://arma.sourceforge.net/

 Q-Chem begins on Thu Nov 29 01:10:31 2018  

Host: 
0

     Scratch files written to /scratch/taweetham/qchem7296//
Input Ideriv = 1
Curr. Ideriv = -1
Max.  Ideriv = 1

Checking the input file for inconsistencies... 	...done.

--------------------------------------------------------------
User input:
--------------------------------------------------------------
Cl=Cl_Z.out
$molecule
0 1
P 
N  1 1.561768
Cl 2 1.702869 1 131.638879
Cl 1 2.116024 2 111.461417 3 -0.000000 0
$end

$rem
   JOB_TYPE	OPTIMIZATION
   BASIS	6-311++G**
   METHOD	ccsd
   MEM_TOTAL	31000
   N_FROZEN_CORE      FC
$end


--------------------------------------------------------------
 ----------------------------------------------------------------
             Standard Nuclear Orientation (Angstroms)
    I     Atom           X                Y                Z
 ----------------------------------------------------------------
    1      P       0.6408738033    -1.0783286407    -0.0000000000
    2      N      -0.9071920688    -0.8719034935    -0.0000000000
    3      Cl     -1.8604993364     0.5391131913    -0.0000000000
    4      Cl      1.6685721264     0.7713723419     0.0000000000
 ----------------------------------------------------------------
 Molecular Point Group                 Cs    NOp =  2
 Largest Abelian Subgroup              Cs    NOp =  2
 Nuclear Repulsion Energy =   245.4809938382 hartrees
 There are       28 alpha and       28 beta electrons
 Requested basis set is 6-311++G(d,p)
 There are 45 shells and 112 basis functions
 Total memory of 31000MB is distributed as follows: 
   QALLOC including MEM_STATIC uses 192MB
   MEM_STATIC is set to 192MB
   CCMAN JOB total memory use is  30808MB
 Warning: actual memory use might exceed 31000MB

 Total QAlloc Memory Limit    192 MB
 Mega-Array Size       188 MB
 MEM_STATIC part       192 MB
 A cutoff of  1.0D-14 yielded    923 shell pairs
 There are      6125 function pairs (      6603 Cartesian)

 -------------------------------------------------------
 OpenMP Integral Computing Module                       
 Release: version 1.0, May 2013, Q-Chem Inc. Pittsburgh 
 -------------------------------------------------------
 Integral Job Info:
 Integral job number is                      11
 Integral operator is                         1
 short-range coefficients                     0
 long-range coefficients              100000000
 Omega coefficients                           0
 if combine SR and LR in K                    0
 Integral screening is                        0
 Integral computing path is                   2
 max size of driver memory is            800000
 size of driver memory is                593474
 size of scratch memory is              8114252
 max col of scratch BK array               1296
 max len of scratch array in speh3          155
 max len of scratch index in speh4           18
 max int batch size is                      520
 min int batch size is                       52
 fixed nKL is                                52
 max L of basis functions is                  2
 order of int derivative is                   0
 number of shells is                         45
 number of basis is                         116
 number of cartesian basis is               116
 number of contracted shell pairs           923
 number of primitive shell pairs           2626
 maxK2 (contraction) of shell pair           36
 max number of K2 of shell pair               1
 max number of CS2 of shell pair            109
 max number of PS2 of shell pair            222
 mem total for path MDJ                  513682
 -------------------------------------------------------
 Smallest overlap matrix eigenvalue = 1.44E-03

 Scale SEOQF with 1.000000e-01/1.000000e-01/1.000000e-01

 Standard Electronic Orientation quadrupole field applied
 Nucleus-field energy     =     0.0000000069 hartrees
 Guess from superposition of atomic densities
 Warning:  Energy on first SCF cycle will be non-variational
 SAD guess density has 56.000000 electrons

 -----------------------------------------------------------------------
  General SCF calculation program by
  Eric Jon Sundstrom, Paul Horn, Yuezhi Mao, Dmitri Zuev, Alec White,
  David Stuck, Shaama M.S., Shane Yost, Joonho Lee, David Small,
  Daniel Levine, Susi Lehtola, Hugh Burton, Evgeny Epifanovsky
 -----------------------------------------------------------------------
 Hartree-Fock
 using 4 threads for integral computing
 -------------------------------------------------------
 OpenMP Integral computing Module                
 Release: version 2.0, May 2017, Q-Chem Inc. Pleasanton 
 -------------------------------------------------------
 A restricted SCF calculation will be
 performed using DIIS
 SCF converges when DIIS error is below 1.0e-08
 ---------------------------------------
  Cycle       Energy         DIIS error
 ---------------------------------------
    1   -1314.6254078947      4.58e-02  
    2   -1314.1022516322      5.15e-03  
    3   -1314.1511117288      2.57e-03  
    4   -1314.1627304137      6.00e-04  
    5   -1314.1640391988      3.09e-04  
    6   -1314.1643249661      1.40e-04  
    7   -1314.1643885334      4.29e-05  
    8   -1314.1644025572      1.94e-05  
    9   -1314.1644048741      6.58e-06  
   10   -1314.1644052401      2.49e-06  
   11   -1314.1644052864      5.28e-07  
   12   -1314.1644052883      9.66e-08  
   13   -1314.1644052883      3.54e-08  
   14   -1314.1644052884      1.20e-08  
   15   -1314.1644052883      3.87e-09  Convergence criterion met
 ---------------------------------------
 SCF time:   CPU 7.05s  wall 3.00s 
 SCF   energy in the final basis set =    -1314.1644052883
 Total energy in the final basis set =    -1314.1644052883


 ------------------------------------------------------------------------------

   CCMAN2: suite of methods based on coupled cluster
           and equation of motion theories.

   Components:
   * libvmm-1.3-trunk
     by Evgeny Epifanovsky, Ilya Kaliman.
   * libtensor-2.5-trunk
     by Evgeny Epifanovsky, Michael Wormit, Dmitry Zuev, Sam Manzer, 
        Ilya Kaliman.
   * libcc-2.5-trunk
     by Evgeny Epifanovsky, Arik Landau, Tomasz Kus, Kirill Khistyaev, 
        Dmitry Zuev, Prashant Manohar, Xintian Feng, Anna Krylov, 
        Matthew Goldey, Alec White, Thomas Jagau, Kaushik Nanda, 
        Anastasia Gunina, Alexander Kunitsa, Joonho Lee.

   CCMAN original authors:
   Anna I. Krylov, C. David Sherrill, Steven R. Gwaltney,
   Edward F. C. Byrd (2000)
   Sergey V. Levchenko, Lyudmila V. Slipchenko, Tao Wang,
   Ana-Maria C. Cristian (2003)
   Piotr A. Pieniazek, C. Melania Oana, Evgeny Epifanovsky (2007)
   Prashant Manohar (2009)

 ------------------------------------------------------------------------------


 Allocating and initializing 30808MB of RAM...
 Calculation will run on 4 cores.


 Alpha MOs, Restricted
 -- Occupied --                  
-104.89 -104.86  -80.07  -15.66  -10.62  -10.58   -8.08   -8.08
  1 A'    2 A'    3 A'    4 A'    5 A'    6 A'    7 A'    1 A"                 
 -8.080  -8.049  -8.047  -8.046  -7.609  -5.502  -5.500  -5.499
  8 A'    9 A'    2 A"   10 A'   11 A'   12 A'    3 A"   13 A'                 
 -1.269  -1.126  -1.054  -0.759  -0.632  -0.591  -0.569  -0.498
 14 A'   15 A'   16 A'   17 A'   18 A'   19 A'    4 A"    5 A"                 
 -0.492  -0.452  -0.431  -0.416
 20 A'   21 A'   22 A'    6 A"                                                 
 -- Virtual --                   
  0.005   0.050   0.057   0.075   0.084   0.090   0.114   0.128
  7 A"   23 A'   24 A'   25 A'    8 A"   26 A'   27 A'   28 A'                 
  0.136   0.137   0.147   0.162   0.184   0.192   0.229   0.240
  9 A"   29 A'   10 A"   30 A'   31 A'   32 A'   33 A'   34 A'                 
  0.258   0.261   0.292   0.355   0.380   0.385   0.473   0.535
 11 A"   35 A'   36 A'   37 A'   38 A'   12 A"   39 A'   40 A'                 
  0.569   0.584   0.586   0.609   0.658   0.790   0.817   0.855
 41 A'   13 A"   42 A'   14 A"   43 A'   44 A'   15 A"   45 A'                 
  0.867   0.873   0.936   0.960   1.081   1.112   1.118   1.130
 16 A"   46 A'   47 A'   17 A"   48 A'   18 A"   49 A'   19 A"                 
  1.135   1.147   1.159   1.179   1.179   1.229   1.285   1.320
 50 A'   51 A'   52 A'   53 A'   20 A"   21 A"   54 A'   55 A'                 
  1.388   1.473   1.485   1.778   1.862   1.998   2.254   2.312
 56 A'   57 A'   58 A'   22 A"   59 A'   60 A'   23 A"   61 A'                 
  2.393   2.564   2.603   2.609   2.635   2.648   2.727   2.915
 24 A"   62 A'   25 A"   63 A'   26 A"   64 A'   65 A'   66 A'                 
  3.022   4.238   4.312   4.549   7.512  10.344  10.355  14.699
 67 A'   27 A"   68 A'   69 A'   70 A'   71 A'   72 A'   28 A"                 
 14.799  14.910  26.632  26.673  26.687  26.742  26.976  27.072
 73 A'   74 A'   29 A"   30 A"   75 A'   76 A'   77 A'   78 A'                 
 36.674 166.135 219.185 219.210
 79 A'   80 A'   81 A'   82 A'                                                 

 Beta MOs, Restricted
 -- Occupied --                  
-104.89 -104.86  -80.07  -15.66  -10.62  -10.58   -8.08   -8.08
  1 A'    2 A'    3 A'    4 A'    5 A'    6 A'    7 A'    1 A"                 
 -8.080  -8.049  -8.047  -8.046  -7.609  -5.502  -5.500  -5.499
  8 A'    9 A'    2 A"   10 A'   11 A'   12 A'    3 A"   13 A'                 
 -1.269  -1.126  -1.054  -0.759  -0.632  -0.591  -0.569  -0.498
 14 A'   15 A'   16 A'   17 A'   18 A'   19 A'    4 A"    5 A"                 
 -0.492  -0.452  -0.431  -0.416
 20 A'   21 A'   22 A'    6 A"                                                 
 -- Virtual --                   
  0.005   0.050   0.057   0.075   0.084   0.090   0.114   0.128
  7 A"   23 A'   24 A'   25 A'    8 A"   26 A'   27 A'   28 A'                 
  0.136   0.137   0.147   0.162   0.184   0.192   0.229   0.240
  9 A"   29 A'   10 A"   30 A'   31 A'   32 A'   33 A'   34 A'                 
  0.258   0.261   0.292   0.355   0.380   0.385   0.473   0.535
 11 A"   35 A'   36 A'   37 A'   38 A'   12 A"   39 A'   40 A'                 
  0.569   0.584   0.586   0.609   0.658   0.790   0.817   0.855
 41 A'   13 A"   42 A'   14 A"   43 A'   44 A'   15 A"   45 A'                 
  0.867   0.873   0.936   0.960   1.081   1.112   1.118   1.130
 16 A"   46 A'   47 A'   17 A"   48 A'   18 A"   49 A'   19 A"                 
  1.135   1.147   1.159   1.179   1.179   1.229   1.285   1.320
 50 A'   51 A'   52 A'   53 A'   20 A"   21 A"   54 A'   55 A'                 
  1.388   1.473   1.485   1.778   1.862   1.998   2.254   2.312
 56 A'   57 A'   58 A'   22 A"   59 A'   60 A'   23 A"   61 A'                 
  2.393   2.564   2.603   2.609   2.635   2.648   2.727   2.915
 24 A"   62 A'   25 A"   63 A'   26 A"   64 A'   65 A'   66 A'                 
  3.022   4.238   4.312   4.549   7.512  10.344  10.355  14.699
 67 A'   27 A"   68 A'   69 A'   70 A'   71 A'   72 A'   28 A"                 
 14.799  14.910  26.632  26.673  26.687  26.742  26.976  27.072
 73 A'   74 A'   29 A"   30 A"   75 A'   76 A'   77 A'   78 A'                 
 36.674 166.135 219.185 219.210
 79 A'   80 A'   81 A'   82 A'                                                 

 Occupation and symmetry of molecular orbitals

 Point group: Cs (2 irreducible representations).

                           A'   A"    All 
 ------------------------------------------
 All molecular orbitals:
  - Alpha                  82   30    112 
  - Beta                   82   30    112 
 ------------------------------------------
 Alpha orbitals:
  - Frozen occupied        13   3     16  
  - Active occupied        9    3     12  
  - Active virtual         60   24    84  
  - Frozen virtual         0    0     0   
 ------------------------------------------
 Beta orbitals:
  - Frozen occupied        13   3     16  
  - Active occupied        9    3     12  
  - Active virtual         60   24    84  
  - Frozen virtual         0    0     0   
 ------------------------------------------

 Import integrals:   CPU 0.00 s  wall 0.00 s

 Import integrals:   CPU 19.84 s  wall 5.38 s

 MP2 amplitudes:   CPU 0.12 s  wall 0.11 s

Running a double precision version
           CCSD T amplitudes will be solved using DIIS.

           Start     Size      MaxIter   EConv     TConv     
           3         7         100       1.00e-07  1.00e-05  
 ------------------------------------------------------------------------------
           Energy (a.u.)   Ediff      Tdiff       Comment
 ------------------------------------------------------------------------------
         -1314.73360971                           
     1   -1314.73831408   4.70e-03   7.60e-01     
     2   -1314.75968434   2.14e-02   1.07e-01     
     3   -1314.75909171   5.93e-04   4.76e-02     
     4   -1314.76143761   2.35e-03   1.59e-02     Switched to DIIS steps.
     5   -1314.76235058   9.13e-04   1.23e-02     
     6   -1314.76240294   5.24e-05   2.56e-03     
     7   -1314.76240840   5.46e-06   1.36e-03     
     8   -1314.76241350   5.10e-06   3.65e-04     
     9   -1314.76241537   1.87e-06   1.96e-04     
    10   -1314.76241539   2.16e-08   5.84e-05     
    11   -1314.76241539   2.80e-09   2.56e-05     
    12   -1314.76241538   5.45e-09   1.04e-05     
    13   -1314.76241538   1.26e-09   5.13e-06     
 ------------------------------------------------------------------------------
         -1314.76241538                           CCSD T converged.

End of double precision
 SCF energy                 = -1314.16440529
 MP2 energy                 = -1314.73360971
 CCSD correlation energy     =    -0.59801010
 CCSD total energy           = -1314.76241538

 CCSD  T1^2 = 0.0152  T2^2 = 0.2610  Leading amplitudes:

 Amplitude    Orbitals with energies
 -0.0331       5 (A") A                  ->    7 (A") A                   
              -0.4978                          0.0049                     
 -0.0331       5 (A") B                  ->    7 (A") B                   
              -0.4978                          0.0049                     
  0.0270       6 (A") A                  ->    7 (A") A                   
              -0.4155                          0.0049                     
  0.0270       6 (A") B                  ->    7 (A") B                   
              -0.4155                          0.0049                     

 Amplitude    Orbitals with energies
 -0.0828       6 (A") A      6 (A") B    ->    7 (A") A      7 (A") B     
              -0.4155       -0.4155            0.0049        0.0049       
  0.0828       6 (A") A      6 (A") B    ->    7 (A") B      7 (A") A     
              -0.4155       -0.4155            0.0049        0.0049       
  0.0828       6 (A") B      6 (A") A    ->    7 (A") A      7 (A") B     
              -0.4155       -0.4155            0.0049        0.0049       
 -0.0828       6 (A") B      6 (A") A    ->    7 (A") B      7 (A") A     
              -0.4155       -0.4155            0.0049        0.0049       

 Computing CCSD intemediates for later calculations in double precision
 Finished.

Running a double precision version
           CCSD Lambda amplitudes will be solved using DIIS.
           Start     Size      MaxIter   EConv     LConv     
           3         7         100       1.00e-07  1.00e-05  
 ------------------------------------------------------------------------------
            Enorm      Ldiff       Comment
 ------------------------------------------------------------------------------
     1     5.46e-02   4.06e-02     
     2     1.56e-02   6.39e-03     
     3     6.79e-03   1.90e-03     
     4     4.04e-03   1.34e-03     Switched to DIIS steps.
     5     1.21e-03   7.71e-04     
     6     5.47e-04   1.95e-04     
     7     1.81e-04   5.35e-05     
     8     8.25e-05   2.87e-06     
     9     3.04e-05   1.31e-06     
    10     1.44e-05   3.25e-07     
    11     6.29e-06   4.07e-08     
    12     3.18e-06   3.82e-08     
    13     1.35e-06   1.16e-07     
    14     5.76e-07   8.91e-09     
    15     2.81e-07   4.23e-08     
    16     1.20e-07   1.51e-08     
    17     6.07e-08   7.47e-09     
 ------------------------------------------------------------------------------
                                   CCSD Lambda converged.

 Computing density matrices in double precision...
           Orbital response amplitudes will be solved using DIIS.
           Start     Size      MaxIter   EConv     LConv     
           3         7         100       1.00e-06  1.00e-06  
 ------------------------------------------------------------------------------
            Enorm      Ldiff       Comment
 ------------------------------------------------------------------------------
     1     7.86e-02   5.61e-03     
     2     4.07e-02   2.00e-02     
     3     2.82e-02   1.10e-02     
     4     4.29e-03   7.98e-03     Switched to DIIS steps.
     5     1.12e-03   5.44e-04     
     6     6.54e-04   1.78e-04     
     7     5.50e-04   8.93e-05     
     8     6.84e-05   1.09e-04     
     9     3.99e-05   9.00e-06     
    10     8.62e-06   5.89e-06     
    11     1.50e-06   2.29e-07     
    12     3.96e-07   1.26e-08     
 ------------------------------------------------------------------------------
                                   Orbital response converged.

 Computing density matrices... Done.
 CCSD calculation:   CPU 163.75 s  wall 44.03 s

 Transferring MO TPDM to AO TPDM
 Transferring g2_o1o1o1o1
 Transferring g2_o1o1o1v1
 Transferring g2_o1o1v1v1
 Transferring g2_o1v1o1v1
 Transferring g2_o1v1v1v1
 Transferring g2_v1v1v1v1
 Adding separable TPDM
 Computing TPDM gradient
 --------------------------------------------------------
 2e gradient
  Atom          X               Y               Z
 --------------------------------------------------------
    1        -12.489454       20.694424       -0.000000  
    2         12.135101        9.275501       -0.000000  
    3         18.314985      -13.369744        0.000000  
    4        -17.960631      -16.600181       -0.000000  
 --------------------------------------------------------
 --------------------------------------------------------
 Final gradient
  Atom          X               Y               Z
 --------------------------------------------------------
    1        -12.489454       20.694424       -0.000000  
    2         12.135101        9.275501       -0.000000  
    3         18.314985      -13.369744        0.000000  
    4        -17.960631      -16.600181       -0.000000  
 --------------------------------------------------------
 Analytic gradient from two-electron contribution:   CPU 132.63 s  wall 48.29 s

 Total ccman2 time:   CPU 319.09 s  wall 98.80 s


 --------------------------------------------------------------
             Orbital Energies (a.u.) and Symmetries
 --------------------------------------------------------------

 Alpha MOs, Restricted
 -- Occupied --                  
-104.89 -104.86  -80.07  -15.66  -10.62  -10.58   -8.08   -8.08
  1 A'    2 A'    3 A'    4 A'    5 A'    6 A'    7 A'    8 A'                 
 -8.049  -8.046  -7.609  -5.502  -5.499  -8.080  -8.047  -5.500
  9 A'   10 A'   11 A'   12 A'   13 A'    1 A"    2 A"    3 A"                 
 -1.269  -1.126  -1.054  -0.759  -0.632  -0.591  -0.492  -0.452
 14 A'   15 A'   16 A'   17 A'   18 A'   19 A'   20 A'   21 A'                 
 -0.431  -0.569  -0.498  -0.416
 22 A'    4 A"    5 A"    6 A"                                                 
 -- Virtual --                   
  0.050   0.057   0.075   0.090   0.114   0.128   0.137   0.162
 23 A'   24 A'   25 A'   26 A'   27 A'   28 A'   29 A'   30 A'                 
  0.184   0.192   0.229   0.240   0.261   0.292   0.355   0.380
 31 A'   32 A'   33 A'   34 A'   35 A'   36 A'   37 A'   38 A'                 
  0.473   0.535   0.569   0.586   0.658   0.790   0.855   0.873
 39 A'   40 A'   41 A'   42 A'   43 A'   44 A'   45 A'   46 A'                 
  0.936   1.081   1.118   1.135   1.147   1.159   1.179   1.285
 47 A'   48 A'   49 A'   50 A'   51 A'   52 A'   53 A'   54 A'                 
  1.320   1.388   1.473   1.485   1.862   1.998   2.312   2.564
 55 A'   56 A'   57 A'   58 A'   59 A'   60 A'   61 A'   62 A'                 
  2.609   2.648   2.727   2.915   3.022   4.312   4.549   7.512
 63 A'   64 A'   65 A'   66 A'   67 A'   68 A'   69 A'   70 A'                 
 10.344  10.355  14.799  14.910  26.687  26.742  26.976  27.072
 71 A'   72 A'   73 A'   74 A'   75 A'   76 A'   77 A'   78 A'                 
 36.674 166.135 219.185 219.210   0.005   0.084   0.136   0.147
 79 A'   80 A'   81 A'   82 A'    7 A"    8 A"    9 A"   10 A"                 
  0.258   0.385   0.584   0.609   0.817   0.867   0.960   1.112
 11 A"   12 A"   13 A"   14 A"   15 A"   16 A"   17 A"   18 A"                 
  1.130   1.179   1.229   1.778   2.254   2.393   2.603   2.635
 19 A"   20 A"   21 A"   22 A"   23 A"   24 A"   25 A"   26 A"                 
  4.238  14.699  26.632  26.673
 27 A"   28 A"   29 A"   30 A"                                                 

 Beta MOs, Restricted
 -- Occupied --                  
-104.89 -104.86  -80.07  -15.66  -10.62  -10.58   -8.08   -8.08
  1 A'    2 A'    3 A'    4 A'    5 A'    6 A'    7 A'    8 A'                 
 -8.049  -8.046  -7.609  -5.502  -5.499  -8.080  -8.047  -5.500
  9 A'   10 A'   11 A'   12 A'   13 A'    1 A"    2 A"    3 A"                 
 -1.269  -1.126  -1.054  -0.759  -0.632  -0.591  -0.492  -0.452
 14 A'   15 A'   16 A'   17 A'   18 A'   19 A'   20 A'   21 A'                 
 -0.431  -0.569  -0.498  -0.416
 22 A'    4 A"    5 A"    6 A"                                                 
 -- Virtual --                   
  0.050   0.057   0.075   0.090   0.114   0.128   0.137   0.162
 23 A'   24 A'   25 A'   26 A'   27 A'   28 A'   29 A'   30 A'                 
  0.184   0.192   0.229   0.240   0.261   0.292   0.355   0.380
 31 A'   32 A'   33 A'   34 A'   35 A'   36 A'   37 A'   38 A'                 
  0.473   0.535   0.569   0.586   0.658   0.790   0.855   0.873
 39 A'   40 A'   41 A'   42 A'   43 A'   44 A'   45 A'   46 A'                 
  0.936   1.081   1.118   1.135   1.147   1.159   1.179   1.285
 47 A'   48 A'   49 A'   50 A'   51 A'   52 A'   53 A'   54 A'                 
  1.320   1.388   1.473   1.485   1.862   1.998   2.312   2.564
 55 A'   56 A'   57 A'   58 A'   59 A'   60 A'   61 A'   62 A'                 
  2.609   2.648   2.727   2.915   3.022   4.312   4.549   7.512
 63 A'   64 A'   65 A'   66 A'   67 A'   68 A'   69 A'   70 A'                 
 10.344  10.355  14.799  14.910  26.687  26.742  26.976  27.072
 71 A'   72 A'   73 A'   74 A'   75 A'   76 A'   77 A'   78 A'                 
 36.674 166.135 219.185 219.210   0.005   0.084   0.136   0.147
 79 A'   80 A'   81 A'   82 A'    7 A"    8 A"    9 A"   10 A"                 
  0.258   0.385   0.584   0.609   0.817   0.867   0.960   1.112
 11 A"   12 A"   13 A"   14 A"   15 A"   16 A"   17 A"   18 A"                 
  1.130   1.179   1.229   1.778   2.254   2.393   2.603   2.635
 19 A"   20 A"   21 A"   22 A"   23 A"   24 A"   25 A"   26 A"                 
  4.238  14.699  26.632  26.673
 27 A"   28 A"   29 A"   30 A"                                                 
 --------------------------------------------------------------

          Ground-State Mulliken Net Atomic Charges

     Atom                 Charge (a.u.)
  ----------------------------------------
      1 P                     0.332387
      2 N                    -0.138060
      3 Cl                    0.000869
      4 Cl                   -0.195196
  ----------------------------------------
  Sum of atomic charges =     0.000000

 -----------------------------------------------------------------
                    Cartesian Multipole Moments
 -----------------------------------------------------------------
    Charge (ESU x 10^10)
                 0.0000
    Dipole Moment (Debye)
         X       0.4528      Y      -0.6321      Z       0.0000
       Tot       0.7775
    Quadrupole Moments (Debye-Ang)
        XX     -45.6871     XY      -4.2383     YY     -44.2416
        XZ       0.0000     YZ      -0.0000     ZZ     -43.0174
    Octopole Moments (Debye-Ang^2)
       XXX      -7.2582    XXY       5.3044    XYY      -0.1781
       YYY       8.8336    XXZ       0.0000    XYZ      -0.0000
       YYZ       0.0000    XZZ      -0.2316    YZZ       0.4187
       ZZZ       0.0000
    Hexadecapole Moments (Debye-Ang^3)
      XXXX    -592.0501   XXXY     -14.1601   XXYY    -132.0877
      XYYY      -5.1889   YYYY    -235.7382   XXXZ       0.0000
      XXYZ      -0.0000   XYYZ       0.0000   YYYZ      -0.0000
      XXZZ    -108.7167   XYZZ      -1.1559   YYZZ     -48.4507
      XZZZ       0.0000   YZZZ      -0.0000   ZZZZ     -52.2088
 -----------------------------------------------------------------
 DrvMan completing analytic gradient of the correlated energy
 Correlated dipole moment
            1
    1   0.1781306
    2  -0.2486738
    3   0.0000000
 Energy read as -1314.762415383
 Full Analytical Gradient: (in a.u., or Hartree/Bohr)
             1             2             3             4
    1   -0.00063828   -0.00116410   -0.00344070    0.00524308
    2   -0.00574328   -0.00246289    0.00236706    0.00583911
    3    0.00000000   -0.00000000    0.00000000   -0.00000000
 Gradient time:  CPU 0.79 s  wall 0.83 s
 Geometry Optimization Parameters
   NAtoms,    NIC,     NZ,  NCons,   NDum,   NFix, NCnnct, MaxDiis
        4      14       4       0       0       0       0       0


** GEOMETRY OPTIMIZATION IN DELOCALIZED INTERNAL COORDINATES **
   Searching for a Minimum

   Optimization Cycle:   1

                       Coordinates (Angstroms)
     ATOM                X               Y               Z
      1  P         0.6408738033   -1.0783286407    0.0000000000
      2  N        -0.9071920688   -0.8719034935    0.0000000000
      3  Cl       -1.8604993364    0.5391131913    0.0000000000
      4  Cl        1.6685721264    0.7713723419    0.0000000000
   Point Group: cs    Number of degrees of freedom:     5


   Energy is  -1314.762415383


 Attempting to Generate Delocalized Internal Coordinates

  5 Hessian modes will be used to form the next step
  Hessian Eigenvalues:
     0.240935    0.250000    0.250000    0.355472    0.593836

 Minimum Search - Taking Simple RFO Step
 Searching for Lamda that Minimizes Along All modes
 Value Taken    Lamda =  -0.00061061
 Step Taken.  Stepsize is  0.048396

                             Maximum     Tolerance    Cnvgd?
         Gradient           0.009889      0.000300      NO
         Displacement       0.037268      0.001200      NO
         Energy change     *********      0.000001      NO


 New Cartesian Coordinates Obtained by Inverse Iteration

 Displacement from previous Coordinates is:  0.130248
 ----------------------------------------------------------------
             Standard Nuclear Orientation (Angstroms)
    I     Atom           X                Y                Z
 ----------------------------------------------------------------
    1      P       0.6428022824    -1.0873726558     0.0000000000
    2      N      -0.9005165072    -0.8760757789     0.0000000000
    3      Cl     -1.8178610920     0.5517193916     0.0000000000
    4      Cl      1.6173298415     0.7719824422     0.0000000000
 ----------------------------------------------------------------
 Molecular Point Group                 Cs    NOp =  2
 Largest Abelian Subgroup              Cs    NOp =  2
 Nuclear Repulsion Energy =   248.0500576021 hartrees
 There are       28 alpha and       28 beta electrons
 Applying Cartesian multipole field
    Component          Value
    ---------          -----
     (2,0,0)        1.00000E-11
     (0,2,0)        2.00000E-11
     (0,0,2)       -3.00000E-11
 Nucleus-field energy     =     0.0000000068 hartrees
 Requested basis set is 6-311++G(d,p)
 There are 45 shells and 112 basis functions
 A cutoff of  1.0D-14 yielded    925 shell pairs
 There are      6137 function pairs (      6615 Cartesian)
 Smallest overlap matrix eigenvalue = 1.42E-03
 Guess MOs from SCF MO coefficient file

 -----------------------------------------------------------------------
  General SCF calculation program by
  Eric Jon Sundstrom, Paul Horn, Yuezhi Mao, Dmitri Zuev, Alec White,
  David Stuck, Shaama M.S., Shane Yost, Joonho Lee, David Small,
  Daniel Levine, Susi Lehtola, Hugh Burton, Evgeny Epifanovsky
 -----------------------------------------------------------------------
 Hartree-Fock
 using 4 threads for integral computing
 -------------------------------------------------------
 OpenMP Integral computing Module                
 Release: version 2.0, May 2017, Q-Chem Inc. Pleasanton 
 -------------------------------------------------------
 A restricted SCF calculation will be
 performed using DIIS
 SCF converges when DIIS error is below 1.0e-08
 ---------------------------------------
  Cycle       Energy         DIIS error
 ---------------------------------------
    1   -1314.1648864020      4.29e-04  
    2   -1314.1653793928      1.23e-04  
    3   -1314.1654495265      4.83e-05  
    4   -1314.1654588989      2.11e-05  
    5   -1314.1654608262      1.05e-05  
    6   -1314.1654611401      2.83e-06  
    7   -1314.1654611897      1.35e-06  
    8   -1314.1654612002      4.82e-07  
    9   -1314.1654612020      1.57e-07  
   10   -1314.1654612022      4.60e-08  
   11   -1314.1654612022      1.59e-08  
   12   -1314.1654612022      5.90e-09  Convergence criterion met
 ---------------------------------------
 SCF time:   CPU 5.62s  wall 2.00s 
 SCF   energy in the final basis set =    -1314.1654612022
 Total energy in the final basis set =    -1314.1654612022


 ------------------------------------------------------------------------------

   CCMAN2: suite of methods based on coupled cluster
           and equation of motion theories.

   Components:
   * libvmm-1.3-trunk
     by Evgeny Epifanovsky, Ilya Kaliman.
   * libtensor-2.5-trunk
     by Evgeny Epifanovsky, Michael Wormit, Dmitry Zuev, Sam Manzer, 
        Ilya Kaliman.
   * libcc-2.5-trunk
     by Evgeny Epifanovsky, Arik Landau, Tomasz Kus, Kirill Khistyaev, 
        Dmitry Zuev, Prashant Manohar, Xintian Feng, Anna Krylov, 
        Matthew Goldey, Alec White, Thomas Jagau, Kaushik Nanda, 
        Anastasia Gunina, Alexander Kunitsa, Joonho Lee.

   CCMAN original authors:
   Anna I. Krylov, C. David Sherrill, Steven R. Gwaltney,
   Edward F. C. Byrd (2000)
   Sergey V. Levchenko, Lyudmila V. Slipchenko, Tao Wang,
   Ana-Maria C. Cristian (2003)
   Piotr A. Pieniazek, C. Melania Oana, Evgeny Epifanovsky (2007)
   Prashant Manohar (2009)

 ------------------------------------------------------------------------------


 Allocating and initializing 30808MB of RAM...
 Calculation will run on 4 cores.


 Alpha MOs, Restricted
 -- Occupied --                  
-104.89 -104.86  -80.07  -15.65  -10.61  -10.58   -8.08   -8.08
  1 A'    2 A'    3 A'    4 A'    5 A'    6 A'    7 A'    1 A"                 
 -8.078  -8.050  -8.048  -8.047  -7.607  -5.500  -5.498  -5.497
  8 A'    9 A'    2 A"   10 A'   11 A'   12 A'    3 A"   13 A'                 
 -1.271  -1.129  -1.052  -0.759  -0.633  -0.593  -0.570  -0.499
 14 A'   15 A'   16 A'   17 A'   18 A'   19 A'    4 A"    5 A"                 
 -0.491  -0.453  -0.431  -0.414
 20 A'   21 A'   22 A'    6 A"                                                 
 -- Virtual --                   
  0.006   0.051   0.057   0.075   0.084   0.091   0.116   0.127
  7 A"   23 A'   24 A'   25 A'    8 A"   26 A'   27 A'   28 A'                 
  0.137   0.137   0.147   0.163   0.188   0.193   0.230   0.242
  9 A"   29 A'   10 A"   30 A'   31 A'   32 A'   33 A'   34 A'                 
  0.258   0.260   0.292   0.353   0.379   0.385   0.475   0.537
 11 A"   35 A'   36 A'   37 A'   38 A'   12 A"   39 A'   40 A'                 
  0.569   0.583   0.587   0.610   0.655   0.791   0.814   0.854
 41 A'   13 A"   42 A'   14 A"   43 A'   44 A'   15 A"   45 A'                 
  0.869   0.873   0.940   0.961   1.085   1.113   1.122   1.128
 16 A"   46 A'   47 A'   17 A"   48 A'   18 A"   49 A'   19 A"                 
  1.134   1.150   1.159   1.180   1.182   1.229   1.287   1.325
 50 A'   51 A'   52 A'   53 A'   20 A"   21 A"   54 A'   55 A'                 
  1.389   1.481   1.488   1.780   1.864   1.998   2.257   2.319
 56 A'   57 A'   58 A'   22 A"   59 A'   60 A'   23 A"   61 A'                 
  2.398   2.571   2.603   2.621   2.636   2.642   2.734   2.924
 24 A"   62 A'   25 A"   63 A'   26 A"   64 A'   65 A'   66 A'                 
  3.021   4.240   4.317   4.556   7.516  10.349  10.352  14.701
 67 A'   27 A"   68 A'   69 A'   70 A'   71 A'   72 A'   28 A"                 
 14.804  14.914  26.634  26.673  26.707  26.723  27.000  27.080
 73 A'   74 A'   29 A"   30 A"   75 A'   76 A'   77 A'   78 A'                 
 36.678 166.140 219.191 219.208
 79 A'   80 A'   81 A'   82 A'                                                 

 Beta MOs, Restricted
 -- Occupied --                  
-104.89 -104.86  -80.07  -15.65  -10.61  -10.58   -8.08   -8.08
  1 A'    2 A'    3 A'    4 A'    5 A'    6 A'    7 A'    1 A"                 
 -8.078  -8.050  -8.048  -8.047  -7.607  -5.500  -5.498  -5.497
  8 A'    9 A'    2 A"   10 A'   11 A'   12 A'    3 A"   13 A'                 
 -1.271  -1.129  -1.052  -0.759  -0.633  -0.593  -0.570  -0.499
 14 A'   15 A'   16 A'   17 A'   18 A'   19 A'    4 A"    5 A"                 
 -0.491  -0.453  -0.431  -0.414
 20 A'   21 A'   22 A'    6 A"                                                 
 -- Virtual --                   
  0.006   0.051   0.057   0.075   0.084   0.091   0.116   0.127
  7 A"   23 A'   24 A'   25 A'    8 A"   26 A'   27 A'   28 A'                 
  0.137   0.137   0.147   0.163   0.188   0.193   0.230   0.242
  9 A"   29 A'   10 A"   30 A'   31 A'   32 A'   33 A'   34 A'                 
  0.258   0.260   0.292   0.353   0.379   0.385   0.475   0.537
 11 A"   35 A'   36 A'   37 A'   38 A'   12 A"   39 A'   40 A'                 
  0.569   0.583   0.587   0.610   0.655   0.791   0.814   0.854
 41 A'   13 A"   42 A'   14 A"   43 A'   44 A'   15 A"   45 A'                 
  0.869   0.873   0.940   0.961   1.085   1.113   1.122   1.128
 16 A"   46 A'   47 A'   17 A"   48 A'   18 A"   49 A'   19 A"                 
  1.134   1.150   1.159   1.180   1.182   1.229   1.287   1.325
 50 A'   51 A'   52 A'   53 A'   20 A"   21 A"   54 A'   55 A'                 
  1.389   1.481   1.488   1.780   1.864   1.998   2.257   2.319
 56 A'   57 A'   58 A'   22 A"   59 A'   60 A'   23 A"   61 A'                 
  2.398   2.571   2.603   2.621   2.636   2.642   2.734   2.924
 24 A"   62 A'   25 A"   63 A'   26 A"   64 A'   65 A'   66 A'                 
  3.021   4.240   4.317   4.556   7.516  10.349  10.352  14.701
 67 A'   27 A"   68 A'   69 A'   70 A'   71 A'   72 A'   28 A"                 
 14.804  14.914  26.634  26.673  26.707  26.723  27.000  27.080
 73 A'   74 A'   29 A"   30 A"   75 A'   76 A'   77 A'   78 A'                 
 36.678 166.140 219.191 219.208
 79 A'   80 A'   81 A'   82 A'                                                 

 Occupation and symmetry of molecular orbitals

 Point group: Cs (2 irreducible representations).

                           A'   A"    All 
 ------------------------------------------
 All molecular orbitals:
  - Alpha                  82   30    112 
  - Beta                   82   30    112 
 ------------------------------------------
 Alpha orbitals:
  - Frozen occupied        13   3     16  
  - Active occupied        9    3     12  
  - Active virtual         60   24    84  
  - Frozen virtual         0    0     0   
 ------------------------------------------
 Beta orbitals:
  - Frozen occupied        13   3     16  
  - Active occupied        9    3     12  
  - Active virtual         60   24    84  
  - Frozen virtual         0    0     0   
 ------------------------------------------

 Import integrals:   CPU 0.00 s  wall 0.00 s

 Import integrals:   CPU 19.63 s  wall 5.44 s

 MP2 amplitudes:   CPU 0.13 s  wall 0.12 s

Running a double precision version
           CCSD T amplitudes will be solved using DIIS.

           Start     Size      MaxIter   EConv     TConv     
           3         7         100       1.00e-07  1.00e-05  
 ------------------------------------------------------------------------------
           Energy (a.u.)   Ediff      Tdiff       Comment
 ------------------------------------------------------------------------------
         -1314.73374405                           
     1   -1314.73903227   5.29e-03   7.60e-01     
     2   -1314.75998952   2.10e-02   1.07e-01     
     3   -1314.75954211   4.47e-04   4.68e-02     
     4   -1314.76182544   2.28e-03   1.53e-02     Switched to DIIS steps.
     5   -1314.76270861   8.83e-04   1.20e-02     
     6   -1314.76275759   4.90e-05   2.49e-03     
     7   -1314.76276232   4.73e-06   1.32e-03     
     8   -1314.76276709   4.77e-06   3.55e-04     
     9   -1314.76276878   1.69e-06   1.86e-04     
    10   -1314.76276881   2.93e-08   5.62e-05     
    11   -1314.76276879   1.79e-08   2.48e-05     
    12   -1314.76276879   5.44e-09   9.65e-06     
 ------------------------------------------------------------------------------
         -1314.76276879                           CCSD T converged.

End of double precision
 SCF energy                 = -1314.16546120
 MP2 energy                 = -1314.73374405
 CCSD correlation energy     =    -0.59730759
 CCSD total energy           = -1314.76276879

 CCSD  T1^2 = 0.0147  T2^2 = 0.2595  Leading amplitudes:

 Amplitude    Orbitals with energies
  0.0325       5 (A") A                  ->    7 (A") A                   
              -0.4990                          0.0063                     
  0.0325       5 (A") B                  ->    7 (A") B                   
              -0.4990                          0.0063                     
 -0.0271       6 (A") A                  ->    7 (A") A                   
              -0.4142                          0.0063                     
 -0.0271       6 (A") B                  ->    7 (A") B                   
              -0.4142                          0.0063                     

 Amplitude    Orbitals with energies
 -0.0826       6 (A") A      6 (A") B    ->    7 (A") A      7 (A") B     
              -0.4142       -0.4142            0.0063        0.0063       
  0.0826       6 (A") A      6 (A") B    ->    7 (A") B      7 (A") A     
              -0.4142       -0.4142            0.0063        0.0063       
  0.0826       6 (A") B      6 (A") A    ->    7 (A") A      7 (A") B     
              -0.4142       -0.4142            0.0063        0.0063       
 -0.0826       6 (A") B      6 (A") A    ->    7 (A") B      7 (A") A     
              -0.4142       -0.4142            0.0063        0.0063       

 Computing CCSD intemediates for later calculations in double precision
 Finished.

Running a double precision version
           CCSD Lambda amplitudes will be solved using DIIS.
           Start     Size      MaxIter   EConv     LConv     
           3         7         100       1.00e-07  1.00e-05  
 ------------------------------------------------------------------------------
            Enorm      Ldiff       Comment
 ------------------------------------------------------------------------------
     1     5.36e-02   4.00e-02     
     2     1.51e-02   6.22e-03     
     3     6.57e-03   1.89e-03     
     4     3.90e-03   1.30e-03     Switched to DIIS steps.
     5     1.17e-03   7.39e-04     
     6     5.23e-04   1.87e-04     
     7     1.72e-04   4.97e-05     
     8     7.76e-05   2.46e-06     
     9     2.84e-05   1.34e-06     
    10     1.33e-05   2.95e-07     
    11     5.72e-06   4.62e-08     
    12     2.91e-06   3.37e-08     
    13     1.24e-06   1.03e-07     
    14     5.34e-07   4.85e-09     
    15     2.61e-07   3.74e-08     
    16     1.10e-07   1.29e-08     
    17     5.57e-08   6.39e-09     
 ------------------------------------------------------------------------------
                                   CCSD Lambda converged.

 Computing density matrices in double precision...
           Orbital response amplitudes will be solved using DIIS.
           Start     Size      MaxIter   EConv     LConv     
           3         7         100       1.00e-06  1.00e-06  
 ------------------------------------------------------------------------------
            Enorm      Ldiff       Comment
 ------------------------------------------------------------------------------
     1     7.74e-02   6.12e-03     
     2     3.97e-02   1.93e-02     
     3     2.74e-02   1.01e-02     
     4     4.24e-03   7.22e-03     Switched to DIIS steps.
     5     1.75e-03   1.54e-04     
     6     8.66e-04   3.66e-04     
     7     4.81e-04   1.64e-04     
     8     7.57e-05   1.03e-04     
     9     3.53e-05   1.85e-06     
    10     8.06e-06   5.03e-06     
    11     1.44e-06   1.82e-07     
    12     3.25e-07   4.46e-08     
 ------------------------------------------------------------------------------
                                   Orbital response converged.

 Computing density matrices... Done.
 CCSD calculation:   CPU 158.10 s  wall 42.54 s

 Transferring MO TPDM to AO TPDM
 Transferring g2_o1o1o1o1
 Transferring g2_o1o1o1v1
 Transferring g2_o1o1v1v1
 Transferring g2_o1v1o1v1
 Transferring g2_o1v1v1v1
 Transferring g2_v1v1v1v1
 Adding separable TPDM
 Computing TPDM gradient
 --------------------------------------------------------
 2e gradient
  Atom          X               Y               Z
 --------------------------------------------------------
    1        -12.813589       21.369438        0.000000  
    2         12.451820        9.512570       -0.000000  
    3         18.414015      -13.749420       -0.000000  
    4        -18.052246      -17.132588        0.000000  
 --------------------------------------------------------
 --------------------------------------------------------
 Final gradient
  Atom          X               Y               Z
 --------------------------------------------------------
    1        -12.813589       21.369438        0.000000  
    2         12.451820        9.512570       -0.000000  
    3         18.414015      -13.749420       -0.000000  
    4        -18.052246      -17.132588        0.000000  
 --------------------------------------------------------
 Analytic gradient from two-electron contribution:   CPU 131.23 s  wall 47.68 s

 Total ccman2 time:   CPU 312.20 s  wall 96.97 s


 --------------------------------------------------------------
             Orbital Energies (a.u.) and Symmetries
 --------------------------------------------------------------

 Alpha MOs, Restricted
 -- Occupied --                  
-104.89 -104.86  -80.07  -15.65  -10.61  -10.58   -8.08   -8.08
  1 A'    2 A'    3 A'    4 A'    5 A'    6 A'    7 A'    8 A'                 
 -8.050  -8.047  -7.607  -5.500  -5.497  -8.079  -8.048  -5.498
  9 A'   10 A'   11 A'   12 A'   13 A'    1 A"    2 A"    3 A"                 
 -1.271  -1.129  -1.052  -0.759  -0.633  -0.593  -0.491  -0.453
 14 A'   15 A'   16 A'   17 A'   18 A'   19 A'   20 A'   21 A'                 
 -0.431  -0.570  -0.499  -0.414
 22 A'    4 A"    5 A"    6 A"                                                 
 -- Virtual --                   
  0.051   0.057   0.075   0.091   0.116   0.127   0.137   0.163
 23 A'   24 A'   25 A'   26 A'   27 A'   28 A'   29 A'   30 A'                 
  0.188   0.193   0.230   0.242   0.260   0.292   0.353   0.379
 31 A'   32 A'   33 A'   34 A'   35 A'   36 A'   37 A'   38 A'                 
  0.475   0.537   0.569   0.587   0.655   0.791   0.854   0.873
 39 A'   40 A'   41 A'   42 A'   43 A'   44 A'   45 A'   46 A'                 
  0.940   1.085   1.122   1.134   1.150   1.159   1.180   1.287
 47 A'   48 A'   49 A'   50 A'   51 A'   52 A'   53 A'   54 A'                 
  1.325   1.389   1.481   1.488   1.864   1.998   2.319   2.571
 55 A'   56 A'   57 A'   58 A'   59 A'   60 A'   61 A'   62 A'                 
  2.621   2.642   2.734   2.924   3.021   4.317   4.556   7.516
 63 A'   64 A'   65 A'   66 A'   67 A'   68 A'   69 A'   70 A'                 
 10.349  10.352  14.804  14.914  26.707  26.723  27.000  27.080
 71 A'   72 A'   73 A'   74 A'   75 A'   76 A'   77 A'   78 A'                 
 36.678 166.140 219.191 219.208   0.006   0.084   0.137   0.147
 79 A'   80 A'   81 A'   82 A'    7 A"    8 A"    9 A"   10 A"                 
  0.258   0.385   0.583   0.610   0.814   0.869   0.961   1.113
 11 A"   12 A"   13 A"   14 A"   15 A"   16 A"   17 A"   18 A"                 
  1.128   1.182   1.229   1.780   2.257   2.398   2.603   2.636
 19 A"   20 A"   21 A"   22 A"   23 A"   24 A"   25 A"   26 A"                 
  4.240  14.701  26.634  26.673
 27 A"   28 A"   29 A"   30 A"                                                 

 Beta MOs, Restricted
 -- Occupied --                  
-104.89 -104.86  -80.07  -15.65  -10.61  -10.58   -8.08   -8.08
  1 A'    2 A'    3 A'    4 A'    5 A'    6 A'    7 A'    8 A'                 
 -8.050  -8.047  -7.607  -5.500  -5.497  -8.079  -8.048  -5.498
  9 A'   10 A'   11 A'   12 A'   13 A'    1 A"    2 A"    3 A"                 
 -1.271  -1.129  -1.052  -0.759  -0.633  -0.593  -0.491  -0.453
 14 A'   15 A'   16 A'   17 A'   18 A'   19 A'   20 A'   21 A'                 
 -0.431  -0.570  -0.499  -0.414
 22 A'    4 A"    5 A"    6 A"                                                 
 -- Virtual --                   
  0.051   0.057   0.075   0.091   0.116   0.127   0.137   0.163
 23 A'   24 A'   25 A'   26 A'   27 A'   28 A'   29 A'   30 A'                 
  0.188   0.193   0.230   0.242   0.260   0.292   0.353   0.379
 31 A'   32 A'   33 A'   34 A'   35 A'   36 A'   37 A'   38 A'                 
  0.475   0.537   0.569   0.587   0.655   0.791   0.854   0.873
 39 A'   40 A'   41 A'   42 A'   43 A'   44 A'   45 A'   46 A'                 
  0.940   1.085   1.122   1.134   1.150   1.159   1.180   1.287
 47 A'   48 A'   49 A'   50 A'   51 A'   52 A'   53 A'   54 A'                 
  1.325   1.389   1.481   1.488   1.864   1.998   2.319   2.571
 55 A'   56 A'   57 A'   58 A'   59 A'   60 A'   61 A'   62 A'                 
  2.621   2.642   2.734   2.924   3.021   4.317   4.556   7.516
 63 A'   64 A'   65 A'   66 A'   67 A'   68 A'   69 A'   70 A'                 
 10.349  10.352  14.804  14.914  26.707  26.723  27.000  27.080
 71 A'   72 A'   73 A'   74 A'   75 A'   76 A'   77 A'   78 A'                 
 36.678 166.140 219.191 219.208   0.006   0.084   0.137   0.147
 79 A'   80 A'   81 A'   82 A'    7 A"    8 A"    9 A"   10 A"                 
  0.258   0.385   0.583   0.610   0.814   0.869   0.961   1.113
 11 A"   12 A"   13 A"   14 A"   15 A"   16 A"   17 A"   18 A"                 
  1.128   1.182   1.229   1.780   2.257   2.398   2.603   2.636
 19 A"   20 A"   21 A"   22 A"   23 A"   24 A"   25 A"   26 A"                 
  4.240  14.701  26.634  26.673
 27 A"   28 A"   29 A"   30 A"                                                 
 --------------------------------------------------------------

          Ground-State Mulliken Net Atomic Charges

     Atom                 Charge (a.u.)
  ----------------------------------------
      1 P                     0.329310
      2 N                    -0.146943
      3 Cl                    0.003671
      4 Cl                   -0.186038
  ----------------------------------------
  Sum of atomic charges =    -0.000000

 -----------------------------------------------------------------
                    Cartesian Multipole Moments
 -----------------------------------------------------------------
    Charge (ESU x 10^10)
                -0.0000
    Dipole Moment (Debye)
         X       0.5776      Y      -0.5991      Z      -0.0000
       Tot       0.8322
    Quadrupole Moments (Debye-Ang)
        XX     -45.6312     XY      -4.1793     YY     -44.1373
        XZ      -0.0000     YZ      -0.0000     ZZ     -42.9724
    Octopole Moments (Debye-Ang^2)
       XXX      -6.0632    XXY       5.2410    XYY      -0.0104
       YYY       8.9795    XXZ      -0.0000    XYZ      -0.0000
       YYZ      -0.0000    XZZ      -0.0954    YZZ       0.3970
       ZZZ      -0.0000
    Hexadecapole Moments (Debye-Ang^3)
      XXXX    -567.6701   XXXY     -11.6318   XXYY    -128.6970
      XYYY      -3.2985   YYYY    -237.7316   XXXZ      -0.0000
      XXYZ      -0.0000   XYYZ      -0.0000   YYYZ      -0.0000
      XXZZ    -104.3464   XYZZ      -0.4911   YYZZ     -48.8794
      XZZZ      -0.0000   YZZZ      -0.0000   ZZZZ     -52.0968
 -----------------------------------------------------------------
 DrvMan completing analytic gradient of the correlated energy
 Correlated dipole moment
            1
    1   0.2272437
    2  -0.2357186
    3  -0.0000000
 Energy read as -1314.762768789
 Full Analytical Gradient: (in a.u., or Hartree/Bohr)
             1             2             3             4
    1   -0.00368928    0.00299055   -0.00059635    0.00129508
    2   -0.00344665   -0.00005638    0.00041875    0.00308428
    3   -0.00000000    0.00000000   -0.00000000    0.00000000
 Gradient time:  CPU 0.78 s  wall 0.82 s
 Geometry Optimization Parameters
   NAtoms,    NIC,     NZ,  NCons,   NDum,   NFix, NCnnct, MaxDiis
        4      14       4       0       0       0       0       0

 Cartesian Hessian Update
 Hessian Updated using BFGS Update


** GEOMETRY OPTIMIZATION IN DELOCALIZED INTERNAL COORDINATES **
   Searching for a Minimum

   Optimization Cycle:   2

                       Coordinates (Angstroms)
     ATOM                X               Y               Z
      1  P         0.6428022824   -1.0873726558    0.0000000000
      2  N        -0.9005165072   -0.8760757789    0.0000000000
      3  Cl       -1.8178610920    0.5517193916    0.0000000000
      4  Cl        1.6173298415    0.7719824422    0.0000000000
   Point Group: cs    Number of degrees of freedom:     5


   Energy is  -1314.762768789

 Hessian Updated using BFGS Update

  5 Hessian modes will be used to form the next step
  Hessian Eigenvalues:
     0.163686    0.249080    0.291637    0.353114    0.658245

 Minimum Search - Taking Simple RFO Step
 Searching for Lamda that Minimizes Along All modes
 Value Taken    Lamda =  -0.00008405
 Step Taken.  Stepsize is  0.021333

                             Maximum     Tolerance    Cnvgd?
         Gradient           0.003059      0.000300      NO
         Displacement       0.016902      0.001200      NO
         Energy change     -0.000353      0.000001      NO


 New Cartesian Coordinates Obtained by Inverse Iteration

 Displacement from previous Coordinates is:  0.017659
 ----------------------------------------------------------------
             Standard Nuclear Orientation (Angstroms)
    I     Atom           X                Y                Z
 ----------------------------------------------------------------
    1      P       0.6446573236    -1.0832324813     0.0000000000
    2      N      -0.9012609783    -0.8768970522     0.0000000000
    3      Cl     -1.8133565564     0.5520825749     0.0000000000
    4      Cl      1.6117147357     0.7683003577     0.0000000000
 ----------------------------------------------------------------
 Molecular Point Group                 Cs    NOp =  2
 Largest Abelian Subgroup              Cs    NOp =  2
 Nuclear Repulsion Energy =   248.6061439318 hartrees
 There are       28 alpha and       28 beta electrons
 Applying Cartesian multipole field
    Component          Value
    ---------          -----
     (2,0,0)        1.00000E-11
     (0,2,0)        2.00000E-11
     (0,0,2)       -3.00000E-11
 Nucleus-field energy     =     0.0000000067 hartrees
 Requested basis set is 6-311++G(d,p)
 There are 45 shells and 112 basis functions
 A cutoff of  1.0D-14 yielded    925 shell pairs
 There are      6137 function pairs (      6615 Cartesian)
 Smallest overlap matrix eigenvalue = 1.41E-03
 Guess MOs from SCF MO coefficient file

 -----------------------------------------------------------------------
  General SCF calculation program by
  Eric Jon Sundstrom, Paul Horn, Yuezhi Mao, Dmitri Zuev, Alec White,
  David Stuck, Shaama M.S., Shane Yost, Joonho Lee, David Small,
  Daniel Levine, Susi Lehtola, Hugh Burton, Evgeny Epifanovsky
 -----------------------------------------------------------------------
 Hartree-Fock
 using 4 threads for integral computing
 -------------------------------------------------------
 OpenMP Integral computing Module                
 Release: version 2.0, May 2017, Q-Chem Inc. Pleasanton 
 -------------------------------------------------------
 A restricted SCF calculation will be
 performed using DIIS
 SCF converges when DIIS error is below 1.0e-08
 ---------------------------------------
  Cycle       Energy         DIIS error
 ---------------------------------------
    1   -1314.1655044558      1.28e-04  
    2   -1314.1655410190      3.58e-05  
    3   -1314.1655444038      2.07e-05  
    4   -1314.1655451979      7.29e-06  
    5   -1314.1655453371      2.07e-06  
    6   -1314.1655453620      6.12e-07  
    7   -1314.1655453642      1.98e-07  
    8   -1314.1655453645      7.96e-08  
    9   -1314.1655453645      3.22e-08  
   10   -1314.1655453645      1.22e-08  
   11   -1314.1655453645      4.49e-09  Convergence criterion met
 ---------------------------------------
 SCF time:   CPU 5.19s  wall 2.00s 
 SCF   energy in the final basis set =    -1314.1655453645
 Total energy in the final basis set =    -1314.1655453645


 ------------------------------------------------------------------------------

   CCMAN2: suite of methods based on coupled cluster
           and equation of motion theories.

   Components:
   * libvmm-1.3-trunk
     by Evgeny Epifanovsky, Ilya Kaliman.
   * libtensor-2.5-trunk
     by Evgeny Epifanovsky, Michael Wormit, Dmitry Zuev, Sam Manzer, 
        Ilya Kaliman.
   * libcc-2.5-trunk
     by Evgeny Epifanovsky, Arik Landau, Tomasz Kus, Kirill Khistyaev, 
        Dmitry Zuev, Prashant Manohar, Xintian Feng, Anna Krylov, 
        Matthew Goldey, Alec White, Thomas Jagau, Kaushik Nanda, 
        Anastasia Gunina, Alexander Kunitsa, Joonho Lee.

   CCMAN original authors:
   Anna I. Krylov, C. David Sherrill, Steven R. Gwaltney,
   Edward F. C. Byrd (2000)
   Sergey V. Levchenko, Lyudmila V. Slipchenko, Tao Wang,
   Ana-Maria C. Cristian (2003)
   Piotr A. Pieniazek, C. Melania Oana, Evgeny Epifanovsky (2007)
   Prashant Manohar (2009)

 ------------------------------------------------------------------------------


 Allocating and initializing 30808MB of RAM...
 Calculation will run on 4 cores.


 Alpha MOs, Restricted
 -- Occupied --                  
-104.89 -104.86  -80.07  -15.65  -10.61  -10.58   -8.08   -8.08
  1 A'    2 A'    3 A'    4 A'    5 A'    6 A'    7 A'    1 A"                 
 -8.078  -8.052  -8.049  -8.049  -7.606  -5.499  -5.497  -5.496
  8 A'    9 A'    2 A"   10 A'   11 A'   12 A'    3 A"   13 A'                 
 -1.271  -1.132  -1.051  -0.759  -0.634  -0.593  -0.570  -0.501
 14 A'   15 A'   16 A'   17 A'   18 A'   19 A'    4 A"    5 A"                 
 -0.492  -0.453  -0.431  -0.413
 20 A'   21 A'   22 A'    6 A"                                                 
 -- Virtual --                   
  0.007   0.051   0.057   0.076   0.084   0.091   0.117   0.127
  7 A"   23 A'   24 A'   25 A'    8 A"   26 A'   27 A'   28 A'                 
  0.137   0.137   0.147   0.163   0.189   0.193   0.230   0.242
  9 A"   29 A'   10 A"   30 A'   31 A'   32 A'   33 A'   34 A'                 
  0.259   0.260   0.292   0.352   0.379   0.385   0.474   0.536
 11 A"   35 A'   36 A'   37 A'   38 A'   12 A"   39 A'   40 A'                 
  0.570   0.583   0.587   0.610   0.654   0.791   0.812   0.853
 41 A'   13 A"   42 A'   14 A"   43 A'   44 A'   15 A"   45 A'                 
  0.869   0.873   0.942   0.962   1.086   1.113   1.122   1.127
 16 A"   46 A'   47 A'   17 A"   48 A'   18 A"   49 A'   19 A"                 
  1.133   1.149   1.158   1.181   1.184   1.229   1.287   1.324
 50 A'   51 A'   52 A'   53 A'   20 A"   21 A"   54 A'   55 A'                 
  1.390   1.486   1.490   1.781   1.865   1.999   2.258   2.322
 56 A'   57 A'   58 A'   22 A"   59 A'   60 A'   23 A"   61 A'                 
  2.398   2.572   2.602   2.622   2.637   2.642   2.736   2.925
 24 A"   62 A'   25 A"   63 A'   26 A"   64 A'   65 A'   66 A'                 
  3.020   4.241   4.318   4.555   7.516  10.350  10.352  14.702
 67 A'   27 A"   68 A'   69 A'   70 A'   71 A'   72 A'   28 A"                 
 14.805  14.913  26.635  26.673  26.707  26.724  27.007  27.081
 73 A'   74 A'   29 A"   30 A"   75 A'   76 A'   77 A'   78 A'                 
 36.678 166.140 219.192 219.207
 79 A'   80 A'   81 A'   82 A'                                                 

 Beta MOs, Restricted
 -- Occupied --                  
-104.89 -104.86  -80.07  -15.65  -10.61  -10.58   -8.08   -8.08
  1 A'    2 A'    3 A'    4 A'    5 A'    6 A'    7 A'    1 A"                 
 -8.078  -8.052  -8.049  -8.049  -7.606  -5.499  -5.497  -5.496
  8 A'    9 A'    2 A"   10 A'   11 A'   12 A'    3 A"   13 A'                 
 -1.271  -1.132  -1.051  -0.759  -0.634  -0.593  -0.570  -0.501
 14 A'   15 A'   16 A'   17 A'   18 A'   19 A'    4 A"    5 A"                 
 -0.492  -0.453  -0.431  -0.413
 20 A'   21 A'   22 A'    6 A"                                                 
 -- Virtual --                   
  0.007   0.051   0.057   0.076   0.084   0.091   0.117   0.127
  7 A"   23 A'   24 A'   25 A'    8 A"   26 A'   27 A'   28 A'                 
  0.137   0.137   0.147   0.163   0.189   0.193   0.230   0.242
  9 A"   29 A'   10 A"   30 A'   31 A'   32 A'   33 A'   34 A'                 
  0.259   0.260   0.292   0.352   0.379   0.385   0.474   0.536
 11 A"   35 A'   36 A'   37 A'   38 A'   12 A"   39 A'   40 A'                 
  0.570   0.583   0.587   0.610   0.654   0.791   0.812   0.853
 41 A'   13 A"   42 A'   14 A"   43 A'   44 A'   15 A"   45 A'                 
  0.869   0.873   0.942   0.962   1.086   1.113   1.122   1.127
 16 A"   46 A'   47 A'   17 A"   48 A'   18 A"   49 A'   19 A"                 
  1.133   1.149   1.158   1.181   1.184   1.229   1.287   1.324
 50 A'   51 A'   52 A'   53 A'   20 A"   21 A"   54 A'   55 A'                 
  1.390   1.486   1.490   1.781   1.865   1.999   2.258   2.322
 56 A'   57 A'   58 A'   22 A"   59 A'   60 A'   23 A"   61 A'                 
  2.398   2.572   2.602   2.622   2.637   2.642   2.736   2.925
 24 A"   62 A'   25 A"   63 A'   26 A"   64 A'   65 A'   66 A'                 
  3.020   4.241   4.318   4.555   7.516  10.350  10.352  14.702
 67 A'   27 A"   68 A'   69 A'   70 A'   71 A'   72 A'   28 A"                 
 14.805  14.913  26.635  26.673  26.707  26.724  27.007  27.081
 73 A'   74 A'   29 A"   30 A"   75 A'   76 A'   77 A'   78 A'                 
 36.678 166.140 219.192 219.207
 79 A'   80 A'   81 A'   82 A'                                                 

 Occupation and symmetry of molecular orbitals

 Point group: Cs (2 irreducible representations).

                           A'   A"    All 
 ------------------------------------------
 All molecular orbitals:
  - Alpha                  82   30    112 
  - Beta                   82   30    112 
 ------------------------------------------
 Alpha orbitals:
  - Frozen occupied        13   3     16  
  - Active occupied        9    3     12  
  - Active virtual         60   24    84  
  - Frozen virtual         0    0     0   
 ------------------------------------------
 Beta orbitals:
  - Frozen occupied        13   3     16  
  - Active occupied        9    3     12  
  - Active virtual         60   24    84  
  - Frozen virtual         0    0     0   
 ------------------------------------------

 Import integrals:   CPU 0.00 s  wall 0.00 s

 Import integrals:   CPU 19.50 s  wall 5.34 s

 MP2 amplitudes:   CPU 0.15 s  wall 0.14 s

Running a double precision version
           CCSD T amplitudes will be solved using DIIS.

           Start     Size      MaxIter   EConv     TConv     
           3         7         100       1.00e-07  1.00e-05  
 ------------------------------------------------------------------------------
           Energy (a.u.)   Ediff      Tdiff       Comment
 ------------------------------------------------------------------------------
         -1314.73383986                           
     1   -1314.73913583   5.30e-03   7.60e-01     
     2   -1314.76004783   2.09e-02   1.07e-01     
     3   -1314.75961013   4.38e-04   4.67e-02     
     4   -1314.76188592   2.28e-03   1.52e-02     Switched to DIIS steps.
     5   -1314.76276329   8.77e-04   1.20e-02     
     6   -1314.76281150   4.82e-05   2.48e-03     
     7   -1314.76281598   4.48e-06   1.31e-03     
     8   -1314.76282062   4.64e-06   3.51e-04     
     9   -1314.76282229   1.67e-06   1.85e-04     
    10   -1314.76282231   2.11e-08   5.60e-05     
    11   -1314.76282229   1.98e-08   2.46e-05     
    12   -1314.76282228   7.43e-09   9.40e-06     
 ------------------------------------------------------------------------------
         -1314.76282228                           CCSD T converged.

End of double precision
 SCF energy                 = -1314.16554536
 MP2 energy                 = -1314.73383986
 CCSD correlation energy     =    -0.59727692
 CCSD total energy           = -1314.76282228

 CCSD  T1^2 = 0.0146  T2^2 = 0.2593  Leading amplitudes:

 Amplitude    Orbitals with energies
  0.0320       5 (A") A                  ->    7 (A") A                   
              -0.5005                          0.0067                     
  0.0320       5 (A") B                  ->    7 (A") B                   
              -0.5005                          0.0067                     
  0.0276       6 (A") A                  ->    7 (A") A                   
              -0.4131                          0.0067                     
  0.0276       6 (A") B                  ->    7 (A") B                   
              -0.4131                          0.0067                     

 Amplitude    Orbitals with energies
 -0.0833       6 (A") A      6 (A") B    ->    7 (A") A      7 (A") B     
              -0.4131       -0.4131            0.0067        0.0067       
  0.0833       6 (A") A      6 (A") B    ->    7 (A") B      7 (A") A     
              -0.4131       -0.4131            0.0067        0.0067       
  0.0833       6 (A") B      6 (A") A    ->    7 (A") A      7 (A") B     
              -0.4131       -0.4131            0.0067        0.0067       
 -0.0833       6 (A") B      6 (A") A    ->    7 (A") B      7 (A") A     
              -0.4131       -0.4131            0.0067        0.0067       

 Computing CCSD intemediates for later calculations in double precision
 Finished.

Running a double precision version
           CCSD Lambda amplitudes will be solved using DIIS.
           Start     Size      MaxIter   EConv     LConv     
           3         7         100       1.00e-07  1.00e-05  
 ------------------------------------------------------------------------------
            Enorm      Ldiff       Comment
 ------------------------------------------------------------------------------
     1     5.35e-02   4.00e-02     
     2     1.50e-02   6.17e-03     
     3     6.54e-03   1.89e-03     
     4     3.87e-03   1.29e-03     Switched to DIIS steps.
     5     1.16e-03   7.34e-04     
     6     5.16e-04   1.86e-04     
     7     1.69e-04   4.93e-05     
     8     7.61e-05   2.48e-06     
     9     2.76e-05   1.27e-06     
    10     1.28e-05   2.67e-07     
    11     5.41e-06   5.70e-08     
    12     2.76e-06   3.62e-08     
    13     1.19e-06   9.44e-08     
    14     5.17e-07   2.27e-09     
    15     2.53e-07   3.49e-08     
    16     1.06e-07   1.19e-08     
    17     5.37e-08   5.93e-09     
 ------------------------------------------------------------------------------
                                   CCSD Lambda converged.

 Computing density matrices in double precision...
           Orbital response amplitudes will be solved using DIIS.
           Start     Size      MaxIter   EConv     LConv     
           3         7         100       1.00e-06  1.00e-06  
 ------------------------------------------------------------------------------
            Enorm      Ldiff       Comment
 ------------------------------------------------------------------------------
     1     7.72e-02   6.24e-03     
     2     3.96e-02   1.92e-02     
     3     2.74e-02   9.98e-03     
     4     4.30e-03   7.10e-03     Switched to DIIS steps.
     5     1.90e-03   5.99e-05     
     6     8.09e-04   3.84e-04     
     7     4.66e-04   1.51e-04     
     8     7.66e-05   9.99e-05     
     9     3.47e-05   1.16e-06     
    10     7.93e-06   4.94e-06     
    11     1.42e-06   1.58e-07     
    12     3.14e-07   5.36e-08     
 ------------------------------------------------------------------------------
                                   Orbital response converged.

 Computing density matrices... Done.
 CCSD calculation:   CPU 158.62 s  wall 42.69 s

 Transferring MO TPDM to AO TPDM
 Transferring g2_o1o1o1o1
 Transferring g2_o1o1o1v1
 Transferring g2_o1o1v1v1
 Transferring g2_o1v1o1v1
 Transferring g2_o1v1v1v1
 Transferring g2_v1v1v1v1
 Adding separable TPDM
 Computing TPDM gradient
 --------------------------------------------------------
 2e gradient
  Atom          X               Y               Z
 --------------------------------------------------------
    1        -12.751137       21.437640       -0.000000  
    2         12.470265        9.615088        0.000000  
    3         18.435533      -13.782182       -0.000000  
    4        -18.154662      -17.270546        0.000000  
 --------------------------------------------------------
 --------------------------------------------------------
 Final gradient
  Atom          X               Y               Z
 --------------------------------------------------------
    1        -12.751137       21.437640       -0.000000  
    2         12.470265        9.615088        0.000000  
    3         18.435533      -13.782182       -0.000000  
    4        -18.154662      -17.270546        0.000000  
 --------------------------------------------------------
 Analytic gradient from two-electron contribution:   CPU 133.04 s  wall 48.08 s

 Total ccman2 time:   CPU 316.09 s  wall 97.96 s


 --------------------------------------------------------------
             Orbital Energies (a.u.) and Symmetries
 --------------------------------------------------------------

 Alpha MOs, Restricted
 -- Occupied --                  
-104.89 -104.86  -80.07  -15.65  -10.61  -10.58   -8.08   -8.08
  1 A'    2 A'    3 A'    4 A'    5 A'    6 A'    7 A'    8 A'                 
 -8.052  -8.049  -7.606  -5.499  -5.496  -8.078  -8.049  -5.497
  9 A'   10 A'   11 A'   12 A'   13 A'    1 A"    2 A"    3 A"                 
 -1.271  -1.132  -1.051  -0.759  -0.634  -0.593  -0.492  -0.453
 14 A'   15 A'   16 A'   17 A'   18 A'   19 A'   20 A'   21 A'                 
 -0.431  -0.570  -0.501  -0.413
 22 A'    4 A"    5 A"    6 A"                                                 
 -- Virtual --                   
  0.051   0.057   0.076   0.091   0.117   0.127   0.137   0.163
 23 A'   24 A'   25 A'   26 A'   27 A'   28 A'   29 A'   30 A'                 
  0.189   0.193   0.230   0.242   0.260   0.292   0.352   0.379
 31 A'   32 A'   33 A'   34 A'   35 A'   36 A'   37 A'   38 A'                 
  0.474   0.536   0.570   0.587   0.654   0.791   0.853   0.873
 39 A'   40 A'   41 A'   42 A'   43 A'   44 A'   45 A'   46 A'                 
  0.942   1.086   1.122   1.133   1.149   1.158   1.181   1.287
 47 A'   48 A'   49 A'   50 A'   51 A'   52 A'   53 A'   54 A'                 
  1.324   1.390   1.486   1.490   1.865   1.999   2.322   2.572
 55 A'   56 A'   57 A'   58 A'   59 A'   60 A'   61 A'   62 A'                 
  2.622   2.642   2.736   2.925   3.020   4.318   4.555   7.516
 63 A'   64 A'   65 A'   66 A'   67 A'   68 A'   69 A'   70 A'                 
 10.350  10.352  14.805  14.913  26.707  26.724  27.007  27.081
 71 A'   72 A'   73 A'   74 A'   75 A'   76 A'   77 A'   78 A'                 
 36.678 166.140 219.192 219.207   0.007   0.084   0.137   0.147
 79 A'   80 A'   81 A'   82 A'    7 A"    8 A"    9 A"   10 A"                 
  0.259   0.385   0.583   0.610   0.812   0.869   0.962   1.113
 11 A"   12 A"   13 A"   14 A"   15 A"   16 A"   17 A"   18 A"                 
  1.127   1.184   1.229   1.781   2.258   2.398   2.602   2.637
 19 A"   20 A"   21 A"   22 A"   23 A"   24 A"   25 A"   26 A"                 
  4.241  14.702  26.635  26.673
 27 A"   28 A"   29 A"   30 A"                                                 

 Beta MOs, Restricted
 -- Occupied --                  
-104.89 -104.86  -80.07  -15.65  -10.61  -10.58   -8.08   -8.08
  1 A'    2 A'    3 A'    4 A'    5 A'    6 A'    7 A'    8 A'                 
 -8.052  -8.049  -7.606  -5.499  -5.496  -8.078  -8.049  -5.497
  9 A'   10 A'   11 A'   12 A'   13 A'    1 A"    2 A"    3 A"                 
 -1.271  -1.132  -1.051  -0.759  -0.634  -0.593  -0.492  -0.453
 14 A'   15 A'   16 A'   17 A'   18 A'   19 A'   20 A'   21 A'                 
 -0.431  -0.570  -0.501  -0.413
 22 A'    4 A"    5 A"    6 A"                                                 
 -- Virtual --                   
  0.051   0.057   0.076   0.091   0.117   0.127   0.137   0.163
 23 A'   24 A'   25 A'   26 A'   27 A'   28 A'   29 A'   30 A'                 
  0.189   0.193   0.230   0.242   0.260   0.292   0.352   0.379
 31 A'   32 A'   33 A'   34 A'   35 A'   36 A'   37 A'   38 A'                 
  0.474   0.536   0.570   0.587   0.654   0.791   0.853   0.873
 39 A'   40 A'   41 A'   42 A'   43 A'   44 A'   45 A'   46 A'                 
  0.942   1.086   1.122   1.133   1.149   1.158   1.181   1.287
 47 A'   48 A'   49 A'   50 A'   51 A'   52 A'   53 A'   54 A'                 
  1.324   1.390   1.486   1.490   1.865   1.999   2.322   2.572
 55 A'   56 A'   57 A'   58 A'   59 A'   60 A'   61 A'   62 A'                 
  2.622   2.642   2.736   2.925   3.020   4.318   4.555   7.516
 63 A'   64 A'   65 A'   66 A'   67 A'   68 A'   69 A'   70 A'                 
 10.350  10.352  14.805  14.913  26.707  26.724  27.007  27.081
 71 A'   72 A'   73 A'   74 A'   75 A'   76 A'   77 A'   78 A'                 
 36.678 166.140 219.192 219.207   0.007   0.084   0.137   0.147
 79 A'   80 A'   81 A'   82 A'    7 A"    8 A"    9 A"   10 A"                 
  0.259   0.385   0.583   0.610   0.812   0.869   0.962   1.113
 11 A"   12 A"   13 A"   14 A"   15 A"   16 A"   17 A"   18 A"                 
  1.127   1.184   1.229   1.781   2.258   2.398   2.602   2.637
 19 A"   20 A"   21 A"   22 A"   23 A"   24 A"   25 A"   26 A"                 
  4.241  14.702  26.635  26.673
 27 A"   28 A"   29 A"   30 A"                                                 
 --------------------------------------------------------------

          Ground-State Mulliken Net Atomic Charges

     Atom                 Charge (a.u.)
  ----------------------------------------
      1 P                     0.326551
      2 N                    -0.149963
      3 Cl                    0.002637
      4 Cl                   -0.179225
  ----------------------------------------
  Sum of atomic charges =     0.000000

 -----------------------------------------------------------------
                    Cartesian Multipole Moments
 -----------------------------------------------------------------
    Charge (ESU x 10^10)
                 0.0000
    Dipole Moment (Debye)
         X       0.6363      Y      -0.5396      Z      -0.0000
       Tot       0.8343
    Quadrupole Moments (Debye-Ang)
        XX     -45.5854     XY      -4.0998     YY     -44.1845
        XZ      -0.0000     YZ      -0.0000     ZZ     -42.9608
    Octopole Moments (Debye-Ang^2)
       XXX      -5.6751    XXY       5.3272    XYY       0.0359
       YYY       9.1836    XXZ      -0.0000    XYZ      -0.0000
       YYZ      -0.0000    XZZ      -0.0452    YZZ       0.4465
       ZZZ      -0.0000
    Hexadecapole Moments (Debye-Ang^3)
      XXXX    -564.9178   XXXY     -10.9392   XXYY    -128.2028
      XYYY      -2.8174   YYYY    -236.9340   XXXZ      -0.0000
      XXYZ       0.0000   XYYZ      -0.0000   YYYZ       0.0000
      XXZZ    -103.8659   XYZZ      -0.3351   YYZZ     -48.7460
      XZZZ       0.0000   YZZZ       0.0000   ZZZZ     -52.0730
 -----------------------------------------------------------------
 DrvMan completing analytic gradient of the correlated energy
 Correlated dipole moment
            1
    1   0.2503208
    2  -0.2123120
    3  -0.0000000
 Energy read as -1314.762822281
 Full Analytical Gradient: (in a.u., or Hartree/Bohr)
             1             2             3             4
    1   -0.00188950    0.00135962    0.00030377    0.00022612
    2   -0.00090156    0.00068916   -0.00060024    0.00081263
    3   -0.00000000    0.00000000   -0.00000000    0.00000000
 Gradient time:  CPU 0.78 s  wall 0.82 s
 Geometry Optimization Parameters
   NAtoms,    NIC,     NZ,  NCons,   NDum,   NFix, NCnnct, MaxDiis
        4      14       4       0       0       0       0       0

 Cartesian Hessian Update
 Hessian Updated using BFGS Update


** GEOMETRY OPTIMIZATION IN DELOCALIZED INTERNAL COORDINATES **
   Searching for a Minimum

   Optimization Cycle:   3

                       Coordinates (Angstroms)
     ATOM                X               Y               Z
      1  P         0.6446573236   -1.0832324813    0.0000000000
      2  N        -0.9012609783   -0.8768970522    0.0000000000
      3  Cl       -1.8133565564    0.5520825749    0.0000000000
      4  Cl        1.6117147357    0.7683003577    0.0000000000
   Point Group: cs    Number of degrees of freedom:     5


   Energy is  -1314.762822281

 Hessian Updated using BFGS Update

  5 Hessian modes will be used to form the next step
  Hessian Eigenvalues:
     0.126736    0.249168    0.282929    0.373055    0.607257

 Minimum Search - Taking Simple RFO Step
 Searching for Lamda that Minimizes Along All modes
 Value Taken    Lamda =  -0.00001568
 Step Taken.  Stepsize is  0.009456

                             Maximum     Tolerance    Cnvgd?
         Gradient           0.001282      0.000300      NO
         Displacement       0.008625      0.001200      NO
         Energy change     -0.000053      0.000001      NO


 New Cartesian Coordinates Obtained by Inverse Iteration

 Displacement from previous Coordinates is:  0.006476
 ----------------------------------------------------------------
             Standard Nuclear Orientation (Angstroms)
    I     Atom           X                Y                Z
 ----------------------------------------------------------------
    1      P       0.6461210984    -1.0810434687     0.0000000000
    2      N      -0.9021196216    -0.8777877480     0.0000000000
    3      Cl     -1.8139245577     0.5524610137     0.0000000000
    4      Cl      1.6116776055     0.7666236020     0.0000000000
 ----------------------------------------------------------------
 Molecular Point Group                 Cs    NOp =  2
 Largest Abelian Subgroup              Cs    NOp =  2
 Nuclear Repulsion Energy =   248.6528575934 hartrees
 There are       28 alpha and       28 beta electrons
 Applying Cartesian multipole field
    Component          Value
    ---------          -----
     (2,0,0)        1.00000E-11
     (0,2,0)        2.00000E-11
     (0,0,2)       -3.00000E-11
 Nucleus-field energy     =     0.0000000067 hartrees
 Requested basis set is 6-311++G(d,p)
 There are 45 shells and 112 basis functions
 A cutoff of  1.0D-14 yielded    925 shell pairs
 There are      6137 function pairs (      6615 Cartesian)
 Smallest overlap matrix eigenvalue = 1.42E-03
 Guess MOs from SCF MO coefficient file

 -----------------------------------------------------------------------
  General SCF calculation program by
  Eric Jon Sundstrom, Paul Horn, Yuezhi Mao, Dmitri Zuev, Alec White,
  David Stuck, Shaama M.S., Shane Yost, Joonho Lee, David Small,
  Daniel Levine, Susi Lehtola, Hugh Burton, Evgeny Epifanovsky
 -----------------------------------------------------------------------
 Hartree-Fock
 using 4 threads for integral computing
 -------------------------------------------------------
 OpenMP Integral computing Module                
 Release: version 2.0, May 2017, Q-Chem Inc. Pleasanton 
 -------------------------------------------------------
 A restricted SCF calculation will be
 performed using DIIS
 SCF converges when DIIS error is below 1.0e-08
 ---------------------------------------
  Cycle       Energy         DIIS error
 ---------------------------------------
    1   -1314.1654353788      6.34e-05  
    2   -1314.1654434849      2.51e-05  
    3   -1314.1654444248      1.63e-05  
    4   -1314.1654448871      2.83e-06  
    5   -1314.1654449220      9.98e-07  
    6   -1314.1654449288      3.60e-07  
    7   -1314.1654449298      1.16e-07  
    8   -1314.1654449299      4.44e-08  
    9   -1314.1654449299      1.62e-08  
   10   -1314.1654449299      5.37e-09  Convergence criterion met
 ---------------------------------------
 SCF time:   CPU 4.84s  wall 1.00s 
 SCF   energy in the final basis set =    -1314.1654449299
 Total energy in the final basis set =    -1314.1654449299


 ------------------------------------------------------------------------------

   CCMAN2: suite of methods based on coupled cluster
           and equation of motion theories.

   Components:
   * libvmm-1.3-trunk
     by Evgeny Epifanovsky, Ilya Kaliman.
   * libtensor-2.5-trunk
     by Evgeny Epifanovsky, Michael Wormit, Dmitry Zuev, Sam Manzer, 
        Ilya Kaliman.
   * libcc-2.5-trunk
     by Evgeny Epifanovsky, Arik Landau, Tomasz Kus, Kirill Khistyaev, 
        Dmitry Zuev, Prashant Manohar, Xintian Feng, Anna Krylov, 
        Matthew Goldey, Alec White, Thomas Jagau, Kaushik Nanda, 
        Anastasia Gunina, Alexander Kunitsa, Joonho Lee.

   CCMAN original authors:
   Anna I. Krylov, C. David Sherrill, Steven R. Gwaltney,
   Edward F. C. Byrd (2000)
   Sergey V. Levchenko, Lyudmila V. Slipchenko, Tao Wang,
   Ana-Maria C. Cristian (2003)
   Piotr A. Pieniazek, C. Melania Oana, Evgeny Epifanovsky (2007)
   Prashant Manohar (2009)

 ------------------------------------------------------------------------------


 Allocating and initializing 30808MB of RAM...
 Calculation will run on 4 cores.


 Alpha MOs, Restricted
 -- Occupied --                  
-104.89 -104.86  -80.07  -15.65  -10.61  -10.58   -8.08   -8.08
  1 A'    2 A'    3 A'    4 A'    5 A'    6 A'    7 A'    1 A"                 
 -8.077  -8.052  -8.050  -8.050  -7.606  -5.499  -5.497  -5.496
  8 A'    9 A'    2 A"   10 A'   11 A'   12 A'    3 A"   13 A'                 
 -1.270  -1.133  -1.051  -0.759  -0.634  -0.593  -0.570  -0.501
 14 A'   15 A'   16 A'   17 A'   18 A'   19 A'    4 A"    5 A"                 
 -0.493  -0.453  -0.431  -0.413
 20 A'   21 A'   22 A'    6 A"                                                 
 -- Virtual --                   
  0.007   0.051   0.058   0.076   0.084   0.091   0.118   0.127
  7 A"   23 A'   24 A'   25 A'    8 A"   26 A'   27 A'   28 A'                 
  0.137   0.137   0.147   0.163   0.189   0.193   0.230   0.242
  9 A"   29 A'   10 A"   30 A'   31 A'   32 A'   33 A'   34 A'                 
  0.259   0.260   0.293   0.353   0.379   0.385   0.474   0.535
 11 A"   35 A'   36 A'   37 A'   38 A'   12 A"   39 A'   40 A'                 
  0.569   0.583   0.587   0.610   0.654   0.791   0.811   0.853
 41 A'   13 A"   42 A'   14 A"   43 A'   44 A'   15 A"   45 A'                 
  0.868   0.873   0.943   0.962   1.086   1.113   1.122   1.126
 16 A"   46 A'   47 A'   17 A"   48 A'   18 A"   49 A'   19 A"                 
  1.132   1.149   1.158   1.181   1.184   1.229   1.287   1.323
 50 A'   51 A'   52 A'   53 A'   20 A"   21 A"   54 A'   55 A'                 
  1.389   1.487   1.490   1.781   1.865   2.000   2.258   2.322
 56 A'   57 A'   58 A'   22 A"   59 A'   60 A'   23 A"   61 A'                 
  2.397   2.571   2.601   2.621   2.637   2.642   2.736   2.925
 24 A"   62 A'   25 A"   63 A'   26 A"   64 A'   65 A'   66 A'                 
  3.019   4.241   4.318   4.552   7.515  10.350  10.351  14.702
 67 A'   27 A"   68 A'   69 A'   70 A'   71 A'   72 A'   28 A"                 
 14.805  14.912  26.635  26.672  26.707  26.723  27.009  27.081
 73 A'   74 A'   29 A"   30 A"   75 A'   76 A'   77 A'   78 A'                 
 36.678 166.138 219.192 219.207
 79 A'   80 A'   81 A'   82 A'                                                 

 Beta MOs, Restricted
 -- Occupied --                  
-104.89 -104.86  -80.07  -15.65  -10.61  -10.58   -8.08   -8.08
  1 A'    2 A'    3 A'    4 A'    5 A'    6 A'    7 A'    1 A"                 
 -8.077  -8.052  -8.050  -8.050  -7.606  -5.499  -5.497  -5.496
  8 A'    9 A'    2 A"   10 A'   11 A'   12 A'    3 A"   13 A'                 
 -1.270  -1.133  -1.051  -0.759  -0.634  -0.593  -0.570  -0.501
 14 A'   15 A'   16 A'   17 A'   18 A'   19 A'    4 A"    5 A"                 
 -0.493  -0.453  -0.431  -0.413
 20 A'   21 A'   22 A'    6 A"                                                 
 -- Virtual --                   
  0.007   0.051   0.058   0.076   0.084   0.091   0.118   0.127
  7 A"   23 A'   24 A'   25 A'    8 A"   26 A'   27 A'   28 A'                 
  0.137   0.137   0.147   0.163   0.189   0.193   0.230   0.242
  9 A"   29 A'   10 A"   30 A'   31 A'   32 A'   33 A'   34 A'                 
  0.259   0.260   0.293   0.353   0.379   0.385   0.474   0.535
 11 A"   35 A'   36 A'   37 A'   38 A'   12 A"   39 A'   40 A'                 
  0.569   0.583   0.587   0.610   0.654   0.791   0.811   0.853
 41 A'   13 A"   42 A'   14 A"   43 A'   44 A'   15 A"   45 A'                 
  0.868   0.873   0.943   0.962   1.086   1.113   1.122   1.126
 16 A"   46 A'   47 A'   17 A"   48 A'   18 A"   49 A'   19 A"                 
  1.132   1.149   1.158   1.181   1.184   1.229   1.287   1.323
 50 A'   51 A'   52 A'   53 A'   20 A"   21 A"   54 A'   55 A'                 
  1.389   1.487   1.490   1.781   1.865   2.000   2.258   2.322
 56 A'   57 A'   58 A'   22 A"   59 A'   60 A'   23 A"   61 A'                 
  2.397   2.571   2.601   2.621   2.637   2.642   2.736   2.925
 24 A"   62 A'   25 A"   63 A'   26 A"   64 A'   65 A'   66 A'                 
  3.019   4.241   4.318   4.552   7.515  10.350  10.351  14.702
 67 A'   27 A"   68 A'   69 A'   70 A'   71 A'   72 A'   28 A"                 
 14.805  14.912  26.635  26.672  26.707  26.723  27.009  27.081
 73 A'   74 A'   29 A"   30 A"   75 A'   76 A'   77 A'   78 A'                 
 36.678 166.138 219.192 219.207
 79 A'   80 A'   81 A'   82 A'                                                 

 Occupation and symmetry of molecular orbitals

 Point group: Cs (2 irreducible representations).

                           A'   A"    All 
 ------------------------------------------
 All molecular orbitals:
  - Alpha                  82   30    112 
  - Beta                   82   30    112 
 ------------------------------------------
 Alpha orbitals:
  - Frozen occupied        13   3     16  
  - Active occupied        9    3     12  
  - Active virtual         60   24    84  
  - Frozen virtual         0    0     0   
 ------------------------------------------
 Beta orbitals:
  - Frozen occupied        13   3     16  
  - Active occupied        9    3     12  
  - Active virtual         60   24    84  
  - Frozen virtual         0    0     0   
 ------------------------------------------

 Import integrals:   CPU 0.00 s  wall 0.00 s

 Import integrals:   CPU 20.44 s  wall 5.80 s

 MP2 amplitudes:   CPU 0.09 s  wall 0.08 s

Running a double precision version
           CCSD T amplitudes will be solved using DIIS.

           Start     Size      MaxIter   EConv     TConv     
           3         7         100       1.00e-07  1.00e-05  
 ------------------------------------------------------------------------------
           Energy (a.u.)   Ediff      Tdiff       Comment
 ------------------------------------------------------------------------------
         -1314.73389186                           
     1   -1314.73911896   5.23e-03   7.60e-01     
     2   -1314.76006301   2.09e-02   1.07e-01     
     3   -1314.75961418   4.49e-04   4.67e-02     
     4   -1314.76189447   2.28e-03   1.52e-02     Switched to DIIS steps.
     5   -1314.76277229   8.78e-04   1.20e-02     
     6   -1314.76282045   4.82e-05   2.48e-03     
     7   -1314.76282486   4.41e-06   1.31e-03     
     8   -1314.76282947   4.61e-06   3.50e-04     
     9   -1314.76283114   1.67e-06   1.85e-04     
    10   -1314.76283116   1.60e-08   5.62e-05     
    11   -1314.76283114   2.00e-08   2.47e-05     
    12   -1314.76283113   8.47e-09   9.37e-06     
 ------------------------------------------------------------------------------
         -1314.76283113                           CCSD T converged.

End of double precision
 SCF energy                 = -1314.16544493
 MP2 energy                 = -1314.73389186
 CCSD correlation energy     =    -0.59738620
 CCSD total energy           = -1314.76283113

 CCSD  T1^2 = 0.0146  T2^2 = 0.2594  Leading amplitudes:

 Amplitude    Orbitals with energies
 -0.0318       5 (A") A                  ->    7 (A") A                   
              -0.5013                          0.0067                     
 -0.0318       5 (A") B                  ->    7 (A") B                   
              -0.5013                          0.0067                     
  0.0278       6 (A") A                  ->    7 (A") A                   
              -0.4127                          0.0067                     
  0.0278       6 (A") B                  ->    7 (A") B                   
              -0.4127                          0.0067                     

 Amplitude    Orbitals with energies
 -0.0838       6 (A") A      6 (A") B    ->    7 (A") A      7 (A") B     
              -0.4127       -0.4127            0.0067        0.0067       
  0.0838       6 (A") A      6 (A") B    ->    7 (A") B      7 (A") A     
              -0.4127       -0.4127            0.0067        0.0067       
  0.0838       6 (A") B      6 (A") A    ->    7 (A") A      7 (A") B     
              -0.4127       -0.4127            0.0067        0.0067       
 -0.0838       6 (A") B      6 (A") A    ->    7 (A") B      7 (A") A     
              -0.4127       -0.4127            0.0067        0.0067       

 Computing CCSD intemediates for later calculations in double precision
 Finished.

Running a double precision version
           CCSD Lambda amplitudes will be solved using DIIS.
           Start     Size      MaxIter   EConv     LConv     
           3         7         100       1.00e-07  1.00e-05  
 ------------------------------------------------------------------------------
            Enorm      Ldiff       Comment
 ------------------------------------------------------------------------------
     1     5.35e-02   4.00e-02     
     2     1.50e-02   6.16e-03     
     3     6.54e-03   1.89e-03     
     4     3.87e-03   1.29e-03     Switched to DIIS steps.
     5     1.16e-03   7.34e-04     
     6     5.15e-04   1.86e-04     
     7     1.69e-04   4.95e-05     
     8     7.59e-05   2.53e-06     
     9     2.74e-05   1.23e-06     
    10     1.27e-05   2.59e-07     
    11     5.32e-06   6.28e-08     
    12     2.72e-06   3.81e-08     
    13     1.19e-06   9.10e-08     
    14     5.16e-07   8.82e-10     
    15     2.52e-07   3.42e-08     
    16     1.06e-07   1.16e-08     
    17     5.35e-08   5.82e-09     
 ------------------------------------------------------------------------------
                                   CCSD Lambda converged.

 Computing density matrices in double precision...
           Orbital response amplitudes will be solved using DIIS.
           Start     Size      MaxIter   EConv     LConv     
           3         7         100       1.00e-06  1.00e-06  
 ------------------------------------------------------------------------------
            Enorm      Ldiff       Comment
 ------------------------------------------------------------------------------
     1     7.72e-02   6.26e-03     
     2     3.97e-02   1.92e-02     
     3     2.74e-02   9.90e-03     
     4     4.40e-03   7.02e-03     Switched to DIIS steps.
     5     2.05e-03   2.72e-05     
     6     7.58e-04   3.98e-04     
     7     4.59e-04   1.36e-04     
     8     7.78e-05   9.83e-05     
     9     3.48e-05   7.86e-07     
    10     7.95e-06   4.94e-06     
    11     1.43e-06   1.50e-07     
    12     3.14e-07   6.12e-08     
 ------------------------------------------------------------------------------
                                   Orbital response converged.

 Computing density matrices... Done.
 CCSD calculation:   CPU 158.47 s  wall 42.55 s

 Transferring MO TPDM to AO TPDM
 Transferring g2_o1o1o1o1
 Transferring g2_o1o1o1v1
 Transferring g2_o1o1v1v1
 Transferring g2_o1v1o1v1
 Transferring g2_o1v1v1v1
 Transferring g2_v1v1v1v1
 Adding separable TPDM
 Computing TPDM gradient
 --------------------------------------------------------
 2e gradient
  Atom          X               Y               Z
 --------------------------------------------------------
    1        -12.694708       21.431426       -0.000000  
    2         12.456940        9.648769       -0.000000  
    3         18.428451      -13.767511       -0.000000  
    4        -18.190682      -17.312684        0.000000  
 --------------------------------------------------------
 --------------------------------------------------------
 Final gradient
  Atom          X               Y               Z
 --------------------------------------------------------
    1        -12.694708       21.431426       -0.000000  
    2         12.456940        9.648769       -0.000000  
    3         18.428451      -13.767511       -0.000000  
    4        -18.190682      -17.312684        0.000000  
 --------------------------------------------------------
 Analytic gradient from two-electron contribution:   CPU 133.94 s  wall 49.28 s

 Total ccman2 time:   CPU 315.43 s  wall 98.66 s


 --------------------------------------------------------------
             Orbital Energies (a.u.) and Symmetries
 --------------------------------------------------------------

 Alpha MOs, Restricted
 -- Occupied --                  
-104.89 -104.86  -80.07  -15.65  -10.61  -10.58   -8.08   -8.08
  1 A'    2 A'    3 A'    4 A'    5 A'    6 A'    7 A'    8 A'                 
 -8.052  -8.050  -7.606  -5.499  -5.496  -8.077  -8.050  -5.497
  9 A'   10 A'   11 A'   12 A'   13 A'    1 A"    2 A"    3 A"                 
 -1.270  -1.133  -1.051  -0.759  -0.634  -0.593  -0.493  -0.453
 14 A'   15 A'   16 A'   17 A'   18 A'   19 A'   20 A'   21 A'                 
 -0.431  -0.570  -0.501  -0.413
 22 A'    4 A"    5 A"    6 A"                                                 
 -- Virtual --                   
  0.051   0.058   0.076   0.091   0.118   0.127   0.137   0.163
 23 A'   24 A'   25 A'   26 A'   27 A'   28 A'   29 A'   30 A'                 
  0.189   0.193   0.230   0.242   0.260   0.293   0.353   0.379
 31 A'   32 A'   33 A'   34 A'   35 A'   36 A'   37 A'   38 A'                 
  0.474   0.535   0.569   0.587   0.654   0.791   0.853   0.873
 39 A'   40 A'   41 A'   42 A'   43 A'   44 A'   45 A'   46 A'                 
  0.943   1.086   1.122   1.132   1.149   1.158   1.181   1.287
 47 A'   48 A'   49 A'   50 A'   51 A'   52 A'   53 A'   54 A'                 
  1.323   1.389   1.487   1.490   1.865   2.000   2.322   2.571
 55 A'   56 A'   57 A'   58 A'   59 A'   60 A'   61 A'   62 A'                 
  2.621   2.642   2.736   2.925   3.019   4.318   4.552   7.515
 63 A'   64 A'   65 A'   66 A'   67 A'   68 A'   69 A'   70 A'                 
 10.350  10.351  14.805  14.912  26.707  26.723  27.009  27.081
 71 A'   72 A'   73 A'   74 A'   75 A'   76 A'   77 A'   78 A'                 
 36.678 166.138 219.192 219.207   0.007   0.084   0.137   0.147
 79 A'   80 A'   81 A'   82 A'    7 A"    8 A"    9 A"   10 A"                 
  0.259   0.385   0.583   0.610   0.811   0.868   0.962   1.113
 11 A"   12 A"   13 A"   14 A"   15 A"   16 A"   17 A"   18 A"                 
  1.126   1.184   1.229   1.781   2.258   2.397   2.601   2.637
 19 A"   20 A"   21 A"   22 A"   23 A"   24 A"   25 A"   26 A"                 
  4.241  14.702  26.635  26.672
 27 A"   28 A"   29 A"   30 A"                                                 

 Beta MOs, Restricted
 -- Occupied --                  
-104.89 -104.86  -80.07  -15.65  -10.61  -10.58   -8.08   -8.08
  1 A'    2 A'    3 A'    4 A'    5 A'    6 A'    7 A'    8 A'                 
 -8.052  -8.050  -7.606  -5.499  -5.496  -8.077  -8.050  -5.497
  9 A'   10 A'   11 A'   12 A'   13 A'    1 A"    2 A"    3 A"                 
 -1.270  -1.133  -1.051  -0.759  -0.634  -0.593  -0.493  -0.453
 14 A'   15 A'   16 A'   17 A'   18 A'   19 A'   20 A'   21 A'                 
 -0.431  -0.570  -0.501  -0.413
 22 A'    4 A"    5 A"    6 A"                                                 
 -- Virtual --                   
  0.051   0.058   0.076   0.091   0.118   0.127   0.137   0.163
 23 A'   24 A'   25 A'   26 A'   27 A'   28 A'   29 A'   30 A'                 
  0.189   0.193   0.230   0.242   0.260   0.293   0.353   0.379
 31 A'   32 A'   33 A'   34 A'   35 A'   36 A'   37 A'   38 A'                 
  0.474   0.535   0.569   0.587   0.654   0.791   0.853   0.873
 39 A'   40 A'   41 A'   42 A'   43 A'   44 A'   45 A'   46 A'                 
  0.943   1.086   1.122   1.132   1.149   1.158   1.181   1.287
 47 A'   48 A'   49 A'   50 A'   51 A'   52 A'   53 A'   54 A'                 
  1.323   1.389   1.487   1.490   1.865   2.000   2.322   2.571
 55 A'   56 A'   57 A'   58 A'   59 A'   60 A'   61 A'   62 A'                 
  2.621   2.642   2.736   2.925   3.019   4.318   4.552   7.515
 63 A'   64 A'   65 A'   66 A'   67 A'   68 A'   69 A'   70 A'                 
 10.350  10.351  14.805  14.912  26.707  26.723  27.009  27.081
 71 A'   72 A'   73 A'   74 A'   75 A'   76 A'   77 A'   78 A'                 
 36.678 166.138 219.192 219.207   0.007   0.084   0.137   0.147
 79 A'   80 A'   81 A'   82 A'    7 A"    8 A"    9 A"   10 A"                 
  0.259   0.385   0.583   0.610   0.811   0.868   0.962   1.113
 11 A"   12 A"   13 A"   14 A"   15 A"   16 A"   17 A"   18 A"                 
  1.126   1.184   1.229   1.781   2.258   2.397   2.601   2.637
 19 A"   20 A"   21 A"   22 A"   23 A"   24 A"   25 A"   26 A"                 
  4.241  14.702  26.635  26.672
 27 A"   28 A"   29 A"   30 A"                                                 
 --------------------------------------------------------------

          Ground-State Mulliken Net Atomic Charges

     Atom                 Charge (a.u.)
  ----------------------------------------
      1 P                     0.325351
      2 N                    -0.151334
      3 Cl                    0.001983
      4 Cl                   -0.176001
  ----------------------------------------
  Sum of atomic charges =    -0.000000

 -----------------------------------------------------------------
                    Cartesian Multipole Moments
 -----------------------------------------------------------------
    Charge (ESU x 10^10)
                -0.0000
    Dipole Moment (Debye)
         X       0.6655      Y      -0.5125      Z      -0.0000
       Tot       0.8400
    Quadrupole Moments (Debye-Ang)
        XX     -45.5672     XY      -4.0680     YY     -44.2108
        XZ       0.0000     YZ       0.0000     ZZ     -42.9623
    Octopole Moments (Debye-Ang^2)
       XXX      -5.5201    XXY       5.3746    XYY       0.0615
       YYY       9.2669    XXZ       0.0000    XYZ       0.0000
       YYZ      -0.0000    XZZ      -0.0206    YZZ       0.4686
       ZZZ      -0.0000
    Hexadecapole Moments (Debye-Ang^3)
      XXXX    -565.0699   XXXY     -10.6699   XXYY    -128.1952
      XYYY      -2.6163   YYYY    -236.6049   XXXZ       0.0000
      XXYZ       0.0000   XYYZ       0.0000   YYYZ       0.0000
      XXZZ    -103.9009   XYZZ      -0.2678   YYZZ     -48.6920
      XZZZ       0.0000   YZZZ       0.0000   ZZZZ     -52.0786
 -----------------------------------------------------------------
 DrvMan completing analytic gradient of the correlated energy
 Correlated dipole moment
            1
    1   0.2618152
    2  -0.2016445
    3  -0.0000000
 Energy read as -1314.762831128
 Full Analytical Gradient: (in a.u., or Hartree/Bohr)
             1             2             3             4
    1   -0.00024129    0.00012286    0.00018053   -0.00006210
    2    0.00000630    0.00055067   -0.00046573   -0.00009124
    3   -0.00000000    0.00000000   -0.00000000    0.00000000
 Gradient time:  CPU 0.75 s  wall 0.80 s
 Geometry Optimization Parameters
   NAtoms,    NIC,     NZ,  NCons,   NDum,   NFix, NCnnct, MaxDiis
        4      14       4       0       0       0       0       0

 Cartesian Hessian Update
 Hessian Updated using BFGS Update


** GEOMETRY OPTIMIZATION IN DELOCALIZED INTERNAL COORDINATES **
   Searching for a Minimum

   Optimization Cycle:   4

                       Coordinates (Angstroms)
     ATOM                X               Y               Z
      1  P         0.6461210984   -1.0810434687    0.0000000000
      2  N        -0.9021196216   -0.8777877480    0.0000000000
      3  Cl       -1.8139245577    0.5524610137    0.0000000000
      4  Cl        1.6116776055    0.7666236020    0.0000000000
   Point Group: cs    Number of degrees of freedom:     5


   Energy is  -1314.762831128

 Hessian Updated using BFGS Update

  5 Hessian modes will be used to form the next step
  Hessian Eigenvalues:
     0.118009    0.249641    0.294101    0.352449    0.578320

 Minimum Search - Taking Simple RFO Step
 Searching for Lamda that Minimizes Along All modes
 Value Taken    Lamda =  -0.00000158
 Step Taken.  Stepsize is  0.002648

                             Maximum     Tolerance    Cnvgd?
         Gradient           0.000585      0.000300      NO
         Displacement       0.001755      0.001200      NO
         Energy change     -0.000009      0.000001      NO


 New Cartesian Coordinates Obtained by Inverse Iteration

 Displacement from previous Coordinates is:  0.002968
 ----------------------------------------------------------------
             Standard Nuclear Orientation (Angstroms)
    I     Atom           X                Y                Z
 ----------------------------------------------------------------
    1      P       0.6463559209    -1.0809475468     0.0000000000
    2      N      -0.9024950892    -0.8787816069     0.0000000000
    3      Cl     -1.8132447505     0.5531522150     0.0000000000
    4      Cl      1.6111384434     0.7668303378     0.0000000000
 ----------------------------------------------------------------
 Molecular Point Group                 Cs    NOp =  2
 Largest Abelian Subgroup              Cs    NOp =  2
 Nuclear Repulsion Energy =   248.6448765955 hartrees
 There are       28 alpha and       28 beta electrons
 Applying Cartesian multipole field
    Component          Value
    ---------          -----
     (2,0,0)        1.00000E-11
     (0,2,0)        2.00000E-11
     (0,0,2)       -3.00000E-11
 Nucleus-field energy     =     0.0000000067 hartrees
 Requested basis set is 6-311++G(d,p)
 There are 45 shells and 112 basis functions
 A cutoff of  1.0D-14 yielded    925 shell pairs
 There are      6137 function pairs (      6615 Cartesian)
 Smallest overlap matrix eigenvalue = 1.42E-03
 Guess MOs from SCF MO coefficient file

 -----------------------------------------------------------------------
  General SCF calculation program by
  Eric Jon Sundstrom, Paul Horn, Yuezhi Mao, Dmitri Zuev, Alec White,
  David Stuck, Shaama M.S., Shane Yost, Joonho Lee, David Small,
  Daniel Levine, Susi Lehtola, Hugh Burton, Evgeny Epifanovsky
 -----------------------------------------------------------------------
 Hartree-Fock
 using 4 threads for integral computing
 -------------------------------------------------------
 OpenMP Integral computing Module                
 Release: version 2.0, May 2017, Q-Chem Inc. Pleasanton 
 -------------------------------------------------------
 A restricted SCF calculation will be
 performed using DIIS
 SCF converges when DIIS error is below 1.0e-08
 ---------------------------------------
  Cycle       Energy         DIIS error
 ---------------------------------------
    1   -1314.1653953431      2.34e-05  
    2   -1314.1653965898      9.44e-06  
    3   -1314.1653967593      6.65e-06  
    4   -1314.1653968448      1.17e-06  
    5   -1314.1653968530      2.80e-07  
    6   -1314.1653968534      9.44e-08  
    7   -1314.1653968534      3.04e-08  
    8   -1314.1653968534      1.14e-08  
    9   -1314.1653968534      3.88e-09  Convergence criterion met
 ---------------------------------------
 SCF time:   CPU 4.37s  wall 1.00s 
 SCF   energy in the final basis set =    -1314.1653968534
 Total energy in the final basis set =    -1314.1653968534


 ------------------------------------------------------------------------------

   CCMAN2: suite of methods based on coupled cluster
           and equation of motion theories.

   Components:
   * libvmm-1.3-trunk
     by Evgeny Epifanovsky, Ilya Kaliman.
   * libtensor-2.5-trunk
     by Evgeny Epifanovsky, Michael Wormit, Dmitry Zuev, Sam Manzer, 
        Ilya Kaliman.
   * libcc-2.5-trunk
     by Evgeny Epifanovsky, Arik Landau, Tomasz Kus, Kirill Khistyaev, 
        Dmitry Zuev, Prashant Manohar, Xintian Feng, Anna Krylov, 
        Matthew Goldey, Alec White, Thomas Jagau, Kaushik Nanda, 
        Anastasia Gunina, Alexander Kunitsa, Joonho Lee.

   CCMAN original authors:
   Anna I. Krylov, C. David Sherrill, Steven R. Gwaltney,
   Edward F. C. Byrd (2000)
   Sergey V. Levchenko, Lyudmila V. Slipchenko, Tao Wang,
   Ana-Maria C. Cristian (2003)
   Piotr A. Pieniazek, C. Melania Oana, Evgeny Epifanovsky (2007)
   Prashant Manohar (2009)

 ------------------------------------------------------------------------------


 Allocating and initializing 30808MB of RAM...
 Calculation will run on 4 cores.


 Alpha MOs, Restricted
 -- Occupied --                  
-104.89 -104.86  -80.07  -15.65  -10.61  -10.58   -8.08   -8.08
  1 A'    2 A'    3 A'    4 A'    5 A'    6 A'    7 A'    1 A"                 
 -8.077  -8.053  -8.050  -8.050  -7.606  -5.499  -5.497  -5.496
  8 A'    9 A'    2 A"   10 A'   11 A'   12 A'    3 A"   13 A'                 
 -1.270  -1.133  -1.051  -0.759  -0.634  -0.593  -0.570  -0.501
 14 A'   15 A'   16 A'   17 A'   18 A'   19 A'    4 A"    5 A"                 
 -0.493  -0.453  -0.431  -0.413
 20 A'   21 A'   22 A'    6 A"                                                 
 -- Virtual --                   
  0.007   0.051   0.058   0.076   0.084   0.091   0.118   0.127
  7 A"   23 A'   24 A'   25 A'    8 A"   26 A'   27 A'   28 A'                 
  0.137   0.137   0.147   0.163   0.189   0.193   0.230   0.242
  9 A"   29 A'   10 A"   30 A'   31 A'   32 A'   33 A'   34 A'                 
  0.259   0.260   0.293   0.352   0.379   0.385   0.474   0.535
 11 A"   35 A'   36 A'   37 A'   38 A'   12 A"   39 A'   40 A'                 
  0.569   0.583   0.587   0.610   0.654   0.791   0.811   0.852
 41 A'   13 A"   42 A'   14 A"   43 A'   44 A'   15 A"   45 A'                 
  0.868   0.873   0.943   0.962   1.086   1.114   1.122   1.126
 16 A"   46 A'   47 A'   17 A"   48 A'   18 A"   49 A'   19 A"                 
  1.132   1.148   1.158   1.181   1.184   1.229   1.287   1.323
 50 A'   51 A'   52 A'   53 A'   20 A"   21 A"   54 A'   55 A'                 
  1.389   1.487   1.490   1.781   1.865   2.000   2.258   2.322
 56 A'   57 A'   58 A'   22 A"   59 A'   60 A'   23 A"   61 A'                 
  2.397   2.570   2.601   2.622   2.636   2.642   2.736   2.925
 24 A"   62 A'   25 A"   63 A'   26 A"   64 A'   65 A'   66 A'                 
  3.019   4.241   4.318   4.552   7.514  10.349  10.351  14.702
 67 A'   27 A"   68 A'   69 A'   70 A'   71 A'   72 A'   28 A"                 
 14.805  14.911  26.635  26.672  26.707  26.724  27.009  27.081
 73 A'   74 A'   29 A"   30 A"   75 A'   76 A'   77 A'   78 A'                 
 36.678 166.138 219.191 219.207
 79 A'   80 A'   81 A'   82 A'                                                 

 Beta MOs, Restricted
 -- Occupied --                  
-104.89 -104.86  -80.07  -15.65  -10.61  -10.58   -8.08   -8.08
  1 A'    2 A'    3 A'    4 A'    5 A'    6 A'    7 A'    1 A"                 
 -8.077  -8.053  -8.050  -8.050  -7.606  -5.499  -5.497  -5.496
  8 A'    9 A'    2 A"   10 A'   11 A'   12 A'    3 A"   13 A'                 
 -1.270  -1.133  -1.051  -0.759  -0.634  -0.593  -0.570  -0.501
 14 A'   15 A'   16 A'   17 A'   18 A'   19 A'    4 A"    5 A"                 
 -0.493  -0.453  -0.431  -0.413
 20 A'   21 A'   22 A'    6 A"                                                 
 -- Virtual --                   
  0.007   0.051   0.058   0.076   0.084   0.091   0.118   0.127
  7 A"   23 A'   24 A'   25 A'    8 A"   26 A'   27 A'   28 A'                 
  0.137   0.137   0.147   0.163   0.189   0.193   0.230   0.242
  9 A"   29 A'   10 A"   30 A'   31 A'   32 A'   33 A'   34 A'                 
  0.259   0.260   0.293   0.352   0.379   0.385   0.474   0.535
 11 A"   35 A'   36 A'   37 A'   38 A'   12 A"   39 A'   40 A'                 
  0.569   0.583   0.587   0.610   0.654   0.791   0.811   0.852
 41 A'   13 A"   42 A'   14 A"   43 A'   44 A'   15 A"   45 A'                 
  0.868   0.873   0.943   0.962   1.086   1.114   1.122   1.126
 16 A"   46 A'   47 A'   17 A"   48 A'   18 A"   49 A'   19 A"                 
  1.132   1.148   1.158   1.181   1.184   1.229   1.287   1.323
 50 A'   51 A'   52 A'   53 A'   20 A"   21 A"   54 A'   55 A'                 
  1.389   1.487   1.490   1.781   1.865   2.000   2.258   2.322
 56 A'   57 A'   58 A'   22 A"   59 A'   60 A'   23 A"   61 A'                 
  2.397   2.570   2.601   2.622   2.636   2.642   2.736   2.925
 24 A"   62 A'   25 A"   63 A'   26 A"   64 A'   65 A'   66 A'                 
  3.019   4.241   4.318   4.552   7.514  10.349  10.351  14.702
 67 A'   27 A"   68 A'   69 A'   70 A'   71 A'   72 A'   28 A"                 
 14.805  14.911  26.635  26.672  26.707  26.724  27.009  27.081
 73 A'   74 A'   29 A"   30 A"   75 A'   76 A'   77 A'   78 A'                 
 36.678 166.138 219.191 219.207
 79 A'   80 A'   81 A'   82 A'                                                 

 Occupation and symmetry of molecular orbitals

 Point group: Cs (2 irreducible representations).

                           A'   A"    All 
 ------------------------------------------
 All molecular orbitals:
  - Alpha                  82   30    112 
  - Beta                   82   30    112 
 ------------------------------------------
 Alpha orbitals:
  - Frozen occupied        13   3     16  
  - Active occupied        9    3     12  
  - Active virtual         60   24    84  
  - Frozen virtual         0    0     0   
 ------------------------------------------
 Beta orbitals:
  - Frozen occupied        13   3     16  
  - Active occupied        9    3     12  
  - Active virtual         60   24    84  
  - Frozen virtual         0    0     0   
 ------------------------------------------

 Import integrals:   CPU 0.00 s  wall 0.00 s

 Import integrals:   CPU 20.24 s  wall 5.63 s

 MP2 amplitudes:   CPU 0.16 s  wall 0.17 s

Running a double precision version
           CCSD T amplitudes will be solved using DIIS.

           Start     Size      MaxIter   EConv     TConv     
           3         7         100       1.00e-07  1.00e-05  
 ------------------------------------------------------------------------------
           Energy (a.u.)   Ediff      Tdiff       Comment
 ------------------------------------------------------------------------------
         -1314.73390012                           
     1   -1314.73910515   5.21e-03   7.60e-01     
     2   -1314.76006527   2.10e-02   1.07e-01     
     3   -1314.75961219   4.53e-04   4.68e-02     
     4   -1314.76189492   2.28e-03   1.52e-02     Switched to DIIS steps.
     5   -1314.76277336   8.78e-04   1.20e-02     
     6   -1314.76282154   4.82e-05   2.49e-03     
     7   -1314.76282594   4.40e-06   1.31e-03     
     8   -1314.76283056   4.62e-06   3.50e-04     
     9   -1314.76283223   1.67e-06   1.86e-04     
    10   -1314.76283225   1.53e-08   5.63e-05     
    11   -1314.76283223   2.03e-08   2.48e-05     
    12   -1314.76283222   8.57e-09   9.40e-06     
 ------------------------------------------------------------------------------
         -1314.76283222                           CCSD T converged.

End of double precision
 SCF energy                 = -1314.16539685
 MP2 energy                 = -1314.73390012
 CCSD correlation energy     =    -0.59743536
 CCSD total energy           = -1314.76283222

 CCSD  T1^2 = 0.0146  T2^2 = 0.2595  Leading amplitudes:

 Amplitude    Orbitals with energies
 -0.0318       5 (A") A                  ->    7 (A") A                   
              -0.5014                          0.0067                     
 -0.0318       5 (A") B                  ->    7 (A") B                   
              -0.5014                          0.0067                     
 -0.0279       6 (A") A                  ->    7 (A") A                   
              -0.4127                          0.0067                     
 -0.0279       6 (A") B                  ->    7 (A") B                   
              -0.4127                          0.0067                     

 Amplitude    Orbitals with energies
 -0.0839       6 (A") A      6 (A") B    ->    7 (A") A      7 (A") B     
              -0.4127       -0.4127            0.0067        0.0067       
  0.0839       6 (A") A      6 (A") B    ->    7 (A") B      7 (A") A     
              -0.4127       -0.4127            0.0067        0.0067       
  0.0839       6 (A") B      6 (A") A    ->    7 (A") A      7 (A") B     
              -0.4127       -0.4127            0.0067        0.0067       
 -0.0839       6 (A") B      6 (A") A    ->    7 (A") B      7 (A") A     
              -0.4127       -0.4127            0.0067        0.0067       

 Computing CCSD intemediates for later calculations in double precision
 Finished.

Running a double precision version
           CCSD Lambda amplitudes will be solved using DIIS.
           Start     Size      MaxIter   EConv     LConv     
           3         7         100       1.00e-07  1.00e-05  
 ------------------------------------------------------------------------------
            Enorm      Ldiff       Comment
 ------------------------------------------------------------------------------
     1     5.36e-02   4.01e-02     
     2     1.50e-02   6.16e-03     
     3     6.54e-03   1.90e-03     
     4     3.87e-03   1.29e-03     Switched to DIIS steps.
     5     1.16e-03   7.35e-04     
     6     5.16e-04   1.86e-04     
     7     1.69e-04   4.95e-05     
     8     7.60e-05   2.54e-06     
     9     2.74e-05   1.23e-06     
    10     1.27e-05   2.59e-07     
    11     5.33e-06   6.42e-08     
    12     2.72e-06   3.88e-08     
    13     1.19e-06   9.07e-08     
    14     5.17e-07   5.36e-10     
    15     2.53e-07   3.43e-08     
    16     1.06e-07   1.16e-08     
    17     5.37e-08   5.83e-09     
 ------------------------------------------------------------------------------
                                   CCSD Lambda converged.

 Computing density matrices in double precision...
           Orbital response amplitudes will be solved using DIIS.
           Start     Size      MaxIter   EConv     LConv     
           3         7         100       1.00e-06  1.00e-06  
 ------------------------------------------------------------------------------
            Enorm      Ldiff       Comment
 ------------------------------------------------------------------------------
     1     7.72e-02   6.26e-03     
     2     3.97e-02   1.92e-02     
     3     2.74e-02   9.87e-03     
     4     4.45e-03   6.97e-03     Switched to DIIS steps.
     5     2.12e-03   6.91e-05     
     6     7.35e-04   4.04e-04     
     7     4.55e-04   1.28e-04     
     8     7.83e-05   9.76e-05     
     9     3.48e-05   6.71e-07     
    10     7.97e-06   4.94e-06     
    11     1.44e-06   1.49e-07     
    12     3.15e-07   6.42e-08     
 ------------------------------------------------------------------------------
                                   Orbital response converged.

 Computing density matrices... Done.
 CCSD calculation:   CPU 157.77 s  wall 42.56 s

 Transferring MO TPDM to AO TPDM
 Transferring g2_o1o1o1o1
 Transferring g2_o1o1o1v1
 Transferring g2_o1o1v1v1
 Transferring g2_o1v1o1v1
 Transferring g2_o1v1v1v1
 Transferring g2_v1v1v1v1
 Adding separable TPDM
 Computing TPDM gradient
 --------------------------------------------------------
 2e gradient
  Atom          X               Y               Z
 --------------------------------------------------------
    1        -12.690392       21.425026       -0.000000  
    2         12.462584        9.665666        0.000000  
    3         18.419344      -13.770235       -0.000000  
    4        -18.191536      -17.320457       -0.000000  
 --------------------------------------------------------
 --------------------------------------------------------
 Final gradient
  Atom          X               Y               Z
 --------------------------------------------------------
    1        -12.690392       21.425026       -0.000000  
    2         12.462584        9.665666        0.000000  
    3         18.419344      -13.770235       -0.000000  
    4        -18.191536      -17.320457       -0.000000  
 --------------------------------------------------------
 Analytic gradient from two-electron contribution:   CPU 133.76 s  wall 48.96 s

 Total ccman2 time:   CPU 316.10 s  wall 98.91 s


 --------------------------------------------------------------
             Orbital Energies (a.u.) and Symmetries
 --------------------------------------------------------------

 Alpha MOs, Restricted
 -- Occupied --                  
-104.89 -104.86  -80.07  -15.65  -10.61  -10.58   -8.08   -8.08
  1 A'    2 A'    3 A'    4 A'    5 A'    6 A'    7 A'    8 A'                 
 -8.053  -8.050  -7.606  -5.499  -5.496  -8.077  -8.050  -5.497
  9 A'   10 A'   11 A'   12 A'   13 A'    1 A"    2 A"    3 A"                 
 -1.270  -1.133  -1.051  -0.759  -0.634  -0.593  -0.493  -0.453
 14 A'   15 A'   16 A'   17 A'   18 A'   19 A'   20 A'   21 A'                 
 -0.431  -0.570  -0.501  -0.413
 22 A'    4 A"    5 A"    6 A"                                                 
 -- Virtual --                   
  0.051   0.058   0.076   0.091   0.118   0.127   0.137   0.163
 23 A'   24 A'   25 A'   26 A'   27 A'   28 A'   29 A'   30 A'                 
  0.189   0.193   0.230   0.242   0.260   0.293   0.352   0.379
 31 A'   32 A'   33 A'   34 A'   35 A'   36 A'   37 A'   38 A'                 
  0.474   0.535   0.569   0.587   0.654   0.791   0.852   0.873
 39 A'   40 A'   41 A'   42 A'   43 A'   44 A'   45 A'   46 A'                 
  0.943   1.086   1.122   1.132   1.148   1.158   1.181   1.287
 47 A'   48 A'   49 A'   50 A'   51 A'   52 A'   53 A'   54 A'                 
  1.323   1.389   1.487   1.490   1.865   2.000   2.322   2.570
 55 A'   56 A'   57 A'   58 A'   59 A'   60 A'   61 A'   62 A'                 
  2.622   2.642   2.736   2.925   3.019   4.318   4.552   7.514
 63 A'   64 A'   65 A'   66 A'   67 A'   68 A'   69 A'   70 A'                 
 10.349  10.351  14.805  14.911  26.707  26.724  27.009  27.081
 71 A'   72 A'   73 A'   74 A'   75 A'   76 A'   77 A'   78 A'                 
 36.678 166.138 219.191 219.207   0.007   0.084   0.137   0.147
 79 A'   80 A'   81 A'   82 A'    7 A"    8 A"    9 A"   10 A"                 
  0.259   0.385   0.583   0.610   0.811   0.868   0.962   1.114
 11 A"   12 A"   13 A"   14 A"   15 A"   16 A"   17 A"   18 A"                 
  1.126   1.184   1.229   1.781   2.258   2.397   2.601   2.636
 19 A"   20 A"   21 A"   22 A"   23 A"   24 A"   25 A"   26 A"                 
  4.241  14.702  26.635  26.672
 27 A"   28 A"   29 A"   30 A"                                                 

 Beta MOs, Restricted
 -- Occupied --                  
-104.89 -104.86  -80.07  -15.65  -10.61  -10.58   -8.08   -8.08
  1 A'    2 A'    3 A'    4 A'    5 A'    6 A'    7 A'    8 A'                 
 -8.053  -8.050  -7.606  -5.499  -5.496  -8.077  -8.050  -5.497
  9 A'   10 A'   11 A'   12 A'   13 A'    1 A"    2 A"    3 A"                 
 -1.270  -1.133  -1.051  -0.759  -0.634  -0.593  -0.493  -0.453
 14 A'   15 A'   16 A'   17 A'   18 A'   19 A'   20 A'   21 A'                 
 -0.431  -0.570  -0.501  -0.413
 22 A'    4 A"    5 A"    6 A"                                                 
 -- Virtual --                   
  0.051   0.058   0.076   0.091   0.118   0.127   0.137   0.163
 23 A'   24 A'   25 A'   26 A'   27 A'   28 A'   29 A'   30 A'                 
  0.189   0.193   0.230   0.242   0.260   0.293   0.352   0.379
 31 A'   32 A'   33 A'   34 A'   35 A'   36 A'   37 A'   38 A'                 
  0.474   0.535   0.569   0.587   0.654   0.791   0.852   0.873
 39 A'   40 A'   41 A'   42 A'   43 A'   44 A'   45 A'   46 A'                 
  0.943   1.086   1.122   1.132   1.148   1.158   1.181   1.287
 47 A'   48 A'   49 A'   50 A'   51 A'   52 A'   53 A'   54 A'                 
  1.323   1.389   1.487   1.490   1.865   2.000   2.322   2.570
 55 A'   56 A'   57 A'   58 A'   59 A'   60 A'   61 A'   62 A'                 
  2.622   2.642   2.736   2.925   3.019   4.318   4.552   7.514
 63 A'   64 A'   65 A'   66 A'   67 A'   68 A'   69 A'   70 A'                 
 10.349  10.351  14.805  14.911  26.707  26.724  27.009  27.081
 71 A'   72 A'   73 A'   74 A'   75 A'   76 A'   77 A'   78 A'                 
 36.678 166.138 219.191 219.207   0.007   0.084   0.137   0.147
 79 A'   80 A'   81 A'   82 A'    7 A"    8 A"    9 A"   10 A"                 
  0.259   0.385   0.583   0.610   0.811   0.868   0.962   1.114
 11 A"   12 A"   13 A"   14 A"   15 A"   16 A"   17 A"   18 A"                 
  1.126   1.184   1.229   1.781   2.258   2.397   2.601   2.636
 19 A"   20 A"   21 A"   22 A"   23 A"   24 A"   25 A"   26 A"                 
  4.241  14.702  26.635  26.672
 27 A"   28 A"   29 A"   30 A"                                                 
 --------------------------------------------------------------

          Ground-State Mulliken Net Atomic Charges

     Atom                 Charge (a.u.)
  ----------------------------------------
      1 P                     0.325157
      2 N                    -0.151692
      3 Cl                    0.001956
      4 Cl                   -0.175421
  ----------------------------------------
  Sum of atomic charges =     0.000000

 -----------------------------------------------------------------
                    Cartesian Multipole Moments
 -----------------------------------------------------------------
    Charge (ESU x 10^10)
                -0.0000
    Dipole Moment (Debye)
         X       0.6728      Y      -0.5094      Z       0.0000
       Tot       0.8439
    Quadrupole Moments (Debye-Ang)
        XX     -45.5711     XY      -4.0645     YY     -44.2125
        XZ      -0.0000     YZ      -0.0000     ZZ     -42.9646
    Octopole Moments (Debye-Ang^2)
       XXX      -5.4769    XXY       5.3758    XYY       0.0671
       YYY       9.2663    XXZ       0.0000    XYZ       0.0000
       YYZ       0.0000    XZZ      -0.0163    YZZ       0.4648
       ZZZ       0.0000
    Hexadecapole Moments (Debye-Ang^3)
      XXXX    -564.8381   XXXY     -10.6108   XXYY    -128.1808
      XYYY      -2.5960   YYYY    -236.7249   XXXZ       0.0000
      XXYZ      -0.0000   XYYZ      -0.0000   YYYZ      -0.0000
      XXZZ    -103.8573   XYZZ      -0.2568   YYZZ     -48.7171
      XZZZ       0.0000   YZZZ      -0.0000   ZZZZ     -52.0838
 -----------------------------------------------------------------
 DrvMan completing analytic gradient of the correlated energy
 Correlated dipole moment
            1
    1   0.2647029
    2  -0.2004248
    3   0.0000000
 Energy read as -1314.762832218
 Full Analytical Gradient: (in a.u., or Hartree/Bohr)
             1             2             3             4
    1    0.00000396   -0.00003318    0.00007315   -0.00004394
    2    0.00006203    0.00024842   -0.00020904   -0.00010140
    3   -0.00000000    0.00000000    0.00000000    0.00000000
 Gradient time:  CPU 0.79 s  wall 0.83 s
 Geometry Optimization Parameters
   NAtoms,    NIC,     NZ,  NCons,   NDum,   NFix, NCnnct, MaxDiis
        4      14       4       0       0       0       0       0

 Cartesian Hessian Update
 Hessian Updated using BFGS Update


** GEOMETRY OPTIMIZATION IN DELOCALIZED INTERNAL COORDINATES **
   Searching for a Minimum

   Optimization Cycle:   5

                       Coordinates (Angstroms)
     ATOM                X               Y               Z
      1  P         0.6463559209   -1.0809475468    0.0000000000
      2  N        -0.9024950892   -0.8787816069    0.0000000000
      3  Cl       -1.8132447505    0.5531522150    0.0000000000
      4  Cl        1.6111384434    0.7668303378    0.0000000000
   Point Group: cs    Number of degrees of freedom:     5


   Energy is  -1314.762832218

 Hessian Updated using BFGS Update

  5 Hessian modes will be used to form the next step
  Hessian Eigenvalues:
     0.113102    0.179323    0.285318    0.315690    0.596695

 Minimum Search - Taking Simple RFO Step
 Searching for Lamda that Minimizes Along All modes
 Value Taken    Lamda =   0.00000000
 Step Taken.  Stepsize is  0.001813

                             Maximum     Tolerance    Cnvgd?
         Gradient           0.000229      0.000300     YES
         Displacement       0.001327      0.001200      NO
         Energy change     -0.000001      0.000001      NO


 New Cartesian Coordinates Obtained by Inverse Iteration

 Displacement from previous Coordinates is:  0.002666
 ----------------------------------------------------------------
             Standard Nuclear Orientation (Angstroms)
    I     Atom           X                Y                Z
 ----------------------------------------------------------------
    1      P       0.6463977785    -1.0811286735     0.0000000000
    2      N      -0.9027069645    -0.8795433941     0.0000000000
    3      Cl     -1.8125080553     0.5537291643     0.0000000000
    4      Cl      1.6105717660     0.7671963023     0.0000000000
 ----------------------------------------------------------------
 Molecular Point Group                 Cs    NOp =  2
 Largest Abelian Subgroup              Cs    NOp =  2
 Nuclear Repulsion Energy =   248.6382579970 hartrees
 There are       28 alpha and       28 beta electrons
 Applying Cartesian multipole field
    Component          Value
    ---------          -----
     (2,0,0)        1.00000E-11
     (0,2,0)        2.00000E-11
     (0,0,2)       -3.00000E-11
 Nucleus-field energy     =     0.0000000067 hartrees
 Requested basis set is 6-311++G(d,p)
 There are 45 shells and 112 basis functions
 A cutoff of  1.0D-14 yielded    925 shell pairs
 There are      6137 function pairs (      6615 Cartesian)
 Smallest overlap matrix eigenvalue = 1.42E-03
 Guess MOs from SCF MO coefficient file

 -----------------------------------------------------------------------
  General SCF calculation program by
  Eric Jon Sundstrom, Paul Horn, Yuezhi Mao, Dmitri Zuev, Alec White,
  David Stuck, Shaama M.S., Shane Yost, Joonho Lee, David Small,
  Daniel Levine, Susi Lehtola, Hugh Burton, Evgeny Epifanovsky
 -----------------------------------------------------------------------
 Hartree-Fock
 using 4 threads for integral computing
 -------------------------------------------------------
 OpenMP Integral computing Module                
 Release: version 2.0, May 2017, Q-Chem Inc. Pleasanton 
 -------------------------------------------------------
 A restricted SCF calculation will be
 performed using DIIS
 SCF converges when DIIS error is below 1.0e-08
 ---------------------------------------
  Cycle       Energy         DIIS error
 ---------------------------------------
    1   -1314.1653677080      1.67e-05  
    2   -1314.1653683811      5.94e-06  
    3   -1314.1653684680      4.41e-06  
    4   -1314.1653685052      9.09e-07  
    5   -1314.1653685100      2.00e-07  
    6   -1314.1653685102      5.80e-08  
    7   -1314.1653685102      1.90e-08  
    8   -1314.1653685102      7.43e-09  Convergence criterion met
 ---------------------------------------
 SCF time:   CPU 3.92s  wall 1.00s 
 SCF   energy in the final basis set =    -1314.1653685102
 Total energy in the final basis set =    -1314.1653685102


 ------------------------------------------------------------------------------

   CCMAN2: suite of methods based on coupled cluster
           and equation of motion theories.

   Components:
   * libvmm-1.3-trunk
     by Evgeny Epifanovsky, Ilya Kaliman.
   * libtensor-2.5-trunk
     by Evgeny Epifanovsky, Michael Wormit, Dmitry Zuev, Sam Manzer, 
        Ilya Kaliman.
   * libcc-2.5-trunk
     by Evgeny Epifanovsky, Arik Landau, Tomasz Kus, Kirill Khistyaev, 
        Dmitry Zuev, Prashant Manohar, Xintian Feng, Anna Krylov, 
        Matthew Goldey, Alec White, Thomas Jagau, Kaushik Nanda, 
        Anastasia Gunina, Alexander Kunitsa, Joonho Lee.

   CCMAN original authors:
   Anna I. Krylov, C. David Sherrill, Steven R. Gwaltney,
   Edward F. C. Byrd (2000)
   Sergey V. Levchenko, Lyudmila V. Slipchenko, Tao Wang,
   Ana-Maria C. Cristian (2003)
   Piotr A. Pieniazek, C. Melania Oana, Evgeny Epifanovsky (2007)
   Prashant Manohar (2009)

 ------------------------------------------------------------------------------


 Allocating and initializing 30808MB of RAM...
 Calculation will run on 4 cores.


 Alpha MOs, Restricted
 -- Occupied --                  
-104.89 -104.86  -80.07  -15.65  -10.61  -10.58   -8.08   -8.08
  1 A'    2 A'    3 A'    4 A'    5 A'    6 A'    7 A'    1 A"                 
 -8.077  -8.053  -8.050  -8.050  -7.606  -5.499  -5.497  -5.496
  8 A'    9 A'    2 A"   10 A'   11 A'   12 A'    3 A"   13 A'                 
 -1.270  -1.133  -1.051  -0.759  -0.634  -0.593  -0.570  -0.501
 14 A'   15 A'   16 A'   17 A'   18 A'   19 A'    4 A"    5 A"                 
 -0.493  -0.453  -0.431  -0.413
 20 A'   21 A'   22 A'    6 A"                                                 
 -- Virtual --                   
  0.007   0.051   0.058   0.076   0.084   0.091   0.118   0.127
  7 A"   23 A'   24 A'   25 A'    8 A"   26 A'   27 A'   28 A'                 
  0.137   0.137   0.147   0.163   0.189   0.193   0.230   0.242
  9 A"   29 A'   10 A"   30 A'   31 A'   32 A'   33 A'   34 A'                 
  0.259   0.260   0.293   0.352   0.379   0.385   0.474   0.535
 11 A"   35 A'   36 A'   37 A'   38 A'   12 A"   39 A'   40 A'                 
  0.569   0.583   0.587   0.610   0.654   0.791   0.811   0.852
 41 A'   13 A"   42 A'   14 A"   43 A'   44 A'   15 A"   45 A'                 
  0.868   0.873   0.943   0.962   1.086   1.114   1.122   1.126
 16 A"   46 A'   47 A'   17 A"   48 A'   18 A"   49 A'   19 A"                 
  1.132   1.148   1.158   1.181   1.184   1.229   1.287   1.322
 50 A'   51 A'   52 A'   53 A'   20 A"   21 A"   54 A'   55 A'                 
  1.389   1.487   1.490   1.781   1.865   2.000   2.258   2.322
 56 A'   57 A'   58 A'   22 A"   59 A'   60 A'   23 A"   61 A'                 
  2.397   2.569   2.601   2.622   2.636   2.642   2.736   2.926
 24 A"   62 A'   25 A"   63 A'   26 A"   64 A'   65 A'   66 A'                 
  3.019   4.241   4.318   4.551   7.514  10.349  10.351  14.702
 67 A'   27 A"   68 A'   69 A'   70 A'   71 A'   72 A'   28 A"                 
 14.805  14.911  26.635  26.672  26.707  26.724  27.009  27.081
 73 A'   74 A'   29 A"   30 A"   75 A'   76 A'   77 A'   78 A'                 
 36.678 166.138 219.191 219.206
 79 A'   80 A'   81 A'   82 A'                                                 

 Beta MOs, Restricted
 -- Occupied --                  
-104.89 -104.86  -80.07  -15.65  -10.61  -10.58   -8.08   -8.08
  1 A'    2 A'    3 A'    4 A'    5 A'    6 A'    7 A'    1 A"                 
 -8.077  -8.053  -8.050  -8.050  -7.606  -5.499  -5.497  -5.496
  8 A'    9 A'    2 A"   10 A'   11 A'   12 A'    3 A"   13 A'                 
 -1.270  -1.133  -1.051  -0.759  -0.634  -0.593  -0.570  -0.501
 14 A'   15 A'   16 A'   17 A'   18 A'   19 A'    4 A"    5 A"                 
 -0.493  -0.453  -0.431  -0.413
 20 A'   21 A'   22 A'    6 A"                                                 
 -- Virtual --                   
  0.007   0.051   0.058   0.076   0.084   0.091   0.118   0.127
  7 A"   23 A'   24 A'   25 A'    8 A"   26 A'   27 A'   28 A'                 
  0.137   0.137   0.147   0.163   0.189   0.193   0.230   0.242
  9 A"   29 A'   10 A"   30 A'   31 A'   32 A'   33 A'   34 A'                 
  0.259   0.260   0.293   0.352   0.379   0.385   0.474   0.535
 11 A"   35 A'   36 A'   37 A'   38 A'   12 A"   39 A'   40 A'                 
  0.569   0.583   0.587   0.610   0.654   0.791   0.811   0.852
 41 A'   13 A"   42 A'   14 A"   43 A'   44 A'   15 A"   45 A'                 
  0.868   0.873   0.943   0.962   1.086   1.114   1.122   1.126
 16 A"   46 A'   47 A'   17 A"   48 A'   18 A"   49 A'   19 A"                 
  1.132   1.148   1.158   1.181   1.184   1.229   1.287   1.322
 50 A'   51 A'   52 A'   53 A'   20 A"   21 A"   54 A'   55 A'                 
  1.389   1.487   1.490   1.781   1.865   2.000   2.258   2.322
 56 A'   57 A'   58 A'   22 A"   59 A'   60 A'   23 A"   61 A'                 
  2.397   2.569   2.601   2.622   2.636   2.642   2.736   2.926
 24 A"   62 A'   25 A"   63 A'   26 A"   64 A'   65 A'   66 A'                 
  3.019   4.241   4.318   4.551   7.514  10.349  10.351  14.702
 67 A'   27 A"   68 A'   69 A'   70 A'   71 A'   72 A'   28 A"                 
 14.805  14.911  26.635  26.672  26.707  26.724  27.009  27.081
 73 A'   74 A'   29 A"   30 A"   75 A'   76 A'   77 A'   78 A'                 
 36.678 166.138 219.191 219.206
 79 A'   80 A'   81 A'   82 A'                                                 

 Occupation and symmetry of molecular orbitals

 Point group: Cs (2 irreducible representations).

                           A'   A"    All 
 ------------------------------------------
 All molecular orbitals:
  - Alpha                  82   30    112 
  - Beta                   82   30    112 
 ------------------------------------------
 Alpha orbitals:
  - Frozen occupied        13   3     16  
  - Active occupied        9    3     12  
  - Active virtual         60   24    84  
  - Frozen virtual         0    0     0   
 ------------------------------------------
 Beta orbitals:
  - Frozen occupied        13   3     16  
  - Active occupied        9    3     12  
  - Active virtual         60   24    84  
  - Frozen virtual         0    0     0   
 ------------------------------------------

 Import integrals:   CPU 0.00 s  wall 0.00 s

 Import integrals:   CPU 19.20 s  wall 5.29 s

 MP2 amplitudes:   CPU 0.09 s  wall 0.08 s

Running a double precision version
           CCSD T amplitudes will be solved using DIIS.

           Start     Size      MaxIter   EConv     TConv     
           3         7         100       1.00e-07  1.00e-05  
 ------------------------------------------------------------------------------
           Energy (a.u.)   Ediff      Tdiff       Comment
 ------------------------------------------------------------------------------
         -1314.73390127                           
     1   -1314.73909624   5.19e-03   7.60e-01     
     2   -1314.76006572   2.10e-02   1.07e-01     
     3   -1314.75961055   4.55e-04   4.68e-02     
     4   -1314.76189473   2.28e-03   1.52e-02     Switched to DIIS steps.
     5   -1314.76277359   8.79e-04   1.20e-02     
     6   -1314.76282180   4.82e-05   2.49e-03     
     7   -1314.76282620   4.40e-06   1.31e-03     
     8   -1314.76283082   4.62e-06   3.51e-04     
     9   -1314.76283249   1.67e-06   1.86e-04     
    10   -1314.76283251   1.53e-08   5.64e-05     
    11   -1314.76283249   2.05e-08   2.48e-05     
    12   -1314.76283248   8.53e-09   9.42e-06     
 ------------------------------------------------------------------------------
         -1314.76283248                           CCSD T converged.

End of double precision
 SCF energy                 = -1314.16536851
 MP2 energy                 = -1314.73390127
 CCSD correlation energy     =    -0.59746397
 CCSD total energy           = -1314.76283248

 CCSD  T1^2 = 0.0146  T2^2 = 0.2596  Leading amplitudes:

 Amplitude    Orbitals with energies
 -0.0318       5 (A") A                  ->    7 (A") A                   
              -0.5013                          0.0066                     
 -0.0318       5 (A") B                  ->    7 (A") B                   
              -0.5013                          0.0066                     
 -0.0279       6 (A") A                  ->    7 (A") A                   
              -0.4127                          0.0066                     
 -0.0279       6 (A") B                  ->    7 (A") B                   
              -0.4127                          0.0066                     

 Amplitude    Orbitals with energies
 -0.0839       6 (A") A      6 (A") B    ->    7 (A") A      7 (A") B     
              -0.4127       -0.4127            0.0066        0.0066       
  0.0839       6 (A") A      6 (A") B    ->    7 (A") B      7 (A") A     
              -0.4127       -0.4127            0.0066        0.0066       
  0.0839       6 (A") B      6 (A") A    ->    7 (A") A      7 (A") B     
              -0.4127       -0.4127            0.0066        0.0066       
 -0.0839       6 (A") B      6 (A") A    ->    7 (A") B      7 (A") A     
              -0.4127       -0.4127            0.0066        0.0066       

 Computing CCSD intemediates for later calculations in double precision
 Finished.

Running a double precision version
           CCSD Lambda amplitudes will be solved using DIIS.
           Start     Size      MaxIter   EConv     LConv     
           3         7         100       1.00e-07  1.00e-05  
 ------------------------------------------------------------------------------
            Enorm      Ldiff       Comment
 ------------------------------------------------------------------------------
     1     5.36e-02   4.01e-02     
     2     1.50e-02   6.16e-03     
     3     6.54e-03   1.90e-03     
     4     3.87e-03   1.30e-03     Switched to DIIS steps.
     5     1.16e-03   7.35e-04     
     6     5.16e-04   1.86e-04     
     7     1.69e-04   4.95e-05     
     8     7.61e-05   2.54e-06     
     9     2.75e-05   1.23e-06     
    10     1.27e-05   2.61e-07     
    11     5.34e-06   6.47e-08     
    12     2.73e-06   3.91e-08     
    13     1.19e-06   9.07e-08     
    14     5.19e-07   3.88e-10     
    15     2.54e-07   3.44e-08     
    16     1.07e-07   1.16e-08     
    17     5.39e-08   5.86e-09     
 ------------------------------------------------------------------------------
                                   CCSD Lambda converged.

 Computing density matrices in double precision...
           Orbital response amplitudes will be solved using DIIS.
           Start     Size      MaxIter   EConv     LConv     
           3         7         100       1.00e-06  1.00e-06  
 ------------------------------------------------------------------------------
            Enorm      Ldiff       Comment
 ------------------------------------------------------------------------------
     1     7.72e-02   6.27e-03     
     2     3.97e-02   1.92e-02     
     3     2.75e-02   9.85e-03     
     4     4.48e-03   6.94e-03     Switched to DIIS steps.
     5     2.16e-03   9.57e-05     
     6     7.22e-04   4.07e-04     
     7     4.53e-04   1.23e-04     
     8     7.86e-05   9.72e-05     
     9     3.48e-05   6.12e-07     
    10     7.97e-06   4.93e-06     
    11     1.44e-06   1.50e-07     
    12     3.16e-07   6.59e-08     
 ------------------------------------------------------------------------------
                                   Orbital response converged.

 Computing density matrices... Done.
 CCSD calculation:   CPU 157.62 s  wall 42.37 s

 Transferring MO TPDM to AO TPDM
 Transferring g2_o1o1o1o1
 Transferring g2_o1o1o1v1
 Transferring g2_o1o1v1v1
 Transferring g2_o1v1o1v1
 Transferring g2_o1v1v1v1
 Transferring g2_v1v1v1v1
 Adding separable TPDM
 Computing TPDM gradient
 --------------------------------------------------------
 2e gradient
  Atom          X               Y               Z
 --------------------------------------------------------
    1        -12.693737       21.421645        0.000000  
    2         12.469575        9.676860       -0.000000  
    3         18.412547      -13.774970       -0.000000  
    4        -18.188385      -17.323536       -0.000000  
 --------------------------------------------------------
 --------------------------------------------------------
 Final gradient
  Atom          X               Y               Z
 --------------------------------------------------------
    1        -12.693737       21.421645        0.000000  
    2         12.469575        9.676860       -0.000000  
    3         18.412547      -13.774970       -0.000000  
    4        -18.188385      -17.323536       -0.000000  
 --------------------------------------------------------
 Analytic gradient from two-electron contribution:   CPU 133.75 s  wall 48.91 s

 Total ccman2 time:   CPU 313.36 s  wall 97.66 s


 --------------------------------------------------------------
             Orbital Energies (a.u.) and Symmetries
 --------------------------------------------------------------

 Alpha MOs, Restricted
 -- Occupied --                  
-104.89 -104.86  -80.07  -15.65  -10.61  -10.58   -8.08   -8.08
  1 A'    2 A'    3 A'    4 A'    5 A'    6 A'    7 A'    8 A'                 
 -8.053  -8.050  -7.606  -5.499  -5.496  -8.077  -8.050  -5.497
  9 A'   10 A'   11 A'   12 A'   13 A'    1 A"    2 A"    3 A"                 
 -1.270  -1.133  -1.051  -0.759  -0.634  -0.593  -0.493  -0.453
 14 A'   15 A'   16 A'   17 A'   18 A'   19 A'   20 A'   21 A'                 
 -0.431  -0.570  -0.501  -0.413
 22 A'    4 A"    5 A"    6 A"                                                 
 -- Virtual --                   
  0.051   0.058   0.076   0.091   0.118   0.127   0.137   0.163
 23 A'   24 A'   25 A'   26 A'   27 A'   28 A'   29 A'   30 A'                 
  0.189   0.193   0.230   0.242   0.260   0.293   0.352   0.379
 31 A'   32 A'   33 A'   34 A'   35 A'   36 A'   37 A'   38 A'                 
  0.474   0.535   0.569   0.587   0.654   0.791   0.852   0.873
 39 A'   40 A'   41 A'   42 A'   43 A'   44 A'   45 A'   46 A'                 
  0.943   1.086   1.122   1.132   1.148   1.158   1.181   1.287
 47 A'   48 A'   49 A'   50 A'   51 A'   52 A'   53 A'   54 A'                 
  1.322   1.389   1.487   1.490   1.865   2.000   2.322   2.569
 55 A'   56 A'   57 A'   58 A'   59 A'   60 A'   61 A'   62 A'                 
  2.622   2.642   2.736   2.926   3.019   4.318   4.551   7.514
 63 A'   64 A'   65 A'   66 A'   67 A'   68 A'   69 A'   70 A'                 
 10.349  10.351  14.805  14.911  26.707  26.724  27.009  27.081
 71 A'   72 A'   73 A'   74 A'   75 A'   76 A'   77 A'   78 A'                 
 36.678 166.138 219.191 219.206   0.007   0.084   0.137   0.147
 79 A'   80 A'   81 A'   82 A'    7 A"    8 A"    9 A"   10 A"                 
  0.259   0.385   0.583   0.610   0.811   0.868   0.962   1.114
 11 A"   12 A"   13 A"   14 A"   15 A"   16 A"   17 A"   18 A"                 
  1.126   1.184   1.229   1.781   2.258   2.397   2.601   2.636
 19 A"   20 A"   21 A"   22 A"   23 A"   24 A"   25 A"   26 A"                 
  4.241  14.702  26.635  26.672
 27 A"   28 A"   29 A"   30 A"                                                 

 Beta MOs, Restricted
 -- Occupied --                  
-104.89 -104.86  -80.07  -15.65  -10.61  -10.58   -8.08   -8.08
  1 A'    2 A'    3 A'    4 A'    5 A'    6 A'    7 A'    8 A'                 
 -8.053  -8.050  -7.606  -5.499  -5.496  -8.077  -8.050  -5.497
  9 A'   10 A'   11 A'   12 A'   13 A'    1 A"    2 A"    3 A"                 
 -1.270  -1.133  -1.051  -0.759  -0.634  -0.593  -0.493  -0.453
 14 A'   15 A'   16 A'   17 A'   18 A'   19 A'   20 A'   21 A'                 
 -0.431  -0.570  -0.501  -0.413
 22 A'    4 A"    5 A"    6 A"                                                 
 -- Virtual --                   
  0.051   0.058   0.076   0.091   0.118   0.127   0.137   0.163
 23 A'   24 A'   25 A'   26 A'   27 A'   28 A'   29 A'   30 A'                 
  0.189   0.193   0.230   0.242   0.260   0.293   0.352   0.379
 31 A'   32 A'   33 A'   34 A'   35 A'   36 A'   37 A'   38 A'                 
  0.474   0.535   0.569   0.587   0.654   0.791   0.852   0.873
 39 A'   40 A'   41 A'   42 A'   43 A'   44 A'   45 A'   46 A'                 
  0.943   1.086   1.122   1.132   1.148   1.158   1.181   1.287
 47 A'   48 A'   49 A'   50 A'   51 A'   52 A'   53 A'   54 A'                 
  1.322   1.389   1.487   1.490   1.865   2.000   2.322   2.569
 55 A'   56 A'   57 A'   58 A'   59 A'   60 A'   61 A'   62 A'                 
  2.622   2.642   2.736   2.926   3.019   4.318   4.551   7.514
 63 A'   64 A'   65 A'   66 A'   67 A'   68 A'   69 A'   70 A'                 
 10.349  10.351  14.805  14.911  26.707  26.724  27.009  27.081
 71 A'   72 A'   73 A'   74 A'   75 A'   76 A'   77 A'   78 A'                 
 36.678 166.138 219.191 219.206   0.007   0.084   0.137   0.147
 79 A'   80 A'   81 A'   82 A'    7 A"    8 A"    9 A"   10 A"                 
  0.259   0.385   0.583   0.610   0.811   0.868   0.962   1.114
 11 A"   12 A"   13 A"   14 A"   15 A"   16 A"   17 A"   18 A"                 
  1.126   1.184   1.229   1.781   2.258   2.397   2.601   2.636
 19 A"   20 A"   21 A"   22 A"   23 A"   24 A"   25 A"   26 A"                 
  4.241  14.702  26.635  26.672
 27 A"   28 A"   29 A"   30 A"                                                 
 --------------------------------------------------------------

          Ground-State Mulliken Net Atomic Charges

     Atom                 Charge (a.u.)
  ----------------------------------------
      1 P                     0.325120
      2 N                    -0.151864
      3 Cl                    0.002011
      4 Cl                   -0.175267
  ----------------------------------------
  Sum of atomic charges =    -0.000000

 -----------------------------------------------------------------
                    Cartesian Multipole Moments
 -----------------------------------------------------------------
    Charge (ESU x 10^10)
                -0.0000
    Dipole Moment (Debye)
         X       0.6761      Y      -0.5097      Z       0.0000
       Tot       0.8467
    Quadrupole Moments (Debye-Ang)
        XX     -45.5765     XY      -4.0649     YY     -44.2107
        XZ       0.0000     YZ       0.0000     ZZ     -42.9663
    Octopole Moments (Debye-Ang^2)
       XXX      -5.4549    XXY       5.3714    XYY       0.0694
       YYY       9.2567    XXZ       0.0000    XYZ       0.0000
       YYZ       0.0000    XZZ      -0.0151    YZZ       0.4591
       ZZZ       0.0000
    Hexadecapole Moments (Debye-Ang^3)
      XXXX    -564.5719   XXXY     -10.5850   XXYY    -128.1625
      XYYY      -2.5972   YYYY    -236.8687   XXXZ       0.0000
      XXYZ       0.0000   XYYZ       0.0000   YYYZ       0.0000
      XXZZ    -103.8069   XYZZ      -0.2535   YYZZ     -48.7455
      XZZZ       0.0000   YZZZ       0.0000   ZZZZ     -52.0874
 -----------------------------------------------------------------
 DrvMan completing analytic gradient of the correlated energy
 Correlated dipole moment
            1
    1   0.2659946
    2  -0.2005468
    3   0.0000000
 Energy read as -1314.762832479
 Full Analytical Gradient: (in a.u., or Hartree/Bohr)
             1             2             3             4
    1    0.00002384   -0.00002059    0.00000152   -0.00000477
    2    0.00001206    0.00001013   -0.00000774   -0.00001445
    3   -0.00000000    0.00000000    0.00000000    0.00000000
 Gradient time:  CPU 0.78 s  wall 0.82 s
 Geometry Optimization Parameters
   NAtoms,    NIC,     NZ,  NCons,   NDum,   NFix, NCnnct, MaxDiis
        4      14       4       0       0       0       0       0

 Cartesian Hessian Update
 Hessian Updated using BFGS Update


** GEOMETRY OPTIMIZATION IN DELOCALIZED INTERNAL COORDINATES **
   Searching for a Minimum

   Optimization Cycle:   6

                       Coordinates (Angstroms)
     ATOM                X               Y               Z
      1  P         0.6463977785   -1.0811286735    0.0000000000
      2  N        -0.9027069645   -0.8795433941    0.0000000000
      3  Cl       -1.8125080553    0.5537291643    0.0000000000
      4  Cl        1.6105717660    0.7671963023    0.0000000000
   Point Group: cs    Number of degrees of freedom:     5


   Energy is  -1314.762832479

 Hessian Updated using BFGS Update

  5 Hessian modes will be used to form the next step
  Hessian Eigenvalues:
     0.116618    0.168097    0.282983    0.316848    0.596325

 Minimum Search - Taking Simple RFO Step
 Searching for Lamda that Minimizes Along All modes
 Value Taken    Lamda =   0.00000000
 Step Taken.  Stepsize is  0.000117

                             Maximum     Tolerance    Cnvgd?
         Gradient           0.000022      0.000300     YES
         Displacement       0.000071      0.001200     YES
         Energy change     -0.000000      0.000001     YES


                       Distance Matrix (Angstroms)
             P (  1)   N (  2)   Cl(  3)
   N (  2)  1.562166
   Cl(  3)  2.952792  1.697648
   Cl(  4)  2.084691  3.004717  3.429729

 Final energy is   -1314.7628324792727     


 ******************************
 **  OPTIMIZATION CONVERGED  **
 ******************************

                       Coordinates (Angstroms)
     ATOM                X               Y               Z
      1  P         0.6463977785   -1.0811286735    0.0000000000
      2  N        -0.9027069645   -0.8795433941    0.0000000000
      3  Cl       -1.8125080553    0.5537291643    0.0000000000
      4  Cl        1.6105717660    0.7671963023    0.0000000000

Z-matrix Print:
$molecule
0 1
P 
N  1 1.562166
Cl 2 1.697648 1 129.820478
Cl 1 2.084691 2 110.134435 3 -0.000000 0
$end


 --------------------------------------------------------------
             Orbital Energies (a.u.) and Symmetries
 --------------------------------------------------------------

 Alpha MOs, Restricted
 -- Occupied --                  
-104.89 -104.86  -80.07  -15.65  -10.61  -10.58   -8.08   -8.08
  1 A'    2 A'    3 A'    4 A'    5 A'    6 A'    7 A'    8 A'                 
 -8.053  -8.050  -7.606  -5.499  -5.496  -8.077  -8.050  -5.497
  9 A'   10 A'   11 A'   12 A'   13 A'    1 A"    2 A"    3 A"                 
 -1.270  -1.133  -1.051  -0.759  -0.634  -0.593  -0.493  -0.453
 14 A'   15 A'   16 A'   17 A'   18 A'   19 A'   20 A'   21 A'                 
 -0.431  -0.570  -0.501  -0.413
 22 A'    4 A"    5 A"    6 A"                                                 
 -- Virtual --                   
  0.051   0.058   0.076   0.091   0.118   0.127   0.137   0.163
 23 A'   24 A'   25 A'   26 A'   27 A'   28 A'   29 A'   30 A'                 
  0.189   0.193   0.230   0.242   0.260   0.293   0.352   0.379
 31 A'   32 A'   33 A'   34 A'   35 A'   36 A'   37 A'   38 A'                 
  0.474   0.535   0.569   0.587   0.654   0.791   0.852   0.873
 39 A'   40 A'   41 A'   42 A'   43 A'   44 A'   45 A'   46 A'                 
  0.943   1.086   1.122   1.132   1.148   1.158   1.181   1.287
 47 A'   48 A'   49 A'   50 A'   51 A'   52 A'   53 A'   54 A'                 
  1.322   1.389   1.487   1.490   1.865   2.000   2.322   2.569
 55 A'   56 A'   57 A'   58 A'   59 A'   60 A'   61 A'   62 A'                 
  2.622   2.642   2.736   2.926   3.019   4.318   4.551   7.514
 63 A'   64 A'   65 A'   66 A'   67 A'   68 A'   69 A'   70 A'                 
 10.349  10.351  14.805  14.911  26.707  26.724  27.009  27.081
 71 A'   72 A'   73 A'   74 A'   75 A'   76 A'   77 A'   78 A'                 
 36.678 166.138 219.191 219.206   0.007   0.084   0.137   0.147
 79 A'   80 A'   81 A'   82 A'    7 A"    8 A"    9 A"   10 A"                 
  0.259   0.385   0.583   0.610   0.811   0.868   0.962   1.114
 11 A"   12 A"   13 A"   14 A"   15 A"   16 A"   17 A"   18 A"                 
  1.126   1.184   1.229   1.781   2.258   2.397   2.601   2.636
 19 A"   20 A"   21 A"   22 A"   23 A"   24 A"   25 A"   26 A"                 
  4.241  14.702  26.635  26.672
 27 A"   28 A"   29 A"   30 A"                                                 

 Beta MOs, Restricted
 -- Occupied --                  
-104.89 -104.86  -80.07  -15.65  -10.61  -10.58   -8.08   -8.08
  1 A'    2 A'    3 A'    4 A'    5 A'    6 A'    7 A'    8 A'                 
 -8.053  -8.050  -7.606  -5.499  -5.496  -8.077  -8.050  -5.497
  9 A'   10 A'   11 A'   12 A'   13 A'    1 A"    2 A"    3 A"                 
 -1.270  -1.133  -1.051  -0.759  -0.634  -0.593  -0.493  -0.453
 14 A'   15 A'   16 A'   17 A'   18 A'   19 A'   20 A'   21 A'                 
 -0.431  -0.570  -0.501  -0.413
 22 A'    4 A"    5 A"    6 A"                                                 
 -- Virtual --                   
  0.051   0.058   0.076   0.091   0.118   0.127   0.137   0.163
 23 A'   24 A'   25 A'   26 A'   27 A'   28 A'   29 A'   30 A'                 
  0.189   0.193   0.230   0.242   0.260   0.293   0.352   0.379
 31 A'   32 A'   33 A'   34 A'   35 A'   36 A'   37 A'   38 A'                 
  0.474   0.535   0.569   0.587   0.654   0.791   0.852   0.873
 39 A'   40 A'   41 A'   42 A'   43 A'   44 A'   45 A'   46 A'                 
  0.943   1.086   1.122   1.132   1.148   1.158   1.181   1.287
 47 A'   48 A'   49 A'   50 A'   51 A'   52 A'   53 A'   54 A'                 
  1.322   1.389   1.487   1.490   1.865   2.000   2.322   2.569
 55 A'   56 A'   57 A'   58 A'   59 A'   60 A'   61 A'   62 A'                 
  2.622   2.642   2.736   2.926   3.019   4.318   4.551   7.514
 63 A'   64 A'   65 A'   66 A'   67 A'   68 A'   69 A'   70 A'                 
 10.349  10.351  14.805  14.911  26.707  26.724  27.009  27.081
 71 A'   72 A'   73 A'   74 A'   75 A'   76 A'   77 A'   78 A'                 
 36.678 166.138 219.191 219.206   0.007   0.084   0.137   0.147
 79 A'   80 A'   81 A'   82 A'    7 A"    8 A"    9 A"   10 A"                 
  0.259   0.385   0.583   0.610   0.811   0.868   0.962   1.114
 11 A"   12 A"   13 A"   14 A"   15 A"   16 A"   17 A"   18 A"                 
  1.126   1.184   1.229   1.781   2.258   2.397   2.601   2.636
 19 A"   20 A"   21 A"   22 A"   23 A"   24 A"   25 A"   26 A"                 
  4.241  14.702  26.635  26.672
 27 A"   28 A"   29 A"   30 A"                                                 
 --------------------------------------------------------------

          Ground-State Mulliken Net Atomic Charges

     Atom                 Charge (a.u.)
  ----------------------------------------
      1 P                     0.325120
      2 N                    -0.151864
      3 Cl                    0.002011
      4 Cl                   -0.175267
  ----------------------------------------
  Sum of atomic charges =    -0.000000

 -----------------------------------------------------------------
                    Cartesian Multipole Moments
 -----------------------------------------------------------------
    Charge (ESU x 10^10)
                -0.0000
    Dipole Moment (Debye)
         X       0.6761      Y      -0.5097      Z       0.0000
       Tot       0.8467
    Quadrupole Moments (Debye-Ang)
        XX     -45.5765     XY      -4.0649     YY     -44.2107
        XZ       0.0000     YZ       0.0000     ZZ     -42.9663
    Octopole Moments (Debye-Ang^2)
       XXX      -5.4549    XXY       5.3714    XYY       0.0694
       YYY       9.2567    XXZ       0.0000    XYZ       0.0000
       YYZ       0.0000    XZZ      -0.0151    YZZ       0.4591
       ZZZ       0.0000
    Hexadecapole Moments (Debye-Ang^3)
      XXXX    -564.5719   XXXY     -10.5850   XXYY    -128.1625
      XYYY      -2.5972   YYYY    -236.8687   XXXZ       0.0000
      XXYZ       0.0000   XYYZ       0.0000   YYYZ       0.0000
      XXZZ    -103.8069   XYZZ      -0.2535   YYZZ     -48.7455
      XZZZ       0.0000   YZZZ       0.0000   ZZZZ     -52.0874
 -----------------------------------------------------------------
Archival summary:
1\1\garfield\OPT\ProcedureUnspecified\BasisUnspecified\l211\taweetha\ThuNov2901:21:232018ThuNov2901:21:232018\0\\#,OPT,ProcedureUnspecified,BasisUnspecified,\\0,1\P\N,1,1.56217\Cl,2,1.69765,1,129.82\Cl,1,2.08469,2,110.134,3,-0,0\\HF=-1314.16537\\@

 Total job time:  651.97s(wall), 1974.34s(cpu) 
 Thu Nov 29 01:21:23 2018

        *************************************************************
        *                                                           *
        *  Thank you very much for using Q-Chem.  Have a nice day.  *
        *                                                           *
        *************************************************************
