# Supplementary material for: Geometric and energetic data from ab initio calculations of haloethene, haloimine, halomethylenephosphine, haloiminophosphine, halodiazene, halodiphosphene and halocyclopropane
Source: Data Brief. 2019 Nov 2;27:104738. doi: 10.1016/j.dib.2019.104738 (PMC6861602; doi:10.1016/j.dib.2019.104738)
Supplement: Multimedia component 7 [file mmc7.zip › NP/CCSD/ClENPEBr.out]

Q-Chem Developer Version!
                  Welcome to Q-Chem
     A Quantum Leap Into The Future Of Chemistry


 Q-Chem 5.1, Q-Chem, Inc., Pleasanton, CA (2018)

 Yihan Shao,  Zhengting Gan,  E. Epifanovsky,  A. T. B. Gilbert,  M. Wormit,  
 J. Kussmann,  A. W. Lange,  A. Behn,  Jia Deng,  Xintian Feng,  D. Ghosh,  
 M. Goldey,  P. R. Horn,  L. D. Jacobson,  I. Kaliman,  T. Kus,  A. Landau,  
 Jie Liu,  E. I. Proynov,  R. M. Richard,  R. P. Steele,  E. J. Sundstrom,  
 H. L. Woodcock III,  P. M. Zimmerman,  D. Zuev,  B. Albrecht,  E. Alguire,  
 S. A. Baeppler,  D. Barton,  Z. Benda,  Y. A. Bernard,  E. J. Berquist,  
 K. B. Bravaya,  H. Burton,  D. Casanova,  Chun-Min Chang,  Yunqing Chen,  
 A. Chien,  K. D. Closser,  M. P. Coons,  S. Coriani,  S. Dasgupta,  
 A. L. Dempwolff,  M. Diedenhofen,  Hainam Do,  R. G. Edgar,  Po-Tung Fang,  
 S. Faraji,  S. Fatehi,  Qingguo Feng,  K. D. Fenk,  J. Fosso-Tande,  
 Qinghui Ge,  A. Ghysels,  G. Gidofalvi,  J. Gomes,  J. Gonthier,  A. Gunina,  
 D. Hait,  M. W. D. Hanson-Heine,  P. H. P. Harbach,  A. W. Hauser,  
 J. E. Herr,  E. G. Hohenstein,  Z. C. Holden,  Kerwin Hui,  B. C. Huynh,  
 T.-C. Jagau,  Hyunjun Ji,  B. Kaduk,  K. Khistyaev,  Jaehoon Kim,  
 P. Klunzinger,  K. Koh,  D. Kosenkov,  L. Koulias,  T. Kowalczyk,  
 C. M. Krauter,  A. Kunitsa,  Ka Un Lao,  A. Laurent,  K. V. Lawler,  
 Joonho Lee,  D. Lefrancois,  S. Lehtola,  D. S. Levine,  Yi-Pei Li,  
 You-Sheng Lin,  Fenglai Liu,  E. Livshits,  A. Luenser,  P. Manohar,  
 E. Mansoor,  S. F. Manzer,  Shan-Ping Mao,  Yuezhi Mao,  N. Mardirossian,  
 A. V. Marenich,  T. Markovich,  L. A. Martinez-Martinez,  S. A. Maurer,  
 N. J. Mayhall,  S. C. McKenzie,  J.-M. Mewes,  A. F. Morrison,  
 J. W. Mullinax,  K. Nanda,  T. S. Nguyen-Beck,  R. Olivares-Amaya,  
 J. A. Parkhill,  T. M. Perrine,  F. Plasser,  P. Pokhilko,  S. Prager,  
 A. Prociuk,  E. Ramos,  D. R. Rehn,  F. Rob,  M. Schneider,  N. Sergueev,  
 S. M. Sharada,  S. Sharma,  D. W. Small,  T. Stauch,  T. Stein,  
 Yu-Chuan Su,  A. J. W. Thom,  A. Tkatchenko,  T. Tsuchimochi,  N. M. Tubman,  
 L. Vogt,  M. L. Vidal,  O. Vydrov,  M. A. Watson,  J. Wenzel,  
 M. de Wergifosse,  T. A. Wesolowski,  A. White,  J. Witte,  A. Yamada,  
 Jun Yang,  K. Yao,  S. Yeganeh,  S. R. Yost,  Zhi-Qiang You,  A. Zech,  
 Igor Ying Zhang,  Xing Zhang,  Yan Zhao,  Ying Zhu,  B. R. Brooks,  
 G. K. L. Chan,  C. J. Cramer,  M. S. Gordon,  W. J. Hehre,  A. Klamt,  
 M. W. Schmidt,  C. D. Sherrill,  D. G. Truhlar,  A. Aspuru-Guzik,  R. Baer,  
 A. T. Bell,  N. A. Besley,  Jeng-Da Chai,  A. E. DePrince, III,  
 R. A. DiStasio Jr.,  A. Dreuw,  B. D. Dunietz,  T. R. Furlani,  
 Chao-Ping Hsu,  Yousung Jung,  Jing Kong,  D. S. Lambrecht,  WanZhen Liang,  
 C. Ochsenfeld,  V. A. Rassolov,  L. V. Slipchenko,  J. E. Subotnik,  
 T. Van Voorhis,  J. M. Herbert,  A. I. Krylov,  P. M. W. Gill,  M. Head-Gordon

 Contributors to earlier versions of Q-Chem not listed above: 
 R. D. Adamson,  B. Austin,  J. Baker,  G. J. O. Beran,  K. Brandhorst,  
 S. T. Brown,  E. F. C. Byrd,  A. K. Chakraborty,  C.-L. Cheng,  
 Siu Hung Chien,  D. M. Chipman,  D. L. Crittenden,  H. Dachsel,  
 R. J. Doerksen,  A. D. Dutoi,  L. Fusti-Molnar,  W. A. Goddard III,  
 A. Golubeva-Zadorozhnaya,  S. R. Gwaltney,  G. Hawkins,  A. Heyden,  
 S. Hirata,  G. Kedziora,  F. J. Keil,  C. Kelley,  Jihan Kim,  R. A. King,  
 R. Z. Khaliullin,  P. P. Korambath,  W. Kurlancheek,  A. M. Lee,  M. S. Lee,  
 S. V. Levchenko,  Ching Yeh Lin,  D. Liotard,  R. C. Lochan,  I. Lotan,  
 P. E. Maslen,  N. Nair,  D. P. O'Neill,  D. Neuhauser,  E. Neuscamman,  
 C. M. Oana,  R. Olson,  B. Peters,  R. Peverati,  P. A. Pieniazek,  
 Y. M. Rhee,  J. Ritchie,  M. A. Rohrdanz,  E. Rosta,  N. J. Russ,  
 H. F. Schaefer III,  N. E. Schultz,  N. Shenvi,  A. C. Simmonett,  A. Sodt,  
 D. Stuck,  K. S. Thanthiriwatte,  V. Vanovschi,  Tao Wang,  A. Warshel,  
 C. F. Williams,  Q. Wu,  X. Xu,  W. Zhang

 Please cite Q-Chem as follows:
 Y. Shao et al., Mol. Phys. 113, 184-215 (2015)
 DOI: 10.1080/00268976.2014.952696

 Q-Chem 5.1.2 for Intel X86 EM64T Linux

 Parts of Q-Chem use Armadillo 8.300.2 (Tropical Shenanigans).
 http://arma.sourceforge.net/

 Q-Chem begins on Thu Nov 29 00:25:01 2018  

Host: 
0

     Scratch files written to /scratch/taweetham/qchem7084//
Input Ideriv = 1
Curr. Ideriv = -1
Max.  Ideriv = 1

Checking the input file for inconsistencies... 	...done.

--------------------------------------------------------------
User input:
--------------------------------------------------------------
Cl=Br_E.out
$molecule
0 1
Br
P  1 2.247668
N  2 1.596111 1 99.833287
Cl 3 1.755973 2 113.658167 1 -180.000000 0
$end

$rem
   JOB_TYPE	OPTIMIZATION
   BASIS	6-311++G**
   METHOD	ccsd
   MEM_TOTAL	31000
   N_FROZEN_CORE      FC
$end


--------------------------------------------------------------
 ----------------------------------------------------------------
             Standard Nuclear Orientation (Angstroms)
    I     Atom           X                Y                Z
 ----------------------------------------------------------------
    1      Br      1.7649713636    -0.1545462291    -0.0000000000
    2      P      -0.2717627314     0.7960986386     0.0000000000
    3      N      -1.1839216889    -0.5136862142    -0.0000000000
    4      Cl     -2.9064767608    -0.1727387095    -0.0000000000
 ----------------------------------------------------------------
 Molecular Point Group                 Cs    NOp =  2
 Largest Abelian Subgroup              Cs    NOp =  2
 Nuclear Repulsion Energy =   353.3888182435 hartrees
 There are       37 alpha and       37 beta electrons
 Requested basis set is 6-311++G(d,p)
 There are 51 shells and 130 basis functions
 Total memory of 31000MB is distributed as follows: 
   QALLOC including MEM_STATIC uses 192MB
   MEM_STATIC is set to 192MB
   CCMAN JOB total memory use is  30808MB
 Warning: actual memory use might exceed 31000MB

 Total QAlloc Memory Limit    192 MB
 Mega-Array Size       188 MB
 MEM_STATIC part       192 MB
 A cutoff of  1.0D-14 yielded   1126 shell pairs
 There are      7811 function pairs (      8564 Cartesian)

 -------------------------------------------------------
 OpenMP Integral Computing Module                       
 Release: version 1.0, May 2013, Q-Chem Inc. Pittsburgh 
 -------------------------------------------------------
 Integral Job Info:
 Integral job number is                      11
 Integral operator is                         1
 short-range coefficients                     0
 long-range coefficients              100000000
 Omega coefficients                           0
 if combine SR and LR in K                    0
 Integral screening is                        0
 Integral computing path is                   2
 max size of driver memory is            800000
 size of driver memory is                593474
 size of scratch memory is             29634545
 max col of scratch BK array               1296
 max len of scratch array in speh3          155
 max len of scratch index in speh4           18
 max int batch size is                      520
 min int batch size is                       52
 fixed nKL is                                45
 max L of basis functions is                  2
 order of int derivative is                   0
 number of shells is                         51
 number of basis is                         136
 number of cartesian basis is               136
 number of contracted shell pairs          1126
 number of primitive shell pairs           3115
 maxK2 (contraction) of shell pair           36
 max number of K2 of shell pair               1
 max number of CS2 of shell pair            138
 max number of PS2 of shell pair            234
 mem total for path MDJ                  517212
 -------------------------------------------------------
 Smallest overlap matrix eigenvalue = 1.08E-03

 Scale SEOQF with 1.000000e-01/1.000000e-01/1.000000e-01

 Standard Electronic Orientation quadrupole field applied
 Nucleus-field energy     =     0.0000000103 hartrees
 Guess from superposition of atomic densities
 Warning:  Energy on first SCF cycle will be non-variational
 SAD guess density has 74.000000 electrons

 -----------------------------------------------------------------------
  General SCF calculation program by
  Eric Jon Sundstrom, Paul Horn, Yuezhi Mao, Dmitri Zuev, Alec White,
  David Stuck, Shaama M.S., Shane Yost, Joonho Lee, David Small,
  Daniel Levine, Susi Lehtola, Hugh Burton, Evgeny Epifanovsky
 -----------------------------------------------------------------------
 Hartree-Fock
 using 4 threads for integral computing
 -------------------------------------------------------
 OpenMP Integral computing Module                
 Release: version 2.0, May 2017, Q-Chem Inc. Pleasanton 
 -------------------------------------------------------
 A restricted SCF calculation will be
 performed using DIIS
 SCF converges when DIIS error is below 1.0e-08
 ---------------------------------------
  Cycle       Energy         DIIS error
 ---------------------------------------
    1   -3427.3856715977      4.07e-02  
    2   -3426.9602958354      4.52e-03  
    3   -3427.0073759418      2.18e-03  
    4   -3427.0186825722      4.90e-04  
    5   -3427.0197379918      2.41e-04  
    6   -3427.0199871035      1.03e-04  
    7   -3427.0200580447      4.74e-05  
    8   -3427.0200799622      3.23e-05  
    9   -3427.0200858387      9.66e-06  
   10   -3427.0200869130      3.53e-06  
   11   -3427.0200870377      1.34e-06  
   12   -3427.0200870529      2.82e-07  
   13   -3427.0200870535      6.57e-08  
   14   -3427.0200870535      2.18e-08  
   15   -3427.0200870536      7.90e-09  Convergence criterion met
 ---------------------------------------
 SCF time:   CPU 11.58s  wall 4.00s 
 SCF   energy in the final basis set =    -3427.0200870536
 Total energy in the final basis set =    -3427.0200870536


 ------------------------------------------------------------------------------

   CCMAN2: suite of methods based on coupled cluster
           and equation of motion theories.

   Components:
   * libvmm-1.3-trunk
     by Evgeny Epifanovsky, Ilya Kaliman.
   * libtensor-2.5-trunk
     by Evgeny Epifanovsky, Michael Wormit, Dmitry Zuev, Sam Manzer, 
        Ilya Kaliman.
   * libcc-2.5-trunk
     by Evgeny Epifanovsky, Arik Landau, Tomasz Kus, Kirill Khistyaev, 
        Dmitry Zuev, Prashant Manohar, Xintian Feng, Anna Krylov, 
        Matthew Goldey, Alec White, Thomas Jagau, Kaushik Nanda, 
        Anastasia Gunina, Alexander Kunitsa, Joonho Lee.

   CCMAN original authors:
   Anna I. Krylov, C. David Sherrill, Steven R. Gwaltney,
   Edward F. C. Byrd (2000)
   Sergey V. Levchenko, Lyudmila V. Slipchenko, Tao Wang,
   Ana-Maria C. Cristian (2003)
   Piotr A. Pieniazek, C. Melania Oana, Evgeny Epifanovsky (2007)
   Prashant Manohar (2009)

 ------------------------------------------------------------------------------


 Allocating and initializing 30808MB of RAM...
 Calculation will run on 4 cores.


 Alpha MOs, Restricted
 -- Occupied --                  
-490.05 -104.88  -80.07  -65.18  -58.54  -58.54  -58.54  -15.66
  1 A'    2 A'    3 A'    4 A'    5 A'    1 A"    6 A'    7 A'                 
-10.607  -9.861  -8.076  -8.072  -8.072  -7.608  -7.474  -7.467
  8 A'    9 A'   10 A'   11 A'    2 A"   12 A'   13 A'    3 A"                 
 -7.466  -5.500  -5.499  -5.499  -3.213  -3.210  -3.209  -3.201
 14 A'   15 A'    4 A"   16 A'   17 A'    5 A"   18 A'    6 A"                 
 -3.201  -1.257  -1.075  -1.014  -0.752  -0.595  -0.591  -0.557
 19 A'   20 A'   21 A'   22 A'   23 A'   24 A'   25 A'    7 A"                 
 -0.472  -0.469  -0.441  -0.418  -0.401
 26 A'    8 A"   27 A'   28 A'    9 A"                                         
 -- Virtual --                   
 -0.006   0.040   0.058   0.076   0.084   0.088   0.096   0.117
 10 A"   29 A'   30 A'   31 A'   11 A"   32 A'   33 A'   34 A'                 
  0.122   0.126   0.137   0.148   0.170   0.196   0.207   0.220
 35 A'   12 A"   36 A'   13 A"   37 A'   38 A'   39 A'   40 A'                 
  0.238   0.255   0.301   0.346   0.378   0.385   0.475   0.520
 14 A"   41 A'   42 A'   43 A'   44 A'   15 A"   45 A'   46 A'                 
  0.556   0.569   0.590   0.603   0.617   0.668   0.730   0.736
 16 A"   47 A'   48 A'   17 A"   49 A'   18 A"   50 A'   51 A'                 
  0.765   0.793   0.818   0.847   0.866   0.891   0.960   0.979
 19 A"   52 A'   53 A'   54 A'   20 A"   55 A'   21 A"   56 A'                 
  0.984   1.106   1.118   1.130   1.162   1.214   1.241   1.279
 22 A"   57 A'   23 A"   58 A'   59 A'   24 A"   60 A'   61 A'                 
  1.322   1.360   1.490   1.770   1.854   1.927   2.249   2.299
 62 A'   63 A'   64 A'   25 A"   65 A'   66 A'   26 A"   27 A"                 
  2.313   2.347   2.393   2.400   2.504   2.626   2.666   2.893
 67 A'   68 A'   69 A'   28 A"   70 A'   29 A"   71 A'   72 A'                 
  3.024   4.230   4.320   4.457   4.530   4.539   4.545   4.614
 73 A'   30 A"   74 A'   75 A'   31 A"   76 A'   32 A"   77 A'                 
  4.754   7.195   7.476   8.200   8.217   8.282  10.346  14.702
 78 A'   79 A'   80 A'   33 A"   81 A'   82 A'   83 A'   34 A"                 
 14.801  14.873  26.647  26.719  27.106  36.669  49.469 166.095
 84 A'   85 A'   35 A"   86 A'   87 A'   88 A'   89 A'   90 A'                 
219.192 293.885 293.900 293.9771028.411
 91 A'   36 A"   92 A'   93 A'   94 A'                                         

 Beta MOs, Restricted
 -- Occupied --                  
-490.05 -104.88  -80.07  -65.18  -58.54  -58.54  -58.54  -15.66
  1 A'    2 A'    3 A'    4 A'    5 A'    1 A"    6 A'    7 A'                 
-10.607  -9.861  -8.076  -8.072  -8.072  -7.608  -7.474  -7.467
  8 A'    9 A'   10 A'   11 A'    2 A"   12 A'   13 A'    3 A"                 
 -7.466  -5.500  -5.499  -5.499  -3.213  -3.210  -3.209  -3.201
 14 A'   15 A'    4 A"   16 A'   17 A'    5 A"   18 A'    6 A"                 
 -3.201  -1.257  -1.075  -1.014  -0.752  -0.595  -0.591  -0.557
 19 A'   20 A'   21 A'   22 A'   23 A'   24 A'   25 A'    7 A"                 
 -0.472  -0.469  -0.441  -0.418  -0.401
 26 A'    8 A"   27 A'   28 A'    9 A"                                         
 -- Virtual --                   
 -0.006   0.040   0.058   0.076   0.084   0.088   0.096   0.117
 10 A"   29 A'   30 A'   31 A'   11 A"   32 A'   33 A'   34 A'                 
  0.122   0.126   0.137   0.148   0.170   0.196   0.207   0.220
 35 A'   12 A"   36 A'   13 A"   37 A'   38 A'   39 A'   40 A'                 
  0.238   0.255   0.301   0.346   0.378   0.385   0.475   0.520
 14 A"   41 A'   42 A'   43 A'   44 A'   15 A"   45 A'   46 A'                 
  0.556   0.569   0.590   0.603   0.617   0.668   0.730   0.736
 16 A"   47 A'   48 A'   17 A"   49 A'   18 A"   50 A'   51 A'                 
  0.765   0.793   0.818   0.847   0.866   0.891   0.960   0.979
 19 A"   52 A'   53 A'   54 A'   20 A"   55 A'   21 A"   56 A'                 
  0.984   1.106   1.118   1.130   1.162   1.214   1.241   1.279
 22 A"   57 A'   23 A"   58 A'   59 A'   24 A"   60 A'   61 A'                 
  1.322   1.360   1.490   1.770   1.854   1.927   2.249   2.299
 62 A'   63 A'   64 A'   25 A"   65 A'   66 A'   26 A"   27 A"                 
  2.313   2.347   2.393   2.400   2.504   2.626   2.666   2.893
 67 A'   68 A'   69 A'   28 A"   70 A'   29 A"   71 A'   72 A'                 
  3.024   4.230   4.320   4.457   4.530   4.539   4.545   4.614
 73 A'   30 A"   74 A'   75 A'   31 A"   76 A'   32 A"   77 A'                 
  4.754   7.195   7.476   8.200   8.217   8.282  10.346  14.702
 78 A'   79 A'   80 A'   33 A"   81 A'   82 A'   83 A'   34 A"                 
 14.801  14.873  26.647  26.719  27.106  36.669  49.469 166.095
 84 A'   85 A'   35 A"   86 A'   87 A'   88 A'   89 A'   90 A'                 
219.192 293.885 293.900 293.9771028.411
 91 A'   36 A"   92 A'   93 A'   94 A'                                         

 Occupation and symmetry of molecular orbitals

 Point group: Cs (2 irreducible representations).

                           A'   A"    All 
 ------------------------------------------
 All molecular orbitals:
  - Alpha                  94   36    130 
  - Beta                   94   36    130 
 ------------------------------------------
 Alpha orbitals:
  - Frozen occupied        16   4     20  
  - Active occupied        12   5     17  
  - Active virtual         66   27    93  
  - Frozen virtual         0    0     0   
 ------------------------------------------
 Beta orbitals:
  - Frozen occupied        16   4     20  
  - Active occupied        12   5     17  
  - Active virtual         66   27    93  
  - Frozen virtual         0    0     0   
 ------------------------------------------

 Import integrals:   CPU 0.00 s  wall 0.00 s

 Import integrals:   CPU 40.29 s  wall 10.92 s

 MP2 amplitudes:   CPU 0.14 s  wall 0.12 s

Running a double precision version
           CCSD T amplitudes will be solved using DIIS.

           Start     Size      MaxIter   EConv     TConv     
           3         7         100       1.00e-07  1.00e-05  
 ------------------------------------------------------------------------------
           Energy (a.u.)   Ediff      Tdiff       Comment
 ------------------------------------------------------------------------------
         -3427.73097445                           
     1   -3427.71859977   1.24e-02   8.02e-01     
     2   -3427.74292462   2.43e-02   1.10e-01     
     3   -3427.74194171   9.83e-04   4.86e-02     
     4   -3427.74439080   2.45e-03   1.46e-02     Switched to DIIS steps.
     5   -3427.74524231   8.52e-04   1.24e-02     
     6   -3427.74526749   2.52e-05   2.53e-03     
     7   -3427.74526655   9.40e-07   1.28e-03     
     8   -3427.74527190   5.35e-06   3.00e-04     
     9   -3427.74527259   6.90e-07   2.02e-04     
    10   -3427.74527217   4.19e-07   6.43e-05     
    11   -3427.74527231   1.42e-07   2.75e-05     
    12   -3427.74527219   1.16e-07   1.13e-05     
    13   -3427.74527219   9.29e-09   3.36e-06     
 ------------------------------------------------------------------------------
         -3427.74527219                           CCSD T converged.

End of double precision
 SCF energy                 = -3427.02008705
 MP2 energy                 = -3427.73097445
 CCSD correlation energy     =    -0.72518513
 CCSD total energy           = -3427.74527219

 CCSD  T1^2 = 0.0131  T2^2 = 0.2817  Leading amplitudes:

 Amplitude    Orbitals with energies
  0.0343       8 (A") A                  ->    10 (A") A                  
              -0.4690                         -0.0059                     
  0.0343       8 (A") B                  ->    10 (A") B                  
              -0.4690                         -0.0059                     
 -0.0231       9 (A") A                  ->    10 (A") A                  
              -0.4012                         -0.0059                     
 -0.0231       9 (A") B                  ->    10 (A") B                  
              -0.4012                         -0.0059                     

 Amplitude    Orbitals with energies
 -0.0794       9 (A") A      9 (A") B    ->    10 (A") A     10 (A") B    
              -0.4012       -0.4012           -0.0059       -0.0059       
  0.0794       9 (A") A      9 (A") B    ->    10 (A") B     10 (A") A    
              -0.4012       -0.4012           -0.0059       -0.0059       
  0.0794       9 (A") B      9 (A") A    ->    10 (A") A     10 (A") B    
              -0.4012       -0.4012           -0.0059       -0.0059       
 -0.0794       9 (A") B      9 (A") A    ->    10 (A") B     10 (A") A    
              -0.4012       -0.4012           -0.0059       -0.0059       

 Computing CCSD intemediates for later calculations in double precision
 Finished.

Running a double precision version
           CCSD Lambda amplitudes will be solved using DIIS.
           Start     Size      MaxIter   EConv     LConv     
           3         7         100       1.00e-07  1.00e-05  
 ------------------------------------------------------------------------------
            Enorm      Ldiff       Comment
 ------------------------------------------------------------------------------
     1     5.64e-02   4.23e-02     
     2     1.46e-02   5.66e-03     
     3     6.25e-03   2.05e-03     
     4     3.60e-03   1.26e-03     Switched to DIIS steps.
     5     1.13e-03   6.68e-04     
     6     5.30e-04   1.81e-04     
     7     1.73e-04   4.43e-05     
     8     7.77e-05   1.23e-06     
     9     2.69e-05   3.41e-06     
    10     1.11e-05   1.15e-06     
    11     4.43e-06   2.30e-07     
    12     1.98e-06   5.01e-08     
    13     9.84e-07   8.01e-08     
    14     4.72e-07   1.02e-08     
    15     2.53e-07   2.65e-08     
    16     1.12e-07   8.22e-09     
    17     5.64e-08   4.37e-09     
 ------------------------------------------------------------------------------
                                   CCSD Lambda converged.

 Computing density matrices in double precision...
           Orbital response amplitudes will be solved using DIIS.
           Start     Size      MaxIter   EConv     LConv     
           3         7         100       1.00e-06  1.00e-06  
 ------------------------------------------------------------------------------
            Enorm      Ldiff       Comment
 ------------------------------------------------------------------------------
     1     1.12e-01   1.01e-03     
     2     1.14e-01   1.39e-04     
     3     1.46e-01   2.59e-02     
     4     2.12e-02   5.96e-02     Switched to DIIS steps.
     5     8.44e-03   7.12e-03     
     6     1.19e-03   4.35e-04     
     7     7.12e-04   3.33e-05     
     8     2.05e-04   1.37e-04     
     9     5.86e-05   7.56e-06     
    10     1.25e-05   6.39e-06     
    11     3.44e-06   8.25e-07     
    12     1.24e-06   5.04e-09     
    13     7.14e-07   3.20e-07     
 ------------------------------------------------------------------------------
                                   Orbital response converged.

 Computing density matrices... Done.
 CCSD calculation:   CPU 451.25 s  wall 118.69 s

 Transferring MO TPDM to AO TPDM
 Transferring g2_o1o1o1o1
 Transferring g2_o1o1o1v1
 Transferring g2_o1o1v1v1
 Transferring g2_o1v1o1v1
 Transferring g2_o1v1v1v1
 Transferring g2_v1v1v1v1
 Adding separable TPDM
 Computing TPDM gradient
 --------------------------------------------------------
 2e gradient
  Atom          X               Y               Z
 --------------------------------------------------------
    1        -42.538210       11.707558        0.000000  
    2         11.705701      -28.164941       -0.000000  
    3          5.594545       16.001544        0.000000  
    4         25.237963        0.455839       -0.000000  
 --------------------------------------------------------
 --------------------------------------------------------
 Final gradient
  Atom          X               Y               Z
 --------------------------------------------------------
    1        -42.538210       11.707558        0.000000  
    2         11.705701      -28.164941       -0.000000  
    3          5.594545       16.001544        0.000000  
    4         25.237963        0.455839       -0.000000  
 --------------------------------------------------------
 Analytic gradient from two-electron contribution:   CPU 249.73 s  wall 89.00 s

 Total ccman2 time:   CPU 745.24 s  wall 220.00 s


 --------------------------------------------------------------
             Orbital Energies (a.u.) and Symmetries
 --------------------------------------------------------------

 Alpha MOs, Restricted
 -- Occupied --                  
-490.05 -104.88  -80.07  -65.18  -58.54  -58.54  -15.66  -10.61
  1 A'    2 A'    3 A'    4 A'    5 A'    6 A'    7 A'    8 A'                 
 -9.861  -8.076  -8.072  -7.608  -7.474  -7.466  -5.500  -5.499
  9 A'   10 A'   11 A'   12 A'   13 A'   14 A'   15 A'   16 A'                 
-58.540  -8.072  -7.467  -5.499  -3.213  -3.209  -3.201  -1.257
  1 A"    2 A"    3 A"    4 A"   17 A'   18 A'   19 A'   20 A'                 
 -1.075  -1.014  -0.752  -0.595  -0.591  -0.472  -0.441  -0.418
 21 A'   22 A'   23 A'   24 A'   25 A'   26 A'   27 A'   28 A'                 
 -3.210  -3.201  -0.557  -0.469  -0.401
  5 A"    6 A"    7 A"    8 A"    9 A"                                         
 -- Virtual --                   
  0.040   0.058   0.076   0.088   0.096   0.117   0.122   0.137
 29 A'   30 A'   31 A'   32 A'   33 A'   34 A'   35 A'   36 A'                 
  0.170   0.196   0.207   0.220   0.255   0.301   0.346   0.378
 37 A'   38 A'   39 A'   40 A'   41 A'   42 A'   43 A'   44 A'                 
  0.475   0.520   0.569   0.590   0.617   0.730   0.736   0.793
 45 A'   46 A'   47 A'   48 A'   49 A'   50 A'   51 A'   52 A'                 
  0.818   0.847   0.891   0.979   1.106   1.130   1.162   1.241
 53 A'   54 A'   55 A'   56 A'   57 A'   58 A'   59 A'   60 A'                 
  1.279   1.322   1.360   1.490   1.854   1.927   2.313   2.347
 61 A'   62 A'   63 A'   64 A'   65 A'   66 A'   67 A'   68 A'                 
  2.393   2.504   2.666   2.893   3.024   4.320   4.457   4.539
 69 A'   70 A'   71 A'   72 A'   73 A'   74 A'   75 A'   76 A'                 
  4.614   4.754   7.195   7.476   8.217   8.282  10.346  14.801
 77 A'   78 A'   79 A'   80 A'   81 A'   82 A'   83 A'   84 A'                 
 14.873  26.719  27.106  36.669  49.469 166.095 219.192 293.900
 85 A'   86 A'   87 A'   88 A'   89 A'   90 A'   91 A'   92 A'                 
293.9771028.411  -0.006   0.084   0.126   0.148   0.238   0.385
 93 A'   94 A'   10 A"   11 A"   12 A"   13 A"   14 A"   15 A"                 
  0.556   0.603   0.668   0.765   0.866   0.960   0.984   1.118
 16 A"   17 A"   18 A"   19 A"   20 A"   21 A"   22 A"   23 A"                 
  1.214   1.770   2.249   2.299   2.400   2.626   4.230   4.530
 24 A"   25 A"   26 A"   27 A"   28 A"   29 A"   30 A"   31 A"                 
  4.545   8.200  14.702  26.647 293.885
 32 A"   33 A"   34 A"   35 A"   36 A"                                         

 Beta MOs, Restricted
 -- Occupied --                  
-490.05 -104.88  -80.07  -65.18  -58.54  -58.54  -15.66  -10.61
  1 A'    2 A'    3 A'    4 A'    5 A'    6 A'    7 A'    8 A'                 
 -9.861  -8.076  -8.072  -7.608  -7.474  -7.466  -5.500  -5.499
  9 A'   10 A'   11 A'   12 A'   13 A'   14 A'   15 A'   16 A'                 
-58.540  -8.072  -7.467  -5.499  -3.213  -3.209  -3.201  -1.257
  1 A"    2 A"    3 A"    4 A"   17 A'   18 A'   19 A'   20 A'                 
 -1.075  -1.014  -0.752  -0.595  -0.591  -0.472  -0.441  -0.418
 21 A'   22 A'   23 A'   24 A'   25 A'   26 A'   27 A'   28 A'                 
 -3.210  -3.201  -0.557  -0.469  -0.401
  5 A"    6 A"    7 A"    8 A"    9 A"                                         
 -- Virtual --                   
  0.040   0.058   0.076   0.088   0.096   0.117   0.122   0.137
 29 A'   30 A'   31 A'   32 A'   33 A'   34 A'   35 A'   36 A'                 
  0.170   0.196   0.207   0.220   0.255   0.301   0.346   0.378
 37 A'   38 A'   39 A'   40 A'   41 A'   42 A'   43 A'   44 A'                 
  0.475   0.520   0.569   0.590   0.617   0.730   0.736   0.793
 45 A'   46 A'   47 A'   48 A'   49 A'   50 A'   51 A'   52 A'                 
  0.818   0.847   0.891   0.979   1.106   1.130   1.162   1.241
 53 A'   54 A'   55 A'   56 A'   57 A'   58 A'   59 A'   60 A'                 
  1.279   1.322   1.360   1.490   1.854   1.927   2.313   2.347
 61 A'   62 A'   63 A'   64 A'   65 A'   66 A'   67 A'   68 A'                 
  2.393   2.504   2.666   2.893   3.024   4.320   4.457   4.539
 69 A'   70 A'   71 A'   72 A'   73 A'   74 A'   75 A'   76 A'                 
  4.614   4.754   7.195   7.476   8.217   8.282  10.346  14.801
 77 A'   78 A'   79 A'   80 A'   81 A'   82 A'   83 A'   84 A'                 
 14.873  26.719  27.106  36.669  49.469 166.095 219.192 293.900
 85 A'   86 A'   87 A'   88 A'   89 A'   90 A'   91 A'   92 A'                 
293.9771028.411  -0.006   0.084   0.126   0.148   0.238   0.385
 93 A'   94 A'   10 A"   11 A"   12 A"   13 A"   14 A"   15 A"                 
  0.556   0.603   0.668   0.765   0.866   0.960   0.984   1.118
 16 A"   17 A"   18 A"   19 A"   20 A"   21 A"   22 A"   23 A"                 
  1.214   1.770   2.249   2.299   2.400   2.626   4.230   4.530
 24 A"   25 A"   26 A"   27 A"   28 A"   29 A"   30 A"   31 A"                 
  4.545   8.200  14.702  26.647 293.885
 32 A"   33 A"   34 A"   35 A"   36 A"                                         
 --------------------------------------------------------------

          Ground-State Mulliken Net Atomic Charges

     Atom                 Charge (a.u.)
  ----------------------------------------
      1 Br                   -0.153238
      2 P                     0.331275
      3 N                    -0.167978
      4 Cl                   -0.010060
  ----------------------------------------
  Sum of atomic charges =    -0.000000

 -----------------------------------------------------------------
                    Cartesian Multipole Moments
 -----------------------------------------------------------------
    Charge (ESU x 10^10)
                -0.0000
    Dipole Moment (Debye)
         X      -0.2058      Y       1.9713      Z      -0.0000
       Tot       1.9820
    Quadrupole Moments (Debye-Ang)
        XX     -49.8074     XY      -1.8123     YY     -50.8638
        XZ      -0.0000     YZ       0.0000     ZZ     -49.0969
    Octopole Moments (Debye-Ang^2)
       XXX      37.0567    XXY      -2.6518    XYY      16.5645
       YYY      -4.6909    XXZ       0.0000    XYZ      -0.0000
       YYZ       0.0000    XZZ      13.9787    YZZ      -1.0287
       ZZZ       0.0000
    Hexadecapole Moments (Debye-Ang^3)
      XXXX   -1028.4514   XXXY     -19.2896   XXYY    -208.0512
      XYYY      -7.1174   YYYY    -130.8337   XXXZ      -0.0000
      XXYZ       0.0000   XYYZ      -0.0000   YYYZ       0.0000
      XXZZ    -198.4597   XYZZ      -2.3642   YYZZ     -30.9821
      XZZZ      -0.0000   YZZZ       0.0000   ZZZZ     -60.7201
 -----------------------------------------------------------------
 DrvMan completing analytic gradient of the correlated energy
 Correlated dipole moment
            1
    1  -0.0809707
    2   0.7755539
    3  -0.0000000
 Energy read as -3427.745272186
 Full Analytical Gradient: (in a.u., or Hartree/Bohr)
             1             2             3             4
    1    0.00473000   -0.00131720    0.00293404   -0.00634684
    2   -0.00154533    0.00309843   -0.00181994    0.00026684
    3    0.00000000   -0.00000000    0.00000000   -0.00000000
 Gradient time:  CPU 0.77 s  wall 0.82 s
 Geometry Optimization Parameters
   NAtoms,    NIC,     NZ,  NCons,   NDum,   NFix, NCnnct, MaxDiis
        4      14       4       0       0       0       0       0


** GEOMETRY OPTIMIZATION IN DELOCALIZED INTERNAL COORDINATES **
   Searching for a Minimum

   Optimization Cycle:   1

                       Coordinates (Angstroms)
     ATOM                X               Y               Z
      1  Br        1.7649713636   -0.1545462291    0.0000000000
      2  P        -0.2717627314    0.7960986386    0.0000000000
      3  N        -1.1839216889   -0.5136862142    0.0000000000
      4  Cl       -2.9064767608   -0.1727387095    0.0000000000
   Point Group: cs    Number of degrees of freedom:     5


   Energy is  -3427.745272186


 Attempting to Generate Delocalized Internal Coordinates

  5 Hessian modes will be used to form the next step
  Hessian Eigenvalues:
     0.167491    0.250000    0.250000    0.299162    0.519771

 Minimum Search - Taking Simple RFO Step
 Searching for Lamda that Minimizes Along All modes
 Value Taken    Lamda =  -0.00036492
 Step Taken.  Stepsize is  0.040161

                             Maximum     Tolerance    Cnvgd?
         Gradient           0.007479      0.000300      NO
         Displacement       0.029380      0.001200      NO
         Energy change     *********      0.000001      NO


 New Cartesian Coordinates Obtained by Inverse Iteration

 Displacement from previous Coordinates is:  0.057935
 ----------------------------------------------------------------
             Standard Nuclear Orientation (Angstroms)
    I     Atom           X                Y                Z
 ----------------------------------------------------------------
    1      Br      1.7433822828    -0.1545249634     0.0000000000
    2      P      -0.2762460211     0.7959227148     0.0000000000
    3      N      -1.1773297844    -0.5175291271     0.0000000000
    4      Cl     -2.8869962948    -0.1687411385     0.0000000000
 ----------------------------------------------------------------
 Molecular Point Group                 Cs    NOp =  2
 Largest Abelian Subgroup              Cs    NOp =  2
 Nuclear Repulsion Energy =   355.9698436935 hartrees
 There are       37 alpha and       37 beta electrons
 Applying Cartesian multipole field
    Component          Value
    ---------          -----
     (2,0,0)        1.00000E-11
     (0,2,0)        2.00000E-11
     (0,0,2)       -3.00000E-11
 Nucleus-field energy     =     0.0000000102 hartrees
 Requested basis set is 6-311++G(d,p)
 There are 51 shells and 130 basis functions
 A cutoff of  1.0D-14 yielded   1126 shell pairs
 There are      7811 function pairs (      8564 Cartesian)
 Smallest overlap matrix eigenvalue = 1.05E-03
 Guess MOs from SCF MO coefficient file

 -----------------------------------------------------------------------
  General SCF calculation program by
  Eric Jon Sundstrom, Paul Horn, Yuezhi Mao, Dmitri Zuev, Alec White,
  David Stuck, Shaama M.S., Shane Yost, Joonho Lee, David Small,
  Daniel Levine, Susi Lehtola, Hugh Burton, Evgeny Epifanovsky
 -----------------------------------------------------------------------
 Hartree-Fock
 using 4 threads for integral computing
 -------------------------------------------------------
 OpenMP Integral computing Module                
 Release: version 2.0, May 2017, Q-Chem Inc. Pleasanton 
 -------------------------------------------------------
 A restricted SCF calculation will be
 performed using DIIS
 SCF converges when DIIS error is below 1.0e-08
 ---------------------------------------
  Cycle       Energy         DIIS error
 ---------------------------------------
    1   -3427.0206835861      2.00e-04  
    2   -3427.0207950792      6.46e-05  
    3   -3427.0208079570      4.09e-05  
    4   -3427.0208128438      1.35e-05  
    5   -3427.0208138158      4.81e-06  
    6   -3427.0208140084      1.60e-06  
    7   -3427.0208140322      6.50e-07  
    8   -3427.0208140354      3.03e-07  
    9   -3427.0208140362      1.16e-07  
   10   -3427.0208140363      3.95e-08  
   11   -3427.0208140363      1.30e-08  
   12   -3427.0208140364      5.55e-09  Convergence criterion met
 ---------------------------------------
 SCF time:   CPU 9.21s  wall 2.00s 
 SCF   energy in the final basis set =    -3427.0208140364
 Total energy in the final basis set =    -3427.0208140364


 ------------------------------------------------------------------------------

   CCMAN2: suite of methods based on coupled cluster
           and equation of motion theories.

   Components:
   * libvmm-1.3-trunk
     by Evgeny Epifanovsky, Ilya Kaliman.
   * libtensor-2.5-trunk
     by Evgeny Epifanovsky, Michael Wormit, Dmitry Zuev, Sam Manzer, 
        Ilya Kaliman.
   * libcc-2.5-trunk
     by Evgeny Epifanovsky, Arik Landau, Tomasz Kus, Kirill Khistyaev, 
        Dmitry Zuev, Prashant Manohar, Xintian Feng, Anna Krylov, 
        Matthew Goldey, Alec White, Thomas Jagau, Kaushik Nanda, 
        Anastasia Gunina, Alexander Kunitsa, Joonho Lee.

   CCMAN original authors:
   Anna I. Krylov, C. David Sherrill, Steven R. Gwaltney,
   Edward F. C. Byrd (2000)
   Sergey V. Levchenko, Lyudmila V. Slipchenko, Tao Wang,
   Ana-Maria C. Cristian (2003)
   Piotr A. Pieniazek, C. Melania Oana, Evgeny Epifanovsky (2007)
   Prashant Manohar (2009)

 ------------------------------------------------------------------------------


 Allocating and initializing 30808MB of RAM...
 Calculation will run on 4 cores.


 Alpha MOs, Restricted
 -- Occupied --                  
-490.05 -104.88  -80.07  -65.18  -58.54  -58.54  -58.54  -15.66
  1 A'    2 A'    3 A'    4 A'    5 A'    1 A"    6 A'    7 A'                 
-10.606  -9.861  -8.075  -8.071  -8.071  -7.607  -7.475  -7.467
  8 A'    9 A'   10 A'   11 A'    2 A"   12 A'   13 A'    3 A"                 
 -7.467  -5.499  -5.498  -5.498  -3.214  -3.210  -3.210  -3.202
 14 A'   15 A'    4 A"   16 A'   17 A'    5 A"   18 A'    6 A"                 
 -3.202  -1.261  -1.076  -1.014  -0.753  -0.596  -0.594  -0.559
 19 A'   20 A'   21 A'   22 A'   23 A'   24 A'   25 A'    7 A"                 
 -0.471  -0.470  -0.441  -0.419  -0.400
 26 A'    8 A"   27 A'   28 A'    9 A"                                         
 -- Virtual --                   
 -0.005   0.043   0.058   0.076   0.084   0.090   0.097   0.118
 10 A"   29 A'   30 A'   31 A'   11 A"   32 A'   33 A'   34 A'                 
  0.122   0.126   0.137   0.148   0.172   0.196   0.207   0.221
 35 A'   12 A"   36 A'   13 A"   37 A'   38 A'   39 A'   40 A'                 
  0.238   0.255   0.302   0.346   0.377   0.385   0.475   0.519
 14 A"   41 A'   42 A'   43 A'   44 A'   15 A"   45 A'   46 A'                 
  0.556   0.571   0.588   0.603   0.618   0.666   0.728   0.735
 16 A"   47 A'   48 A'   17 A"   49 A'   18 A"   50 A'   51 A'                 
  0.765   0.794   0.818   0.847   0.867   0.893   0.960   0.983
 19 A"   52 A'   53 A'   54 A'   20 A"   55 A'   21 A"   56 A'                 
  0.989   1.112   1.119   1.132   1.160   1.213   1.242   1.282
 22 A"   57 A'   23 A"   58 A'   59 A'   24 A"   60 A'   61 A'                 
  1.330   1.367   1.487   1.771   1.855   1.929   2.251   2.299
 62 A'   63 A'   64 A'   25 A"   65 A'   66 A'   26 A"   27 A"                 
  2.313   2.350   2.399   2.402   2.512   2.628   2.670   2.895
 67 A'   68 A'   69 A'   28 A"   70 A'   29 A"   71 A'   72 A'                 
  3.030   4.231   4.325   4.460   4.530   4.539   4.546   4.619
 73 A'   30 A"   74 A'   75 A'   31 A"   76 A'   32 A"   77 A'                 
  4.760   7.197   7.481   8.200   8.218   8.284  10.351  14.704
 78 A'   79 A'   80 A'   33 A"   81 A'   82 A'   83 A'   34 A"                 
 14.803  14.877  26.649  26.722  27.108  36.672  49.471 166.101
 84 A'   85 A'   35 A"   86 A'   87 A'   88 A'   89 A'   90 A'                 
219.197 293.885 293.901 293.9801028.413
 91 A'   36 A"   92 A'   93 A'   94 A'                                         

 Beta MOs, Restricted
 -- Occupied --                  
-490.05 -104.88  -80.07  -65.18  -58.54  -58.54  -58.54  -15.66
  1 A'    2 A'    3 A'    4 A'    5 A'    1 A"    6 A'    7 A'                 
-10.606  -9.861  -8.075  -8.071  -8.071  -7.607  -7.475  -7.467
  8 A'    9 A'   10 A'   11 A'    2 A"   12 A'   13 A'    3 A"                 
 -7.467  -5.499  -5.498  -5.498  -3.214  -3.210  -3.210  -3.202
 14 A'   15 A'    4 A"   16 A'   17 A'    5 A"   18 A'    6 A"                 
 -3.202  -1.261  -1.076  -1.014  -0.753  -0.596  -0.594  -0.559
 19 A'   20 A'   21 A'   22 A'   23 A'   24 A'   25 A'    7 A"                 
 -0.471  -0.470  -0.441  -0.419  -0.400
 26 A'    8 A"   27 A'   28 A'    9 A"                                         
 -- Virtual --                   
 -0.005   0.043   0.058   0.076   0.084   0.090   0.097   0.118
 10 A"   29 A'   30 A'   31 A'   11 A"   32 A'   33 A'   34 A'                 
  0.122   0.126   0.137   0.148   0.172   0.196   0.207   0.221
 35 A'   12 A"   36 A'   13 A"   37 A'   38 A'   39 A'   40 A'                 
  0.238   0.255   0.302   0.346   0.377   0.385   0.475   0.519
 14 A"   41 A'   42 A'   43 A'   44 A'   15 A"   45 A'   46 A'                 
  0.556   0.571   0.588   0.603   0.618   0.666   0.728   0.735
 16 A"   47 A'   48 A'   17 A"   49 A'   18 A"   50 A'   51 A'                 
  0.765   0.794   0.818   0.847   0.867   0.893   0.960   0.983
 19 A"   52 A'   53 A'   54 A'   20 A"   55 A'   21 A"   56 A'                 
  0.989   1.112   1.119   1.132   1.160   1.213   1.242   1.282
 22 A"   57 A'   23 A"   58 A'   59 A'   24 A"   60 A'   61 A'                 
  1.330   1.367   1.487   1.771   1.855   1.929   2.251   2.299
 62 A'   63 A'   64 A'   25 A"   65 A'   66 A'   26 A"   27 A"                 
  2.313   2.350   2.399   2.402   2.512   2.628   2.670   2.895
 67 A'   68 A'   69 A'   28 A"   70 A'   29 A"   71 A'   72 A'                 
  3.030   4.231   4.325   4.460   4.530   4.539   4.546   4.619
 73 A'   30 A"   74 A'   75 A'   31 A"   76 A'   32 A"   77 A'                 
  4.760   7.197   7.481   8.200   8.218   8.284  10.351  14.704
 78 A'   79 A'   80 A'   33 A"   81 A'   82 A'   83 A'   34 A"                 
 14.803  14.877  26.649  26.722  27.108  36.672  49.471 166.101
 84 A'   85 A'   35 A"   86 A'   87 A'   88 A'   89 A'   90 A'                 
219.197 293.885 293.901 293.9801028.413
 91 A'   36 A"   92 A'   93 A'   94 A'                                         

 Occupation and symmetry of molecular orbitals

 Point group: Cs (2 irreducible representations).

                           A'   A"    All 
 ------------------------------------------
 All molecular orbitals:
  - Alpha                  94   36    130 
  - Beta                   94   36    130 
 ------------------------------------------
 Alpha orbitals:
  - Frozen occupied        16   4     20  
  - Active occupied        12   5     17  
  - Active virtual         66   27    93  
  - Frozen virtual         0    0     0   
 ------------------------------------------
 Beta orbitals:
  - Frozen occupied        16   4     20  
  - Active occupied        12   5     17  
  - Active virtual         66   27    93  
  - Frozen virtual         0    0     0   
 ------------------------------------------

 Import integrals:   CPU 0.00 s  wall 0.00 s

 Import integrals:   CPU 40.09 s  wall 11.02 s

 MP2 amplitudes:   CPU 0.14 s  wall 0.12 s

Running a double precision version
           CCSD T amplitudes will be solved using DIIS.

           Start     Size      MaxIter   EConv     TConv     
           3         7         100       1.00e-07  1.00e-05  
 ------------------------------------------------------------------------------
           Energy (a.u.)   Ediff      Tdiff       Comment
 ------------------------------------------------------------------------------
         -3427.73123700                           
     1   -3427.71904308   1.22e-02   8.01e-01     
     2   -3427.74311803   2.41e-02   1.10e-01     
     3   -3427.74218887   9.29e-04   4.81e-02     
     4   -3427.74459653   2.41e-03   1.44e-02     Switched to DIIS steps.
     5   -3427.74543003   8.34e-04   1.22e-02     
     6   -3427.74545321   2.32e-05   2.48e-03     
     7   -3427.74545231   9.05e-07   1.25e-03     
     8   -3427.74545757   5.26e-06   2.99e-04     
     9   -3427.74545809   5.13e-07   1.97e-04     
    10   -3427.74545771   3.73e-07   6.29e-05     
    11   -3427.74545783   1.17e-07   2.73e-05     
    12   -3427.74545772   1.10e-07   1.08e-05     
    13   -3427.74545771   1.14e-08   3.32e-06     
 ------------------------------------------------------------------------------
         -3427.74545771                           CCSD T converged.

End of double precision
 SCF energy                 = -3427.02081404
 MP2 energy                 = -3427.73123700
 CCSD correlation energy     =    -0.72464367
 CCSD total energy           = -3427.74545771

 CCSD  T1^2 = 0.0130  T2^2 = 0.2801  Leading amplitudes:

 Amplitude    Orbitals with energies
  0.0339       8 (A") A                  ->    10 (A") A                  
              -0.4700                         -0.0051                     
  0.0339       8 (A") B                  ->    10 (A") B                  
              -0.4700                         -0.0051                     
  0.0239       9 (A") A                  ->    10 (A") A                  
              -0.3997                         -0.0051                     
  0.0239       9 (A") B                  ->    10 (A") B                  
              -0.3997                         -0.0051                     

 Amplitude    Orbitals with energies
 -0.0796       9 (A") A      9 (A") B    ->    10 (A") A     10 (A") B    
              -0.3997       -0.3997           -0.0051       -0.0051       
  0.0796       9 (A") A      9 (A") B    ->    10 (A") B     10 (A") A    
              -0.3997       -0.3997           -0.0051       -0.0051       
  0.0796       9 (A") B      9 (A") A    ->    10 (A") A     10 (A") B    
              -0.3997       -0.3997           -0.0051       -0.0051       
 -0.0796       9 (A") B      9 (A") A    ->    10 (A") B     10 (A") A    
              -0.3997       -0.3997           -0.0051       -0.0051       

 Computing CCSD intemediates for later calculations in double precision
 Finished.

Running a double precision version
           CCSD Lambda amplitudes will be solved using DIIS.
           Start     Size      MaxIter   EConv     LConv     
           3         7         100       1.00e-07  1.00e-05  
 ------------------------------------------------------------------------------
            Enorm      Ldiff       Comment
 ------------------------------------------------------------------------------
     1     5.58e-02   4.18e-02     
     2     1.44e-02   5.60e-03     
     3     6.18e-03   2.02e-03     
     4     3.54e-03   1.24e-03     Switched to DIIS steps.
     5     1.12e-03   6.57e-04     
     6     5.16e-04   1.78e-04     
     7     1.68e-04   4.32e-05     
     8     7.49e-05   9.34e-07     
     9     2.55e-05   3.12e-06     
    10     1.05e-05   9.72e-07     
    11     3.88e-06   1.73e-07     
    12     1.66e-06   2.33e-08     
    13     7.79e-07   6.35e-08     
    14     3.53e-07   1.49e-09     
    15     1.91e-07   1.88e-08     
    16     8.59e-08   5.01e-09     
 ------------------------------------------------------------------------------
                                   CCSD Lambda converged.

 Computing density matrices in double precision...
           Orbital response amplitudes will be solved using DIIS.
           Start     Size      MaxIter   EConv     LConv     
           3         7         100       1.00e-06  1.00e-06  
 ------------------------------------------------------------------------------
            Enorm      Ldiff       Comment
 ------------------------------------------------------------------------------
     1     1.11e-01   6.20e-04     
     2     1.12e-01   8.67e-04     
     3     1.42e-01   2.45e-02     
     4     2.07e-02   5.72e-02     Switched to DIIS steps.
     5     8.24e-03   7.05e-03     
     6     1.15e-03   4.73e-04     
     7     6.92e-04   3.33e-05     
     8     1.99e-04   1.32e-04     
     9     5.65e-05   7.68e-06     
    10     1.20e-05   6.12e-06     
    11     3.13e-06   8.65e-07     
    12     1.08e-06   9.38e-10     
    13     6.42e-07   2.89e-07     
 ------------------------------------------------------------------------------
                                   Orbital response converged.

 Computing density matrices... Done.
 CCSD calculation:   CPU 444.18 s  wall 116.73 s

 Transferring MO TPDM to AO TPDM
 Transferring g2_o1o1o1o1
 Transferring g2_o1o1o1v1
 Transferring g2_o1o1v1v1
 Transferring g2_o1v1o1v1
 Transferring g2_o1v1v1v1
 Transferring g2_v1v1v1v1
 Adding separable TPDM
 Computing TPDM gradient
 --------------------------------------------------------
 2e gradient
  Atom          X               Y               Z
 --------------------------------------------------------
    1        -43.045639       11.951963        0.000000  
    2         12.005671      -28.610890       -0.000000  
    3          5.607252       16.249918        0.000000  
    4         25.432716        0.409009       -0.000000  
 --------------------------------------------------------
 --------------------------------------------------------
 Final gradient
  Atom          X               Y               Z
 --------------------------------------------------------
    1        -43.045639       11.951963        0.000000  
    2         12.005671      -28.610890       -0.000000  
    3          5.607252       16.249918        0.000000  
    4         25.432716        0.409009       -0.000000  
 --------------------------------------------------------
 Analytic gradient from two-electron contribution:   CPU 245.76 s  wall 83.34 s

 Total ccman2 time:   CPU 733.84 s  wall 212.51 s


 --------------------------------------------------------------
             Orbital Energies (a.u.) and Symmetries
 --------------------------------------------------------------

 Alpha MOs, Restricted
 -- Occupied --                  
-490.05 -104.88  -80.07  -65.18  -58.54  -58.54  -15.66  -10.61
  1 A'    2 A'    3 A'    4 A'    5 A'    6 A'    7 A'    8 A'                 
 -9.861  -8.075  -8.071  -7.607  -7.475  -7.467  -5.499  -5.498
  9 A'   10 A'   11 A'   12 A'   13 A'   14 A'   15 A'   16 A'                 
-58.540  -8.071  -7.467  -5.498  -3.214  -3.210  -3.202  -1.261
  1 A"    2 A"    3 A"    4 A"   17 A'   18 A'   19 A'   20 A'                 
 -1.076  -1.014  -0.753  -0.596  -0.594  -0.471  -0.441  -0.419
 21 A'   22 A'   23 A'   24 A'   25 A'   26 A'   27 A'   28 A'                 
 -3.210  -3.202  -0.559  -0.470  -0.400
  5 A"    6 A"    7 A"    8 A"    9 A"                                         
 -- Virtual --                   
  0.043   0.058   0.076   0.090   0.097   0.118   0.122   0.137
 29 A'   30 A'   31 A'   32 A'   33 A'   34 A'   35 A'   36 A'                 
  0.172   0.196   0.207   0.221   0.255   0.302   0.346   0.377
 37 A'   38 A'   39 A'   40 A'   41 A'   42 A'   43 A'   44 A'                 
  0.475   0.519   0.571   0.588   0.618   0.728   0.735   0.794
 45 A'   46 A'   47 A'   48 A'   49 A'   50 A'   51 A'   52 A'                 
  0.818   0.847   0.893   0.983   1.112   1.132   1.160   1.242
 53 A'   54 A'   55 A'   56 A'   57 A'   58 A'   59 A'   60 A'                 
  1.282   1.330   1.367   1.487   1.855   1.929   2.313   2.350
 61 A'   62 A'   63 A'   64 A'   65 A'   66 A'   67 A'   68 A'                 
  2.399   2.512   2.670   2.895   3.030   4.325   4.460   4.539
 69 A'   70 A'   71 A'   72 A'   73 A'   74 A'   75 A'   76 A'                 
  4.619   4.760   7.197   7.481   8.218   8.284  10.351  14.803
 77 A'   78 A'   79 A'   80 A'   81 A'   82 A'   83 A'   84 A'                 
 14.877  26.722  27.108  36.672  49.471 166.101 219.197 293.901
 85 A'   86 A'   87 A'   88 A'   89 A'   90 A'   91 A'   92 A'                 
293.9801028.413  -0.005   0.084   0.126   0.148   0.238   0.385
 93 A'   94 A'   10 A"   11 A"   12 A"   13 A"   14 A"   15 A"                 
  0.556   0.603   0.666   0.765   0.867   0.960   0.989   1.119
 16 A"   17 A"   18 A"   19 A"   20 A"   21 A"   22 A"   23 A"                 
  1.213   1.771   2.251   2.299   2.402   2.628   4.231   4.530
 24 A"   25 A"   26 A"   27 A"   28 A"   29 A"   30 A"   31 A"                 
  4.546   8.200  14.704  26.649 293.885
 32 A"   33 A"   34 A"   35 A"   36 A"                                         

 Beta MOs, Restricted
 -- Occupied --                  
-490.05 -104.88  -80.07  -65.18  -58.54  -58.54  -15.66  -10.61
  1 A'    2 A'    3 A'    4 A'    5 A'    6 A'    7 A'    8 A'                 
 -9.861  -8.075  -8.071  -7.607  -7.475  -7.467  -5.499  -5.498
  9 A'   10 A'   11 A'   12 A'   13 A'   14 A'   15 A'   16 A'                 
-58.540  -8.071  -7.467  -5.498  -3.214  -3.210  -3.202  -1.261
  1 A"    2 A"    3 A"    4 A"   17 A'   18 A'   19 A'   20 A'                 
 -1.076  -1.014  -0.753  -0.596  -0.594  -0.471  -0.441  -0.419
 21 A'   22 A'   23 A'   24 A'   25 A'   26 A'   27 A'   28 A'                 
 -3.210  -3.202  -0.559  -0.470  -0.400
  5 A"    6 A"    7 A"    8 A"    9 A"                                         
 -- Virtual --                   
  0.043   0.058   0.076   0.090   0.097   0.118   0.122   0.137
 29 A'   30 A'   31 A'   32 A'   33 A'   34 A'   35 A'   36 A'                 
  0.172   0.196   0.207   0.221   0.255   0.302   0.346   0.377
 37 A'   38 A'   39 A'   40 A'   41 A'   42 A'   43 A'   44 A'                 
  0.475   0.519   0.571   0.588   0.618   0.728   0.735   0.794
 45 A'   46 A'   47 A'   48 A'   49 A'   50 A'   51 A'   52 A'                 
  0.818   0.847   0.893   0.983   1.112   1.132   1.160   1.242
 53 A'   54 A'   55 A'   56 A'   57 A'   58 A'   59 A'   60 A'                 
  1.282   1.330   1.367   1.487   1.855   1.929   2.313   2.350
 61 A'   62 A'   63 A'   64 A'   65 A'   66 A'   67 A'   68 A'                 
  2.399   2.512   2.670   2.895   3.030   4.325   4.460   4.539
 69 A'   70 A'   71 A'   72 A'   73 A'   74 A'   75 A'   76 A'                 
  4.619   4.760   7.197   7.481   8.218   8.284  10.351  14.803
 77 A'   78 A'   79 A'   80 A'   81 A'   82 A'   83 A'   84 A'                 
 14.877  26.722  27.108  36.672  49.471 166.101 219.197 293.901
 85 A'   86 A'   87 A'   88 A'   89 A'   90 A'   91 A'   92 A'                 
293.9801028.413  -0.005   0.084   0.126   0.148   0.238   0.385
 93 A'   94 A'   10 A"   11 A"   12 A"   13 A"   14 A"   15 A"                 
  0.556   0.603   0.666   0.765   0.867   0.960   0.989   1.119
 16 A"   17 A"   18 A"   19 A"   20 A"   21 A"   22 A"   23 A"                 
  1.213   1.771   2.251   2.299   2.402   2.628   4.231   4.530
 24 A"   25 A"   26 A"   27 A"   28 A"   29 A"   30 A"   31 A"                 
  4.546   8.200  14.704  26.649 293.885
 32 A"   33 A"   34 A"   35 A"   36 A"                                         
 --------------------------------------------------------------

          Ground-State Mulliken Net Atomic Charges

     Atom                 Charge (a.u.)
  ----------------------------------------
      1 Br                   -0.152735
      2 P                     0.332326
      3 N                    -0.167827
      4 Cl                   -0.011763
  ----------------------------------------
  Sum of atomic charges =    -0.000000

 -----------------------------------------------------------------
                    Cartesian Multipole Moments
 -----------------------------------------------------------------
    Charge (ESU x 10^10)
                -0.0000
    Dipole Moment (Debye)
         X      -0.1600      Y       1.9575      Z      -0.0000
       Tot       1.9640
    Quadrupole Moments (Debye-Ang)
        XX     -49.8180     XY      -1.8179     YY     -50.8363
        XZ       0.0000     YZ       0.0000     ZZ     -49.0419
    Octopole Moments (Debye-Ang^2)
       XXX      38.0840    XXY      -2.6501    XYY      16.8058
       YYY      -4.8480    XXZ      -0.0000    XYZ      -0.0000
       YYZ       0.0000    XZZ      14.1724    YZZ      -1.0685
       ZZZ       0.0000
    Hexadecapole Moments (Debye-Ang^3)
      XXXX   -1013.9628   XXXY     -19.1071   XXYY    -204.9749
      XYYY      -6.5285   YYYY    -130.8238   XXXZ       0.0000
      XXYZ       0.0000   XYYZ       0.0000   YYYZ       0.0000
      XXZZ    -195.3837   XYZZ      -2.1928   YYZZ     -30.9451
      XZZZ       0.0000   YZZZ       0.0000   ZZZZ     -60.5634
 -----------------------------------------------------------------
 DrvMan completing analytic gradient of the correlated energy
 Correlated dipole moment
            1
    1  -0.0629402
    2   0.7701334
    3  -0.0000000
 Energy read as -3427.745457708
 Full Analytical Gradient: (in a.u., or Hartree/Bohr)
             1             2             3             4
    1    0.00047747   -0.00185725    0.00220306   -0.00082328
    2   -0.00070772    0.00035984   -0.00012614    0.00047402
    3    0.00000000   -0.00000000    0.00000000   -0.00000000
 Gradient time:  CPU 0.77 s  wall 0.83 s
 Geometry Optimization Parameters
   NAtoms,    NIC,     NZ,  NCons,   NDum,   NFix, NCnnct, MaxDiis
        4      14       4       0       0       0       0       0

 Cartesian Hessian Update
 Hessian Updated using BFGS Update


** GEOMETRY OPTIMIZATION IN DELOCALIZED INTERNAL COORDINATES **
   Searching for a Minimum

   Optimization Cycle:   2

                       Coordinates (Angstroms)
     ATOM                X               Y               Z
      1  Br        1.7433822828   -0.1545249634    0.0000000000
      2  P        -0.2762460211    0.7959227148    0.0000000000
      3  N        -1.1773297844   -0.5175291271    0.0000000000
      4  Cl       -2.8869962948   -0.1687411385    0.0000000000
   Point Group: cs    Number of degrees of freedom:     5


   Energy is  -3427.745457708

 Hessian Updated using BFGS Update

  5 Hessian modes will be used to form the next step
  Hessian Eigenvalues:
     0.142603    0.247375    0.268620    0.311773    0.548281

 Minimum Search - Taking Simple RFO Step
 Searching for Lamda that Minimizes Along All modes
 Value Taken    Lamda =  -0.00002596
 Step Taken.  Stepsize is  0.010936

                             Maximum     Tolerance    Cnvgd?
         Gradient           0.001816      0.000300      NO
         Displacement       0.007395      0.001200      NO
         Energy change     -0.000186      0.000001      NO


 New Cartesian Coordinates Obtained by Inverse Iteration

 Displacement from previous Coordinates is:  0.012627
 ----------------------------------------------------------------
             Standard Nuclear Orientation (Angstroms)
    I     Atom           X                Y                Z
 ----------------------------------------------------------------
    1      Br      1.7451330944    -0.1515759333     0.0000000000
    2      P      -0.2737387594     0.7923852550     0.0000000000
    3      N      -1.1808310755    -0.5179706860     0.0000000000
    4      Cl     -2.8877530770    -0.1677111499     0.0000000000
 ----------------------------------------------------------------
 Molecular Point Group                 Cs    NOp =  2
 Largest Abelian Subgroup              Cs    NOp =  2
 Nuclear Repulsion Energy =   356.0458265152 hartrees
 There are       37 alpha and       37 beta electrons
 Applying Cartesian multipole field
    Component          Value
    ---------          -----
     (2,0,0)        1.00000E-11
     (0,2,0)        2.00000E-11
     (0,0,2)       -3.00000E-11
 Nucleus-field energy     =     0.0000000102 hartrees
 Requested basis set is 6-311++G(d,p)
 There are 51 shells and 130 basis functions
 A cutoff of  1.0D-14 yielded   1126 shell pairs
 There are      7811 function pairs (      8564 Cartesian)
 Smallest overlap matrix eigenvalue = 1.05E-03
 Guess MOs from SCF MO coefficient file

 -----------------------------------------------------------------------
  General SCF calculation program by
  Eric Jon Sundstrom, Paul Horn, Yuezhi Mao, Dmitri Zuev, Alec White,
  David Stuck, Shaama M.S., Shane Yost, Joonho Lee, David Small,
  Daniel Levine, Susi Lehtola, Hugh Burton, Evgeny Epifanovsky
 -----------------------------------------------------------------------
 Hartree-Fock
 using 4 threads for integral computing
 -------------------------------------------------------
 OpenMP Integral computing Module                
 Release: version 2.0, May 2017, Q-Chem Inc. Pleasanton 
 -------------------------------------------------------
 A restricted SCF calculation will be
 performed using DIIS
 SCF converges when DIIS error is below 1.0e-08
 ---------------------------------------
  Cycle       Energy         DIIS error
 ---------------------------------------
    1   -3427.0208818341      6.53e-05  
    2   -3427.0208959754      1.77e-05  
    3   -3427.0208975139      7.35e-06  
    4   -3427.0208976829      3.21e-06  
    5   -3427.0208977315      1.28e-06  
    6   -3427.0208977415      6.31e-07  
    7   -3427.0208977438      1.99e-07  
    8   -3427.0208977441      6.25e-08  
    9   -3427.0208977442      2.50e-08  
   10   -3427.0208977442      1.14e-08  
   11   -3427.0208977442      3.02e-09  Convergence criterion met
 ---------------------------------------
 SCF time:   CPU 8.50s  wall 3.00s 
 SCF   energy in the final basis set =    -3427.0208977442
 Total energy in the final basis set =    -3427.0208977442


 ------------------------------------------------------------------------------

   CCMAN2: suite of methods based on coupled cluster
           and equation of motion theories.

   Components:
   * libvmm-1.3-trunk
     by Evgeny Epifanovsky, Ilya Kaliman.
   * libtensor-2.5-trunk
     by Evgeny Epifanovsky, Michael Wormit, Dmitry Zuev, Sam Manzer, 
        Ilya Kaliman.
   * libcc-2.5-trunk
     by Evgeny Epifanovsky, Arik Landau, Tomasz Kus, Kirill Khistyaev, 
        Dmitry Zuev, Prashant Manohar, Xintian Feng, Anna Krylov, 
        Matthew Goldey, Alec White, Thomas Jagau, Kaushik Nanda, 
        Anastasia Gunina, Alexander Kunitsa, Joonho Lee.

   CCMAN original authors:
   Anna I. Krylov, C. David Sherrill, Steven R. Gwaltney,
   Edward F. C. Byrd (2000)
   Sergey V. Levchenko, Lyudmila V. Slipchenko, Tao Wang,
   Ana-Maria C. Cristian (2003)
   Piotr A. Pieniazek, C. Melania Oana, Evgeny Epifanovsky (2007)
   Prashant Manohar (2009)

 ------------------------------------------------------------------------------


 Allocating and initializing 30808MB of RAM...
 Calculation will run on 4 cores.


 Alpha MOs, Restricted
 -- Occupied --                  
-490.05 -104.88  -80.07  -65.18  -58.54  -58.54  -58.54  -15.66
  1 A'    2 A'    3 A'    4 A'    5 A'    1 A"    6 A'    7 A'                 
-10.606  -9.862  -8.075  -8.071  -8.071  -7.606  -7.475  -7.468
  8 A'    9 A'   10 A'   11 A'    2 A"   12 A'   13 A'    3 A"                 
 -7.467  -5.498  -5.497  -5.497  -3.214  -3.211  -3.210  -3.202
 14 A'   15 A'    4 A"   16 A'   17 A'    5 A"   18 A'    6 A"                 
 -3.202  -1.261  -1.077  -1.014  -0.753  -0.597  -0.594  -0.559
 19 A'   20 A'   21 A'   22 A'   23 A'   24 A'   25 A'    7 A"                 
 -0.472  -0.470  -0.441  -0.418  -0.399
 26 A'    8 A"   27 A'   28 A'    9 A"                                         
 -- Virtual --                   
 -0.005   0.043   0.058   0.076   0.084   0.090   0.097   0.118
 10 A"   29 A'   30 A'   31 A'   11 A"   32 A'   33 A'   34 A'                 
  0.122   0.126   0.137   0.148   0.172   0.197   0.207   0.221
 35 A'   12 A"   36 A'   13 A"   37 A'   38 A'   39 A'   40 A'                 
  0.238   0.255   0.301   0.346   0.378   0.385   0.475   0.519
 14 A"   41 A'   42 A'   43 A'   44 A'   15 A"   45 A'   46 A'                 
  0.556   0.571   0.588   0.603   0.618   0.665   0.728   0.735
 16 A"   47 A'   48 A'   17 A"   49 A'   18 A"   50 A'   51 A'                 
  0.764   0.794   0.819   0.848   0.868   0.893   0.960   0.984
 19 A"   52 A'   53 A'   54 A'   20 A"   55 A'   21 A"   56 A'                 
  0.990   1.112   1.119   1.132   1.160   1.213   1.243   1.282
 22 A"   57 A'   23 A"   58 A'   59 A'   24 A"   60 A'   61 A'                 
  1.331   1.369   1.487   1.771   1.855   1.930   2.252   2.299
 62 A'   63 A'   64 A'   25 A"   65 A'   66 A'   26 A"   27 A"                 
  2.313   2.351   2.399   2.402   2.515   2.629   2.670   2.895
 67 A'   68 A'   69 A'   28 A"   70 A'   29 A"   71 A'   72 A'                 
  3.029   4.231   4.326   4.460   4.530   4.538   4.546   4.618
 73 A'   30 A"   74 A'   75 A'   31 A"   76 A'   32 A"   77 A'                 
  4.760   7.197   7.481   8.200   8.217   8.284  10.352  14.705
 78 A'   79 A'   80 A'   33 A"   81 A'   82 A'   83 A'   34 A"                 
 14.803  14.877  26.650  26.723  27.108  36.672  49.470 166.101
 84 A'   85 A'   35 A"   86 A'   87 A'   88 A'   89 A'   90 A'                 
219.198 293.885 293.900 293.9801028.413
 91 A'   36 A"   92 A'   93 A'   94 A'                                         

 Beta MOs, Restricted
 -- Occupied --                  
-490.05 -104.88  -80.07  -65.18  -58.54  -58.54  -58.54  -15.66
  1 A'    2 A'    3 A'    4 A'    5 A'    1 A"    6 A'    7 A'                 
-10.606  -9.862  -8.075  -8.071  -8.071  -7.606  -7.475  -7.468
  8 A'    9 A'   10 A'   11 A'    2 A"   12 A'   13 A'    3 A"                 
 -7.467  -5.498  -5.497  -5.497  -3.214  -3.211  -3.210  -3.202
 14 A'   15 A'    4 A"   16 A'   17 A'    5 A"   18 A'    6 A"                 
 -3.202  -1.261  -1.077  -1.014  -0.753  -0.597  -0.594  -0.559
 19 A'   20 A'   21 A'   22 A'   23 A'   24 A'   25 A'    7 A"                 
 -0.472  -0.470  -0.441  -0.418  -0.399
 26 A'    8 A"   27 A'   28 A'    9 A"                                         
 -- Virtual --                   
 -0.005   0.043   0.058   0.076   0.084   0.090   0.097   0.118
 10 A"   29 A'   30 A'   31 A'   11 A"   32 A'   33 A'   34 A'                 
  0.122   0.126   0.137   0.148   0.172   0.197   0.207   0.221
 35 A'   12 A"   36 A'   13 A"   37 A'   38 A'   39 A'   40 A'                 
  0.238   0.255   0.301   0.346   0.378   0.385   0.475   0.519
 14 A"   41 A'   42 A'   43 A'   44 A'   15 A"   45 A'   46 A'                 
  0.556   0.571   0.588   0.603   0.618   0.665   0.728   0.735
 16 A"   47 A'   48 A'   17 A"   49 A'   18 A"   50 A'   51 A'                 
  0.764   0.794   0.819   0.848   0.868   0.893   0.960   0.984
 19 A"   52 A'   53 A'   54 A'   20 A"   55 A'   21 A"   56 A'                 
  0.990   1.112   1.119   1.132   1.160   1.213   1.243   1.282
 22 A"   57 A'   23 A"   58 A'   59 A'   24 A"   60 A'   61 A'                 
  1.331   1.369   1.487   1.771   1.855   1.930   2.252   2.299
 62 A'   63 A'   64 A'   25 A"   65 A'   66 A'   26 A"   27 A"                 
  2.313   2.351   2.399   2.402   2.515   2.629   2.670   2.895
 67 A'   68 A'   69 A'   28 A"   70 A'   29 A"   71 A'   72 A'                 
  3.029   4.231   4.326   4.460   4.530   4.538   4.546   4.618
 73 A'   30 A"   74 A'   75 A'   31 A"   76 A'   32 A"   77 A'                 
  4.760   7.197   7.481   8.200   8.217   8.284  10.352  14.705
 78 A'   79 A'   80 A'   33 A"   81 A'   82 A'   83 A'   34 A"                 
 14.803  14.877  26.650  26.723  27.108  36.672  49.470 166.101
 84 A'   85 A'   35 A"   86 A'   87 A'   88 A'   89 A'   90 A'                 
219.198 293.885 293.900 293.9801028.413
 91 A'   36 A"   92 A'   93 A'   94 A'                                         

 Occupation and symmetry of molecular orbitals

 Point group: Cs (2 irreducible representations).

                           A'   A"    All 
 ------------------------------------------
 All molecular orbitals:
  - Alpha                  94   36    130 
  - Beta                   94   36    130 
 ------------------------------------------
 Alpha orbitals:
  - Frozen occupied        16   4     20  
  - Active occupied        12   5     17  
  - Active virtual         66   27    93  
  - Frozen virtual         0    0     0   
 ------------------------------------------
 Beta orbitals:
  - Frozen occupied        16   4     20  
  - Active occupied        12   5     17  
  - Active virtual         66   27    93  
  - Frozen virtual         0    0     0   
 ------------------------------------------

 Import integrals:   CPU 0.00 s  wall 0.00 s

 Import integrals:   CPU 39.34 s  wall 10.50 s

 MP2 amplitudes:   CPU 0.15 s  wall 0.12 s

Running a double precision version
           CCSD T amplitudes will be solved using DIIS.

           Start     Size      MaxIter   EConv     TConv     
           3         7         100       1.00e-07  1.00e-05  
 ------------------------------------------------------------------------------
           Energy (a.u.)   Ediff      Tdiff       Comment
 ------------------------------------------------------------------------------
         -3427.73128078                           
     1   -3427.71908139   1.22e-02   8.01e-01     
     2   -3427.74313850   2.41e-02   1.10e-01     
     3   -3427.74220978   9.29e-04   4.80e-02     
     4   -3427.74461351   2.40e-03   1.44e-02     Switched to DIIS steps.
     5   -3427.74544549   8.32e-04   1.22e-02     
     6   -3427.74546839   2.29e-05   2.48e-03     
     7   -3427.74546746   9.33e-07   1.25e-03     
     8   -3427.74547271   5.25e-06   2.99e-04     
     9   -3427.74547319   4.77e-07   1.96e-04     
    10   -3427.74547282   3.66e-07   6.25e-05     
    11   -3427.74547293   1.14e-07   2.72e-05     
    12   -3427.74547283   1.09e-07   1.07e-05     
    13   -3427.74547281   1.12e-08   3.30e-06     
 ------------------------------------------------------------------------------
         -3427.74547281                           CCSD T converged.

End of double precision
 SCF energy                 = -3427.02089774
 MP2 energy                 = -3427.73128078
 CCSD correlation energy     =    -0.72457507
 CCSD total energy           = -3427.74547281

 CCSD  T1^2 = 0.0129  T2^2 = 0.2800  Leading amplitudes:

 Amplitude    Orbitals with energies
 -0.0338       8 (A") A                  ->    10 (A") A                  
              -0.4704                         -0.0049                     
 -0.0338       8 (A") B                  ->    10 (A") B                  
              -0.4704                         -0.0049                     
  0.0241       9 (A") A                  ->    10 (A") A                  
              -0.3993                         -0.0049                     
  0.0241       9 (A") B                  ->    10 (A") B                  
              -0.3993                         -0.0049                     

 Amplitude    Orbitals with energies
 -0.0802       9 (A") A      9 (A") B    ->    10 (A") A     10 (A") B    
              -0.3993       -0.3993           -0.0049       -0.0049       
  0.0802       9 (A") A      9 (A") B    ->    10 (A") B     10 (A") A    
              -0.3993       -0.3993           -0.0049       -0.0049       
  0.0802       9 (A") B      9 (A") A    ->    10 (A") A     10 (A") B    
              -0.3993       -0.3993           -0.0049       -0.0049       
 -0.0802       9 (A") B      9 (A") A    ->    10 (A") B     10 (A") A    
              -0.3993       -0.3993           -0.0049       -0.0049       

 Computing CCSD intemediates for later calculations in double precision
 Finished.

Running a double precision version
           CCSD Lambda amplitudes will be solved using DIIS.
           Start     Size      MaxIter   EConv     LConv     
           3         7         100       1.00e-07  1.00e-05  
 ------------------------------------------------------------------------------
            Enorm      Ldiff       Comment
 ------------------------------------------------------------------------------
     1     5.57e-02   4.18e-02     
     2     1.44e-02   5.59e-03     
     3     6.18e-03   2.01e-03     
     4     3.54e-03   1.24e-03     Switched to DIIS steps.
     5     1.11e-03   6.56e-04     
     6     5.14e-04   1.77e-04     
     7     1.68e-04   4.31e-05     
     8     7.45e-05   8.98e-07     
     9     2.53e-05   3.08e-06     
    10     1.04e-05   9.49e-07     
    11     3.83e-06   1.67e-07     
    12     1.66e-06   2.05e-08     
    13     7.75e-07   6.26e-08     
    14     3.53e-07   5.21e-11     
    15     1.90e-07   1.85e-08     
    16     8.53e-08   4.56e-09     
 ------------------------------------------------------------------------------
                                   CCSD Lambda converged.

 Computing density matrices in double precision...
           Orbital response amplitudes will be solved using DIIS.
           Start     Size      MaxIter   EConv     LConv     
           3         7         100       1.00e-06  1.00e-06  
 ------------------------------------------------------------------------------
            Enorm      Ldiff       Comment
 ------------------------------------------------------------------------------
     1     1.11e-01   5.33e-04     
     2     1.12e-01   9.05e-04     
     3     1.42e-01   2.43e-02     
     4     2.08e-02   5.70e-02     Switched to DIIS steps.
     5     8.24e-03   7.10e-03     
     6     1.16e-03   4.79e-04     
     7     6.94e-04   3.33e-05     
     8     1.99e-04   1.32e-04     
     9     5.62e-05   8.07e-06     
    10     1.20e-05   6.07e-06     
    11     3.11e-06   8.67e-07     
    12     1.05e-06   6.36e-09     
    13     6.32e-07   2.84e-07     
 ------------------------------------------------------------------------------
                                   Orbital response converged.

 Computing density matrices... Done.
 CCSD calculation:   CPU 444.77 s  wall 116.90 s

 Transferring MO TPDM to AO TPDM
 Transferring g2_o1o1o1o1
 Transferring g2_o1o1o1v1
 Transferring g2_o1o1v1v1
 Transferring g2_o1v1o1v1
 Transferring g2_o1v1v1v1
 Transferring g2_v1v1v1v1
 Adding separable TPDM
 Computing TPDM gradient
 --------------------------------------------------------
 2e gradient
  Atom          X               Y               Z
 --------------------------------------------------------
    1        -43.128225       11.891166       -0.000000  
    2         12.039393      -28.480382       -0.000000  
    3          5.641921       16.218862       -0.000000  
    4         25.446911        0.370355        0.000000  
 --------------------------------------------------------
 --------------------------------------------------------
 Final gradient
  Atom          X               Y               Z
 --------------------------------------------------------
    1        -43.128225       11.891166       -0.000000  
    2         12.039393      -28.480382       -0.000000  
    3          5.641921       16.218862       -0.000000  
    4         25.446911        0.370355        0.000000  
 --------------------------------------------------------
 Analytic gradient from two-electron contribution:   CPU 251.76 s  wall 88.80 s

 Total ccman2 time:   CPU 739.69 s  wall 217.62 s


 --------------------------------------------------------------
             Orbital Energies (a.u.) and Symmetries
 --------------------------------------------------------------

 Alpha MOs, Restricted
 -- Occupied --                  
-490.05 -104.88  -80.07  -65.18  -58.54  -58.54  -15.66  -10.61
  1 A'    2 A'    3 A'    4 A'    5 A'    6 A'    7 A'    8 A'                 
 -9.862  -8.075  -8.071  -7.606  -7.475  -7.467  -5.498  -5.497
  9 A'   10 A'   11 A'   12 A'   13 A'   14 A'   15 A'   16 A'                 
-58.540  -8.071  -7.468  -5.497  -3.214  -3.210  -3.202  -1.261
  1 A"    2 A"    3 A"    4 A"   17 A'   18 A'   19 A'   20 A'                 
 -1.077  -1.014  -0.753  -0.597  -0.594  -0.472  -0.441  -0.418
 21 A'   22 A'   23 A'   24 A'   25 A'   26 A'   27 A'   28 A'                 
 -3.211  -3.202  -0.559  -0.470  -0.399
  5 A"    6 A"    7 A"    8 A"    9 A"                                         
 -- Virtual --                   
  0.043   0.058   0.076   0.090   0.097   0.118   0.122   0.137
 29 A'   30 A'   31 A'   32 A'   33 A'   34 A'   35 A'   36 A'                 
  0.172   0.197   0.207   0.221   0.255   0.301   0.346   0.378
 37 A'   38 A'   39 A'   40 A'   41 A'   42 A'   43 A'   44 A'                 
  0.475   0.519   0.571   0.588   0.618   0.728   0.735   0.794
 45 A'   46 A'   47 A'   48 A'   49 A'   50 A'   51 A'   52 A'                 
  0.819   0.848   0.893   0.984   1.112   1.132   1.160   1.243
 53 A'   54 A'   55 A'   56 A'   57 A'   58 A'   59 A'   60 A'                 
  1.282   1.331   1.369   1.487   1.855   1.930   2.313   2.351
 61 A'   62 A'   63 A'   64 A'   65 A'   66 A'   67 A'   68 A'                 
  2.399   2.515   2.670   2.895   3.029   4.326   4.460   4.538
 69 A'   70 A'   71 A'   72 A'   73 A'   74 A'   75 A'   76 A'                 
  4.618   4.760   7.197   7.481   8.217   8.284  10.352  14.803
 77 A'   78 A'   79 A'   80 A'   81 A'   82 A'   83 A'   84 A'                 
 14.877  26.723  27.108  36.672  49.470 166.101 219.198 293.900
 85 A'   86 A'   87 A'   88 A'   89 A'   90 A'   91 A'   92 A'                 
293.9801028.413  -0.005   0.084   0.126   0.148   0.238   0.385
 93 A'   94 A'   10 A"   11 A"   12 A"   13 A"   14 A"   15 A"                 
  0.556   0.603   0.665   0.764   0.868   0.960   0.990   1.119
 16 A"   17 A"   18 A"   19 A"   20 A"   21 A"   22 A"   23 A"                 
  1.213   1.771   2.252   2.299   2.402   2.629   4.231   4.530
 24 A"   25 A"   26 A"   27 A"   28 A"   29 A"   30 A"   31 A"                 
  4.546   8.200  14.705  26.650 293.885
 32 A"   33 A"   34 A"   35 A"   36 A"                                         

 Beta MOs, Restricted
 -- Occupied --                  
-490.05 -104.88  -80.07  -65.18  -58.54  -58.54  -15.66  -10.61
  1 A'    2 A'    3 A'    4 A'    5 A'    6 A'    7 A'    8 A'                 
 -9.862  -8.075  -8.071  -7.606  -7.475  -7.467  -5.498  -5.497
  9 A'   10 A'   11 A'   12 A'   13 A'   14 A'   15 A'   16 A'                 
-58.540  -8.071  -7.468  -5.497  -3.214  -3.210  -3.202  -1.261
  1 A"    2 A"    3 A"    4 A"   17 A'   18 A'   19 A'   20 A'                 
 -1.077  -1.014  -0.753  -0.597  -0.594  -0.472  -0.441  -0.418
 21 A'   22 A'   23 A'   24 A'   25 A'   26 A'   27 A'   28 A'                 
 -3.211  -3.202  -0.559  -0.470  -0.399
  5 A"    6 A"    7 A"    8 A"    9 A"                                         
 -- Virtual --                   
  0.043   0.058   0.076   0.090   0.097   0.118   0.122   0.137
 29 A'   30 A'   31 A'   32 A'   33 A'   34 A'   35 A'   36 A'                 
  0.172   0.197   0.207   0.221   0.255   0.301   0.346   0.378
 37 A'   38 A'   39 A'   40 A'   41 A'   42 A'   43 A'   44 A'                 
  0.475   0.519   0.571   0.588   0.618   0.728   0.735   0.794
 45 A'   46 A'   47 A'   48 A'   49 A'   50 A'   51 A'   52 A'                 
  0.819   0.848   0.893   0.984   1.112   1.132   1.160   1.243
 53 A'   54 A'   55 A'   56 A'   57 A'   58 A'   59 A'   60 A'                 
  1.282   1.331   1.369   1.487   1.855   1.930   2.313   2.351
 61 A'   62 A'   63 A'   64 A'   65 A'   66 A'   67 A'   68 A'                 
  2.399   2.515   2.670   2.895   3.029   4.326   4.460   4.538
 69 A'   70 A'   71 A'   72 A'   73 A'   74 A'   75 A'   76 A'                 
  4.618   4.760   7.197   7.481   8.217   8.284  10.352  14.803
 77 A'   78 A'   79 A'   80 A'   81 A'   82 A'   83 A'   84 A'                 
 14.877  26.723  27.108  36.672  49.470 166.101 219.198 293.900
 85 A'   86 A'   87 A'   88 A'   89 A'   90 A'   91 A'   92 A'                 
293.9801028.413  -0.005   0.084   0.126   0.148   0.238   0.385
 93 A'   94 A'   10 A"   11 A"   12 A"   13 A"   14 A"   15 A"                 
  0.556   0.603   0.665   0.764   0.868   0.960   0.990   1.119
 16 A"   17 A"   18 A"   19 A"   20 A"   21 A"   22 A"   23 A"                 
  1.213   1.771   2.252   2.299   2.402   2.629   4.231   4.530
 24 A"   25 A"   26 A"   27 A"   28 A"   29 A"   30 A"   31 A"                 
  4.546   8.200  14.705  26.650 293.885
 32 A"   33 A"   34 A"   35 A"   36 A"                                         
 --------------------------------------------------------------

          Ground-State Mulliken Net Atomic Charges

     Atom                 Charge (a.u.)
  ----------------------------------------
      1 Br                   -0.150901
      2 P                     0.331641
      3 N                    -0.170380
      4 Cl                   -0.010361
  ----------------------------------------
  Sum of atomic charges =    -0.000000

 -----------------------------------------------------------------
                    Cartesian Multipole Moments
 -----------------------------------------------------------------
    Charge (ESU x 10^10)
                -0.0000
    Dipole Moment (Debye)
         X      -0.1403      Y       1.9413      Z      -0.0000
       Tot       1.9464
    Quadrupole Moments (Debye-Ang)
        XX     -49.7632     XY      -1.8091     YY     -50.8751
        XZ       0.0000     YZ      -0.0000     ZZ     -49.0372
    Octopole Moments (Debye-Ang^2)
       XXX      38.0197    XXY      -2.6448    XYY      16.7860
       YYY      -4.9528    XXZ      -0.0000    XYZ       0.0000
       YYZ       0.0000    XZZ      14.1571    YZZ      -1.1058
       ZZZ       0.0000
    Hexadecapole Moments (Debye-Ang^3)
      XXXX   -1014.3373   XXXY     -19.3517   XXYY    -205.1181
      XYYY      -6.8211   YYYY    -130.4347   XXXZ       0.0000
      XXYZ      -0.0000   XYYZ       0.0000   YYYZ       0.0000
      XXZZ    -195.5147   XYZZ      -2.2878   YYZZ     -30.8804
      XZZZ       0.0000   YZZZ       0.0000   ZZZZ     -60.5568
 -----------------------------------------------------------------
 DrvMan completing analytic gradient of the correlated energy
 Correlated dipole moment
            1
    1  -0.0552060
    2   0.7637698
    3  -0.0000000
 Energy read as -3427.745472814
 Full Analytical Gradient: (in a.u., or Hartree/Bohr)
             1             2             3             4
    1   -0.00001743   -0.00024931    0.00063005   -0.00036331
    2   -0.00000833   -0.00000007   -0.00024693    0.00025533
    3   -0.00000000   -0.00000000    0.00000000    0.00000000
 Gradient time:  CPU 0.81 s  wall 0.85 s
 Geometry Optimization Parameters
   NAtoms,    NIC,     NZ,  NCons,   NDum,   NFix, NCnnct, MaxDiis
        4      14       4       0       0       0       0       0

 Cartesian Hessian Update
 Hessian Updated using BFGS Update


** GEOMETRY OPTIMIZATION IN DELOCALIZED INTERNAL COORDINATES **
   Searching for a Minimum

   Optimization Cycle:   3

                       Coordinates (Angstroms)
     ATOM                X               Y               Z
      1  Br        1.7451330944   -0.1515759333    0.0000000000
      2  P        -0.2737387594    0.7923852550    0.0000000000
      3  N        -1.1808310755   -0.5179706860    0.0000000000
      4  Cl       -2.8877530770   -0.1677111499    0.0000000000
   Point Group: cs    Number of degrees of freedom:     5


   Energy is  -3427.745472814

 Hessian Updated using BFGS Update

  5 Hessian modes will be used to form the next step
  Hessian Eigenvalues:
     0.133622    0.219244    0.264653    0.322294    0.542669

 Minimum Search - Taking Simple RFO Step
 Searching for Lamda that Minimizes Along All modes
 Value Taken    Lamda =  -0.00000263
 Step Taken.  Stepsize is  0.003732

                             Maximum     Tolerance    Cnvgd?
         Gradient           0.000429      0.000300      NO
         Displacement       0.002335      0.001200      NO
         Energy change     -0.000015      0.000001      NO


 New Cartesian Coordinates Obtained by Inverse Iteration

 Displacement from previous Coordinates is:  0.004792
 ----------------------------------------------------------------
             Standard Nuclear Orientation (Angstroms)
    I     Atom           X                Y                Z
 ----------------------------------------------------------------
    1      Br      1.7451270744    -0.1521635120     0.0000000000
    2      P      -0.2727781196     0.7929133491     0.0000000000
    3      N      -1.1816111096    -0.5164842903     0.0000000000
    4      Cl     -2.8879276626    -0.1691380609     0.0000000000
 ----------------------------------------------------------------
 Molecular Point Group                 Cs    NOp =  2
 Largest Abelian Subgroup              Cs    NOp =  2
 Nuclear Repulsion Energy =   356.0479135043 hartrees
 There are       37 alpha and       37 beta electrons
 Applying Cartesian multipole field
    Component          Value
    ---------          -----
     (2,0,0)        1.00000E-11
     (0,2,0)        2.00000E-11
     (0,0,2)       -3.00000E-11
 Nucleus-field energy     =     0.0000000102 hartrees
 Requested basis set is 6-311++G(d,p)
 There are 51 shells and 130 basis functions
 A cutoff of  1.0D-14 yielded   1126 shell pairs
 There are      7811 function pairs (      8564 Cartesian)
 Smallest overlap matrix eigenvalue = 1.05E-03
 Guess MOs from SCF MO coefficient file

 -----------------------------------------------------------------------
  General SCF calculation program by
  Eric Jon Sundstrom, Paul Horn, Yuezhi Mao, Dmitri Zuev, Alec White,
  David Stuck, Shaama M.S., Shane Yost, Joonho Lee, David Small,
  Daniel Levine, Susi Lehtola, Hugh Burton, Evgeny Epifanovsky
 -----------------------------------------------------------------------
 Hartree-Fock
 using 4 threads for integral computing
 -------------------------------------------------------
 OpenMP Integral computing Module                
 Release: version 2.0, May 2017, Q-Chem Inc. Pleasanton 
 -------------------------------------------------------
 A restricted SCF calculation will be
 performed using DIIS
 SCF converges when DIIS error is below 1.0e-08
 ---------------------------------------
  Cycle       Energy         DIIS error
 ---------------------------------------
    1   -3427.0209178855      2.70e-05  
    2   -3427.0209205499      7.98e-06  
    3   -3427.0209209451      3.74e-06  
    4   -3427.0209209971      1.84e-06  
    5   -3427.0209210132      5.45e-07  
    6   -3427.0209210149      2.19e-07  
    7   -3427.0209210151      7.74e-08  
    8   -3427.0209210151      3.10e-08  
    9   -3427.0209210152      1.32e-08  
   10   -3427.0209210152      5.13e-09  Convergence criterion met
 ---------------------------------------
 SCF time:   CPU 7.68s  wall 3.00s 
 SCF   energy in the final basis set =    -3427.0209210152
 Total energy in the final basis set =    -3427.0209210152


 ------------------------------------------------------------------------------

   CCMAN2: suite of methods based on coupled cluster
           and equation of motion theories.

   Components:
   * libvmm-1.3-trunk
     by Evgeny Epifanovsky, Ilya Kaliman.
   * libtensor-2.5-trunk
     by Evgeny Epifanovsky, Michael Wormit, Dmitry Zuev, Sam Manzer, 
        Ilya Kaliman.
   * libcc-2.5-trunk
     by Evgeny Epifanovsky, Arik Landau, Tomasz Kus, Kirill Khistyaev, 
        Dmitry Zuev, Prashant Manohar, Xintian Feng, Anna Krylov, 
        Matthew Goldey, Alec White, Thomas Jagau, Kaushik Nanda, 
        Anastasia Gunina, Alexander Kunitsa, Joonho Lee.

   CCMAN original authors:
   Anna I. Krylov, C. David Sherrill, Steven R. Gwaltney,
   Edward F. C. Byrd (2000)
   Sergey V. Levchenko, Lyudmila V. Slipchenko, Tao Wang,
   Ana-Maria C. Cristian (2003)
   Piotr A. Pieniazek, C. Melania Oana, Evgeny Epifanovsky (2007)
   Prashant Manohar (2009)

 ------------------------------------------------------------------------------


 Allocating and initializing 30808MB of RAM...
 Calculation will run on 4 cores.


 Alpha MOs, Restricted
 -- Occupied --                  
-490.05 -104.88  -80.07  -65.18  -58.54  -58.54  -58.54  -15.66
  1 A'    2 A'    3 A'    4 A'    5 A'    1 A"    6 A'    7 A'                 
-10.606  -9.862  -8.075  -8.071  -8.071  -7.606  -7.475  -7.468
  8 A'    9 A'   10 A'   11 A'    2 A"   12 A'   13 A'    3 A"                 
 -7.467  -5.498  -5.497  -5.497  -3.214  -3.211  -3.210  -3.202
 14 A'   15 A'    4 A"   16 A'   17 A'    5 A"   18 A'    6 A"                 
 -3.202  -1.262  -1.077  -1.014  -0.753  -0.597  -0.594  -0.559
 19 A'   20 A'   21 A'   22 A'   23 A'   24 A'   25 A'    7 A"                 
 -0.472  -0.470  -0.441  -0.418  -0.399
 26 A'    8 A"   27 A'   28 A'    9 A"                                         
 -- Virtual --                   
 -0.005   0.044   0.058   0.076   0.084   0.090   0.097   0.118
 10 A"   29 A'   30 A'   31 A'   11 A"   32 A'   33 A'   34 A'                 
  0.122   0.126   0.137   0.148   0.172   0.197   0.207   0.221
 35 A'   12 A"   36 A'   13 A"   37 A'   38 A'   39 A'   40 A'                 
  0.238   0.255   0.301   0.346   0.378   0.385   0.475   0.519
 14 A"   41 A'   42 A'   43 A'   44 A'   15 A"   45 A'   46 A'                 
  0.556   0.571   0.588   0.603   0.618   0.665   0.728   0.735
 16 A"   47 A'   48 A'   17 A"   49 A'   18 A"   50 A'   51 A'                 
  0.764   0.794   0.819   0.848   0.868   0.894   0.961   0.984
 19 A"   52 A'   53 A'   54 A'   20 A"   55 A'   21 A"   56 A'                 
  0.991   1.112   1.118   1.131   1.161   1.213   1.243   1.281
 22 A"   57 A'   23 A"   58 A'   59 A'   24 A"   60 A'   61 A'                 
  1.331   1.369   1.487   1.771   1.855   1.931   2.252   2.299
 62 A'   63 A'   64 A'   25 A"   65 A'   66 A'   26 A"   27 A"                 
  2.313   2.351   2.399   2.402   2.516   2.629   2.670   2.896
 67 A'   68 A'   69 A'   28 A"   70 A'   29 A"   71 A'   72 A'                 
  3.029   4.231   4.326   4.461   4.530   4.538   4.546   4.618
 73 A'   30 A"   74 A'   75 A'   31 A"   76 A'   32 A"   77 A'                 
  4.760   7.197   7.481   8.200   8.217   8.284  10.352  14.705
 78 A'   79 A'   80 A'   33 A"   81 A'   82 A'   83 A'   34 A"                 
 14.803  14.877  26.650  26.723  27.107  36.672  49.470 166.101
 84 A'   85 A'   35 A"   86 A'   87 A'   88 A'   89 A'   90 A'                 
219.198 293.885 293.900 293.9801028.413
 91 A'   36 A"   92 A'   93 A'   94 A'                                         

 Beta MOs, Restricted
 -- Occupied --                  
-490.05 -104.88  -80.07  -65.18  -58.54  -58.54  -58.54  -15.66
  1 A'    2 A'    3 A'    4 A'    5 A'    1 A"    6 A'    7 A'                 
-10.606  -9.862  -8.075  -8.071  -8.071  -7.606  -7.475  -7.468
  8 A'    9 A'   10 A'   11 A'    2 A"   12 A'   13 A'    3 A"                 
 -7.467  -5.498  -5.497  -5.497  -3.214  -3.211  -3.210  -3.202
 14 A'   15 A'    4 A"   16 A'   17 A'    5 A"   18 A'    6 A"                 
 -3.202  -1.262  -1.077  -1.014  -0.753  -0.597  -0.594  -0.559
 19 A'   20 A'   21 A'   22 A'   23 A'   24 A'   25 A'    7 A"                 
 -0.472  -0.470  -0.441  -0.418  -0.399
 26 A'    8 A"   27 A'   28 A'    9 A"                                         
 -- Virtual --                   
 -0.005   0.044   0.058   0.076   0.084   0.090   0.097   0.118
 10 A"   29 A'   30 A'   31 A'   11 A"   32 A'   33 A'   34 A'                 
  0.122   0.126   0.137   0.148   0.172   0.197   0.207   0.221
 35 A'   12 A"   36 A'   13 A"   37 A'   38 A'   39 A'   40 A'                 
  0.238   0.255   0.301   0.346   0.378   0.385   0.475   0.519
 14 A"   41 A'   42 A'   43 A'   44 A'   15 A"   45 A'   46 A'                 
  0.556   0.571   0.588   0.603   0.618   0.665   0.728   0.735
 16 A"   47 A'   48 A'   17 A"   49 A'   18 A"   50 A'   51 A'                 
  0.764   0.794   0.819   0.848   0.868   0.894   0.961   0.984
 19 A"   52 A'   53 A'   54 A'   20 A"   55 A'   21 A"   56 A'                 
  0.991   1.112   1.118   1.131   1.161   1.213   1.243   1.281
 22 A"   57 A'   23 A"   58 A'   59 A'   24 A"   60 A'   61 A'                 
  1.331   1.369   1.487   1.771   1.855   1.931   2.252   2.299
 62 A'   63 A'   64 A'   25 A"   65 A'   66 A'   26 A"   27 A"                 
  2.313   2.351   2.399   2.402   2.516   2.629   2.670   2.896
 67 A'   68 A'   69 A'   28 A"   70 A'   29 A"   71 A'   72 A'                 
  3.029   4.231   4.326   4.461   4.530   4.538   4.546   4.618
 73 A'   30 A"   74 A'   75 A'   31 A"   76 A'   32 A"   77 A'                 
  4.760   7.197   7.481   8.200   8.217   8.284  10.352  14.705
 78 A'   79 A'   80 A'   33 A"   81 A'   82 A'   83 A'   34 A"                 
 14.803  14.877  26.650  26.723  27.107  36.672  49.470 166.101
 84 A'   85 A'   35 A"   86 A'   87 A'   88 A'   89 A'   90 A'                 
219.198 293.885 293.900 293.9801028.413
 91 A'   36 A"   92 A'   93 A'   94 A'                                         

 Occupation and symmetry of molecular orbitals

 Point group: Cs (2 irreducible representations).

                           A'   A"    All 
 ------------------------------------------
 All molecular orbitals:
  - Alpha                  94   36    130 
  - Beta                   94   36    130 
 ------------------------------------------
 Alpha orbitals:
  - Frozen occupied        16   4     20  
  - Active occupied        12   5     17  
  - Active virtual         66   27    93  
  - Frozen virtual         0    0     0   
 ------------------------------------------
 Beta orbitals:
  - Frozen occupied        16   4     20  
  - Active occupied        12   5     17  
  - Active virtual         66   27    93  
  - Frozen virtual         0    0     0   
 ------------------------------------------

 Import integrals:   CPU 0.00 s  wall 0.00 s

 Import integrals:   CPU 40.91 s  wall 11.35 s

 MP2 amplitudes:   CPU 0.18 s  wall 0.15 s

Running a double precision version
           CCSD T amplitudes will be solved using DIIS.

           Start     Size      MaxIter   EConv     TConv     
           3         7         100       1.00e-07  1.00e-05  
 ------------------------------------------------------------------------------
           Energy (a.u.)   Ediff      Tdiff       Comment
 ------------------------------------------------------------------------------
         -3427.73128602                           
     1   -3427.71909076   1.22e-02   8.01e-01     
     2   -3427.74314077   2.41e-02   1.10e-01     
     3   -3427.74221331   9.27e-04   4.80e-02     
     4   -3427.74461560   2.40e-03   1.44e-02     Switched to DIIS steps.
     5   -3427.74544731   8.32e-04   1.22e-02     
     6   -3427.74547015   2.28e-05   2.48e-03     
     7   -3427.74546921   9.45e-07   1.25e-03     
     8   -3427.74547445   5.25e-06   2.99e-04     
     9   -3427.74547492   4.70e-07   1.95e-04     
    10   -3427.74547456   3.64e-07   6.23e-05     
    11   -3427.74547467   1.13e-07   2.71e-05     
    12   -3427.74547456   1.09e-07   1.06e-05     
    13   -3427.74547455   1.11e-08   3.28e-06     
 ------------------------------------------------------------------------------
         -3427.74547455                           CCSD T converged.

End of double precision
 SCF energy                 = -3427.02092102
 MP2 energy                 = -3427.73128602
 CCSD correlation energy     =    -0.72455354
 CCSD total energy           = -3427.74547455

 CCSD  T1^2 = 0.0129  T2^2 = 0.2799  Leading amplitudes:

 Amplitude    Orbitals with energies
  0.0337       8 (A") A                  ->    10 (A") A                  
              -0.4704                         -0.0048                     
  0.0337       8 (A") B                  ->    10 (A") B                  
              -0.4704                         -0.0048                     
 -0.0240       9 (A") A                  ->    10 (A") A                  
              -0.3992                         -0.0048                     
 -0.0240       9 (A") B                  ->    10 (A") B                  
              -0.3992                         -0.0048                     

 Amplitude    Orbitals with energies
 -0.0804       9 (A") A      9 (A") B    ->    10 (A") A     10 (A") B    
              -0.3992       -0.3992           -0.0048       -0.0048       
  0.0804       9 (A") A      9 (A") B    ->    10 (A") B     10 (A") A    
              -0.3992       -0.3992           -0.0048       -0.0048       
  0.0804       9 (A") B      9 (A") A    ->    10 (A") A     10 (A") B    
              -0.3992       -0.3992           -0.0048       -0.0048       
 -0.0804       9 (A") B      9 (A") A    ->    10 (A") B     10 (A") A    
              -0.3992       -0.3992           -0.0048       -0.0048       

 Computing CCSD intemediates for later calculations in double precision
 Finished.

Running a double precision version
           CCSD Lambda amplitudes will be solved using DIIS.
           Start     Size      MaxIter   EConv     LConv     
           3         7         100       1.00e-07  1.00e-05  
 ------------------------------------------------------------------------------
            Enorm      Ldiff       Comment
 ------------------------------------------------------------------------------
     1     5.57e-02   4.18e-02     
     2     1.44e-02   5.59e-03     
     3     6.18e-03   2.01e-03     
     4     3.54e-03   1.24e-03     Switched to DIIS steps.
     5     1.11e-03   6.56e-04     
     6     5.14e-04   1.77e-04     
     7     1.68e-04   4.31e-05     
     8     7.45e-05   9.25e-07     
     9     2.53e-05   3.10e-06     
    10     1.04e-05   9.52e-07     
    11     3.82e-06   1.69e-07     
    12     1.67e-06   2.19e-08     
    13     7.79e-07   6.36e-08     
    14     3.57e-07   2.63e-10     
    15     1.92e-07   1.88e-08     
    16     8.63e-08   4.62e-09     
 ------------------------------------------------------------------------------
                                   CCSD Lambda converged.

 Computing density matrices in double precision...
           Orbital response amplitudes will be solved using DIIS.
           Start     Size      MaxIter   EConv     LConv     
           3         7         100       1.00e-06  1.00e-06  
 ------------------------------------------------------------------------------
            Enorm      Ldiff       Comment
 ------------------------------------------------------------------------------
     1     1.11e-01   5.21e-04     
     2     1.12e-01   9.32e-04     
     3     1.42e-01   2.43e-02     
     4     2.08e-02   5.69e-02     Switched to DIIS steps.
     5     8.24e-03   7.10e-03     
     6     1.16e-03   4.80e-04     
     7     6.96e-04   3.29e-05     
     8     2.00e-04   1.32e-04     
     9     5.63e-05   8.26e-06     
    10     1.20e-05   6.07e-06     
    11     3.10e-06   8.71e-07     
    12     1.05e-06   6.90e-09     
    13     6.31e-07   2.84e-07     
 ------------------------------------------------------------------------------
                                   Orbital response converged.

 Computing density matrices... Done.
 CCSD calculation:   CPU 444.43 s  wall 117.01 s

 Transferring MO TPDM to AO TPDM
 Transferring g2_o1o1o1o1
 Transferring g2_o1o1o1v1
 Transferring g2_o1o1v1v1
 Transferring g2_o1v1o1v1
 Transferring g2_o1v1v1v1
 Transferring g2_v1v1v1v1
 Adding separable TPDM
 Computing TPDM gradient
 --------------------------------------------------------
 2e gradient
  Atom          X               Y               Z
 --------------------------------------------------------
    1        -43.125398       11.918235        0.000000  
    2         12.029966      -28.489433        0.000000  
    3          5.645572       16.188019       -0.000000  
    4         25.449860        0.383179       -0.000000  
 --------------------------------------------------------
 --------------------------------------------------------
 Final gradient
  Atom          X               Y               Z
 --------------------------------------------------------
    1        -43.125398       11.918235        0.000000  
    2         12.029966      -28.489433        0.000000  
    3          5.645572       16.188019       -0.000000  
    4         25.449860        0.383179       -0.000000  
 --------------------------------------------------------
 Analytic gradient from two-electron contribution:   CPU 244.86 s  wall 81.93 s

 Total ccman2 time:   CPU 734.57 s  wall 211.91 s


 --------------------------------------------------------------
             Orbital Energies (a.u.) and Symmetries
 --------------------------------------------------------------

 Alpha MOs, Restricted
 -- Occupied --                  
-490.05 -104.88  -80.07  -65.18  -58.54  -58.54  -15.66  -10.61
  1 A'    2 A'    3 A'    4 A'    5 A'    6 A'    7 A'    8 A'                 
 -9.862  -8.075  -8.071  -7.606  -7.475  -7.467  -5.498  -5.497
  9 A'   10 A'   11 A'   12 A'   13 A'   14 A'   15 A'   16 A'                 
-58.541  -8.071  -7.468  -5.497  -3.214  -3.210  -3.202  -1.262
  1 A"    2 A"    3 A"    4 A"   17 A'   18 A'   19 A'   20 A'                 
 -1.077  -1.014  -0.753  -0.597  -0.594  -0.472  -0.441  -0.418
 21 A'   22 A'   23 A'   24 A'   25 A'   26 A'   27 A'   28 A'                 
 -3.211  -3.202  -0.559  -0.470  -0.399
  5 A"    6 A"    7 A"    8 A"    9 A"                                         
 -- Virtual --                   
  0.044   0.058   0.076   0.090   0.097   0.118   0.122   0.137
 29 A'   30 A'   31 A'   32 A'   33 A'   34 A'   35 A'   36 A'                 
  0.172   0.197   0.207   0.221   0.255   0.301   0.346   0.378
 37 A'   38 A'   39 A'   40 A'   41 A'   42 A'   43 A'   44 A'                 
  0.475   0.519   0.571   0.588   0.618   0.728   0.735   0.794
 45 A'   46 A'   47 A'   48 A'   49 A'   50 A'   51 A'   52 A'                 
  0.819   0.848   0.894   0.984   1.112   1.131   1.161   1.243
 53 A'   54 A'   55 A'   56 A'   57 A'   58 A'   59 A'   60 A'                 
  1.281   1.331   1.369   1.487   1.855   1.931   2.313   2.351
 61 A'   62 A'   63 A'   64 A'   65 A'   66 A'   67 A'   68 A'                 
  2.399   2.516   2.670   2.896   3.029   4.326   4.461   4.538
 69 A'   70 A'   71 A'   72 A'   73 A'   74 A'   75 A'   76 A'                 
  4.618   4.760   7.197   7.481   8.217   8.284  10.352  14.803
 77 A'   78 A'   79 A'   80 A'   81 A'   82 A'   83 A'   84 A'                 
 14.877  26.723  27.107  36.672  49.470 166.101 219.198 293.900
 85 A'   86 A'   87 A'   88 A'   89 A'   90 A'   91 A'   92 A'                 
293.9801028.413  -0.005   0.084   0.126   0.148   0.238   0.385
 93 A'   94 A'   10 A"   11 A"   12 A"   13 A"   14 A"   15 A"                 
  0.556   0.603   0.665   0.764   0.868   0.961   0.991   1.118
 16 A"   17 A"   18 A"   19 A"   20 A"   21 A"   22 A"   23 A"                 
  1.213   1.771   2.252   2.299   2.402   2.629   4.231   4.530
 24 A"   25 A"   26 A"   27 A"   28 A"   29 A"   30 A"   31 A"                 
  4.546   8.200  14.705  26.650 293.885
 32 A"   33 A"   34 A"   35 A"   36 A"                                         

 Beta MOs, Restricted
 -- Occupied --                  
-490.05 -104.88  -80.07  -65.18  -58.54  -58.54  -15.66  -10.61
  1 A'    2 A'    3 A'    4 A'    5 A'    6 A'    7 A'    8 A'                 
 -9.862  -8.075  -8.071  -7.606  -7.475  -7.467  -5.498  -5.497
  9 A'   10 A'   11 A'   12 A'   13 A'   14 A'   15 A'   16 A'                 
-58.541  -8.071  -7.468  -5.497  -3.214  -3.210  -3.202  -1.262
  1 A"    2 A"    3 A"    4 A"   17 A'   18 A'   19 A'   20 A'                 
 -1.077  -1.014  -0.753  -0.597  -0.594  -0.472  -0.441  -0.418
 21 A'   22 A'   23 A'   24 A'   25 A'   26 A'   27 A'   28 A'                 
 -3.211  -3.202  -0.559  -0.470  -0.399
  5 A"    6 A"    7 A"    8 A"    9 A"                                         
 -- Virtual --                   
  0.044   0.058   0.076   0.090   0.097   0.118   0.122   0.137
 29 A'   30 A'   31 A'   32 A'   33 A'   34 A'   35 A'   36 A'                 
  0.172   0.197   0.207   0.221   0.255   0.301   0.346   0.378
 37 A'   38 A'   39 A'   40 A'   41 A'   42 A'   43 A'   44 A'                 
  0.475   0.519   0.571   0.588   0.618   0.728   0.735   0.794
 45 A'   46 A'   47 A'   48 A'   49 A'   50 A'   51 A'   52 A'                 
  0.819   0.848   0.894   0.984   1.112   1.131   1.161   1.243
 53 A'   54 A'   55 A'   56 A'   57 A'   58 A'   59 A'   60 A'                 
  1.281   1.331   1.369   1.487   1.855   1.931   2.313   2.351
 61 A'   62 A'   63 A'   64 A'   65 A'   66 A'   67 A'   68 A'                 
  2.399   2.516   2.670   2.896   3.029   4.326   4.461   4.538
 69 A'   70 A'   71 A'   72 A'   73 A'   74 A'   75 A'   76 A'                 
  4.618   4.760   7.197   7.481   8.217   8.284  10.352  14.803
 77 A'   78 A'   79 A'   80 A'   81 A'   82 A'   83 A'   84 A'                 
 14.877  26.723  27.107  36.672  49.470 166.101 219.198 293.900
 85 A'   86 A'   87 A'   88 A'   89 A'   90 A'   91 A'   92 A'                 
293.9801028.413  -0.005   0.084   0.126   0.148   0.238   0.385
 93 A'   94 A'   10 A"   11 A"   12 A"   13 A"   14 A"   15 A"                 
  0.556   0.603   0.665   0.764   0.868   0.961   0.991   1.118
 16 A"   17 A"   18 A"   19 A"   20 A"   21 A"   22 A"   23 A"                 
  1.213   1.771   2.252   2.299   2.402   2.629   4.231   4.530
 24 A"   25 A"   26 A"   27 A"   28 A"   29 A"   30 A"   31 A"                 
  4.546   8.200  14.705  26.650 293.885
 32 A"   33 A"   34 A"   35 A"   36 A"                                         
 --------------------------------------------------------------

          Ground-State Mulliken Net Atomic Charges

     Atom                 Charge (a.u.)
  ----------------------------------------
      1 Br                   -0.150537
      2 P                     0.331308
      3 N                    -0.170458
      4 Cl                   -0.010313
  ----------------------------------------
  Sum of atomic charges =    -0.000000

 -----------------------------------------------------------------
                    Cartesian Multipole Moments
 -----------------------------------------------------------------
    Charge (ESU x 10^10)
                -0.0000
    Dipole Moment (Debye)
         X      -0.1417      Y       1.9389      Z      -0.0000
       Tot       1.9440
    Quadrupole Moments (Debye-Ang)
        XX     -49.7457     XY      -1.8039     YY     -50.8750
        XZ      -0.0000     YZ       0.0000     ZZ     -49.0366
    Octopole Moments (Debye-Ang^2)
       XXX      37.9502    XXY      -2.6531    XYY      16.7798
       YYY      -4.9239    XXZ       0.0000    XYZ      -0.0000
       YYZ       0.0000    XZZ      14.1489    YZZ      -1.0945
       ZZZ      -0.0000
    Hexadecapole Moments (Debye-Ang^3)
      XXXX   -1014.1993   XXXY     -19.3491   XXYY    -205.1333
      XYYY      -6.9226   YYYY    -130.5173   XXXZ      -0.0000
      XXYZ       0.0000   XYYZ      -0.0000   YYYZ       0.0000
      XXZZ    -195.5116   XYZZ      -2.3189   YYZZ     -30.8947
      XZZZ      -0.0000   YZZZ       0.0000   ZZZZ     -60.5595
 -----------------------------------------------------------------
 DrvMan completing analytic gradient of the correlated energy
 Correlated dipole moment
            1
    1  -0.0557591
    2   0.7628042
    3  -0.0000000
 Energy read as -3427.745474554
 Full Analytical Gradient: (in a.u., or Hartree/Bohr)
             1             2             3             4
    1   -0.00008487    0.00011873    0.00013466   -0.00016852
    2    0.00006605    0.00005262   -0.00022130    0.00010262
    3    0.00000000   -0.00000000    0.00000000   -0.00000000
 Gradient time:  CPU 0.77 s  wall 0.82 s
 Geometry Optimization Parameters
   NAtoms,    NIC,     NZ,  NCons,   NDum,   NFix, NCnnct, MaxDiis
        4      14       4       0       0       0       0       0

 Cartesian Hessian Update
 Hessian Updated using BFGS Update


** GEOMETRY OPTIMIZATION IN DELOCALIZED INTERNAL COORDINATES **
   Searching for a Minimum

   Optimization Cycle:   4

                       Coordinates (Angstroms)
     ATOM                X               Y               Z
      1  Br        1.7451270744   -0.1521635120    0.0000000000
      2  P        -0.2727781196    0.7929133491    0.0000000000
      3  N        -1.1816111096   -0.5164842903    0.0000000000
      4  Cl       -2.8879276626   -0.1691380609    0.0000000000
   Point Group: cs    Number of degrees of freedom:     5


   Energy is  -3427.745474554

 Hessian Updated using BFGS Update

  5 Hessian modes will be used to form the next step
  Hessian Eigenvalues:
     0.117798    0.159602    0.260406    0.323214    0.581563

 Minimum Search - Taking Simple RFO Step
 Searching for Lamda that Minimizes Along All modes
 Value Taken    Lamda =   0.00000000
 Step Taken.  Stepsize is  0.002393

                             Maximum     Tolerance    Cnvgd?
         Gradient           0.000257      0.000300     YES
         Displacement       0.001625      0.001200      NO
         Energy change     -0.000002      0.000001      NO


 New Cartesian Coordinates Obtained by Inverse Iteration

 Displacement from previous Coordinates is:  0.003896
 ----------------------------------------------------------------
             Standard Nuclear Orientation (Angstroms)
    I     Atom           X                Y                Z
 ----------------------------------------------------------------
    1      Br      1.7450475576    -0.1529402471     0.0000000000
    2      P      -0.2724575682     0.7936275284     0.0000000000
    3      N      -1.1818714878    -0.5152368972     0.0000000000
    4      Cl     -2.8879083191    -0.1703228983     0.0000000000
 ----------------------------------------------------------------
 Molecular Point Group                 Cs    NOp =  2
 Largest Abelian Subgroup              Cs    NOp =  2
 Nuclear Repulsion Energy =   356.0370095381 hartrees
 There are       37 alpha and       37 beta electrons
 Applying Cartesian multipole field
    Component          Value
    ---------          -----
     (2,0,0)        1.00000E-11
     (0,2,0)        2.00000E-11
     (0,0,2)       -3.00000E-11
 Nucleus-field energy     =     0.0000000102 hartrees
 Requested basis set is 6-311++G(d,p)
 There are 51 shells and 130 basis functions
 A cutoff of  1.0D-14 yielded   1126 shell pairs
 There are      7811 function pairs (      8564 Cartesian)
 Smallest overlap matrix eigenvalue = 1.05E-03
 Guess MOs from SCF MO coefficient file

 -----------------------------------------------------------------------
  General SCF calculation program by
  Eric Jon Sundstrom, Paul Horn, Yuezhi Mao, Dmitri Zuev, Alec White,
  David Stuck, Shaama M.S., Shane Yost, Joonho Lee, David Small,
  Daniel Levine, Susi Lehtola, Hugh Burton, Evgeny Epifanovsky
 -----------------------------------------------------------------------
 Hartree-Fock
 using 4 threads for integral computing
 -------------------------------------------------------
 OpenMP Integral computing Module                
 Release: version 2.0, May 2017, Q-Chem Inc. Pleasanton 
 -------------------------------------------------------
 A restricted SCF calculation will be
 performed using DIIS
 SCF converges when DIIS error is below 1.0e-08
 ---------------------------------------
  Cycle       Energy         DIIS error
 ---------------------------------------
    1   -3427.0209431447      1.88e-05  
    2   -3427.0209444648      6.02e-06  
    3   -3427.0209446682      4.02e-06  
    4   -3427.0209447151      1.24e-06  
    5   -3427.0209447264      2.94e-07  
    6   -3427.0209447271      1.18e-07  
    7   -3427.0209447272      4.93e-08  
    8   -3427.0209447272      2.27e-08  
    9   -3427.0209447272      1.03e-08  
   10   -3427.0209447272      4.22e-09  Convergence criterion met
 ---------------------------------------
 SCF time:   CPU 7.78s  wall 3.00s 
 SCF   energy in the final basis set =    -3427.0209447272
 Total energy in the final basis set =    -3427.0209447272


 ------------------------------------------------------------------------------

   CCMAN2: suite of methods based on coupled cluster
           and equation of motion theories.

   Components:
   * libvmm-1.3-trunk
     by Evgeny Epifanovsky, Ilya Kaliman.
   * libtensor-2.5-trunk
     by Evgeny Epifanovsky, Michael Wormit, Dmitry Zuev, Sam Manzer, 
        Ilya Kaliman.
   * libcc-2.5-trunk
     by Evgeny Epifanovsky, Arik Landau, Tomasz Kus, Kirill Khistyaev, 
        Dmitry Zuev, Prashant Manohar, Xintian Feng, Anna Krylov, 
        Matthew Goldey, Alec White, Thomas Jagau, Kaushik Nanda, 
        Anastasia Gunina, Alexander Kunitsa, Joonho Lee.

   CCMAN original authors:
   Anna I. Krylov, C. David Sherrill, Steven R. Gwaltney,
   Edward F. C. Byrd (2000)
   Sergey V. Levchenko, Lyudmila V. Slipchenko, Tao Wang,
   Ana-Maria C. Cristian (2003)
   Piotr A. Pieniazek, C. Melania Oana, Evgeny Epifanovsky (2007)
   Prashant Manohar (2009)

 ------------------------------------------------------------------------------


 Allocating and initializing 30808MB of RAM...
 Calculation will run on 4 cores.


 Alpha MOs, Restricted
 -- Occupied --                  
-490.05 -104.88  -80.07  -65.18  -58.54  -58.54  -58.54  -15.66
  1 A'    2 A'    3 A'    4 A'    5 A'    1 A"    6 A'    7 A'                 
-10.607  -9.862  -8.075  -8.071  -8.071  -7.606  -7.475  -7.468
  8 A'    9 A'   10 A'   11 A'    2 A"   12 A'   13 A'    3 A"                 
 -7.467  -5.498  -5.497  -5.497  -3.214  -3.211  -3.210  -3.202
 14 A'   15 A'    4 A"   16 A'   17 A'    5 A"   18 A'    6 A"                 
 -3.202  -1.262  -1.077  -1.014  -0.753  -0.597  -0.594  -0.559
 19 A'   20 A'   21 A'   22 A'   23 A'   24 A'   25 A'    7 A"                 
 -0.472  -0.470  -0.441  -0.418  -0.399
 26 A'    8 A"   27 A'   28 A'    9 A"                                         
 -- Virtual --                   
 -0.005   0.044   0.058   0.076   0.084   0.090   0.097   0.118
 10 A"   29 A'   30 A'   31 A'   11 A"   32 A'   33 A'   34 A'                 
  0.122   0.126   0.137   0.148   0.172   0.197   0.207   0.222
 35 A'   12 A"   36 A'   13 A"   37 A'   38 A'   39 A'   40 A'                 
  0.238   0.255   0.301   0.346   0.378   0.385   0.475   0.519
 14 A"   41 A'   42 A'   43 A'   44 A'   15 A"   45 A'   46 A'                 
  0.556   0.571   0.588   0.603   0.618   0.665   0.729   0.735
 16 A"   47 A'   48 A'   17 A"   49 A'   18 A"   50 A'   51 A'                 
  0.764   0.794   0.819   0.848   0.868   0.893   0.961   0.984
 19 A"   52 A'   53 A'   54 A'   20 A"   55 A'   21 A"   56 A'                 
  0.991   1.113   1.118   1.131   1.161   1.214   1.244   1.282
 22 A"   57 A'   23 A"   58 A'   59 A'   24 A"   60 A'   61 A'                 
  1.331   1.370   1.486   1.772   1.855   1.931   2.252   2.299
 62 A'   63 A'   64 A'   25 A"   65 A'   66 A'   26 A"   27 A"                 
  2.313   2.351   2.398   2.402   2.517   2.629   2.670   2.896
 67 A'   68 A'   69 A'   28 A"   70 A'   29 A"   71 A'   72 A'                 
  3.029   4.231   4.326   4.461   4.530   4.538   4.546   4.619
 73 A'   30 A"   74 A'   75 A'   31 A"   76 A'   32 A"   77 A'                 
  4.760   7.197   7.481   8.200   8.217   8.284  10.352  14.705
 78 A'   79 A'   80 A'   33 A"   81 A'   82 A'   83 A'   34 A"                 
 14.803  14.877  26.650  26.723  27.107  36.672  49.471 166.101
 84 A'   85 A'   35 A"   86 A'   87 A'   88 A'   89 A'   90 A'                 
219.198 293.885 293.900 293.9801028.413
 91 A'   36 A"   92 A'   93 A'   94 A'                                         

 Beta MOs, Restricted
 -- Occupied --                  
-490.05 -104.88  -80.07  -65.18  -58.54  -58.54  -58.54  -15.66
  1 A'    2 A'    3 A'    4 A'    5 A'    1 A"    6 A'    7 A'                 
-10.607  -9.862  -8.075  -8.071  -8.071  -7.606  -7.475  -7.468
  8 A'    9 A'   10 A'   11 A'    2 A"   12 A'   13 A'    3 A"                 
 -7.467  -5.498  -5.497  -5.497  -3.214  -3.211  -3.210  -3.202
 14 A'   15 A'    4 A"   16 A'   17 A'    5 A"   18 A'    6 A"                 
 -3.202  -1.262  -1.077  -1.014  -0.753  -0.597  -0.594  -0.559
 19 A'   20 A'   21 A'   22 A'   23 A'   24 A'   25 A'    7 A"                 
 -0.472  -0.470  -0.441  -0.418  -0.399
 26 A'    8 A"   27 A'   28 A'    9 A"                                         
 -- Virtual --                   
 -0.005   0.044   0.058   0.076   0.084   0.090   0.097   0.118
 10 A"   29 A'   30 A'   31 A'   11 A"   32 A'   33 A'   34 A'                 
  0.122   0.126   0.137   0.148   0.172   0.197   0.207   0.222
 35 A'   12 A"   36 A'   13 A"   37 A'   38 A'   39 A'   40 A'                 
  0.238   0.255   0.301   0.346   0.378   0.385   0.475   0.519
 14 A"   41 A'   42 A'   43 A'   44 A'   15 A"   45 A'   46 A'                 
  0.556   0.571   0.588   0.603   0.618   0.665   0.729   0.735
 16 A"   47 A'   48 A'   17 A"   49 A'   18 A"   50 A'   51 A'                 
  0.764   0.794   0.819   0.848   0.868   0.893   0.961   0.984
 19 A"   52 A'   53 A'   54 A'   20 A"   55 A'   21 A"   56 A'                 
  0.991   1.113   1.118   1.131   1.161   1.214   1.244   1.282
 22 A"   57 A'   23 A"   58 A'   59 A'   24 A"   60 A'   61 A'                 
  1.331   1.370   1.486   1.772   1.855   1.931   2.252   2.299
 62 A'   63 A'   64 A'   25 A"   65 A'   66 A'   26 A"   27 A"                 
  2.313   2.351   2.398   2.402   2.517   2.629   2.670   2.896
 67 A'   68 A'   69 A'   28 A"   70 A'   29 A"   71 A'   72 A'                 
  3.029   4.231   4.326   4.461   4.530   4.538   4.546   4.619
 73 A'   30 A"   74 A'   75 A'   31 A"   76 A'   32 A"   77 A'                 
  4.760   7.197   7.481   8.200   8.217   8.284  10.352  14.705
 78 A'   79 A'   80 A'   33 A"   81 A'   82 A'   83 A'   34 A"                 
 14.803  14.877  26.650  26.723  27.107  36.672  49.471 166.101
 84 A'   85 A'   35 A"   86 A'   87 A'   88 A'   89 A'   90 A'                 
219.198 293.885 293.900 293.9801028.413
 91 A'   36 A"   92 A'   93 A'   94 A'                                         

 Occupation and symmetry of molecular orbitals

 Point group: Cs (2 irreducible representations).

                           A'   A"    All 
 ------------------------------------------
 All molecular orbitals:
  - Alpha                  94   36    130 
  - Beta                   94   36    130 
 ------------------------------------------
 Alpha orbitals:
  - Frozen occupied        16   4     20  
  - Active occupied        12   5     17  
  - Active virtual         66   27    93  
  - Frozen virtual         0    0     0   
 ------------------------------------------
 Beta orbitals:
  - Frozen occupied        16   4     20  
  - Active occupied        12   5     17  
  - Active virtual         66   27    93  
  - Frozen virtual         0    0     0   
 ------------------------------------------

 Import integrals:   CPU 0.00 s  wall 0.00 s

 Import integrals:   CPU 40.37 s  wall 11.03 s

 MP2 amplitudes:   CPU 0.14 s  wall 0.12 s

Running a double precision version
           CCSD T amplitudes will be solved using DIIS.

           Start     Size      MaxIter   EConv     TConv     
           3         7         100       1.00e-07  1.00e-05  
 ------------------------------------------------------------------------------
           Energy (a.u.)   Ediff      Tdiff       Comment
 ------------------------------------------------------------------------------
         -3427.73128066                           
     1   -3427.71909946   1.22e-02   8.01e-01     
     2   -3427.74314018   2.40e-02   1.10e-01     
     3   -3427.74221563   9.25e-04   4.80e-02     
     4   -3427.74461640   2.40e-03   1.44e-02     Switched to DIIS steps.
     5   -3427.74544779   8.31e-04   1.22e-02     
     6   -3427.74547060   2.28e-05   2.48e-03     
     7   -3427.74546965   9.48e-07   1.25e-03     
     8   -3427.74547489   5.24e-06   2.99e-04     
     9   -3427.74547536   4.68e-07   1.95e-04     
    10   -3427.74547500   3.62e-07   6.23e-05     
    11   -3427.74547511   1.13e-07   2.71e-05     
    12   -3427.74547501   1.09e-07   1.06e-05     
    13   -3427.74547499   1.11e-08   3.27e-06     
 ------------------------------------------------------------------------------
         -3427.74547499                           CCSD T converged.

End of double precision
 SCF energy                 = -3427.02094473
 MP2 energy                 = -3427.73128066
 CCSD correlation energy     =    -0.72453027
 CCSD total energy           = -3427.74547499

 CCSD  T1^2 = 0.0129  T2^2 = 0.2799  Leading amplitudes:

 Amplitude    Orbitals with energies
  0.0338       8 (A") A                  ->    10 (A") A                  
              -0.4703                         -0.0048                     
  0.0338       8 (A") B                  ->    10 (A") B                  
              -0.4703                         -0.0048                     
 -0.0240       9 (A") A                  ->    10 (A") A                  
              -0.3992                         -0.0048                     
 -0.0240       9 (A") B                  ->    10 (A") B                  
              -0.3992                         -0.0048                     

 Amplitude    Orbitals with energies
 -0.0804       9 (A") A      9 (A") B    ->    10 (A") A     10 (A") B    
              -0.3992       -0.3992           -0.0048       -0.0048       
  0.0804       9 (A") A      9 (A") B    ->    10 (A") B     10 (A") A    
              -0.3992       -0.3992           -0.0048       -0.0048       
  0.0804       9 (A") B      9 (A") A    ->    10 (A") A     10 (A") B    
              -0.3992       -0.3992           -0.0048       -0.0048       
 -0.0804       9 (A") B      9 (A") A    ->    10 (A") B     10 (A") A    
              -0.3992       -0.3992           -0.0048       -0.0048       

 Computing CCSD intemediates for later calculations in double precision
 Finished.

Running a double precision version
           CCSD Lambda amplitudes will be solved using DIIS.
           Start     Size      MaxIter   EConv     LConv     
           3         7         100       1.00e-07  1.00e-05  
 ------------------------------------------------------------------------------
            Enorm      Ldiff       Comment
 ------------------------------------------------------------------------------
     1     5.57e-02   4.17e-02     
     2     1.44e-02   5.59e-03     
     3     6.18e-03   2.01e-03     
     4     3.54e-03   1.24e-03     Switched to DIIS steps.
     5     1.11e-03   6.56e-04     
     6     5.14e-04   1.77e-04     
     7     1.68e-04   4.30e-05     
     8     7.45e-05   9.59e-07     
     9     2.53e-05   3.12e-06     
    10     1.04e-05   9.56e-07     
    11     3.83e-06   1.71e-07     
    12     1.68e-06   2.33e-08     
    13     7.86e-07   6.46e-08     
    14     3.62e-07   6.62e-10     
    15     1.95e-07   1.92e-08     
    16     8.74e-08   4.75e-09     
 ------------------------------------------------------------------------------
                                   CCSD Lambda converged.

 Computing density matrices in double precision...
           Orbital response amplitudes will be solved using DIIS.
           Start     Size      MaxIter   EConv     LConv     
           3         7         100       1.00e-06  1.00e-06  
 ------------------------------------------------------------------------------
            Enorm      Ldiff       Comment
 ------------------------------------------------------------------------------
     1     1.11e-01   5.22e-04     
     2     1.12e-01   9.53e-04     
     3     1.42e-01   2.42e-02     
     4     2.07e-02   5.68e-02     Switched to DIIS steps.
     5     8.24e-03   7.08e-03     
     6     1.16e-03   4.81e-04     
     7     6.96e-04   3.27e-05     
     8     2.00e-04   1.33e-04     
     9     5.63e-05   8.34e-06     
    10     1.20e-05   6.06e-06     
    11     3.10e-06   8.73e-07     
    12     1.05e-06   6.39e-09     
    13     6.31e-07   2.84e-07     
 ------------------------------------------------------------------------------
                                   Orbital response converged.

 Computing density matrices... Done.
 CCSD calculation:   CPU 445.60 s  wall 117.22 s

 Transferring MO TPDM to AO TPDM
 Transferring g2_o1o1o1o1
 Transferring g2_o1o1o1v1
 Transferring g2_o1o1v1v1
 Transferring g2_o1v1o1v1
 Transferring g2_o1v1v1v1
 Transferring g2_v1v1v1v1
 Adding separable TPDM
 Computing TPDM gradient
 --------------------------------------------------------
 2e gradient
  Atom          X               Y               Z
 --------------------------------------------------------
    1        -43.110155       11.941502       -0.000000  
    2         12.013914      -28.508332       -0.000000  
    3          5.643934       16.169760        0.000000  
    4         25.452307        0.397070       -0.000000  
 --------------------------------------------------------
 --------------------------------------------------------
 Final gradient
  Atom          X               Y               Z
 --------------------------------------------------------
    1        -43.110155       11.941502       -0.000000  
    2         12.013914      -28.508332       -0.000000  
    3          5.643934       16.169760        0.000000  
    4         25.452307        0.397070       -0.000000  
 --------------------------------------------------------
 Analytic gradient from two-electron contribution:   CPU 252.35 s  wall 90.05 s

 Total ccman2 time:   CPU 741.73 s  wall 219.63 s


 --------------------------------------------------------------
             Orbital Energies (a.u.) and Symmetries
 --------------------------------------------------------------

 Alpha MOs, Restricted
 -- Occupied --                  
-490.05 -104.88  -80.07  -65.18  -58.54  -58.54  -15.66  -10.61
  1 A'    2 A'    3 A'    4 A'    5 A'    6 A'    7 A'    8 A'                 
 -9.862  -8.075  -8.071  -7.606  -7.475  -7.467  -5.498  -5.497
  9 A'   10 A'   11 A'   12 A'   13 A'   14 A'   15 A'   16 A'                 
-58.540  -8.071  -7.468  -5.497  -3.214  -3.210  -3.202  -1.262
  1 A"    2 A"    3 A"    4 A"   17 A'   18 A'   19 A'   20 A'                 
 -1.077  -1.014  -0.753  -0.597  -0.594  -0.472  -0.441  -0.418
 21 A'   22 A'   23 A'   24 A'   25 A'   26 A'   27 A'   28 A'                 
 -3.211  -3.202  -0.559  -0.470  -0.399
  5 A"    6 A"    7 A"    8 A"    9 A"                                         
 -- Virtual --                   
  0.044   0.058   0.076   0.090   0.097   0.118   0.122   0.137
 29 A'   30 A'   31 A'   32 A'   33 A'   34 A'   35 A'   36 A'                 
  0.172   0.197   0.207   0.222   0.255   0.301   0.346   0.378
 37 A'   38 A'   39 A'   40 A'   41 A'   42 A'   43 A'   44 A'                 
  0.475   0.519   0.571   0.588   0.618   0.729   0.735   0.794
 45 A'   46 A'   47 A'   48 A'   49 A'   50 A'   51 A'   52 A'                 
  0.819   0.848   0.893   0.984   1.113   1.131   1.161   1.244
 53 A'   54 A'   55 A'   56 A'   57 A'   58 A'   59 A'   60 A'                 
  1.282   1.331   1.370   1.486   1.855   1.931   2.313   2.351
 61 A'   62 A'   63 A'   64 A'   65 A'   66 A'   67 A'   68 A'                 
  2.398   2.517   2.670   2.896   3.029   4.326   4.461   4.538
 69 A'   70 A'   71 A'   72 A'   73 A'   74 A'   75 A'   76 A'                 
  4.619   4.760   7.197   7.481   8.217   8.284  10.352  14.803
 77 A'   78 A'   79 A'   80 A'   81 A'   82 A'   83 A'   84 A'                 
 14.877  26.723  27.107  36.672  49.471 166.101 219.198 293.900
 85 A'   86 A'   87 A'   88 A'   89 A'   90 A'   91 A'   92 A'                 
293.9801028.413  -0.005   0.084   0.126   0.148   0.238   0.385
 93 A'   94 A'   10 A"   11 A"   12 A"   13 A"   14 A"   15 A"                 
  0.556   0.603   0.665   0.764   0.868   0.961   0.991   1.118
 16 A"   17 A"   18 A"   19 A"   20 A"   21 A"   22 A"   23 A"                 
  1.214   1.772   2.252   2.299   2.402   2.629   4.231   4.530
 24 A"   25 A"   26 A"   27 A"   28 A"   29 A"   30 A"   31 A"                 
  4.546   8.200  14.705  26.650 293.885
 32 A"   33 A"   34 A"   35 A"   36 A"                                         

 Beta MOs, Restricted
 -- Occupied --                  
-490.05 -104.88  -80.07  -65.18  -58.54  -58.54  -15.66  -10.61
  1 A'    2 A'    3 A'    4 A'    5 A'    6 A'    7 A'    8 A'                 
 -9.862  -8.075  -8.071  -7.606  -7.475  -7.467  -5.498  -5.497
  9 A'   10 A'   11 A'   12 A'   13 A'   14 A'   15 A'   16 A'                 
-58.540  -8.071  -7.468  -5.497  -3.214  -3.210  -3.202  -1.262
  1 A"    2 A"    3 A"    4 A"   17 A'   18 A'   19 A'   20 A'                 
 -1.077  -1.014  -0.753  -0.597  -0.594  -0.472  -0.441  -0.418
 21 A'   22 A'   23 A'   24 A'   25 A'   26 A'   27 A'   28 A'                 
 -3.211  -3.202  -0.559  -0.470  -0.399
  5 A"    6 A"    7 A"    8 A"    9 A"                                         
 -- Virtual --                   
  0.044   0.058   0.076   0.090   0.097   0.118   0.122   0.137
 29 A'   30 A'   31 A'   32 A'   33 A'   34 A'   35 A'   36 A'                 
  0.172   0.197   0.207   0.222   0.255   0.301   0.346   0.378
 37 A'   38 A'   39 A'   40 A'   41 A'   42 A'   43 A'   44 A'                 
  0.475   0.519   0.571   0.588   0.618   0.729   0.735   0.794
 45 A'   46 A'   47 A'   48 A'   49 A'   50 A'   51 A'   52 A'                 
  0.819   0.848   0.893   0.984   1.113   1.131   1.161   1.244
 53 A'   54 A'   55 A'   56 A'   57 A'   58 A'   59 A'   60 A'                 
  1.282   1.331   1.370   1.486   1.855   1.931   2.313   2.351
 61 A'   62 A'   63 A'   64 A'   65 A'   66 A'   67 A'   68 A'                 
  2.398   2.517   2.670   2.896   3.029   4.326   4.461   4.538
 69 A'   70 A'   71 A'   72 A'   73 A'   74 A'   75 A'   76 A'                 
  4.619   4.760   7.197   7.481   8.217   8.284  10.352  14.803
 77 A'   78 A'   79 A'   80 A'   81 A'   82 A'   83 A'   84 A'                 
 14.877  26.723  27.107  36.672  49.471 166.101 219.198 293.900
 85 A'   86 A'   87 A'   88 A'   89 A'   90 A'   91 A'   92 A'                 
293.9801028.413  -0.005   0.084   0.126   0.148   0.238   0.385
 93 A'   94 A'   10 A"   11 A"   12 A"   13 A"   14 A"   15 A"                 
  0.556   0.603   0.665   0.764   0.868   0.961   0.991   1.118
 16 A"   17 A"   18 A"   19 A"   20 A"   21 A"   22 A"   23 A"                 
  1.214   1.772   2.252   2.299   2.402   2.629   4.231   4.530
 24 A"   25 A"   26 A"   27 A"   28 A"   29 A"   30 A"   31 A"                 
  4.546   8.200  14.705  26.650 293.885
 32 A"   33 A"   34 A"   35 A"   36 A"                                         
 --------------------------------------------------------------

          Ground-State Mulliken Net Atomic Charges

     Atom                 Charge (a.u.)
  ----------------------------------------
      1 Br                   -0.150555
      2 P                     0.331138
      3 N                    -0.170209
      4 Cl                   -0.010373
  ----------------------------------------
  Sum of atomic charges =    -0.000000

 -----------------------------------------------------------------
                    Cartesian Multipole Moments
 -----------------------------------------------------------------
    Charge (ESU x 10^10)
                 0.0000
    Dipole Moment (Debye)
         X      -0.1469      Y       1.9388      Z       0.0000
       Tot       1.9443
    Quadrupole Moments (Debye-Ang)
        XX     -49.7376     XY      -1.8007     YY     -50.8707
        XZ      -0.0000     YZ      -0.0000     ZZ     -49.0364
    Octopole Moments (Debye-Ang^2)
       XXX      37.8883    XXY      -2.6597    XYY      16.7736
       YYY      -4.8891    XXZ       0.0000    XYZ       0.0000
       YYZ       0.0000    XZZ      14.1407    YZZ      -1.0812
       ZZZ       0.0000
    Hexadecapole Moments (Debye-Ang^3)
      XXXX   -1014.0593   XXXY     -19.3105   XXYY    -205.1314
      XYYY      -6.9587   YYYY    -130.6109   XXXZ      -0.0000
      XXYZ      -0.0000   XYYZ      -0.0000   YYYZ       0.0000
      XXZZ    -195.4981   XYZZ      -2.3293   YYZZ     -30.9106
      XZZZ      -0.0000   YZZZ       0.0000   ZZZZ     -60.5619
 -----------------------------------------------------------------
 DrvMan completing analytic gradient of the correlated energy
 Correlated dipole moment
            1
    1  -0.0578009
    2   0.7627675
    3   0.0000000
 Energy read as -3427.745474994
 Full Analytical Gradient: (in a.u., or Hartree/Bohr)
             1             2             3             4
    1   -0.00003589    0.00010348   -0.00004563   -0.00002195
    2    0.00002786    0.00005494   -0.00009254    0.00000974
    3    0.00000000   -0.00000000    0.00000000    0.00000000
 Gradient time:  CPU 0.80 s  wall 0.87 s
 Geometry Optimization Parameters
   NAtoms,    NIC,     NZ,  NCons,   NDum,   NFix, NCnnct, MaxDiis
        4      14       4       0       0       0       0       0

 Cartesian Hessian Update
 Hessian Updated using BFGS Update


** GEOMETRY OPTIMIZATION IN DELOCALIZED INTERNAL COORDINATES **
   Searching for a Minimum

   Optimization Cycle:   5

                       Coordinates (Angstroms)
     ATOM                X               Y               Z
      1  Br        1.7450475576   -0.1529402471    0.0000000000
      2  P        -0.2724575682    0.7936275284    0.0000000000
      3  N        -1.1818714878   -0.5152368972    0.0000000000
      4  Cl       -2.8879083191   -0.1703228983    0.0000000000
   Point Group: cs    Number of degrees of freedom:     5


   Energy is  -3427.745474994

 Hessian Updated using BFGS Update

  5 Hessian modes will be used to form the next step
  Hessian Eigenvalues:
     0.111572    0.149079    0.259532    0.320420    0.563504

 Minimum Search - Taking Simple RFO Step
 Searching for Lamda that Minimizes Along All modes
 Value Taken    Lamda =   0.00000000
 Step Taken.  Stepsize is  0.000530

                             Maximum     Tolerance    Cnvgd?
         Gradient           0.000089      0.000300     YES
         Displacement       0.000398      0.001200     YES
         Energy change     -0.000000      0.000001     YES


                       Distance Matrix (Angstroms)
             Br(  1)   P (  2)   N (  3)
   P (  2)  2.228524
   N (  3)  2.949257  1.593788
   Cl(  4)  4.632988  2.787433  1.740554

 Final energy is   -3427.7454749943631     


 ******************************
 **  OPTIMIZATION CONVERGED  **
 ******************************

                       Coordinates (Angstroms)
     ATOM                X               Y               Z
      1  Br        1.7450475576   -0.1529402471    0.0000000000
      2  P        -0.2724575682    0.7936275284    0.0000000000
      3  N        -1.1818714878   -0.5152368972    0.0000000000
      4  Cl       -2.8879083191   -0.1703228983    0.0000000000

Z-matrix Print:
$molecule
0 1
Br
P  1 2.228524
N  2 1.593788 1 99.657106
Cl 3 1.740554 2 113.362435 1 -180.000000 0
$end


 --------------------------------------------------------------
             Orbital Energies (a.u.) and Symmetries
 --------------------------------------------------------------

 Alpha MOs, Restricted
 -- Occupied --                  
-490.05 -104.88  -80.07  -65.18  -58.54  -58.54  -15.66  -10.61
  1 A'    2 A'    3 A'    4 A'    5 A'    6 A'    7 A'    8 A'                 
 -9.862  -8.075  -8.071  -7.606  -7.475  -7.467  -5.498  -5.497
  9 A'   10 A'   11 A'   12 A'   13 A'   14 A'   15 A'   16 A'                 
-58.540  -8.071  -7.468  -5.497  -3.214  -3.210  -3.202  -1.262
  1 A"    2 A"    3 A"    4 A"   17 A'   18 A'   19 A'   20 A'                 
 -1.077  -1.014  -0.753  -0.597  -0.594  -0.472  -0.441  -0.418
 21 A'   22 A'   23 A'   24 A'   25 A'   26 A'   27 A'   28 A'                 
 -3.211  -3.202  -0.559  -0.470  -0.399
  5 A"    6 A"    7 A"    8 A"    9 A"                                         
 -- Virtual --                   
  0.044   0.058   0.076   0.090   0.097   0.118   0.122   0.137
 29 A'   30 A'   31 A'   32 A'   33 A'   34 A'   35 A'   36 A'                 
  0.172   0.197   0.207   0.222   0.255   0.301   0.346   0.378
 37 A'   38 A'   39 A'   40 A'   41 A'   42 A'   43 A'   44 A'                 
  0.475   0.519   0.571   0.588   0.618   0.729   0.735   0.794
 45 A'   46 A'   47 A'   48 A'   49 A'   50 A'   51 A'   52 A'                 
  0.819   0.848   0.893   0.984   1.113   1.131   1.161   1.244
 53 A'   54 A'   55 A'   56 A'   57 A'   58 A'   59 A'   60 A'                 
  1.282   1.331   1.370   1.486   1.855   1.931   2.313   2.351
 61 A'   62 A'   63 A'   64 A'   65 A'   66 A'   67 A'   68 A'                 
  2.398   2.517   2.670   2.896   3.029   4.326   4.461   4.538
 69 A'   70 A'   71 A'   72 A'   73 A'   74 A'   75 A'   76 A'                 
  4.619   4.760   7.197   7.481   8.217   8.284  10.352  14.803
 77 A'   78 A'   79 A'   80 A'   81 A'   82 A'   83 A'   84 A'                 
 14.877  26.723  27.107  36.672  49.471 166.101 219.198 293.900
 85 A'   86 A'   87 A'   88 A'   89 A'   90 A'   91 A'   92 A'                 
293.9801028.413  -0.005   0.084   0.126   0.148   0.238   0.385
 93 A'   94 A'   10 A"   11 A"   12 A"   13 A"   14 A"   15 A"                 
  0.556   0.603   0.665   0.764   0.868   0.961   0.991   1.118
 16 A"   17 A"   18 A"   19 A"   20 A"   21 A"   22 A"   23 A"                 
  1.214   1.772   2.252   2.299   2.402   2.629   4.231   4.530
 24 A"   25 A"   26 A"   27 A"   28 A"   29 A"   30 A"   31 A"                 
  4.546   8.200  14.705  26.650 293.885
 32 A"   33 A"   34 A"   35 A"   36 A"                                         

 Beta MOs, Restricted
 -- Occupied --                  
-490.05 -104.88  -80.07  -65.18  -58.54  -58.54  -15.66  -10.61
  1 A'    2 A'    3 A'    4 A'    5 A'    6 A'    7 A'    8 A'                 
 -9.862  -8.075  -8.071  -7.606  -7.475  -7.467  -5.498  -5.497
  9 A'   10 A'   11 A'   12 A'   13 A'   14 A'   15 A'   16 A'                 
-58.540  -8.071  -7.468  -5.497  -3.214  -3.210  -3.202  -1.262
  1 A"    2 A"    3 A"    4 A"   17 A'   18 A'   19 A'   20 A'                 
 -1.077  -1.014  -0.753  -0.597  -0.594  -0.472  -0.441  -0.418
 21 A'   22 A'   23 A'   24 A'   25 A'   26 A'   27 A'   28 A'                 
 -3.211  -3.202  -0.559  -0.470  -0.399
  5 A"    6 A"    7 A"    8 A"    9 A"                                         
 -- Virtual --                   
  0.044   0.058   0.076   0.090   0.097   0.118   0.122   0.137
 29 A'   30 A'   31 A'   32 A'   33 A'   34 A'   35 A'   36 A'                 
  0.172   0.197   0.207   0.222   0.255   0.301   0.346   0.378
 37 A'   38 A'   39 A'   40 A'   41 A'   42 A'   43 A'   44 A'                 
  0.475   0.519   0.571   0.588   0.618   0.729   0.735   0.794
 45 A'   46 A'   47 A'   48 A'   49 A'   50 A'   51 A'   52 A'                 
  0.819   0.848   0.893   0.984   1.113   1.131   1.161   1.244
 53 A'   54 A'   55 A'   56 A'   57 A'   58 A'   59 A'   60 A'                 
  1.282   1.331   1.370   1.486   1.855   1.931   2.313   2.351
 61 A'   62 A'   63 A'   64 A'   65 A'   66 A'   67 A'   68 A'                 
  2.398   2.517   2.670   2.896   3.029   4.326   4.461   4.538
 69 A'   70 A'   71 A'   72 A'   73 A'   74 A'   75 A'   76 A'                 
  4.619   4.760   7.197   7.481   8.217   8.284  10.352  14.803
 77 A'   78 A'   79 A'   80 A'   81 A'   82 A'   83 A'   84 A'                 
 14.877  26.723  27.107  36.672  49.471 166.101 219.198 293.900
 85 A'   86 A'   87 A'   88 A'   89 A'   90 A'   91 A'   92 A'                 
293.9801028.413  -0.005   0.084   0.126   0.148   0.238   0.385
 93 A'   94 A'   10 A"   11 A"   12 A"   13 A"   14 A"   15 A"                 
  0.556   0.603   0.665   0.764   0.868   0.961   0.991   1.118
 16 A"   17 A"   18 A"   19 A"   20 A"   21 A"   22 A"   23 A"                 
  1.214   1.772   2.252   2.299   2.402   2.629   4.231   4.530
 24 A"   25 A"   26 A"   27 A"   28 A"   29 A"   30 A"   31 A"                 
  4.546   8.200  14.705  26.650 293.885
 32 A"   33 A"   34 A"   35 A"   36 A"                                         
 --------------------------------------------------------------

          Ground-State Mulliken Net Atomic Charges

     Atom                 Charge (a.u.)
  ----------------------------------------
      1 Br                   -0.150555
      2 P                     0.331138
      3 N                    -0.170209
      4 Cl                   -0.010373
  ----------------------------------------
  Sum of atomic charges =    -0.000000

 -----------------------------------------------------------------
                    Cartesian Multipole Moments
 -----------------------------------------------------------------
    Charge (ESU x 10^10)
                 0.0000
    Dipole Moment (Debye)
         X      -0.1469      Y       1.9388      Z       0.0000
       Tot       1.9443
    Quadrupole Moments (Debye-Ang)
        XX     -49.7376     XY      -1.8007     YY     -50.8707
        XZ      -0.0000     YZ      -0.0000     ZZ     -49.0364
    Octopole Moments (Debye-Ang^2)
       XXX      37.8883    XXY      -2.6597    XYY      16.7736
       YYY      -4.8891    XXZ       0.0000    XYZ       0.0000
       YYZ       0.0000    XZZ      14.1407    YZZ      -1.0812
       ZZZ       0.0000
    Hexadecapole Moments (Debye-Ang^3)
      XXXX   -1014.0593   XXXY     -19.3105   XXYY    -205.1314
      XYYY      -6.9587   YYYY    -130.6109   XXXZ      -0.0000
      XXYZ      -0.0000   XYYZ      -0.0000   YYYZ       0.0000
      XXZZ    -195.4981   XYZZ      -2.3293   YYZZ     -30.9106
      XZZZ      -0.0000   YZZZ       0.0000   ZZZZ     -60.5619
 -----------------------------------------------------------------
Archival summary:
1\1\garfield\OPT\ProcedureUnspecified\BasisUnspecified\r1l111\taweetha\ThuNov2900:44:002018ThuNov2900:44:002018\0\\#,OPT,ProcedureUnspecified,BasisUnspecified,\\0,1\Br\P,1,2.22852\N,2,1.59379,1,99.6571\Cl,3,1.74055,2,113.362,1,-180,0\\HF=-3427.02094\\@

 Total job time:  1138.85s(wall), 3782.42s(cpu) 
 Thu Nov 29 00:44:00 2018

        *************************************************************
        *                                                           *
        *  Thank you very much for using Q-Chem.  Have a nice day.  *
        *                                                           *
        *************************************************************
