# Supplementary material for: Geometric and energetic data from ab initio calculations of haloethene, haloimine, halomethylenephosphine, haloiminophosphine, halodiazene, halodiphosphene and halocyclopropane
Source: Data Brief. 2019 Nov 2;27:104738. doi: 10.1016/j.dib.2019.104738 (PMC6861602; doi:10.1016/j.dib.2019.104738)
Supplement: Multimedia component 7 [file mmc7.zip › NP/CCSD/ClENPECl.out]

Q-Chem Developer Version!
                  Welcome to Q-Chem
     A Quantum Leap Into The Future Of Chemistry


 Q-Chem 5.1, Q-Chem, Inc., Pleasanton, CA (2018)

 Yihan Shao,  Zhengting Gan,  E. Epifanovsky,  A. T. B. Gilbert,  M. Wormit,  
 J. Kussmann,  A. W. Lange,  A. Behn,  Jia Deng,  Xintian Feng,  D. Ghosh,  
 M. Goldey,  P. R. Horn,  L. D. Jacobson,  I. Kaliman,  T. Kus,  A. Landau,  
 Jie Liu,  E. I. Proynov,  R. M. Richard,  R. P. Steele,  E. J. Sundstrom,  
 H. L. Woodcock III,  P. M. Zimmerman,  D. Zuev,  B. Albrecht,  E. Alguire,  
 S. A. Baeppler,  D. Barton,  Z. Benda,  Y. A. Bernard,  E. J. Berquist,  
 K. B. Bravaya,  H. Burton,  D. Casanova,  Chun-Min Chang,  Yunqing Chen,  
 A. Chien,  K. D. Closser,  M. P. Coons,  S. Coriani,  S. Dasgupta,  
 A. L. Dempwolff,  M. Diedenhofen,  Hainam Do,  R. G. Edgar,  Po-Tung Fang,  
 S. Faraji,  S. Fatehi,  Qingguo Feng,  K. D. Fenk,  J. Fosso-Tande,  
 Qinghui Ge,  A. Ghysels,  G. Gidofalvi,  J. Gomes,  J. Gonthier,  A. Gunina,  
 D. Hait,  M. W. D. Hanson-Heine,  P. H. P. Harbach,  A. W. Hauser,  
 J. E. Herr,  E. G. Hohenstein,  Z. C. Holden,  Kerwin Hui,  B. C. Huynh,  
 T.-C. Jagau,  Hyunjun Ji,  B. Kaduk,  K. Khistyaev,  Jaehoon Kim,  
 P. Klunzinger,  K. Koh,  D. Kosenkov,  L. Koulias,  T. Kowalczyk,  
 C. M. Krauter,  A. Kunitsa,  Ka Un Lao,  A. Laurent,  K. V. Lawler,  
 Joonho Lee,  D. Lefrancois,  S. Lehtola,  D. S. Levine,  Yi-Pei Li,  
 You-Sheng Lin,  Fenglai Liu,  E. Livshits,  A. Luenser,  P. Manohar,  
 E. Mansoor,  S. F. Manzer,  Shan-Ping Mao,  Yuezhi Mao,  N. Mardirossian,  
 A. V. Marenich,  T. Markovich,  L. A. Martinez-Martinez,  S. A. Maurer,  
 N. J. Mayhall,  S. C. McKenzie,  J.-M. Mewes,  A. F. Morrison,  
 J. W. Mullinax,  K. Nanda,  T. S. Nguyen-Beck,  R. Olivares-Amaya,  
 J. A. Parkhill,  T. M. Perrine,  F. Plasser,  P. Pokhilko,  S. Prager,  
 A. Prociuk,  E. Ramos,  D. R. Rehn,  F. Rob,  M. Schneider,  N. Sergueev,  
 S. M. Sharada,  S. Sharma,  D. W. Small,  T. Stauch,  T. Stein,  
 Yu-Chuan Su,  A. J. W. Thom,  A. Tkatchenko,  T. Tsuchimochi,  N. M. Tubman,  
 L. Vogt,  M. L. Vidal,  O. Vydrov,  M. A. Watson,  J. Wenzel,  
 M. de Wergifosse,  T. A. Wesolowski,  A. White,  J. Witte,  A. Yamada,  
 Jun Yang,  K. Yao,  S. Yeganeh,  S. R. Yost,  Zhi-Qiang You,  A. Zech,  
 Igor Ying Zhang,  Xing Zhang,  Yan Zhao,  Ying Zhu,  B. R. Brooks,  
 G. K. L. Chan,  C. J. Cramer,  M. S. Gordon,  W. J. Hehre,  A. Klamt,  
 M. W. Schmidt,  C. D. Sherrill,  D. G. Truhlar,  A. Aspuru-Guzik,  R. Baer,  
 A. T. Bell,  N. A. Besley,  Jeng-Da Chai,  A. E. DePrince, III,  
 R. A. DiStasio Jr.,  A. Dreuw,  B. D. Dunietz,  T. R. Furlani,  
 Chao-Ping Hsu,  Yousung Jung,  Jing Kong,  D. S. Lambrecht,  WanZhen Liang,  
 C. Ochsenfeld,  V. A. Rassolov,  L. V. Slipchenko,  J. E. Subotnik,  
 T. Van Voorhis,  J. M. Herbert,  A. I. Krylov,  P. M. W. Gill,  M. Head-Gordon

 Contributors to earlier versions of Q-Chem not listed above: 
 R. D. Adamson,  B. Austin,  J. Baker,  G. J. O. Beran,  K. Brandhorst,  
 S. T. Brown,  E. F. C. Byrd,  A. K. Chakraborty,  C.-L. Cheng,  
 Siu Hung Chien,  D. M. Chipman,  D. L. Crittenden,  H. Dachsel,  
 R. J. Doerksen,  A. D. Dutoi,  L. Fusti-Molnar,  W. A. Goddard III,  
 A. Golubeva-Zadorozhnaya,  S. R. Gwaltney,  G. Hawkins,  A. Heyden,  
 S. Hirata,  G. Kedziora,  F. J. Keil,  C. Kelley,  Jihan Kim,  R. A. King,  
 R. Z. Khaliullin,  P. P. Korambath,  W. Kurlancheek,  A. M. Lee,  M. S. Lee,  
 S. V. Levchenko,  Ching Yeh Lin,  D. Liotard,  R. C. Lochan,  I. Lotan,  
 P. E. Maslen,  N. Nair,  D. P. O'Neill,  D. Neuhauser,  E. Neuscamman,  
 C. M. Oana,  R. Olson,  B. Peters,  R. Peverati,  P. A. Pieniazek,  
 Y. M. Rhee,  J. Ritchie,  M. A. Rohrdanz,  E. Rosta,  N. J. Russ,  
 H. F. Schaefer III,  N. E. Schultz,  N. Shenvi,  A. C. Simmonett,  A. Sodt,  
 D. Stuck,  K. S. Thanthiriwatte,  V. Vanovschi,  Tao Wang,  A. Warshel,  
 C. F. Williams,  Q. Wu,  X. Xu,  W. Zhang

 Please cite Q-Chem as follows:
 Y. Shao et al., Mol. Phys. 113, 184-215 (2015)
 DOI: 10.1080/00268976.2014.952696

 Q-Chem 5.1.2 for Intel X86 EM64T Linux

 Parts of Q-Chem use Armadillo 8.300.2 (Tropical Shenanigans).
 http://arma.sourceforge.net/

 Q-Chem begins on Thu Nov 29 01:03:33 2018  

Host: 
0

     Scratch files written to /scratch/taweetham/qchem7232//
Input Ideriv = 1
Curr. Ideriv = -1
Max.  Ideriv = 1

Checking the input file for inconsistencies... 	...done.

--------------------------------------------------------------
User input:
--------------------------------------------------------------
Cl=Cl_E.out
$molecule
0 1
P 
N  1 1.594704
Cl 2 1.752262 1 113.668398
Cl 1 2.076786 2 100.005724 3 -180.000000 0
$end

$rem
   JOB_TYPE	OPTIMIZATION
   BASIS	6-311++G**
   METHOD	ccsd
   MEM_TOTAL	31000
   N_FROZEN_CORE      FC
$end


--------------------------------------------------------------
 ----------------------------------------------------------------
             Standard Nuclear Orientation (Angstroms)
    I     Atom           X                Y                Z
 ----------------------------------------------------------------
    1      P       0.3828198410    -0.7009927486     0.0000000000
    2      N      -0.6049703053     0.5509463371    -0.0000000000
    3      Cl     -2.3006092168     0.1090970434     0.0000000000
    4      Cl      2.2119324240     0.2825657136    -0.0000000000
 ----------------------------------------------------------------
 Molecular Point Group                 Cs    NOp =  2
 Largest Abelian Subgroup              Cs    NOp =  2
 Nuclear Repulsion Energy =   240.0160918888 hartrees
 There are       28 alpha and       28 beta electrons
 Requested basis set is 6-311++G(d,p)
 There are 45 shells and 112 basis functions
 Total memory of 31000MB is distributed as follows: 
   QALLOC including MEM_STATIC uses 192MB
   MEM_STATIC is set to 192MB
   CCMAN JOB total memory use is  30808MB
 Warning: actual memory use might exceed 31000MB

 Total QAlloc Memory Limit    192 MB
 Mega-Array Size       188 MB
 MEM_STATIC part       192 MB
 A cutoff of  1.0D-14 yielded    900 shell pairs
 There are      6004 function pairs (      6462 Cartesian)

 -------------------------------------------------------
 OpenMP Integral Computing Module                       
 Release: version 1.0, May 2013, Q-Chem Inc. Pittsburgh 
 -------------------------------------------------------
 Integral Job Info:
 Integral job number is                      11
 Integral operator is                         1
 short-range coefficients                     0
 long-range coefficients              100000000
 Omega coefficients                           0
 if combine SR and LR in K                    0
 Integral screening is                        0
 Integral computing path is                   2
 max size of driver memory is            800000
 size of driver memory is                593474
 size of scratch memory is              8114252
 max col of scratch BK array               1296
 max len of scratch array in speh3          155
 max len of scratch index in speh4           18
 max int batch size is                      520
 min int batch size is                       52
 fixed nKL is                                52
 max L of basis functions is                  2
 order of int derivative is                   0
 number of shells is                         45
 number of basis is                         116
 number of cartesian basis is               116
 number of contracted shell pairs           900
 number of primitive shell pairs           2557
 maxK2 (contraction) of shell pair           36
 max number of K2 of shell pair               1
 max number of CS2 of shell pair            109
 max number of PS2 of shell pair            228
 mem total for path MDJ                  513266
 -------------------------------------------------------
 Smallest overlap matrix eigenvalue = 1.38E-03

 Scale SEOQF with 1.000000e-01/1.000000e-01/1.000000e-01

 Standard Electronic Orientation quadrupole field applied
 Nucleus-field energy     =     0.0000000071 hartrees
 Guess from superposition of atomic densities
 Warning:  Energy on first SCF cycle will be non-variational
 SAD guess density has 56.000000 electrons

 -----------------------------------------------------------------------
  General SCF calculation program by
  Eric Jon Sundstrom, Paul Horn, Yuezhi Mao, Dmitri Zuev, Alec White,
  David Stuck, Shaama M.S., Shane Yost, Joonho Lee, David Small,
  Daniel Levine, Susi Lehtola, Hugh Burton, Evgeny Epifanovsky
 -----------------------------------------------------------------------
 Hartree-Fock
 using 4 threads for integral computing
 -------------------------------------------------------
 OpenMP Integral computing Module                
 Release: version 2.0, May 2017, Q-Chem Inc. Pleasanton 
 -------------------------------------------------------
 A restricted SCF calculation will be
 performed using DIIS
 SCF converges when DIIS error is below 1.0e-08
 ---------------------------------------
  Cycle       Energy         DIIS error
 ---------------------------------------
    1   -1314.5710643694      4.50e-02  
    2   -1314.0958708799      5.32e-03  
    3   -1314.1449557986      2.44e-03  
    4   -1314.1550278422      5.13e-04  
    5   -1314.1560244480      2.24e-04  
    6   -1314.1562309507      1.32e-04  
    7   -1314.1562860398      4.99e-05  
    8   -1314.1563088173      2.39e-05  
    9   -1314.1563125888      6.91e-06  
   10   -1314.1563130031      2.30e-06  
   11   -1314.1563130423      4.48e-07  
   12   -1314.1563130436      9.86e-08  
   13   -1314.1563130436      3.39e-08  
   14   -1314.1563130436      1.17e-08  
   15   -1314.1563130436      3.41e-09  Convergence criterion met
 ---------------------------------------
 SCF time:   CPU 6.88s  wall 3.00s 
 SCF   energy in the final basis set =    -1314.1563130436
 Total energy in the final basis set =    -1314.1563130436


 ------------------------------------------------------------------------------

   CCMAN2: suite of methods based on coupled cluster
           and equation of motion theories.

   Components:
   * libvmm-1.3-trunk
     by Evgeny Epifanovsky, Ilya Kaliman.
   * libtensor-2.5-trunk
     by Evgeny Epifanovsky, Michael Wormit, Dmitry Zuev, Sam Manzer, 
        Ilya Kaliman.
   * libcc-2.5-trunk
     by Evgeny Epifanovsky, Arik Landau, Tomasz Kus, Kirill Khistyaev, 
        Dmitry Zuev, Prashant Manohar, Xintian Feng, Anna Krylov, 
        Matthew Goldey, Alec White, Thomas Jagau, Kaushik Nanda, 
        Anastasia Gunina, Alexander Kunitsa, Joonho Lee.

   CCMAN original authors:
   Anna I. Krylov, C. David Sherrill, Steven R. Gwaltney,
   Edward F. C. Byrd (2000)
   Sergey V. Levchenko, Lyudmila V. Slipchenko, Tao Wang,
   Ana-Maria C. Cristian (2003)
   Piotr A. Pieniazek, C. Melania Oana, Evgeny Epifanovsky (2007)
   Prashant Manohar (2009)

 ------------------------------------------------------------------------------


 Allocating and initializing 30808MB of RAM...
 Calculation will run on 4 cores.


 Alpha MOs, Restricted
 -- Occupied --                  
-104.88 -104.86  -80.07  -15.66  -10.61  -10.59   -8.08   -8.07
  1 A'    2 A'    3 A'    4 A'    5 A'    6 A'    7 A'    8 A'                 
 -8.073  -8.057  -8.054  -8.054  -7.612  -5.504  -5.503  -5.503
  1 A"    9 A'    2 A"   10 A'   11 A'   12 A'    3 A"   13 A'                 
 -1.261  -1.138  -1.038  -0.761  -0.613  -0.598  -0.562  -0.506
 14 A'   15 A'   16 A'   17 A'   18 A'   19 A'    4 A"    5 A"                 
 -0.495  -0.473  -0.426  -0.409
 20 A'   21 A'   22 A'    6 A"                                                 
 -- Virtual --                   
 -0.004   0.051   0.056   0.074   0.083   0.091   0.110   0.130
  7 A"   23 A'   24 A'   25 A'    8 A"   26 A'   27 A'   28 A'                 
  0.135   0.137   0.147   0.158   0.178   0.200   0.218   0.239
 29 A'    9 A"   30 A'   10 A"   31 A'   32 A'   33 A'   34 A'                 
  0.240   0.265   0.308   0.354   0.379   0.381   0.477   0.541
 11 A"   35 A'   36 A'   37 A'   12 A"   38 A'   39 A'   40 A'                 
  0.576   0.578   0.615   0.620   0.638   0.759   0.805   0.823
 13 A"   41 A'   42 A'   14 A"   43 A'   44 A'   15 A"   45 A'                 
  0.856   0.860   0.931   0.959   1.073   1.117   1.117   1.126
 46 A'   16 A"   47 A'   17 A"   48 A'   49 A'   18 A"   19 A"                 
  1.132   1.153   1.177   1.180   1.207   1.216   1.256   1.292
 50 A'   51 A'   52 A'   20 A"   53 A'   21 A"   54 A'   55 A'                 
  1.359   1.488   1.494   1.771   1.861   1.973   2.255   2.363
 56 A'   57 A'   58 A'   22 A"   59 A'   60 A'   23 A"   61 A'                 
  2.397   2.478   2.593   2.619   2.637   2.661   2.729   2.901
 24 A"   62 A'   25 A"   63 A'   26 A"   64 A'   65 A'   66 A'                 
  3.029   4.230   4.330   4.484   7.481  10.340  10.364  14.695
 67 A'   27 A"   68 A'   69 A'   70 A'   71 A'   72 A'   28 A"                 
 14.792  14.872  26.624  26.692  26.697  26.748  27.007  27.096
 73 A'   74 A'   29 A"   75 A'   30 A"   76 A'   77 A'   78 A'                 
 36.670 166.096 219.188 219.218
 79 A'   80 A'   81 A'   82 A'                                                 

 Beta MOs, Restricted
 -- Occupied --                  
-104.88 -104.86  -80.07  -15.66  -10.61  -10.59   -8.08   -8.07
  1 A'    2 A'    3 A'    4 A'    5 A'    6 A'    7 A'    8 A'                 
 -8.073  -8.057  -8.054  -8.054  -7.612  -5.504  -5.503  -5.503
  1 A"    9 A'    2 A"   10 A'   11 A'   12 A'    3 A"   13 A'                 
 -1.261  -1.138  -1.038  -0.761  -0.613  -0.598  -0.562  -0.506
 14 A'   15 A'   16 A'   17 A'   18 A'   19 A'    4 A"    5 A"                 
 -0.495  -0.473  -0.426  -0.409
 20 A'   21 A'   22 A'    6 A"                                                 
 -- Virtual --                   
 -0.004   0.051   0.056   0.074   0.083   0.091   0.110   0.130
  7 A"   23 A'   24 A'   25 A'    8 A"   26 A'   27 A'   28 A'                 
  0.135   0.137   0.147   0.158   0.178   0.200   0.218   0.239
 29 A'    9 A"   30 A'   10 A"   31 A'   32 A'   33 A'   34 A'                 
  0.240   0.265   0.308   0.354   0.379   0.381   0.477   0.541
 11 A"   35 A'   36 A'   37 A'   12 A"   38 A'   39 A'   40 A'                 
  0.576   0.578   0.615   0.620   0.638   0.759   0.805   0.823
 13 A"   41 A'   42 A'   14 A"   43 A'   44 A'   15 A"   45 A'                 
  0.856   0.860   0.931   0.959   1.073   1.117   1.117   1.126
 46 A'   16 A"   47 A'   17 A"   48 A'   49 A'   18 A"   19 A"                 
  1.132   1.153   1.177   1.180   1.207   1.216   1.256   1.292
 50 A'   51 A'   52 A'   20 A"   53 A'   21 A"   54 A'   55 A'                 
  1.359   1.488   1.494   1.771   1.861   1.973   2.255   2.363
 56 A'   57 A'   58 A'   22 A"   59 A'   60 A'   23 A"   61 A'                 
  2.397   2.478   2.593   2.619   2.637   2.661   2.729   2.901
 24 A"   62 A'   25 A"   63 A'   26 A"   64 A'   65 A'   66 A'                 
  3.029   4.230   4.330   4.484   7.481  10.340  10.364  14.695
 67 A'   27 A"   68 A'   69 A'   70 A'   71 A'   72 A'   28 A"                 
 14.792  14.872  26.624  26.692  26.697  26.748  27.007  27.096
 73 A'   74 A'   29 A"   75 A'   30 A"   76 A'   77 A'   78 A'                 
 36.670 166.096 219.188 219.218
 79 A'   80 A'   81 A'   82 A'                                                 

 Occupation and symmetry of molecular orbitals

 Point group: Cs (2 irreducible representations).

                           A'   A"    All 
 ------------------------------------------
 All molecular orbitals:
  - Alpha                  82   30    112 
  - Beta                   82   30    112 
 ------------------------------------------
 Alpha orbitals:
  - Frozen occupied        13   3     16  
  - Active occupied        9    3     12  
  - Active virtual         60   24    84  
  - Frozen virtual         0    0     0   
 ------------------------------------------
 Beta orbitals:
  - Frozen occupied        13   3     16  
  - Active occupied        9    3     12  
  - Active virtual         60   24    84  
  - Frozen virtual         0    0     0   
 ------------------------------------------

 Import integrals:   CPU 0.00 s  wall 0.00 s

 Import integrals:   CPU 18.89 s  wall 5.06 s

 MP2 amplitudes:   CPU 0.15 s  wall 0.13 s

Running a double precision version
           CCSD T amplitudes will be solved using DIIS.

           Start     Size      MaxIter   EConv     TConv     
           3         7         100       1.00e-07  1.00e-05  
 ------------------------------------------------------------------------------
           Energy (a.u.)   Ediff      Tdiff       Comment
 ------------------------------------------------------------------------------
         -1314.72511805                           
     1   -1314.73098154   5.86e-03   7.66e-01     
     2   -1314.75207393   2.11e-02   1.07e-01     
     3   -1314.75181656   2.57e-04   4.74e-02     
     4   -1314.75414496   2.33e-03   1.40e-02     Switched to DIIS steps.
     5   -1314.75497717   8.32e-04   1.21e-02     
     6   -1314.75500925   3.21e-05   2.38e-03     
     7   -1314.75500654   2.71e-06   1.20e-03     
     8   -1314.75500900   2.46e-06   2.90e-04     
     9   -1314.75500977   7.70e-07   1.78e-04     
    10   -1314.75500968   8.83e-08   5.86e-05     
    11   -1314.75500960   7.73e-08   2.67e-05     
    12   -1314.75500958   2.20e-08   9.55e-06     
 ------------------------------------------------------------------------------
         -1314.75500958                           CCSD T converged.

End of double precision
 SCF energy                 = -1314.15631304
 MP2 energy                 = -1314.72511805
 CCSD correlation energy     =    -0.59869654
 CCSD total energy           = -1314.75500958

 CCSD  T1^2 = 0.0125  T2^2 = 0.2650  Leading amplitudes:

 Amplitude    Orbitals with energies
 -0.0289       6 (A") A                  ->    7 (A") A                   
              -0.4090                         -0.0043                     
 -0.0289       6 (A") B                  ->    7 (A") B                   
              -0.4090                         -0.0043                     
  0.0271       5 (A") A                  ->    7 (A") A                   
              -0.5062                         -0.0043                     
  0.0271       5 (A") B                  ->    7 (A") B                   
              -0.5062                         -0.0043                     

 Amplitude    Orbitals with energies
 -0.0890       6 (A") A      6 (A") B    ->    7 (A") A      7 (A") B     
              -0.4090       -0.4090           -0.0043       -0.0043       
  0.0890       6 (A") A      6 (A") B    ->    7 (A") B      7 (A") A     
              -0.4090       -0.4090           -0.0043       -0.0043       
  0.0890       6 (A") B      6 (A") A    ->    7 (A") A      7 (A") B     
              -0.4090       -0.4090           -0.0043       -0.0043       
 -0.0890       6 (A") B      6 (A") A    ->    7 (A") B      7 (A") A     
              -0.4090       -0.4090           -0.0043       -0.0043       

 Computing CCSD intemediates for later calculations in double precision
 Finished.

Running a double precision version
           CCSD Lambda amplitudes will be solved using DIIS.
           Start     Size      MaxIter   EConv     LConv     
           3         7         100       1.00e-07  1.00e-05  
 ------------------------------------------------------------------------------
            Enorm      Ldiff       Comment
 ------------------------------------------------------------------------------
     1     5.41e-02   4.13e-02     
     2     1.41e-02   5.76e-03     
     3     6.08e-03   2.12e-03     
     4     3.45e-03   1.28e-03     Switched to DIIS steps.
     5     1.08e-03   6.41e-04     
     6     4.72e-04   1.71e-04     
     7     1.60e-04   3.75e-05     
     8     6.97e-05   5.68e-07     
     9     2.42e-05   2.83e-06     
    10     1.01e-05   8.56e-07     
    11     3.45e-06   1.25e-07     
    12     1.70e-06   2.97e-08     
    13     7.88e-07   6.17e-08     
    14     3.81e-07   5.00e-09     
    15     2.00e-07   1.76e-08     
    16     8.66e-08   1.98e-09     
 ------------------------------------------------------------------------------
                                   CCSD Lambda converged.

 Computing density matrices in double precision...
           Orbital response amplitudes will be solved using DIIS.
           Start     Size      MaxIter   EConv     LConv     
           3         7         100       1.00e-06  1.00e-06  
 ------------------------------------------------------------------------------
            Enorm      Ldiff       Comment
 ------------------------------------------------------------------------------
     1     7.59e-02   8.04e-03     
     2     3.92e-02   1.47e-02     
     3     3.94e-02   8.30e-03     
     4     1.45e-02   5.73e-03     Switched to DIIS steps.
     5     3.12e-03   4.63e-03     
     6     1.11e-03   4.80e-04     
     7     3.46e-04   8.58e-05     
     8     7.16e-05   6.57e-05     
     9     2.68e-05   2.37e-06     
    10     7.51e-06   3.86e-06     
    11     2.26e-06   2.04e-07     
    12     4.74e-07   1.23e-07     
 ------------------------------------------------------------------------------
                                   Orbital response converged.

 Computing density matrices... Done.
 CCSD calculation:   CPU 154.84 s  wall 41.61 s

 Transferring MO TPDM to AO TPDM
 Transferring g2_o1o1o1o1
 Transferring g2_o1o1o1v1
 Transferring g2_o1o1v1v1
 Transferring g2_o1v1o1v1
 Transferring g2_o1v1v1v1
 Transferring g2_v1v1v1v1
 Adding separable TPDM
 Computing TPDM gradient
 --------------------------------------------------------
 2e gradient
  Atom          X               Y               Z
 --------------------------------------------------------
    1         -1.301213       22.105894       -0.000000  
    2          2.809253      -14.880498        0.000000  
    3         21.843598        0.689900       -0.000000  
    4        -23.351637       -7.915296        0.000000  
 --------------------------------------------------------
 --------------------------------------------------------
 Final gradient
  Atom          X               Y               Z
 --------------------------------------------------------
    1         -1.301213       22.105894       -0.000000  
    2          2.809253      -14.880498        0.000000  
    3         21.843598        0.689900       -0.000000  
    4        -23.351637       -7.915296        0.000000  
 --------------------------------------------------------
 Analytic gradient from two-electron contribution:   CPU 128.74 s  wall 45.73 s

 Total ccman2 time:   CPU 305.00 s  wall 93.37 s


 --------------------------------------------------------------
             Orbital Energies (a.u.) and Symmetries
 --------------------------------------------------------------

 Alpha MOs, Restricted
 -- Occupied --                  
-104.88 -104.86  -80.07  -15.66  -10.61  -10.59   -8.08   -8.07
  1 A'    2 A'    3 A'    4 A'    5 A'    6 A'    7 A'    8 A'                 
 -8.057  -8.054  -7.612  -5.504  -5.503  -8.073  -8.054  -5.503
  9 A'   10 A'   11 A'   12 A'   13 A'    1 A"    2 A"    3 A"                 
 -1.261  -1.138  -1.038  -0.761  -0.613  -0.598  -0.495  -0.473
 14 A'   15 A'   16 A'   17 A'   18 A'   19 A'   20 A'   21 A'                 
 -0.426  -0.562  -0.506  -0.409
 22 A'    4 A"    5 A"    6 A"                                                 
 -- Virtual --                   
  0.051   0.056   0.074   0.091   0.110   0.130   0.135   0.147
 23 A'   24 A'   25 A'   26 A'   27 A'   28 A'   29 A'   30 A'                 
  0.178   0.200   0.218   0.239   0.265   0.308   0.354   0.381
 31 A'   32 A'   33 A'   34 A'   35 A'   36 A'   37 A'   38 A'                 
  0.477   0.541   0.578   0.615   0.638   0.759   0.823   0.856
 39 A'   40 A'   41 A'   42 A'   43 A'   44 A'   45 A'   46 A'                 
  0.931   1.073   1.117   1.132   1.153   1.177   1.207   1.256
 47 A'   48 A'   49 A'   50 A'   51 A'   52 A'   53 A'   54 A'                 
  1.292   1.359   1.488   1.494   1.861   1.973   2.363   2.478
 55 A'   56 A'   57 A'   58 A'   59 A'   60 A'   61 A'   62 A'                 
  2.619   2.661   2.729   2.901   3.029   4.330   4.484   7.481
 63 A'   64 A'   65 A'   66 A'   67 A'   68 A'   69 A'   70 A'                 
 10.340  10.364  14.792  14.872  26.692  26.748  27.007  27.096
 71 A'   72 A'   73 A'   74 A'   75 A'   76 A'   77 A'   78 A'                 
 36.670 166.096 219.188 219.218  -0.004   0.083   0.137   0.158
 79 A'   80 A'   81 A'   82 A'    7 A"    8 A"    9 A"   10 A"                 
  0.240   0.379   0.576   0.620   0.805   0.860   0.959   1.117
 11 A"   12 A"   13 A"   14 A"   15 A"   16 A"   17 A"   18 A"                 
  1.126   1.180   1.216   1.771   2.255   2.397   2.593   2.637
 19 A"   20 A"   21 A"   22 A"   23 A"   24 A"   25 A"   26 A"                 
  4.230  14.695  26.624  26.697
 27 A"   28 A"   29 A"   30 A"                                                 

 Beta MOs, Restricted
 -- Occupied --                  
-104.88 -104.86  -80.07  -15.66  -10.61  -10.59   -8.08   -8.07
  1 A'    2 A'    3 A'    4 A'    5 A'    6 A'    7 A'    8 A'                 
 -8.057  -8.054  -7.612  -5.504  -5.503  -8.073  -8.054  -5.503
  9 A'   10 A'   11 A'   12 A'   13 A'    1 A"    2 A"    3 A"                 
 -1.261  -1.138  -1.038  -0.761  -0.613  -0.598  -0.495  -0.473
 14 A'   15 A'   16 A'   17 A'   18 A'   19 A'   20 A'   21 A'                 
 -0.426  -0.562  -0.506  -0.409
 22 A'    4 A"    5 A"    6 A"                                                 
 -- Virtual --                   
  0.051   0.056   0.074   0.091   0.110   0.130   0.135   0.147
 23 A'   24 A'   25 A'   26 A'   27 A'   28 A'   29 A'   30 A'                 
  0.178   0.200   0.218   0.239   0.265   0.308   0.354   0.381
 31 A'   32 A'   33 A'   34 A'   35 A'   36 A'   37 A'   38 A'                 
  0.477   0.541   0.578   0.615   0.638   0.759   0.823   0.856
 39 A'   40 A'   41 A'   42 A'   43 A'   44 A'   45 A'   46 A'                 
  0.931   1.073   1.117   1.132   1.153   1.177   1.207   1.256
 47 A'   48 A'   49 A'   50 A'   51 A'   52 A'   53 A'   54 A'                 
  1.292   1.359   1.488   1.494   1.861   1.973   2.363   2.478
 55 A'   56 A'   57 A'   58 A'   59 A'   60 A'   61 A'   62 A'                 
  2.619   2.661   2.729   2.901   3.029   4.330   4.484   7.481
 63 A'   64 A'   65 A'   66 A'   67 A'   68 A'   69 A'   70 A'                 
 10.340  10.364  14.792  14.872  26.692  26.748  27.007  27.096
 71 A'   72 A'   73 A'   74 A'   75 A'   76 A'   77 A'   78 A'                 
 36.670 166.096 219.188 219.218  -0.004   0.083   0.137   0.158
 79 A'   80 A'   81 A'   82 A'    7 A"    8 A"    9 A"   10 A"                 
  0.240   0.379   0.576   0.620   0.805   0.860   0.959   1.117
 11 A"   12 A"   13 A"   14 A"   15 A"   16 A"   17 A"   18 A"                 
  1.126   1.180   1.216   1.771   2.255   2.397   2.593   2.637
 19 A"   20 A"   21 A"   22 A"   23 A"   24 A"   25 A"   26 A"                 
  4.230  14.695  26.624  26.697
 27 A"   28 A"   29 A"   30 A"                                                 
 --------------------------------------------------------------

          Ground-State Mulliken Net Atomic Charges

     Atom                 Charge (a.u.)
  ----------------------------------------
      1 P                     0.293683
      2 N                    -0.198401
      3 Cl                   -0.012708
      4 Cl                   -0.082575
  ----------------------------------------
  Sum of atomic charges =    -0.000000

 -----------------------------------------------------------------
                    Cartesian Multipole Moments
 -----------------------------------------------------------------
    Charge (ESU x 10^10)
                 0.0000
    Dipole Moment (Debye)
         X      -0.1955      Y      -2.0797      Z      -0.0000
       Tot       2.0889
    Quadrupole Moments (Debye-Ang)
        XX     -45.0524     XY       0.1493     YY     -45.3557
        XZ      -0.0000     YZ       0.0000     ZZ     -43.1284
    Octopole Moments (Debye-Ang^2)
       XXX     -12.3385    XXY      -0.0005    XYY       1.0018
       YYY       0.5952    XXZ      -0.0000    XYZ       0.0000
       YYZ       0.0000    XZZ       0.0360    YZZ      -0.2594
       ZZZ      -0.0000
    Hexadecapole Moments (Debye-Ang^3)
      XXXX    -816.9991   XXXY      11.5012   XXYY    -161.1282
      XYYY       1.6000   YYYY    -116.3804   XXXZ      -0.0000
      XXYZ       0.0000   XYYZ      -0.0000   YYYZ       0.0000
      XXZZ    -154.7815   XYZZ      -0.1310   YYZZ     -27.3545
      XZZZ      -0.0000   YZZZ       0.0000   ZZZZ     -52.5462
 -----------------------------------------------------------------
 DrvMan completing analytic gradient of the correlated energy
 Correlated dipole moment
            1
    1  -0.0769307
    2  -0.8182132
    3  -0.0000000
 Energy read as -1314.755009582
 Full Analytical Gradient: (in a.u., or Hartree/Bohr)
             1             2             3             4
    1   -0.00324910    0.00233789   -0.00597405    0.00688526
    2   -0.00445106    0.00236352   -0.00074807    0.00283561
    3    0.00000000   -0.00000000   -0.00000000    0.00000000
 Gradient time:  CPU 0.79 s  wall 0.83 s
 Geometry Optimization Parameters
   NAtoms,    NIC,     NZ,  NCons,   NDum,   NFix, NCnnct, MaxDiis
        4      14       4       0       0       0       0       0


** GEOMETRY OPTIMIZATION IN DELOCALIZED INTERNAL COORDINATES **
   Searching for a Minimum

   Optimization Cycle:   1

                       Coordinates (Angstroms)
     ATOM                X               Y               Z
      1  P         0.3828198410   -0.7009927486    0.0000000000
      2  N        -0.6049703053    0.5509463371    0.0000000000
      3  Cl       -2.3006092168    0.1090970434    0.0000000000
      4  Cl        2.2119324240    0.2825657136    0.0000000000
   Point Group: cs    Number of degrees of freedom:     5


   Energy is  -1314.755009582


 Attempting to Generate Delocalized Internal Coordinates

  5 Hessian modes will be used to form the next step
  Hessian Eigenvalues:
     0.250000    0.250000    0.270972    0.302693    0.522555

 Minimum Search - Taking Simple RFO Step
 Searching for Lamda that Minimizes Along All modes
 Value Taken    Lamda =  -0.00040668
 Step Taken.  Stepsize is  0.037794

                             Maximum     Tolerance    Cnvgd?
         Gradient           0.007861      0.000300      NO
         Displacement       0.027561      0.001200      NO
         Energy change     *********      0.000001      NO


 New Cartesian Coordinates Obtained by Inverse Iteration

 Displacement from previous Coordinates is:  0.056163
 ----------------------------------------------------------------
             Standard Nuclear Orientation (Angstroms)
    I     Atom           X                Y                Z
 ----------------------------------------------------------------
    1      P       0.3789804039    -0.7027323033     0.0000000000
    2      N      -0.5980674345     0.5530977910     0.0000000000
    3      Cl     -2.2820587153     0.1079248661     0.0000000000
    4      Cl      2.1903184889     0.2833259917     0.0000000000
 ----------------------------------------------------------------
 Molecular Point Group                 Cs    NOp =  2
 Largest Abelian Subgroup              Cs    NOp =  2
 Nuclear Repulsion Energy =   241.6596778680 hartrees
 There are       28 alpha and       28 beta electrons
 Applying Cartesian multipole field
    Component          Value
    ---------          -----
     (2,0,0)        1.00000E-11
     (0,2,0)        2.00000E-11
     (0,0,2)       -3.00000E-11
 Nucleus-field energy     =     0.0000000070 hartrees
 Requested basis set is 6-311++G(d,p)
 There are 45 shells and 112 basis functions
 A cutoff of  1.0D-14 yielded    900 shell pairs
 There are      6004 function pairs (      6462 Cartesian)
 Smallest overlap matrix eigenvalue = 1.33E-03
 Guess MOs from SCF MO coefficient file

 -----------------------------------------------------------------------
  General SCF calculation program by
  Eric Jon Sundstrom, Paul Horn, Yuezhi Mao, Dmitri Zuev, Alec White,
  David Stuck, Shaama M.S., Shane Yost, Joonho Lee, David Small,
  Daniel Levine, Susi Lehtola, Hugh Burton, Evgeny Epifanovsky
 -----------------------------------------------------------------------
 Hartree-Fock
 using 4 threads for integral computing
 -------------------------------------------------------
 OpenMP Integral computing Module                
 Release: version 2.0, May 2017, Q-Chem Inc. Pleasanton 
 -------------------------------------------------------
 A restricted SCF calculation will be
 performed using DIIS
 SCF converges when DIIS error is below 1.0e-08
 ---------------------------------------
  Cycle       Energy         DIIS error
 ---------------------------------------
    1   -1314.1569344658      2.32e-04  
    2   -1314.1570427610      7.28e-05  
    3   -1314.1570541355      4.56e-05  
    4   -1314.1570583421      1.48e-05  
    5   -1314.1570591047      5.04e-06  
    6   -1314.1570592651      1.67e-06  
    7   -1314.1570592832      6.22e-07  
    8   -1314.1570592859      2.35e-07  
    9   -1314.1570592864      7.64e-08  
   10   -1314.1570592865      2.02e-08  
   11   -1314.1570592865      7.07e-09  Convergence criterion met
 ---------------------------------------
 SCF time:   CPU 4.97s  wall 1.00s 
 SCF   energy in the final basis set =    -1314.1570592865
 Total energy in the final basis set =    -1314.1570592865


 ------------------------------------------------------------------------------

   CCMAN2: suite of methods based on coupled cluster
           and equation of motion theories.

   Components:
   * libvmm-1.3-trunk
     by Evgeny Epifanovsky, Ilya Kaliman.
   * libtensor-2.5-trunk
     by Evgeny Epifanovsky, Michael Wormit, Dmitry Zuev, Sam Manzer, 
        Ilya Kaliman.
   * libcc-2.5-trunk
     by Evgeny Epifanovsky, Arik Landau, Tomasz Kus, Kirill Khistyaev, 
        Dmitry Zuev, Prashant Manohar, Xintian Feng, Anna Krylov, 
        Matthew Goldey, Alec White, Thomas Jagau, Kaushik Nanda, 
        Anastasia Gunina, Alexander Kunitsa, Joonho Lee.

   CCMAN original authors:
   Anna I. Krylov, C. David Sherrill, Steven R. Gwaltney,
   Edward F. C. Byrd (2000)
   Sergey V. Levchenko, Lyudmila V. Slipchenko, Tao Wang,
   Ana-Maria C. Cristian (2003)
   Piotr A. Pieniazek, C. Melania Oana, Evgeny Epifanovsky (2007)
   Prashant Manohar (2009)

 ------------------------------------------------------------------------------


 Allocating and initializing 30808MB of RAM...
 Calculation will run on 4 cores.


 Alpha MOs, Restricted
 -- Occupied --                  
-104.88 -104.86  -80.07  -15.66  -10.61  -10.59   -8.08   -8.07
  1 A'    2 A'    3 A'    4 A'    5 A'    6 A'    7 A'    8 A'                 
 -8.072  -8.057  -8.054  -8.054  -7.610  -5.502  -5.501  -5.501
  1 A"    9 A'    2 A"   10 A'   11 A'   12 A'    3 A"   13 A'                 
 -1.265  -1.141  -1.036  -0.761  -0.614  -0.600  -0.564  -0.507
 14 A'   15 A'   16 A'   17 A'   18 A'   19 A'    4 A"    5 A"                 
 -0.495  -0.472  -0.426  -0.407
 20 A'   21 A'   22 A'    6 A"                                                 
 -- Virtual --                   
 -0.003   0.053   0.056   0.075   0.083   0.093   0.112   0.131
  7 A"   23 A'   24 A'   25 A'    8 A"   26 A'   27 A'   28 A'                 
  0.135   0.138   0.147   0.158   0.180   0.201   0.219   0.239
 29 A'    9 A"   30 A'   10 A"   31 A'   32 A'   33 A'   34 A'                 
  0.240   0.265   0.309   0.356   0.379   0.381   0.478   0.540
 11 A"   35 A'   36 A'   37 A'   12 A"   38 A'   39 A'   40 A'                 
  0.575   0.579   0.617   0.621   0.638   0.759   0.803   0.821
 13 A"   41 A'   42 A'   14 A"   43 A'   44 A'   15 A"   45 A'                 
  0.856   0.861   0.934   0.959   1.072   1.116   1.117   1.126
 46 A'   16 A"   47 A'   17 A"   48 A'   49 A'   18 A"   19 A"                 
  1.132   1.152   1.178   1.183   1.211   1.215   1.258   1.297
 50 A'   51 A'   52 A'   20 A"   53 A'   21 A"   54 A'   55 A'                 
  1.365   1.487   1.502   1.772   1.862   1.973   2.257   2.369
 56 A'   57 A'   58 A'   22 A"   59 A'   60 A'   23 A"   61 A'                 
  2.400   2.489   2.593   2.619   2.639   2.665   2.731   2.904
 24 A"   62 A'   25 A"   63 A'   26 A"   64 A'   65 A'   66 A'                 
  3.034   4.232   4.336   4.490   7.487  10.342  10.367  14.697
 67 A'   27 A"   68 A'   69 A'   70 A'   71 A'   72 A'   28 A"                 
 14.794  14.876  26.625  26.695  26.699  26.753  27.018  27.096
 73 A'   74 A'   29 A"   75 A'   30 A"   76 A'   77 A'   78 A'                 
 36.672 166.102 219.192 219.221
 79 A'   80 A'   81 A'   82 A'                                                 

 Beta MOs, Restricted
 -- Occupied --                  
-104.88 -104.86  -80.07  -15.66  -10.61  -10.59   -8.08   -8.07
  1 A'    2 A'    3 A'    4 A'    5 A'    6 A'    7 A'    8 A'                 
 -8.072  -8.057  -8.054  -8.054  -7.610  -5.502  -5.501  -5.501
  1 A"    9 A'    2 A"   10 A'   11 A'   12 A'    3 A"   13 A'                 
 -1.265  -1.141  -1.036  -0.761  -0.614  -0.600  -0.564  -0.507
 14 A'   15 A'   16 A'   17 A'   18 A'   19 A'    4 A"    5 A"                 
 -0.495  -0.472  -0.426  -0.407
 20 A'   21 A'   22 A'    6 A"                                                 
 -- Virtual --                   
 -0.003   0.053   0.056   0.075   0.083   0.093   0.112   0.131
  7 A"   23 A'   24 A'   25 A'    8 A"   26 A'   27 A'   28 A'                 
  0.135   0.138   0.147   0.158   0.180   0.201   0.219   0.239
 29 A'    9 A"   30 A'   10 A"   31 A'   32 A'   33 A'   34 A'                 
  0.240   0.265   0.309   0.356   0.379   0.381   0.478   0.540
 11 A"   35 A'   36 A'   37 A'   12 A"   38 A'   39 A'   40 A'                 
  0.575   0.579   0.617   0.621   0.638   0.759   0.803   0.821
 13 A"   41 A'   42 A'   14 A"   43 A'   44 A'   15 A"   45 A'                 
  0.856   0.861   0.934   0.959   1.072   1.116   1.117   1.126
 46 A'   16 A"   47 A'   17 A"   48 A'   49 A'   18 A"   19 A"                 
  1.132   1.152   1.178   1.183   1.211   1.215   1.258   1.297
 50 A'   51 A'   52 A'   20 A"   53 A'   21 A"   54 A'   55 A'                 
  1.365   1.487   1.502   1.772   1.862   1.973   2.257   2.369
 56 A'   57 A'   58 A'   22 A"   59 A'   60 A'   23 A"   61 A'                 
  2.400   2.489   2.593   2.619   2.639   2.665   2.731   2.904
 24 A"   62 A'   25 A"   63 A'   26 A"   64 A'   65 A'   66 A'                 
  3.034   4.232   4.336   4.490   7.487  10.342  10.367  14.697
 67 A'   27 A"   68 A'   69 A'   70 A'   71 A'   72 A'   28 A"                 
 14.794  14.876  26.625  26.695  26.699  26.753  27.018  27.096
 73 A'   74 A'   29 A"   75 A'   30 A"   76 A'   77 A'   78 A'                 
 36.672 166.102 219.192 219.221
 79 A'   80 A'   81 A'   82 A'                                                 

 Occupation and symmetry of molecular orbitals

 Point group: Cs (2 irreducible representations).

                           A'   A"    All 
 ------------------------------------------
 All molecular orbitals:
  - Alpha                  82   30    112 
  - Beta                   82   30    112 
 ------------------------------------------
 Alpha orbitals:
  - Frozen occupied        13   3     16  
  - Active occupied        9    3     12  
  - Active virtual         60   24    84  
  - Frozen virtual         0    0     0   
 ------------------------------------------
 Beta orbitals:
  - Frozen occupied        13   3     16  
  - Active occupied        9    3     12  
  - Active virtual         60   24    84  
  - Frozen virtual         0    0     0   
 ------------------------------------------

 Import integrals:   CPU 0.00 s  wall 0.00 s

 Import integrals:   CPU 18.70 s  wall 5.08 s

 MP2 amplitudes:   CPU 0.09 s  wall 0.08 s

Running a double precision version
           CCSD T amplitudes will be solved using DIIS.

           Start     Size      MaxIter   EConv     TConv     
           3         7         100       1.00e-07  1.00e-05  
 ------------------------------------------------------------------------------
           Energy (a.u.)   Ediff      Tdiff       Comment
 ------------------------------------------------------------------------------
         -1314.72538665                           
     1   -1314.73146847   6.08e-03   7.65e-01     
     2   -1314.75230751   2.08e-02   1.06e-01     
     3   -1314.75210327   2.04e-04   4.69e-02     
     4   -1314.75439119   2.29e-03   1.38e-02     Switched to DIIS steps.
     5   -1314.75520685   8.16e-04   1.20e-02     
     6   -1314.75523725   3.04e-05   2.35e-03     
     7   -1314.75523451   2.74e-06   1.18e-03     
     8   -1314.75523693   2.42e-06   2.93e-04     
     9   -1314.75523763   6.95e-07   1.74e-04     
    10   -1314.75523756   7.45e-08   5.78e-05     
    11   -1314.75523747   8.84e-08   2.67e-05     
    12   -1314.75523745   1.70e-08   9.10e-06     
 ------------------------------------------------------------------------------
         -1314.75523745                           CCSD T converged.

End of double precision
 SCF energy                 = -1314.15705929
 MP2 energy                 = -1314.72538665
 CCSD correlation energy     =    -0.59817816
 CCSD total energy           = -1314.75523745

 CCSD  T1^2 = 0.0124  T2^2 = 0.2636  Leading amplitudes:

 Amplitude    Orbitals with energies
  0.0293       6 (A") A                  ->    7 (A") A                   
              -0.4073                         -0.0034                     
  0.0293       6 (A") B                  ->    7 (A") B                   
              -0.4073                         -0.0034                     
 -0.0267       5 (A") A                  ->    7 (A") A                   
              -0.5074                         -0.0034                     
 -0.0267       5 (A") B                  ->    7 (A") B                   
              -0.5074                         -0.0034                     

 Amplitude    Orbitals with energies
 -0.0883       6 (A") A      6 (A") B    ->    7 (A") A      7 (A") B     
              -0.4073       -0.4073           -0.0034       -0.0034       
  0.0883       6 (A") A      6 (A") B    ->    7 (A") B      7 (A") A     
              -0.4073       -0.4073           -0.0034       -0.0034       
  0.0883       6 (A") B      6 (A") A    ->    7 (A") A      7 (A") B     
              -0.4073       -0.4073           -0.0034       -0.0034       
 -0.0883       6 (A") B      6 (A") A    ->    7 (A") B      7 (A") A     
              -0.4073       -0.4073           -0.0034       -0.0034       

 Computing CCSD intemediates for later calculations in double precision
 Finished.

Running a double precision version
           CCSD Lambda amplitudes will be solved using DIIS.
           Start     Size      MaxIter   EConv     LConv     
           3         7         100       1.00e-07  1.00e-05  
 ------------------------------------------------------------------------------
            Enorm      Ldiff       Comment
 ------------------------------------------------------------------------------
     1     5.35e-02   4.09e-02     
     2     1.40e-02   5.71e-03     
     3     6.03e-03   2.09e-03     
     4     3.41e-03   1.26e-03     Switched to DIIS steps.
     5     1.07e-03   6.35e-04     
     6     4.64e-04   1.69e-04     
     7     1.57e-04   3.71e-05     
     8     6.88e-05   2.21e-07     
     9     2.36e-05   2.59e-06     
    10     9.79e-06   7.17e-07     
    11     3.24e-06   7.25e-08     
    12     1.55e-06   5.67e-09     
    13     6.81e-07   4.46e-08     
    14     3.11e-07   1.05e-08     
    15     1.57e-07   1.13e-08     
    16     6.77e-08   3.78e-11     
 ------------------------------------------------------------------------------
                                   CCSD Lambda converged.

 Computing density matrices in double precision...
           Orbital response amplitudes will be solved using DIIS.
           Start     Size      MaxIter   EConv     LConv     
           3         7         100       1.00e-06  1.00e-06  
 ------------------------------------------------------------------------------
            Enorm      Ldiff       Comment
 ------------------------------------------------------------------------------
     1     7.52e-02   8.18e-03     
     2     3.83e-02   1.50e-02     
     3     3.69e-02   7.66e-03     
     4     1.41e-02   4.80e-03     Switched to DIIS steps.
     5     3.08e-03   4.49e-03     
     6     1.07e-03   4.77e-04     
     7     3.38e-04   8.32e-05     
     8     6.88e-05   6.33e-05     
     9     2.46e-05   2.66e-06     
    10     7.03e-06   3.67e-06     
    11     2.02e-06   2.48e-07     
    12     4.22e-07   9.19e-08     
 ------------------------------------------------------------------------------
                                   Orbital response converged.

 Computing density matrices... Done.
 CCSD calculation:   CPU 154.50 s  wall 41.65 s

 Transferring MO TPDM to AO TPDM
 Transferring g2_o1o1o1o1
 Transferring g2_o1o1o1v1
 Transferring g2_o1o1v1v1
 Transferring g2_o1v1o1v1
 Transferring g2_o1v1v1v1
 Transferring g2_v1v1v1v1
 Adding separable TPDM
 Computing TPDM gradient
 --------------------------------------------------------
 2e gradient
  Atom          X               Y               Z
 --------------------------------------------------------
    1         -1.166822       22.493094        0.000000  
    2          2.777343      -15.085298       -0.000000  
    3         21.981267        0.710365       -0.000000  
    4        -23.591787       -8.118161       -0.000000  
 --------------------------------------------------------
 --------------------------------------------------------
 Final gradient
  Atom          X               Y               Z
 --------------------------------------------------------
    1         -1.166822       22.493094        0.000000  
    2          2.777343      -15.085298       -0.000000  
    3         21.981267        0.710365       -0.000000  
    4        -23.591787       -8.118161       -0.000000  
 --------------------------------------------------------
 Analytic gradient from two-electron contribution:   CPU 126.96 s  wall 44.84 s

 Total ccman2 time:   CPU 302.86 s  wall 92.62 s


 --------------------------------------------------------------
             Orbital Energies (a.u.) and Symmetries
 --------------------------------------------------------------

 Alpha MOs, Restricted
 -- Occupied --                  
-104.88 -104.86  -80.07  -15.66  -10.61  -10.59   -8.08   -8.07
  1 A'    2 A'    3 A'    4 A'    5 A'    6 A'    7 A'    8 A'                 
 -8.057  -8.054  -7.610  -5.502  -5.501  -8.072  -8.054  -5.501
  9 A'   10 A'   11 A'   12 A'   13 A'    1 A"    2 A"    3 A"                 
 -1.265  -1.141  -1.036  -0.761  -0.614  -0.600  -0.495  -0.472
 14 A'   15 A'   16 A'   17 A'   18 A'   19 A'   20 A'   21 A'                 
 -0.426  -0.564  -0.507  -0.407
 22 A'    4 A"    5 A"    6 A"                                                 
 -- Virtual --                   
  0.053   0.056   0.075   0.093   0.112   0.131   0.135   0.147
 23 A'   24 A'   25 A'   26 A'   27 A'   28 A'   29 A'   30 A'                 
  0.180   0.201   0.219   0.239   0.265   0.309   0.356   0.381
 31 A'   32 A'   33 A'   34 A'   35 A'   36 A'   37 A'   38 A'                 
  0.478   0.540   0.579   0.617   0.638   0.759   0.821   0.856
 39 A'   40 A'   41 A'   42 A'   43 A'   44 A'   45 A'   46 A'                 
  0.934   1.072   1.116   1.132   1.152   1.178   1.211   1.258
 47 A'   48 A'   49 A'   50 A'   51 A'   52 A'   53 A'   54 A'                 
  1.297   1.365   1.487   1.502   1.862   1.973   2.369   2.489
 55 A'   56 A'   57 A'   58 A'   59 A'   60 A'   61 A'   62 A'                 
  2.619   2.665   2.731   2.904   3.034   4.336   4.490   7.487
 63 A'   64 A'   65 A'   66 A'   67 A'   68 A'   69 A'   70 A'                 
 10.342  10.367  14.794  14.876  26.695  26.753  27.018  27.096
 71 A'   72 A'   73 A'   74 A'   75 A'   76 A'   77 A'   78 A'                 
 36.672 166.102 219.192 219.221  -0.003   0.083   0.138   0.158
 79 A'   80 A'   81 A'   82 A'    7 A"    8 A"    9 A"   10 A"                 
  0.240   0.379   0.575   0.621   0.803   0.861   0.959   1.117
 11 A"   12 A"   13 A"   14 A"   15 A"   16 A"   17 A"   18 A"                 
  1.126   1.183   1.215   1.772   2.257   2.400   2.593   2.639
 19 A"   20 A"   21 A"   22 A"   23 A"   24 A"   25 A"   26 A"                 
  4.232  14.697  26.625  26.699
 27 A"   28 A"   29 A"   30 A"                                                 

 Beta MOs, Restricted
 -- Occupied --                  
-104.88 -104.86  -80.07  -15.66  -10.61  -10.59   -8.08   -8.07
  1 A'    2 A'    3 A'    4 A'    5 A'    6 A'    7 A'    8 A'                 
 -8.057  -8.054  -7.610  -5.502  -5.501  -8.072  -8.054  -5.501
  9 A'   10 A'   11 A'   12 A'   13 A'    1 A"    2 A"    3 A"                 
 -1.265  -1.141  -1.036  -0.761  -0.614  -0.600  -0.495  -0.472
 14 A'   15 A'   16 A'   17 A'   18 A'   19 A'   20 A'   21 A'                 
 -0.426  -0.564  -0.507  -0.407
 22 A'    4 A"    5 A"    6 A"                                                 
 -- Virtual --                   
  0.053   0.056   0.075   0.093   0.112   0.131   0.135   0.147
 23 A'   24 A'   25 A'   26 A'   27 A'   28 A'   29 A'   30 A'                 
  0.180   0.201   0.219   0.239   0.265   0.309   0.356   0.381
 31 A'   32 A'   33 A'   34 A'   35 A'   36 A'   37 A'   38 A'                 
  0.478   0.540   0.579   0.617   0.638   0.759   0.821   0.856
 39 A'   40 A'   41 A'   42 A'   43 A'   44 A'   45 A'   46 A'                 
  0.934   1.072   1.116   1.132   1.152   1.178   1.211   1.258
 47 A'   48 A'   49 A'   50 A'   51 A'   52 A'   53 A'   54 A'                 
  1.297   1.365   1.487   1.502   1.862   1.973   2.369   2.489
 55 A'   56 A'   57 A'   58 A'   59 A'   60 A'   61 A'   62 A'                 
  2.619   2.665   2.731   2.904   3.034   4.336   4.490   7.487
 63 A'   64 A'   65 A'   66 A'   67 A'   68 A'   69 A'   70 A'                 
 10.342  10.367  14.794  14.876  26.695  26.753  27.018  27.096
 71 A'   72 A'   73 A'   74 A'   75 A'   76 A'   77 A'   78 A'                 
 36.672 166.102 219.192 219.221  -0.003   0.083   0.138   0.158
 79 A'   80 A'   81 A'   82 A'    7 A"    8 A"    9 A"   10 A"                 
  0.240   0.379   0.575   0.621   0.803   0.861   0.959   1.117
 11 A"   12 A"   13 A"   14 A"   15 A"   16 A"   17 A"   18 A"                 
  1.126   1.183   1.215   1.772   2.257   2.400   2.593   2.639
 19 A"   20 A"   21 A"   22 A"   23 A"   24 A"   25 A"   26 A"                 
  4.232  14.697  26.625  26.699
 27 A"   28 A"   29 A"   30 A"                                                 
 --------------------------------------------------------------

          Ground-State Mulliken Net Atomic Charges

     Atom                 Charge (a.u.)
  ----------------------------------------
      1 P                     0.292569
      2 N                    -0.198176
      3 Cl                   -0.014770
      4 Cl                   -0.079622
  ----------------------------------------
  Sum of atomic charges =     0.000000

 -----------------------------------------------------------------
                    Cartesian Multipole Moments
 -----------------------------------------------------------------
    Charge (ESU x 10^10)
                 0.0000
    Dipole Moment (Debye)
         X      -0.1416      Y      -2.0707      Z      -0.0000
       Tot       2.0756
    Quadrupole Moments (Debye-Ang)
        XX     -44.9924     XY       0.1546     YY     -45.3194
        XZ      -0.0000     YZ      -0.0000     ZZ     -43.0763
    Octopole Moments (Debye-Ang^2)
       XXX     -11.5109    XXY       0.0348    XYY       1.1263
       YYY       0.7205    XXZ       0.0000    XYZ      -0.0000
       YYZ       0.0000    XZZ       0.1370    YZZ      -0.2337
       ZZZ       0.0000
    Hexadecapole Moments (Debye-Ang^3)
      XXXX    -803.8245   XXXY      11.5231   XXYY    -158.5261
      XYYY       1.4594   YYYY    -116.6311   XXXZ      -0.0000
      XXYZ      -0.0000   XYYZ      -0.0000   YYYZ      -0.0000
      XXZZ    -152.2210   XYZZ      -0.1713   YYZZ     -27.3647
      XZZZ       0.0000   YZZZ      -0.0000   ZZZZ     -52.4111
 -----------------------------------------------------------------
 DrvMan completing analytic gradient of the correlated energy
 Correlated dipole moment
            1
    1  -0.0557252
    2  -0.8146867
    3  -0.0000000
 Energy read as -1314.755237450
 Full Analytical Gradient: (in a.u., or Hartree/Bohr)
             1             2             3             4
    1   -0.00361242    0.00220463   -0.00072198    0.00212977
    2   -0.00181020    0.00058563   -0.00058972    0.00181429
    3   -0.00000000    0.00000000   -0.00000000   -0.00000000
 Gradient time:  CPU 0.77 s  wall 0.82 s
 Geometry Optimization Parameters
   NAtoms,    NIC,     NZ,  NCons,   NDum,   NFix, NCnnct, MaxDiis
        4      14       4       0       0       0       0       0

 Cartesian Hessian Update
 Hessian Updated using BFGS Update


** GEOMETRY OPTIMIZATION IN DELOCALIZED INTERNAL COORDINATES **
   Searching for a Minimum

   Optimization Cycle:   2

                       Coordinates (Angstroms)
     ATOM                X               Y               Z
      1  P         0.3789804039   -0.7027323033    0.0000000000
      2  N        -0.5980674345    0.5530977910    0.0000000000
      3  Cl       -2.2820587153    0.1079248661    0.0000000000
      4  Cl        2.1903184889    0.2833259917    0.0000000000
   Point Group: cs    Number of degrees of freedom:     5


   Energy is  -1314.755237450

 Hessian Updated using BFGS Update

  5 Hessian modes will be used to form the next step
  Hessian Eigenvalues:
     0.175104    0.250107    0.287464    0.339754    0.557152

 Minimum Search - Taking Simple RFO Step
 Searching for Lamda that Minimizes Along All modes
 Value Taken    Lamda =  -0.00007301
 Step Taken.  Stepsize is  0.019392

                             Maximum     Tolerance    Cnvgd?
         Gradient           0.002630      0.000300      NO
         Displacement       0.014858      0.001200      NO
         Energy change     -0.000228      0.000001      NO


 New Cartesian Coordinates Obtained by Inverse Iteration

 Displacement from previous Coordinates is:  0.015634
 ----------------------------------------------------------------
             Standard Nuclear Orientation (Angstroms)
    I     Atom           X                Y                Z
 ----------------------------------------------------------------
    1      P       0.3826302289    -0.6977117901     0.0000000000
    2      N      -0.6013331974     0.5532816825     0.0000000000
    3      Cl     -2.2814664423     0.1068018024     0.0000000000
    4      Cl      2.1893421536     0.2792446507     0.0000000000
 ----------------------------------------------------------------
 Molecular Point Group                 Cs    NOp =  2
 Largest Abelian Subgroup              Cs    NOp =  2
 Nuclear Repulsion Energy =   241.9595169550 hartrees
 There are       28 alpha and       28 beta electrons
 Applying Cartesian multipole field
    Component          Value
    ---------          -----
     (2,0,0)        1.00000E-11
     (0,2,0)        2.00000E-11
     (0,0,2)       -3.00000E-11
 Nucleus-field energy     =     0.0000000070 hartrees
 Requested basis set is 6-311++G(d,p)
 There are 45 shells and 112 basis functions
 A cutoff of  1.0D-14 yielded    900 shell pairs
 There are      6004 function pairs (      6462 Cartesian)
 Smallest overlap matrix eigenvalue = 1.33E-03
 Guess MOs from SCF MO coefficient file

 -----------------------------------------------------------------------
  General SCF calculation program by
  Eric Jon Sundstrom, Paul Horn, Yuezhi Mao, Dmitri Zuev, Alec White,
  David Stuck, Shaama M.S., Shane Yost, Joonho Lee, David Small,
  Daniel Levine, Susi Lehtola, Hugh Burton, Evgeny Epifanovsky
 -----------------------------------------------------------------------
 Hartree-Fock
 using 4 threads for integral computing
 -------------------------------------------------------
 OpenMP Integral computing Module                
 Release: version 2.0, May 2017, Q-Chem Inc. Pleasanton 
 -------------------------------------------------------
 A restricted SCF calculation will be
 performed using DIIS
 SCF converges when DIIS error is below 1.0e-08
 ---------------------------------------
  Cycle       Energy         DIIS error
 ---------------------------------------
    1   -1314.1572319766      1.23e-04  
    2   -1314.1572669752      3.22e-05  
    3   -1314.1572701935      1.08e-05  
    4   -1314.1572705297      5.03e-06  
    5   -1314.1572705910      2.03e-06  
    6   -1314.1572706072      6.89e-07  
    7   -1314.1572706101      2.44e-07  
    8   -1314.1572706105      8.41e-08  
    9   -1314.1572706106      2.73e-08  
   10   -1314.1572706105      9.24e-09  Convergence criterion met
 ---------------------------------------
 SCF time:   CPU 4.61s  wall 1.00s 
 SCF   energy in the final basis set =    -1314.1572706105
 Total energy in the final basis set =    -1314.1572706105


 ------------------------------------------------------------------------------

   CCMAN2: suite of methods based on coupled cluster
           and equation of motion theories.

   Components:
   * libvmm-1.3-trunk
     by Evgeny Epifanovsky, Ilya Kaliman.
   * libtensor-2.5-trunk
     by Evgeny Epifanovsky, Michael Wormit, Dmitry Zuev, Sam Manzer, 
        Ilya Kaliman.
   * libcc-2.5-trunk
     by Evgeny Epifanovsky, Arik Landau, Tomasz Kus, Kirill Khistyaev, 
        Dmitry Zuev, Prashant Manohar, Xintian Feng, Anna Krylov, 
        Matthew Goldey, Alec White, Thomas Jagau, Kaushik Nanda, 
        Anastasia Gunina, Alexander Kunitsa, Joonho Lee.

   CCMAN original authors:
   Anna I. Krylov, C. David Sherrill, Steven R. Gwaltney,
   Edward F. C. Byrd (2000)
   Sergey V. Levchenko, Lyudmila V. Slipchenko, Tao Wang,
   Ana-Maria C. Cristian (2003)
   Piotr A. Pieniazek, C. Melania Oana, Evgeny Epifanovsky (2007)
   Prashant Manohar (2009)

 ------------------------------------------------------------------------------


 Allocating and initializing 30808MB of RAM...
 Calculation will run on 4 cores.


 Alpha MOs, Restricted
 -- Occupied --                  
-104.88 -104.86  -80.07  -15.66  -10.61  -10.59   -8.08   -8.07
  1 A'    2 A'    3 A'    4 A'    5 A'    6 A'    7 A'    8 A'                 
 -8.072  -8.058  -8.055  -8.055  -7.609  -5.501  -5.500  -5.500
  1 A"    9 A'    2 A"   10 A'   11 A'   12 A'    3 A"   13 A'                 
 -1.265  -1.143  -1.036  -0.761  -0.615  -0.600  -0.565  -0.509
 14 A'   15 A'   16 A'   17 A'   18 A'   19 A'    4 A"    5 A"                 
 -0.496  -0.472  -0.425  -0.407
 20 A'   21 A'   22 A'    6 A"                                                 
 -- Virtual --                   
 -0.003   0.054   0.056   0.075   0.083   0.093   0.113   0.131
  7 A"   23 A'   24 A'   25 A'    8 A"   26 A'   27 A'   28 A'                 
  0.135   0.138   0.147   0.158   0.181   0.201   0.219   0.239
 29 A'    9 A"   30 A'   10 A"   31 A'   32 A'   33 A'   34 A'                 
  0.240   0.265   0.309   0.356   0.379   0.381   0.478   0.539
 11 A"   35 A'   36 A'   37 A'   12 A"   38 A'   39 A'   40 A'                 
  0.575   0.580   0.617   0.621   0.637   0.759   0.801   0.820
 13 A"   41 A'   42 A'   14 A"   43 A'   44 A'   15 A"   45 A'                 
  0.857   0.862   0.936   0.960   1.073   1.115   1.118   1.124
 46 A'   16 A"   47 A'   17 A"   48 A'   49 A'   18 A"   19 A"                 
  1.132   1.152   1.177   1.185   1.213   1.216   1.260   1.297
 50 A'   51 A'   52 A'   20 A"   53 A'   21 A"   54 A'   55 A'                 
  1.367   1.486   1.507   1.773   1.863   1.975   2.259   2.369
 56 A'   57 A'   58 A'   22 A"   59 A'   60 A'   23 A"   61 A'                 
  2.400   2.493   2.592   2.619   2.640   2.665   2.733   2.905
 24 A"   62 A'   25 A"   63 A'   26 A"   64 A'   65 A'   66 A'                 
  3.034   4.232   4.336   4.491   7.488  10.342  10.367  14.698
 67 A'   27 A"   68 A'   69 A'   70 A'   71 A'   72 A'   28 A"                 
 14.795  14.877  26.625  26.695  26.699  26.753  27.024  27.096
 73 A'   74 A'   29 A"   75 A'   30 A"   76 A'   77 A'   78 A'                 
 36.674 166.103 219.192 219.221
 79 A'   80 A'   81 A'   82 A'                                                 

 Beta MOs, Restricted
 -- Occupied --                  
-104.88 -104.86  -80.07  -15.66  -10.61  -10.59   -8.08   -8.07
  1 A'    2 A'    3 A'    4 A'    5 A'    6 A'    7 A'    8 A'                 
 -8.072  -8.058  -8.055  -8.055  -7.609  -5.501  -5.500  -5.500
  1 A"    9 A'    2 A"   10 A'   11 A'   12 A'    3 A"   13 A'                 
 -1.265  -1.143  -1.036  -0.761  -0.615  -0.600  -0.565  -0.509
 14 A'   15 A'   16 A'   17 A'   18 A'   19 A'    4 A"    5 A"                 
 -0.496  -0.472  -0.425  -0.407
 20 A'   21 A'   22 A'    6 A"                                                 
 -- Virtual --                   
 -0.003   0.054   0.056   0.075   0.083   0.093   0.113   0.131
  7 A"   23 A'   24 A'   25 A'    8 A"   26 A'   27 A'   28 A'                 
  0.135   0.138   0.147   0.158   0.181   0.201   0.219   0.239
 29 A'    9 A"   30 A'   10 A"   31 A'   32 A'   33 A'   34 A'                 
  0.240   0.265   0.309   0.356   0.379   0.381   0.478   0.539
 11 A"   35 A'   36 A'   37 A'   12 A"   38 A'   39 A'   40 A'                 
  0.575   0.580   0.617   0.621   0.637   0.759   0.801   0.820
 13 A"   41 A'   42 A'   14 A"   43 A'   44 A'   15 A"   45 A'                 
  0.857   0.862   0.936   0.960   1.073   1.115   1.118   1.124
 46 A'   16 A"   47 A'   17 A"   48 A'   49 A'   18 A"   19 A"                 
  1.132   1.152   1.177   1.185   1.213   1.216   1.260   1.297
 50 A'   51 A'   52 A'   20 A"   53 A'   21 A"   54 A'   55 A'                 
  1.367   1.486   1.507   1.773   1.863   1.975   2.259   2.369
 56 A'   57 A'   58 A'   22 A"   59 A'   60 A'   23 A"   61 A'                 
  2.400   2.493   2.592   2.619   2.640   2.665   2.733   2.905
 24 A"   62 A'   25 A"   63 A'   26 A"   64 A'   65 A'   66 A'                 
  3.034   4.232   4.336   4.491   7.488  10.342  10.367  14.698
 67 A'   27 A"   68 A'   69 A'   70 A'   71 A'   72 A'   28 A"                 
 14.795  14.877  26.625  26.695  26.699  26.753  27.024  27.096
 73 A'   74 A'   29 A"   75 A'   30 A"   76 A'   77 A'   78 A'                 
 36.674 166.103 219.192 219.221
 79 A'   80 A'   81 A'   82 A'                                                 

 Occupation and symmetry of molecular orbitals

 Point group: Cs (2 irreducible representations).

                           A'   A"    All 
 ------------------------------------------
 All molecular orbitals:
  - Alpha                  82   30    112 
  - Beta                   82   30    112 
 ------------------------------------------
 Alpha orbitals:
  - Frozen occupied        13   3     16  
  - Active occupied        9    3     12  
  - Active virtual         60   24    84  
  - Frozen virtual         0    0     0   
 ------------------------------------------
 Beta orbitals:
  - Frozen occupied        13   3     16  
  - Active occupied        9    3     12  
  - Active virtual         60   24    84  
  - Frozen virtual         0    0     0   
 ------------------------------------------

 Import integrals:   CPU 0.00 s  wall 0.00 s

 Import integrals:   CPU 20.05 s  wall 5.64 s

 MP2 amplitudes:   CPU 0.09 s  wall 0.08 s

Running a double precision version
           CCSD T amplitudes will be solved using DIIS.

           Start     Size      MaxIter   EConv     TConv     
           3         7         100       1.00e-07  1.00e-05  
 ------------------------------------------------------------------------------
           Energy (a.u.)   Ediff      Tdiff       Comment
 ------------------------------------------------------------------------------
         -1314.72547195                           
     1   -1314.73158044   6.11e-03   7.65e-01     
     2   -1314.75235819   2.08e-02   1.06e-01     
     3   -1314.75216141   1.97e-04   4.68e-02     
     4   -1314.75443823   2.28e-03   1.38e-02     Switched to DIIS steps.
     5   -1314.75524935   8.11e-04   1.19e-02     
     6   -1314.75527919   2.98e-05   2.34e-03     
     7   -1314.75527644   2.75e-06   1.17e-03     
     8   -1314.75527885   2.41e-06   2.94e-04     
     9   -1314.75527952   6.70e-07   1.71e-04     
    10   -1314.75527945   7.38e-08   5.73e-05     
    11   -1314.75527936   9.10e-08   2.66e-05     
    12   -1314.75527934   1.61e-08   8.90e-06     
 ------------------------------------------------------------------------------
         -1314.75527934                           CCSD T converged.

End of double precision
 SCF energy                 = -1314.15727061
 MP2 energy                 = -1314.72547195
 CCSD correlation energy     =    -0.59800873
 CCSD total energy           = -1314.75527934

 CCSD  T1^2 = 0.0124  T2^2 = 0.2631  Leading amplitudes:

 Amplitude    Orbitals with energies
  0.0295       6 (A") A                  ->    7 (A") A                   
              -0.4065                         -0.0028                     
  0.0295       6 (A") B                  ->    7 (A") B                   
              -0.4065                         -0.0028                     
  0.0264       5 (A") A                  ->    7 (A") A                   
              -0.5086                         -0.0028                     
  0.0264       5 (A") B                  ->    7 (A") B                   
              -0.5086                         -0.0028                     

 Amplitude    Orbitals with energies
 -0.0886       6 (A") A      6 (A") B    ->    7 (A") A      7 (A") B     
              -0.4065       -0.4065           -0.0028       -0.0028       
  0.0886       6 (A") A      6 (A") B    ->    7 (A") B      7 (A") A     
              -0.4065       -0.4065           -0.0028       -0.0028       
  0.0886       6 (A") B      6 (A") A    ->    7 (A") A      7 (A") B     
              -0.4065       -0.4065           -0.0028       -0.0028       
 -0.0886       6 (A") B      6 (A") A    ->    7 (A") B      7 (A") A     
              -0.4065       -0.4065           -0.0028       -0.0028       

 Computing CCSD intemediates for later calculations in double precision
 Finished.

Running a double precision version
           CCSD Lambda amplitudes will be solved using DIIS.
           Start     Size      MaxIter   EConv     LConv     
           3         7         100       1.00e-07  1.00e-05  
 ------------------------------------------------------------------------------
            Enorm      Ldiff       Comment
 ------------------------------------------------------------------------------
     1     5.33e-02   4.07e-02     
     2     1.39e-02   5.68e-03     
     3     6.01e-03   2.08e-03     
     4     3.40e-03   1.25e-03     Switched to DIIS steps.
     5     1.06e-03   6.33e-04     
     6     4.61e-04   1.68e-04     
     7     1.56e-04   3.70e-05     
     8     6.85e-05   4.84e-08     
     9     2.35e-05   2.48e-06     
    10     9.78e-06   6.68e-07     
    11     3.22e-06   5.24e-08     
    12     1.55e-06   1.87e-09     
    13     6.78e-07   3.99e-08     
    14     3.07e-07   1.22e-08     
    15     1.53e-07   1.00e-08     
    16     6.54e-08   2.58e-10     
 ------------------------------------------------------------------------------
                                   CCSD Lambda converged.

 Computing density matrices in double precision...
           Orbital response amplitudes will be solved using DIIS.
           Start     Size      MaxIter   EConv     LConv     
           3         7         100       1.00e-06  1.00e-06  
 ------------------------------------------------------------------------------
            Enorm      Ldiff       Comment
 ------------------------------------------------------------------------------
     1     7.50e-02   8.22e-03     
     2     3.81e-02   1.51e-02     
     3     3.62e-02   7.46e-03     
     4     1.40e-02   4.53e-03     Switched to DIIS steps.
     5     3.07e-03   4.47e-03     
     6     1.07e-03   4.76e-04     
     7     3.35e-04   8.39e-05     
     8     6.77e-05   6.26e-05     
     9     2.40e-05   2.68e-06     
    10     6.88e-06   3.63e-06     
    11     1.98e-06   2.73e-07     
    12     4.13e-07   8.58e-08     
 ------------------------------------------------------------------------------
                                   Orbital response converged.

 Computing density matrices... Done.
 CCSD calculation:   CPU 156.08 s  wall 41.96 s

 Transferring MO TPDM to AO TPDM
 Transferring g2_o1o1o1o1
 Transferring g2_o1o1o1v1
 Transferring g2_o1o1v1v1
 Transferring g2_o1v1o1v1
 Transferring g2_o1v1v1v1
 Transferring g2_v1v1v1v1
 Adding separable TPDM
 Computing TPDM gradient
 --------------------------------------------------------
 2e gradient
  Atom          X               Y               Z
 --------------------------------------------------------
    1         -1.127719       22.402440       -0.000000  
    2          2.839682      -15.050109       -0.000000  
    3         22.011049        0.757525        0.000000  
    4        -23.723011       -8.109856        0.000000  
 --------------------------------------------------------
 --------------------------------------------------------
 Final gradient
  Atom          X               Y               Z
 --------------------------------------------------------
    1         -1.127719       22.402440       -0.000000  
    2          2.839682      -15.050109       -0.000000  
    3         22.011049        0.757525        0.000000  
    4        -23.723011       -8.109856        0.000000  
 --------------------------------------------------------
 Analytic gradient from two-electron contribution:   CPU 128.24 s  wall 45.65 s

 Total ccman2 time:   CPU 307.24 s  wall 94.35 s


 --------------------------------------------------------------
             Orbital Energies (a.u.) and Symmetries
 --------------------------------------------------------------

 Alpha MOs, Restricted
 -- Occupied --                  
-104.88 -104.86  -80.07  -15.66  -10.61  -10.59   -8.08   -8.07
  1 A'    2 A'    3 A'    4 A'    5 A'    6 A'    7 A'    8 A'                 
 -8.058  -8.055  -7.609  -5.501  -5.500  -8.072  -8.055  -5.500
  9 A'   10 A'   11 A'   12 A'   13 A'    1 A"    2 A"    3 A"                 
 -1.265  -1.143  -1.036  -0.761  -0.615  -0.600  -0.496  -0.472
 14 A'   15 A'   16 A'   17 A'   18 A'   19 A'   20 A'   21 A'                 
 -0.425  -0.565  -0.509  -0.407
 22 A'    4 A"    5 A"    6 A"                                                 
 -- Virtual --                   
  0.054   0.056   0.075   0.093   0.113   0.131   0.135   0.147
 23 A'   24 A'   25 A'   26 A'   27 A'   28 A'   29 A'   30 A'                 
  0.181   0.201   0.219   0.239   0.265   0.309   0.356   0.381
 31 A'   32 A'   33 A'   34 A'   35 A'   36 A'   37 A'   38 A'                 
  0.478   0.539   0.580   0.617   0.637   0.759   0.820   0.857
 39 A'   40 A'   41 A'   42 A'   43 A'   44 A'   45 A'   46 A'                 
  0.936   1.073   1.115   1.132   1.152   1.177   1.213   1.260
 47 A'   48 A'   49 A'   50 A'   51 A'   52 A'   53 A'   54 A'                 
  1.297   1.367   1.486   1.507   1.863   1.975   2.369   2.493
 55 A'   56 A'   57 A'   58 A'   59 A'   60 A'   61 A'   62 A'                 
  2.619   2.665   2.733   2.905   3.034   4.336   4.491   7.488
 63 A'   64 A'   65 A'   66 A'   67 A'   68 A'   69 A'   70 A'                 
 10.342  10.367  14.795  14.877  26.695  26.753  27.024  27.096
 71 A'   72 A'   73 A'   74 A'   75 A'   76 A'   77 A'   78 A'                 
 36.674 166.103 219.192 219.221  -0.003   0.083   0.138   0.158
 79 A'   80 A'   81 A'   82 A'    7 A"    8 A"    9 A"   10 A"                 
  0.240   0.379   0.575   0.621   0.801   0.862   0.960   1.118
 11 A"   12 A"   13 A"   14 A"   15 A"   16 A"   17 A"   18 A"                 
  1.124   1.185   1.216   1.773   2.259   2.400   2.592   2.640
 19 A"   20 A"   21 A"   22 A"   23 A"   24 A"   25 A"   26 A"                 
  4.232  14.698  26.625  26.699
 27 A"   28 A"   29 A"   30 A"                                                 

 Beta MOs, Restricted
 -- Occupied --                  
-104.88 -104.86  -80.07  -15.66  -10.61  -10.59   -8.08   -8.07
  1 A'    2 A'    3 A'    4 A'    5 A'    6 A'    7 A'    8 A'                 
 -8.058  -8.055  -7.609  -5.501  -5.500  -8.072  -8.055  -5.500
  9 A'   10 A'   11 A'   12 A'   13 A'    1 A"    2 A"    3 A"                 
 -1.265  -1.143  -1.036  -0.761  -0.615  -0.600  -0.496  -0.472
 14 A'   15 A'   16 A'   17 A'   18 A'   19 A'   20 A'   21 A'                 
 -0.425  -0.565  -0.509  -0.407
 22 A'    4 A"    5 A"    6 A"                                                 
 -- Virtual --                   
  0.054   0.056   0.075   0.093   0.113   0.131   0.135   0.147
 23 A'   24 A'   25 A'   26 A'   27 A'   28 A'   29 A'   30 A'                 
  0.181   0.201   0.219   0.239   0.265   0.309   0.356   0.381
 31 A'   32 A'   33 A'   34 A'   35 A'   36 A'   37 A'   38 A'                 
  0.478   0.539   0.580   0.617   0.637   0.759   0.820   0.857
 39 A'   40 A'   41 A'   42 A'   43 A'   44 A'   45 A'   46 A'                 
  0.936   1.073   1.115   1.132   1.152   1.177   1.213   1.260
 47 A'   48 A'   49 A'   50 A'   51 A'   52 A'   53 A'   54 A'                 
  1.297   1.367   1.486   1.507   1.863   1.975   2.369   2.493
 55 A'   56 A'   57 A'   58 A'   59 A'   60 A'   61 A'   62 A'                 
  2.619   2.665   2.733   2.905   3.034   4.336   4.491   7.488
 63 A'   64 A'   65 A'   66 A'   67 A'   68 A'   69 A'   70 A'                 
 10.342  10.367  14.795  14.877  26.695  26.753  27.024  27.096
 71 A'   72 A'   73 A'   74 A'   75 A'   76 A'   77 A'   78 A'                 
 36.674 166.103 219.192 219.221  -0.003   0.083   0.138   0.158
 79 A'   80 A'   81 A'   82 A'    7 A"    8 A"    9 A"   10 A"                 
  0.240   0.379   0.575   0.621   0.801   0.862   0.960   1.118
 11 A"   12 A"   13 A"   14 A"   15 A"   16 A"   17 A"   18 A"                 
  1.124   1.185   1.216   1.773   2.259   2.400   2.592   2.640
 19 A"   20 A"   21 A"   22 A"   23 A"   24 A"   25 A"   26 A"                 
  4.232  14.698  26.625  26.699
 27 A"   28 A"   29 A"   30 A"                                                 
 --------------------------------------------------------------

          Ground-State Mulliken Net Atomic Charges

     Atom                 Charge (a.u.)
  ----------------------------------------
      1 P                     0.290074
      2 N                    -0.202294
      3 Cl                   -0.013599
      4 Cl                   -0.074180
  ----------------------------------------
  Sum of atomic charges =     0.000000

 -----------------------------------------------------------------
                    Cartesian Multipole Moments
 -----------------------------------------------------------------
    Charge (ESU x 10^10)
                -0.0000
    Dipole Moment (Debye)
         X      -0.0936      Y      -2.0391      Z       0.0000
       Tot       2.0413
    Quadrupole Moments (Debye-Ang)
        XX     -44.8648     XY       0.1766     YY     -45.3672
        XZ      -0.0000     YZ      -0.0000     ZZ     -43.0636
    Octopole Moments (Debye-Ang^2)
       XXX     -11.2413    XXY       0.0440    XYY       1.1212
       YYY       0.8039    XXZ       0.0000    XYZ       0.0000
       YYZ       0.0000    XZZ       0.1661    YZZ      -0.2044
       ZZZ      -0.0000
    Hexadecapole Moments (Debye-Ang^3)
      XXXX    -802.4234   XXXY      11.8251   XXYY    -158.3603
      XYYY       1.8138   YYYY    -116.1186   XXXZ      -0.0000
      XXYZ      -0.0000   XYYZ       0.0000   YYYZ      -0.0000
      XXZZ    -152.0459   XYZZ      -0.0532   YYZZ     -27.2762
      XZZZ      -0.0000   YZZZ      -0.0000   ZZZZ     -52.3966
 -----------------------------------------------------------------
 DrvMan completing analytic gradient of the correlated energy
 Correlated dipole moment
            1
    1  -0.0368288
    2  -0.8022458
    3   0.0000000
 Energy read as -1314.755279340
 Full Analytical Gradient: (in a.u., or Hartree/Bohr)
             1             2             3             4
    1   -0.00076713    0.00043972    0.00005489    0.00027253
    2   -0.00011710    0.00017557   -0.00025472    0.00019625
    3   -0.00000000    0.00000000   -0.00000000    0.00000000
 Gradient time:  CPU 0.75 s  wall 0.79 s
 Geometry Optimization Parameters
   NAtoms,    NIC,     NZ,  NCons,   NDum,   NFix, NCnnct, MaxDiis
        4      14       4       0       0       0       0       0

 Cartesian Hessian Update
 Hessian Updated using BFGS Update


** GEOMETRY OPTIMIZATION IN DELOCALIZED INTERNAL COORDINATES **
   Searching for a Minimum

   Optimization Cycle:   3

                       Coordinates (Angstroms)
     ATOM                X               Y               Z
      1  P         0.3826302289   -0.6977117901    0.0000000000
      2  N        -0.6013331974    0.5532816825    0.0000000000
      3  Cl       -2.2814664423    0.1068018024    0.0000000000
      4  Cl        2.1893421536    0.2792446507    0.0000000000
   Point Group: cs    Number of degrees of freedom:     5


   Energy is  -1314.755279340

 Hessian Updated using BFGS Update

  5 Hessian modes will be used to form the next step
  Hessian Eigenvalues:
     0.151488    0.262513    0.285745    0.329442    0.545549

 Minimum Search - Taking Simple RFO Step
 Searching for Lamda that Minimizes Along All modes
 Value Taken    Lamda =  -0.00000446
 Step Taken.  Stepsize is  0.004809

                             Maximum     Tolerance    Cnvgd?
         Gradient           0.000745      0.000300      NO
         Displacement       0.002993      0.001200      NO
         Energy change     -0.000042      0.000001      NO


 New Cartesian Coordinates Obtained by Inverse Iteration

 Displacement from previous Coordinates is:  0.006559
 ----------------------------------------------------------------
             Standard Nuclear Orientation (Angstroms)
    I     Atom           X                Y                Z
 ----------------------------------------------------------------
    1      P       0.3844499892    -0.6982544993     0.0000000000
    2      N      -0.6017540426     0.5513906530     0.0000000000
    3      Cl     -2.2823843051     0.1085895417     0.0000000000
    4      Cl      2.1888611013     0.2798906502     0.0000000000
 ----------------------------------------------------------------
 Molecular Point Group                 Cs    NOp =  2
 Largest Abelian Subgroup              Cs    NOp =  2
 Nuclear Repulsion Energy =   241.9506994058 hartrees
 There are       28 alpha and       28 beta electrons
 Applying Cartesian multipole field
    Component          Value
    ---------          -----
     (2,0,0)        1.00000E-11
     (0,2,0)        2.00000E-11
     (0,0,2)       -3.00000E-11
 Nucleus-field energy     =     0.0000000070 hartrees
 Requested basis set is 6-311++G(d,p)
 There are 45 shells and 112 basis functions
 A cutoff of  1.0D-14 yielded    900 shell pairs
 There are      6004 function pairs (      6462 Cartesian)
 Smallest overlap matrix eigenvalue = 1.32E-03
 Guess MOs from SCF MO coefficient file

 -----------------------------------------------------------------------
  General SCF calculation program by
  Eric Jon Sundstrom, Paul Horn, Yuezhi Mao, Dmitri Zuev, Alec White,
  David Stuck, Shaama M.S., Shane Yost, Joonho Lee, David Small,
  Daniel Levine, Susi Lehtola, Hugh Burton, Evgeny Epifanovsky
 -----------------------------------------------------------------------
 Hartree-Fock
 using 4 threads for integral computing
 -------------------------------------------------------
 OpenMP Integral computing Module                
 Release: version 2.0, May 2017, Q-Chem Inc. Pleasanton 
 -------------------------------------------------------
 A restricted SCF calculation will be
 performed using DIIS
 SCF converges when DIIS error is below 1.0e-08
 ---------------------------------------
  Cycle       Energy         DIIS error
 ---------------------------------------
    1   -1314.1572713848      4.06e-05  
    2   -1314.1572758393      1.20e-05  
    3   -1314.1572764524      4.91e-06  
    4   -1314.1572765352      2.70e-06  
    5   -1314.1572765574      8.87e-07  
    6   -1314.1572765606      2.09e-07  
    7   -1314.1572765609      7.41e-08  
    8   -1314.1572765609      2.51e-08  
    9   -1314.1572765609      9.62e-09  Convergence criterion met
 ---------------------------------------
 SCF time:   CPU 4.30s  wall 1.00s 
 SCF   energy in the final basis set =    -1314.1572765609
 Total energy in the final basis set =    -1314.1572765609


 ------------------------------------------------------------------------------

   CCMAN2: suite of methods based on coupled cluster
           and equation of motion theories.

   Components:
   * libvmm-1.3-trunk
     by Evgeny Epifanovsky, Ilya Kaliman.
   * libtensor-2.5-trunk
     by Evgeny Epifanovsky, Michael Wormit, Dmitry Zuev, Sam Manzer, 
        Ilya Kaliman.
   * libcc-2.5-trunk
     by Evgeny Epifanovsky, Arik Landau, Tomasz Kus, Kirill Khistyaev, 
        Dmitry Zuev, Prashant Manohar, Xintian Feng, Anna Krylov, 
        Matthew Goldey, Alec White, Thomas Jagau, Kaushik Nanda, 
        Anastasia Gunina, Alexander Kunitsa, Joonho Lee.

   CCMAN original authors:
   Anna I. Krylov, C. David Sherrill, Steven R. Gwaltney,
   Edward F. C. Byrd (2000)
   Sergey V. Levchenko, Lyudmila V. Slipchenko, Tao Wang,
   Ana-Maria C. Cristian (2003)
   Piotr A. Pieniazek, C. Melania Oana, Evgeny Epifanovsky (2007)
   Prashant Manohar (2009)

 ------------------------------------------------------------------------------


 Allocating and initializing 30808MB of RAM...
 Calculation will run on 4 cores.


 Alpha MOs, Restricted
 -- Occupied --                  
-104.88 -104.86  -80.07  -15.66  -10.61  -10.59   -8.08   -8.07
  1 A'    2 A'    3 A'    4 A'    5 A'    6 A'    7 A'    8 A'                 
 -8.071  -8.059  -8.056  -8.055  -7.609  -5.501  -5.500  -5.500
  1 A"    9 A'    2 A"   10 A'   11 A'   12 A'    3 A"   13 A'                 
 -1.265  -1.143  -1.036  -0.761  -0.615  -0.600  -0.564  -0.509
 14 A'   15 A'   16 A'   17 A'   18 A'   19 A'    4 A"    5 A"                 
 -0.497  -0.472  -0.425  -0.406
 20 A'   21 A'   22 A'    6 A"                                                 
 -- Virtual --                   
 -0.003   0.054   0.056   0.075   0.083   0.093   0.113   0.131
  7 A"   23 A'   24 A'   25 A'    8 A"   26 A'   27 A'   28 A'                 
  0.135   0.138   0.147   0.158   0.181   0.201   0.219   0.239
 29 A'    9 A"   30 A'   10 A"   31 A'   32 A'   33 A'   34 A'                 
  0.240   0.265   0.309   0.356   0.379   0.381   0.478   0.539
 11 A"   35 A'   36 A'   37 A'   12 A"   38 A'   39 A'   40 A'                 
  0.575   0.580   0.617   0.621   0.637   0.760   0.801   0.820
 13 A"   41 A'   42 A'   14 A"   43 A'   44 A'   15 A"   45 A'                 
  0.858   0.862   0.937   0.960   1.073   1.115   1.118   1.124
 46 A'   16 A"   47 A'   17 A"   48 A'   49 A'   18 A"   19 A"                 
  1.132   1.152   1.177   1.185   1.213   1.216   1.260   1.297
 50 A'   51 A'   52 A'   20 A"   53 A'   21 A"   54 A'   55 A'                 
  1.367   1.486   1.508   1.774   1.864   1.975   2.259   2.369
 56 A'   57 A'   58 A'   22 A"   59 A'   60 A'   23 A"   61 A'                 
  2.400   2.494   2.592   2.619   2.640   2.665   2.733   2.906
 24 A"   62 A'   25 A"   63 A'   26 A"   64 A'   65 A'   66 A'                 
  3.034   4.233   4.336   4.492   7.488  10.342  10.367  14.698
 67 A'   27 A"   68 A'   69 A'   70 A'   71 A'   72 A'   28 A"                 
 14.795  14.877  26.625  26.695  26.699  26.753  27.024  27.096
 73 A'   74 A'   29 A"   75 A'   30 A"   76 A'   77 A'   78 A'                 
 36.674 166.103 219.192 219.221
 79 A'   80 A'   81 A'   82 A'                                                 

 Beta MOs, Restricted
 -- Occupied --                  
-104.88 -104.86  -80.07  -15.66  -10.61  -10.59   -8.08   -8.07
  1 A'    2 A'    3 A'    4 A'    5 A'    6 A'    7 A'    8 A'                 
 -8.071  -8.059  -8.056  -8.055  -7.609  -5.501  -5.500  -5.500
  1 A"    9 A'    2 A"   10 A'   11 A'   12 A'    3 A"   13 A'                 
 -1.265  -1.143  -1.036  -0.761  -0.615  -0.600  -0.564  -0.509
 14 A'   15 A'   16 A'   17 A'   18 A'   19 A'    4 A"    5 A"                 
 -0.497  -0.472  -0.425  -0.406
 20 A'   21 A'   22 A'    6 A"                                                 
 -- Virtual --                   
 -0.003   0.054   0.056   0.075   0.083   0.093   0.113   0.131
  7 A"   23 A'   24 A'   25 A'    8 A"   26 A'   27 A'   28 A'                 
  0.135   0.138   0.147   0.158   0.181   0.201   0.219   0.239
 29 A'    9 A"   30 A'   10 A"   31 A'   32 A'   33 A'   34 A'                 
  0.240   0.265   0.309   0.356   0.379   0.381   0.478   0.539
 11 A"   35 A'   36 A'   37 A'   12 A"   38 A'   39 A'   40 A'                 
  0.575   0.580   0.617   0.621   0.637   0.760   0.801   0.820
 13 A"   41 A'   42 A'   14 A"   43 A'   44 A'   15 A"   45 A'                 
  0.858   0.862   0.937   0.960   1.073   1.115   1.118   1.124
 46 A'   16 A"   47 A'   17 A"   48 A'   49 A'   18 A"   19 A"                 
  1.132   1.152   1.177   1.185   1.213   1.216   1.260   1.297
 50 A'   51 A'   52 A'   20 A"   53 A'   21 A"   54 A'   55 A'                 
  1.367   1.486   1.508   1.774   1.864   1.975   2.259   2.369
 56 A'   57 A'   58 A'   22 A"   59 A'   60 A'   23 A"   61 A'                 
  2.400   2.494   2.592   2.619   2.640   2.665   2.733   2.906
 24 A"   62 A'   25 A"   63 A'   26 A"   64 A'   65 A'   66 A'                 
  3.034   4.233   4.336   4.492   7.488  10.342  10.367  14.698
 67 A'   27 A"   68 A'   69 A'   70 A'   71 A'   72 A'   28 A"                 
 14.795  14.877  26.625  26.695  26.699  26.753  27.024  27.096
 73 A'   74 A'   29 A"   75 A'   30 A"   76 A'   77 A'   78 A'                 
 36.674 166.103 219.192 219.221
 79 A'   80 A'   81 A'   82 A'                                                 

 Occupation and symmetry of molecular orbitals

 Point group: Cs (2 irreducible representations).

                           A'   A"    All 
 ------------------------------------------
 All molecular orbitals:
  - Alpha                  82   30    112 
  - Beta                   82   30    112 
 ------------------------------------------
 Alpha orbitals:
  - Frozen occupied        13   3     16  
  - Active occupied        9    3     12  
  - Active virtual         60   24    84  
  - Frozen virtual         0    0     0   
 ------------------------------------------
 Beta orbitals:
  - Frozen occupied        13   3     16  
  - Active occupied        9    3     12  
  - Active virtual         60   24    84  
  - Frozen virtual         0    0     0   
 ------------------------------------------

 Import integrals:   CPU 0.00 s  wall 0.00 s

 Import integrals:   CPU 19.50 s  wall 5.36 s

 MP2 amplitudes:   CPU 0.09 s  wall 0.08 s

Running a double precision version
           CCSD T amplitudes will be solved using DIIS.

           Start     Size      MaxIter   EConv     TConv     
           3         7         100       1.00e-07  1.00e-05  
 ------------------------------------------------------------------------------
           Energy (a.u.)   Ediff      Tdiff       Comment
 ------------------------------------------------------------------------------
         -1314.72548475                           
     1   -1314.73158387   6.10e-03   7.65e-01     
     2   -1314.75236270   2.08e-02   1.06e-01     
     3   -1314.75216407   1.99e-04   4.68e-02     
     4   -1314.75444062   2.28e-03   1.38e-02     Switched to DIIS steps.
     5   -1314.75525192   8.11e-04   1.19e-02     
     6   -1314.75528174   2.98e-05   2.34e-03     
     7   -1314.75527898   2.75e-06   1.17e-03     
     8   -1314.75528139   2.41e-06   2.94e-04     
     9   -1314.75528206   6.68e-07   1.71e-04     
    10   -1314.75528198   7.50e-08   5.72e-05     
    11   -1314.75528189   9.08e-08   2.65e-05     
    12   -1314.75528188   1.61e-08   8.85e-06     
 ------------------------------------------------------------------------------
         -1314.75528188                           CCSD T converged.

End of double precision
 SCF energy                 = -1314.15727656
 MP2 energy                 = -1314.72548475
 CCSD correlation energy     =    -0.59800532
 CCSD total energy           = -1314.75528188

 CCSD  T1^2 = 0.0124  T2^2 = 0.2631  Leading amplitudes:

 Amplitude    Orbitals with energies
 -0.0295       6 (A") A                  ->    7 (A") A                   
              -0.4063                         -0.0027                     
 -0.0295       6 (A") B                  ->    7 (A") B                   
              -0.4063                         -0.0027                     
  0.0263       5 (A") A                  ->    7 (A") A                   
              -0.5088                         -0.0027                     
  0.0263       5 (A") B                  ->    7 (A") B                   
              -0.5088                         -0.0027                     

 Amplitude    Orbitals with energies
 -0.0887       6 (A") A      6 (A") B    ->    7 (A") A      7 (A") B     
              -0.4063       -0.4063           -0.0027       -0.0027       
  0.0887       6 (A") A      6 (A") B    ->    7 (A") B      7 (A") A     
              -0.4063       -0.4063           -0.0027       -0.0027       
  0.0887       6 (A") B      6 (A") A    ->    7 (A") A      7 (A") B     
              -0.4063       -0.4063           -0.0027       -0.0027       
 -0.0887       6 (A") B      6 (A") A    ->    7 (A") B      7 (A") A     
              -0.4063       -0.4063           -0.0027       -0.0027       

 Computing CCSD intemediates for later calculations in double precision
 Finished.

Running a double precision version
           CCSD Lambda amplitudes will be solved using DIIS.
           Start     Size      MaxIter   EConv     LConv     
           3         7         100       1.00e-07  1.00e-05  
 ------------------------------------------------------------------------------
            Enorm      Ldiff       Comment
 ------------------------------------------------------------------------------
     1     5.33e-02   4.07e-02     
     2     1.39e-02   5.68e-03     
     3     6.02e-03   2.08e-03     
     4     3.40e-03   1.25e-03     Switched to DIIS steps.
     5     1.06e-03   6.33e-04     
     6     4.61e-04   1.68e-04     
     7     1.56e-04   3.71e-05     
     8     6.85e-05   5.53e-08     
     9     2.35e-05   2.48e-06     
    10     9.77e-06   6.73e-07     
    11     3.22e-06   5.45e-08     
    12     1.55e-06   6.09e-10     
    13     6.78e-07   4.05e-08     
    14     3.07e-07   1.18e-08     
    15     1.54e-07   1.01e-08     
    16     6.59e-08   1.67e-10     
 ------------------------------------------------------------------------------
                                   CCSD Lambda converged.

 Computing density matrices in double precision...
           Orbital response amplitudes will be solved using DIIS.
           Start     Size      MaxIter   EConv     LConv     
           3         7         100       1.00e-06  1.00e-06  
 ------------------------------------------------------------------------------
            Enorm      Ldiff       Comment
 ------------------------------------------------------------------------------
     1     7.50e-02   8.22e-03     
     2     3.81e-02   1.51e-02     
     3     3.61e-02   7.44e-03     
     4     1.40e-02   4.49e-03     Switched to DIIS steps.
     5     3.08e-03   4.47e-03     
     6     1.07e-03   4.76e-04     
     7     3.35e-04   8.49e-05     
     8     6.78e-05   6.27e-05     
     9     2.39e-05   2.73e-06     
    10     6.88e-06   3.64e-06     
    11     1.97e-06   2.80e-07     
    12     4.13e-07   8.45e-08     
 ------------------------------------------------------------------------------
                                   Orbital response converged.

 Computing density matrices... Done.
 CCSD calculation:   CPU 155.37 s  wall 41.86 s

 Transferring MO TPDM to AO TPDM
 Transferring g2_o1o1o1o1
 Transferring g2_o1o1o1v1
 Transferring g2_o1o1v1v1
 Transferring g2_o1v1o1v1
 Transferring g2_o1v1v1v1
 Transferring g2_v1v1v1v1
 Adding separable TPDM
 Computing TPDM gradient
 --------------------------------------------------------
 2e gradient
  Atom          X               Y               Z
 --------------------------------------------------------
    1         -1.124576       22.408452        0.000000  
    2          2.850158      -15.007094       -0.000000  
    3         22.005994        0.738990        0.000000  
    4        -23.731576       -8.140348       -0.000000  
 --------------------------------------------------------
 --------------------------------------------------------
 Final gradient
  Atom          X               Y               Z
 --------------------------------------------------------
    1         -1.124576       22.408452        0.000000  
    2          2.850158      -15.007094       -0.000000  
    3         22.005994        0.738990        0.000000  
    4        -23.731576       -8.140348       -0.000000  
 --------------------------------------------------------
 Analytic gradient from two-electron contribution:   CPU 129.71 s  wall 47.09 s

 Total ccman2 time:   CPU 306.90 s  wall 95.29 s


 --------------------------------------------------------------
             Orbital Energies (a.u.) and Symmetries
 --------------------------------------------------------------

 Alpha MOs, Restricted
 -- Occupied --                  
-104.88 -104.86  -80.07  -15.66  -10.61  -10.59   -8.08   -8.07
  1 A'    2 A'    3 A'    4 A'    5 A'    6 A'    7 A'    8 A'                 
 -8.059  -8.055  -7.609  -5.501  -5.500  -8.071  -8.056  -5.500
  9 A'   10 A'   11 A'   12 A'   13 A'    1 A"    2 A"    3 A"                 
 -1.265  -1.143  -1.036  -0.761  -0.615  -0.600  -0.497  -0.472
 14 A'   15 A'   16 A'   17 A'   18 A'   19 A'   20 A'   21 A'                 
 -0.425  -0.564  -0.509  -0.406
 22 A'    4 A"    5 A"    6 A"                                                 
 -- Virtual --                   
  0.054   0.056   0.075   0.093   0.113   0.131   0.135   0.147
 23 A'   24 A'   25 A'   26 A'   27 A'   28 A'   29 A'   30 A'                 
  0.181   0.201   0.219   0.239   0.265   0.309   0.356   0.381
 31 A'   32 A'   33 A'   34 A'   35 A'   36 A'   37 A'   38 A'                 
  0.478   0.539   0.580   0.617   0.637   0.760   0.820   0.858
 39 A'   40 A'   41 A'   42 A'   43 A'   44 A'   45 A'   46 A'                 
  0.937   1.073   1.115   1.132   1.152   1.177   1.213   1.260
 47 A'   48 A'   49 A'   50 A'   51 A'   52 A'   53 A'   54 A'                 
  1.297   1.367   1.486   1.508   1.864   1.975   2.369   2.494
 55 A'   56 A'   57 A'   58 A'   59 A'   60 A'   61 A'   62 A'                 
  2.619   2.665   2.733   2.906   3.034   4.336   4.492   7.488
 63 A'   64 A'   65 A'   66 A'   67 A'   68 A'   69 A'   70 A'                 
 10.342  10.367  14.795  14.877  26.695  26.753  27.024  27.096
 71 A'   72 A'   73 A'   74 A'   75 A'   76 A'   77 A'   78 A'                 
 36.674 166.103 219.192 219.221  -0.003   0.083   0.138   0.158
 79 A'   80 A'   81 A'   82 A'    7 A"    8 A"    9 A"   10 A"                 
  0.240   0.379   0.575   0.621   0.801   0.862   0.960   1.118
 11 A"   12 A"   13 A"   14 A"   15 A"   16 A"   17 A"   18 A"                 
  1.124   1.185   1.216   1.774   2.259   2.400   2.592   2.640
 19 A"   20 A"   21 A"   22 A"   23 A"   24 A"   25 A"   26 A"                 
  4.233  14.698  26.625  26.699
 27 A"   28 A"   29 A"   30 A"                                                 

 Beta MOs, Restricted
 -- Occupied --                  
-104.88 -104.86  -80.07  -15.66  -10.61  -10.59   -8.08   -8.07
  1 A'    2 A'    3 A'    4 A'    5 A'    6 A'    7 A'    8 A'                 
 -8.059  -8.055  -7.609  -5.501  -5.500  -8.071  -8.056  -5.500
  9 A'   10 A'   11 A'   12 A'   13 A'    1 A"    2 A"    3 A"                 
 -1.265  -1.143  -1.036  -0.761  -0.615  -0.600  -0.497  -0.472
 14 A'   15 A'   16 A'   17 A'   18 A'   19 A'   20 A'   21 A'                 
 -0.425  -0.564  -0.509  -0.406
 22 A'    4 A"    5 A"    6 A"                                                 
 -- Virtual --                   
  0.054   0.056   0.075   0.093   0.113   0.131   0.135   0.147
 23 A'   24 A'   25 A'   26 A'   27 A'   28 A'   29 A'   30 A'                 
  0.181   0.201   0.219   0.239   0.265   0.309   0.356   0.381
 31 A'   32 A'   33 A'   34 A'   35 A'   36 A'   37 A'   38 A'                 
  0.478   0.539   0.580   0.617   0.637   0.760   0.820   0.858
 39 A'   40 A'   41 A'   42 A'   43 A'   44 A'   45 A'   46 A'                 
  0.937   1.073   1.115   1.132   1.152   1.177   1.213   1.260
 47 A'   48 A'   49 A'   50 A'   51 A'   52 A'   53 A'   54 A'                 
  1.297   1.367   1.486   1.508   1.864   1.975   2.369   2.494
 55 A'   56 A'   57 A'   58 A'   59 A'   60 A'   61 A'   62 A'                 
  2.619   2.665   2.733   2.906   3.034   4.336   4.492   7.488
 63 A'   64 A'   65 A'   66 A'   67 A'   68 A'   69 A'   70 A'                 
 10.342  10.367  14.795  14.877  26.695  26.753  27.024  27.096
 71 A'   72 A'   73 A'   74 A'   75 A'   76 A'   77 A'   78 A'                 
 36.674 166.103 219.192 219.221  -0.003   0.083   0.138   0.158
 79 A'   80 A'   81 A'   82 A'    7 A"    8 A"    9 A"   10 A"                 
  0.240   0.379   0.575   0.621   0.801   0.862   0.960   1.118
 11 A"   12 A"   13 A"   14 A"   15 A"   16 A"   17 A"   18 A"                 
  1.124   1.185   1.216   1.774   2.259   2.400   2.592   2.640
 19 A"   20 A"   21 A"   22 A"   23 A"   24 A"   25 A"   26 A"                 
  4.233  14.698  26.625  26.699
 27 A"   28 A"   29 A"   30 A"                                                 
 --------------------------------------------------------------

          Ground-State Mulliken Net Atomic Charges

     Atom                 Charge (a.u.)
  ----------------------------------------
      1 P                     0.289450
      2 N                    -0.202707
      3 Cl                   -0.013740
      4 Cl                   -0.073004
  ----------------------------------------
  Sum of atomic charges =     0.000000

 -----------------------------------------------------------------
                    Cartesian Multipole Moments
 -----------------------------------------------------------------
    Charge (ESU x 10^10)
                -0.0000
    Dipole Moment (Debye)
         X      -0.0863      Y      -2.0350      Z       0.0000
       Tot       2.0368
    Quadrupole Moments (Debye-Ang)
        XX     -44.8351     XY       0.1746     YY     -45.3695
        XZ       0.0000     YZ      -0.0000     ZZ     -43.0632
    Octopole Moments (Debye-Ang^2)
       XXX     -11.2241    XXY       0.0515    XYY       1.1248
       YYY       0.7828    XXZ      -0.0000    XYZ      -0.0000
       YYZ      -0.0000    XZZ       0.1724    YZZ      -0.2146
       ZZZ       0.0000
    Hexadecapole Moments (Debye-Ang^3)
      XXXX    -802.4010   XXXY      11.8931   XXYY    -158.4098
      XYYY       1.9857   YYYY    -116.1848   XXXZ       0.0000
      XXYZ      -0.0000   XYYZ      -0.0000   YYYZ      -0.0000
      XXZZ    -152.0672   XYZZ      -0.0010   YYZZ     -27.2884
      XZZZ       0.0000   YZZZ      -0.0000   ZZZZ     -52.4015
 -----------------------------------------------------------------
 DrvMan completing analytic gradient of the correlated energy
 Correlated dipole moment
            1
    1  -0.0339563
    2  -0.8006347
    3   0.0000000
 Energy read as -1314.755281878
 Full Analytical Gradient: (in a.u., or Hartree/Bohr)
             1             2             3             4
    1    0.00006012    0.00013541   -0.00011081   -0.00008472
    2   -0.00001180    0.00016663   -0.00009855   -0.00005629
    3    0.00000000   -0.00000000    0.00000000    0.00000000
 Gradient time:  CPU 0.76 s  wall 0.81 s
 Geometry Optimization Parameters
   NAtoms,    NIC,     NZ,  NCons,   NDum,   NFix, NCnnct, MaxDiis
        4      14       4       0       0       0       0       0

 Cartesian Hessian Update
 Hessian Updated using BFGS Update


** GEOMETRY OPTIMIZATION IN DELOCALIZED INTERNAL COORDINATES **
   Searching for a Minimum

   Optimization Cycle:   4

                       Coordinates (Angstroms)
     ATOM                X               Y               Z
      1  P         0.3844499892   -0.6982544993    0.0000000000
      2  N        -0.6017540426    0.5513906530    0.0000000000
      3  Cl       -2.2823843051    0.1085895417    0.0000000000
      4  Cl        2.1888611013    0.2798906502    0.0000000000
   Point Group: cs    Number of degrees of freedom:     5


   Energy is  -1314.755281878

 Hessian Updated using BFGS Update

  5 Hessian modes will be used to form the next step
  Hessian Eigenvalues:
     0.139899    0.225237    0.288455    0.343588    0.563416

 Minimum Search - Taking Simple RFO Step
 Searching for Lamda that Minimizes Along All modes
 Value Taken    Lamda =   0.00000000
 Step Taken.  Stepsize is  0.001413

                             Maximum     Tolerance    Cnvgd?
         Gradient           0.000187      0.000300     YES
         Displacement       0.000787      0.001200     YES
         Energy change     -0.000003      0.000001      NO


                       Distance Matrix (Angstroms)
             P (  1)   N (  2)   Cl(  3)
   N (  2)  1.591921
   Cl(  3)  2.786217  1.737985
   Cl(  4)  2.052478  2.803791  4.474526

 Final energy is   -1314.7552818777756     


 ******************************
 **  OPTIMIZATION CONVERGED  **
 ******************************

                       Coordinates (Angstroms)
     ATOM                X               Y               Z
      1  P         0.3844499892   -0.6982544993    0.0000000000
      2  N        -0.6017540426    0.5513906530    0.0000000000
      3  Cl       -2.2823843051    0.1085895417    0.0000000000
      4  Cl        2.1888611013    0.2798906502    0.0000000000

Z-matrix Print:
$molecule
0 1
P 
N  1 1.591921
Cl 2 1.737985 1 113.519592
Cl 1 2.052478 2 99.818572 3 -180.000000 0
$end


 --------------------------------------------------------------
             Orbital Energies (a.u.) and Symmetries
 --------------------------------------------------------------

 Alpha MOs, Restricted
 -- Occupied --                  
-104.88 -104.86  -80.07  -15.66  -10.61  -10.59   -8.08   -8.07
  1 A'    2 A'    3 A'    4 A'    5 A'    6 A'    7 A'    8 A'                 
 -8.059  -8.055  -7.609  -5.501  -5.500  -8.071  -8.056  -5.500
  9 A'   10 A'   11 A'   12 A'   13 A'    1 A"    2 A"    3 A"                 
 -1.265  -1.143  -1.036  -0.761  -0.615  -0.600  -0.497  -0.472
 14 A'   15 A'   16 A'   17 A'   18 A'   19 A'   20 A'   21 A'                 
 -0.425  -0.564  -0.509  -0.406
 22 A'    4 A"    5 A"    6 A"                                                 
 -- Virtual --                   
  0.054   0.056   0.075   0.093   0.113   0.131   0.135   0.147
 23 A'   24 A'   25 A'   26 A'   27 A'   28 A'   29 A'   30 A'                 
  0.181   0.201   0.219   0.239   0.265   0.309   0.356   0.381
 31 A'   32 A'   33 A'   34 A'   35 A'   36 A'   37 A'   38 A'                 
  0.478   0.539   0.580   0.617   0.637   0.760   0.820   0.858
 39 A'   40 A'   41 A'   42 A'   43 A'   44 A'   45 A'   46 A'                 
  0.937   1.073   1.115   1.132   1.152   1.177   1.213   1.260
 47 A'   48 A'   49 A'   50 A'   51 A'   52 A'   53 A'   54 A'                 
  1.297   1.367   1.486   1.508   1.864   1.975   2.369   2.494
 55 A'   56 A'   57 A'   58 A'   59 A'   60 A'   61 A'   62 A'                 
  2.619   2.665   2.733   2.906   3.034   4.336   4.492   7.488
 63 A'   64 A'   65 A'   66 A'   67 A'   68 A'   69 A'   70 A'                 
 10.342  10.367  14.795  14.877  26.695  26.753  27.024  27.096
 71 A'   72 A'   73 A'   74 A'   75 A'   76 A'   77 A'   78 A'                 
 36.674 166.103 219.192 219.221  -0.003   0.083   0.138   0.158
 79 A'   80 A'   81 A'   82 A'    7 A"    8 A"    9 A"   10 A"                 
  0.240   0.379   0.575   0.621   0.801   0.862   0.960   1.118
 11 A"   12 A"   13 A"   14 A"   15 A"   16 A"   17 A"   18 A"                 
  1.124   1.185   1.216   1.774   2.259   2.400   2.592   2.640
 19 A"   20 A"   21 A"   22 A"   23 A"   24 A"   25 A"   26 A"                 
  4.233  14.698  26.625  26.699
 27 A"   28 A"   29 A"   30 A"                                                 

 Beta MOs, Restricted
 -- Occupied --                  
-104.88 -104.86  -80.07  -15.66  -10.61  -10.59   -8.08   -8.07
  1 A'    2 A'    3 A'    4 A'    5 A'    6 A'    7 A'    8 A'                 
 -8.059  -8.055  -7.609  -5.501  -5.500  -8.071  -8.056  -5.500
  9 A'   10 A'   11 A'   12 A'   13 A'    1 A"    2 A"    3 A"                 
 -1.265  -1.143  -1.036  -0.761  -0.615  -0.600  -0.497  -0.472
 14 A'   15 A'   16 A'   17 A'   18 A'   19 A'   20 A'   21 A'                 
 -0.425  -0.564  -0.509  -0.406
 22 A'    4 A"    5 A"    6 A"                                                 
 -- Virtual --                   
  0.054   0.056   0.075   0.093   0.113   0.131   0.135   0.147
 23 A'   24 A'   25 A'   26 A'   27 A'   28 A'   29 A'   30 A'                 
  0.181   0.201   0.219   0.239   0.265   0.309   0.356   0.381
 31 A'   32 A'   33 A'   34 A'   35 A'   36 A'   37 A'   38 A'                 
  0.478   0.539   0.580   0.617   0.637   0.760   0.820   0.858
 39 A'   40 A'   41 A'   42 A'   43 A'   44 A'   45 A'   46 A'                 
  0.937   1.073   1.115   1.132   1.152   1.177   1.213   1.260
 47 A'   48 A'   49 A'   50 A'   51 A'   52 A'   53 A'   54 A'                 
  1.297   1.367   1.486   1.508   1.864   1.975   2.369   2.494
 55 A'   56 A'   57 A'   58 A'   59 A'   60 A'   61 A'   62 A'                 
  2.619   2.665   2.733   2.906   3.034   4.336   4.492   7.488
 63 A'   64 A'   65 A'   66 A'   67 A'   68 A'   69 A'   70 A'                 
 10.342  10.367  14.795  14.877  26.695  26.753  27.024  27.096
 71 A'   72 A'   73 A'   74 A'   75 A'   76 A'   77 A'   78 A'                 
 36.674 166.103 219.192 219.221  -0.003   0.083   0.138   0.158
 79 A'   80 A'   81 A'   82 A'    7 A"    8 A"    9 A"   10 A"                 
  0.240   0.379   0.575   0.621   0.801   0.862   0.960   1.118
 11 A"   12 A"   13 A"   14 A"   15 A"   16 A"   17 A"   18 A"                 
  1.124   1.185   1.216   1.774   2.259   2.400   2.592   2.640
 19 A"   20 A"   21 A"   22 A"   23 A"   24 A"   25 A"   26 A"                 
  4.233  14.698  26.625  26.699
 27 A"   28 A"   29 A"   30 A"                                                 
 --------------------------------------------------------------

          Ground-State Mulliken Net Atomic Charges

     Atom                 Charge (a.u.)
  ----------------------------------------
      1 P                     0.289450
      2 N                    -0.202707
      3 Cl                   -0.013740
      4 Cl                   -0.073004
  ----------------------------------------
  Sum of atomic charges =     0.000000

 -----------------------------------------------------------------
                    Cartesian Multipole Moments
 -----------------------------------------------------------------
    Charge (ESU x 10^10)
                -0.0000
    Dipole Moment (Debye)
         X      -0.0863      Y      -2.0350      Z       0.0000
       Tot       2.0368
    Quadrupole Moments (Debye-Ang)
        XX     -44.8351     XY       0.1746     YY     -45.3695
        XZ       0.0000     YZ      -0.0000     ZZ     -43.0632
    Octopole Moments (Debye-Ang^2)
       XXX     -11.2241    XXY       0.0515    XYY       1.1248
       YYY       0.7828    XXZ      -0.0000    XYZ      -0.0000
       YYZ      -0.0000    XZZ       0.1724    YZZ      -0.2146
       ZZZ       0.0000
    Hexadecapole Moments (Debye-Ang^3)
      XXXX    -802.4010   XXXY      11.8931   XXYY    -158.4098
      XYYY       1.9857   YYYY    -116.1848   XXXZ       0.0000
      XXYZ      -0.0000   XYYZ      -0.0000   YYYZ      -0.0000
      XXZZ    -152.0672   XYZZ      -0.0010   YYZZ     -27.2884
      XZZZ       0.0000   YZZZ      -0.0000   ZZZZ     -52.4015
 -----------------------------------------------------------------
Archival summary:
1\1\garfield\OPT\ProcedureUnspecified\BasisUnspecified\l211\taweetha\ThuNov2901:10:312018ThuNov2901:10:312018\0\\#,OPT,ProcedureUnspecified,BasisUnspecified,\\0,1\P\N,1,1.59192\Cl,2,1.73798,1,113.52\Cl,1,2.05248,2,99.8186,3,-180,0\\HF=-1314.15728\\@

 Total job time:  417.63s(wall), 1276.81s(cpu) 
 Thu Nov 29 01:10:31 2018

        *************************************************************
        *                                                           *
        *  Thank you very much for using Q-Chem.  Have a nice day.  *
        *                                                           *
        *************************************************************
