# Supplementary material for: Geometric and energetic data from ab initio calculations of haloethene, haloimine, halomethylenephosphine, haloiminophosphine, halodiazene, halodiphosphene and halocyclopropane
Source: Data Brief. 2019 Nov 2;27:104738. doi: 10.1016/j.dib.2019.104738 (PMC6861602; doi:10.1016/j.dib.2019.104738)
Supplement: Multimedia component 7 [file mmc7.zip › NP/CCSD/ClENPEF.out]

Q-Chem Developer Version!
                  Welcome to Q-Chem
     A Quantum Leap Into The Future Of Chemistry


 Q-Chem 5.1, Q-Chem, Inc., Pleasanton, CA (2018)

 Yihan Shao,  Zhengting Gan,  E. Epifanovsky,  A. T. B. Gilbert,  M. Wormit,  
 J. Kussmann,  A. W. Lange,  A. Behn,  Jia Deng,  Xintian Feng,  D. Ghosh,  
 M. Goldey,  P. R. Horn,  L. D. Jacobson,  I. Kaliman,  T. Kus,  A. Landau,  
 Jie Liu,  E. I. Proynov,  R. M. Richard,  R. P. Steele,  E. J. Sundstrom,  
 H. L. Woodcock III,  P. M. Zimmerman,  D. Zuev,  B. Albrecht,  E. Alguire,  
 S. A. Baeppler,  D. Barton,  Z. Benda,  Y. A. Bernard,  E. J. Berquist,  
 K. B. Bravaya,  H. Burton,  D. Casanova,  Chun-Min Chang,  Yunqing Chen,  
 A. Chien,  K. D. Closser,  M. P. Coons,  S. Coriani,  S. Dasgupta,  
 A. L. Dempwolff,  M. Diedenhofen,  Hainam Do,  R. G. Edgar,  Po-Tung Fang,  
 S. Faraji,  S. Fatehi,  Qingguo Feng,  K. D. Fenk,  J. Fosso-Tande,  
 Qinghui Ge,  A. Ghysels,  G. Gidofalvi,  J. Gomes,  J. Gonthier,  A. Gunina,  
 D. Hait,  M. W. D. Hanson-Heine,  P. H. P. Harbach,  A. W. Hauser,  
 J. E. Herr,  E. G. Hohenstein,  Z. C. Holden,  Kerwin Hui,  B. C. Huynh,  
 T.-C. Jagau,  Hyunjun Ji,  B. Kaduk,  K. Khistyaev,  Jaehoon Kim,  
 P. Klunzinger,  K. Koh,  D. Kosenkov,  L. Koulias,  T. Kowalczyk,  
 C. M. Krauter,  A. Kunitsa,  Ka Un Lao,  A. Laurent,  K. V. Lawler,  
 Joonho Lee,  D. Lefrancois,  S. Lehtola,  D. S. Levine,  Yi-Pei Li,  
 You-Sheng Lin,  Fenglai Liu,  E. Livshits,  A. Luenser,  P. Manohar,  
 E. Mansoor,  S. F. Manzer,  Shan-Ping Mao,  Yuezhi Mao,  N. Mardirossian,  
 A. V. Marenich,  T. Markovich,  L. A. Martinez-Martinez,  S. A. Maurer,  
 N. J. Mayhall,  S. C. McKenzie,  J.-M. Mewes,  A. F. Morrison,  
 J. W. Mullinax,  K. Nanda,  T. S. Nguyen-Beck,  R. Olivares-Amaya,  
 J. A. Parkhill,  T. M. Perrine,  F. Plasser,  P. Pokhilko,  S. Prager,  
 A. Prociuk,  E. Ramos,  D. R. Rehn,  F. Rob,  M. Schneider,  N. Sergueev,  
 S. M. Sharada,  S. Sharma,  D. W. Small,  T. Stauch,  T. Stein,  
 Yu-Chuan Su,  A. J. W. Thom,  A. Tkatchenko,  T. Tsuchimochi,  N. M. Tubman,  
 L. Vogt,  M. L. Vidal,  O. Vydrov,  M. A. Watson,  J. Wenzel,  
 M. de Wergifosse,  T. A. Wesolowski,  A. White,  J. Witte,  A. Yamada,  
 Jun Yang,  K. Yao,  S. Yeganeh,  S. R. Yost,  Zhi-Qiang You,  A. Zech,  
 Igor Ying Zhang,  Xing Zhang,  Yan Zhao,  Ying Zhu,  B. R. Brooks,  
 G. K. L. Chan,  C. J. Cramer,  M. S. Gordon,  W. J. Hehre,  A. Klamt,  
 M. W. Schmidt,  C. D. Sherrill,  D. G. Truhlar,  A. Aspuru-Guzik,  R. Baer,  
 A. T. Bell,  N. A. Besley,  Jeng-Da Chai,  A. E. DePrince, III,  
 R. A. DiStasio Jr.,  A. Dreuw,  B. D. Dunietz,  T. R. Furlani,  
 Chao-Ping Hsu,  Yousung Jung,  Jing Kong,  D. S. Lambrecht,  WanZhen Liang,  
 C. Ochsenfeld,  V. A. Rassolov,  L. V. Slipchenko,  J. E. Subotnik,  
 T. Van Voorhis,  J. M. Herbert,  A. I. Krylov,  P. M. W. Gill,  M. Head-Gordon

 Contributors to earlier versions of Q-Chem not listed above: 
 R. D. Adamson,  B. Austin,  J. Baker,  G. J. O. Beran,  K. Brandhorst,  
 S. T. Brown,  E. F. C. Byrd,  A. K. Chakraborty,  C.-L. Cheng,  
 Siu Hung Chien,  D. M. Chipman,  D. L. Crittenden,  H. Dachsel,  
 R. J. Doerksen,  A. D. Dutoi,  L. Fusti-Molnar,  W. A. Goddard III,  
 A. Golubeva-Zadorozhnaya,  S. R. Gwaltney,  G. Hawkins,  A. Heyden,  
 S. Hirata,  G. Kedziora,  F. J. Keil,  C. Kelley,  Jihan Kim,  R. A. King,  
 R. Z. Khaliullin,  P. P. Korambath,  W. Kurlancheek,  A. M. Lee,  M. S. Lee,  
 S. V. Levchenko,  Ching Yeh Lin,  D. Liotard,  R. C. Lochan,  I. Lotan,  
 P. E. Maslen,  N. Nair,  D. P. O'Neill,  D. Neuhauser,  E. Neuscamman,  
 C. M. Oana,  R. Olson,  B. Peters,  R. Peverati,  P. A. Pieniazek,  
 Y. M. Rhee,  J. Ritchie,  M. A. Rohrdanz,  E. Rosta,  N. J. Russ,  
 H. F. Schaefer III,  N. E. Schultz,  N. Shenvi,  A. C. Simmonett,  A. Sodt,  
 D. Stuck,  K. S. Thanthiriwatte,  V. Vanovschi,  Tao Wang,  A. Warshel,  
 C. F. Williams,  Q. Wu,  X. Xu,  W. Zhang

 Please cite Q-Chem as follows:
 Y. Shao et al., Mol. Phys. 113, 184-215 (2015)
 DOI: 10.1080/00268976.2014.952696

 Q-Chem 5.1.2 for Intel X86 EM64T Linux

 Parts of Q-Chem use Armadillo 8.300.2 (Tropical Shenanigans).
 http://arma.sourceforge.net/

 Q-Chem begins on Thu Nov 29 01:21:24 2018  

Host: 
0

     Scratch files written to /scratch/taweetham/qchem7378//
Input Ideriv = 1
Curr. Ideriv = -1
Max.  Ideriv = 1

Checking the input file for inconsistencies... 	...done.

--------------------------------------------------------------
User input:
--------------------------------------------------------------
Cl=F_E.out
$molecule
0 1
P 
N  1 1.584202
F  1 1.618572 2 100.134483
Cl 2 1.741064 1 115.440068 3 -180.000000 0
$end

$rem
   JOB_TYPE	OPTIMIZATION
   BASIS	6-311++G**
   METHOD	ccsd
   MEM_TOTAL	31000
   N_FROZEN_CORE      FC
$end


--------------------------------------------------------------
 ----------------------------------------------------------------
             Standard Nuclear Orientation (Angstroms)
    I     Atom           X                Y                Z
 ----------------------------------------------------------------
    1      P       0.8939320485    -0.5240933019    -0.0000000000
    2      N      -0.2300882495     0.5922732806     0.0000000000
    3      F       2.2187953627     0.4056983509     0.0000000000
    4      Cl     -1.8686777203     0.0037765533    -0.0000000000
 ----------------------------------------------------------------
 Molecular Point Group                 Cs    NOp =  2
 Largest Abelian Subgroup              Cs    NOp =  2
 Nuclear Repulsion Energy =   196.6435872981 hartrees
 There are       24 alpha and       24 beta electrons
 Requested basis set is 6-311++G(d,p)
 There are 38 shells and 104 basis functions
 Total memory of 31000MB is distributed as follows: 
   QALLOC including MEM_STATIC uses 192MB
   MEM_STATIC is set to 192MB
   CCMAN JOB total memory use is  30808MB
 Warning: actual memory use might exceed 31000MB

 Total QAlloc Memory Limit    192 MB
 Mega-Array Size       188 MB
 MEM_STATIC part       192 MB
 A cutoff of  1.0D-14 yielded    676 shell pairs
 There are      5304 function pairs (      5732 Cartesian)

 -------------------------------------------------------
 OpenMP Integral Computing Module                       
 Release: version 1.0, May 2013, Q-Chem Inc. Pittsburgh 
 -------------------------------------------------------
 Integral Job Info:
 Integral job number is                      11
 Integral operator is                         1
 short-range coefficients                     0
 long-range coefficients              100000000
 Omega coefficients                           0
 if combine SR and LR in K                    0
 Integral screening is                        0
 Integral computing path is                   2
 max size of driver memory is            800000
 size of driver memory is                593474
 size of scratch memory is              8114252
 max col of scratch BK array               1296
 max len of scratch array in speh3          155
 max len of scratch index in speh4           18
 max int batch size is                      520
 min int batch size is                       52
 fixed nKL is                                52
 max L of basis functions is                  2
 order of int derivative is                   0
 number of shells is                         38
 number of basis is                         108
 number of cartesian basis is               108
 number of contracted shell pairs           676
 number of primitive shell pairs           2006
 maxK2 (contraction) of shell pair           36
 max number of K2 of shell pair               1
 max number of CS2 of shell pair             64
 max number of PS2 of shell pair            204
 mem total for path MDJ                  512850
 -------------------------------------------------------
 Smallest overlap matrix eigenvalue = 1.50E-03

 Scale SEOQF with 1.000000e-01/1.000000e-01/1.000000e-01

 Standard Electronic Orientation quadrupole field applied
 Nucleus-field energy     =     0.0000000047 hartrees
 Guess from superposition of atomic densities
 Warning:  Energy on first SCF cycle will be non-variational
 SAD guess density has 48.000000 electrons

 -----------------------------------------------------------------------
  General SCF calculation program by
  Eric Jon Sundstrom, Paul Horn, Yuezhi Mao, Dmitri Zuev, Alec White,
  David Stuck, Shaama M.S., Shane Yost, Joonho Lee, David Small,
  Daniel Levine, Susi Lehtola, Hugh Burton, Evgeny Epifanovsky
 -----------------------------------------------------------------------
 Hartree-Fock
 using 4 threads for integral computing
 -------------------------------------------------------
 OpenMP Integral computing Module                
 Release: version 2.0, May 2017, Q-Chem Inc. Pleasanton 
 -------------------------------------------------------
 A restricted SCF calculation will be
 performed using DIIS
 SCF converges when DIIS error is below 1.0e-08
 ---------------------------------------
  Cycle       Energy         DIIS error
 ---------------------------------------
    1    -954.4677540208      5.05e-02  
    2    -954.0586329433      6.75e-03  
    3    -954.1077979292      3.69e-03  
    4    -954.1196898631      7.99e-04  
    5    -954.1206883213      2.60e-04  
    6    -954.1209202744      1.18e-04  
    7    -954.1209629868      5.54e-05  
    8    -954.1209805785      3.21e-05  
    9    -954.1209849523      1.03e-05  
   10    -954.1209856420      3.48e-06  
   11    -954.1209857131      1.09e-06  
   12    -954.1209857191      2.04e-07  
   13    -954.1209857193      4.57e-08  
   14    -954.1209857194      1.25e-08  
   15    -954.1209857194      3.18e-09  Convergence criterion met
 ---------------------------------------
 SCF time:   CPU 5.29s  wall 1.00s 
 SCF   energy in the final basis set =     -954.1209857194
 Total energy in the final basis set =     -954.1209857194


 ------------------------------------------------------------------------------

   CCMAN2: suite of methods based on coupled cluster
           and equation of motion theories.

   Components:
   * libvmm-1.3-trunk
     by Evgeny Epifanovsky, Ilya Kaliman.
   * libtensor-2.5-trunk
     by Evgeny Epifanovsky, Michael Wormit, Dmitry Zuev, Sam Manzer, 
        Ilya Kaliman.
   * libcc-2.5-trunk
     by Evgeny Epifanovsky, Arik Landau, Tomasz Kus, Kirill Khistyaev, 
        Dmitry Zuev, Prashant Manohar, Xintian Feng, Anna Krylov, 
        Matthew Goldey, Alec White, Thomas Jagau, Kaushik Nanda, 
        Anastasia Gunina, Alexander Kunitsa, Joonho Lee.

   CCMAN original authors:
   Anna I. Krylov, C. David Sherrill, Steven R. Gwaltney,
   Edward F. C. Byrd (2000)
   Sergey V. Levchenko, Lyudmila V. Slipchenko, Tao Wang,
   Ana-Maria C. Cristian (2003)
   Piotr A. Pieniazek, C. Melania Oana, Evgeny Epifanovsky (2007)
   Prashant Manohar (2009)

 ------------------------------------------------------------------------------


 Allocating and initializing 30808MB of RAM...
 Calculation will run on 4 cores.


 Alpha MOs, Restricted
 -- Occupied --                  
-104.89  -80.09  -26.33  -15.65  -10.61   -8.08   -8.07   -8.07
  1 A'    2 A'    3 A'    4 A'    5 A'    6 A'    7 A'    1 A"                 
 -7.622  -5.515  -5.513  -5.513  -1.637  -1.258  -1.051  -0.824
  8 A'    9 A'    2 A"   10 A'   11 A'   12 A'   13 A'   14 A'                 
 -0.711  -0.705  -0.674  -0.572  -0.553  -0.510  -0.430  -0.416
 15 A'    3 A"   16 A'   17 A'    4 A"   18 A'   19 A'    5 A"                 
 -- Virtual --                   
  0.005   0.057   0.058   0.075   0.085   0.096   0.129   0.136
  6 A"   20 A'   21 A'   22 A'    7 A"   23 A'   24 A'   25 A'                 
  0.139   0.163   0.205   0.209   0.240   0.247   0.292   0.323
  8 A"   26 A'   27 A'   28 A'    9 A"   29 A'   30 A'   31 A'                 
  0.333   0.382   0.384   0.417   0.421   0.475   0.552   0.580
 10 A"   11 A"   32 A'   33 A'   34 A'   35 A'   36 A'   37 A'                 
  0.595   0.614   0.766   0.856   0.859   0.869   0.870   0.960
 12 A"   38 A'   39 A'   40 A'   13 A"   41 A'   14 A"   15 A"                 
  1.093   1.102   1.116   1.144   1.153   1.215   1.266   1.295
 42 A'   43 A'   16 A"   44 A'   45 A'   17 A"   46 A'   47 A'                 
  1.349   1.486   1.570   1.622   1.638   1.759   1.858   1.895
 48 A'   49 A'   18 A"   50 A'   51 A'   19 A"   52 A'   53 A'                 
  2.230   2.262   2.367   2.406   2.506   2.625   2.663   2.913
 54 A'   20 A"   55 A'   21 A"   56 A'   22 A"   57 A'   58 A'                 
  3.013   4.177   4.178   4.213   4.215   4.239   4.325   4.495
 59 A'   60 A'   23 A"   61 A'   24 A"   25 A"   62 A'   63 A'                 
  4.591   6.888   6.918   6.949   7.558  10.339  14.685  14.785
 64 A'   26 A"   65 A'   66 A'   67 A'   68 A'   27 A"   69 A'                 
 14.869  26.641  26.701  27.088  36.677  68.727 166.145 219.182
 70 A'   28 A"   71 A'   72 A'   73 A'   74 A'   75 A'   76 A'                 

 Beta MOs, Restricted
 -- Occupied --                  
-104.89  -80.09  -26.33  -15.65  -10.61   -8.08   -8.07   -8.07
  1 A'    2 A'    3 A'    4 A'    5 A'    6 A'    7 A'    1 A"                 
 -7.622  -5.515  -5.513  -5.513  -1.637  -1.258  -1.051  -0.824
  8 A'    9 A'    2 A"   10 A'   11 A'   12 A'   13 A'   14 A'                 
 -0.711  -0.705  -0.674  -0.572  -0.553  -0.510  -0.430  -0.416
 15 A'    3 A"   16 A'   17 A'    4 A"   18 A'   19 A'    5 A"                 
 -- Virtual --                   
  0.005   0.057   0.058   0.075   0.085   0.096   0.129   0.136
  6 A"   20 A'   21 A'   22 A'    7 A"   23 A'   24 A'   25 A'                 
  0.139   0.163   0.205   0.209   0.240   0.247   0.292   0.323
  8 A"   26 A'   27 A'   28 A'    9 A"   29 A'   30 A'   31 A'                 
  0.333   0.382   0.384   0.417   0.421   0.475   0.552   0.580
 10 A"   11 A"   32 A'   33 A'   34 A'   35 A'   36 A'   37 A'                 
  0.595   0.614   0.766   0.856   0.859   0.869   0.870   0.960
 12 A"   38 A'   39 A'   40 A'   13 A"   41 A'   14 A"   15 A"                 
  1.093   1.102   1.116   1.144   1.153   1.215   1.266   1.295
 42 A'   43 A'   16 A"   44 A'   45 A'   17 A"   46 A'   47 A'                 
  1.349   1.486   1.570   1.622   1.638   1.759   1.858   1.895
 48 A'   49 A'   18 A"   50 A'   51 A'   19 A"   52 A'   53 A'                 
  2.230   2.262   2.367   2.406   2.506   2.625   2.663   2.913
 54 A'   20 A"   55 A'   21 A"   56 A'   22 A"   57 A'   58 A'                 
  3.013   4.177   4.178   4.213   4.215   4.239   4.325   4.495
 59 A'   60 A'   23 A"   61 A'   24 A"   25 A"   62 A'   63 A'                 
  4.591   6.888   6.918   6.949   7.558  10.339  14.685  14.785
 64 A'   26 A"   65 A'   66 A'   67 A'   68 A'   27 A"   69 A'                 
 14.869  26.641  26.701  27.088  36.677  68.727 166.145 219.182
 70 A'   28 A"   71 A'   72 A'   73 A'   74 A'   75 A'   76 A'                 

 Occupation and symmetry of molecular orbitals

 Point group: Cs (2 irreducible representations).

                           A'   A"    All 
 ------------------------------------------
 All molecular orbitals:
  - Alpha                  76   28    104 
  - Beta                   76   28    104 
 ------------------------------------------
 Alpha orbitals:
  - Frozen occupied        10   2     12  
  - Active occupied        9    3     12  
  - Active virtual         57   23    80  
  - Frozen virtual         0    0     0   
 ------------------------------------------
 Beta orbitals:
  - Frozen occupied        10   2     12  
  - Active occupied        9    3     12  
  - Active virtual         57   23    80  
  - Frozen virtual         0    0     0   
 ------------------------------------------

 Import integrals:   CPU 0.00 s  wall 0.00 s

 Import integrals:   CPU 12.89 s  wall 3.34 s

 MP2 amplitudes:   CPU 0.09 s  wall 0.08 s

Running a double precision version
           CCSD T amplitudes will be solved using DIIS.

           Start     Size      MaxIter   EConv     TConv     
           3         7         100       1.00e-07  1.00e-05  
 ------------------------------------------------------------------------------
           Energy (a.u.)   Ediff      Tdiff       Comment
 ------------------------------------------------------------------------------
          -954.76099065                           
     1    -954.75207866   8.91e-03   7.32e-01     
     2    -954.77639651   2.43e-02   1.07e-01     
     3    -954.77484404   1.55e-03   4.85e-02     
     4    -954.77752569   2.68e-03   1.70e-02     Switched to DIIS steps.
     5    -954.77841487   8.89e-04   1.19e-02     
     6    -954.77849200   7.71e-05   2.84e-03     
     7    -954.77848551   6.49e-06   1.39e-03     
     8    -954.77848764   2.13e-06   3.44e-04     
     9    -954.77848933   1.70e-06   2.22e-04     
    10    -954.77848908   2.57e-07   6.75e-05     
    11    -954.77848939   3.13e-07   2.84e-05     
    12    -954.77848936   3.27e-08   1.75e-05     
    13    -954.77848937   1.02e-08   5.78e-06     
 ------------------------------------------------------------------------------
          -954.77848937                           CCSD T converged.

End of double precision
 SCF energy                 = -954.12098572
 MP2 energy                 = -954.76099065
 CCSD correlation energy     =   -0.65750365
 CCSD total energy           = -954.77848937

 CCSD  T1^2 = 0.0141  T2^2 = 0.2416  Leading amplitudes:

 Amplitude    Orbitals with energies
 -0.0320       5 (A") A                  ->    6 (A") A                   
              -0.4157                          0.0045                     
 -0.0320       5 (A") B                  ->    6 (A") B                   
              -0.4157                          0.0045                     
 -0.0280       3 (A") A                  ->    6 (A") A                   
              -0.7053                          0.0045                     
 -0.0280       3 (A") B                  ->    6 (A") B                   
              -0.7053                          0.0045                     

 Amplitude    Orbitals with energies
 -0.0844       5 (A") A      5 (A") B    ->    6 (A") A      6 (A") B     
              -0.4157       -0.4157            0.0045        0.0045       
  0.0844       5 (A") A      5 (A") B    ->    6 (A") B      6 (A") A     
              -0.4157       -0.4157            0.0045        0.0045       
  0.0844       5 (A") B      5 (A") A    ->    6 (A") A      6 (A") B     
              -0.4157       -0.4157            0.0045        0.0045       
 -0.0844       5 (A") B      5 (A") A    ->    6 (A") B      6 (A") A     
              -0.4157       -0.4157            0.0045        0.0045       

 Computing CCSD intemediates for later calculations in double precision
 Finished.

Running a double precision version
           CCSD Lambda amplitudes will be solved using DIIS.
           Start     Size      MaxIter   EConv     LConv     
           3         7         100       1.00e-07  1.00e-05  
 ------------------------------------------------------------------------------
            Enorm      Ldiff       Comment
 ------------------------------------------------------------------------------
     1     5.40e-02   3.62e-02     
     2     1.71e-02   7.67e-03     
     3     6.95e-03   1.55e-03     
     4     4.00e-03   1.39e-03     Switched to DIIS steps.
     5     1.13e-03   7.63e-04     
     6     5.59e-04   1.59e-04     
     7     1.82e-04   5.25e-05     
     8     8.42e-05   4.96e-06     
     9     3.21e-05   6.87e-07     
    10     1.43e-05   3.83e-07     
    11     7.06e-06   9.15e-08     
    12     3.18e-06   1.72e-07     
    13     1.67e-06   6.68e-08     
    14     7.12e-07   2.22e-08     
    15     3.31e-07   2.11e-08     
    16     1.57e-07   2.65e-08     
    17     7.25e-08   1.30e-08     
 ------------------------------------------------------------------------------
                                   CCSD Lambda converged.

 Computing density matrices in double precision...
           Orbital response amplitudes will be solved using DIIS.
           Start     Size      MaxIter   EConv     LConv     
           3         7         100       1.00e-06  1.00e-06  
 ------------------------------------------------------------------------------
            Enorm      Ldiff       Comment
 ------------------------------------------------------------------------------
     1     8.23e-02   4.48e-03     
     2     4.56e-02   1.75e-02     
     3     5.15e-02   1.58e-02     
     4     1.35e-02   1.38e-02     Switched to DIIS steps.
     5     3.45e-03   3.91e-03     
     6     1.07e-03   6.62e-04     
     7     4.32e-04   3.75e-05     
     8     1.17e-04   6.83e-05     
     9     3.23e-05   6.93e-06     
    10     7.90e-06   1.57e-06     
    11     1.92e-06   6.55e-07     
    12     5.65e-07   1.45e-07     
 ------------------------------------------------------------------------------
                                   Orbital response converged.

 Computing density matrices... Done.
 CCSD calculation:   CPU 140.53 s  wall 38.07 s

 Transferring MO TPDM to AO TPDM
 Transferring g2_o1o1o1o1
 Transferring g2_o1o1o1v1
 Transferring g2_o1o1v1v1
 Transferring g2_o1v1o1v1
 Transferring g2_o1v1v1v1
 Transferring g2_v1v1v1v1
 Adding separable TPDM
 Computing TPDM gradient
 --------------------------------------------------------
 2e gradient
  Atom          X               Y               Z
 --------------------------------------------------------
    1         -7.865935       20.013406        0.000000  
    2          4.387908      -14.408805       -0.000000  
    3        -17.119369       -7.913737       -0.000000  
    4         20.597396        2.309136        0.000000  
 --------------------------------------------------------
 --------------------------------------------------------
 Final gradient
  Atom          X               Y               Z
 --------------------------------------------------------
    1         -7.865935       20.013406        0.000000  
    2          4.387908      -14.408805       -0.000000  
    3        -17.119369       -7.913737       -0.000000  
    4         20.597396        2.309136        0.000000  
 --------------------------------------------------------
 Analytic gradient from two-electron contribution:   CPU 99.11 s  wall 33.89 s

 Total ccman2 time:   CPU 255.06 s  wall 76.26 s


 --------------------------------------------------------------
             Orbital Energies (a.u.) and Symmetries
 --------------------------------------------------------------

 Alpha MOs, Restricted
 -- Occupied --                  
-104.89  -80.09  -26.33  -15.65  -10.61   -8.08   -8.07   -7.62
  1 A'    2 A'    3 A'    4 A'    5 A'    6 A'    7 A'    8 A'                 
 -5.515  -5.513  -8.074  -5.513  -1.637  -1.258  -1.051  -0.824
  9 A'   10 A'    1 A"    2 A"   11 A'   12 A'   13 A'   14 A'                 
 -0.711  -0.674  -0.572  -0.510  -0.430  -0.705  -0.553  -0.416
 15 A'   16 A'   17 A'   18 A'   19 A'    3 A"    4 A"    5 A"                 
 -- Virtual --                   
  0.057   0.058   0.075   0.096   0.129   0.136   0.163   0.205
 20 A'   21 A'   22 A'   23 A'   24 A'   25 A'   26 A'   27 A'                 
  0.209   0.247   0.292   0.323   0.384   0.417   0.421   0.475
 28 A'   29 A'   30 A'   31 A'   32 A'   33 A'   34 A'   35 A'                 
  0.552   0.580   0.614   0.766   0.856   0.869   1.093   1.102
 36 A'   37 A'   38 A'   39 A'   40 A'   41 A'   42 A'   43 A'                 
  1.144   1.153   1.266   1.295   1.349   1.486   1.622   1.638
 44 A'   45 A'   46 A'   47 A'   48 A'   49 A'   50 A'   51 A'                 
  1.858   1.895   2.230   2.367   2.506   2.663   2.913   3.013
 52 A'   53 A'   54 A'   55 A'   56 A'   57 A'   58 A'   59 A'                 
  4.177   4.213   4.325   4.495   4.591   6.918   6.949   7.558
 60 A'   61 A'   62 A'   63 A'   64 A'   65 A'   66 A'   67 A'                 
 10.339  14.785  14.869  26.701  27.088  36.677  68.727 166.145
 68 A'   69 A'   70 A'   71 A'   72 A'   73 A'   74 A'   75 A'                 
219.182   0.005   0.085   0.139   0.240   0.333   0.382   0.595
 76 A'    6 A"    7 A"    8 A"    9 A"   10 A"   11 A"   12 A"                 
  0.859   0.870   0.960   1.116   1.215   1.570   1.759   2.262
 13 A"   14 A"   15 A"   16 A"   17 A"   18 A"   19 A"   20 A"                 
  2.406   2.625   4.178   4.215   4.239   6.888  14.685  26.641
 21 A"   22 A"   23 A"   24 A"   25 A"   26 A"   27 A"   28 A"                 

 Beta MOs, Restricted
 -- Occupied --                  
-104.89  -80.09  -26.33  -15.65  -10.61   -8.08   -8.07   -7.62
  1 A'    2 A'    3 A'    4 A'    5 A'    6 A'    7 A'    8 A'                 
 -5.515  -5.513  -8.074  -5.513  -1.637  -1.258  -1.051  -0.824
  9 A'   10 A'    1 A"    2 A"   11 A'   12 A'   13 A'   14 A'                 
 -0.711  -0.674  -0.572  -0.510  -0.430  -0.705  -0.553  -0.416
 15 A'   16 A'   17 A'   18 A'   19 A'    3 A"    4 A"    5 A"                 
 -- Virtual --                   
  0.057   0.058   0.075   0.096   0.129   0.136   0.163   0.205
 20 A'   21 A'   22 A'   23 A'   24 A'   25 A'   26 A'   27 A'                 
  0.209   0.247   0.292   0.323   0.384   0.417   0.421   0.475
 28 A'   29 A'   30 A'   31 A'   32 A'   33 A'   34 A'   35 A'                 
  0.552   0.580   0.614   0.766   0.856   0.869   1.093   1.102
 36 A'   37 A'   38 A'   39 A'   40 A'   41 A'   42 A'   43 A'                 
  1.144   1.153   1.266   1.295   1.349   1.486   1.622   1.638
 44 A'   45 A'   46 A'   47 A'   48 A'   49 A'   50 A'   51 A'                 
  1.858   1.895   2.230   2.367   2.506   2.663   2.913   3.013
 52 A'   53 A'   54 A'   55 A'   56 A'   57 A'   58 A'   59 A'                 
  4.177   4.213   4.325   4.495   4.591   6.918   6.949   7.558
 60 A'   61 A'   62 A'   63 A'   64 A'   65 A'   66 A'   67 A'                 
 10.339  14.785  14.869  26.701  27.088  36.677  68.727 166.145
 68 A'   69 A'   70 A'   71 A'   72 A'   73 A'   74 A'   75 A'                 
219.182   0.005   0.085   0.139   0.240   0.333   0.382   0.595
 76 A'    6 A"    7 A"    8 A"    9 A"   10 A"   11 A"   12 A"                 
  0.859   0.870   0.960   1.116   1.215   1.570   1.759   2.262
 13 A"   14 A"   15 A"   16 A"   17 A"   18 A"   19 A"   20 A"                 
  2.406   2.625   4.178   4.215   4.239   6.888  14.685  26.641
 21 A"   22 A"   23 A"   24 A"   25 A"   26 A"   27 A"   28 A"                 
 --------------------------------------------------------------

          Ground-State Mulliken Net Atomic Charges

     Atom                 Charge (a.u.)
  ----------------------------------------
      1 P                     0.492857
      2 N                    -0.275241
      3 F                    -0.185324
      4 Cl                   -0.032292
  ----------------------------------------
  Sum of atomic charges =    -0.000000

 -----------------------------------------------------------------
                    Cartesian Multipole Moments
 -----------------------------------------------------------------
    Charge (ESU x 10^10)
                 0.0000
    Dipole Moment (Debye)
         X      -0.2189      Y      -2.3576      Z      -0.0000
       Tot       2.3678
    Quadrupole Moments (Debye-Ang)
        XX     -37.7245     XY      -1.4958     YY     -37.7547
        XZ      -0.0000     YZ      -0.0000     ZZ     -34.8175
    Octopole Moments (Debye-Ang^2)
       XXX      -6.9798    XXY      -4.4139    XYY       2.7024
       YYY       1.6008    XXZ       0.0000    XYZ      -0.0000
       YYZ      -0.0000    XZZ       4.8219    YZZ       0.5555
       ZZZ      -0.0000
    Hexadecapole Moments (Debye-Ang^3)
      XXXX    -513.1071   XXXY       2.6221   XXYY    -100.3550
      XYYY       7.1043   YYYY     -86.7173   XXXZ      -0.0000
      XXYZ      -0.0000   XYYZ       0.0000   YYYZ      -0.0000
      XXZZ     -92.0495   XYZZ       1.6802   YYZZ     -20.5612
      XZZZ      -0.0000   YZZZ       0.0000   ZZZZ     -39.7034
 -----------------------------------------------------------------
 DrvMan completing analytic gradient of the correlated energy
 Correlated dipole moment
            1
    1  -0.0861172
    2  -0.9275667
    3  -0.0000000
 Energy read as -954.778489367
 Full Analytical Gradient: (in a.u., or Hartree/Bohr)
             1             2             3             4
    1   -0.00281821    0.00058432    0.00748053   -0.00524664
    2   -0.00720320    0.00354066    0.00463271   -0.00097017
    3   -0.00000000    0.00000000   -0.00000000    0.00000000
 Gradient time:  CPU 0.78 s  wall 0.83 s
 Geometry Optimization Parameters
   NAtoms,    NIC,     NZ,  NCons,   NDum,   NFix, NCnnct, MaxDiis
        4      14       4       0       0       0       0       0


** GEOMETRY OPTIMIZATION IN DELOCALIZED INTERNAL COORDINATES **
   Searching for a Minimum

   Optimization Cycle:   1

                       Coordinates (Angstroms)
     ATOM                X               Y               Z
      1  P         0.8939320485   -0.5240933019    0.0000000000
      2  N        -0.2300882495    0.5922732806    0.0000000000
      3  F         2.2187953627    0.4056983509    0.0000000000
      4  Cl       -1.8686777203    0.0037765533    0.0000000000
   Point Group: cs    Number of degrees of freedom:     5


   Energy is   -954.778489367


 Attempting to Generate Delocalized Internal Coordinates

  5 Hessian modes will be used to form the next step
  Hessian Eigenvalues:
     0.250000    0.250000    0.313692    0.477879    0.543982

 Minimum Search - Taking Simple RFO Step
 Searching for Lamda that Minimizes Along All modes
 Value Taken    Lamda =  -0.00033965
 Step Taken.  Stepsize is  0.029547

                             Maximum     Tolerance    Cnvgd?
         Gradient           0.008278      0.000300      NO
         Displacement       0.023865      0.001200      NO
         Energy change     *********      0.000001      NO


 New Cartesian Coordinates Obtained by Inverse Iteration

 Displacement from previous Coordinates is:  0.043694
 ----------------------------------------------------------------
             Standard Nuclear Orientation (Angstroms)
    I     Atom           X                Y                Z
 ----------------------------------------------------------------
    1      P       0.8884328583    -0.5224893585     0.0000000000
    2      N      -0.2261546289     0.5962806970     0.0000000000
    3      F       2.2045229993     0.4028809012     0.0000000000
    4      Cl     -1.8528397873     0.0009826432     0.0000000000
 ----------------------------------------------------------------
 Molecular Point Group                 Cs    NOp =  2
 Largest Abelian Subgroup              Cs    NOp =  2
 Nuclear Repulsion Energy =   197.8235343770 hartrees
 There are       24 alpha and       24 beta electrons
 Applying Cartesian multipole field
    Component          Value
    ---------          -----
     (2,0,0)        1.00000E-11
     (0,2,0)        2.00000E-11
     (0,0,2)       -3.00000E-11
 Nucleus-field energy     =     0.0000000047 hartrees
 Requested basis set is 6-311++G(d,p)
 There are 38 shells and 104 basis functions
 A cutoff of  1.0D-14 yielded    676 shell pairs
 There are      5304 function pairs (      5732 Cartesian)
 Smallest overlap matrix eigenvalue = 1.46E-03
 Guess MOs from SCF MO coefficient file

 -----------------------------------------------------------------------
  General SCF calculation program by
  Eric Jon Sundstrom, Paul Horn, Yuezhi Mao, Dmitri Zuev, Alec White,
  David Stuck, Shaama M.S., Shane Yost, Joonho Lee, David Small,
  Daniel Levine, Susi Lehtola, Hugh Burton, Evgeny Epifanovsky
 -----------------------------------------------------------------------
 Hartree-Fock
 using 4 threads for integral computing
 -------------------------------------------------------
 OpenMP Integral computing Module                
 Release: version 2.0, May 2017, Q-Chem Inc. Pleasanton 
 -------------------------------------------------------
 A restricted SCF calculation will be
 performed using DIIS
 SCF converges when DIIS error is below 1.0e-08
 ---------------------------------------
  Cycle       Energy         DIIS error
 ---------------------------------------
    1    -954.1219771788      2.58e-04  
    2    -954.1220708243      8.90e-05  
    3    -954.1220812350      5.08e-05  
    4    -954.1220854055      1.52e-05  
    5    -954.1220860445      5.65e-06  
    6    -954.1220861790      2.50e-06  
    7    -954.1220862058      8.09e-07  
    8    -954.1220862098      3.19e-07  
    9    -954.1220862105      1.04e-07  
   10    -954.1220862106      3.35e-08  
   11    -954.1220862106      7.49e-09  Convergence criterion met
 ---------------------------------------
 SCF time:   CPU 3.79s  wall 1.00s 
 SCF   energy in the final basis set =     -954.1220862106
 Total energy in the final basis set =     -954.1220862106


 ------------------------------------------------------------------------------

   CCMAN2: suite of methods based on coupled cluster
           and equation of motion theories.

   Components:
   * libvmm-1.3-trunk
     by Evgeny Epifanovsky, Ilya Kaliman.
   * libtensor-2.5-trunk
     by Evgeny Epifanovsky, Michael Wormit, Dmitry Zuev, Sam Manzer, 
        Ilya Kaliman.
   * libcc-2.5-trunk
     by Evgeny Epifanovsky, Arik Landau, Tomasz Kus, Kirill Khistyaev, 
        Dmitry Zuev, Prashant Manohar, Xintian Feng, Anna Krylov, 
        Matthew Goldey, Alec White, Thomas Jagau, Kaushik Nanda, 
        Anastasia Gunina, Alexander Kunitsa, Joonho Lee.

   CCMAN original authors:
   Anna I. Krylov, C. David Sherrill, Steven R. Gwaltney,
   Edward F. C. Byrd (2000)
   Sergey V. Levchenko, Lyudmila V. Slipchenko, Tao Wang,
   Ana-Maria C. Cristian (2003)
   Piotr A. Pieniazek, C. Melania Oana, Evgeny Epifanovsky (2007)
   Prashant Manohar (2009)

 ------------------------------------------------------------------------------


 Allocating and initializing 30808MB of RAM...
 Calculation will run on 4 cores.


 Alpha MOs, Restricted
 -- Occupied --                  
-104.89  -80.08  -26.34  -15.65  -10.61   -8.08   -8.07   -8.07
  1 A'    2 A'    3 A'    4 A'    5 A'    6 A'    7 A'    1 A"                 
 -7.620  -5.513  -5.511  -5.511  -1.641  -1.261  -1.050  -0.826
  8 A'    9 A'    2 A"   10 A'   11 A'   12 A'   13 A'   14 A'                 
 -0.714  -0.708  -0.676  -0.573  -0.555  -0.509  -0.430  -0.415
 15 A'    3 A"   16 A'   17 A'    4 A"   18 A'   19 A'    5 A"                 
 -- Virtual --                   
  0.006   0.058   0.058   0.076   0.085   0.098   0.130   0.136
  6 A"   20 A'   21 A'   22 A'    7 A"   23 A'   24 A'   25 A'                 
  0.139   0.166   0.205   0.209   0.240   0.248   0.292   0.323
  8 A"   26 A'   27 A'   28 A'    9 A"   29 A'   30 A'   31 A'                 
  0.333   0.382   0.384   0.419   0.421   0.477   0.553   0.582
 10 A"   11 A"   32 A'   33 A'   34 A'   35 A'   36 A'   37 A'                 
  0.595   0.615   0.768   0.857   0.860   0.869   0.872   0.960
 12 A"   38 A'   39 A'   40 A'   13 A"   41 A'   14 A"   15 A"                 
  1.094   1.105   1.117   1.144   1.154   1.214   1.267   1.303
 42 A'   43 A'   16 A"   44 A'   45 A'   17 A"   46 A'   47 A'                 
  1.354   1.484   1.570   1.621   1.637   1.760   1.858   1.894
 48 A'   49 A'   18 A"   50 A'   51 A'   19 A"   52 A'   53 A'                 
  2.231   2.264   2.373   2.409   2.514   2.627   2.667   2.917
 54 A'   20 A"   55 A'   21 A"   56 A'   22 A"   57 A'   58 A'                 
  3.017   4.175   4.175   4.213   4.215   4.241   4.330   4.505
 59 A'   60 A'   23 A"   61 A'   24 A"   25 A"   62 A'   63 A'                 
  4.599   6.886   6.917   6.947   7.568  10.342  14.686  14.790
 64 A'   26 A"   65 A'   66 A'   67 A'   68 A'   27 A"   69 A'                 
 14.875  26.643  26.704  27.090  36.680  68.726 166.154 219.186
 70 A'   28 A"   71 A'   72 A'   73 A'   74 A'   75 A'   76 A'                 

 Beta MOs, Restricted
 -- Occupied --                  
-104.89  -80.08  -26.34  -15.65  -10.61   -8.08   -8.07   -8.07
  1 A'    2 A'    3 A'    4 A'    5 A'    6 A'    7 A'    1 A"                 
 -7.620  -5.513  -5.511  -5.511  -1.641  -1.261  -1.050  -0.826
  8 A'    9 A'    2 A"   10 A'   11 A'   12 A'   13 A'   14 A'                 
 -0.714  -0.708  -0.676  -0.573  -0.555  -0.509  -0.430  -0.415
 15 A'    3 A"   16 A'   17 A'    4 A"   18 A'   19 A'    5 A"                 
 -- Virtual --                   
  0.006   0.058   0.058   0.076   0.085   0.098   0.130   0.136
  6 A"   20 A'   21 A'   22 A'    7 A"   23 A'   24 A'   25 A'                 
  0.139   0.166   0.205   0.209   0.240   0.248   0.292   0.323
  8 A"   26 A'   27 A'   28 A'    9 A"   29 A'   30 A'   31 A'                 
  0.333   0.382   0.384   0.419   0.421   0.477   0.553   0.582
 10 A"   11 A"   32 A'   33 A'   34 A'   35 A'   36 A'   37 A'                 
  0.595   0.615   0.768   0.857   0.860   0.869   0.872   0.960
 12 A"   38 A'   39 A'   40 A'   13 A"   41 A'   14 A"   15 A"                 
  1.094   1.105   1.117   1.144   1.154   1.214   1.267   1.303
 42 A'   43 A'   16 A"   44 A'   45 A'   17 A"   46 A'   47 A'                 
  1.354   1.484   1.570   1.621   1.637   1.760   1.858   1.894
 48 A'   49 A'   18 A"   50 A'   51 A'   19 A"   52 A'   53 A'                 
  2.231   2.264   2.373   2.409   2.514   2.627   2.667   2.917
 54 A'   20 A"   55 A'   21 A"   56 A'   22 A"   57 A'   58 A'                 
  3.017   4.175   4.175   4.213   4.215   4.241   4.330   4.505
 59 A'   60 A'   23 A"   61 A'   24 A"   25 A"   62 A'   63 A'                 
  4.599   6.886   6.917   6.947   7.568  10.342  14.686  14.790
 64 A'   26 A"   65 A'   66 A'   67 A'   68 A'   27 A"   69 A'                 
 14.875  26.643  26.704  27.090  36.680  68.726 166.154 219.186
 70 A'   28 A"   71 A'   72 A'   73 A'   74 A'   75 A'   76 A'                 

 Occupation and symmetry of molecular orbitals

 Point group: Cs (2 irreducible representations).

                           A'   A"    All 
 ------------------------------------------
 All molecular orbitals:
  - Alpha                  76   28    104 
  - Beta                   76   28    104 
 ------------------------------------------
 Alpha orbitals:
  - Frozen occupied        10   2     12  
  - Active occupied        9    3     12  
  - Active virtual         57   23    80  
  - Frozen virtual         0    0     0   
 ------------------------------------------
 Beta orbitals:
  - Frozen occupied        10   2     12  
  - Active occupied        9    3     12  
  - Active virtual         57   23    80  
  - Frozen virtual         0    0     0   
 ------------------------------------------

 Import integrals:   CPU 0.00 s  wall 0.00 s

 Import integrals:   CPU 13.81 s  wall 3.91 s

 MP2 amplitudes:   CPU 0.09 s  wall 0.08 s

Running a double precision version
           CCSD T amplitudes will be solved using DIIS.

           Start     Size      MaxIter   EConv     TConv     
           3         7         100       1.00e-07  1.00e-05  
 ------------------------------------------------------------------------------
           Energy (a.u.)   Ediff      Tdiff       Comment
 ------------------------------------------------------------------------------
          -954.76103056                           
     1    -954.75259757   8.43e-03   7.31e-01     
     2    -954.77655720   2.40e-02   1.07e-01     
     3    -954.77511400   1.44e-03   4.79e-02     
     4    -954.77773859   2.62e-03   1.66e-02     Switched to DIIS steps.
     5    -954.77861016   8.72e-04   1.17e-02     
     6    -954.77868309   7.29e-05   2.75e-03     
     7    -954.77867659   6.50e-06   1.37e-03     
     8    -954.77867873   2.14e-06   3.35e-04     
     9    -954.77868030   1.58e-06   2.20e-04     
    10    -954.77868007   2.32e-07   6.56e-05     
    11    -954.77868034   2.67e-07   2.68e-05     
    12    -954.77868030   3.48e-08   1.61e-05     
    13    -954.77868031   1.70e-09   5.14e-06     
 ------------------------------------------------------------------------------
          -954.77868031                           CCSD T converged.

End of double precision
 SCF energy                 = -954.12208621
 MP2 energy                 = -954.76103056
 CCSD correlation energy     =   -0.65659410
 CCSD total energy           = -954.77868031

 CCSD  T1^2 = 0.0139  T2^2 = 0.2401  Leading amplitudes:

 Amplitude    Orbitals with energies
  0.0321       5 (A") A                  ->    6 (A") A                   
              -0.4145                          0.0056                     
  0.0321       5 (A") B                  ->    6 (A") B                   
              -0.4145                          0.0056                     
 -0.0277       3 (A") A                  ->    6 (A") A                   
              -0.7081                          0.0056                     
 -0.0277       3 (A") B                  ->    6 (A") B                   
              -0.7081                          0.0056                     

 Amplitude    Orbitals with energies
 -0.0829       5 (A") A      5 (A") B    ->    6 (A") A      6 (A") B     
              -0.4145       -0.4145            0.0056        0.0056       
  0.0829       5 (A") A      5 (A") B    ->    6 (A") B      6 (A") A     
              -0.4145       -0.4145            0.0056        0.0056       
  0.0829       5 (A") B      5 (A") A    ->    6 (A") A      6 (A") B     
              -0.4145       -0.4145            0.0056        0.0056       
 -0.0829       5 (A") B      5 (A") A    ->    6 (A") B      6 (A") A     
              -0.4145       -0.4145            0.0056        0.0056       

 Computing CCSD intemediates for later calculations in double precision
 Finished.

Running a double precision version
           CCSD Lambda amplitudes will be solved using DIIS.
           Start     Size      MaxIter   EConv     LConv     
           3         7         100       1.00e-07  1.00e-05  
 ------------------------------------------------------------------------------
            Enorm      Ldiff       Comment
 ------------------------------------------------------------------------------
     1     5.32e-02   3.57e-02     
     2     1.68e-02   7.56e-03     
     3     6.80e-03   1.53e-03     
     4     3.92e-03   1.36e-03     Switched to DIIS steps.
     5     1.10e-03   7.47e-04     
     6     5.45e-04   1.54e-04     
     7     1.77e-04   5.08e-05     
     8     8.13e-05   4.87e-06     
     9     3.04e-05   5.43e-07     
    10     1.32e-05   2.74e-07     
    11     6.31e-06   1.24e-07     
    12     2.80e-06   1.73e-07     
    13     1.48e-06   6.51e-08     
    14     6.39e-07   1.51e-08     
    15     2.99e-07   1.73e-08     
    16     1.42e-07   2.27e-08     
    17     6.55e-08   1.14e-08     
 ------------------------------------------------------------------------------
                                   CCSD Lambda converged.

 Computing density matrices in double precision...
           Orbital response amplitudes will be solved using DIIS.
           Start     Size      MaxIter   EConv     LConv     
           3         7         100       1.00e-06  1.00e-06  
 ------------------------------------------------------------------------------
            Enorm      Ldiff       Comment
 ------------------------------------------------------------------------------
     1     8.14e-02   4.86e-03     
     2     4.45e-02   1.74e-02     
     3     4.92e-02   1.49e-02     
     4     1.31e-02   1.28e-02     Switched to DIIS steps.
     5     3.33e-03   3.75e-03     
     6     1.03e-03   6.41e-04     
     7     4.15e-04   2.99e-05     
     8     1.12e-04   6.58e-05     
     9     3.10e-05   6.52e-06     
    10     7.49e-06   1.49e-06     
    11     1.80e-06   6.46e-07     
    12     5.19e-07   1.31e-07     
 ------------------------------------------------------------------------------
                                   Orbital response converged.

 Computing density matrices... Done.
 CCSD calculation:   CPU 140.10 s  wall 37.88 s

 Transferring MO TPDM to AO TPDM
 Transferring g2_o1o1o1o1
 Transferring g2_o1o1o1v1
 Transferring g2_o1o1v1v1
 Transferring g2_o1v1o1v1
 Transferring g2_o1v1v1v1
 Transferring g2_v1v1v1v1
 Adding separable TPDM
 Computing TPDM gradient
 --------------------------------------------------------
 2e gradient
  Atom          X               Y               Z
 --------------------------------------------------------
    1         -7.850025       20.271953       -0.000000  
    2          4.378990      -14.639066        0.000000  
    3        -17.261311       -8.013481        0.000000  
    4         20.732346        2.380594       -0.000000  
 --------------------------------------------------------
 --------------------------------------------------------
 Final gradient
  Atom          X               Y               Z
 --------------------------------------------------------
    1         -7.850025       20.271953       -0.000000  
    2          4.378990      -14.639066        0.000000  
    3        -17.261311       -8.013481        0.000000  
    4         20.732346        2.380594       -0.000000  
 --------------------------------------------------------
 Analytic gradient from two-electron contribution:   CPU 99.19 s  wall 34.55 s

 Total ccman2 time:   CPU 255.32 s  wall 77.23 s


 --------------------------------------------------------------
             Orbital Energies (a.u.) and Symmetries
 --------------------------------------------------------------

 Alpha MOs, Restricted
 -- Occupied --                  
-104.89  -80.08  -26.34  -15.65  -10.61   -8.08   -8.07   -7.62
  1 A'    2 A'    3 A'    4 A'    5 A'    6 A'    7 A'    8 A'                 
 -5.513  -5.511  -8.073  -5.511  -1.641  -1.261  -1.050  -0.826
  9 A'   10 A'    1 A"    2 A"   11 A'   12 A'   13 A'   14 A'                 
 -0.714  -0.676  -0.573  -0.509  -0.430  -0.708  -0.555  -0.415
 15 A'   16 A'   17 A'   18 A'   19 A'    3 A"    4 A"    5 A"                 
 -- Virtual --                   
  0.058   0.058   0.076   0.098   0.130   0.136   0.166   0.205
 20 A'   21 A'   22 A'   23 A'   24 A'   25 A'   26 A'   27 A'                 
  0.209   0.248   0.292   0.323   0.384   0.419   0.421   0.477
 28 A'   29 A'   30 A'   31 A'   32 A'   33 A'   34 A'   35 A'                 
  0.553   0.582   0.615   0.768   0.857   0.869   1.094   1.105
 36 A'   37 A'   38 A'   39 A'   40 A'   41 A'   42 A'   43 A'                 
  1.144   1.154   1.267   1.303   1.354   1.484   1.621   1.637
 44 A'   45 A'   46 A'   47 A'   48 A'   49 A'   50 A'   51 A'                 
  1.858   1.894   2.231   2.373   2.514   2.667   2.917   3.017
 52 A'   53 A'   54 A'   55 A'   56 A'   57 A'   58 A'   59 A'                 
  4.175   4.213   4.330   4.505   4.599   6.917   6.947   7.568
 60 A'   61 A'   62 A'   63 A'   64 A'   65 A'   66 A'   67 A'                 
 10.342  14.790  14.875  26.704  27.090  36.680  68.726 166.154
 68 A'   69 A'   70 A'   71 A'   72 A'   73 A'   74 A'   75 A'                 
219.186   0.006   0.085   0.139   0.240   0.333   0.382   0.595
 76 A'    6 A"    7 A"    8 A"    9 A"   10 A"   11 A"   12 A"                 
  0.860   0.872   0.960   1.117   1.214   1.570   1.760   2.264
 13 A"   14 A"   15 A"   16 A"   17 A"   18 A"   19 A"   20 A"                 
  2.409   2.627   4.175   4.215   4.241   6.886  14.686  26.643
 21 A"   22 A"   23 A"   24 A"   25 A"   26 A"   27 A"   28 A"                 

 Beta MOs, Restricted
 -- Occupied --                  
-104.89  -80.08  -26.34  -15.65  -10.61   -8.08   -8.07   -7.62
  1 A'    2 A'    3 A'    4 A'    5 A'    6 A'    7 A'    8 A'                 
 -5.513  -5.511  -8.073  -5.511  -1.641  -1.261  -1.050  -0.826
  9 A'   10 A'    1 A"    2 A"   11 A'   12 A'   13 A'   14 A'                 
 -0.714  -0.676  -0.573  -0.509  -0.430  -0.708  -0.555  -0.415
 15 A'   16 A'   17 A'   18 A'   19 A'    3 A"    4 A"    5 A"                 
 -- Virtual --                   
  0.058   0.058   0.076   0.098   0.130   0.136   0.166   0.205
 20 A'   21 A'   22 A'   23 A'   24 A'   25 A'   26 A'   27 A'                 
  0.209   0.248   0.292   0.323   0.384   0.419   0.421   0.477
 28 A'   29 A'   30 A'   31 A'   32 A'   33 A'   34 A'   35 A'                 
  0.553   0.582   0.615   0.768   0.857   0.869   1.094   1.105
 36 A'   37 A'   38 A'   39 A'   40 A'   41 A'   42 A'   43 A'                 
  1.144   1.154   1.267   1.303   1.354   1.484   1.621   1.637
 44 A'   45 A'   46 A'   47 A'   48 A'   49 A'   50 A'   51 A'                 
  1.858   1.894   2.231   2.373   2.514   2.667   2.917   3.017
 52 A'   53 A'   54 A'   55 A'   56 A'   57 A'   58 A'   59 A'                 
  4.175   4.213   4.330   4.505   4.599   6.917   6.947   7.568
 60 A'   61 A'   62 A'   63 A'   64 A'   65 A'   66 A'   67 A'                 
 10.342  14.790  14.875  26.704  27.090  36.680  68.726 166.154
 68 A'   69 A'   70 A'   71 A'   72 A'   73 A'   74 A'   75 A'                 
219.186   0.006   0.085   0.139   0.240   0.333   0.382   0.595
 76 A'    6 A"    7 A"    8 A"    9 A"   10 A"   11 A"   12 A"                 
  0.860   0.872   0.960   1.117   1.214   1.570   1.760   2.264
 13 A"   14 A"   15 A"   16 A"   17 A"   18 A"   19 A"   20 A"                 
  2.409   2.627   4.175   4.215   4.241   6.886  14.686  26.643
 21 A"   22 A"   23 A"   24 A"   25 A"   26 A"   27 A"   28 A"                 
 --------------------------------------------------------------

          Ground-State Mulliken Net Atomic Charges

     Atom                 Charge (a.u.)
  ----------------------------------------
      1 P                     0.488989
      2 N                    -0.275779
      3 F                    -0.178868
      4 Cl                   -0.034341
  ----------------------------------------
  Sum of atomic charges =    -0.000000

 -----------------------------------------------------------------
                    Cartesian Multipole Moments
 -----------------------------------------------------------------
    Charge (ESU x 10^10)
                -0.0000
    Dipole Moment (Debye)
         X      -0.1643      Y      -2.3413      Z      -0.0000
       Tot       2.3471
    Quadrupole Moments (Debye-Ang)
        XX     -37.6261     XY      -1.4662     YY     -37.7530
        XZ      -0.0000     YZ      -0.0000     ZZ     -34.7818
    Octopole Moments (Debye-Ang^2)
       XXX      -6.4658    XXY      -4.3390    XYY       2.6369
       YYY       1.6890    XXZ       0.0000    XYZ       0.0000
       YYZ      -0.0000    XZZ       4.7695    YZZ       0.5771
       ZZZ       0.0000
    Hexadecapole Moments (Debye-Ang^3)
      XXXX    -505.5312   XXXY       2.7173   XXYY     -98.9740
      XYYY       6.9303   YYYY     -86.7639   XXXZ      -0.0000
      XXYZ      -0.0000   XYYZ      -0.0000   YYYZ      -0.0000
      XXZZ     -90.7668   XYZZ       1.6195   YYZZ     -20.5481
      XZZZ      -0.0000   YZZZ      -0.0000   ZZZZ     -39.6250
 -----------------------------------------------------------------
 DrvMan completing analytic gradient of the correlated energy
 Correlated dipole moment
            1
    1  -0.0646264
    2  -0.9211367
    3  -0.0000000
 Energy read as -954.778680306
 Full Analytical Gradient: (in a.u., or Hartree/Bohr)
             1             2             3             4
    1   -0.00299772    0.00135087    0.00206200   -0.00041514
    2   -0.00296597    0.00092497    0.00242226   -0.00038127
    3    0.00000000   -0.00000000    0.00000000    0.00000000
 Gradient time:  CPU 0.79 s  wall 0.83 s
 Geometry Optimization Parameters
   NAtoms,    NIC,     NZ,  NCons,   NDum,   NFix, NCnnct, MaxDiis
        4      14       4       0       0       0       0       0

 Cartesian Hessian Update
 Hessian Updated using BFGS Update


** GEOMETRY OPTIMIZATION IN DELOCALIZED INTERNAL COORDINATES **
   Searching for a Minimum

   Optimization Cycle:   2

                       Coordinates (Angstroms)
     ATOM                X               Y               Z
      1  P         0.8884328583   -0.5224893585    0.0000000000
      2  N        -0.2261546289    0.5962806970    0.0000000000
      3  F         2.2045229993    0.4028809012    0.0000000000
      4  Cl       -1.8528397873    0.0009826432    0.0000000000
   Point Group: cs    Number of degrees of freedom:     5


   Energy is   -954.778680306

 Hessian Updated using BFGS Update

  5 Hessian modes will be used to form the next step
  Hessian Eigenvalues:
     0.223612    0.262603    0.343694    0.385664    0.578463

 Minimum Search - Taking Simple RFO Step
 Searching for Lamda that Minimizes Along All modes
 Value Taken    Lamda =  -0.00005865
 Step Taken.  Stepsize is  0.015058

                             Maximum     Tolerance    Cnvgd?
         Gradient           0.003240      0.000300      NO
         Displacement       0.011517      0.001200      NO
         Energy change     -0.000191      0.000001      NO


 New Cartesian Coordinates Obtained by Inverse Iteration

 Displacement from previous Coordinates is:  0.017148
 ----------------------------------------------------------------
             Standard Nuclear Orientation (Angstroms)
    I     Atom           X                Y                Z
 ----------------------------------------------------------------
    1      P       0.8892954098    -0.5164839363     0.0000000000
    2      N      -0.2294492621     0.5974505092     0.0000000000
    3      F       2.2064497131     0.3979506694     0.0000000000
    4      Cl     -1.8523344194    -0.0012623593     0.0000000000
 ----------------------------------------------------------------
 Molecular Point Group                 Cs    NOp =  2
 Largest Abelian Subgroup              Cs    NOp =  2
 Nuclear Repulsion Energy =   198.0167740168 hartrees
 There are       24 alpha and       24 beta electrons
 Applying Cartesian multipole field
    Component          Value
    ---------          -----
     (2,0,0)        1.00000E-11
     (0,2,0)        2.00000E-11
     (0,0,2)       -3.00000E-11
 Nucleus-field energy     =     0.0000000047 hartrees
 Requested basis set is 6-311++G(d,p)
 There are 38 shells and 104 basis functions
 A cutoff of  1.0D-14 yielded    676 shell pairs
 There are      5304 function pairs (      5732 Cartesian)
 Smallest overlap matrix eigenvalue = 1.46E-03
 Guess MOs from SCF MO coefficient file

 -----------------------------------------------------------------------
  General SCF calculation program by
  Eric Jon Sundstrom, Paul Horn, Yuezhi Mao, Dmitri Zuev, Alec White,
  David Stuck, Shaama M.S., Shane Yost, Joonho Lee, David Small,
  Daniel Levine, Susi Lehtola, Hugh Burton, Evgeny Epifanovsky
 -----------------------------------------------------------------------
 Hartree-Fock
 using 4 threads for integral computing
 -------------------------------------------------------
 OpenMP Integral computing Module                
 Release: version 2.0, May 2017, Q-Chem Inc. Pleasanton 
 -------------------------------------------------------
 A restricted SCF calculation will be
 performed using DIIS
 SCF converges when DIIS error is below 1.0e-08
 ---------------------------------------
  Cycle       Energy         DIIS error
 ---------------------------------------
    1    -954.1224178709      1.54e-04  
    2    -954.1224542820      4.78e-05  
    3    -954.1224576453      2.64e-05  
    4    -954.1224585412      6.46e-06  
    5    -954.1224586364      2.82e-06  
    6    -954.1224586535      1.03e-06  
    7    -954.1224586578      3.18e-07  
    8    -954.1224586585      1.14e-07  
    9    -954.1224586586      3.79e-08  
   10    -954.1224586586      1.15e-08  
   11    -954.1224586586      3.08e-09  Convergence criterion met
 ---------------------------------------
 SCF time:   CPU 3.98s  wall 1.00s 
 SCF   energy in the final basis set =     -954.1224586586
 Total energy in the final basis set =     -954.1224586586


 ------------------------------------------------------------------------------

   CCMAN2: suite of methods based on coupled cluster
           and equation of motion theories.

   Components:
   * libvmm-1.3-trunk
     by Evgeny Epifanovsky, Ilya Kaliman.
   * libtensor-2.5-trunk
     by Evgeny Epifanovsky, Michael Wormit, Dmitry Zuev, Sam Manzer, 
        Ilya Kaliman.
   * libcc-2.5-trunk
     by Evgeny Epifanovsky, Arik Landau, Tomasz Kus, Kirill Khistyaev, 
        Dmitry Zuev, Prashant Manohar, Xintian Feng, Anna Krylov, 
        Matthew Goldey, Alec White, Thomas Jagau, Kaushik Nanda, 
        Anastasia Gunina, Alexander Kunitsa, Joonho Lee.

   CCMAN original authors:
   Anna I. Krylov, C. David Sherrill, Steven R. Gwaltney,
   Edward F. C. Byrd (2000)
   Sergey V. Levchenko, Lyudmila V. Slipchenko, Tao Wang,
   Ana-Maria C. Cristian (2003)
   Piotr A. Pieniazek, C. Melania Oana, Evgeny Epifanovsky (2007)
   Prashant Manohar (2009)

 ------------------------------------------------------------------------------


 Allocating and initializing 30808MB of RAM...
 Calculation will run on 4 cores.


 Alpha MOs, Restricted
 -- Occupied --                  
-104.89  -80.08  -26.34  -15.65  -10.61   -8.08   -8.07   -8.07
  1 A'    2 A'    3 A'    4 A'    5 A'    6 A'    7 A'    1 A"                 
 -7.620  -5.513  -5.511  -5.511  -1.644  -1.262  -1.050  -0.827
  8 A'    9 A'    2 A"   10 A'   11 A'   12 A'   13 A'   14 A'                 
 -0.716  -0.710  -0.676  -0.574  -0.555  -0.509  -0.429  -0.414
 15 A'    3 A"   16 A'   17 A'    4 A"   18 A'   19 A'    5 A"                 
 -- Virtual --                   
  0.006   0.058   0.059   0.076   0.085   0.098   0.131   0.137
  6 A"   20 A'   21 A'   22 A'    7 A"   23 A'   24 A'   25 A'                 
  0.139   0.166   0.206   0.210   0.240   0.248   0.292   0.323
  8 A"   26 A'   27 A'   28 A'    9 A"   29 A'   30 A'   31 A'                 
  0.333   0.382   0.383   0.419   0.421   0.477   0.553   0.583
 10 A"   11 A"   32 A'   33 A'   34 A'   35 A'   36 A'   37 A'                 
  0.595   0.615   0.769   0.858   0.861   0.869   0.872   0.960
 12 A"   38 A'   39 A'   40 A'   13 A"   41 A'   14 A"   15 A"                 
  1.094   1.107   1.117   1.144   1.155   1.214   1.267   1.304
 42 A'   43 A'   16 A"   44 A'   45 A'   17 A"   46 A'   47 A'                 
  1.355   1.484   1.569   1.619   1.635   1.761   1.858   1.895
 48 A'   49 A'   18 A"   50 A'   51 A'   19 A"   52 A'   53 A'                 
  2.229   2.265   2.374   2.409   2.516   2.628   2.667   2.918
 54 A'   20 A"   55 A'   21 A"   56 A'   22 A"   57 A'   58 A'                 
  3.016   4.173   4.173   4.213   4.214   4.241   4.331   4.505
 59 A'   60 A'   23 A"   61 A'   24 A"   25 A"   62 A'   63 A'                 
  4.603   6.884   6.914   6.944   7.571  10.343  14.687  14.792
 64 A'   26 A"   65 A'   66 A'   67 A'   68 A'   27 A"   69 A'                 
 14.876  26.643  26.705  27.089  36.680  68.725 166.157 219.186
 70 A'   28 A"   71 A'   72 A'   73 A'   74 A'   75 A'   76 A'                 

 Beta MOs, Restricted
 -- Occupied --                  
-104.89  -80.08  -26.34  -15.65  -10.61   -8.08   -8.07   -8.07
  1 A'    2 A'    3 A'    4 A'    5 A'    6 A'    7 A'    1 A"                 
 -7.620  -5.513  -5.511  -5.511  -1.644  -1.262  -1.050  -0.827
  8 A'    9 A'    2 A"   10 A'   11 A'   12 A'   13 A'   14 A'                 
 -0.716  -0.710  -0.676  -0.574  -0.555  -0.509  -0.429  -0.414
 15 A'    3 A"   16 A'   17 A'    4 A"   18 A'   19 A'    5 A"                 
 -- Virtual --                   
  0.006   0.058   0.059   0.076   0.085   0.098   0.131   0.137
  6 A"   20 A'   21 A'   22 A'    7 A"   23 A'   24 A'   25 A'                 
  0.139   0.166   0.206   0.210   0.240   0.248   0.292   0.323
  8 A"   26 A'   27 A'   28 A'    9 A"   29 A'   30 A'   31 A'                 
  0.333   0.382   0.383   0.419   0.421   0.477   0.553   0.583
 10 A"   11 A"   32 A'   33 A'   34 A'   35 A'   36 A'   37 A'                 
  0.595   0.615   0.769   0.858   0.861   0.869   0.872   0.960
 12 A"   38 A'   39 A'   40 A'   13 A"   41 A'   14 A"   15 A"                 
  1.094   1.107   1.117   1.144   1.155   1.214   1.267   1.304
 42 A'   43 A'   16 A"   44 A'   45 A'   17 A"   46 A'   47 A'                 
  1.355   1.484   1.569   1.619   1.635   1.761   1.858   1.895
 48 A'   49 A'   18 A"   50 A'   51 A'   19 A"   52 A'   53 A'                 
  2.229   2.265   2.374   2.409   2.516   2.628   2.667   2.918
 54 A'   20 A"   55 A'   21 A"   56 A'   22 A"   57 A'   58 A'                 
  3.016   4.173   4.173   4.213   4.214   4.241   4.331   4.505
 59 A'   60 A'   23 A"   61 A'   24 A"   25 A"   62 A'   63 A'                 
  4.603   6.884   6.914   6.944   7.571  10.343  14.687  14.792
 64 A'   26 A"   65 A'   66 A'   67 A'   68 A'   27 A"   69 A'                 
 14.876  26.643  26.705  27.089  36.680  68.725 166.157 219.186
 70 A'   28 A"   71 A'   72 A'   73 A'   74 A'   75 A'   76 A'                 

 Occupation and symmetry of molecular orbitals

 Point group: Cs (2 irreducible representations).

                           A'   A"    All 
 ------------------------------------------
 All molecular orbitals:
  - Alpha                  76   28    104 
  - Beta                   76   28    104 
 ------------------------------------------
 Alpha orbitals:
  - Frozen occupied        10   2     12  
  - Active occupied        9    3     12  
  - Active virtual         57   23    80  
  - Frozen virtual         0    0     0   
 ------------------------------------------
 Beta orbitals:
  - Frozen occupied        10   2     12  
  - Active occupied        9    3     12  
  - Active virtual         57   23    80  
  - Frozen virtual         0    0     0   
 ------------------------------------------

 Import integrals:   CPU 0.00 s  wall 0.00 s

 Import integrals:   CPU 13.44 s  wall 3.76 s

 MP2 amplitudes:   CPU 0.12 s  wall 0.11 s

Running a double precision version
           CCSD T amplitudes will be solved using DIIS.

           Start     Size      MaxIter   EConv     TConv     
           3         7         100       1.00e-07  1.00e-05  
 ------------------------------------------------------------------------------
           Energy (a.u.)   Ediff      Tdiff       Comment
 ------------------------------------------------------------------------------
          -954.76102010                           
     1    -954.75273335   8.29e-03   7.31e-01     
     2    -954.77657571   2.38e-02   1.06e-01     
     3    -954.77517019   1.41e-03   4.78e-02     
     4    -954.77777553   2.61e-03   1.64e-02     Switched to DIIS steps.
     5    -954.77864031   8.65e-04   1.17e-02     
     6    -954.77871151   7.12e-05   2.70e-03     
     7    -954.77870506   6.45e-06   1.36e-03     
     8    -954.77870724   2.18e-06   3.32e-04     
     9    -954.77870880   1.56e-06   2.19e-04     
    10    -954.77870858   2.18e-07   6.52e-05     
    11    -954.77870883   2.57e-07   2.64e-05     
    12    -954.77870880   3.40e-08   1.59e-05     
    13    -954.77870880   1.08e-10   5.11e-06     
 ------------------------------------------------------------------------------
          -954.77870880                           CCSD T converged.

End of double precision
 SCF energy                 = -954.12245866
 MP2 energy                 = -954.76102010
 CCSD correlation energy     =   -0.65625014
 CCSD total energy           = -954.77870880

 CCSD  T1^2 = 0.0138  T2^2 = 0.2396  Leading amplitudes:

 Amplitude    Orbitals with energies
 -0.0321       5 (A") A                  ->    6 (A") A                   
              -0.4141                          0.0063                     
 -0.0321       5 (A") B                  ->    6 (A") B                   
              -0.4141                          0.0063                     
 -0.0276       3 (A") A                  ->    6 (A") A                   
              -0.7104                          0.0063                     
 -0.0276       3 (A") B                  ->    6 (A") B                   
              -0.7104                          0.0063                     

 Amplitude    Orbitals with energies
 -0.0824       5 (A") A      5 (A") B    ->    6 (A") A      6 (A") B     
              -0.4141       -0.4141            0.0063        0.0063       
  0.0824       5 (A") A      5 (A") B    ->    6 (A") B      6 (A") A     
              -0.4141       -0.4141            0.0063        0.0063       
  0.0824       5 (A") B      5 (A") A    ->    6 (A") A      6 (A") B     
              -0.4141       -0.4141            0.0063        0.0063       
 -0.0824       5 (A") B      5 (A") A    ->    6 (A") B      6 (A") A     
              -0.4141       -0.4141            0.0063        0.0063       

 Computing CCSD intemediates for later calculations in double precision
 Finished.

Running a double precision version
           CCSD Lambda amplitudes will be solved using DIIS.
           Start     Size      MaxIter   EConv     LConv     
           3         7         100       1.00e-07  1.00e-05  
 ------------------------------------------------------------------------------
            Enorm      Ldiff       Comment
 ------------------------------------------------------------------------------
     1     5.29e-02   3.56e-02     
     2     1.66e-02   7.51e-03     
     3     6.72e-03   1.54e-03     
     4     3.88e-03   1.35e-03     Switched to DIIS steps.
     5     1.09e-03   7.38e-04     
     6     5.38e-04   1.52e-04     
     7     1.74e-04   5.01e-05     
     8     8.02e-05   4.87e-06     
     9     2.99e-05   4.14e-07     
    10     1.30e-05   2.04e-07     
    11     6.21e-06   1.48e-07     
    12     2.76e-06   1.81e-07     
    13     1.45e-06   6.59e-08     
    14     6.28e-07   1.42e-08     
    15     2.95e-07   1.76e-08     
    16     1.40e-07   2.24e-08     
    17     6.48e-08   1.15e-08     
 ------------------------------------------------------------------------------
                                   CCSD Lambda converged.

 Computing density matrices in double precision...
           Orbital response amplitudes will be solved using DIIS.
           Start     Size      MaxIter   EConv     LConv     
           3         7         100       1.00e-06  1.00e-06  
 ------------------------------------------------------------------------------
            Enorm      Ldiff       Comment
 ------------------------------------------------------------------------------
     1     8.10e-02   5.10e-03     
     2     4.40e-02   1.72e-02     
     3     4.86e-02   1.46e-02     
     4     1.30e-02   1.25e-02     Switched to DIIS steps.
     5     3.26e-03   3.71e-03     
     6     1.01e-03   6.32e-04     
     7     4.07e-04   2.62e-05     
     8     1.11e-04   6.50e-05     
     9     3.08e-05   6.25e-06     
    10     7.42e-06   1.48e-06     
    11     1.80e-06   6.39e-07     
    12     5.24e-07   1.24e-07     
 ------------------------------------------------------------------------------
                                   Orbital response converged.

 Computing density matrices... Done.
 CCSD calculation:   CPU 139.41 s  wall 37.79 s

 Transferring MO TPDM to AO TPDM
 Transferring g2_o1o1o1o1
 Transferring g2_o1o1o1v1
 Transferring g2_o1o1v1v1
 Transferring g2_o1v1o1v1
 Transferring g2_o1v1v1v1
 Transferring g2_v1v1v1v1
 Adding separable TPDM
 Computing TPDM gradient
 --------------------------------------------------------
 2e gradient
  Atom          X               Y               Z
 --------------------------------------------------------
    1         -7.812452       20.143740       -0.000000  
    2          4.435367      -14.625757        0.000000  
    3        -17.375631       -7.961053        0.000000  
    4         20.752717        2.443070       -0.000000  
 --------------------------------------------------------
 --------------------------------------------------------
 Final gradient
  Atom          X               Y               Z
 --------------------------------------------------------
    1         -7.812452       20.143740       -0.000000  
    2          4.435367      -14.625757        0.000000  
    3        -17.375631       -7.961053        0.000000  
    4         20.752717        2.443070       -0.000000  
 --------------------------------------------------------
 Analytic gradient from two-electron contribution:   CPU 99.82 s  wall 35.52 s

 Total ccman2 time:   CPU 255.15 s  wall 78.13 s


 --------------------------------------------------------------
             Orbital Energies (a.u.) and Symmetries
 --------------------------------------------------------------

 Alpha MOs, Restricted
 -- Occupied --                  
-104.89  -80.08  -26.34  -15.65  -10.61   -8.08   -8.07   -7.62
  1 A'    2 A'    3 A'    4 A'    5 A'    6 A'    7 A'    8 A'                 
 -5.513  -5.511  -8.073  -5.511  -1.644  -1.262  -1.050  -0.827
  9 A'   10 A'    1 A"    2 A"   11 A'   12 A'   13 A'   14 A'                 
 -0.716  -0.676  -0.574  -0.509  -0.429  -0.710  -0.555  -0.414
 15 A'   16 A'   17 A'   18 A'   19 A'    3 A"    4 A"    5 A"                 
 -- Virtual --                   
  0.058   0.059   0.076   0.098   0.131   0.137   0.166   0.206
 20 A'   21 A'   22 A'   23 A'   24 A'   25 A'   26 A'   27 A'                 
  0.210   0.248   0.292   0.323   0.383   0.419   0.421   0.477
 28 A'   29 A'   30 A'   31 A'   32 A'   33 A'   34 A'   35 A'                 
  0.553   0.583   0.615   0.769   0.858   0.869   1.094   1.107
 36 A'   37 A'   38 A'   39 A'   40 A'   41 A'   42 A'   43 A'                 
  1.144   1.155   1.267   1.304   1.355   1.484   1.619   1.635
 44 A'   45 A'   46 A'   47 A'   48 A'   49 A'   50 A'   51 A'                 
  1.858   1.895   2.229   2.374   2.516   2.667   2.918   3.016
 52 A'   53 A'   54 A'   55 A'   56 A'   57 A'   58 A'   59 A'                 
  4.173   4.213   4.331   4.505   4.603   6.914   6.944   7.571
 60 A'   61 A'   62 A'   63 A'   64 A'   65 A'   66 A'   67 A'                 
 10.343  14.792  14.876  26.705  27.089  36.680  68.725 166.157
 68 A'   69 A'   70 A'   71 A'   72 A'   73 A'   74 A'   75 A'                 
219.186   0.006   0.085   0.139   0.240   0.333   0.382   0.595
 76 A'    6 A"    7 A"    8 A"    9 A"   10 A"   11 A"   12 A"                 
  0.861   0.872   0.960   1.117   1.214   1.569   1.761   2.265
 13 A"   14 A"   15 A"   16 A"   17 A"   18 A"   19 A"   20 A"                 
  2.409   2.628   4.173   4.214   4.241   6.884  14.687  26.643
 21 A"   22 A"   23 A"   24 A"   25 A"   26 A"   27 A"   28 A"                 

 Beta MOs, Restricted
 -- Occupied --                  
-104.89  -80.08  -26.34  -15.65  -10.61   -8.08   -8.07   -7.62
  1 A'    2 A'    3 A'    4 A'    5 A'    6 A'    7 A'    8 A'                 
 -5.513  -5.511  -8.073  -5.511  -1.644  -1.262  -1.050  -0.827
  9 A'   10 A'    1 A"    2 A"   11 A'   12 A'   13 A'   14 A'                 
 -0.716  -0.676  -0.574  -0.509  -0.429  -0.710  -0.555  -0.414
 15 A'   16 A'   17 A'   18 A'   19 A'    3 A"    4 A"    5 A"                 
 -- Virtual --                   
  0.058   0.059   0.076   0.098   0.131   0.137   0.166   0.206
 20 A'   21 A'   22 A'   23 A'   24 A'   25 A'   26 A'   27 A'                 
  0.210   0.248   0.292   0.323   0.383   0.419   0.421   0.477
 28 A'   29 A'   30 A'   31 A'   32 A'   33 A'   34 A'   35 A'                 
  0.553   0.583   0.615   0.769   0.858   0.869   1.094   1.107
 36 A'   37 A'   38 A'   39 A'   40 A'   41 A'   42 A'   43 A'                 
  1.144   1.155   1.267   1.304   1.355   1.484   1.619   1.635
 44 A'   45 A'   46 A'   47 A'   48 A'   49 A'   50 A'   51 A'                 
  1.858   1.895   2.229   2.374   2.516   2.667   2.918   3.016
 52 A'   53 A'   54 A'   55 A'   56 A'   57 A'   58 A'   59 A'                 
  4.173   4.213   4.331   4.505   4.603   6.914   6.944   7.571
 60 A'   61 A'   62 A'   63 A'   64 A'   65 A'   66 A'   67 A'                 
 10.343  14.792  14.876  26.705  27.089  36.680  68.725 166.157
 68 A'   69 A'   70 A'   71 A'   72 A'   73 A'   74 A'   75 A'                 
219.186   0.006   0.085   0.139   0.240   0.333   0.382   0.595
 76 A'    6 A"    7 A"    8 A"    9 A"   10 A"   11 A"   12 A"                 
  0.861   0.872   0.960   1.117   1.214   1.569   1.761   2.265
 13 A"   14 A"   15 A"   16 A"   17 A"   18 A"   19 A"   20 A"                 
  2.409   2.628   4.173   4.214   4.241   6.884  14.687  26.643
 21 A"   22 A"   23 A"   24 A"   25 A"   26 A"   27 A"   28 A"                 
 --------------------------------------------------------------

          Ground-State Mulliken Net Atomic Charges

     Atom                 Charge (a.u.)
  ----------------------------------------
      1 P                     0.485004
      2 N                    -0.278669
      3 F                    -0.173350
      4 Cl                   -0.032985
  ----------------------------------------
  Sum of atomic charges =     0.000000

 -----------------------------------------------------------------
                    Cartesian Multipole Moments
 -----------------------------------------------------------------
    Charge (ESU x 10^10)
                -0.0000
    Dipole Moment (Debye)
         X      -0.1365      Y      -2.3029      Z       0.0000
       Tot       2.3070
    Quadrupole Moments (Debye-Ang)
        XX     -37.5473     XY      -1.3996     YY     -37.7880
        XZ       0.0000     YZ       0.0000     ZZ     -34.7811
    Octopole Moments (Debye-Ang^2)
       XXX      -6.3228    XXY      -4.2832    XYY       2.6360
       YYY       1.6593    XXZ      -0.0000    XYZ       0.0000
       YYZ      -0.0000    XZZ       4.7770    YZZ       0.5722
       ZZZ       0.0000
    Hexadecapole Moments (Debye-Ang^3)
      XXXX    -505.2745   XXXY       2.8199   XXYY     -98.8796
      XYYY       6.8698   YYYY     -86.3848   XXXZ       0.0000
      XXYZ      -0.0000   XYYZ      -0.0000   YYYZ       0.0000
      XXZZ     -90.7547   XYZZ       1.5985   YYZZ     -20.4878
      XZZZ       0.0000   YZZZ      -0.0000   ZZZZ     -39.6435
 -----------------------------------------------------------------
 DrvMan completing analytic gradient of the correlated energy
 Correlated dipole moment
            1
    1  -0.0537025
    2  -0.9060373
    3   0.0000000
 Energy read as -954.778708800
 Full Analytical Gradient: (in a.u., or Hartree/Bohr)
             1             2             3             4
    1   -0.00061221   -0.00002037    0.00040329    0.00022928
    2    0.00009256   -0.00001764    0.00005891   -0.00013384
    3    0.00000000   -0.00000000   -0.00000000    0.00000000
 Gradient time:  CPU 0.78 s  wall 0.82 s
 Geometry Optimization Parameters
   NAtoms,    NIC,     NZ,  NCons,   NDum,   NFix, NCnnct, MaxDiis
        4      14       4       0       0       0       0       0

 Cartesian Hessian Update
 Hessian Updated using BFGS Update


** GEOMETRY OPTIMIZATION IN DELOCALIZED INTERNAL COORDINATES **
   Searching for a Minimum

   Optimization Cycle:   3

                       Coordinates (Angstroms)
     ATOM                X               Y               Z
      1  P         0.8892954098   -0.5164839363    0.0000000000
      2  N        -0.2294492621    0.5974505092    0.0000000000
      3  F         2.2064497131    0.3979506694    0.0000000000
      4  Cl       -1.8523344194   -0.0012623593    0.0000000000
   Point Group: cs    Number of degrees of freedom:     5


   Energy is   -954.778708800

 Hessian Updated using BFGS Update

  5 Hessian modes will be used to form the next step
  Hessian Eigenvalues:
     0.225987    0.281789    0.349300    0.365411    0.571283

 Minimum Search - Taking Simple RFO Step
 Searching for Lamda that Minimizes Along All modes
 Value Taken    Lamda =  -0.00000331
 Step Taken.  Stepsize is  0.003416

                             Maximum     Tolerance    Cnvgd?
         Gradient           0.000832      0.000300      NO
         Displacement       0.002937      0.001200      NO
         Energy change     -0.000028      0.000001      NO


 New Cartesian Coordinates Obtained by Inverse Iteration

 Displacement from previous Coordinates is:  0.006901
 ----------------------------------------------------------------
             Standard Nuclear Orientation (Angstroms)
    I     Atom           X                Y                Z
 ----------------------------------------------------------------
    1      P       0.8906980417    -0.5177254625     0.0000000000
    2      N      -0.2288596546     0.5957213175     0.0000000000
    3      F       2.2053086641     0.3992773973     0.0000000000
    4      Cl     -1.8531856098     0.0003816307     0.0000000000
 ----------------------------------------------------------------
 Molecular Point Group                 Cs    NOp =  2
 Largest Abelian Subgroup              Cs    NOp =  2
 Nuclear Repulsion Energy =   197.9898481603 hartrees
 There are       24 alpha and       24 beta electrons
 Applying Cartesian multipole field
    Component          Value
    ---------          -----
     (2,0,0)        1.00000E-11
     (0,2,0)        2.00000E-11
     (0,0,2)       -3.00000E-11
 Nucleus-field energy     =     0.0000000047 hartrees
 Requested basis set is 6-311++G(d,p)
 There are 38 shells and 104 basis functions
 A cutoff of  1.0D-14 yielded    676 shell pairs
 There are      5304 function pairs (      5732 Cartesian)
 Smallest overlap matrix eigenvalue = 1.46E-03
 Guess MOs from SCF MO coefficient file

 -----------------------------------------------------------------------
  General SCF calculation program by
  Eric Jon Sundstrom, Paul Horn, Yuezhi Mao, Dmitri Zuev, Alec White,
  David Stuck, Shaama M.S., Shane Yost, Joonho Lee, David Small,
  Daniel Levine, Susi Lehtola, Hugh Burton, Evgeny Epifanovsky
 -----------------------------------------------------------------------
 Hartree-Fock
 using 4 threads for integral computing
 -------------------------------------------------------
 OpenMP Integral computing Module                
 Release: version 2.0, May 2017, Q-Chem Inc. Pleasanton 
 -------------------------------------------------------
 A restricted SCF calculation will be
 performed using DIIS
 SCF converges when DIIS error is below 1.0e-08
 ---------------------------------------
  Cycle       Energy         DIIS error
 ---------------------------------------
    1    -954.1224472582      4.67e-05  
    2    -954.1224517573      1.41e-05  
    3    -954.1224523193      7.79e-06  
    4    -954.1224524263      2.75e-06  
    5    -954.1224524514      7.36e-07  
    6    -954.1224524537      2.82e-07  
    7    -954.1224524539      1.31e-07  
    8    -954.1224524540      4.40e-08  
    9    -954.1224524540      1.79e-08  
   10    -954.1224524540      6.05e-09  Convergence criterion met
 ---------------------------------------
 SCF time:   CPU 3.58s  wall 2.00s 
 SCF   energy in the final basis set =     -954.1224524540
 Total energy in the final basis set =     -954.1224524540


 ------------------------------------------------------------------------------

   CCMAN2: suite of methods based on coupled cluster
           and equation of motion theories.

   Components:
   * libvmm-1.3-trunk
     by Evgeny Epifanovsky, Ilya Kaliman.
   * libtensor-2.5-trunk
     by Evgeny Epifanovsky, Michael Wormit, Dmitry Zuev, Sam Manzer, 
        Ilya Kaliman.
   * libcc-2.5-trunk
     by Evgeny Epifanovsky, Arik Landau, Tomasz Kus, Kirill Khistyaev, 
        Dmitry Zuev, Prashant Manohar, Xintian Feng, Anna Krylov, 
        Matthew Goldey, Alec White, Thomas Jagau, Kaushik Nanda, 
        Anastasia Gunina, Alexander Kunitsa, Joonho Lee.

   CCMAN original authors:
   Anna I. Krylov, C. David Sherrill, Steven R. Gwaltney,
   Edward F. C. Byrd (2000)
   Sergey V. Levchenko, Lyudmila V. Slipchenko, Tao Wang,
   Ana-Maria C. Cristian (2003)
   Piotr A. Pieniazek, C. Melania Oana, Evgeny Epifanovsky (2007)
   Prashant Manohar (2009)

 ------------------------------------------------------------------------------


 Allocating and initializing 30808MB of RAM...
 Calculation will run on 4 cores.


 Alpha MOs, Restricted
 -- Occupied --                  
-104.89  -80.08  -26.34  -15.65  -10.61   -8.08   -8.07   -8.07
  1 A'    2 A'    3 A'    4 A'    5 A'    6 A'    7 A'    1 A"                 
 -7.620  -5.513  -5.511  -5.511  -1.644  -1.261  -1.050  -0.828
  8 A'    9 A'    2 A"   10 A'   11 A'   12 A'   13 A'   14 A'                 
 -0.717  -0.711  -0.676  -0.573  -0.555  -0.509  -0.429  -0.414
 15 A'    3 A"   16 A'   17 A'    4 A"   18 A'   19 A'    5 A"                 
 -- Virtual --                   
  0.006   0.058   0.059   0.076   0.085   0.098   0.131   0.137
  6 A"   20 A'   21 A'   22 A'    7 A"   23 A'   24 A'   25 A'                 
  0.139   0.166   0.206   0.209   0.240   0.248   0.292   0.323
  8 A"   26 A'   27 A'   28 A'    9 A"   29 A'   30 A'   31 A'                 
  0.333   0.382   0.383   0.420   0.421   0.477   0.553   0.583
 10 A"   11 A"   32 A'   33 A'   34 A'   35 A'   36 A'   37 A'                 
  0.595   0.615   0.770   0.858   0.861   0.869   0.873   0.960
 12 A"   38 A'   39 A'   40 A'   13 A"   41 A'   14 A"   15 A"                 
  1.095   1.107   1.117   1.144   1.156   1.214   1.268   1.304
 42 A'   43 A'   16 A"   44 A'   45 A'   17 A"   46 A'   47 A'                 
  1.355   1.484   1.569   1.619   1.635   1.761   1.858   1.895
 48 A'   49 A'   18 A"   50 A'   51 A'   19 A"   52 A'   53 A'                 
  2.230   2.265   2.373   2.409   2.517   2.628   2.667   2.919
 54 A'   20 A"   55 A'   21 A"   56 A'   22 A"   57 A'   58 A'                 
  3.016   4.173   4.173   4.213   4.214   4.241   4.331   4.506
 59 A'   60 A'   23 A"   61 A'   24 A"   25 A"   62 A'   63 A'                 
  4.603   6.884   6.914   6.944   7.571  10.343  14.687  14.793
 64 A'   26 A"   65 A'   66 A'   67 A'   68 A'   27 A"   69 A'                 
 14.876  26.643  26.705  27.090  36.680  68.725 166.157 219.186
 70 A'   28 A"   71 A'   72 A'   73 A'   74 A'   75 A'   76 A'                 

 Beta MOs, Restricted
 -- Occupied --                  
-104.89  -80.08  -26.34  -15.65  -10.61   -8.08   -8.07   -8.07
  1 A'    2 A'    3 A'    4 A'    5 A'    6 A'    7 A'    1 A"                 
 -7.620  -5.513  -5.511  -5.511  -1.644  -1.261  -1.050  -0.828
  8 A'    9 A'    2 A"   10 A'   11 A'   12 A'   13 A'   14 A'                 
 -0.717  -0.711  -0.676  -0.573  -0.555  -0.509  -0.429  -0.414
 15 A'    3 A"   16 A'   17 A'    4 A"   18 A'   19 A'    5 A"                 
 -- Virtual --                   
  0.006   0.058   0.059   0.076   0.085   0.098   0.131   0.137
  6 A"   20 A'   21 A'   22 A'    7 A"   23 A'   24 A'   25 A'                 
  0.139   0.166   0.206   0.209   0.240   0.248   0.292   0.323
  8 A"   26 A'   27 A'   28 A'    9 A"   29 A'   30 A'   31 A'                 
  0.333   0.382   0.383   0.420   0.421   0.477   0.553   0.583
 10 A"   11 A"   32 A'   33 A'   34 A'   35 A'   36 A'   37 A'                 
  0.595   0.615   0.770   0.858   0.861   0.869   0.873   0.960
 12 A"   38 A'   39 A'   40 A'   13 A"   41 A'   14 A"   15 A"                 
  1.095   1.107   1.117   1.144   1.156   1.214   1.268   1.304
 42 A'   43 A'   16 A"   44 A'   45 A'   17 A"   46 A'   47 A'                 
  1.355   1.484   1.569   1.619   1.635   1.761   1.858   1.895
 48 A'   49 A'   18 A"   50 A'   51 A'   19 A"   52 A'   53 A'                 
  2.230   2.265   2.373   2.409   2.517   2.628   2.667   2.919
 54 A'   20 A"   55 A'   21 A"   56 A'   22 A"   57 A'   58 A'                 
  3.016   4.173   4.173   4.213   4.214   4.241   4.331   4.506
 59 A'   60 A'   23 A"   61 A'   24 A"   25 A"   62 A'   63 A'                 
  4.603   6.884   6.914   6.944   7.571  10.343  14.687  14.793
 64 A'   26 A"   65 A'   66 A'   67 A'   68 A'   27 A"   69 A'                 
 14.876  26.643  26.705  27.090  36.680  68.725 166.157 219.186
 70 A'   28 A"   71 A'   72 A'   73 A'   74 A'   75 A'   76 A'                 

 Occupation and symmetry of molecular orbitals

 Point group: Cs (2 irreducible representations).

                           A'   A"    All 
 ------------------------------------------
 All molecular orbitals:
  - Alpha                  76   28    104 
  - Beta                   76   28    104 
 ------------------------------------------
 Alpha orbitals:
  - Frozen occupied        10   2     12  
  - Active occupied        9    3     12  
  - Active virtual         57   23    80  
  - Frozen virtual         0    0     0   
 ------------------------------------------
 Beta orbitals:
  - Frozen occupied        10   2     12  
  - Active occupied        9    3     12  
  - Active virtual         57   23    80  
  - Frozen virtual         0    0     0   
 ------------------------------------------

 Import integrals:   CPU 0.00 s  wall 0.00 s

 Import integrals:   CPU 14.41 s  wall 4.11 s

 MP2 amplitudes:   CPU 0.09 s  wall 0.08 s

Running a double precision version
           CCSD T amplitudes will be solved using DIIS.

           Start     Size      MaxIter   EConv     TConv     
           3         7         100       1.00e-07  1.00e-05  
 ------------------------------------------------------------------------------
           Energy (a.u.)   Ediff      Tdiff       Comment
 ------------------------------------------------------------------------------
          -954.76102191                           
     1    -954.75272906   8.29e-03   7.31e-01     
     2    -954.77657767   2.38e-02   1.06e-01     
     3    -954.77517053   1.41e-03   4.78e-02     
     4    -954.77777698   2.61e-03   1.64e-02     Switched to DIIS steps.
     5    -954.77864243   8.65e-04   1.17e-02     
     6    -954.77871356   7.11e-05   2.70e-03     
     7    -954.77870710   6.46e-06   1.36e-03     
     8    -954.77870929   2.19e-06   3.32e-04     
     9    -954.77871084   1.56e-06   2.19e-04     
    10    -954.77871063   2.18e-07   6.52e-05     
    11    -954.77871088   2.57e-07   2.64e-05     
    12    -954.77871085   3.38e-08   1.59e-05     
    13    -954.77871085   2.60e-10   5.13e-06     
 ------------------------------------------------------------------------------
          -954.77871085                           CCSD T converged.

End of double precision
 SCF energy                 = -954.12245245
 MP2 energy                 = -954.76102191
 CCSD correlation energy     =   -0.65625840
 CCSD total energy           = -954.77871085

 CCSD  T1^2 = 0.0138  T2^2 = 0.2396  Leading amplitudes:

 Amplitude    Orbitals with energies
  0.0321       5 (A") A                  ->    6 (A") A                   
              -0.4140                          0.0063                     
  0.0321       5 (A") B                  ->    6 (A") B                   
              -0.4140                          0.0063                     
  0.0275       3 (A") A                  ->    6 (A") A                   
              -0.7106                          0.0063                     
  0.0275       3 (A") B                  ->    6 (A") B                   
              -0.7106                          0.0063                     

 Amplitude    Orbitals with energies
 -0.0825       5 (A") A      5 (A") B    ->    6 (A") A      6 (A") B     
              -0.4140       -0.4140            0.0063        0.0063       
  0.0825       5 (A") A      5 (A") B    ->    6 (A") B      6 (A") A     
              -0.4140       -0.4140            0.0063        0.0063       
  0.0825       5 (A") B      5 (A") A    ->    6 (A") A      6 (A") B     
              -0.4140       -0.4140            0.0063        0.0063       
 -0.0825       5 (A") B      5 (A") A    ->    6 (A") B      6 (A") A     
              -0.4140       -0.4140            0.0063        0.0063       

 Computing CCSD intemediates for later calculations in double precision
 Finished.

Running a double precision version
           CCSD Lambda amplitudes will be solved using DIIS.
           Start     Size      MaxIter   EConv     LConv     
           3         7         100       1.00e-07  1.00e-05  
 ------------------------------------------------------------------------------
            Enorm      Ldiff       Comment
 ------------------------------------------------------------------------------
     1     5.29e-02   3.56e-02     
     2     1.66e-02   7.51e-03     
     3     6.72e-03   1.54e-03     
     4     3.88e-03   1.35e-03     Switched to DIIS steps.
     5     1.09e-03   7.39e-04     
     6     5.38e-04   1.52e-04     
     7     1.74e-04   5.02e-05     
     8     8.03e-05   4.86e-06     
     9     3.00e-05   4.29e-07     
    10     1.30e-05   2.12e-07     
    11     6.22e-06   1.44e-07     
    12     2.77e-06   1.79e-07     
    13     1.46e-06   6.51e-08     
    14     6.30e-07   1.46e-08     
    15     2.96e-07   1.79e-08     
    16     1.40e-07   2.24e-08     
    17     6.50e-08   1.16e-08     
 ------------------------------------------------------------------------------
                                   CCSD Lambda converged.

 Computing density matrices in double precision...
           Orbital response amplitudes will be solved using DIIS.
           Start     Size      MaxIter   EConv     LConv     
           3         7         100       1.00e-06  1.00e-06  
 ------------------------------------------------------------------------------
            Enorm      Ldiff       Comment
 ------------------------------------------------------------------------------
     1     8.10e-02   5.09e-03     
     2     4.41e-02   1.72e-02     
     3     4.86e-02   1.46e-02     
     4     1.30e-02   1.24e-02     Switched to DIIS steps.
     5     3.27e-03   3.72e-03     
     6     1.02e-03   6.33e-04     
     7     4.08e-04   2.69e-05     
     8     1.11e-04   6.53e-05     
     9     3.08e-05   6.28e-06     
    10     7.43e-06   1.51e-06     
    11     1.80e-06   6.40e-07     
    12     5.23e-07   1.24e-07     
 ------------------------------------------------------------------------------
                                   Orbital response converged.

 Computing density matrices... Done.
 CCSD calculation:   CPU 141.77 s  wall 38.51 s

 Transferring MO TPDM to AO TPDM
 Transferring g2_o1o1o1o1
 Transferring g2_o1o1o1v1
 Transferring g2_o1o1v1v1
 Transferring g2_o1v1o1v1
 Transferring g2_o1v1v1v1
 Transferring g2_v1v1v1v1
 Adding separable TPDM
 Computing TPDM gradient
 --------------------------------------------------------
 2e gradient
  Atom          X               Y               Z
 --------------------------------------------------------
    1         -7.813643       20.178539       -0.000000  
    2          4.433486      -14.595954        0.000000  
    3        -17.365221       -7.999212        0.000000  
    4         20.745378        2.416627        0.000000  
 --------------------------------------------------------
 --------------------------------------------------------
 Final gradient
  Atom          X               Y               Z
 --------------------------------------------------------
    1         -7.813643       20.178539       -0.000000  
    2          4.433486      -14.595954        0.000000  
    3        -17.365221       -7.999212        0.000000  
    4         20.745378        2.416627        0.000000  
 --------------------------------------------------------
 Analytic gradient from two-electron contribution:   CPU 97.45 s  wall 35.27 s

 Total ccman2 time:   CPU 256.33 s  wall 79.26 s


 --------------------------------------------------------------
             Orbital Energies (a.u.) and Symmetries
 --------------------------------------------------------------

 Alpha MOs, Restricted
 -- Occupied --                  
-104.89  -80.08  -26.34  -15.65  -10.61   -8.08   -8.07   -7.62
  1 A'    2 A'    3 A'    4 A'    5 A'    6 A'    7 A'    8 A'                 
 -5.513  -5.511  -8.073  -5.511  -1.644  -1.261  -1.050  -0.828
  9 A'   10 A'    1 A"    2 A"   11 A'   12 A'   13 A'   14 A'                 
 -0.717  -0.676  -0.573  -0.509  -0.429  -0.711  -0.555  -0.414
 15 A'   16 A'   17 A'   18 A'   19 A'    3 A"    4 A"    5 A"                 
 -- Virtual --                   
  0.058   0.059   0.076   0.098   0.131   0.137   0.166   0.206
 20 A'   21 A'   22 A'   23 A'   24 A'   25 A'   26 A'   27 A'                 
  0.209   0.248   0.292   0.323   0.383   0.420   0.421   0.477
 28 A'   29 A'   30 A'   31 A'   32 A'   33 A'   34 A'   35 A'                 
  0.553   0.583   0.615   0.770   0.858   0.869   1.095   1.107
 36 A'   37 A'   38 A'   39 A'   40 A'   41 A'   42 A'   43 A'                 
  1.144   1.156   1.268   1.304   1.355   1.484   1.619   1.635
 44 A'   45 A'   46 A'   47 A'   48 A'   49 A'   50 A'   51 A'                 
  1.858   1.895   2.230   2.373   2.517   2.667   2.919   3.016
 52 A'   53 A'   54 A'   55 A'   56 A'   57 A'   58 A'   59 A'                 
  4.173   4.213   4.331   4.506   4.603   6.914   6.944   7.571
 60 A'   61 A'   62 A'   63 A'   64 A'   65 A'   66 A'   67 A'                 
 10.343  14.793  14.876  26.705  27.090  36.680  68.725 166.157
 68 A'   69 A'   70 A'   71 A'   72 A'   73 A'   74 A'   75 A'                 
219.186   0.006   0.085   0.139   0.240   0.333   0.382   0.595
 76 A'    6 A"    7 A"    8 A"    9 A"   10 A"   11 A"   12 A"                 
  0.861   0.873   0.960   1.117   1.214   1.569   1.761   2.265
 13 A"   14 A"   15 A"   16 A"   17 A"   18 A"   19 A"   20 A"                 
  2.409   2.628   4.173   4.214   4.241   6.884  14.687  26.643
 21 A"   22 A"   23 A"   24 A"   25 A"   26 A"   27 A"   28 A"                 

 Beta MOs, Restricted
 -- Occupied --                  
-104.89  -80.08  -26.34  -15.65  -10.61   -8.08   -8.07   -7.62
  1 A'    2 A'    3 A'    4 A'    5 A'    6 A'    7 A'    8 A'                 
 -5.513  -5.511  -8.073  -5.511  -1.644  -1.261  -1.050  -0.828
  9 A'   10 A'    1 A"    2 A"   11 A'   12 A'   13 A'   14 A'                 
 -0.717  -0.676  -0.573  -0.509  -0.429  -0.711  -0.555  -0.414
 15 A'   16 A'   17 A'   18 A'   19 A'    3 A"    4 A"    5 A"                 
 -- Virtual --                   
  0.058   0.059   0.076   0.098   0.131   0.137   0.166   0.206
 20 A'   21 A'   22 A'   23 A'   24 A'   25 A'   26 A'   27 A'                 
  0.209   0.248   0.292   0.323   0.383   0.420   0.421   0.477
 28 A'   29 A'   30 A'   31 A'   32 A'   33 A'   34 A'   35 A'                 
  0.553   0.583   0.615   0.770   0.858   0.869   1.095   1.107
 36 A'   37 A'   38 A'   39 A'   40 A'   41 A'   42 A'   43 A'                 
  1.144   1.156   1.268   1.304   1.355   1.484   1.619   1.635
 44 A'   45 A'   46 A'   47 A'   48 A'   49 A'   50 A'   51 A'                 
  1.858   1.895   2.230   2.373   2.517   2.667   2.919   3.016
 52 A'   53 A'   54 A'   55 A'   56 A'   57 A'   58 A'   59 A'                 
  4.173   4.213   4.331   4.506   4.603   6.914   6.944   7.571
 60 A'   61 A'   62 A'   63 A'   64 A'   65 A'   66 A'   67 A'                 
 10.343  14.793  14.876  26.705  27.090  36.680  68.725 166.157
 68 A'   69 A'   70 A'   71 A'   72 A'   73 A'   74 A'   75 A'                 
219.186   0.006   0.085   0.139   0.240   0.333   0.382   0.595
 76 A'    6 A"    7 A"    8 A"    9 A"   10 A"   11 A"   12 A"                 
  0.861   0.873   0.960   1.117   1.214   1.569   1.761   2.265
 13 A"   14 A"   15 A"   16 A"   17 A"   18 A"   19 A"   20 A"                 
  2.409   2.628   4.173   4.214   4.241   6.884  14.687  26.643
 21 A"   22 A"   23 A"   24 A"   25 A"   26 A"   27 A"   28 A"                 
 --------------------------------------------------------------

          Ground-State Mulliken Net Atomic Charges

     Atom                 Charge (a.u.)
  ----------------------------------------
      1 P                     0.484730
      2 N                    -0.278548
      3 F                    -0.172768
      4 Cl                   -0.033415
  ----------------------------------------
  Sum of atomic charges =     0.000000

 -----------------------------------------------------------------
                    Cartesian Multipole Moments
 -----------------------------------------------------------------
    Charge (ESU x 10^10)
                 0.0000
    Dipole Moment (Debye)
         X      -0.1323      Y      -2.3058      Z       0.0000
       Tot       2.3096
    Quadrupole Moments (Debye-Ang)
        XX     -37.5289     XY      -1.4080     YY     -37.7846
        XZ       0.0000     YZ      -0.0000     ZZ     -34.7824
    Octopole Moments (Debye-Ang^2)
       XXX      -6.2946    XXY      -4.2793    XYY       2.6308
       YYY       1.6567    XXZ      -0.0000    XYZ      -0.0000
       YYZ      -0.0000    XZZ       4.7757    YZZ       0.5688
       ZZZ      -0.0000
    Hexadecapole Moments (Debye-Ang^3)
      XXXX    -505.3191   XXXY       2.8988   XXYY     -98.9634
      XYYY       7.0093   YYYY     -86.4251   XXXZ      -0.0000
      XXYZ       0.0000   XYYZ       0.0000   YYYZ      -0.0000
      XXZZ     -90.7942   XYZZ       1.6444   YYZZ     -20.4972
      XZZZ       0.0000   YZZZ      -0.0000   ZZZZ     -39.6509
 -----------------------------------------------------------------
 DrvMan completing analytic gradient of the correlated energy
 Correlated dipole moment
            1
    1  -0.0520315
    2  -0.9071696
    3   0.0000000
 Energy read as -954.778710849
 Full Analytical Gradient: (in a.u., or Hartree/Bohr)
             1             2             3             4
    1   -0.00004697    0.00010967   -0.00002039   -0.00004231
    2   -0.00001495    0.00015702   -0.00003264   -0.00010943
    3   -0.00000000    0.00000000    0.00000000   -0.00000000
 Gradient time:  CPU 0.91 s  wall 1.28 s
 Geometry Optimization Parameters
   NAtoms,    NIC,     NZ,  NCons,   NDum,   NFix, NCnnct, MaxDiis
        4      14       4       0       0       0       0       0

 Cartesian Hessian Update
 Hessian Updated using BFGS Update


** GEOMETRY OPTIMIZATION IN DELOCALIZED INTERNAL COORDINATES **
   Searching for a Minimum

   Optimization Cycle:   4

                       Coordinates (Angstroms)
     ATOM                X               Y               Z
      1  P         0.8906980417   -0.5177254625    0.0000000000
      2  N        -0.2288596546    0.5957213175    0.0000000000
      3  F         2.2053086641    0.3992773973    0.0000000000
      4  Cl       -1.8531856098    0.0003816307    0.0000000000
   Point Group: cs    Number of degrees of freedom:     5


   Energy is   -954.778710849

 Hessian Updated using BFGS Update

  5 Hessian modes will be used to form the next step
  Hessian Eigenvalues:
     0.159612    0.261094    0.347429    0.424570    0.575011

 Minimum Search - Taking Simple RFO Step
 Searching for Lamda that Minimizes Along All modes
 Value Taken    Lamda =   0.00000000
 Step Taken.  Stepsize is  0.001803

                             Maximum     Tolerance    Cnvgd?
         Gradient           0.000213      0.000300     YES
         Displacement       0.001319      0.001200      NO
         Energy change     -0.000002      0.000001      NO


 New Cartesian Coordinates Obtained by Inverse Iteration

 Displacement from previous Coordinates is:  0.003434
 ----------------------------------------------------------------
             Standard Nuclear Orientation (Angstroms)
    I     Atom           X                Y                Z
 ----------------------------------------------------------------
    1      P       0.8913594174    -0.5181897556     0.0000000000
    2      N      -0.2288358299     0.5946464535     0.0000000000
    3      F       2.2051105780     0.3999210846     0.0000000000
    4      Cl     -1.8536727240     0.0012771005     0.0000000000
 ----------------------------------------------------------------
 Molecular Point Group                 Cs    NOp =  2
 Largest Abelian Subgroup              Cs    NOp =  2
 Nuclear Repulsion Energy =   197.9723068799 hartrees
 There are       24 alpha and       24 beta electrons
 Applying Cartesian multipole field
    Component          Value
    ---------          -----
     (2,0,0)        1.00000E-11
     (0,2,0)        2.00000E-11
     (0,0,2)       -3.00000E-11
 Nucleus-field energy     =     0.0000000047 hartrees
 Requested basis set is 6-311++G(d,p)
 There are 38 shells and 104 basis functions
 A cutoff of  1.0D-14 yielded    676 shell pairs
 There are      5304 function pairs (      5732 Cartesian)
 Smallest overlap matrix eigenvalue = 1.46E-03
 Guess MOs from SCF MO coefficient file

 -----------------------------------------------------------------------
  General SCF calculation program by
  Eric Jon Sundstrom, Paul Horn, Yuezhi Mao, Dmitri Zuev, Alec White,
  David Stuck, Shaama M.S., Shane Yost, Joonho Lee, David Small,
  Daniel Levine, Susi Lehtola, Hugh Burton, Evgeny Epifanovsky
 -----------------------------------------------------------------------
 Hartree-Fock
 using 4 threads for integral computing
 -------------------------------------------------------
 OpenMP Integral computing Module                
 Release: version 2.0, May 2017, Q-Chem Inc. Pleasanton 
 -------------------------------------------------------
 A restricted SCF calculation will be
 performed using DIIS
 SCF converges when DIIS error is below 1.0e-08
 ---------------------------------------
  Cycle       Energy         DIIS error
 ---------------------------------------
    1    -954.1224533950      2.25e-05  
    2    -954.1224545562      6.53e-06  
    3    -954.1224547311      1.95e-06  
    4    -954.1224547495      8.28e-07  
    5    -954.1224547517      3.81e-07  
    6    -954.1224547520      9.60e-08  
    7    -954.1224547521      4.63e-08  
    8    -954.1224547521      1.40e-08  
    9    -954.1224547521      6.28e-09  Convergence criterion met
 ---------------------------------------
 SCF time:   CPU 3.51s  wall 2.00s 
 SCF   energy in the final basis set =     -954.1224547521
 Total energy in the final basis set =     -954.1224547521


 ------------------------------------------------------------------------------

   CCMAN2: suite of methods based on coupled cluster
           and equation of motion theories.

   Components:
   * libvmm-1.3-trunk
     by Evgeny Epifanovsky, Ilya Kaliman.
   * libtensor-2.5-trunk
     by Evgeny Epifanovsky, Michael Wormit, Dmitry Zuev, Sam Manzer, 
        Ilya Kaliman.
   * libcc-2.5-trunk
     by Evgeny Epifanovsky, Arik Landau, Tomasz Kus, Kirill Khistyaev, 
        Dmitry Zuev, Prashant Manohar, Xintian Feng, Anna Krylov, 
        Matthew Goldey, Alec White, Thomas Jagau, Kaushik Nanda, 
        Anastasia Gunina, Alexander Kunitsa, Joonho Lee.

   CCMAN original authors:
   Anna I. Krylov, C. David Sherrill, Steven R. Gwaltney,
   Edward F. C. Byrd (2000)
   Sergey V. Levchenko, Lyudmila V. Slipchenko, Tao Wang,
   Ana-Maria C. Cristian (2003)
   Piotr A. Pieniazek, C. Melania Oana, Evgeny Epifanovsky (2007)
   Prashant Manohar (2009)

 ------------------------------------------------------------------------------


 Allocating and initializing 30808MB of RAM...
 Calculation will run on 4 cores.


 Alpha MOs, Restricted
 -- Occupied --                  
-104.89  -80.08  -26.34  -15.65  -10.61   -8.08   -8.07   -8.07
  1 A'    2 A'    3 A'    4 A'    5 A'    6 A'    7 A'    1 A"                 
 -7.620  -5.513  -5.511  -5.511  -1.644  -1.261  -1.050  -0.828
  8 A'    9 A'    2 A"   10 A'   11 A'   12 A'   13 A'   14 A'                 
 -0.717  -0.711  -0.676  -0.573  -0.555  -0.509  -0.429  -0.414
 15 A'    3 A"   16 A'   17 A'    4 A"   18 A'   19 A'    5 A"                 
 -- Virtual --                   
  0.006   0.058   0.059   0.076   0.085   0.098   0.131   0.137
  6 A"   20 A'   21 A'   22 A'    7 A"   23 A'   24 A'   25 A'                 
  0.139   0.166   0.206   0.209   0.240   0.248   0.292   0.323
  8 A"   26 A'   27 A'   28 A'    9 A"   29 A'   30 A'   31 A'                 
  0.333   0.382   0.383   0.420   0.421   0.477   0.553   0.583
 10 A"   11 A"   32 A'   33 A'   34 A'   35 A'   36 A'   37 A'                 
  0.595   0.615   0.770   0.858   0.861   0.869   0.873   0.960
 12 A"   38 A'   39 A'   40 A'   13 A"   41 A'   14 A"   15 A"                 
  1.095   1.107   1.117   1.145   1.156   1.215   1.268   1.304
 42 A'   43 A'   16 A"   44 A'   45 A'   17 A"   46 A'   47 A'                 
  1.355   1.484   1.569   1.619   1.635   1.761   1.859   1.895
 48 A'   49 A'   18 A"   50 A'   51 A'   19 A"   52 A'   53 A'                 
  2.230   2.265   2.373   2.409   2.517   2.628   2.667   2.919
 54 A'   20 A"   55 A'   21 A"   56 A'   22 A"   57 A'   58 A'                 
  3.016   4.173   4.173   4.213   4.214   4.241   4.331   4.506
 59 A'   60 A'   23 A"   61 A'   24 A"   25 A"   62 A'   63 A'                 
  4.604   6.884   6.914   6.944   7.571  10.343  14.687  14.793
 64 A'   26 A"   65 A'   66 A'   67 A'   68 A'   27 A"   69 A'                 
 14.876  26.643  26.705  27.090  36.680  68.725 166.157 219.187
 70 A'   28 A"   71 A'   72 A'   73 A'   74 A'   75 A'   76 A'                 

 Beta MOs, Restricted
 -- Occupied --                  
-104.89  -80.08  -26.34  -15.65  -10.61   -8.08   -8.07   -8.07
  1 A'    2 A'    3 A'    4 A'    5 A'    6 A'    7 A'    1 A"                 
 -7.620  -5.513  -5.511  -5.511  -1.644  -1.261  -1.050  -0.828
  8 A'    9 A'    2 A"   10 A'   11 A'   12 A'   13 A'   14 A'                 
 -0.717  -0.711  -0.676  -0.573  -0.555  -0.509  -0.429  -0.414
 15 A'    3 A"   16 A'   17 A'    4 A"   18 A'   19 A'    5 A"                 
 -- Virtual --                   
  0.006   0.058   0.059   0.076   0.085   0.098   0.131   0.137
  6 A"   20 A'   21 A'   22 A'    7 A"   23 A'   24 A'   25 A'                 
  0.139   0.166   0.206   0.209   0.240   0.248   0.292   0.323
  8 A"   26 A'   27 A'   28 A'    9 A"   29 A'   30 A'   31 A'                 
  0.333   0.382   0.383   0.420   0.421   0.477   0.553   0.583
 10 A"   11 A"   32 A'   33 A'   34 A'   35 A'   36 A'   37 A'                 
  0.595   0.615   0.770   0.858   0.861   0.869   0.873   0.960
 12 A"   38 A'   39 A'   40 A'   13 A"   41 A'   14 A"   15 A"                 
  1.095   1.107   1.117   1.145   1.156   1.215   1.268   1.304
 42 A'   43 A'   16 A"   44 A'   45 A'   17 A"   46 A'   47 A'                 
  1.355   1.484   1.569   1.619   1.635   1.761   1.859   1.895
 48 A'   49 A'   18 A"   50 A'   51 A'   19 A"   52 A'   53 A'                 
  2.230   2.265   2.373   2.409   2.517   2.628   2.667   2.919
 54 A'   20 A"   55 A'   21 A"   56 A'   22 A"   57 A'   58 A'                 
  3.016   4.173   4.173   4.213   4.214   4.241   4.331   4.506
 59 A'   60 A'   23 A"   61 A'   24 A"   25 A"   62 A'   63 A'                 
  4.604   6.884   6.914   6.944   7.571  10.343  14.687  14.793
 64 A'   26 A"   65 A'   66 A'   67 A'   68 A'   27 A"   69 A'                 
 14.876  26.643  26.705  27.090  36.680  68.725 166.157 219.187
 70 A'   28 A"   71 A'   72 A'   73 A'   74 A'   75 A'   76 A'                 

 Occupation and symmetry of molecular orbitals

 Point group: Cs (2 irreducible representations).

                           A'   A"    All 
 ------------------------------------------
 All molecular orbitals:
  - Alpha                  76   28    104 
  - Beta                   76   28    104 
 ------------------------------------------
 Alpha orbitals:
  - Frozen occupied        10   2     12  
  - Active occupied        9    3     12  
  - Active virtual         57   23    80  
  - Frozen virtual         0    0     0   
 ------------------------------------------
 Beta orbitals:
  - Frozen occupied        10   2     12  
  - Active occupied        9    3     12  
  - Active virtual         57   23    80  
  - Frozen virtual         0    0     0   
 ------------------------------------------

 Import integrals:   CPU 0.00 s  wall 0.00 s

 Import integrals:   CPU 13.16 s  wall 3.69 s

 MP2 amplitudes:   CPU 0.09 s  wall 0.08 s

Running a double precision version
           CCSD T amplitudes will be solved using DIIS.

           Start     Size      MaxIter   EConv     TConv     
           3         7         100       1.00e-07  1.00e-05  
 ------------------------------------------------------------------------------
           Energy (a.u.)   Ediff      Tdiff       Comment
 ------------------------------------------------------------------------------
          -954.76102217                           
     1    -954.75272878   8.29e-03   7.31e-01     
     2    -954.77657801   2.38e-02   1.06e-01     
     3    -954.77517057   1.41e-03   4.78e-02     
     4    -954.77777712   2.61e-03   1.65e-02     Switched to DIIS steps.
     5    -954.77864279   8.66e-04   1.17e-02     
     6    -954.77871391   7.11e-05   2.70e-03     
     7    -954.77870745   6.46e-06   1.36e-03     
     8    -954.77870964   2.19e-06   3.32e-04     
     9    -954.77871120   1.56e-06   2.19e-04     
    10    -954.77871098   2.17e-07   6.52e-05     
    11    -954.77871124   2.57e-07   2.64e-05     
    12    -954.77871120   3.34e-08   1.59e-05     
    13    -954.77871120   4.21e-10   5.15e-06     
 ------------------------------------------------------------------------------
          -954.77871120                           CCSD T converged.

End of double precision
 SCF energy                 = -954.12245475
 MP2 energy                 = -954.76102217
 CCSD correlation energy     =   -0.65625645
 CCSD total energy           = -954.77871120

 CCSD  T1^2 = 0.0138  T2^2 = 0.2396  Leading amplitudes:

 Amplitude    Orbitals with energies
 -0.0320       5 (A") A                  ->    6 (A") A                   
              -0.4140                          0.0063                     
 -0.0320       5 (A") B                  ->    6 (A") B                   
              -0.4140                          0.0063                     
 -0.0275       3 (A") A                  ->    6 (A") A                   
              -0.7106                          0.0063                     
 -0.0275       3 (A") B                  ->    6 (A") B                   
              -0.7106                          0.0063                     

 Amplitude    Orbitals with energies
 -0.0825       5 (A") A      5 (A") B    ->    6 (A") A      6 (A") B     
              -0.4140       -0.4140            0.0063        0.0063       
  0.0825       5 (A") A      5 (A") B    ->    6 (A") B      6 (A") A     
              -0.4140       -0.4140            0.0063        0.0063       
  0.0825       5 (A") B      5 (A") A    ->    6 (A") A      6 (A") B     
              -0.4140       -0.4140            0.0063        0.0063       
 -0.0825       5 (A") B      5 (A") A    ->    6 (A") B      6 (A") A     
              -0.4140       -0.4140            0.0063        0.0063       

 Computing CCSD intemediates for later calculations in double precision
 Finished.

Running a double precision version
           CCSD Lambda amplitudes will be solved using DIIS.
           Start     Size      MaxIter   EConv     LConv     
           3         7         100       1.00e-07  1.00e-05  
 ------------------------------------------------------------------------------
            Enorm      Ldiff       Comment
 ------------------------------------------------------------------------------
     1     5.29e-02   3.56e-02     
     2     1.66e-02   7.51e-03     
     3     6.72e-03   1.54e-03     
     4     3.88e-03   1.35e-03     Switched to DIIS steps.
     5     1.09e-03   7.39e-04     
     6     5.38e-04   1.52e-04     
     7     1.74e-04   5.01e-05     
     8     8.03e-05   4.85e-06     
     9     3.00e-05   4.39e-07     
    10     1.30e-05   2.17e-07     
    11     6.23e-06   1.43e-07     
    12     2.78e-06   1.78e-07     
    13     1.46e-06   6.47e-08     
    14     6.31e-07   1.50e-08     
    15     2.96e-07   1.82e-08     
    16     1.40e-07   2.25e-08     
    17     6.52e-08   1.16e-08     
 ------------------------------------------------------------------------------
                                   CCSD Lambda converged.

 Computing density matrices in double precision...
           Orbital response amplitudes will be solved using DIIS.
           Start     Size      MaxIter   EConv     LConv     
           3         7         100       1.00e-06  1.00e-06  
 ------------------------------------------------------------------------------
            Enorm      Ldiff       Comment
 ------------------------------------------------------------------------------
     1     8.10e-02   5.08e-03     
     2     4.40e-02   1.72e-02     
     3     4.85e-02   1.46e-02     
     4     1.30e-02   1.24e-02     Switched to DIIS steps.
     5     3.27e-03   3.72e-03     
     6     1.02e-03   6.33e-04     
     7     4.08e-04   2.72e-05     
     8     1.11e-04   6.54e-05     
     9     3.08e-05   6.27e-06     
    10     7.42e-06   1.52e-06     
    11     1.79e-06   6.40e-07     
    12     5.20e-07   1.24e-07     
 ------------------------------------------------------------------------------
                                   Orbital response converged.

 Computing density matrices... Done.
 CCSD calculation:   CPU 139.80 s  wall 37.93 s

 Transferring MO TPDM to AO TPDM
 Transferring g2_o1o1o1o1
 Transferring g2_o1o1o1v1
 Transferring g2_o1o1v1v1
 Transferring g2_o1v1o1v1
 Transferring g2_o1v1v1v1
 Transferring g2_v1v1v1v1
 Adding separable TPDM
 Computing TPDM gradient
 --------------------------------------------------------
 2e gradient
  Atom          X               Y               Z
 --------------------------------------------------------
    1         -7.819452       20.187102        0.000000  
    2          4.434119      -14.578420       -0.000000  
    3        -17.358754       -8.012926       -0.000000  
    4         20.744088        2.404244       -0.000000  
 --------------------------------------------------------
 --------------------------------------------------------
 Final gradient
  Atom          X               Y               Z
 --------------------------------------------------------
    1         -7.819452       20.187102        0.000000  
    2          4.434119      -14.578420       -0.000000  
    3        -17.358754       -8.012926       -0.000000  
    4         20.744088        2.404244       -0.000000  
 --------------------------------------------------------
 Analytic gradient from two-electron contribution:   CPU 100.72 s  wall 36.53 s

 Total ccman2 time:   CPU 255.91 s  wall 79.20 s


 --------------------------------------------------------------
             Orbital Energies (a.u.) and Symmetries
 --------------------------------------------------------------

 Alpha MOs, Restricted
 -- Occupied --                  
-104.89  -80.08  -26.34  -15.65  -10.61   -8.08   -8.07   -7.62
  1 A'    2 A'    3 A'    4 A'    5 A'    6 A'    7 A'    8 A'                 
 -5.513  -5.511  -8.073  -5.511  -1.644  -1.261  -1.050  -0.828
  9 A'   10 A'    1 A"    2 A"   11 A'   12 A'   13 A'   14 A'                 
 -0.717  -0.676  -0.573  -0.509  -0.429  -0.711  -0.555  -0.414
 15 A'   16 A'   17 A'   18 A'   19 A'    3 A"    4 A"    5 A"                 
 -- Virtual --                   
  0.058   0.059   0.076   0.098   0.131   0.137   0.166   0.206
 20 A'   21 A'   22 A'   23 A'   24 A'   25 A'   26 A'   27 A'                 
  0.209   0.248   0.292   0.323   0.383   0.420   0.421   0.477
 28 A'   29 A'   30 A'   31 A'   32 A'   33 A'   34 A'   35 A'                 
  0.553   0.583   0.615   0.770   0.858   0.869   1.095   1.107
 36 A'   37 A'   38 A'   39 A'   40 A'   41 A'   42 A'   43 A'                 
  1.145   1.156   1.268   1.304   1.355   1.484   1.619   1.635
 44 A'   45 A'   46 A'   47 A'   48 A'   49 A'   50 A'   51 A'                 
  1.859   1.895   2.230   2.373   2.517   2.667   2.919   3.016
 52 A'   53 A'   54 A'   55 A'   56 A'   57 A'   58 A'   59 A'                 
  4.173   4.213   4.331   4.506   4.604   6.914   6.944   7.571
 60 A'   61 A'   62 A'   63 A'   64 A'   65 A'   66 A'   67 A'                 
 10.343  14.793  14.876  26.705  27.090  36.680  68.725 166.157
 68 A'   69 A'   70 A'   71 A'   72 A'   73 A'   74 A'   75 A'                 
219.187   0.006   0.085   0.139   0.240   0.333   0.382   0.595
 76 A'    6 A"    7 A"    8 A"    9 A"   10 A"   11 A"   12 A"                 
  0.861   0.873   0.960   1.117   1.215   1.569   1.761   2.265
 13 A"   14 A"   15 A"   16 A"   17 A"   18 A"   19 A"   20 A"                 
  2.409   2.628   4.173   4.214   4.241   6.884  14.687  26.643
 21 A"   22 A"   23 A"   24 A"   25 A"   26 A"   27 A"   28 A"                 

 Beta MOs, Restricted
 -- Occupied --                  
-104.89  -80.08  -26.34  -15.65  -10.61   -8.08   -8.07   -7.62
  1 A'    2 A'    3 A'    4 A'    5 A'    6 A'    7 A'    8 A'                 
 -5.513  -5.511  -8.073  -5.511  -1.644  -1.261  -1.050  -0.828
  9 A'   10 A'    1 A"    2 A"   11 A'   12 A'   13 A'   14 A'                 
 -0.717  -0.676  -0.573  -0.509  -0.429  -0.711  -0.555  -0.414
 15 A'   16 A'   17 A'   18 A'   19 A'    3 A"    4 A"    5 A"                 
 -- Virtual --                   
  0.058   0.059   0.076   0.098   0.131   0.137   0.166   0.206
 20 A'   21 A'   22 A'   23 A'   24 A'   25 A'   26 A'   27 A'                 
  0.209   0.248   0.292   0.323   0.383   0.420   0.421   0.477
 28 A'   29 A'   30 A'   31 A'   32 A'   33 A'   34 A'   35 A'                 
  0.553   0.583   0.615   0.770   0.858   0.869   1.095   1.107
 36 A'   37 A'   38 A'   39 A'   40 A'   41 A'   42 A'   43 A'                 
  1.145   1.156   1.268   1.304   1.355   1.484   1.619   1.635
 44 A'   45 A'   46 A'   47 A'   48 A'   49 A'   50 A'   51 A'                 
  1.859   1.895   2.230   2.373   2.517   2.667   2.919   3.016
 52 A'   53 A'   54 A'   55 A'   56 A'   57 A'   58 A'   59 A'                 
  4.173   4.213   4.331   4.506   4.604   6.914   6.944   7.571
 60 A'   61 A'   62 A'   63 A'   64 A'   65 A'   66 A'   67 A'                 
 10.343  14.793  14.876  26.705  27.090  36.680  68.725 166.157
 68 A'   69 A'   70 A'   71 A'   72 A'   73 A'   74 A'   75 A'                 
219.187   0.006   0.085   0.139   0.240   0.333   0.382   0.595
 76 A'    6 A"    7 A"    8 A"    9 A"   10 A"   11 A"   12 A"                 
  0.861   0.873   0.960   1.117   1.215   1.569   1.761   2.265
 13 A"   14 A"   15 A"   16 A"   17 A"   18 A"   19 A"   20 A"                 
  2.409   2.628   4.173   4.214   4.241   6.884  14.687  26.643
 21 A"   22 A"   23 A"   24 A"   25 A"   26 A"   27 A"   28 A"                 
 --------------------------------------------------------------

          Ground-State Mulliken Net Atomic Charges

     Atom                 Charge (a.u.)
  ----------------------------------------
      1 P                     0.484652
      2 N                    -0.278487
      3 F                    -0.172630
      4 Cl                   -0.033535
  ----------------------------------------
  Sum of atomic charges =     0.000000

 -----------------------------------------------------------------
                    Cartesian Multipole Moments
 -----------------------------------------------------------------
    Charge (ESU x 10^10)
                 0.0000
    Dipole Moment (Debye)
         X      -0.1330      Y      -2.3065      Z      -0.0000
       Tot       2.3103
    Quadrupole Moments (Debye-Ang)
        XX     -37.5223     XY      -1.4118     YY     -37.7831
        XZ      -0.0000     YZ      -0.0000     ZZ     -34.7826
    Octopole Moments (Debye-Ang^2)
       XXX      -6.3021    XXY      -4.2783    XYY       2.6269
       YYY       1.6517    XXZ       0.0000    XYZ      -0.0000
       YYZ       0.0000    XZZ       4.7733    YZZ       0.5661
       ZZZ      -0.0000
    Hexadecapole Moments (Debye-Ang^3)
      XXXX    -505.4296   XXXY       2.9337   XXYY     -99.0165
      XYYY       7.0785   YYYY     -86.4244   XXXZ      -0.0000
      XXYZ      -0.0000   XYYZ       0.0000   YYYZ      -0.0000
      XXZZ     -90.8256   XYZZ       1.6674   YYZZ     -20.4985
      XZZZ      -0.0000   YZZZ       0.0000   ZZZZ     -39.6539
 -----------------------------------------------------------------
 DrvMan completing analytic gradient of the correlated energy
 Correlated dipole moment
            1
    1  -0.0523343
    2  -0.9074409
    3  -0.0000000
 Energy read as -954.778711203
 Full Analytical Gradient: (in a.u., or Hartree/Bohr)
             1             2             3             4
    1    0.00010128    0.00007347   -0.00007273   -0.00010201
    2   -0.00004170    0.00014471   -0.00003908   -0.00006393
    3   -0.00000000    0.00000000    0.00000000   -0.00000000
 Gradient time:  CPU 0.76 s  wall 0.81 s
 Geometry Optimization Parameters
   NAtoms,    NIC,     NZ,  NCons,   NDum,   NFix, NCnnct, MaxDiis
        4      14       4       0       0       0       0       0

 Cartesian Hessian Update
 Hessian Updated using BFGS Update


** GEOMETRY OPTIMIZATION IN DELOCALIZED INTERNAL COORDINATES **
   Searching for a Minimum

   Optimization Cycle:   5

                       Coordinates (Angstroms)
     ATOM                X               Y               Z
      1  P         0.8913594174   -0.5181897556    0.0000000000
      2  N        -0.2288358299    0.5946464535    0.0000000000
      3  F         2.2051105780    0.3999210846    0.0000000000
      4  Cl       -1.8536727240    0.0012771005    0.0000000000
   Point Group: cs    Number of degrees of freedom:     5


   Energy is   -954.778711203

 Hessian Updated using BFGS Update

  5 Hessian modes will be used to form the next step
  Hessian Eigenvalues:
     0.101109    0.266290    0.348992    0.432646    0.607159

 Minimum Search - Taking Simple RFO Step
 Searching for Lamda that Minimizes Along All modes
 Value Taken    Lamda =   0.00000000
 Step Taken.  Stepsize is  0.001180

                             Maximum     Tolerance    Cnvgd?
         Gradient           0.000177      0.000300     YES
         Displacement       0.000757      0.001200     YES
         Energy change     -0.000000      0.000001     YES


                       Distance Matrix (Angstroms)
             P (  1)   N (  2)   F (  3)
   N (  2)  1.579000
   F (  3)  1.602769  2.441723
   Cl(  4)  2.793751  1.729793  4.078313

 Final energy is   -954.77871120283942     


 ******************************
 **  OPTIMIZATION CONVERGED  **
 ******************************

                       Coordinates (Angstroms)
     ATOM                X               Y               Z
      1  P         0.8913594174   -0.5181897556    0.0000000000
      2  N        -0.2288358299    0.5946464535    0.0000000000
      3  F         2.2051105780    0.3999210846    0.0000000000
      4  Cl       -1.8536727240    0.0012771005    0.0000000000

Z-matrix Print:
$molecule
0 1
P 
N  1 1.579000
F  1 1.602769 2 100.241167
Cl 2 1.729793 1 115.127282 3 -180.000000 0
$end


 --------------------------------------------------------------
             Orbital Energies (a.u.) and Symmetries
 --------------------------------------------------------------

 Alpha MOs, Restricted
 -- Occupied --                  
-104.89  -80.08  -26.34  -15.65  -10.61   -8.08   -8.07   -7.62
  1 A'    2 A'    3 A'    4 A'    5 A'    6 A'    7 A'    8 A'                 
 -5.513  -5.511  -8.073  -5.511  -1.644  -1.261  -1.050  -0.828
  9 A'   10 A'    1 A"    2 A"   11 A'   12 A'   13 A'   14 A'                 
 -0.717  -0.676  -0.573  -0.509  -0.429  -0.711  -0.555  -0.414
 15 A'   16 A'   17 A'   18 A'   19 A'    3 A"    4 A"    5 A"                 
 -- Virtual --                   
  0.058   0.059   0.076   0.098   0.131   0.137   0.166   0.206
 20 A'   21 A'   22 A'   23 A'   24 A'   25 A'   26 A'   27 A'                 
  0.209   0.248   0.292   0.323   0.383   0.420   0.421   0.477
 28 A'   29 A'   30 A'   31 A'   32 A'   33 A'   34 A'   35 A'                 
  0.553   0.583   0.615   0.770   0.858   0.869   1.095   1.107
 36 A'   37 A'   38 A'   39 A'   40 A'   41 A'   42 A'   43 A'                 
  1.145   1.156   1.268   1.304   1.355   1.484   1.619   1.635
 44 A'   45 A'   46 A'   47 A'   48 A'   49 A'   50 A'   51 A'                 
  1.859   1.895   2.230   2.373   2.517   2.667   2.919   3.016
 52 A'   53 A'   54 A'   55 A'   56 A'   57 A'   58 A'   59 A'                 
  4.173   4.213   4.331   4.506   4.604   6.914   6.944   7.571
 60 A'   61 A'   62 A'   63 A'   64 A'   65 A'   66 A'   67 A'                 
 10.343  14.793  14.876  26.705  27.090  36.680  68.725 166.157
 68 A'   69 A'   70 A'   71 A'   72 A'   73 A'   74 A'   75 A'                 
219.187   0.006   0.085   0.139   0.240   0.333   0.382   0.595
 76 A'    6 A"    7 A"    8 A"    9 A"   10 A"   11 A"   12 A"                 
  0.861   0.873   0.960   1.117   1.215   1.569   1.761   2.265
 13 A"   14 A"   15 A"   16 A"   17 A"   18 A"   19 A"   20 A"                 
  2.409   2.628   4.173   4.214   4.241   6.884  14.687  26.643
 21 A"   22 A"   23 A"   24 A"   25 A"   26 A"   27 A"   28 A"                 

 Beta MOs, Restricted
 -- Occupied --                  
-104.89  -80.08  -26.34  -15.65  -10.61   -8.08   -8.07   -7.62
  1 A'    2 A'    3 A'    4 A'    5 A'    6 A'    7 A'    8 A'                 
 -5.513  -5.511  -8.073  -5.511  -1.644  -1.261  -1.050  -0.828
  9 A'   10 A'    1 A"    2 A"   11 A'   12 A'   13 A'   14 A'                 
 -0.717  -0.676  -0.573  -0.509  -0.429  -0.711  -0.555  -0.414
 15 A'   16 A'   17 A'   18 A'   19 A'    3 A"    4 A"    5 A"                 
 -- Virtual --                   
  0.058   0.059   0.076   0.098   0.131   0.137   0.166   0.206
 20 A'   21 A'   22 A'   23 A'   24 A'   25 A'   26 A'   27 A'                 
  0.209   0.248   0.292   0.323   0.383   0.420   0.421   0.477
 28 A'   29 A'   30 A'   31 A'   32 A'   33 A'   34 A'   35 A'                 
  0.553   0.583   0.615   0.770   0.858   0.869   1.095   1.107
 36 A'   37 A'   38 A'   39 A'   40 A'   41 A'   42 A'   43 A'                 
  1.145   1.156   1.268   1.304   1.355   1.484   1.619   1.635
 44 A'   45 A'   46 A'   47 A'   48 A'   49 A'   50 A'   51 A'                 
  1.859   1.895   2.230   2.373   2.517   2.667   2.919   3.016
 52 A'   53 A'   54 A'   55 A'   56 A'   57 A'   58 A'   59 A'                 
  4.173   4.213   4.331   4.506   4.604   6.914   6.944   7.571
 60 A'   61 A'   62 A'   63 A'   64 A'   65 A'   66 A'   67 A'                 
 10.343  14.793  14.876  26.705  27.090  36.680  68.725 166.157
 68 A'   69 A'   70 A'   71 A'   72 A'   73 A'   74 A'   75 A'                 
219.187   0.006   0.085   0.139   0.240   0.333   0.382   0.595
 76 A'    6 A"    7 A"    8 A"    9 A"   10 A"   11 A"   12 A"                 
  0.861   0.873   0.960   1.117   1.215   1.569   1.761   2.265
 13 A"   14 A"   15 A"   16 A"   17 A"   18 A"   19 A"   20 A"                 
  2.409   2.628   4.173   4.214   4.241   6.884  14.687  26.643
 21 A"   22 A"   23 A"   24 A"   25 A"   26 A"   27 A"   28 A"                 
 --------------------------------------------------------------

          Ground-State Mulliken Net Atomic Charges

     Atom                 Charge (a.u.)
  ----------------------------------------
      1 P                     0.484652
      2 N                    -0.278487
      3 F                    -0.172630
      4 Cl                   -0.033535
  ----------------------------------------
  Sum of atomic charges =     0.000000

 -----------------------------------------------------------------
                    Cartesian Multipole Moments
 -----------------------------------------------------------------
    Charge (ESU x 10^10)
                 0.0000
    Dipole Moment (Debye)
         X      -0.1330      Y      -2.3065      Z      -0.0000
       Tot       2.3103
    Quadrupole Moments (Debye-Ang)
        XX     -37.5223     XY      -1.4118     YY     -37.7831
        XZ      -0.0000     YZ      -0.0000     ZZ     -34.7826
    Octopole Moments (Debye-Ang^2)
       XXX      -6.3021    XXY      -4.2783    XYY       2.6269
       YYY       1.6517    XXZ       0.0000    XYZ      -0.0000
       YYZ       0.0000    XZZ       4.7733    YZZ       0.5661
       ZZZ      -0.0000
    Hexadecapole Moments (Debye-Ang^3)
      XXXX    -505.4296   XXXY       2.9337   XXYY     -99.0165
      XYYY       7.0785   YYYY     -86.4244   XXXZ      -0.0000
      XXYZ      -0.0000   XYYZ       0.0000   YYYZ      -0.0000
      XXZZ     -90.8256   XYZZ       1.6674   YYZZ     -20.4985
      XZZZ      -0.0000   YZZZ       0.0000   ZZZZ     -39.6539
 -----------------------------------------------------------------
Archival summary:
1\1\garfield\OPT\ProcedureUnspecified\BasisUnspecified\l1111\taweetha\ThuNov2901:28:472018ThuNov2901:28:472018\0\\#,OPT,ProcedureUnspecified,BasisUnspecified,\\0,1\P\N,1,1.579\F,1,1.60277,2,100.241\Cl,2,1.72979,1,115.127,3,-180,0\\HF=-954.122455\\@

 Total job time:  443.31s(wall), 1340.68s(cpu) 
 Thu Nov 29 01:28:47 2018

        *************************************************************
        *                                                           *
        *  Thank you very much for using Q-Chem.  Have a nice day.  *
        *                                                           *
        *************************************************************
