# Supplementary material for: Geometric and energetic data from ab initio calculations of haloethene, haloimine, halomethylenephosphine, haloiminophosphine, halodiazene, halodiphosphene and halocyclopropane
Source: Data Brief. 2019 Nov 2;27:104738. doi: 10.1016/j.dib.2019.104738 (PMC6861602; doi:10.1016/j.dib.2019.104738)
Supplement: Multimedia component 7 [file mmc7.zip › NP/CCSD/ClENPEH.out]

Q-Chem Developer Version!
                  Welcome to Q-Chem
     A Quantum Leap Into The Future Of Chemistry


 Q-Chem 5.1, Q-Chem, Inc., Pleasanton, CA (2018)

 Yihan Shao,  Zhengting Gan,  E. Epifanovsky,  A. T. B. Gilbert,  M. Wormit,  
 J. Kussmann,  A. W. Lange,  A. Behn,  Jia Deng,  Xintian Feng,  D. Ghosh,  
 M. Goldey,  P. R. Horn,  L. D. Jacobson,  I. Kaliman,  T. Kus,  A. Landau,  
 Jie Liu,  E. I. Proynov,  R. M. Richard,  R. P. Steele,  E. J. Sundstrom,  
 H. L. Woodcock III,  P. M. Zimmerman,  D. Zuev,  B. Albrecht,  E. Alguire,  
 S. A. Baeppler,  D. Barton,  Z. Benda,  Y. A. Bernard,  E. J. Berquist,  
 K. B. Bravaya,  H. Burton,  D. Casanova,  Chun-Min Chang,  Yunqing Chen,  
 A. Chien,  K. D. Closser,  M. P. Coons,  S. Coriani,  S. Dasgupta,  
 A. L. Dempwolff,  M. Diedenhofen,  Hainam Do,  R. G. Edgar,  Po-Tung Fang,  
 S. Faraji,  S. Fatehi,  Qingguo Feng,  K. D. Fenk,  J. Fosso-Tande,  
 Qinghui Ge,  A. Ghysels,  G. Gidofalvi,  J. Gomes,  J. Gonthier,  A. Gunina,  
 D. Hait,  M. W. D. Hanson-Heine,  P. H. P. Harbach,  A. W. Hauser,  
 J. E. Herr,  E. G. Hohenstein,  Z. C. Holden,  Kerwin Hui,  B. C. Huynh,  
 T.-C. Jagau,  Hyunjun Ji,  B. Kaduk,  K. Khistyaev,  Jaehoon Kim,  
 P. Klunzinger,  K. Koh,  D. Kosenkov,  L. Koulias,  T. Kowalczyk,  
 C. M. Krauter,  A. Kunitsa,  Ka Un Lao,  A. Laurent,  K. V. Lawler,  
 Joonho Lee,  D. Lefrancois,  S. Lehtola,  D. S. Levine,  Yi-Pei Li,  
 You-Sheng Lin,  Fenglai Liu,  E. Livshits,  A. Luenser,  P. Manohar,  
 E. Mansoor,  S. F. Manzer,  Shan-Ping Mao,  Yuezhi Mao,  N. Mardirossian,  
 A. V. Marenich,  T. Markovich,  L. A. Martinez-Martinez,  S. A. Maurer,  
 N. J. Mayhall,  S. C. McKenzie,  J.-M. Mewes,  A. F. Morrison,  
 J. W. Mullinax,  K. Nanda,  T. S. Nguyen-Beck,  R. Olivares-Amaya,  
 J. A. Parkhill,  T. M. Perrine,  F. Plasser,  P. Pokhilko,  S. Prager,  
 A. Prociuk,  E. Ramos,  D. R. Rehn,  F. Rob,  M. Schneider,  N. Sergueev,  
 S. M. Sharada,  S. Sharma,  D. W. Small,  T. Stauch,  T. Stein,  
 Yu-Chuan Su,  A. J. W. Thom,  A. Tkatchenko,  T. Tsuchimochi,  N. M. Tubman,  
 L. Vogt,  M. L. Vidal,  O. Vydrov,  M. A. Watson,  J. Wenzel,  
 M. de Wergifosse,  T. A. Wesolowski,  A. White,  J. Witte,  A. Yamada,  
 Jun Yang,  K. Yao,  S. Yeganeh,  S. R. Yost,  Zhi-Qiang You,  A. Zech,  
 Igor Ying Zhang,  Xing Zhang,  Yan Zhao,  Ying Zhu,  B. R. Brooks,  
 G. K. L. Chan,  C. J. Cramer,  M. S. Gordon,  W. J. Hehre,  A. Klamt,  
 M. W. Schmidt,  C. D. Sherrill,  D. G. Truhlar,  A. Aspuru-Guzik,  R. Baer,  
 A. T. Bell,  N. A. Besley,  Jeng-Da Chai,  A. E. DePrince, III,  
 R. A. DiStasio Jr.,  A. Dreuw,  B. D. Dunietz,  T. R. Furlani,  
 Chao-Ping Hsu,  Yousung Jung,  Jing Kong,  D. S. Lambrecht,  WanZhen Liang,  
 C. Ochsenfeld,  V. A. Rassolov,  L. V. Slipchenko,  J. E. Subotnik,  
 T. Van Voorhis,  J. M. Herbert,  A. I. Krylov,  P. M. W. Gill,  M. Head-Gordon

 Contributors to earlier versions of Q-Chem not listed above: 
 R. D. Adamson,  B. Austin,  J. Baker,  G. J. O. Beran,  K. Brandhorst,  
 S. T. Brown,  E. F. C. Byrd,  A. K. Chakraborty,  C.-L. Cheng,  
 Siu Hung Chien,  D. M. Chipman,  D. L. Crittenden,  H. Dachsel,  
 R. J. Doerksen,  A. D. Dutoi,  L. Fusti-Molnar,  W. A. Goddard III,  
 A. Golubeva-Zadorozhnaya,  S. R. Gwaltney,  G. Hawkins,  A. Heyden,  
 S. Hirata,  G. Kedziora,  F. J. Keil,  C. Kelley,  Jihan Kim,  R. A. King,  
 R. Z. Khaliullin,  P. P. Korambath,  W. Kurlancheek,  A. M. Lee,  M. S. Lee,  
 S. V. Levchenko,  Ching Yeh Lin,  D. Liotard,  R. C. Lochan,  I. Lotan,  
 P. E. Maslen,  N. Nair,  D. P. O'Neill,  D. Neuhauser,  E. Neuscamman,  
 C. M. Oana,  R. Olson,  B. Peters,  R. Peverati,  P. A. Pieniazek,  
 Y. M. Rhee,  J. Ritchie,  M. A. Rohrdanz,  E. Rosta,  N. J. Russ,  
 H. F. Schaefer III,  N. E. Schultz,  N. Shenvi,  A. C. Simmonett,  A. Sodt,  
 D. Stuck,  K. S. Thanthiriwatte,  V. Vanovschi,  Tao Wang,  A. Warshel,  
 C. F. Williams,  Q. Wu,  X. Xu,  W. Zhang

 Please cite Q-Chem as follows:
 Y. Shao et al., Mol. Phys. 113, 184-215 (2015)
 DOI: 10.1080/00268976.2014.952696

 Q-Chem 5.1.2 for Intel X86 EM64T Linux

 Parts of Q-Chem use Armadillo 8.300.2 (Tropical Shenanigans).
 http://arma.sourceforge.net/

 Q-Chem begins on Thu Nov 29 01:37:34 2018  

Host: 
0

     Scratch files written to /scratch/taweetham/qchem7526//
Input Ideriv = 1
Curr. Ideriv = -1
Max.  Ideriv = 1

Checking the input file for inconsistencies... 	...done.

--------------------------------------------------------------
User input:
--------------------------------------------------------------
Cl=H_E.out
$molecule
0 1
P 
H  1 1.430665
N  1 1.610987 2 92.509067
Cl 3 1.757458 1 114.418011 2 -180.000000 0
$end

$rem
   JOB_TYPE	OPTIMIZATION
   BASIS	6-311++G**
   METHOD	ccsd
   MEM_TOTAL	31000
   N_FROZEN_CORE      FC
$end


--------------------------------------------------------------
 ----------------------------------------------------------------
             Standard Nuclear Orientation (Angstroms)
    I     Atom           X                Y                Z
 ----------------------------------------------------------------
    1      P       1.4041328362    -0.2572752803     0.0000000000
    2      H       2.3184878073     0.8430689064    -0.0000000000
    3      N       0.1212150261     0.7170968288    -0.0000000000
    4      Cl     -1.4252344431    -0.1178598532     0.0000000000
 ----------------------------------------------------------------
 Molecular Point Group                 Cs    NOp =  2
 Largest Abelian Subgroup              Cs    NOp =  2
 Nuclear Repulsion Energy =   127.5154878011 hartrees
 There are       20 alpha and       20 beta electrons
 Requested basis set is 6-311++G(d,p)
 There are 37 shells and 89 basis functions
 Total memory of 31000MB is distributed as follows: 
   QALLOC including MEM_STATIC uses 192MB
   MEM_STATIC is set to 192MB
   CCMAN JOB total memory use is  30808MB
 Warning: actual memory use might exceed 31000MB

 Total QAlloc Memory Limit    192 MB
 Mega-Array Size       188 MB
 MEM_STATIC part       192 MB
 A cutoff of  1.0D-14 yielded    661 shell pairs
 There are      3992 function pairs (      4280 Cartesian)

 -------------------------------------------------------
 OpenMP Integral Computing Module                       
 Release: version 1.0, May 2013, Q-Chem Inc. Pittsburgh 
 -------------------------------------------------------
 Integral Job Info:
 Integral job number is                      11
 Integral operator is                         1
 short-range coefficients                     0
 long-range coefficients              100000000
 Omega coefficients                           0
 if combine SR and LR in K                    0
 Integral screening is                        0
 Integral computing path is                   2
 max size of driver memory is            800000
 size of driver memory is                593474
 size of scratch memory is              8114252
 max col of scratch BK array               1296
 max len of scratch array in speh3          155
 max len of scratch index in speh4           18
 max int batch size is                      520
 min int batch size is                       52
 fixed nKL is                                52
 max L of basis functions is                  2
 order of int derivative is                   0
 number of shells is                         37
 number of basis is                          92
 number of cartesian basis is                92
 number of contracted shell pairs           661
 number of primitive shell pairs           1862
 maxK2 (contraction) of shell pair           36
 max number of K2 of shell pair               1
 max number of CS2 of shell pair             79
 max number of PS2 of shell pair            186
 mem total for path MDJ                  510786
 -------------------------------------------------------
 Smallest overlap matrix eigenvalue = 1.60E-03

 Scale SEOQF with 1.000000e-01/1.000000e-01/1.000000e-01

 Standard Electronic Orientation quadrupole field applied
 Nucleus-field energy     =     0.0000000029 hartrees
 Guess from superposition of atomic densities
 Warning:  Energy on first SCF cycle will be non-variational
 SAD guess density has 40.000000 electrons

 -----------------------------------------------------------------------
  General SCF calculation program by
  Eric Jon Sundstrom, Paul Horn, Yuezhi Mao, Dmitri Zuev, Alec White,
  David Stuck, Shaama M.S., Shane Yost, Joonho Lee, David Small,
  Daniel Levine, Susi Lehtola, Hugh Burton, Evgeny Epifanovsky
 -----------------------------------------------------------------------
 Hartree-Fock
 using 4 threads for integral computing
 -------------------------------------------------------
 OpenMP Integral computing Module                
 Release: version 2.0, May 2017, Q-Chem Inc. Pleasanton 
 -------------------------------------------------------
 A restricted SCF calculation will be
 performed using DIIS
 SCF converges when DIIS error is below 1.0e-08
 ---------------------------------------
  Cycle       Energy         DIIS error
 ---------------------------------------
    1    -855.4088997030      5.07e-02  
    2    -855.1572747985      5.27e-03  
    3    -855.1917966952      2.42e-03  
    4    -855.1972306278      9.36e-04  
    5    -855.1984413662      4.24e-04  
    6    -855.1987547038      1.23e-04  
    7    -855.1988107400      5.60e-05  
    8    -855.1988292428      2.29e-05  
    9    -855.1988315726      7.56e-06  
   10    -855.1988318285      3.22e-06  
   11    -855.1988318704      8.24e-07  
   12    -855.1988318733      2.05e-07  
   13    -855.1988318735      6.74e-08  
   14    -855.1988318735      2.18e-08  
   15    -855.1988318735      5.50e-09  Convergence criterion met
 ---------------------------------------
 SCF time:   CPU 3.97s  wall 1.00s 
 SCF   energy in the final basis set =     -855.1988318735
 Total energy in the final basis set =     -855.1988318735


 ------------------------------------------------------------------------------

   CCMAN2: suite of methods based on coupled cluster
           and equation of motion theories.

   Components:
   * libvmm-1.3-trunk
     by Evgeny Epifanovsky, Ilya Kaliman.
   * libtensor-2.5-trunk
     by Evgeny Epifanovsky, Michael Wormit, Dmitry Zuev, Sam Manzer, 
        Ilya Kaliman.
   * libcc-2.5-trunk
     by Evgeny Epifanovsky, Arik Landau, Tomasz Kus, Kirill Khistyaev, 
        Dmitry Zuev, Prashant Manohar, Xintian Feng, Anna Krylov, 
        Matthew Goldey, Alec White, Thomas Jagau, Kaushik Nanda, 
        Anastasia Gunina, Alexander Kunitsa, Joonho Lee.

   CCMAN original authors:
   Anna I. Krylov, C. David Sherrill, Steven R. Gwaltney,
   Edward F. C. Byrd (2000)
   Sergey V. Levchenko, Lyudmila V. Slipchenko, Tao Wang,
   Ana-Maria C. Cristian (2003)
   Piotr A. Pieniazek, C. Melania Oana, Evgeny Epifanovsky (2007)
   Prashant Manohar (2009)

 ------------------------------------------------------------------------------


 Allocating and initializing 30808MB of RAM...
 Calculation will run on 4 cores.


 Alpha MOs, Restricted
 -- Occupied --                  
-104.86  -80.02  -15.65  -10.59   -8.06   -8.05   -8.05   -7.56
  1 A'    2 A'    3 A'    4 A'    5 A'    1 A"    6 A'    7 A'                 
 -5.451  -5.451  -5.450  -1.234  -1.032  -0.771  -0.600  -0.565
  8 A'    2 A"    9 A'   10 A'   11 A'   12 A'   13 A'   14 A'                 
 -0.533  -0.459  -0.405  -0.401
  3 A"   15 A'   16 A'    4 A"                                                 
 -- Virtual --                   
  0.003   0.050   0.066   0.079   0.089   0.094   0.106   0.144
  5 A"   17 A'   18 A'   19 A'    6 A"   20 A'   21 A'   22 A'                 
  0.145   0.168   0.182   0.208   0.225   0.241   0.245   0.306
  7 A"   23 A'   24 A'   25 A'   26 A'   27 A'    8 A"   28 A'                 
  0.344   0.380   0.394   0.493   0.542   0.602   0.607   0.632
 29 A'   30 A'    9 A"   31 A'   32 A'   33 A'   10 A"   34 A'                 
  0.787   0.825   0.849   0.888   0.895   0.974   1.045   1.087
 35 A'   11 A"   36 A'   12 A"   37 A'   13 A"   38 A'   39 A'                 
  1.136   1.151   1.164   1.229   1.272   1.287   1.353   1.506
 14 A"   40 A'   41 A'   15 A"   42 A'   43 A'   44 A'   45 A'                 
  1.658   1.691   1.812   1.826   1.946   2.270   2.277   2.396
 16 A"   46 A'   17 A"   47 A'   48 A'   18 A"   49 A'   50 A'                 
  2.409   2.528   2.640   2.677   2.854   2.941   3.058   4.240
 19 A"   51 A'   20 A"   52 A'   53 A'   54 A'   55 A'   21 A"                 
  4.333   4.496   7.573  10.324  14.743  14.810  14.904  26.659
 56 A'   57 A'   58 A'   59 A'   22 A"   60 A'   61 A'   23 A"                 
 26.721  27.116  36.677 166.192 219.164
 62 A'   63 A'   64 A'   65 A'   66 A'                                         

 Beta MOs, Restricted
 -- Occupied --                  
-104.86  -80.02  -15.65  -10.59   -8.06   -8.05   -8.05   -7.56
  1 A'    2 A'    3 A'    4 A'    5 A'    1 A"    6 A'    7 A'                 
 -5.451  -5.451  -5.450  -1.234  -1.032  -0.771  -0.600  -0.565
  8 A'    2 A"    9 A'   10 A'   11 A'   12 A'   13 A'   14 A'                 
 -0.533  -0.459  -0.405  -0.401
  3 A"   15 A'   16 A'    4 A"                                                 
 -- Virtual --                   
  0.003   0.050   0.066   0.079   0.089   0.094   0.106   0.144
  5 A"   17 A'   18 A'   19 A'    6 A"   20 A'   21 A'   22 A'                 
  0.145   0.168   0.182   0.208   0.225   0.241   0.245   0.306
  7 A"   23 A'   24 A'   25 A'   26 A'   27 A'    8 A"   28 A'                 
  0.344   0.380   0.394   0.493   0.542   0.602   0.607   0.632
 29 A'   30 A'    9 A"   31 A'   32 A'   33 A'   10 A"   34 A'                 
  0.787   0.825   0.849   0.888   0.895   0.974   1.045   1.087
 35 A'   11 A"   36 A'   12 A"   37 A'   13 A"   38 A'   39 A'                 
  1.136   1.151   1.164   1.229   1.272   1.287   1.353   1.506
 14 A"   40 A'   41 A'   15 A"   42 A'   43 A'   44 A'   45 A'                 
  1.658   1.691   1.812   1.826   1.946   2.270   2.277   2.396
 16 A"   46 A'   17 A"   47 A'   48 A'   18 A"   49 A'   50 A'                 
  2.409   2.528   2.640   2.677   2.854   2.941   3.058   4.240
 19 A"   51 A'   20 A"   52 A'   53 A'   54 A'   55 A'   21 A"                 
  4.333   4.496   7.573  10.324  14.743  14.810  14.904  26.659
 56 A'   57 A'   58 A'   59 A'   22 A"   60 A'   61 A'   23 A"                 
 26.721  27.116  36.677 166.192 219.164
 62 A'   63 A'   64 A'   65 A'   66 A'                                         

 Occupation and symmetry of molecular orbitals

 Point group: Cs (2 irreducible representations).

                           A'   A"    All 
 ------------------------------------------
 All molecular orbitals:
  - Alpha                  66   23    89  
  - Beta                   66   23    89  
 ------------------------------------------
 Alpha orbitals:
  - Frozen occupied        9    2     11  
  - Active occupied        7    2     9   
  - Active virtual         50   19    69  
  - Frozen virtual         0    0     0   
 ------------------------------------------
 Beta orbitals:
  - Frozen occupied        9    2     11  
  - Active occupied        7    2     9   
  - Active virtual         50   19    69  
  - Frozen virtual         0    0     0   
 ------------------------------------------

 Import integrals:   CPU 0.00 s  wall 0.00 s

 Import integrals:   CPU 6.33 s  wall 1.74 s

 MP2 amplitudes:   CPU 0.08 s  wall 0.08 s

Running a double precision version
           CCSD T amplitudes will be solved using DIIS.

           Start     Size      MaxIter   EConv     TConv     
           3         7         100       1.00e-07  1.00e-05  
 ------------------------------------------------------------------------------
           Energy (a.u.)   Ediff      Tdiff       Comment
 ------------------------------------------------------------------------------
          -855.64021198                           
     1    -855.64400230   3.79e-03   6.75e-01     
     2    -855.66271528   1.87e-02   1.01e-01     
     3    -855.66281925   1.04e-04   4.50e-02     
     4    -855.66505568   2.24e-03   1.29e-02     Switched to DIIS steps.
     5    -855.66586254   8.07e-04   1.25e-02     
     6    -855.66588436   2.18e-05   2.30e-03     
     7    -855.66588257   1.79e-06   1.10e-03     
     8    -855.66588560   3.03e-06   3.47e-04     
     9    -855.66588592   3.15e-07   1.69e-04     
    10    -855.66588600   8.54e-08   6.48e-05     
    11    -855.66588592   7.78e-08   3.39e-05     
    12    -855.66588597   4.29e-08   8.51e-06     
 ------------------------------------------------------------------------------
          -855.66588597                           CCSD T converged.

End of double precision
 SCF energy                 = -855.19883187
 MP2 energy                 = -855.64021198
 CCSD correlation energy     =   -0.46705409
 CCSD total energy           = -855.66588597

 CCSD  T1^2 = 0.0109  T2^2 = 0.2199  Leading amplitudes:

 Amplitude    Orbitals with energies
  0.0388       4 (A") A                  ->    5 (A") A                   
              -0.4006                          0.0030                     
  0.0388       4 (A") B                  ->    5 (A") B                   
              -0.4006                          0.0030                     
  0.0168       4 (A") A                  ->    6 (A") A                   
              -0.4006                          0.0892                     
  0.0168       4 (A") B                  ->    6 (A") B                   
              -0.4006                          0.0892                     

 Amplitude    Orbitals with energies
 -0.0985       4 (A") A      4 (A") B    ->    5 (A") A      5 (A") B     
              -0.4006       -0.4006            0.0030        0.0030       
  0.0985       4 (A") A      4 (A") B    ->    5 (A") B      5 (A") A     
              -0.4006       -0.4006            0.0030        0.0030       
  0.0985       4 (A") B      4 (A") A    ->    5 (A") A      5 (A") B     
              -0.4006       -0.4006            0.0030        0.0030       
 -0.0985       4 (A") B      4 (A") A    ->    5 (A") B      5 (A") A     
              -0.4006       -0.4006            0.0030        0.0030       

 Computing CCSD intemediates for later calculations in double precision
 Finished.

Running a double precision version
           CCSD Lambda amplitudes will be solved using DIIS.
           Start     Size      MaxIter   EConv     LConv     
           3         7         100       1.00e-07  1.00e-05  
 ------------------------------------------------------------------------------
            Enorm      Ldiff       Comment
 ------------------------------------------------------------------------------
     1     5.09e-02   3.99e-02     
     2     1.23e-02   5.38e-03     
     3     5.69e-03   2.47e-03     
     4     3.00e-03   1.33e-03     Switched to DIIS steps.
     5     1.06e-03   7.16e-04     
     6     4.61e-04   2.18e-04     
     7     1.79e-04   5.21e-05     
     8     7.47e-05   5.75e-07     
     9     2.88e-05   3.14e-06     
    10     1.29e-05   1.38e-06     
    11     5.07e-06   1.00e-07     
    12     2.64e-06   8.67e-08     
    13     1.24e-06   2.68e-08     
    14     5.31e-07   2.25e-08     
    15     2.64e-07   2.55e-08     
    16     1.13e-07   5.53e-09     
    17     5.73e-08   5.92e-09     
 ------------------------------------------------------------------------------
                                   CCSD Lambda converged.

 Computing density matrices in double precision...
           Orbital response amplitudes will be solved using DIIS.
           Start     Size      MaxIter   EConv     LConv     
           3         7         100       1.00e-06  1.00e-06  
 ------------------------------------------------------------------------------
            Enorm      Ldiff       Comment
 ------------------------------------------------------------------------------
     1     6.65e-02   7.88e-03     
     2     4.18e-02   1.38e-03     
     3     6.60e-02   1.04e-02     
     4     9.85e-03   1.97e-02     Switched to DIIS steps.
     5     2.02e-03   3.37e-03     
     6     8.91e-04   2.82e-04     
     7     3.25e-04   8.65e-05     
     8     7.50e-05   5.57e-05     
     9     1.71e-05   8.25e-06     
    10     2.75e-06   2.63e-06     
    11     1.08e-06   4.00e-07     
    12     2.64e-07   2.13e-07     
 ------------------------------------------------------------------------------
                                   Orbital response converged.

 Computing density matrices... Done.
 CCSD calculation:   CPU 62.88 s  wall 18.36 s

 Transferring MO TPDM to AO TPDM
 Transferring g2_o1o1o1o1
 Transferring g2_o1o1o1v1
 Transferring g2_o1o1v1v1
 Transferring g2_o1v1o1v1
 Transferring g2_o1v1v1v1
 Transferring g2_v1v1v1v1
 Adding separable TPDM
 Computing TPDM gradient
 --------------------------------------------------------
 2e gradient
  Atom          X               Y               Z
 --------------------------------------------------------
    1        -16.490829       11.504052       -0.000000  
    2         -2.904567       -2.697782        0.000000  
    3          1.984356      -13.674761        0.000000  
    4         17.411040        4.868491       -0.000000  
 --------------------------------------------------------
 --------------------------------------------------------
 Final gradient
  Atom          X               Y               Z
 --------------------------------------------------------
    1        -16.490829       11.504052       -0.000000  
    2         -2.904567       -2.697782        0.000000  
    3          1.984356      -13.674761        0.000000  
    4         17.411040        4.868491       -0.000000  
 --------------------------------------------------------
 Analytic gradient from two-electron contribution:   CPU 51.24 s  wall 15.73 s

 Total ccman2 time:   CPU 123.61 s  wall 36.87 s


 --------------------------------------------------------------
             Orbital Energies (a.u.) and Symmetries
 --------------------------------------------------------------

 Alpha MOs, Restricted
 -- Occupied --                  
-104.86  -80.02  -15.65  -10.59   -8.06   -8.05   -7.56   -5.45
  1 A'    2 A'    3 A'    4 A'    5 A'    6 A'    7 A'    8 A'                 
 -5.450  -8.052  -5.451  -1.234  -1.032  -0.771  -0.600  -0.565
  9 A'    1 A"    2 A"   10 A'   11 A'   12 A'   13 A'   14 A'                 
 -0.459  -0.405  -0.533  -0.401
 15 A'   16 A'    3 A"    4 A"                                                 
 -- Virtual --                   
  0.050   0.066   0.079   0.094   0.106   0.144   0.168   0.182
 17 A'   18 A'   19 A'   20 A'   21 A'   22 A'   23 A'   24 A'                 
  0.208   0.225   0.241   0.306   0.344   0.380   0.493   0.542
 25 A'   26 A'   27 A'   28 A'   29 A'   30 A'   31 A'   32 A'                 
  0.602   0.632   0.787   0.849   0.895   1.045   1.087   1.151
 33 A'   34 A'   35 A'   36 A'   37 A'   38 A'   39 A'   40 A'                 
  1.164   1.272   1.287   1.353   1.506   1.691   1.826   1.946
 41 A'   42 A'   43 A'   44 A'   45 A'   46 A'   47 A'   48 A'                 
  2.277   2.396   2.528   2.677   2.854   2.941   3.058   4.333
 49 A'   50 A'   51 A'   52 A'   53 A'   54 A'   55 A'   56 A'                 
  4.496   7.573  10.324  14.810  14.904  26.721  27.116  36.677
 57 A'   58 A'   59 A'   60 A'   61 A'   62 A'   63 A'   64 A'                 
166.192 219.164   0.003   0.089   0.145   0.245   0.394   0.607
 65 A'   66 A'    5 A"    6 A"    7 A"    8 A"    9 A"   10 A"                 
  0.825   0.888   0.974   1.136   1.229   1.658   1.812   2.270
 11 A"   12 A"   13 A"   14 A"   15 A"   16 A"   17 A"   18 A"                 
  2.409   2.640   4.240  14.743  26.659
 19 A"   20 A"   21 A"   22 A"   23 A"                                         

 Beta MOs, Restricted
 -- Occupied --                  
-104.86  -80.02  -15.65  -10.59   -8.06   -8.05   -7.56   -5.45
  1 A'    2 A'    3 A'    4 A'    5 A'    6 A'    7 A'    8 A'                 
 -5.450  -8.052  -5.451  -1.234  -1.032  -0.771  -0.600  -0.565
  9 A'    1 A"    2 A"   10 A'   11 A'   12 A'   13 A'   14 A'                 
 -0.459  -0.405  -0.533  -0.401
 15 A'   16 A'    3 A"    4 A"                                                 
 -- Virtual --                   
  0.050   0.066   0.079   0.094   0.106   0.144   0.168   0.182
 17 A'   18 A'   19 A'   20 A'   21 A'   22 A'   23 A'   24 A'                 
  0.208   0.225   0.241   0.306   0.344   0.380   0.493   0.542
 25 A'   26 A'   27 A'   28 A'   29 A'   30 A'   31 A'   32 A'                 
  0.602   0.632   0.787   0.849   0.895   1.045   1.087   1.151
 33 A'   34 A'   35 A'   36 A'   37 A'   38 A'   39 A'   40 A'                 
  1.164   1.272   1.287   1.353   1.506   1.691   1.826   1.946
 41 A'   42 A'   43 A'   44 A'   45 A'   46 A'   47 A'   48 A'                 
  2.277   2.396   2.528   2.677   2.854   2.941   3.058   4.333
 49 A'   50 A'   51 A'   52 A'   53 A'   54 A'   55 A'   56 A'                 
  4.496   7.573  10.324  14.810  14.904  26.721  27.116  36.677
 57 A'   58 A'   59 A'   60 A'   61 A'   62 A'   63 A'   64 A'                 
166.192 219.164   0.003   0.089   0.145   0.245   0.394   0.607
 65 A'   66 A'    5 A"    6 A"    7 A"    8 A"    9 A"   10 A"                 
  0.825   0.888   0.974   1.136   1.229   1.658   1.812   2.270
 11 A"   12 A"   13 A"   14 A"   15 A"   16 A"   17 A"   18 A"                 
  2.409   2.640   4.240  14.743  26.659
 19 A"   20 A"   21 A"   22 A"   23 A"                                         
 --------------------------------------------------------------

          Ground-State Mulliken Net Atomic Charges

     Atom                 Charge (a.u.)
  ----------------------------------------
      1 P                     0.297181
      2 H                    -0.047161
      3 N                    -0.225525
      4 Cl                   -0.024495
  ----------------------------------------
  Sum of atomic charges =     0.000000

 -----------------------------------------------------------------
                    Cartesian Multipole Moments
 -----------------------------------------------------------------
    Charge (ESU x 10^10)
                 0.0000
    Dipole Moment (Debye)
         X       1.9900      Y      -1.0489      Z       0.0000
       Tot       2.2495
    Quadrupole Moments (Debye-Ang)
        XX     -28.0033     XY       0.8227     YY     -34.8360
        XZ       0.0000     YZ      -0.0000     ZZ     -31.3716
    Octopole Moments (Debye-Ang^2)
       XXX      -1.0414    XXY      -0.8443    XYY      -3.4719
       YYY      -1.6249    XXZ       0.0000    XYZ      -0.0000
       YYZ       0.0000    XZZ      -0.3086    YZZ      -0.1353
       ZZZ       0.0000
    Hexadecapole Moments (Debye-Ang^3)
      XXXX    -340.4690   XXXY       7.2159   XXYY     -74.4065
      XYYY       3.1587   YYYY     -78.6823   XXXZ       0.0000
      XXYZ      -0.0000   XYYZ       0.0000   YYYZ      -0.0000
      XXZZ     -67.1138   XYZZ       0.2003   YYZZ     -19.0843
      XZZZ       0.0000   YZZZ      -0.0000   ZZZZ     -38.9599
 -----------------------------------------------------------------
 DrvMan completing analytic gradient of the correlated energy
 Correlated dipole moment
            1
    1   0.7829356
    2  -0.4126549
    3   0.0000000
 Energy read as -855.665885967
 Full Analytical Gradient: (in a.u., or Hartree/Bohr)
             1             2             3             4
    1   -0.00161056    0.00228094    0.00462754   -0.00529792
    2   -0.00389195    0.00372747    0.00215798   -0.00199350
    3   -0.00000000   -0.00000000    0.00000000    0.00000000
 Gradient time:  CPU 0.87 s  wall 0.82 s
 Geometry Optimization Parameters
   NAtoms,    NIC,     NZ,  NCons,   NDum,   NFix, NCnnct, MaxDiis
        4      14       4       0       0       0       0       0


** GEOMETRY OPTIMIZATION IN DELOCALIZED INTERNAL COORDINATES **
   Searching for a Minimum

   Optimization Cycle:   1

                       Coordinates (Angstroms)
     ATOM                X               Y               Z
      1  P         1.4041328362   -0.2572752803    0.0000000000
      2  H         2.3184878073    0.8430689064    0.0000000000
      3  N         0.1212150261    0.7170968288    0.0000000000
      4  Cl       -1.4252344431   -0.1178598532    0.0000000000
   Point Group: cs    Number of degrees of freedom:     5


   Energy is   -855.665885967


 Attempting to Generate Delocalized Internal Coordinates

  5 Hessian modes will be used to form the next step
  Hessian Eigenvalues:
     0.160000    0.203181    0.250000    0.297764    0.491505

 Minimum Search - Taking Simple RFO Step
 Searching for Lamda that Minimizes Along All modes
 Value Taken    Lamda =  -0.00024221
 Step Taken.  Stepsize is  0.031978

                             Maximum     Tolerance    Cnvgd?
         Gradient           0.004720      0.000300      NO
         Displacement       0.022164      0.001200      NO
         Energy change     *********      0.000001      NO


 New Cartesian Coordinates Obtained by Inverse Iteration

 Displacement from previous Coordinates is:  0.039775
 ----------------------------------------------------------------
             Standard Nuclear Orientation (Angstroms)
    I     Atom           X                Y                Z
 ----------------------------------------------------------------
    1      P       1.3986955941    -0.2494588019     0.0000000000
    2      H       2.3169250718     0.8329430513     0.0000000000
    3      N       0.1159147330     0.7239665723     0.0000000000
    4      Cl     -1.4129341724    -0.1224202199     0.0000000000
 ----------------------------------------------------------------
 Molecular Point Group                 Cs    NOp =  2
 Largest Abelian Subgroup              Cs    NOp =  2
 Nuclear Repulsion Energy =   128.0948291172 hartrees
 There are       20 alpha and       20 beta electrons
 Applying Cartesian multipole field
    Component          Value
    ---------          -----
     (2,0,0)        1.00000E-11
     (0,2,0)        2.00000E-11
     (0,0,2)       -3.00000E-11
 Nucleus-field energy     =     0.0000000029 hartrees
 Requested basis set is 6-311++G(d,p)
 There are 37 shells and 89 basis functions
 A cutoff of  1.0D-14 yielded    661 shell pairs
 There are      3992 function pairs (      4280 Cartesian)
 Smallest overlap matrix eigenvalue = 1.56E-03
 Guess MOs from SCF MO coefficient file

 -----------------------------------------------------------------------
  General SCF calculation program by
  Eric Jon Sundstrom, Paul Horn, Yuezhi Mao, Dmitri Zuev, Alec White,
  David Stuck, Shaama M.S., Shane Yost, Joonho Lee, David Small,
  Daniel Levine, Susi Lehtola, Hugh Burton, Evgeny Epifanovsky
 -----------------------------------------------------------------------
 Hartree-Fock
 using 4 threads for integral computing
 -------------------------------------------------------
 OpenMP Integral computing Module                
 Release: version 2.0, May 2017, Q-Chem Inc. Pleasanton 
 -------------------------------------------------------
 A restricted SCF calculation will be
 performed using DIIS
 SCF converges when DIIS error is below 1.0e-08
 ---------------------------------------
  Cycle       Energy         DIIS error
 ---------------------------------------
    1    -855.1992737028      2.70e-04  
    2    -855.1993753454      8.79e-05  
    3    -855.1993866394      6.10e-05  
    4    -855.1993913819      1.67e-05  
    5    -855.1993923147      5.17e-06  
    6    -855.1993924378      1.91e-06  
    7    -855.1993924562      8.59e-07  
    8    -855.1993924597      2.86e-07  
    9    -855.1993924601      9.90e-08  
   10    -855.1993924601      3.18e-08  
   11    -855.1993924601      1.57e-08  
   12    -855.1993924601      4.63e-09  Convergence criterion met
 ---------------------------------------
 SCF time:   CPU 3.01s  wall 1.00s 
 SCF   energy in the final basis set =     -855.1993924601
 Total energy in the final basis set =     -855.1993924601


 ------------------------------------------------------------------------------

   CCMAN2: suite of methods based on coupled cluster
           and equation of motion theories.

   Components:
   * libvmm-1.3-trunk
     by Evgeny Epifanovsky, Ilya Kaliman.
   * libtensor-2.5-trunk
     by Evgeny Epifanovsky, Michael Wormit, Dmitry Zuev, Sam Manzer, 
        Ilya Kaliman.
   * libcc-2.5-trunk
     by Evgeny Epifanovsky, Arik Landau, Tomasz Kus, Kirill Khistyaev, 
        Dmitry Zuev, Prashant Manohar, Xintian Feng, Anna Krylov, 
        Matthew Goldey, Alec White, Thomas Jagau, Kaushik Nanda, 
        Anastasia Gunina, Alexander Kunitsa, Joonho Lee.

   CCMAN original authors:
   Anna I. Krylov, C. David Sherrill, Steven R. Gwaltney,
   Edward F. C. Byrd (2000)
   Sergey V. Levchenko, Lyudmila V. Slipchenko, Tao Wang,
   Ana-Maria C. Cristian (2003)
   Piotr A. Pieniazek, C. Melania Oana, Evgeny Epifanovsky (2007)
   Prashant Manohar (2009)

 ------------------------------------------------------------------------------


 Allocating and initializing 30808MB of RAM...
 Calculation will run on 4 cores.


 Alpha MOs, Restricted
 -- Occupied --                  
-104.86  -80.02  -15.65  -10.59   -8.06   -8.05   -8.05   -7.56
  1 A'    2 A'    3 A'    4 A'    5 A'    1 A"    6 A'    7 A'                 
 -5.450  -5.450  -5.449  -1.238  -1.032  -0.773  -0.602  -0.567
  8 A'    2 A"    9 A'   10 A'   11 A'   12 A'   13 A'   14 A'                 
 -0.535  -0.458  -0.405  -0.400
  3 A"   15 A'   16 A'    4 A"                                                 
 -- Virtual --                   
  0.003   0.050   0.067   0.080   0.089   0.095   0.106   0.144
  5 A"   17 A'   18 A'   19 A'    6 A"   20 A'   21 A'   22 A'                 
  0.145   0.170   0.185   0.208   0.225   0.241   0.245   0.306
  7 A"   23 A'   24 A'   25 A'   26 A'   27 A'    8 A"   28 A'                 
  0.344   0.380   0.395   0.494   0.542   0.604   0.606   0.633
 29 A'   30 A'    9 A"   31 A'   32 A'   33 A'   10 A"   34 A'                 
  0.788   0.825   0.848   0.889   0.895   0.975   1.046   1.089
 35 A'   11 A"   36 A'   12 A"   37 A'   13 A"   38 A'   39 A'                 
  1.135   1.152   1.162   1.228   1.273   1.288   1.358   1.504
 14 A"   40 A'   41 A'   15 A"   42 A'   43 A'   44 A'   45 A'                 
  1.662   1.692   1.813   1.823   1.946   2.272   2.291   2.402
 16 A"   46 A'   17 A"   47 A'   48 A'   18 A"   49 A'   50 A'                 
  2.410   2.535   2.641   2.679   2.856   2.940   3.061   4.240
 19 A"   51 A'   20 A"   52 A'   53 A'   54 A'   55 A'   21 A"                 
  4.336   4.498   7.578  10.326  14.744  14.814  14.906  26.660
 56 A'   57 A'   58 A'   59 A'   22 A"   60 A'   61 A'   23 A"                 
 26.723  27.116  36.679 166.199 219.166
 62 A'   63 A'   64 A'   65 A'   66 A'                                         

 Beta MOs, Restricted
 -- Occupied --                  
-104.86  -80.02  -15.65  -10.59   -8.06   -8.05   -8.05   -7.56
  1 A'    2 A'    3 A'    4 A'    5 A'    1 A"    6 A'    7 A'                 
 -5.450  -5.450  -5.449  -1.238  -1.032  -0.773  -0.602  -0.567
  8 A'    2 A"    9 A'   10 A'   11 A'   12 A'   13 A'   14 A'                 
 -0.535  -0.458  -0.405  -0.400
  3 A"   15 A'   16 A'    4 A"                                                 
 -- Virtual --                   
  0.003   0.050   0.067   0.080   0.089   0.095   0.106   0.144
  5 A"   17 A'   18 A'   19 A'    6 A"   20 A'   21 A'   22 A'                 
  0.145   0.170   0.185   0.208   0.225   0.241   0.245   0.306
  7 A"   23 A'   24 A'   25 A'   26 A'   27 A'    8 A"   28 A'                 
  0.344   0.380   0.395   0.494   0.542   0.604   0.606   0.633
 29 A'   30 A'    9 A"   31 A'   32 A'   33 A'   10 A"   34 A'                 
  0.788   0.825   0.848   0.889   0.895   0.975   1.046   1.089
 35 A'   11 A"   36 A'   12 A"   37 A'   13 A"   38 A'   39 A'                 
  1.135   1.152   1.162   1.228   1.273   1.288   1.358   1.504
 14 A"   40 A'   41 A'   15 A"   42 A'   43 A'   44 A'   45 A'                 
  1.662   1.692   1.813   1.823   1.946   2.272   2.291   2.402
 16 A"   46 A'   17 A"   47 A'   48 A'   18 A"   49 A'   50 A'                 
  2.410   2.535   2.641   2.679   2.856   2.940   3.061   4.240
 19 A"   51 A'   20 A"   52 A'   53 A'   54 A'   55 A'   21 A"                 
  4.336   4.498   7.578  10.326  14.744  14.814  14.906  26.660
 56 A'   57 A'   58 A'   59 A'   22 A"   60 A'   61 A'   23 A"                 
 26.723  27.116  36.679 166.199 219.166
 62 A'   63 A'   64 A'   65 A'   66 A'                                         

 Occupation and symmetry of molecular orbitals

 Point group: Cs (2 irreducible representations).

                           A'   A"    All 
 ------------------------------------------
 All molecular orbitals:
  - Alpha                  66   23    89  
  - Beta                   66   23    89  
 ------------------------------------------
 Alpha orbitals:
  - Frozen occupied        9    2     11  
  - Active occupied        7    2     9   
  - Active virtual         50   19    69  
  - Frozen virtual         0    0     0   
 ------------------------------------------
 Beta orbitals:
  - Frozen occupied        9    2     11  
  - Active occupied        7    2     9   
  - Active virtual         50   19    69  
  - Frozen virtual         0    0     0   
 ------------------------------------------

 Import integrals:   CPU 0.00 s  wall 0.00 s

 Import integrals:   CPU 6.08 s  wall 1.59 s

 MP2 amplitudes:   CPU 0.08 s  wall 0.07 s

Running a double precision version
           CCSD T amplitudes will be solved using DIIS.

           Start     Size      MaxIter   EConv     TConv     
           3         7         100       1.00e-07  1.00e-05  
 ------------------------------------------------------------------------------
           Energy (a.u.)   Ediff      Tdiff       Comment
 ------------------------------------------------------------------------------
          -855.64037659                           
     1    -855.64431621   3.94e-03   6.74e-01     
     2    -855.66286422   1.85e-02   1.01e-01     
     3    -855.66299475   1.31e-04   4.47e-02     
     4    -855.66520072   2.21e-03   1.28e-02     Switched to DIIS steps.
     5    -855.66599405   7.93e-04   1.24e-02     
     6    -855.66601486   2.08e-05   2.29e-03     
     7    -855.66601269   2.16e-06   1.08e-03     
     8    -855.66601559   2.90e-06   3.45e-04     
     9    -855.66601584   2.50e-07   1.66e-04     
    10    -855.66601592   8.41e-08   6.32e-05     
    11    -855.66601585   7.68e-08   3.26e-05     
    12    -855.66601589   3.97e-08   8.00e-06     
 ------------------------------------------------------------------------------
          -855.66601589                           CCSD T converged.

End of double precision
 SCF energy                 = -855.19939246
 MP2 energy                 = -855.64037659
 CCSD correlation energy     =   -0.46662343
 CCSD total energy           = -855.66601589

 CCSD  T1^2 = 0.0108  T2^2 = 0.2189  Leading amplitudes:

 Amplitude    Orbitals with energies
 -0.0387       4 (A") A                  ->    5 (A") A                   
              -0.3996                          0.0032                     
 -0.0387       4 (A") B                  ->    5 (A") B                   
              -0.3996                          0.0032                     
 -0.0169       4 (A") A                  ->    6 (A") A                   
              -0.3996                          0.0893                     
 -0.0169       4 (A") B                  ->    6 (A") B                   
              -0.3996                          0.0893                     

 Amplitude    Orbitals with energies
 -0.0988       4 (A") A      4 (A") B    ->    5 (A") A      5 (A") B     
              -0.3996       -0.3996            0.0032        0.0032       
  0.0988       4 (A") A      4 (A") B    ->    5 (A") B      5 (A") A     
              -0.3996       -0.3996            0.0032        0.0032       
  0.0988       4 (A") B      4 (A") A    ->    5 (A") A      5 (A") B     
              -0.3996       -0.3996            0.0032        0.0032       
 -0.0988       4 (A") B      4 (A") A    ->    5 (A") B      5 (A") A     
              -0.3996       -0.3996            0.0032        0.0032       

 Computing CCSD intemediates for later calculations in double precision
 Finished.

Running a double precision version
           CCSD Lambda amplitudes will be solved using DIIS.
           Start     Size      MaxIter   EConv     LConv     
           3         7         100       1.00e-07  1.00e-05  
 ------------------------------------------------------------------------------
            Enorm      Ldiff       Comment
 ------------------------------------------------------------------------------
     1     5.05e-02   3.96e-02     
     2     1.22e-02   5.36e-03     
     3     5.67e-03   2.44e-03     
     4     2.99e-03   1.32e-03     Switched to DIIS steps.
     5     1.05e-03   7.12e-04     
     6     4.55e-04   2.15e-04     
     7     1.76e-04   5.09e-05     
     8     7.29e-05   6.87e-07     
     9     2.78e-05   3.09e-06     
    10     1.23e-05   1.35e-06     
    11     4.72e-06   1.22e-07     
    12     2.45e-06   9.30e-08     
    13     1.15e-06   3.45e-08     
    14     4.99e-07   1.90e-08     
    15     2.47e-07   2.40e-08     
    16     1.06e-07   4.77e-09     
    17     5.37e-08   5.42e-09     
 ------------------------------------------------------------------------------
                                   CCSD Lambda converged.

 Computing density matrices in double precision...
           Orbital response amplitudes will be solved using DIIS.
           Start     Size      MaxIter   EConv     LConv     
           3         7         100       1.00e-06  1.00e-06  
 ------------------------------------------------------------------------------
            Enorm      Ldiff       Comment
 ------------------------------------------------------------------------------
     1     6.60e-02   7.96e-03     
     2     4.07e-02   1.84e-03     
     3     6.36e-02   9.59e-03     
     4     9.89e-03   1.83e-02     Switched to DIIS steps.
     5     2.02e-03   3.43e-03     
     6     8.94e-04   2.82e-04     
     7     3.21e-04   8.92e-05     
     8     7.39e-05   5.46e-05     
     9     1.68e-05   8.07e-06     
    10     2.68e-06   2.61e-06     
    11     1.05e-06   3.94e-07     
    12     2.39e-07   2.09e-07     
 ------------------------------------------------------------------------------
                                   Orbital response converged.

 Computing density matrices... Done.
 CCSD calculation:   CPU 61.28 s  wall 17.90 s

 Transferring MO TPDM to AO TPDM
 Transferring g2_o1o1o1o1
 Transferring g2_o1o1o1v1
 Transferring g2_o1o1v1v1
 Transferring g2_o1v1o1v1
 Transferring g2_o1v1v1v1
 Transferring g2_v1v1v1v1
 Adding separable TPDM
 Computing TPDM gradient
 --------------------------------------------------------
 2e gradient
  Atom          X               Y               Z
 --------------------------------------------------------
    1        -16.556900       11.428302       -0.000000  
    2         -2.958153       -2.644833       -0.000000  
    3          2.025530      -13.835468       -0.000000  
    4         17.489524        5.051999        0.000000  
 --------------------------------------------------------
 --------------------------------------------------------
 Final gradient
  Atom          X               Y               Z
 --------------------------------------------------------
    1        -16.556900       11.428302       -0.000000  
    2         -2.958153       -2.644833       -0.000000  
    3          2.025530      -13.835468       -0.000000  
    4         17.489524        5.051999        0.000000  
 --------------------------------------------------------
 Analytic gradient from two-electron contribution:   CPU 50.91 s  wall 15.72 s

 Total ccman2 time:   CPU 121.74 s  wall 36.29 s


 --------------------------------------------------------------
             Orbital Energies (a.u.) and Symmetries
 --------------------------------------------------------------

 Alpha MOs, Restricted
 -- Occupied --                  
-104.86  -80.02  -15.65  -10.59   -8.06   -8.05   -7.56   -5.45
  1 A'    2 A'    3 A'    4 A'    5 A'    6 A'    7 A'    8 A'                 
 -5.449  -8.052  -5.450  -1.238  -1.032  -0.773  -0.602  -0.567
  9 A'    1 A"    2 A"   10 A'   11 A'   12 A'   13 A'   14 A'                 
 -0.458  -0.405  -0.535  -0.400
 15 A'   16 A'    3 A"    4 A"                                                 
 -- Virtual --                   
  0.050   0.067   0.080   0.095   0.106   0.144   0.170   0.185
 17 A'   18 A'   19 A'   20 A'   21 A'   22 A'   23 A'   24 A'                 
  0.208   0.225   0.241   0.306   0.344   0.380   0.494   0.542
 25 A'   26 A'   27 A'   28 A'   29 A'   30 A'   31 A'   32 A'                 
  0.604   0.633   0.788   0.848   0.895   1.046   1.089   1.152
 33 A'   34 A'   35 A'   36 A'   37 A'   38 A'   39 A'   40 A'                 
  1.162   1.273   1.288   1.358   1.504   1.692   1.823   1.946
 41 A'   42 A'   43 A'   44 A'   45 A'   46 A'   47 A'   48 A'                 
  2.291   2.402   2.535   2.679   2.856   2.940   3.061   4.336
 49 A'   50 A'   51 A'   52 A'   53 A'   54 A'   55 A'   56 A'                 
  4.498   7.578  10.326  14.814  14.906  26.723  27.116  36.679
 57 A'   58 A'   59 A'   60 A'   61 A'   62 A'   63 A'   64 A'                 
166.199 219.166   0.003   0.089   0.145   0.245   0.395   0.606
 65 A'   66 A'    5 A"    6 A"    7 A"    8 A"    9 A"   10 A"                 
  0.825   0.889   0.975   1.135   1.228   1.662   1.813   2.272
 11 A"   12 A"   13 A"   14 A"   15 A"   16 A"   17 A"   18 A"                 
  2.410   2.641   4.240  14.744  26.660
 19 A"   20 A"   21 A"   22 A"   23 A"                                         

 Beta MOs, Restricted
 -- Occupied --                  
-104.86  -80.02  -15.65  -10.59   -8.06   -8.05   -7.56   -5.45
  1 A'    2 A'    3 A'    4 A'    5 A'    6 A'    7 A'    8 A'                 
 -5.449  -8.052  -5.450  -1.238  -1.032  -0.773  -0.602  -0.567
  9 A'    1 A"    2 A"   10 A'   11 A'   12 A'   13 A'   14 A'                 
 -0.458  -0.405  -0.535  -0.400
 15 A'   16 A'    3 A"    4 A"                                                 
 -- Virtual --                   
  0.050   0.067   0.080   0.095   0.106   0.144   0.170   0.185
 17 A'   18 A'   19 A'   20 A'   21 A'   22 A'   23 A'   24 A'                 
  0.208   0.225   0.241   0.306   0.344   0.380   0.494   0.542
 25 A'   26 A'   27 A'   28 A'   29 A'   30 A'   31 A'   32 A'                 
  0.604   0.633   0.788   0.848   0.895   1.046   1.089   1.152
 33 A'   34 A'   35 A'   36 A'   37 A'   38 A'   39 A'   40 A'                 
  1.162   1.273   1.288   1.358   1.504   1.692   1.823   1.946
 41 A'   42 A'   43 A'   44 A'   45 A'   46 A'   47 A'   48 A'                 
  2.291   2.402   2.535   2.679   2.856   2.940   3.061   4.336
 49 A'   50 A'   51 A'   52 A'   53 A'   54 A'   55 A'   56 A'                 
  4.498   7.578  10.326  14.814  14.906  26.723  27.116  36.679
 57 A'   58 A'   59 A'   60 A'   61 A'   62 A'   63 A'   64 A'                 
166.199 219.166   0.003   0.089   0.145   0.245   0.395   0.606
 65 A'   66 A'    5 A"    6 A"    7 A"    8 A"    9 A"   10 A"                 
  0.825   0.889   0.975   1.135   1.228   1.662   1.813   2.272
 11 A"   12 A"   13 A"   14 A"   15 A"   16 A"   17 A"   18 A"                 
  2.410   2.641   4.240  14.744  26.660
 19 A"   20 A"   21 A"   22 A"   23 A"                                         
 --------------------------------------------------------------

          Ground-State Mulliken Net Atomic Charges

     Atom                 Charge (a.u.)
  ----------------------------------------
      1 P                     0.299412
      2 H                    -0.048776
      3 N                    -0.229928
      4 Cl                   -0.020709
  ----------------------------------------
  Sum of atomic charges =    -0.000000

 -----------------------------------------------------------------
                    Cartesian Multipole Moments
 -----------------------------------------------------------------
    Charge (ESU x 10^10)
                -0.0000
    Dipole Moment (Debye)
         X       1.9715      Y      -1.0319      Z       0.0000
       Tot       2.2252
    Quadrupole Moments (Debye-Ang)
        XX     -27.9844     XY       0.8670     YY     -34.8572
        XZ      -0.0000     YZ       0.0000     ZZ     -31.3451
    Octopole Moments (Debye-Ang^2)
       XXX      -1.0921    XXY      -0.8898    XYY      -3.5811
       YYY      -1.8489    XXZ      -0.0000    XYZ      -0.0000
       YYZ      -0.0000    XZZ      -0.3740    YZZ      -0.1737
       ZZZ       0.0000
    Hexadecapole Moments (Debye-Ang^3)
      XXXX    -336.5701   XXXY       6.8201   XXYY     -73.6282
      XYYY       2.7151   YYYY     -78.8072   XXXZ      -0.0000
      XXYZ       0.0000   XYYZ      -0.0000   YYYZ       0.0000
      XXZZ     -66.3813   XYZZ       0.0684   YYZZ     -19.0881
      XZZZ      -0.0000   YZZZ       0.0000   ZZZZ     -38.9162
 -----------------------------------------------------------------
 DrvMan completing analytic gradient of the correlated energy
 Correlated dipole moment
            1
    1   0.7756349
    2  -0.4059927
    3   0.0000000
 Energy read as -855.666015887
 Full Analytical Gradient: (in a.u., or Hartree/Bohr)
             1             2             3             4
    1   -0.00034568   -0.00010058    0.00179539   -0.00134913
    2    0.00009004   -0.00016936    0.00120737   -0.00112805
    3   -0.00000000    0.00000000   -0.00000000    0.00000000
 Gradient time:  CPU 0.79 s  wall 0.81 s
 Geometry Optimization Parameters
   NAtoms,    NIC,     NZ,  NCons,   NDum,   NFix, NCnnct, MaxDiis
        4      14       4       0       0       0       0       0

 Cartesian Hessian Update
 Hessian Updated using BFGS Update


** GEOMETRY OPTIMIZATION IN DELOCALIZED INTERNAL COORDINATES **
   Searching for a Minimum

   Optimization Cycle:   2

                       Coordinates (Angstroms)
     ATOM                X               Y               Z
      1  P         1.3986955941   -0.2494588019    0.0000000000
      2  H         2.3169250718    0.8329430513    0.0000000000
      3  N         0.1159147330    0.7239665723    0.0000000000
      4  Cl       -1.4129341724   -0.1224202199    0.0000000000
   Point Group: cs    Number of degrees of freedom:     5


   Energy is   -855.666015887

 Hessian Updated using BFGS Update

  5 Hessian modes will be used to form the next step
  Hessian Eigenvalues:
     0.160131    0.194033    0.247225    0.292920    0.494414

 Minimum Search - Taking Simple RFO Step
 Searching for Lamda that Minimizes Along All modes
 Value Taken    Lamda =  -0.00001744
 Step Taken.  Stepsize is  0.008524

                             Maximum     Tolerance    Cnvgd?
         Gradient           0.001447      0.000300      NO
         Displacement       0.005829      0.001200      NO
         Energy change     -0.000130      0.000001      NO


 New Cartesian Coordinates Obtained by Inverse Iteration

 Displacement from previous Coordinates is:  0.008048
 ----------------------------------------------------------------
             Standard Nuclear Orientation (Angstroms)
    I     Atom           X                Y                Z
 ----------------------------------------------------------------
    1      P       1.3998703380    -0.2499494568     0.0000000000
    2      H       2.3159803935     0.8339629630     0.0000000000
    3      N       0.1149460884     0.7211565012     0.0000000000
    4      Cl     -1.4121955934    -0.1201394057     0.0000000000
 ----------------------------------------------------------------
 Molecular Point Group                 Cs    NOp =  2
 Largest Abelian Subgroup              Cs    NOp =  2
 Nuclear Repulsion Energy =   128.1622698799 hartrees
 There are       20 alpha and       20 beta electrons
 Applying Cartesian multipole field
    Component          Value
    ---------          -----
     (2,0,0)        1.00000E-11
     (0,2,0)        2.00000E-11
     (0,0,2)       -3.00000E-11
 Nucleus-field energy     =     0.0000000028 hartrees
 Requested basis set is 6-311++G(d,p)
 There are 37 shells and 89 basis functions
 A cutoff of  1.0D-14 yielded    661 shell pairs
 There are      3992 function pairs (      4280 Cartesian)
 Smallest overlap matrix eigenvalue = 1.55E-03
 Guess MOs from SCF MO coefficient file

 -----------------------------------------------------------------------
  General SCF calculation program by
  Eric Jon Sundstrom, Paul Horn, Yuezhi Mao, Dmitri Zuev, Alec White,
  David Stuck, Shaama M.S., Shane Yost, Joonho Lee, David Small,
  Daniel Levine, Susi Lehtola, Hugh Burton, Evgeny Epifanovsky
 -----------------------------------------------------------------------
 Hartree-Fock
 using 4 threads for integral computing
 -------------------------------------------------------
 OpenMP Integral computing Module                
 Release: version 2.0, May 2017, Q-Chem Inc. Pleasanton 
 -------------------------------------------------------
 A restricted SCF calculation will be
 performed using DIIS
 SCF converges when DIIS error is below 1.0e-08
 ---------------------------------------
  Cycle       Energy         DIIS error
 ---------------------------------------
    1    -855.1994769851      8.13e-05  
    2    -855.1994868987      2.49e-05  
    3    -855.1994880929      1.75e-05  
    4    -855.1994884527      4.53e-06  
    5    -855.1994885210      1.41e-06  
    6    -855.1994885299      4.82e-07  
    7    -855.1994885310      1.91e-07  
    8    -855.1994885312      8.33e-08  
    9    -855.1994885313      2.94e-08  
   10    -855.1994885313      7.25e-09  Convergence criterion met
 ---------------------------------------
 SCF time:   CPU 2.52s  wall 1.00s 
 SCF   energy in the final basis set =     -855.1994885313
 Total energy in the final basis set =     -855.1994885313


 ------------------------------------------------------------------------------

   CCMAN2: suite of methods based on coupled cluster
           and equation of motion theories.

   Components:
   * libvmm-1.3-trunk
     by Evgeny Epifanovsky, Ilya Kaliman.
   * libtensor-2.5-trunk
     by Evgeny Epifanovsky, Michael Wormit, Dmitry Zuev, Sam Manzer, 
        Ilya Kaliman.
   * libcc-2.5-trunk
     by Evgeny Epifanovsky, Arik Landau, Tomasz Kus, Kirill Khistyaev, 
        Dmitry Zuev, Prashant Manohar, Xintian Feng, Anna Krylov, 
        Matthew Goldey, Alec White, Thomas Jagau, Kaushik Nanda, 
        Anastasia Gunina, Alexander Kunitsa, Joonho Lee.

   CCMAN original authors:
   Anna I. Krylov, C. David Sherrill, Steven R. Gwaltney,
   Edward F. C. Byrd (2000)
   Sergey V. Levchenko, Lyudmila V. Slipchenko, Tao Wang,
   Ana-Maria C. Cristian (2003)
   Piotr A. Pieniazek, C. Melania Oana, Evgeny Epifanovsky (2007)
   Prashant Manohar (2009)

 ------------------------------------------------------------------------------


 Allocating and initializing 30808MB of RAM...
 Calculation will run on 4 cores.


 Alpha MOs, Restricted
 -- Occupied --                  
-104.86  -80.02  -15.65  -10.59   -8.06   -8.05   -8.05   -7.56
  1 A'    2 A'    3 A'    4 A'    5 A'    1 A"    6 A'    7 A'                 
 -5.450  -5.449  -5.449  -1.239  -1.032  -0.773  -0.603  -0.567
  8 A'    2 A"    9 A'   10 A'   11 A'   12 A'   13 A'   14 A'                 
 -0.536  -0.459  -0.405  -0.399
  3 A"   15 A'   16 A'    4 A"                                                 
 -- Virtual --                   
  0.003   0.050   0.067   0.080   0.089   0.095   0.106   0.144
  5 A"   17 A'   18 A'   19 A'    6 A"   20 A'   21 A'   22 A'                 
  0.145   0.170   0.185   0.208   0.225   0.241   0.245   0.306
  7 A"   23 A'   24 A'   25 A'   26 A'   27 A'    8 A"   28 A'                 
  0.344   0.380   0.395   0.494   0.542   0.604   0.606   0.633
 29 A'   30 A'    9 A"   31 A'   32 A'   33 A'   10 A"   34 A'                 
  0.788   0.825   0.848   0.889   0.895   0.975   1.047   1.089
 35 A'   11 A"   36 A'   12 A"   37 A'   13 A"   38 A'   39 A'                 
  1.134   1.152   1.162   1.228   1.274   1.287   1.360   1.503
 14 A"   40 A'   41 A'   15 A"   42 A'   43 A'   44 A'   45 A'                 
  1.663   1.693   1.813   1.824   1.947   2.273   2.292   2.402
 16 A"   46 A'   17 A"   47 A'   48 A'   18 A"   49 A'   50 A'                 
  2.410   2.538   2.641   2.679   2.857   2.941   3.061   4.241
 19 A"   51 A'   20 A"   52 A'   53 A'   54 A'   55 A'   21 A"                 
  4.336   4.499   7.578  10.327  14.744  14.814  14.906  26.660
 56 A'   57 A'   58 A'   59 A'   22 A"   60 A'   61 A'   23 A"                 
 26.723  27.116  36.679 166.199 219.167
 62 A'   63 A'   64 A'   65 A'   66 A'                                         

 Beta MOs, Restricted
 -- Occupied --                  
-104.86  -80.02  -15.65  -10.59   -8.06   -8.05   -8.05   -7.56
  1 A'    2 A'    3 A'    4 A'    5 A'    1 A"    6 A'    7 A'                 
 -5.450  -5.449  -5.449  -1.239  -1.032  -0.773  -0.603  -0.567
  8 A'    2 A"    9 A'   10 A'   11 A'   12 A'   13 A'   14 A'                 
 -0.536  -0.459  -0.405  -0.399
  3 A"   15 A'   16 A'    4 A"                                                 
 -- Virtual --                   
  0.003   0.050   0.067   0.080   0.089   0.095   0.106   0.144
  5 A"   17 A'   18 A'   19 A'    6 A"   20 A'   21 A'   22 A'                 
  0.145   0.170   0.185   0.208   0.225   0.241   0.245   0.306
  7 A"   23 A'   24 A'   25 A'   26 A'   27 A'    8 A"   28 A'                 
  0.344   0.380   0.395   0.494   0.542   0.604   0.606   0.633
 29 A'   30 A'    9 A"   31 A'   32 A'   33 A'   10 A"   34 A'                 
  0.788   0.825   0.848   0.889   0.895   0.975   1.047   1.089
 35 A'   11 A"   36 A'   12 A"   37 A'   13 A"   38 A'   39 A'                 
  1.134   1.152   1.162   1.228   1.274   1.287   1.360   1.503
 14 A"   40 A'   41 A'   15 A"   42 A'   43 A'   44 A'   45 A'                 
  1.663   1.693   1.813   1.824   1.947   2.273   2.292   2.402
 16 A"   46 A'   17 A"   47 A'   48 A'   18 A"   49 A'   50 A'                 
  2.410   2.538   2.641   2.679   2.857   2.941   3.061   4.241
 19 A"   51 A'   20 A"   52 A'   53 A'   54 A'   55 A'   21 A"                 
  4.336   4.499   7.578  10.327  14.744  14.814  14.906  26.660
 56 A'   57 A'   58 A'   59 A'   22 A"   60 A'   61 A'   23 A"                 
 26.723  27.116  36.679 166.199 219.167
 62 A'   63 A'   64 A'   65 A'   66 A'                                         

 Occupation and symmetry of molecular orbitals

 Point group: Cs (2 irreducible representations).

                           A'   A"    All 
 ------------------------------------------
 All molecular orbitals:
  - Alpha                  66   23    89  
  - Beta                   66   23    89  
 ------------------------------------------
 Alpha orbitals:
  - Frozen occupied        9    2     11  
  - Active occupied        7    2     9   
  - Active virtual         50   19    69  
  - Frozen virtual         0    0     0   
 ------------------------------------------
 Beta orbitals:
  - Frozen occupied        9    2     11  
  - Active occupied        7    2     9   
  - Active virtual         50   19    69  
  - Frozen virtual         0    0     0   
 ------------------------------------------

 Import integrals:   CPU 0.00 s  wall 0.00 s

 Import integrals:   CPU 6.09 s  wall 1.60 s

 MP2 amplitudes:   CPU 0.08 s  wall 0.07 s

Running a double precision version
           CCSD T amplitudes will be solved using DIIS.

           Start     Size      MaxIter   EConv     TConv     
           3         7         100       1.00e-07  1.00e-05  
 ------------------------------------------------------------------------------
           Energy (a.u.)   Ediff      Tdiff       Comment
 ------------------------------------------------------------------------------
          -855.64039816                           
     1    -855.64436927   3.97e-03   6.74e-01     
     2    -855.66287893   1.85e-02   1.01e-01     
     3    -855.66301753   1.39e-04   4.46e-02     
     4    -855.66521651   2.20e-03   1.28e-02     Switched to DIIS steps.
     5    -855.66600672   7.90e-04   1.23e-02     
     6    -855.66602730   2.06e-05   2.29e-03     
     7    -855.66602500   2.30e-06   1.08e-03     
     8    -855.66602785   2.85e-06   3.42e-04     
     9    -855.66602808   2.32e-07   1.65e-04     
    10    -855.66602817   8.56e-08   6.30e-05     
    11    -855.66602809   7.54e-08   3.24e-05     
    12    -855.66602813   3.93e-08   7.90e-06     
 ------------------------------------------------------------------------------
          -855.66602813                           CCSD T converged.

End of double precision
 SCF energy                 = -855.19948853
 MP2 energy                 = -855.64039816
 CCSD correlation energy     =   -0.46653960
 CCSD total energy           = -855.66602813

 CCSD  T1^2 = 0.0107  T2^2 = 0.2187  Leading amplitudes:

 Amplitude    Orbitals with energies
  0.0385       4 (A") A                  ->    5 (A") A                   
              -0.3991                          0.0033                     
  0.0385       4 (A") B                  ->    5 (A") B                   
              -0.3991                          0.0033                     
  0.0169       4 (A") A                  ->    6 (A") A                   
              -0.3991                          0.0893                     
  0.0169       4 (A") B                  ->    6 (A") B                   
              -0.3991                          0.0893                     

 Amplitude    Orbitals with energies
 -0.0992       4 (A") A      4 (A") B    ->    5 (A") A      5 (A") B     
              -0.3991       -0.3991            0.0033        0.0033       
  0.0992       4 (A") A      4 (A") B    ->    5 (A") B      5 (A") A     
              -0.3991       -0.3991            0.0033        0.0033       
  0.0992       4 (A") B      4 (A") A    ->    5 (A") A      5 (A") B     
              -0.3991       -0.3991            0.0033        0.0033       
 -0.0992       4 (A") B      4 (A") A    ->    5 (A") B      5 (A") A     
              -0.3991       -0.3991            0.0033        0.0033       

 Computing CCSD intemediates for later calculations in double precision
 Finished.

Running a double precision version
           CCSD Lambda amplitudes will be solved using DIIS.
           Start     Size      MaxIter   EConv     LConv     
           3         7         100       1.00e-07  1.00e-05  
 ------------------------------------------------------------------------------
            Enorm      Ldiff       Comment
 ------------------------------------------------------------------------------
     1     5.05e-02   3.96e-02     
     2     1.22e-02   5.35e-03     
     3     5.66e-03   2.43e-03     
     4     2.99e-03   1.32e-03     Switched to DIIS steps.
     5     1.05e-03   7.11e-04     
     6     4.53e-04   2.14e-04     
     7     1.75e-04   5.05e-05     
     8     7.26e-05   8.10e-07     
     9     2.76e-05   3.11e-06     
    10     1.22e-05   1.35e-06     
    11     4.68e-06   1.28e-07     
    12     2.42e-06   9.23e-08     
    13     1.14e-06   3.48e-08     
    14     4.92e-07   1.94e-08     
    15     2.43e-07   2.36e-08     
    16     1.05e-07   4.61e-09     
    17     5.31e-08   5.39e-09     
 ------------------------------------------------------------------------------
                                   CCSD Lambda converged.

 Computing density matrices in double precision...
           Orbital response amplitudes will be solved using DIIS.
           Start     Size      MaxIter   EConv     LConv     
           3         7         100       1.00e-06  1.00e-06  
 ------------------------------------------------------------------------------
            Enorm      Ldiff       Comment
 ------------------------------------------------------------------------------
     1     6.59e-02   7.95e-03     
     2     4.05e-02   2.03e-03     
     3     6.29e-02   9.40e-03     
     4     9.96e-03   1.79e-02     Switched to DIIS steps.
     5     2.03e-03   3.47e-03     
     6     9.01e-04   2.84e-04     
     7     3.22e-04   9.16e-05     
     8     7.39e-05   5.48e-05     
     9     1.68e-05   8.16e-06     
    10     2.67e-06   2.62e-06     
    11     1.05e-06   3.99e-07     
    12     2.30e-07   2.08e-07     
 ------------------------------------------------------------------------------
                                   Orbital response converged.

 Computing density matrices... Done.
 CCSD calculation:   CPU 61.83 s  wall 18.18 s

 Transferring MO TPDM to AO TPDM
 Transferring g2_o1o1o1o1
 Transferring g2_o1o1o1v1
 Transferring g2_o1o1v1v1
 Transferring g2_o1v1o1v1
 Transferring g2_o1v1v1v1
 Transferring g2_v1v1v1v1
 Adding separable TPDM
 Computing TPDM gradient
 --------------------------------------------------------
 2e gradient
  Atom          X               Y               Z
 --------------------------------------------------------
    1        -16.573839       11.415360       -0.000000  
    2         -2.952874       -2.650901        0.000000  
    3          2.002438      -13.808386        0.000000  
    4         17.524274        5.043927        0.000000  
 --------------------------------------------------------
 --------------------------------------------------------
 Final gradient
  Atom          X               Y               Z
 --------------------------------------------------------
    1        -16.573839       11.415360       -0.000000  
    2         -2.952874       -2.650901        0.000000  
    3          2.002438      -13.808386        0.000000  
    4         17.524274        5.043927        0.000000  
 --------------------------------------------------------
 Analytic gradient from two-electron contribution:   CPU 51.12 s  wall 15.57 s

 Total ccman2 time:   CPU 122.72 s  wall 36.49 s


 --------------------------------------------------------------
             Orbital Energies (a.u.) and Symmetries
 --------------------------------------------------------------

 Alpha MOs, Restricted
 -- Occupied --                  
-104.86  -80.02  -15.65  -10.59   -8.06   -8.05   -7.56   -5.45
  1 A'    2 A'    3 A'    4 A'    5 A'    6 A'    7 A'    8 A'                 
 -5.449  -8.053  -5.449  -1.239  -1.032  -0.773  -0.603  -0.567
  9 A'    1 A"    2 A"   10 A'   11 A'   12 A'   13 A'   14 A'                 
 -0.459  -0.405  -0.536  -0.399
 15 A'   16 A'    3 A"    4 A"                                                 
 -- Virtual --                   
  0.050   0.067   0.080   0.095   0.106   0.144   0.170   0.185
 17 A'   18 A'   19 A'   20 A'   21 A'   22 A'   23 A'   24 A'                 
  0.208   0.225   0.241   0.306   0.344   0.380   0.494   0.542
 25 A'   26 A'   27 A'   28 A'   29 A'   30 A'   31 A'   32 A'                 
  0.604   0.633   0.788   0.848   0.895   1.047   1.089   1.152
 33 A'   34 A'   35 A'   36 A'   37 A'   38 A'   39 A'   40 A'                 
  1.162   1.274   1.287   1.360   1.503   1.693   1.824   1.947
 41 A'   42 A'   43 A'   44 A'   45 A'   46 A'   47 A'   48 A'                 
  2.292   2.402   2.538   2.679   2.857   2.941   3.061   4.336
 49 A'   50 A'   51 A'   52 A'   53 A'   54 A'   55 A'   56 A'                 
  4.499   7.578  10.327  14.814  14.906  26.723  27.116  36.679
 57 A'   58 A'   59 A'   60 A'   61 A'   62 A'   63 A'   64 A'                 
166.199 219.167   0.003   0.089   0.145   0.245   0.395   0.606
 65 A'   66 A'    5 A"    6 A"    7 A"    8 A"    9 A"   10 A"                 
  0.825   0.889   0.975   1.134   1.228   1.663   1.813   2.273
 11 A"   12 A"   13 A"   14 A"   15 A"   16 A"   17 A"   18 A"                 
  2.410   2.641   4.241  14.744  26.660
 19 A"   20 A"   21 A"   22 A"   23 A"                                         

 Beta MOs, Restricted
 -- Occupied --                  
-104.86  -80.02  -15.65  -10.59   -8.06   -8.05   -7.56   -5.45
  1 A'    2 A'    3 A'    4 A'    5 A'    6 A'    7 A'    8 A'                 
 -5.449  -8.053  -5.449  -1.239  -1.032  -0.773  -0.603  -0.567
  9 A'    1 A"    2 A"   10 A'   11 A'   12 A'   13 A'   14 A'                 
 -0.459  -0.405  -0.536  -0.399
 15 A'   16 A'    3 A"    4 A"                                                 
 -- Virtual --                   
  0.050   0.067   0.080   0.095   0.106   0.144   0.170   0.185
 17 A'   18 A'   19 A'   20 A'   21 A'   22 A'   23 A'   24 A'                 
  0.208   0.225   0.241   0.306   0.344   0.380   0.494   0.542
 25 A'   26 A'   27 A'   28 A'   29 A'   30 A'   31 A'   32 A'                 
  0.604   0.633   0.788   0.848   0.895   1.047   1.089   1.152
 33 A'   34 A'   35 A'   36 A'   37 A'   38 A'   39 A'   40 A'                 
  1.162   1.274   1.287   1.360   1.503   1.693   1.824   1.947
 41 A'   42 A'   43 A'   44 A'   45 A'   46 A'   47 A'   48 A'                 
  2.292   2.402   2.538   2.679   2.857   2.941   3.061   4.336
 49 A'   50 A'   51 A'   52 A'   53 A'   54 A'   55 A'   56 A'                 
  4.499   7.578  10.327  14.814  14.906  26.723  27.116  36.679
 57 A'   58 A'   59 A'   60 A'   61 A'   62 A'   63 A'   64 A'                 
166.199 219.167   0.003   0.089   0.145   0.245   0.395   0.606
 65 A'   66 A'    5 A"    6 A"    7 A"    8 A"    9 A"   10 A"                 
  0.825   0.889   0.975   1.134   1.228   1.663   1.813   2.273
 11 A"   12 A"   13 A"   14 A"   15 A"   16 A"   17 A"   18 A"                 
  2.410   2.641   4.241  14.744  26.660
 19 A"   20 A"   21 A"   22 A"   23 A"                                         
 --------------------------------------------------------------

          Ground-State Mulliken Net Atomic Charges

     Atom                 Charge (a.u.)
  ----------------------------------------
      1 P                     0.298759
      2 H                    -0.048725
      3 N                    -0.229947
      4 Cl                   -0.020087
  ----------------------------------------
  Sum of atomic charges =     0.000000

 -----------------------------------------------------------------
                    Cartesian Multipole Moments
 -----------------------------------------------------------------
    Charge (ESU x 10^10)
                 0.0000
    Dipole Moment (Debye)
         X       1.9568      Y      -1.0304      Z      -0.0000
       Tot       2.2115
    Quadrupole Moments (Debye-Ang)
        XX     -27.9755     XY       0.8679     YY     -34.8585
        XZ       0.0000     YZ      -0.0000     ZZ     -31.3427
    Octopole Moments (Debye-Ang^2)
       XXX      -1.1998    XXY      -0.8739    XYY      -3.6092
       YYY      -1.8539    XXZ      -0.0000    XYZ       0.0000
       YYZ       0.0000    XZZ      -0.4119    YZZ      -0.1783
       ZZZ      -0.0000
    Hexadecapole Moments (Debye-Ang^3)
      XXXX    -336.5212   XXXY       7.0025   XXYY     -73.6528
      XYYY       2.8966   YYYY     -78.6594   XXXZ       0.0000
      XXYZ      -0.0000   XYYZ       0.0000   YYYZ      -0.0000
      XXZZ     -66.3901   XYZZ       0.1334   YYZZ     -19.0651
      XZZZ       0.0000   YZZZ      -0.0000   ZZZZ     -38.9200
 -----------------------------------------------------------------
 DrvMan completing analytic gradient of the correlated energy
 Correlated dipole moment
            1
    1   0.7698540
    2  -0.4053768
    3  -0.0000000
 Energy read as -855.666028134
 Full Analytical Gradient: (in a.u., or Hartree/Bohr)
             1             2             3             4
    1   -0.00001581   -0.00013895    0.00058769   -0.00043293
    2    0.00007146   -0.00019756    0.00058893   -0.00046284
    3    0.00000000   -0.00000000   -0.00000000   -0.00000000
 Gradient time:  CPU 0.86 s  wall 0.81 s
 Geometry Optimization Parameters
   NAtoms,    NIC,     NZ,  NCons,   NDum,   NFix, NCnnct, MaxDiis
        4      14       4       0       0       0       0       0

 Cartesian Hessian Update
 Hessian Updated using BFGS Update


** GEOMETRY OPTIMIZATION IN DELOCALIZED INTERNAL COORDINATES **
   Searching for a Minimum

   Optimization Cycle:   3

                       Coordinates (Angstroms)
     ATOM                X               Y               Z
      1  P         1.3998703380   -0.2499494568    0.0000000000
      2  H         2.3159803935    0.8339629630    0.0000000000
      3  N         0.1149460884    0.7211565012    0.0000000000
      4  Cl       -1.4121955934   -0.1201394057    0.0000000000
   Point Group: cs    Number of degrees of freedom:     5


   Energy is   -855.666028134

 Hessian Updated using BFGS Update

  5 Hessian modes will be used to form the next step
  Hessian Eigenvalues:
     0.138460    0.163011    0.213025    0.278840    0.494943

 Minimum Search - Taking Simple RFO Step
 Searching for Lamda that Minimizes Along All modes
 Value Taken    Lamda =  -0.00000563
 Step Taken.  Stepsize is  0.006207

                             Maximum     Tolerance    Cnvgd?
         Gradient           0.000558      0.000300      NO
         Displacement       0.003874      0.001200      NO
         Energy change     -0.000012      0.000001      NO


 New Cartesian Coordinates Obtained by Inverse Iteration

 Displacement from previous Coordinates is:  0.007469
 ----------------------------------------------------------------
             Standard Nuclear Orientation (Angstroms)
    I     Atom           X                Y                Z
 ----------------------------------------------------------------
    1      P       1.4010532630    -0.2505732751     0.0000000000
    2      H       2.3155854563     0.8353005869     0.0000000000
    3      N       0.1144552862     0.7184220156     0.0000000000
    4      Cl     -1.4124927790    -0.1181187256     0.0000000000
 ----------------------------------------------------------------
 Molecular Point Group                 Cs    NOp =  2
 Largest Abelian Subgroup              Cs    NOp =  2
 Nuclear Repulsion Energy =   128.1826657395 hartrees
 There are       20 alpha and       20 beta electrons
 Applying Cartesian multipole field
    Component          Value
    ---------          -----
     (2,0,0)        1.00000E-11
     (0,2,0)        2.00000E-11
     (0,0,2)       -3.00000E-11
 Nucleus-field energy     =     0.0000000028 hartrees
 Requested basis set is 6-311++G(d,p)
 There are 37 shells and 89 basis functions
 A cutoff of  1.0D-14 yielded    661 shell pairs
 There are      3992 function pairs (      4280 Cartesian)
 Smallest overlap matrix eigenvalue = 1.55E-03
 Guess MOs from SCF MO coefficient file

 -----------------------------------------------------------------------
  General SCF calculation program by
  Eric Jon Sundstrom, Paul Horn, Yuezhi Mao, Dmitri Zuev, Alec White,
  David Stuck, Shaama M.S., Shane Yost, Joonho Lee, David Small,
  Daniel Levine, Susi Lehtola, Hugh Burton, Evgeny Epifanovsky
 -----------------------------------------------------------------------
 Hartree-Fock
 using 4 threads for integral computing
 -------------------------------------------------------
 OpenMP Integral computing Module                
 Release: version 2.0, May 2017, Q-Chem Inc. Pleasanton 
 -------------------------------------------------------
 A restricted SCF calculation will be
 performed using DIIS
 SCF converges when DIIS error is below 1.0e-08
 ---------------------------------------
  Cycle       Energy         DIIS error
 ---------------------------------------
    1    -855.1995439026      6.27e-05  
    2    -855.1995502464      1.94e-05  
    3    -855.1995511164      1.28e-05  
    4    -855.1995513236      3.81e-06  
    5    -855.1995513712      9.62e-07  
    6    -855.1995513751      3.07e-07  
    7    -855.1995513755      1.25e-07  
    8    -855.1995513756      6.33e-08  
    9    -855.1995513756      2.40e-08  
   10    -855.1995513756      5.55e-09  Convergence criterion met
 ---------------------------------------
 SCF time:   CPU 2.54s  wall 0.00s 
 SCF   energy in the final basis set =     -855.1995513756
 Total energy in the final basis set =     -855.1995513756


 ------------------------------------------------------------------------------

   CCMAN2: suite of methods based on coupled cluster
           and equation of motion theories.

   Components:
   * libvmm-1.3-trunk
     by Evgeny Epifanovsky, Ilya Kaliman.
   * libtensor-2.5-trunk
     by Evgeny Epifanovsky, Michael Wormit, Dmitry Zuev, Sam Manzer, 
        Ilya Kaliman.
   * libcc-2.5-trunk
     by Evgeny Epifanovsky, Arik Landau, Tomasz Kus, Kirill Khistyaev, 
        Dmitry Zuev, Prashant Manohar, Xintian Feng, Anna Krylov, 
        Matthew Goldey, Alec White, Thomas Jagau, Kaushik Nanda, 
        Anastasia Gunina, Alexander Kunitsa, Joonho Lee.

   CCMAN original authors:
   Anna I. Krylov, C. David Sherrill, Steven R. Gwaltney,
   Edward F. C. Byrd (2000)
   Sergey V. Levchenko, Lyudmila V. Slipchenko, Tao Wang,
   Ana-Maria C. Cristian (2003)
   Piotr A. Pieniazek, C. Melania Oana, Evgeny Epifanovsky (2007)
   Prashant Manohar (2009)

 ------------------------------------------------------------------------------


 Allocating and initializing 30808MB of RAM...
 Calculation will run on 4 cores.


 Alpha MOs, Restricted
 -- Occupied --                  
-104.86  -80.02  -15.65  -10.59   -8.06   -8.05   -8.05   -7.56
  1 A'    2 A'    3 A'    4 A'    5 A'    1 A"    6 A'    7 A'                 
 -5.450  -5.449  -5.449  -1.239  -1.032  -0.773  -0.603  -0.567
  8 A'    2 A"    9 A'   10 A'   11 A'   12 A'   13 A'   14 A'                 
 -0.536  -0.459  -0.404  -0.399
  3 A"   15 A'   16 A'    4 A"                                                 
 -- Virtual --                   
  0.003   0.050   0.067   0.080   0.089   0.095   0.106   0.144
  5 A"   17 A'   18 A'   19 A'    6 A"   20 A'   21 A'   22 A'                 
  0.144   0.170   0.186   0.208   0.225   0.241   0.245   0.306
  7 A"   23 A'   24 A'   25 A'   26 A'   27 A'    8 A"   28 A'                 
  0.344   0.380   0.395   0.493   0.542   0.604   0.606   0.633
 29 A'   30 A'    9 A"   31 A'   32 A'   33 A'   10 A"   34 A'                 
  0.788   0.825   0.849   0.889   0.895   0.975   1.047   1.089
 35 A'   11 A"   36 A'   12 A"   37 A'   13 A"   38 A'   39 A'                 
  1.134   1.151   1.162   1.228   1.275   1.287   1.361   1.502
 14 A"   40 A'   41 A'   15 A"   42 A'   43 A'   44 A'   45 A'                 
  1.663   1.693   1.813   1.824   1.947   2.273   2.291   2.402
 16 A"   46 A'   17 A"   47 A'   48 A'   18 A"   49 A'   50 A'                 
  2.409   2.540   2.641   2.679   2.857   2.941   3.061   4.241
 19 A"   51 A'   20 A"   52 A'   53 A'   54 A'   55 A'   21 A"                 
  4.337   4.500   7.578  10.327  14.744  14.814  14.906  26.660
 56 A'   57 A'   58 A'   59 A'   22 A"   60 A'   61 A'   23 A"                 
 26.723  27.115  36.679 166.199 219.167
 62 A'   63 A'   64 A'   65 A'   66 A'                                         

 Beta MOs, Restricted
 -- Occupied --                  
-104.86  -80.02  -15.65  -10.59   -8.06   -8.05   -8.05   -7.56
  1 A'    2 A'    3 A'    4 A'    5 A'    1 A"    6 A'    7 A'                 
 -5.450  -5.449  -5.449  -1.239  -1.032  -0.773  -0.603  -0.567
  8 A'    2 A"    9 A'   10 A'   11 A'   12 A'   13 A'   14 A'                 
 -0.536  -0.459  -0.404  -0.399
  3 A"   15 A'   16 A'    4 A"                                                 
 -- Virtual --                   
  0.003   0.050   0.067   0.080   0.089   0.095   0.106   0.144
  5 A"   17 A'   18 A'   19 A'    6 A"   20 A'   21 A'   22 A'                 
  0.144   0.170   0.186   0.208   0.225   0.241   0.245   0.306
  7 A"   23 A'   24 A'   25 A'   26 A'   27 A'    8 A"   28 A'                 
  0.344   0.380   0.395   0.493   0.542   0.604   0.606   0.633
 29 A'   30 A'    9 A"   31 A'   32 A'   33 A'   10 A"   34 A'                 
  0.788   0.825   0.849   0.889   0.895   0.975   1.047   1.089
 35 A'   11 A"   36 A'   12 A"   37 A'   13 A"   38 A'   39 A'                 
  1.134   1.151   1.162   1.228   1.275   1.287   1.361   1.502
 14 A"   40 A'   41 A'   15 A"   42 A'   43 A'   44 A'   45 A'                 
  1.663   1.693   1.813   1.824   1.947   2.273   2.291   2.402
 16 A"   46 A'   17 A"   47 A'   48 A'   18 A"   49 A'   50 A'                 
  2.409   2.540   2.641   2.679   2.857   2.941   3.061   4.241
 19 A"   51 A'   20 A"   52 A'   53 A'   54 A'   55 A'   21 A"                 
  4.337   4.500   7.578  10.327  14.744  14.814  14.906  26.660
 56 A'   57 A'   58 A'   59 A'   22 A"   60 A'   61 A'   23 A"                 
 26.723  27.115  36.679 166.199 219.167
 62 A'   63 A'   64 A'   65 A'   66 A'                                         

 Occupation and symmetry of molecular orbitals

 Point group: Cs (2 irreducible representations).

                           A'   A"    All 
 ------------------------------------------
 All molecular orbitals:
  - Alpha                  66   23    89  
  - Beta                   66   23    89  
 ------------------------------------------
 Alpha orbitals:
  - Frozen occupied        9    2     11  
  - Active occupied        7    2     9   
  - Active virtual         50   19    69  
  - Frozen virtual         0    0     0   
 ------------------------------------------
 Beta orbitals:
  - Frozen occupied        9    2     11  
  - Active occupied        7    2     9   
  - Active virtual         50   19    69  
  - Frozen virtual         0    0     0   
 ------------------------------------------

 Import integrals:   CPU 0.00 s  wall 0.00 s

 Import integrals:   CPU 6.11 s  wall 1.65 s

 MP2 amplitudes:   CPU 0.08 s  wall 0.07 s

Running a double precision version
           CCSD T amplitudes will be solved using DIIS.

           Start     Size      MaxIter   EConv     TConv     
           3         7         100       1.00e-07  1.00e-05  
 ------------------------------------------------------------------------------
           Energy (a.u.)   Ediff      Tdiff       Comment
 ------------------------------------------------------------------------------
          -855.64039969                           
     1    -855.64439832   4.00e-03   6.74e-01     
     2    -855.66288177   1.85e-02   1.01e-01     
     3    -855.66302706   1.45e-04   4.46e-02     
     4    -855.66522157   2.19e-03   1.28e-02     Switched to DIIS steps.
     5    -855.66600976   7.88e-04   1.23e-02     
     6    -855.66603023   2.05e-05   2.29e-03     
     7    -855.66602785   2.38e-06   1.08e-03     
     8    -855.66603068   2.82e-06   3.41e-04     
     9    -855.66603090   2.23e-07   1.64e-04     
    10    -855.66603099   8.73e-08   6.29e-05     
    11    -855.66603091   7.46e-08   3.22e-05     
    12    -855.66603095   3.92e-08   7.86e-06     
 ------------------------------------------------------------------------------
          -855.66603095                           CCSD T converged.

End of double precision
 SCF energy                 = -855.19955138
 MP2 energy                 = -855.64039969
 CCSD correlation energy     =   -0.46647958
 CCSD total energy           = -855.66603095

 CCSD  T1^2 = 0.0107  T2^2 = 0.2186  Leading amplitudes:

 Amplitude    Orbitals with energies
  0.0384       4 (A") A                  ->    5 (A") A                   
              -0.3989                          0.0034                     
  0.0384       4 (A") B                  ->    5 (A") B                   
              -0.3989                          0.0034                     
 -0.0168       4 (A") A                  ->    6 (A") A                   
              -0.3989                          0.0894                     
 -0.0168       4 (A") B                  ->    6 (A") B                   
              -0.3989                          0.0894                     

 Amplitude    Orbitals with energies
 -0.0994       4 (A") A      4 (A") B    ->    5 (A") A      5 (A") B     
              -0.3989       -0.3989            0.0034        0.0034       
  0.0994       4 (A") A      4 (A") B    ->    5 (A") B      5 (A") A     
              -0.3989       -0.3989            0.0034        0.0034       
  0.0994       4 (A") B      4 (A") A    ->    5 (A") A      5 (A") B     
              -0.3989       -0.3989            0.0034        0.0034       
 -0.0994       4 (A") B      4 (A") A    ->    5 (A") B      5 (A") A     
              -0.3989       -0.3989            0.0034        0.0034       

 Computing CCSD intemediates for later calculations in double precision
 Finished.

Running a double precision version
           CCSD Lambda amplitudes will be solved using DIIS.
           Start     Size      MaxIter   EConv     LConv     
           3         7         100       1.00e-07  1.00e-05  
 ------------------------------------------------------------------------------
            Enorm      Ldiff       Comment
 ------------------------------------------------------------------------------
     1     5.05e-02   3.95e-02     
     2     1.22e-02   5.35e-03     
     3     5.66e-03   2.43e-03     
     4     2.99e-03   1.32e-03     Switched to DIIS steps.
     5     1.05e-03   7.10e-04     
     6     4.52e-04   2.13e-04     
     7     1.75e-04   5.02e-05     
     8     7.24e-05   8.94e-07     
     9     2.76e-05   3.13e-06     
    10     1.21e-05   1.36e-06     
    11     4.67e-06   1.31e-07     
    12     2.42e-06   9.08e-08     
    13     1.14e-06   3.44e-08     
    14     4.88e-07   2.00e-08     
    15     2.41e-07   2.34e-08     
    16     1.04e-07   4.55e-09     
    17     5.29e-08   5.40e-09     
 ------------------------------------------------------------------------------
                                   CCSD Lambda converged.

 Computing density matrices in double precision...
           Orbital response amplitudes will be solved using DIIS.
           Start     Size      MaxIter   EConv     LConv     
           3         7         100       1.00e-06  1.00e-06  
 ------------------------------------------------------------------------------
            Enorm      Ldiff       Comment
 ------------------------------------------------------------------------------
     1     6.59e-02   7.95e-03     
     2     4.03e-02   2.15e-03     
     3     6.24e-02   9.27e-03     
     4     1.00e-02   1.76e-02     Switched to DIIS steps.
     5     2.04e-03   3.49e-03     
     6     9.05e-04   2.84e-04     
     7     3.22e-04   9.30e-05     
     8     7.39e-05   5.50e-05     
     9     1.68e-05   8.22e-06     
    10     2.67e-06   2.62e-06     
    11     1.05e-06   4.02e-07     
    12     2.26e-07   2.07e-07     
 ------------------------------------------------------------------------------
                                   Orbital response converged.

 Computing density matrices... Done.
 CCSD calculation:   CPU 62.26 s  wall 18.20 s

 Transferring MO TPDM to AO TPDM
 Transferring g2_o1o1o1o1
 Transferring g2_o1o1o1v1
 Transferring g2_o1o1v1v1
 Transferring g2_o1v1o1v1
 Transferring g2_o1v1v1v1
 Transferring g2_v1v1v1v1
 Adding separable TPDM
 Computing TPDM gradient
 --------------------------------------------------------
 2e gradient
  Atom          X               Y               Z
 --------------------------------------------------------
    1        -16.585713       11.406075       -0.000000  
    2         -2.947340       -2.657023        0.000000  
    3          1.985536      -13.775429        0.000000  
    4         17.547516        5.026377       -0.000000  
 --------------------------------------------------------
 --------------------------------------------------------
 Final gradient
  Atom          X               Y               Z
 --------------------------------------------------------
    1        -16.585713       11.406075       -0.000000  
    2         -2.947340       -2.657023        0.000000  
    3          1.985536      -13.775429        0.000000  
    4         17.547516        5.026377       -0.000000  
 --------------------------------------------------------
 Analytic gradient from two-electron contribution:   CPU 50.88 s  wall 15.83 s

 Total ccman2 time:   CPU 122.45 s  wall 36.70 s


 --------------------------------------------------------------
             Orbital Energies (a.u.) and Symmetries
 --------------------------------------------------------------

 Alpha MOs, Restricted
 -- Occupied --                  
-104.86  -80.02  -15.65  -10.59   -8.06   -8.05   -7.56   -5.45
  1 A'    2 A'    3 A'    4 A'    5 A'    6 A'    7 A'    8 A'                 
 -5.449  -8.053  -5.449  -1.239  -1.032  -0.773  -0.603  -0.567
  9 A'    1 A"    2 A"   10 A'   11 A'   12 A'   13 A'   14 A'                 
 -0.459  -0.404  -0.536  -0.399
 15 A'   16 A'    3 A"    4 A"                                                 
 -- Virtual --                   
  0.050   0.067   0.080   0.095   0.106   0.144   0.170   0.186
 17 A'   18 A'   19 A'   20 A'   21 A'   22 A'   23 A'   24 A'                 
  0.208   0.225   0.241   0.306   0.344   0.380   0.493   0.542
 25 A'   26 A'   27 A'   28 A'   29 A'   30 A'   31 A'   32 A'                 
  0.604   0.633   0.788   0.849   0.895   1.047   1.089   1.151
 33 A'   34 A'   35 A'   36 A'   37 A'   38 A'   39 A'   40 A'                 
  1.162   1.275   1.287   1.361   1.502   1.693   1.824   1.947
 41 A'   42 A'   43 A'   44 A'   45 A'   46 A'   47 A'   48 A'                 
  2.291   2.402   2.540   2.679   2.857   2.941   3.061   4.337
 49 A'   50 A'   51 A'   52 A'   53 A'   54 A'   55 A'   56 A'                 
  4.500   7.578  10.327  14.814  14.906  26.723  27.115  36.679
 57 A'   58 A'   59 A'   60 A'   61 A'   62 A'   63 A'   64 A'                 
166.199 219.167   0.003   0.089   0.144   0.245   0.395   0.606
 65 A'   66 A'    5 A"    6 A"    7 A"    8 A"    9 A"   10 A"                 
  0.825   0.889   0.975   1.134   1.228   1.663   1.813   2.273
 11 A"   12 A"   13 A"   14 A"   15 A"   16 A"   17 A"   18 A"                 
  2.409   2.641   4.241  14.744  26.660
 19 A"   20 A"   21 A"   22 A"   23 A"                                         

 Beta MOs, Restricted
 -- Occupied --                  
-104.86  -80.02  -15.65  -10.59   -8.06   -8.05   -7.56   -5.45
  1 A'    2 A'    3 A'    4 A'    5 A'    6 A'    7 A'    8 A'                 
 -5.449  -8.053  -5.449  -1.239  -1.032  -0.773  -0.603  -0.567
  9 A'    1 A"    2 A"   10 A'   11 A'   12 A'   13 A'   14 A'                 
 -0.459  -0.404  -0.536  -0.399
 15 A'   16 A'    3 A"    4 A"                                                 
 -- Virtual --                   
  0.050   0.067   0.080   0.095   0.106   0.144   0.170   0.186
 17 A'   18 A'   19 A'   20 A'   21 A'   22 A'   23 A'   24 A'                 
  0.208   0.225   0.241   0.306   0.344   0.380   0.493   0.542
 25 A'   26 A'   27 A'   28 A'   29 A'   30 A'   31 A'   32 A'                 
  0.604   0.633   0.788   0.849   0.895   1.047   1.089   1.151
 33 A'   34 A'   35 A'   36 A'   37 A'   38 A'   39 A'   40 A'                 
  1.162   1.275   1.287   1.361   1.502   1.693   1.824   1.947
 41 A'   42 A'   43 A'   44 A'   45 A'   46 A'   47 A'   48 A'                 
  2.291   2.402   2.540   2.679   2.857   2.941   3.061   4.337
 49 A'   50 A'   51 A'   52 A'   53 A'   54 A'   55 A'   56 A'                 
  4.500   7.578  10.327  14.814  14.906  26.723  27.115  36.679
 57 A'   58 A'   59 A'   60 A'   61 A'   62 A'   63 A'   64 A'                 
166.199 219.167   0.003   0.089   0.144   0.245   0.395   0.606
 65 A'   66 A'    5 A"    6 A"    7 A"    8 A"    9 A"   10 A"                 
  0.825   0.889   0.975   1.134   1.228   1.663   1.813   2.273
 11 A"   12 A"   13 A"   14 A"   15 A"   16 A"   17 A"   18 A"                 
  2.409   2.641   4.241  14.744  26.660
 19 A"   20 A"   21 A"   22 A"   23 A"                                         
 --------------------------------------------------------------

          Ground-State Mulliken Net Atomic Charges

     Atom                 Charge (a.u.)
  ----------------------------------------
      1 P                     0.298127
      2 H                    -0.048592
      3 N                    -0.229805
      4 Cl                   -0.019730
  ----------------------------------------
  Sum of atomic charges =    -0.000000

 -----------------------------------------------------------------
                    Cartesian Multipole Moments
 -----------------------------------------------------------------
    Charge (ESU x 10^10)
                -0.0000
    Dipole Moment (Debye)
         X       1.9461      Y      -1.0294      Z      -0.0000
       Tot       2.2016
    Quadrupole Moments (Debye-Ang)
        XX     -27.9684     XY       0.8675     YY     -34.8589
        XZ      -0.0000     YZ      -0.0000     ZZ     -31.3417
    Octopole Moments (Debye-Ang^2)
       XXX      -1.2754    XXY      -0.8576    XYY      -3.6231
       YYY      -1.8479    XXZ       0.0000    XYZ       0.0000
       YYZ      -0.0000    XZZ      -0.4344    YZZ      -0.1806
       ZZZ      -0.0000
    Hexadecapole Moments (Debye-Ang^3)
      XXXX    -336.7242   XXXY       7.1612   XXYY     -73.7229
      XYYY       3.0522   YYYY     -78.5240   XXXZ       0.0000
      XXYZ      -0.0000   XYYZ      -0.0000   YYYZ      -0.0000
      XXZZ     -66.4425   XYZZ       0.1882   YYZZ     -19.0447
      XZZZ      -0.0000   YZZZ      -0.0000   ZZZZ     -38.9238
 -----------------------------------------------------------------
 DrvMan completing analytic gradient of the correlated energy
 Correlated dipole moment
            1
    1   0.7656365
    2  -0.4050097
    3  -0.0000000
 Energy read as -855.666030952
 Full Analytical Gradient: (in a.u., or Hartree/Bohr)
             1             2             3             4
    1    0.00006721    0.00000272   -0.00008158    0.00001165
    2   -0.00002929   -0.00001541    0.00004270    0.00000199
    3    0.00000000   -0.00000000    0.00000000   -0.00000000
 Gradient time:  CPU 0.73 s  wall 0.75 s
 Geometry Optimization Parameters
   NAtoms,    NIC,     NZ,  NCons,   NDum,   NFix, NCnnct, MaxDiis
        4      14       4       0       0       0       0       0

 Cartesian Hessian Update
 Hessian Updated using BFGS Update


** GEOMETRY OPTIMIZATION IN DELOCALIZED INTERNAL COORDINATES **
   Searching for a Minimum

   Optimization Cycle:   4

                       Coordinates (Angstroms)
     ATOM                X               Y               Z
      1  P         1.4010532630   -0.2505732751    0.0000000000
      2  H         2.3155854563    0.8353005869    0.0000000000
      3  N         0.1144552862    0.7184220156    0.0000000000
      4  Cl       -1.4124927790   -0.1181187256    0.0000000000
   Point Group: cs    Number of degrees of freedom:     5


   Energy is   -855.666030952

 Hessian Updated using BFGS Update

  5 Hessian modes will be used to form the next step
  Hessian Eigenvalues:
     0.140523    0.161275    0.212065    0.277241    0.498004

 Minimum Search - Taking Simple RFO Step
 Searching for Lamda that Minimizes Along All modes
 Value Taken    Lamda =   0.00000000
 Step Taken.  Stepsize is  0.000272

                             Maximum     Tolerance    Cnvgd?
         Gradient           0.000066      0.000300     YES
         Displacement       0.000194      0.001200     YES
         Energy change     -0.000003      0.000001      NO


                       Distance Matrix (Angstroms)
             P (  1)   H (  2)   N (  3)
   H (  2)  1.419680
   N (  3)  1.610679  2.204231
   Cl(  4)  2.816662  3.848061  1.741083

 Final energy is   -855.66603095189328     


 ******************************
 **  OPTIMIZATION CONVERGED  **
 ******************************

                       Coordinates (Angstroms)
     ATOM                X               Y               Z
      1  P         1.4010532630   -0.2505732751    0.0000000000
      2  H         2.3155854563    0.8353005869    0.0000000000
      3  N         0.1144552862    0.7184220156    0.0000000000
      4  Cl       -1.4124927790   -0.1181187256    0.0000000000

Z-matrix Print:
$molecule
0 1
P 
H  1 1.419680
N  1 1.610679 2 93.119306
Cl 3 1.741083 1 114.298742 2 -180.000000 0
$end


 --------------------------------------------------------------
             Orbital Energies (a.u.) and Symmetries
 --------------------------------------------------------------

 Alpha MOs, Restricted
 -- Occupied --                  
-104.86  -80.02  -15.65  -10.59   -8.06   -8.05   -7.56   -5.45
  1 A'    2 A'    3 A'    4 A'    5 A'    6 A'    7 A'    8 A'                 
 -5.449  -8.053  -5.449  -1.239  -1.032  -0.773  -0.603  -0.567
  9 A'    1 A"    2 A"   10 A'   11 A'   12 A'   13 A'   14 A'                 
 -0.459  -0.404  -0.536  -0.399
 15 A'   16 A'    3 A"    4 A"                                                 
 -- Virtual --                   
  0.050   0.067   0.080   0.095   0.106   0.144   0.170   0.186
 17 A'   18 A'   19 A'   20 A'   21 A'   22 A'   23 A'   24 A'                 
  0.208   0.225   0.241   0.306   0.344   0.380   0.493   0.542
 25 A'   26 A'   27 A'   28 A'   29 A'   30 A'   31 A'   32 A'                 
  0.604   0.633   0.788   0.849   0.895   1.047   1.089   1.151
 33 A'   34 A'   35 A'   36 A'   37 A'   38 A'   39 A'   40 A'                 
  1.162   1.275   1.287   1.361   1.502   1.693   1.824   1.947
 41 A'   42 A'   43 A'   44 A'   45 A'   46 A'   47 A'   48 A'                 
  2.291   2.402   2.540   2.679   2.857   2.941   3.061   4.337
 49 A'   50 A'   51 A'   52 A'   53 A'   54 A'   55 A'   56 A'                 
  4.500   7.578  10.327  14.814  14.906  26.723  27.115  36.679
 57 A'   58 A'   59 A'   60 A'   61 A'   62 A'   63 A'   64 A'                 
166.199 219.167   0.003   0.089   0.144   0.245   0.395   0.606
 65 A'   66 A'    5 A"    6 A"    7 A"    8 A"    9 A"   10 A"                 
  0.825   0.889   0.975   1.134   1.228   1.663   1.813   2.273
 11 A"   12 A"   13 A"   14 A"   15 A"   16 A"   17 A"   18 A"                 
  2.409   2.641   4.241  14.744  26.660
 19 A"   20 A"   21 A"   22 A"   23 A"                                         

 Beta MOs, Restricted
 -- Occupied --                  
-104.86  -80.02  -15.65  -10.59   -8.06   -8.05   -7.56   -5.45
  1 A'    2 A'    3 A'    4 A'    5 A'    6 A'    7 A'    8 A'                 
 -5.449  -8.053  -5.449  -1.239  -1.032  -0.773  -0.603  -0.567
  9 A'    1 A"    2 A"   10 A'   11 A'   12 A'   13 A'   14 A'                 
 -0.459  -0.404  -0.536  -0.399
 15 A'   16 A'    3 A"    4 A"                                                 
 -- Virtual --                   
  0.050   0.067   0.080   0.095   0.106   0.144   0.170   0.186
 17 A'   18 A'   19 A'   20 A'   21 A'   22 A'   23 A'   24 A'                 
  0.208   0.225   0.241   0.306   0.344   0.380   0.493   0.542
 25 A'   26 A'   27 A'   28 A'   29 A'   30 A'   31 A'   32 A'                 
  0.604   0.633   0.788   0.849   0.895   1.047   1.089   1.151
 33 A'   34 A'   35 A'   36 A'   37 A'   38 A'   39 A'   40 A'                 
  1.162   1.275   1.287   1.361   1.502   1.693   1.824   1.947
 41 A'   42 A'   43 A'   44 A'   45 A'   46 A'   47 A'   48 A'                 
  2.291   2.402   2.540   2.679   2.857   2.941   3.061   4.337
 49 A'   50 A'   51 A'   52 A'   53 A'   54 A'   55 A'   56 A'                 
  4.500   7.578  10.327  14.814  14.906  26.723  27.115  36.679
 57 A'   58 A'   59 A'   60 A'   61 A'   62 A'   63 A'   64 A'                 
166.199 219.167   0.003   0.089   0.144   0.245   0.395   0.606
 65 A'   66 A'    5 A"    6 A"    7 A"    8 A"    9 A"   10 A"                 
  0.825   0.889   0.975   1.134   1.228   1.663   1.813   2.273
 11 A"   12 A"   13 A"   14 A"   15 A"   16 A"   17 A"   18 A"                 
  2.409   2.641   4.241  14.744  26.660
 19 A"   20 A"   21 A"   22 A"   23 A"                                         
 --------------------------------------------------------------

          Ground-State Mulliken Net Atomic Charges

     Atom                 Charge (a.u.)
  ----------------------------------------
      1 P                     0.298127
      2 H                    -0.048592
      3 N                    -0.229805
      4 Cl                   -0.019730
  ----------------------------------------
  Sum of atomic charges =    -0.000000

 -----------------------------------------------------------------
                    Cartesian Multipole Moments
 -----------------------------------------------------------------
    Charge (ESU x 10^10)
                -0.0000
    Dipole Moment (Debye)
         X       1.9461      Y      -1.0294      Z      -0.0000
       Tot       2.2016
    Quadrupole Moments (Debye-Ang)
        XX     -27.9684     XY       0.8675     YY     -34.8589
        XZ      -0.0000     YZ      -0.0000     ZZ     -31.3417
    Octopole Moments (Debye-Ang^2)
       XXX      -1.2754    XXY      -0.8576    XYY      -3.6231
       YYY      -1.8479    XXZ       0.0000    XYZ       0.0000
       YYZ      -0.0000    XZZ      -0.4344    YZZ      -0.1806
       ZZZ      -0.0000
    Hexadecapole Moments (Debye-Ang^3)
      XXXX    -336.7242   XXXY       7.1612   XXYY     -73.7229
      XYYY       3.0522   YYYY     -78.5240   XXXZ       0.0000
      XXYZ      -0.0000   XYYZ      -0.0000   YYYZ      -0.0000
      XXZZ     -66.4425   XYZZ       0.1882   YYZZ     -19.0447
      XZZZ      -0.0000   YZZZ      -0.0000   ZZZZ     -38.9238
 -----------------------------------------------------------------
Archival summary:
1\1\garfield\OPT\ProcedureUnspecified\BasisUnspecified\l1111\taweetha\ThuNov2901:40:372018ThuNov2901:40:372018\0\\#,OPT,ProcedureUnspecified,BasisUnspecified,\\0,1\P\H,1,1.41968\N,1,1.61068,2,93.1193\Cl,3,1.74108,1,114.299,2,-180,0\\HF=-855.199551\\@

 Total job time:  183.66s(wall), 536.13s(cpu) 
 Thu Nov 29 01:40:37 2018

        *************************************************************
        *                                                           *
        *  Thank you very much for using Q-Chem.  Have a nice day.  *
        *                                                           *
        *************************************************************
