# Supplementary material for: Geometric and energetic data from ab initio calculations of haloethene, haloimine, halomethylenephosphine, haloiminophosphine, halodiazene, halodiphosphene and halocyclopropane
Source: Data Brief. 2019 Nov 2;27:104738. doi: 10.1016/j.dib.2019.104738 (PMC6861602; doi:10.1016/j.dib.2019.104738)
Supplement: Multimedia component 7 [file mmc7.zip › NP/CCSD/ClENPEI.out]

Q-Chem Developer Version!
                  Welcome to Q-Chem
     A Quantum Leap Into The Future Of Chemistry


 Q-Chem 5.1, Q-Chem, Inc., Pleasanton, CA (2018)

 Yihan Shao,  Zhengting Gan,  E. Epifanovsky,  A. T. B. Gilbert,  M. Wormit,  
 J. Kussmann,  A. W. Lange,  A. Behn,  Jia Deng,  Xintian Feng,  D. Ghosh,  
 M. Goldey,  P. R. Horn,  L. D. Jacobson,  I. Kaliman,  T. Kus,  A. Landau,  
 Jie Liu,  E. I. Proynov,  R. M. Richard,  R. P. Steele,  E. J. Sundstrom,  
 H. L. Woodcock III,  P. M. Zimmerman,  D. Zuev,  B. Albrecht,  E. Alguire,  
 S. A. Baeppler,  D. Barton,  Z. Benda,  Y. A. Bernard,  E. J. Berquist,  
 K. B. Bravaya,  H. Burton,  D. Casanova,  Chun-Min Chang,  Yunqing Chen,  
 A. Chien,  K. D. Closser,  M. P. Coons,  S. Coriani,  S. Dasgupta,  
 A. L. Dempwolff,  M. Diedenhofen,  Hainam Do,  R. G. Edgar,  Po-Tung Fang,  
 S. Faraji,  S. Fatehi,  Qingguo Feng,  K. D. Fenk,  J. Fosso-Tande,  
 Qinghui Ge,  A. Ghysels,  G. Gidofalvi,  J. Gomes,  J. Gonthier,  A. Gunina,  
 D. Hait,  M. W. D. Hanson-Heine,  P. H. P. Harbach,  A. W. Hauser,  
 J. E. Herr,  E. G. Hohenstein,  Z. C. Holden,  Kerwin Hui,  B. C. Huynh,  
 T.-C. Jagau,  Hyunjun Ji,  B. Kaduk,  K. Khistyaev,  Jaehoon Kim,  
 P. Klunzinger,  K. Koh,  D. Kosenkov,  L. Koulias,  T. Kowalczyk,  
 C. M. Krauter,  A. Kunitsa,  Ka Un Lao,  A. Laurent,  K. V. Lawler,  
 Joonho Lee,  D. Lefrancois,  S. Lehtola,  D. S. Levine,  Yi-Pei Li,  
 You-Sheng Lin,  Fenglai Liu,  E. Livshits,  A. Luenser,  P. Manohar,  
 E. Mansoor,  S. F. Manzer,  Shan-Ping Mao,  Yuezhi Mao,  N. Mardirossian,  
 A. V. Marenich,  T. Markovich,  L. A. Martinez-Martinez,  S. A. Maurer,  
 N. J. Mayhall,  S. C. McKenzie,  J.-M. Mewes,  A. F. Morrison,  
 J. W. Mullinax,  K. Nanda,  T. S. Nguyen-Beck,  R. Olivares-Amaya,  
 J. A. Parkhill,  T. M. Perrine,  F. Plasser,  P. Pokhilko,  S. Prager,  
 A. Prociuk,  E. Ramos,  D. R. Rehn,  F. Rob,  M. Schneider,  N. Sergueev,  
 S. M. Sharada,  S. Sharma,  D. W. Small,  T. Stauch,  T. Stein,  
 Yu-Chuan Su,  A. J. W. Thom,  A. Tkatchenko,  T. Tsuchimochi,  N. M. Tubman,  
 L. Vogt,  M. L. Vidal,  O. Vydrov,  M. A. Watson,  J. Wenzel,  
 M. de Wergifosse,  T. A. Wesolowski,  A. White,  J. Witte,  A. Yamada,  
 Jun Yang,  K. Yao,  S. Yeganeh,  S. R. Yost,  Zhi-Qiang You,  A. Zech,  
 Igor Ying Zhang,  Xing Zhang,  Yan Zhao,  Ying Zhu,  B. R. Brooks,  
 G. K. L. Chan,  C. J. Cramer,  M. S. Gordon,  W. J. Hehre,  A. Klamt,  
 M. W. Schmidt,  C. D. Sherrill,  D. G. Truhlar,  A. Aspuru-Guzik,  R. Baer,  
 A. T. Bell,  N. A. Besley,  Jeng-Da Chai,  A. E. DePrince, III,  
 R. A. DiStasio Jr.,  A. Dreuw,  B. D. Dunietz,  T. R. Furlani,  
 Chao-Ping Hsu,  Yousung Jung,  Jing Kong,  D. S. Lambrecht,  WanZhen Liang,  
 C. Ochsenfeld,  V. A. Rassolov,  L. V. Slipchenko,  J. E. Subotnik,  
 T. Van Voorhis,  J. M. Herbert,  A. I. Krylov,  P. M. W. Gill,  M. Head-Gordon

 Contributors to earlier versions of Q-Chem not listed above: 
 R. D. Adamson,  B. Austin,  J. Baker,  G. J. O. Beran,  K. Brandhorst,  
 S. T. Brown,  E. F. C. Byrd,  A. K. Chakraborty,  C.-L. Cheng,  
 Siu Hung Chien,  D. M. Chipman,  D. L. Crittenden,  H. Dachsel,  
 R. J. Doerksen,  A. D. Dutoi,  L. Fusti-Molnar,  W. A. Goddard III,  
 A. Golubeva-Zadorozhnaya,  S. R. Gwaltney,  G. Hawkins,  A. Heyden,  
 S. Hirata,  G. Kedziora,  F. J. Keil,  C. Kelley,  Jihan Kim,  R. A. King,  
 R. Z. Khaliullin,  P. P. Korambath,  W. Kurlancheek,  A. M. Lee,  M. S. Lee,  
 S. V. Levchenko,  Ching Yeh Lin,  D. Liotard,  R. C. Lochan,  I. Lotan,  
 P. E. Maslen,  N. Nair,  D. P. O'Neill,  D. Neuhauser,  E. Neuscamman,  
 C. M. Oana,  R. Olson,  B. Peters,  R. Peverati,  P. A. Pieniazek,  
 Y. M. Rhee,  J. Ritchie,  M. A. Rohrdanz,  E. Rosta,  N. J. Russ,  
 H. F. Schaefer III,  N. E. Schultz,  N. Shenvi,  A. C. Simmonett,  A. Sodt,  
 D. Stuck,  K. S. Thanthiriwatte,  V. Vanovschi,  Tao Wang,  A. Warshel,  
 C. F. Williams,  Q. Wu,  X. Xu,  W. Zhang

 Please cite Q-Chem as follows:
 Y. Shao et al., Mol. Phys. 113, 184-215 (2015)
 DOI: 10.1080/00268976.2014.952696

 Q-Chem 5.1.2 for Intel X86 EM64T Linux

 Parts of Q-Chem use Armadillo 8.300.2 (Tropical Shenanigans).
 http://arma.sourceforge.net/

 Q-Chem begins on Thu Nov 29 01:43:41 2018  

Host: 
0

     Scratch files written to /scratch/taweetham/qchem7650//
Input Ideriv = 1
Curr. Ideriv = -1
Max.  Ideriv = 1

Checking the input file for inconsistencies... 	...done.

--------------------------------------------------------------
User input:
--------------------------------------------------------------
Cl=I_E.out
$molecule
0 1
I 
P  1 2.481226
N  2 1.598542 1 99.351343
Cl 3 1.762749 2 113.411572 1 -180.000000 0
$end

$rem
   JOB_TYPE	OPTIMIZATION
   BASIS	6-311++G**
   METHOD	ccsd
   MEM_TOTAL	31000
   N_FROZEN_CORE      FC
$end


--------------------------------------------------------------
 ----------------------------------------------------------------
             Standard Nuclear Orientation (Angstroms)
    I     Atom           X                Y                Z
 ----------------------------------------------------------------
    1      I       1.5133700095    -0.1058563128    -0.0000000000
    2      P      -0.7728193525     0.8584157774     0.0000000000
    3      N      -1.6251273010    -0.4939553575     0.0000000000
    4      Cl     -3.3670840654    -0.2240096813    -0.0000000000
 ----------------------------------------------------------------
 Molecular Point Group                 Cs    NOp =  2
 Largest Abelian Subgroup              Cs    NOp =  2
 Nuclear Repulsion Energy =   447.7840591305 hartrees
 There are       46 alpha and       46 beta electrons
 Requested basis set is 6-311++G(d,p)
 There are 56 shells and 144 basis functions
 Total memory of 31000MB is distributed as follows: 
   QALLOC including MEM_STATIC uses 192MB
   MEM_STATIC is set to 192MB
   CCMAN JOB total memory use is  30808MB
 Warning: actual memory use might exceed 31000MB

 Total QAlloc Memory Limit    192 MB
 Mega-Array Size       188 MB
 MEM_STATIC part       192 MB
 A cutoff of  1.0D-14 yielded   1294 shell pairs
 There are      9188 function pairs (     10258 Cartesian)

 -------------------------------------------------------
 OpenMP Integral Computing Module                       
 Release: version 1.0, May 2013, Q-Chem Inc. Pittsburgh 
 -------------------------------------------------------
 Integral Job Info:
 Integral job number is                      11
 Integral operator is                         1
 short-range coefficients                     0
 long-range coefficients              100000000
 Omega coefficients                           0
 if combine SR and LR in K                    0
 Integral screening is                        0
 Integral computing path is                   2
 max size of driver memory is            800000
 size of driver memory is                593474
 size of scratch memory is             11933652
 max col of scratch BK array               1296
 max len of scratch array in speh3          155
 max len of scratch index in speh4           18
 max int batch size is                      520
 min int batch size is                       52
 fixed nKL is                                52
 max L of basis functions is                  2
 order of int derivative is                   0
 number of shells is                         56
 number of basis is                         152
 number of cartesian basis is               152
 number of contracted shell pairs          1294
 number of primitive shell pairs           2978
 maxK2 (contraction) of shell pair           36
 max number of K2 of shell pair               1
 max number of CS2 of shell pair            201
 max number of PS2 of shell pair            201
 mem total for path MDJ                  523868
 -------------------------------------------------------
 Smallest overlap matrix eigenvalue = 1.68E-03

 Scale SEOQF with 1.000000e-01/1.000000e-01/1.000000e-01

 Standard Electronic Orientation quadrupole field applied
 Nucleus-field energy     =     0.0000000132 hartrees
 Guess from superposition of atomic densities
 Warning:  Energy on first SCF cycle will be non-variational
 SAD guess density has 92.000000 electrons

 -----------------------------------------------------------------------
  General SCF calculation program by
  Eric Jon Sundstrom, Paul Horn, Yuezhi Mao, Dmitri Zuev, Alec White,
  David Stuck, Shaama M.S., Shane Yost, Joonho Lee, David Small,
  Daniel Levine, Susi Lehtola, Hugh Burton, Evgeny Epifanovsky
 -----------------------------------------------------------------------
 Hartree-Fock
 using 4 threads for integral computing
 -------------------------------------------------------
 OpenMP Integral computing Module                
 Release: version 2.0, May 2017, Q-Chem Inc. Pleasanton 
 -------------------------------------------------------
 A restricted SCF calculation will be
 performed using DIIS
 SCF converges when DIIS error is below 1.0e-08
 ---------------------------------------
  Cycle       Energy         DIIS error
 ---------------------------------------
    1   -7771.7852212401      3.67e-02  
    2   -7771.3987425436      4.12e-03  
    3   -7771.4463957557      2.06e-03  
    4   -7771.4593783301      4.47e-04  
    5   -7771.4606102915      2.29e-04  
    6   -7771.4609019588      1.04e-04  
    7   -7771.4609941227      4.79e-05  
    8   -7771.4610216006      3.17e-05  
    9   -7771.4610287952      9.48e-06  
   10   -7771.4610300269      3.41e-06  
   11   -7771.4610301895      1.29e-06  
   12   -7771.4610302086      3.67e-07  
   13   -7771.4610302099      8.07e-08  
   14   -7771.4610302098      2.49e-08  
   15   -7771.4610302099      8.28e-09  Convergence criterion met
 ---------------------------------------
 SCF time:   CPU 12.12s  wall 3.00s 
 SCF   energy in the final basis set =    -7771.4610302099
 Total energy in the final basis set =    -7771.4610302099


 ------------------------------------------------------------------------------

   CCMAN2: suite of methods based on coupled cluster
           and equation of motion theories.

   Components:
   * libvmm-1.3-trunk
     by Evgeny Epifanovsky, Ilya Kaliman.
   * libtensor-2.5-trunk
     by Evgeny Epifanovsky, Michael Wormit, Dmitry Zuev, Sam Manzer, 
        Ilya Kaliman.
   * libcc-2.5-trunk
     by Evgeny Epifanovsky, Arik Landau, Tomasz Kus, Kirill Khistyaev, 
        Dmitry Zuev, Prashant Manohar, Xintian Feng, Anna Krylov, 
        Matthew Goldey, Alec White, Thomas Jagau, Kaushik Nanda, 
        Anastasia Gunina, Alexander Kunitsa, Joonho Lee.

   CCMAN original authors:
   Anna I. Krylov, C. David Sherrill, Steven R. Gwaltney,
   Edward F. C. Byrd (2000)
   Sergey V. Levchenko, Lyudmila V. Slipchenko, Tao Wang,
   Ana-Maria C. Cristian (2003)
   Piotr A. Pieniazek, C. Melania Oana, Evgeny Epifanovsky (2007)
   Prashant Manohar (2009)

 ------------------------------------------------------------------------------


 Allocating and initializing 30808MB of RAM...
 Calculation will run on 4 cores.


 Alpha MOs, Restricted
 -- Occupied --                  
******* -180.88 -169.69 -169.69 -169.69 -104.88  -80.06  -37.94
  1 A'    2 A'    3 A'    1 A"    4 A'    5 A'    6 A'    7 A'                 
-33.123 -33.120 -33.120 -24.307 -24.306 -24.306 -24.303 -24.303
  8 A'    2 A"    9 A'   10 A'    3 A"   11 A'    4 A"   12 A'                 
-15.665 -10.605  -8.074  -8.070  -8.070  -7.603  -7.252  -5.495
 13 A'   14 A'   15 A'   16 A'    5 A"   17 A'   18 A'   19 A'                 
 -5.494  -5.494  -5.485  -5.475  -5.475  -2.408  -2.404  -2.403
  6 A"   20 A'   21 A'    7 A"   22 A'   23 A'    8 A"   24 A'                 
 -2.392  -2.392  -1.253  -1.053  -0.879  -0.734  -0.588  -0.577
  9 A"   25 A'   26 A'   27 A'   28 A'   29 A'   30 A'   31 A'                 
 -0.553  -0.457  -0.440  -0.408  -0.390  -0.380
 10 A"   32 A'   11 A"   33 A'   34 A'   12 A"                                 
 -- Virtual --                   
 -0.008   0.028   0.065   0.076   0.085   0.086   0.093   0.135
 13 A"   35 A'   36 A'   37 A'   14 A"   38 A'   39 A'   40 A'                 
  0.143   0.157   0.191   0.201   0.230   0.233   0.281   0.291
 15 A"   41 A'   42 A'   43 A'   44 A'   16 A"   45 A'   46 A'                 
  0.326   0.333   0.371   0.387   0.393   0.477   0.533   0.548
 17 A"   47 A'   48 A'   49 A'   18 A"   50 A'   19 A"   51 A'                 
  0.550   0.578   0.593   0.604   0.607   0.665   0.696   0.782
 52 A'   20 A"   53 A'   54 A'   21 A"   55 A'   56 A'   57 A'                 
  0.864   0.869   0.903   0.907   0.960   1.093   1.102   1.120
 22 A"   58 A'   59 A'   23 A"   24 A"   60 A'   61 A'   25 A"                 
  1.143   1.159   1.214   1.255   1.284   1.345   1.487   1.541
 62 A'   63 A'   26 A"   64 A'   65 A'   66 A'   67 A'   27 A"                 
  1.561   1.633   1.763   1.850   1.898   2.254   2.360   2.397
 68 A'   69 A'   28 A"   70 A'   71 A'   29 A"   72 A'   30 A"                 
  2.478   2.624   2.657   2.888   3.015   4.228   4.315   4.454
 73 A'   31 A"   74 A'   75 A'   76 A'   32 A"   77 A'   78 A'                 
  4.478   4.484   4.489   4.554   4.636   4.770   6.528   6.540
 33 A"   79 A'   34 A"   80 A'   81 A'   82 A'   35 A"   83 A'                 
  6.571   7.479  10.336  14.700  14.795  14.870  26.644  26.701
 84 A'   85 A'   86 A'   36 A"   87 A'   88 A'   37 A"   89 A'                 
 27.091  28.873  29.525  29.535  29.559  29.871  29.873  29.875
 90 A'   91 A'   38 A"   92 A'   93 A'   39 A"   94 A'   40 A"                 
 29.895  29.957  36.664 130.585 130.592 130.617 154.270 166.092
 95 A'   96 A'   97 A'   41 A"   98 A'   99 A'  100 A'  101 A'                 
219.1801912.188
102 A'  103 A'                                                                 

 Beta MOs, Restricted
 -- Occupied --                  
******* -180.88 -169.69 -169.69 -169.69 -104.88  -80.06  -37.94
  1 A'    2 A'    3 A'    1 A"    4 A'    5 A'    6 A'    7 A'                 
-33.123 -33.120 -33.120 -24.307 -24.306 -24.306 -24.303 -24.303
  8 A'    2 A"    9 A'   10 A'    3 A"   11 A'    4 A"   12 A'                 
-15.665 -10.605  -8.074  -8.070  -8.070  -7.603  -7.252  -5.495
 13 A'   14 A'   15 A'   16 A'    5 A"   17 A'   18 A'   19 A'                 
 -5.494  -5.494  -5.485  -5.475  -5.475  -2.408  -2.404  -2.403
  6 A"   20 A'   21 A'    7 A"   22 A'   23 A'    8 A"   24 A'                 
 -2.392  -2.392  -1.253  -1.053  -0.879  -0.734  -0.588  -0.577
  9 A"   25 A'   26 A'   27 A'   28 A'   29 A'   30 A'   31 A'                 
 -0.553  -0.457  -0.440  -0.408  -0.390  -0.380
 10 A"   32 A'   11 A"   33 A'   34 A'   12 A"                                 
 -- Virtual --                   
 -0.008   0.028   0.065   0.076   0.085   0.086   0.093   0.135
 13 A"   35 A'   36 A'   37 A'   14 A"   38 A'   39 A'   40 A'                 
  0.143   0.157   0.191   0.201   0.230   0.233   0.281   0.291
 15 A"   41 A'   42 A'   43 A'   44 A'   16 A"   45 A'   46 A'                 
  0.326   0.333   0.371   0.387   0.393   0.477   0.533   0.548
 17 A"   47 A'   48 A'   49 A'   18 A"   50 A'   19 A"   51 A'                 
  0.550   0.578   0.593   0.604   0.607   0.665   0.696   0.782
 52 A'   20 A"   53 A'   54 A'   21 A"   55 A'   56 A'   57 A'                 
  0.864   0.869   0.903   0.907   0.960   1.093   1.102   1.120
 22 A"   58 A'   59 A'   23 A"   24 A"   60 A'   61 A'   25 A"                 
  1.143   1.159   1.214   1.255   1.284   1.345   1.487   1.541
 62 A'   63 A'   26 A"   64 A'   65 A'   66 A'   67 A'   27 A"                 
  1.561   1.633   1.763   1.850   1.898   2.254   2.360   2.397
 68 A'   69 A'   28 A"   70 A'   71 A'   29 A"   72 A'   30 A"                 
  2.478   2.624   2.657   2.888   3.015   4.228   4.315   4.454
 73 A'   31 A"   74 A'   75 A'   76 A'   32 A"   77 A'   78 A'                 
  4.478   4.484   4.489   4.554   4.636   4.770   6.528   6.540
 33 A"   79 A'   34 A"   80 A'   81 A'   82 A'   35 A"   83 A'                 
  6.571   7.479  10.336  14.700  14.795  14.870  26.644  26.701
 84 A'   85 A'   86 A'   36 A"   87 A'   88 A'   37 A"   89 A'                 
 27.091  28.873  29.525  29.535  29.559  29.871  29.873  29.875
 90 A'   91 A'   38 A"   92 A'   93 A'   39 A"   94 A'   40 A"                 
 29.895  29.957  36.664 130.585 130.592 130.617 154.270 166.092
 95 A'   96 A'   97 A'   41 A"   98 A'   99 A'  100 A'  101 A'                 
219.1801912.188
102 A'  103 A'                                                                 

 Occupation and symmetry of molecular orbitals

 Point group: Cs (2 irreducible representations).

                           A'   A"    All 
 ------------------------------------------
 All molecular orbitals:
  - Alpha                  103  41    144 
  - Beta                   103  41    144 
 ------------------------------------------
 Alpha orbitals:
  - Frozen occupied        22   7     29  
  - Active occupied        12   5     17  
  - Active virtual         69   29    98  
  - Frozen virtual         0    0     0   
 ------------------------------------------
 Beta orbitals:
  - Frozen occupied        22   7     29  
  - Active occupied        12   5     17  
  - Active virtual         69   29    98  
  - Frozen virtual         0    0     0   
 ------------------------------------------

 Import integrals:   CPU 0.00 s  wall 0.00 s

 Import integrals:   CPU 65.85 s  wall 17.85 s

 MP2 amplitudes:   CPU 0.15 s  wall 0.11 s

Running a double precision version
           CCSD T amplitudes will be solved using DIIS.

           Start     Size      MaxIter   EConv     TConv     
           3         7         100       1.00e-07  1.00e-05  
 ------------------------------------------------------------------------------
           Energy (a.u.)   Ediff      Tdiff       Comment
 ------------------------------------------------------------------------------
         -7772.10128697                           
     1   -7772.09570558   5.58e-03   8.04e-01     
     2   -7772.11830618   2.26e-02   1.11e-01     
     3   -7772.11757031   7.36e-04   4.96e-02     
     4   -7772.12001632   2.45e-03   1.52e-02     Switched to DIIS steps.
     5   -7772.12089350   8.77e-04   1.29e-02     
     6   -7772.12093627   4.28e-05   2.67e-03     
     7   -7772.12093726   9.89e-07   1.39e-03     
     8   -7772.12094081   3.55e-06   3.09e-04     
     9   -7772.12094210   1.29e-06   2.20e-04     
    10   -7772.12094198   1.16e-07   6.94e-05     
    11   -7772.12094200   1.62e-08   2.90e-05     
    12   -7772.12094196   4.26e-08   1.27e-05     
    13   -7772.12094195   4.00e-09   3.54e-06     
 ------------------------------------------------------------------------------
         -7772.12094195                           CCSD T converged.

End of double precision
 SCF energy                 = -7771.46103021
 MP2 energy                 = -7772.10128697
 CCSD correlation energy     =    -0.65991174
 CCSD total energy           = -7772.12094195

 CCSD  T1^2 = 0.0136  T2^2 = 0.2869  Leading amplitudes:

 Amplitude    Orbitals with energies
 -0.0431       11 (A") A                 ->    13 (A") A                  
              -0.4405                         -0.0085                     
 -0.0431       11 (A") B                 ->    13 (A") B                  
              -0.4405                         -0.0085                     
  0.0173       31 (A') A                 ->    35 (A') A                  
              -0.5767                          0.0276                     
  0.0173       31 (A') B                 ->    35 (A') B                  
              -0.5767                          0.0276                     

 Amplitude    Orbitals with energies
 -0.0554       11 (A") A     11 (A") B   ->    13 (A") A     13 (A") B    
              -0.4405       -0.4405           -0.0085       -0.0085       
  0.0554       11 (A") A     11 (A") B   ->    13 (A") B     13 (A") A    
              -0.4405       -0.4405           -0.0085       -0.0085       
  0.0554       11 (A") B     11 (A") A   ->    13 (A") A     13 (A") B    
              -0.4405       -0.4405           -0.0085       -0.0085       
 -0.0554       11 (A") B     11 (A") A   ->    13 (A") B     13 (A") A    
              -0.4405       -0.4405           -0.0085       -0.0085       

 Computing CCSD intemediates for later calculations in double precision
 Finished.

Running a double precision version
           CCSD Lambda amplitudes will be solved using DIIS.
           Start     Size      MaxIter   EConv     LConv     
           3         7         100       1.00e-07  1.00e-05  
 ------------------------------------------------------------------------------
            Enorm      Ldiff       Comment
 ------------------------------------------------------------------------------
     1     5.85e-02   4.45e-02     
     2     1.51e-02   5.66e-03     
     3     6.45e-03   2.23e-03     
     4     3.76e-03   1.30e-03     Switched to DIIS steps.
     5     1.22e-03   7.06e-04     
     6     5.92e-04   2.04e-04     
     7     1.98e-04   5.12e-05     
     8     9.16e-05   2.54e-06     
     9     3.20e-05   4.45e-06     
    10     1.27e-05   1.94e-06     
    11     5.22e-06   4.76e-07     
    12     2.26e-06   1.58e-07     
    13     1.09e-06   1.45e-07     
    14     5.18e-07   4.20e-08     
    15     2.68e-07   4.24e-08     
    16     1.22e-07   1.56e-08     
    17     6.41e-08   6.36e-09     
 ------------------------------------------------------------------------------
                                   CCSD Lambda converged.

 Computing density matrices in double precision...
           Orbital response amplitudes will be solved using DIIS.
           Start     Size      MaxIter   EConv     LConv     
           3         7         100       1.00e-06  1.00e-06  
 ------------------------------------------------------------------------------
            Enorm      Ldiff       Comment
 ------------------------------------------------------------------------------
     1     8.78e-02   9.57e-03     
     2     6.46e-02   1.13e-02     
     3     7.67e-02   1.76e-02     
     4     1.31e-02   2.56e-02     Switched to DIIS steps.
     5     4.62e-03   3.88e-03     
     6     1.18e-03   5.93e-04     
     7     6.11e-04   1.01e-04     
     8     1.87e-04   1.14e-04     
     9     5.14e-05   2.43e-05     
    10     1.45e-05   2.28e-06     
    11     4.92e-06   3.30e-07     
    12     1.56e-06   1.63e-07     
    13     1.14e-06   4.12e-07     
    14     3.14e-07   2.16e-07     
 ------------------------------------------------------------------------------
                                   Orbital response converged.

 Computing density matrices... Done.
 CCSD calculation:   CPU 539.78 s  wall 141.15 s

 Transferring MO TPDM to AO TPDM
 Transferring g2_o1o1o1o1
 Transferring g2_o1o1o1v1
 Transferring g2_o1o1v1v1
 Transferring g2_o1v1o1v1
 Transferring g2_o1v1v1v1
 Transferring g2_v1v1v1v1
 Adding separable TPDM
 Computing TPDM gradient
 --------------------------------------------------------
 2e gradient
  Atom          X               Y               Z
 --------------------------------------------------------
    1        -55.554453       12.832540       -0.000000  
    2         20.564064      -30.628839        0.000000  
    3          7.389794       16.274772       -0.000000  
    4         27.600595        1.521526        0.000000  
 --------------------------------------------------------
 --------------------------------------------------------
 Final gradient
  Atom          X               Y               Z
 --------------------------------------------------------
    1        -55.554453       12.832540       -0.000000  
    2         20.564064      -30.628839        0.000000  
    3          7.389794       16.274772       -0.000000  
    4         27.600595        1.521526        0.000000  
 --------------------------------------------------------
 Analytic gradient from two-electron contribution:   CPU 334.77 s  wall 117.96 s

 Total ccman2 time:   CPU 944.31 s  wall 278.32 s


 --------------------------------------------------------------
             Orbital Energies (a.u.) and Symmetries
 --------------------------------------------------------------

 Alpha MOs, Restricted
 -- Occupied --                  
******* -180.88 -169.69 -169.69 -104.88  -80.06  -37.94  -33.12
  1 A'    2 A'    3 A'    4 A'    5 A'    6 A'    7 A'    8 A'                 
-33.120 -24.307 -24.306 -24.303 -15.665 -10.605  -8.074  -8.070
  9 A'   10 A'   11 A'   12 A'   13 A'   14 A'   15 A'   16 A'                 
 -7.603  -7.252  -5.495  -5.494  -5.485  -5.475-169.687 -33.120
 17 A'   18 A'   19 A'   20 A'   21 A'   22 A'    1 A"    2 A"                 
-24.306 -24.303  -8.070  -5.494  -5.475  -2.408  -2.403  -2.392
  3 A"    4 A"    5 A"    6 A"    7 A"   23 A'   24 A'   25 A'                 
 -1.253  -1.053  -0.879  -0.734  -0.588  -0.577  -0.457  -0.408
 26 A'   27 A'   28 A'   29 A'   30 A'   31 A'   32 A'   33 A'                 
 -0.390  -2.404  -2.392  -0.553  -0.440  -0.380
 34 A'    8 A"    9 A"   10 A"   11 A"   12 A"                                 
 -- Virtual --                   
  0.028   0.065   0.076   0.086   0.093   0.135   0.157   0.191
 35 A'   36 A'   37 A'   38 A'   39 A'   40 A'   41 A'   42 A'                 
  0.201   0.230   0.281   0.291   0.333   0.371   0.387   0.477
 43 A'   44 A'   45 A'   46 A'   47 A'   48 A'   49 A'   50 A'                 
  0.548   0.550   0.593   0.604   0.665   0.696   0.782   0.869
 51 A'   52 A'   53 A'   54 A'   55 A'   56 A'   57 A'   58 A'                 
  0.903   1.093   1.102   1.143   1.159   1.255   1.284   1.345
 59 A'   60 A'   61 A'   62 A'   63 A'   64 A'   65 A'   66 A'                 
  1.487   1.561   1.633   1.850   1.898   2.360   2.478   2.657
 67 A'   68 A'   69 A'   70 A'   71 A'   72 A'   73 A'   74 A'                 
  2.888   3.015   4.315   4.454   4.484   4.554   4.636   4.770
 75 A'   76 A'   77 A'   78 A'   79 A'   80 A'   81 A'   82 A'                 
  6.540   6.571   7.479  10.336  14.795  14.870  26.701  27.091
 83 A'   84 A'   85 A'   86 A'   87 A'   88 A'   89 A'   90 A'                 
 28.873  29.535  29.559  29.873  29.895  29.957  36.664 130.592
 91 A'   92 A'   93 A'   94 A'   95 A'   96 A'   97 A'   98 A'                 
130.617 154.270 166.092 219.1801912.188  -0.008   0.085   0.143
 99 A'  100 A'  101 A'  102 A'  103 A'   13 A"   14 A"   15 A"                 
  0.233   0.326   0.393   0.533   0.578   0.607   0.864   0.907
 16 A"   17 A"   18 A"   19 A"   20 A"   21 A"   22 A"   23 A"                 
  0.960   1.120   1.214   1.541   1.763   2.254   2.397   2.624
 24 A"   25 A"   26 A"   27 A"   28 A"   29 A"   30 A"   31 A"                 
  4.228   4.478   4.489   6.528  14.700  26.644  29.525  29.871
 32 A"   33 A"   34 A"   35 A"   36 A"   37 A"   38 A"   39 A"                 
 29.875 130.585
 40 A"   41 A"                                                                 

 Beta MOs, Restricted
 -- Occupied --                  
******* -180.88 -169.69 -169.69 -104.88  -80.06  -37.94  -33.12
  1 A'    2 A'    3 A'    4 A'    5 A'    6 A'    7 A'    8 A'                 
-33.120 -24.307 -24.306 -24.303 -15.665 -10.605  -8.074  -8.070
  9 A'   10 A'   11 A'   12 A'   13 A'   14 A'   15 A'   16 A'                 
 -7.603  -7.252  -5.495  -5.494  -5.485  -5.475-169.687 -33.120
 17 A'   18 A'   19 A'   20 A'   21 A'   22 A'    1 A"    2 A"                 
-24.306 -24.303  -8.070  -5.494  -5.475  -2.408  -2.403  -2.392
  3 A"    4 A"    5 A"    6 A"    7 A"   23 A'   24 A'   25 A'                 
 -1.253  -1.053  -0.879  -0.734  -0.588  -0.577  -0.457  -0.408
 26 A'   27 A'   28 A'   29 A'   30 A'   31 A'   32 A'   33 A'                 
 -0.390  -2.404  -2.392  -0.553  -0.440  -0.380
 34 A'    8 A"    9 A"   10 A"   11 A"   12 A"                                 
 -- Virtual --                   
  0.028   0.065   0.076   0.086   0.093   0.135   0.157   0.191
 35 A'   36 A'   37 A'   38 A'   39 A'   40 A'   41 A'   42 A'                 
  0.201   0.230   0.281   0.291   0.333   0.371   0.387   0.477
 43 A'   44 A'   45 A'   46 A'   47 A'   48 A'   49 A'   50 A'                 
  0.548   0.550   0.593   0.604   0.665   0.696   0.782   0.869
 51 A'   52 A'   53 A'   54 A'   55 A'   56 A'   57 A'   58 A'                 
  0.903   1.093   1.102   1.143   1.159   1.255   1.284   1.345
 59 A'   60 A'   61 A'   62 A'   63 A'   64 A'   65 A'   66 A'                 
  1.487   1.561   1.633   1.850   1.898   2.360   2.478   2.657
 67 A'   68 A'   69 A'   70 A'   71 A'   72 A'   73 A'   74 A'                 
  2.888   3.015   4.315   4.454   4.484   4.554   4.636   4.770
 75 A'   76 A'   77 A'   78 A'   79 A'   80 A'   81 A'   82 A'                 
  6.540   6.571   7.479  10.336  14.795  14.870  26.701  27.091
 83 A'   84 A'   85 A'   86 A'   87 A'   88 A'   89 A'   90 A'                 
 28.873  29.535  29.559  29.873  29.895  29.957  36.664 130.592
 91 A'   92 A'   93 A'   94 A'   95 A'   96 A'   97 A'   98 A'                 
130.617 154.270 166.092 219.1801912.188  -0.008   0.085   0.143
 99 A'  100 A'  101 A'  102 A'  103 A'   13 A"   14 A"   15 A"                 
  0.233   0.326   0.393   0.533   0.578   0.607   0.864   0.907
 16 A"   17 A"   18 A"   19 A"   20 A"   21 A"   22 A"   23 A"                 
  0.960   1.120   1.214   1.541   1.763   2.254   2.397   2.624
 24 A"   25 A"   26 A"   27 A"   28 A"   29 A"   30 A"   31 A"                 
  4.228   4.478   4.489   6.528  14.700  26.644  29.525  29.871
 32 A"   33 A"   34 A"   35 A"   36 A"   37 A"   38 A"   39 A"                 
 29.875 130.585
 40 A"   41 A"                                                                 
 --------------------------------------------------------------

          Ground-State Mulliken Net Atomic Charges

     Atom                 Charge (a.u.)
  ----------------------------------------
      1 I                    -0.140404
      2 P                     0.314547
      3 N                    -0.160893
      4 Cl                   -0.013250
  ----------------------------------------
  Sum of atomic charges =    -0.000000

 -----------------------------------------------------------------
                    Cartesian Multipole Moments
 -----------------------------------------------------------------
    Charge (ESU x 10^10)
                 0.0000
    Dipole Moment (Debye)
         X       0.0528      Y       1.8170      Z       0.0000
       Tot       1.8177
    Quadrupole Moments (Debye-Ang)
        XX     -59.3663     XY      -3.0392     YY     -61.3104
        XZ      -0.0000     YZ       0.0000     ZZ     -59.7446
    Octopole Moments (Debye-Ang^2)
       XXX      54.1288    XXY      -2.7223    XYY      20.8364
       YYY      -5.2036    XXZ       0.0000    XYZ      -0.0000
       YYZ       0.0000    XZZ      17.1800    YZZ      -1.1474
       ZZZ       0.0000
    Hexadecapole Moments (Debye-Ang^3)
      XXXX   -1376.4394   XXXY     -19.2096   XXYY    -277.1971
      XYYY      -5.4803   YYYY    -158.2590   XXXZ      -0.0000
      XXYZ      -0.0000   XYYZ      -0.0000   YYYZ       0.0000
      XXZZ    -263.6681   XYZZ      -2.3416   YYZZ     -38.7404
      XZZZ      -0.0000   YZZZ       0.0000   ZZZZ     -80.5155
 -----------------------------------------------------------------
 DrvMan completing analytic gradient of the correlated energy
 Correlated dipole moment
            1
    1   0.0207906
    2   0.7148457
    3   0.0000000
 Energy read as -7772.120941953
 Full Analytical Gradient: (in a.u., or Hartree/Bohr)
             1             2             3             4
    1    0.00127759    0.00105378    0.00454261   -0.00687397
    2   -0.00017675    0.00110347   -0.00111064    0.00018391
    3   -0.00000000    0.00000000    0.00000000   -0.00000000
 Gradient time:  CPU 0.78 s  wall 0.83 s
 Geometry Optimization Parameters
   NAtoms,    NIC,     NZ,  NCons,   NDum,   NFix, NCnnct, MaxDiis
        4      14       4       0       0       0       0       0


** GEOMETRY OPTIMIZATION IN DELOCALIZED INTERNAL COORDINATES **
   Searching for a Minimum

   Optimization Cycle:   1

                       Coordinates (Angstroms)
     ATOM                X               Y               Z
      1  I         1.5133700095   -0.1058563128    0.0000000000
      2  P        -0.7728193525    0.8584157774    0.0000000000
      3  N        -1.6251273010   -0.4939553575    0.0000000000
      4  Cl       -3.3670840654   -0.2240096813    0.0000000000
   Point Group: cs    Number of degrees of freedom:     5


   Energy is  -7772.120941953


 Attempting to Generate Delocalized Internal Coordinates

  5 Hessian modes will be used to form the next step
  Hessian Eigenvalues:
     0.096323    0.250000    0.250000    0.292855    0.515006

 Minimum Search - Taking Simple RFO Step
 Searching for Lamda that Minimizes Along All modes
 Value Taken    Lamda =  -0.00022642
 Step Taken.  Stepsize is  0.029953

                             Maximum     Tolerance    Cnvgd?
         Gradient           0.005670      0.000300      NO
         Displacement       0.022464      0.001200      NO
         Energy change     *********      0.000001      NO


 New Cartesian Coordinates Obtained by Inverse Iteration

 Displacement from previous Coordinates is:  0.043059
 ----------------------------------------------------------------
             Standard Nuclear Orientation (Angstroms)
    I     Atom           X                Y                Z
 ----------------------------------------------------------------
    1      I       1.5003781462    -0.1057686972     0.0000000000
    2      P      -0.7788317582     0.8574787274     0.0000000000
    3      N      -1.6225381157    -0.4978236202     0.0000000000
    4      Cl     -3.3506689817    -0.2192919841     0.0000000000
 ----------------------------------------------------------------
 Molecular Point Group                 Cs    NOp =  2
 Largest Abelian Subgroup              Cs    NOp =  2
 Nuclear Repulsion Energy =   449.8317012464 hartrees
 There are       46 alpha and       46 beta electrons
 Applying Cartesian multipole field
    Component          Value
    ---------          -----
     (2,0,0)        1.00000E-11
     (0,2,0)        2.00000E-11
     (0,0,2)       -3.00000E-11
 Nucleus-field energy     =     0.0000000131 hartrees
 Requested basis set is 6-311++G(d,p)
 There are 56 shells and 144 basis functions
 A cutoff of  1.0D-14 yielded   1295 shell pairs
 There are      9197 function pairs (     10267 Cartesian)
 Smallest overlap matrix eigenvalue = 1.62E-03
 Guess MOs from SCF MO coefficient file

 -----------------------------------------------------------------------
  General SCF calculation program by
  Eric Jon Sundstrom, Paul Horn, Yuezhi Mao, Dmitri Zuev, Alec White,
  David Stuck, Shaama M.S., Shane Yost, Joonho Lee, David Small,
  Daniel Levine, Susi Lehtola, Hugh Burton, Evgeny Epifanovsky
 -----------------------------------------------------------------------
 Hartree-Fock
 using 4 threads for integral computing
 -------------------------------------------------------
 OpenMP Integral computing Module                
 Release: version 2.0, May 2017, Q-Chem Inc. Pleasanton 
 -------------------------------------------------------
 A restricted SCF calculation will be
 performed using DIIS
 SCF converges when DIIS error is below 1.0e-08
 ---------------------------------------
  Cycle       Energy         DIIS error
 ---------------------------------------
    1   -7771.4614889281      1.60e-04  
    2   -7771.4615719690      5.62e-05  
    3   -7771.4615818696      3.78e-05  
    4   -7771.4615866787      9.91e-06  
    5   -7771.4615875227      3.95e-06  
    6   -7771.4615877007      1.50e-06  
    7   -7771.4615877282      7.07e-07  
    8   -7771.4615877326      2.97e-07  
    9   -7771.4615877336      1.07e-07  
   10   -7771.4615877338      4.09e-08  
   11   -7771.4615877338      1.36e-08  
   12   -7771.4615877338      6.55e-09  Convergence criterion met
 ---------------------------------------
 SCF time:   CPU 9.55s  wall 3.00s 
 SCF   energy in the final basis set =    -7771.4615877338
 Total energy in the final basis set =    -7771.4615877338


 ------------------------------------------------------------------------------

   CCMAN2: suite of methods based on coupled cluster
           and equation of motion theories.

   Components:
   * libvmm-1.3-trunk
     by Evgeny Epifanovsky, Ilya Kaliman.
   * libtensor-2.5-trunk
     by Evgeny Epifanovsky, Michael Wormit, Dmitry Zuev, Sam Manzer, 
        Ilya Kaliman.
   * libcc-2.5-trunk
     by Evgeny Epifanovsky, Arik Landau, Tomasz Kus, Kirill Khistyaev, 
        Dmitry Zuev, Prashant Manohar, Xintian Feng, Anna Krylov, 
        Matthew Goldey, Alec White, Thomas Jagau, Kaushik Nanda, 
        Anastasia Gunina, Alexander Kunitsa, Joonho Lee.

   CCMAN original authors:
   Anna I. Krylov, C. David Sherrill, Steven R. Gwaltney,
   Edward F. C. Byrd (2000)
   Sergey V. Levchenko, Lyudmila V. Slipchenko, Tao Wang,
   Ana-Maria C. Cristian (2003)
   Piotr A. Pieniazek, C. Melania Oana, Evgeny Epifanovsky (2007)
   Prashant Manohar (2009)

 ------------------------------------------------------------------------------


 Allocating and initializing 30808MB of RAM...
 Calculation will run on 4 cores.


 Alpha MOs, Restricted
 -- Occupied --                  
******* -180.88 -169.69 -169.69 -169.69 -104.88  -80.06  -37.94
  1 A'    2 A'    3 A'    1 A"    4 A'    5 A'    6 A'    7 A'                 
-33.123 -33.119 -33.119 -24.307 -24.306 -24.306 -24.302 -24.302
  8 A'    2 A"    9 A'   10 A'    3 A"   11 A'    4 A"   12 A'                 
-15.663 -10.605  -8.074  -8.070  -8.070  -7.602  -7.252  -5.494
 13 A'   14 A'   15 A'   16 A'    5 A"   17 A'   18 A'   19 A'                 
 -5.493  -5.493  -5.485  -5.475  -5.474  -2.408  -2.404  -2.403
  6 A"   20 A'   21 A'    7 A"   22 A'   23 A'    8 A"   24 A'                 
 -2.392  -2.392  -1.258  -1.052  -0.879  -0.735  -0.590  -0.578
  9 A"   25 A'   26 A'   27 A'   28 A'   29 A'   30 A'   31 A'                 
 -0.555  -0.456  -0.440  -0.409  -0.390  -0.379
 10 A"   32 A'   11 A"   33 A'   34 A'   12 A"                                 
 -- Virtual --                   
 -0.008   0.030   0.066   0.076   0.086   0.086   0.094   0.135
 13 A"   35 A'   36 A'   37 A'   14 A"   38 A'   39 A'   40 A'                 
  0.143   0.158   0.192   0.202   0.230   0.232   0.281   0.291
 15 A"   41 A'   42 A'   43 A'   44 A'   16 A"   45 A'   46 A'                 
  0.326   0.333   0.371   0.387   0.393   0.478   0.532   0.549
 17 A"   47 A'   48 A'   49 A'   18 A"   50 A'   19 A"   51 A'                 
  0.550   0.579   0.594   0.605   0.607   0.665   0.696   0.782
 52 A'   20 A"   53 A'   54 A'   21 A"   55 A'   56 A'   57 A'                 
  0.865   0.869   0.904   0.908   0.960   1.096   1.102   1.119
 22 A"   58 A'   59 A'   23 A"   24 A"   60 A'   61 A'   25 A"                 
  1.145   1.156   1.213   1.257   1.286   1.352   1.484   1.541
 62 A'   63 A'   26 A"   64 A'   65 A'   66 A'   67 A'   27 A"                 
  1.562   1.635   1.764   1.850   1.898   2.256   2.364   2.398
 68 A'   69 A'   28 A"   70 A'   71 A'   29 A"   72 A'   30 A"                 
  2.488   2.625   2.660   2.889   3.018   4.229   4.319   4.456
 73 A'   31 A"   74 A'   75 A'   76 A'   32 A"   77 A'   78 A'                 
  4.478   4.485   4.490   4.557   4.638   4.772   6.529   6.541
 33 A"   79 A'   34 A"   80 A'   81 A'   82 A'   35 A"   83 A'                 
  6.572   7.481  10.340  14.701  14.796  14.872  26.645  26.704
 84 A'   85 A'   86 A'   36 A"   87 A'   88 A'   37 A"   89 A'                 
 27.092  28.875  29.526  29.535  29.559  29.871  29.874  29.875
 90 A'   91 A'   38 A"   92 A'   93 A'   39 A"   94 A'   40 A"                 
 29.896  29.959  36.666 130.585 130.593 130.617 154.271 166.096
 95 A'   96 A'   97 A'   41 A"   98 A'   99 A'  100 A'  101 A'                 
219.1841912.189
102 A'  103 A'                                                                 

 Beta MOs, Restricted
 -- Occupied --                  
******* -180.88 -169.69 -169.69 -169.69 -104.88  -80.06  -37.94
  1 A'    2 A'    3 A'    1 A"    4 A'    5 A'    6 A'    7 A'                 
-33.123 -33.119 -33.119 -24.307 -24.306 -24.306 -24.302 -24.302
  8 A'    2 A"    9 A'   10 A'    3 A"   11 A'    4 A"   12 A'                 
-15.663 -10.605  -8.074  -8.070  -8.070  -7.602  -7.252  -5.494
 13 A'   14 A'   15 A'   16 A'    5 A"   17 A'   18 A'   19 A'                 
 -5.493  -5.493  -5.485  -5.475  -5.474  -2.408  -2.404  -2.403
  6 A"   20 A'   21 A'    7 A"   22 A'   23 A'    8 A"   24 A'                 
 -2.392  -2.392  -1.258  -1.052  -0.879  -0.735  -0.590  -0.578
  9 A"   25 A'   26 A'   27 A'   28 A'   29 A'   30 A'   31 A'                 
 -0.555  -0.456  -0.440  -0.409  -0.390  -0.379
 10 A"   32 A'   11 A"   33 A'   34 A'   12 A"                                 
 -- Virtual --                   
 -0.008   0.030   0.066   0.076   0.086   0.086   0.094   0.135
 13 A"   35 A'   36 A'   37 A'   14 A"   38 A'   39 A'   40 A'                 
  0.143   0.158   0.192   0.202   0.230   0.232   0.281   0.291
 15 A"   41 A'   42 A'   43 A'   44 A'   16 A"   45 A'   46 A'                 
  0.326   0.333   0.371   0.387   0.393   0.478   0.532   0.549
 17 A"   47 A'   48 A'   49 A'   18 A"   50 A'   19 A"   51 A'                 
  0.550   0.579   0.594   0.605   0.607   0.665   0.696   0.782
 52 A'   20 A"   53 A'   54 A'   21 A"   55 A'   56 A'   57 A'                 
  0.865   0.869   0.904   0.908   0.960   1.096   1.102   1.119
 22 A"   58 A'   59 A'   23 A"   24 A"   60 A'   61 A'   25 A"                 
  1.145   1.156   1.213   1.257   1.286   1.352   1.484   1.541
 62 A'   63 A'   26 A"   64 A'   65 A'   66 A'   67 A'   27 A"                 
  1.562   1.635   1.764   1.850   1.898   2.256   2.364   2.398
 68 A'   69 A'   28 A"   70 A'   71 A'   29 A"   72 A'   30 A"                 
  2.488   2.625   2.660   2.889   3.018   4.229   4.319   4.456
 73 A'   31 A"   74 A'   75 A'   76 A'   32 A"   77 A'   78 A'                 
  4.478   4.485   4.490   4.557   4.638   4.772   6.529   6.541
 33 A"   79 A'   34 A"   80 A'   81 A'   82 A'   35 A"   83 A'                 
  6.572   7.481  10.340  14.701  14.796  14.872  26.645  26.704
 84 A'   85 A'   86 A'   36 A"   87 A'   88 A'   37 A"   89 A'                 
 27.092  28.875  29.526  29.535  29.559  29.871  29.874  29.875
 90 A'   91 A'   38 A"   92 A'   93 A'   39 A"   94 A'   40 A"                 
 29.896  29.959  36.666 130.585 130.593 130.617 154.271 166.096
 95 A'   96 A'   97 A'   41 A"   98 A'   99 A'  100 A'  101 A'                 
219.1841912.189
102 A'  103 A'                                                                 

 Occupation and symmetry of molecular orbitals

 Point group: Cs (2 irreducible representations).

                           A'   A"    All 
 ------------------------------------------
 All molecular orbitals:
  - Alpha                  103  41    144 
  - Beta                   103  41    144 
 ------------------------------------------
 Alpha orbitals:
  - Frozen occupied        22   7     29  
  - Active occupied        12   5     17  
  - Active virtual         69   29    98  
  - Frozen virtual         0    0     0   
 ------------------------------------------
 Beta orbitals:
  - Frozen occupied        22   7     29  
  - Active occupied        12   5     17  
  - Active virtual         69   29    98  
  - Frozen virtual         0    0     0   
 ------------------------------------------

 Import integrals:   CPU 0.00 s  wall 0.00 s

 Import integrals:   CPU 66.29 s  wall 18.29 s

 MP2 amplitudes:   CPU 0.21 s  wall 0.18 s

Running a double precision version
           CCSD T amplitudes will be solved using DIIS.

           Start     Size      MaxIter   EConv     TConv     
           3         7         100       1.00e-07  1.00e-05  
 ------------------------------------------------------------------------------
           Energy (a.u.)   Ediff      Tdiff       Comment
 ------------------------------------------------------------------------------
         -7772.10144367                           
     1   -7772.09604311   5.40e-03   8.03e-01     
     2   -7772.11842694   2.24e-02   1.11e-01     
     3   -7772.11774320   6.84e-04   4.92e-02     
     4   -7772.12015260   2.41e-03   1.50e-02     Switched to DIIS steps.
     5   -7772.12101431   8.62e-04   1.28e-02     
     6   -7772.12105526   4.10e-05   2.63e-03     
     7   -7772.12105592   6.53e-07   1.36e-03     
     8   -7772.12105938   3.46e-06   3.04e-04     
     9   -7772.12106055   1.17e-06   2.16e-04     
    10   -7772.12106045   1.03e-07   6.78e-05     
    11   -7772.12106045   5.29e-09   2.86e-05     
    12   -7772.12106042   3.75e-08   1.21e-05     
    13   -7772.12106041   5.75e-09   3.45e-06     
 ------------------------------------------------------------------------------
         -7772.12106041                           CCSD T converged.

End of double precision
 SCF energy                 = -7771.46158773
 MP2 energy                 = -7772.10144367
 CCSD correlation energy     =    -0.65947268
 CCSD total energy           = -7772.12106041

 CCSD  T1^2 = 0.0135  T2^2 = 0.2857  Leading amplitudes:

 Amplitude    Orbitals with energies
  0.0431       11 (A") A                 ->    13 (A") A                  
              -0.4401                         -0.0082                     
  0.0431       11 (A") B                 ->    13 (A") B                  
              -0.4401                         -0.0082                     
  0.0165       31 (A') A                 ->    35 (A') A                  
              -0.5778                          0.0298                     
  0.0165       31 (A') B                 ->    35 (A') B                  
              -0.5778                          0.0298                     

 Amplitude    Orbitals with energies
 -0.0546       11 (A") A     11 (A") B   ->    13 (A") A     13 (A") B    
              -0.4401       -0.4401           -0.0082       -0.0082       
  0.0546       11 (A") A     11 (A") B   ->    13 (A") B     13 (A") A    
              -0.4401       -0.4401           -0.0082       -0.0082       
  0.0546       11 (A") B     11 (A") A   ->    13 (A") A     13 (A") B    
              -0.4401       -0.4401           -0.0082       -0.0082       
 -0.0546       11 (A") B     11 (A") A   ->    13 (A") B     13 (A") A    
              -0.4401       -0.4401           -0.0082       -0.0082       

 Computing CCSD intemediates for later calculations in double precision
 Finished.

Running a double precision version
           CCSD Lambda amplitudes will be solved using DIIS.
           Start     Size      MaxIter   EConv     LConv     
           3         7         100       1.00e-07  1.00e-05  
 ------------------------------------------------------------------------------
            Enorm      Ldiff       Comment
 ------------------------------------------------------------------------------
     1     5.80e-02   4.41e-02     
     2     1.49e-02   5.62e-03     
     3     6.39e-03   2.20e-03     
     4     3.71e-03   1.29e-03     Switched to DIIS steps.
     5     1.21e-03   6.97e-04     
     6     5.79e-04   2.01e-04     
     7     1.93e-04   4.97e-05     
     8     8.81e-05   2.56e-06     
     9     3.06e-05   4.23e-06     
    10     1.20e-05   1.81e-06     
    11     4.83e-06   4.33e-07     
    12     2.04e-06   1.44e-07     
    13     9.83e-07   1.34e-07     
    14     4.63e-07   3.85e-08     
    15     2.41e-07   3.84e-08     
    16     1.09e-07   1.47e-08     
    17     5.67e-08   5.77e-09     
 ------------------------------------------------------------------------------
                                   CCSD Lambda converged.

 Computing density matrices in double precision...
           Orbital response amplitudes will be solved using DIIS.
           Start     Size      MaxIter   EConv     LConv     
           3         7         100       1.00e-06  1.00e-06  
 ------------------------------------------------------------------------------
            Enorm      Ldiff       Comment
 ------------------------------------------------------------------------------
     1     8.72e-02   9.86e-03     
     2     6.33e-02   1.18e-02     
     3     7.41e-02   1.70e-02     
     4     1.27e-02   2.44e-02     Switched to DIIS steps.
     5     4.57e-03   3.73e-03     
     6     1.16e-03   5.85e-04     
     7     6.02e-04   1.00e-04     
     8     1.82e-04   1.13e-04     
     9     5.06e-05   2.23e-05     
    10     1.39e-05   2.47e-06     
    11     4.52e-06   2.46e-07     
    12     1.43e-06   2.01e-07     
    13     1.01e-06   3.81e-07     
    14     2.64e-07   1.84e-07     
 ------------------------------------------------------------------------------
                                   Orbital response converged.

 Computing density matrices... Done.
 CCSD calculation:   CPU 540.28 s  wall 141.49 s

 Transferring MO TPDM to AO TPDM
 Transferring g2_o1o1o1o1
 Transferring g2_o1o1o1v1
 Transferring g2_o1o1v1v1
 Transferring g2_o1v1o1v1
 Transferring g2_o1v1v1v1
 Transferring g2_v1v1v1v1
 Adding separable TPDM
 Computing TPDM gradient
 --------------------------------------------------------
 2e gradient
  Atom          X               Y               Z
 --------------------------------------------------------
    1        -55.895831       12.933888        0.000000  
    2         20.756130      -30.880438       -0.000000  
    3          7.344403       16.488980        0.000000  
    4         27.795297        1.457570       -0.000000  
 --------------------------------------------------------
 --------------------------------------------------------
 Final gradient
  Atom          X               Y               Z
 --------------------------------------------------------
    1        -55.895831       12.933888        0.000000  
    2         20.756130      -30.880438       -0.000000  
    3          7.344403       16.488980        0.000000  
    4         27.795297        1.457570       -0.000000  
 --------------------------------------------------------
 Analytic gradient from two-electron contribution:   CPU 332.98 s  wall 114.06 s

 Total ccman2 time:   CPU 945.77 s  wall 276.10 s


 --------------------------------------------------------------
             Orbital Energies (a.u.) and Symmetries
 --------------------------------------------------------------

 Alpha MOs, Restricted
 -- Occupied --                  
******* -180.88 -169.69 -169.69 -104.88  -80.06  -37.94  -33.12
  1 A'    2 A'    3 A'    4 A'    5 A'    6 A'    7 A'    8 A'                 
-33.119 -24.307 -24.306 -24.302 -15.663 -10.605  -8.074  -8.070
  9 A'   10 A'   11 A'   12 A'   13 A'   14 A'   15 A'   16 A'                 
 -7.602  -7.252  -5.494  -5.493  -5.485  -5.474-169.687 -33.119
 17 A'   18 A'   19 A'   20 A'   21 A'   22 A'    1 A"    2 A"                 
-24.306 -24.302  -8.070  -5.493  -5.475  -2.408  -2.403  -2.392
  3 A"    4 A"    5 A"    6 A"    7 A"   23 A'   24 A'   25 A'                 
 -1.258  -1.052  -0.879  -0.735  -0.590  -0.578  -0.456  -0.409
 26 A'   27 A'   28 A'   29 A'   30 A'   31 A'   32 A'   33 A'                 
 -0.390  -2.404  -2.392  -0.555  -0.440  -0.379
 34 A'    8 A"    9 A"   10 A"   11 A"   12 A"                                 
 -- Virtual --                   
  0.030   0.066   0.076   0.086   0.094   0.135   0.158   0.192
 35 A'   36 A'   37 A'   38 A'   39 A'   40 A'   41 A'   42 A'                 
  0.202   0.230   0.281   0.291   0.333   0.371   0.387   0.478
 43 A'   44 A'   45 A'   46 A'   47 A'   48 A'   49 A'   50 A'                 
  0.549   0.550   0.594   0.605   0.665   0.696   0.782   0.869
 51 A'   52 A'   53 A'   54 A'   55 A'   56 A'   57 A'   58 A'                 
  0.904   1.096   1.102   1.145   1.156   1.257   1.286   1.352
 59 A'   60 A'   61 A'   62 A'   63 A'   64 A'   65 A'   66 A'                 
  1.484   1.562   1.635   1.850   1.898   2.364   2.488   2.660
 67 A'   68 A'   69 A'   70 A'   71 A'   72 A'   73 A'   74 A'                 
  2.889   3.018   4.319   4.456   4.485   4.557   4.638   4.772
 75 A'   76 A'   77 A'   78 A'   79 A'   80 A'   81 A'   82 A'                 
  6.541   6.572   7.481  10.340  14.796  14.872  26.704  27.092
 83 A'   84 A'   85 A'   86 A'   87 A'   88 A'   89 A'   90 A'                 
 28.875  29.535  29.559  29.874  29.896  29.959  36.666 130.593
 91 A'   92 A'   93 A'   94 A'   95 A'   96 A'   97 A'   98 A'                 
130.617 154.271 166.096 219.1841912.189  -0.008   0.086   0.143
 99 A'  100 A'  101 A'  102 A'  103 A'   13 A"   14 A"   15 A"                 
  0.232   0.326   0.393   0.532   0.579   0.607   0.865   0.908
 16 A"   17 A"   18 A"   19 A"   20 A"   21 A"   22 A"   23 A"                 
  0.960   1.119   1.213   1.541   1.764   2.256   2.398   2.625
 24 A"   25 A"   26 A"   27 A"   28 A"   29 A"   30 A"   31 A"                 
  4.229   4.478   4.490   6.529  14.701  26.645  29.526  29.871
 32 A"   33 A"   34 A"   35 A"   36 A"   37 A"   38 A"   39 A"                 
 29.875 130.585
 40 A"   41 A"                                                                 

 Beta MOs, Restricted
 -- Occupied --                  
******* -180.88 -169.69 -169.69 -104.88  -80.06  -37.94  -33.12
  1 A'    2 A'    3 A'    4 A'    5 A'    6 A'    7 A'    8 A'                 
-33.119 -24.307 -24.306 -24.302 -15.663 -10.605  -8.074  -8.070
  9 A'   10 A'   11 A'   12 A'   13 A'   14 A'   15 A'   16 A'                 
 -7.602  -7.252  -5.494  -5.493  -5.485  -5.474-169.687 -33.119
 17 A'   18 A'   19 A'   20 A'   21 A'   22 A'    1 A"    2 A"                 
-24.306 -24.302  -8.070  -5.493  -5.475  -2.408  -2.403  -2.392
  3 A"    4 A"    5 A"    6 A"    7 A"   23 A'   24 A'   25 A'                 
 -1.258  -1.052  -0.879  -0.735  -0.590  -0.578  -0.456  -0.409
 26 A'   27 A'   28 A'   29 A'   30 A'   31 A'   32 A'   33 A'                 
 -0.390  -2.404  -2.392  -0.555  -0.440  -0.379
 34 A'    8 A"    9 A"   10 A"   11 A"   12 A"                                 
 -- Virtual --                   
  0.030   0.066   0.076   0.086   0.094   0.135   0.158   0.192
 35 A'   36 A'   37 A'   38 A'   39 A'   40 A'   41 A'   42 A'                 
  0.202   0.230   0.281   0.291   0.333   0.371   0.387   0.478
 43 A'   44 A'   45 A'   46 A'   47 A'   48 A'   49 A'   50 A'                 
  0.549   0.550   0.594   0.605   0.665   0.696   0.782   0.869
 51 A'   52 A'   53 A'   54 A'   55 A'   56 A'   57 A'   58 A'                 
  0.904   1.096   1.102   1.145   1.156   1.257   1.286   1.352
 59 A'   60 A'   61 A'   62 A'   63 A'   64 A'   65 A'   66 A'                 
  1.484   1.562   1.635   1.850   1.898   2.364   2.488   2.660
 67 A'   68 A'   69 A'   70 A'   71 A'   72 A'   73 A'   74 A'                 
  2.889   3.018   4.319   4.456   4.485   4.557   4.638   4.772
 75 A'   76 A'   77 A'   78 A'   79 A'   80 A'   81 A'   82 A'                 
  6.541   6.572   7.481  10.340  14.796  14.872  26.704  27.092
 83 A'   84 A'   85 A'   86 A'   87 A'   88 A'   89 A'   90 A'                 
 28.875  29.535  29.559  29.874  29.896  29.959  36.666 130.593
 91 A'   92 A'   93 A'   94 A'   95 A'   96 A'   97 A'   98 A'                 
130.617 154.271 166.096 219.1841912.189  -0.008   0.086   0.143
 99 A'  100 A'  101 A'  102 A'  103 A'   13 A"   14 A"   15 A"                 
  0.232   0.326   0.393   0.532   0.579   0.607   0.865   0.908
 16 A"   17 A"   18 A"   19 A"   20 A"   21 A"   22 A"   23 A"                 
  0.960   1.119   1.213   1.541   1.764   2.256   2.398   2.625
 24 A"   25 A"   26 A"   27 A"   28 A"   29 A"   30 A"   31 A"                 
  4.229   4.478   4.490   6.529  14.701  26.645  29.526  29.871
 32 A"   33 A"   34 A"   35 A"   36 A"   37 A"   38 A"   39 A"                 
 29.875 130.585
 40 A"   41 A"                                                                 
 --------------------------------------------------------------

          Ground-State Mulliken Net Atomic Charges

     Atom                 Charge (a.u.)
  ----------------------------------------
      1 I                    -0.141132
      2 P                     0.313855
      3 N                    -0.159591
      4 Cl                   -0.013132
  ----------------------------------------
  Sum of atomic charges =     0.000000

 -----------------------------------------------------------------
                    Cartesian Multipole Moments
 -----------------------------------------------------------------
    Charge (ESU x 10^10)
                 0.0000
    Dipole Moment (Debye)
         X       0.0323      Y       1.8090      Z       0.0000
       Tot       1.8092
    Quadrupole Moments (Debye-Ang)
        XX     -59.3574     XY      -3.0436     YY     -61.2885
        XZ       0.0000     YZ       0.0000     ZZ     -59.7096
    Octopole Moments (Debye-Ang^2)
       XXX      54.7571    XXY      -2.7168    XYY      21.0579
       YYY      -5.3267    XXZ       0.0000    XYZ       0.0000
       YYZ       0.0000    XZZ      17.3435    YZZ      -1.1899
       ZZZ       0.0000
    Hexadecapole Moments (Debye-Ang^3)
      XXXX   -1363.8272   XXXY     -18.9244   XXYY    -274.5835
      XYYY      -4.6813   YYYY    -158.0315   XXXZ      -0.0000
      XXYZ       0.0000   XYYZ      -0.0000   YYYZ      -0.0000
      XXZZ    -260.9928   XYZZ      -2.0931   YYZZ     -38.6893
      XZZZ      -0.0000   YZZZ       0.0000   ZZZZ     -80.4249
 -----------------------------------------------------------------
 DrvMan completing analytic gradient of the correlated energy
 Correlated dipole moment
            1
    1   0.0127020
    2   0.7116982
    3   0.0000000
 Energy read as -7772.121060411
 Full Analytical Gradient: (in a.u., or Hartree/Bohr)
             1             2             3             4
    1   -0.00033214   -0.00073351    0.00249478   -0.00142913
    2   -0.00010449   -0.00024114   -0.00022875    0.00057439
    3    0.00000000   -0.00000000    0.00000000   -0.00000000
 Gradient time:  CPU 0.72 s  wall 0.77 s
 Geometry Optimization Parameters
   NAtoms,    NIC,     NZ,  NCons,   NDum,   NFix, NCnnct, MaxDiis
        4      14       4       0       0       0       0       0

 Cartesian Hessian Update
 Hessian Updated using BFGS Update


** GEOMETRY OPTIMIZATION IN DELOCALIZED INTERNAL COORDINATES **
   Searching for a Minimum

   Optimization Cycle:   2

                       Coordinates (Angstroms)
     ATOM                X               Y               Z
      1  I         1.5003781462   -0.1057686972    0.0000000000
      2  P        -0.7788317582    0.8574787274    0.0000000000
      3  N        -1.6225381157   -0.4978236202    0.0000000000
      4  Cl       -3.3506689817   -0.2192919841    0.0000000000
   Point Group: cs    Number of degrees of freedom:     5


   Energy is  -7772.121060411

 Hessian Updated using BFGS Update

  5 Hessian modes will be used to form the next step
  Hessian Eigenvalues:
     0.098723    0.212378    0.250629    0.307677    0.540845

 Minimum Search - Taking Simple RFO Step
 Searching for Lamda that Minimizes Along All modes
 Value Taken    Lamda =  -0.00002090
 Step Taken.  Stepsize is  0.009371

                             Maximum     Tolerance    Cnvgd?
         Gradient           0.001668      0.000300      NO
         Displacement       0.006183      0.001200      NO
         Energy change     -0.000118      0.000001      NO


 New Cartesian Coordinates Obtained by Inverse Iteration

 Displacement from previous Coordinates is:  0.008942
 ----------------------------------------------------------------
             Standard Nuclear Orientation (Angstroms)
    I     Atom           X                Y                Z
 ----------------------------------------------------------------
    1      I       1.5028783426    -0.1051799546     0.0000000000
    2      P      -0.7779378709     0.8565612524     0.0000000000
    3      N      -1.6260951334    -0.4968163631     0.0000000000
    4      Cl     -3.3505060477    -0.2199705089     0.0000000000
 ----------------------------------------------------------------
 Molecular Point Group                 Cs    NOp =  2
 Largest Abelian Subgroup              Cs    NOp =  2
 Nuclear Repulsion Energy =   449.6597978989 hartrees
 There are       46 alpha and       46 beta electrons
 Applying Cartesian multipole field
    Component          Value
    ---------          -----
     (2,0,0)        1.00000E-11
     (0,2,0)        2.00000E-11
     (0,0,2)       -3.00000E-11
 Nucleus-field energy     =     0.0000000131 hartrees
 Requested basis set is 6-311++G(d,p)
 There are 56 shells and 144 basis functions
 A cutoff of  1.0D-14 yielded   1295 shell pairs
 There are      9197 function pairs (     10267 Cartesian)
 Smallest overlap matrix eigenvalue = 1.61E-03
 Guess MOs from SCF MO coefficient file

 -----------------------------------------------------------------------
  General SCF calculation program by
  Eric Jon Sundstrom, Paul Horn, Yuezhi Mao, Dmitri Zuev, Alec White,
  David Stuck, Shaama M.S., Shane Yost, Joonho Lee, David Small,
  Daniel Levine, Susi Lehtola, Hugh Burton, Evgeny Epifanovsky
 -----------------------------------------------------------------------
 Hartree-Fock
 using 4 threads for integral computing
 -------------------------------------------------------
 OpenMP Integral computing Module                
 Release: version 2.0, May 2017, Q-Chem Inc. Pleasanton 
 -------------------------------------------------------
 A restricted SCF calculation will be
 performed using DIIS
 SCF converges when DIIS error is below 1.0e-08
 ---------------------------------------
  Cycle       Energy         DIIS error
 ---------------------------------------
    1   -7771.4616514670      5.29e-05  
    2   -7771.4616621430      1.59e-05  
    3   -7771.4616633385      1.12e-05  
    4   -7771.4616637169      2.84e-06  
    5   -7771.4616637903      1.14e-06  
    6   -7771.4616638038      5.78e-07  
    7   -7771.4616638064      2.26e-07  
    8   -7771.4616638071      8.16e-08  
    9   -7771.4616638071      2.76e-08  
   10   -7771.4616638071      8.81e-09  Convergence criterion met
 ---------------------------------------
 SCF time:   CPU 8.04s  wall 3.00s 
 SCF   energy in the final basis set =    -7771.4616638071
 Total energy in the final basis set =    -7771.4616638071


 ------------------------------------------------------------------------------

   CCMAN2: suite of methods based on coupled cluster
           and equation of motion theories.

   Components:
   * libvmm-1.3-trunk
     by Evgeny Epifanovsky, Ilya Kaliman.
   * libtensor-2.5-trunk
     by Evgeny Epifanovsky, Michael Wormit, Dmitry Zuev, Sam Manzer, 
        Ilya Kaliman.
   * libcc-2.5-trunk
     by Evgeny Epifanovsky, Arik Landau, Tomasz Kus, Kirill Khistyaev, 
        Dmitry Zuev, Prashant Manohar, Xintian Feng, Anna Krylov, 
        Matthew Goldey, Alec White, Thomas Jagau, Kaushik Nanda, 
        Anastasia Gunina, Alexander Kunitsa, Joonho Lee.

   CCMAN original authors:
   Anna I. Krylov, C. David Sherrill, Steven R. Gwaltney,
   Edward F. C. Byrd (2000)
   Sergey V. Levchenko, Lyudmila V. Slipchenko, Tao Wang,
   Ana-Maria C. Cristian (2003)
   Piotr A. Pieniazek, C. Melania Oana, Evgeny Epifanovsky (2007)
   Prashant Manohar (2009)

 ------------------------------------------------------------------------------


 Allocating and initializing 30808MB of RAM...
 Calculation will run on 4 cores.


 Alpha MOs, Restricted
 -- Occupied --                  
******* -180.88 -169.69 -169.69 -169.69 -104.88  -80.06  -37.94
  1 A'    2 A'    3 A'    1 A"    4 A'    5 A'    6 A'    7 A'                 
-33.123 -33.119 -33.119 -24.307 -24.306 -24.306 -24.302 -24.302
  8 A'    2 A"    9 A'   10 A'    3 A"   11 A'    4 A"   12 A'                 
-15.663 -10.606  -8.074  -8.070  -8.070  -7.602  -7.252  -5.494
 13 A'   14 A'   15 A'   16 A'    5 A"   17 A'   18 A'   19 A'                 
 -5.493  -5.493  -5.485  -5.475  -5.474  -2.408  -2.404  -2.403
  6 A"   20 A'   21 A'    7 A"   22 A'   23 A'    8 A"   24 A'                 
 -2.392  -2.392  -1.259  -1.052  -0.879  -0.735  -0.590  -0.578
  9 A"   25 A'   26 A'   27 A'   28 A'   29 A'   30 A'   31 A'                 
 -0.556  -0.456  -0.440  -0.409  -0.390  -0.379
 10 A"   32 A'   11 A"   33 A'   34 A'   12 A"                                 
 -- Virtual --                   
 -0.008   0.030   0.066   0.076   0.086   0.086   0.094   0.135
 13 A"   35 A'   36 A'   37 A'   14 A"   38 A'   39 A'   40 A'                 
  0.143   0.158   0.192   0.203   0.230   0.232   0.281   0.291
 15 A"   41 A'   42 A'   43 A'   44 A'   16 A"   45 A'   46 A'                 
  0.327   0.333   0.371   0.387   0.393   0.477   0.533   0.549
 17 A"   47 A'   48 A'   49 A'   18 A"   50 A'   19 A"   51 A'                 
  0.550   0.579   0.594   0.606   0.607   0.665   0.696   0.782
 52 A'   20 A"   53 A'   54 A'   21 A"   55 A'   56 A'   57 A'                 
  0.865   0.869   0.903   0.908   0.961   1.097   1.102   1.119
 22 A"   58 A'   59 A'   23 A"   24 A"   60 A'   61 A'   25 A"                 
  1.145   1.156   1.213   1.258   1.285   1.354   1.483   1.541
 62 A'   63 A'   26 A"   64 A'   65 A'   66 A'   67 A'   27 A"                 
  1.562   1.635   1.764   1.851   1.899   2.257   2.364   2.397
 68 A'   69 A'   28 A"   70 A'   71 A'   29 A"   72 A'   30 A"                 
  2.492   2.626   2.660   2.889   3.018   4.229   4.320   4.456
 73 A'   31 A"   74 A'   75 A'   76 A'   32 A"   77 A'   78 A'                 
  4.478   4.485   4.490   4.557   4.638   4.771   6.529   6.541
 33 A"   79 A'   34 A"   80 A'   81 A'   82 A'   35 A"   83 A'                 
  6.572   7.481  10.340  14.701  14.796  14.872  26.646  26.704
 84 A'   85 A'   86 A'   36 A"   87 A'   88 A'   37 A"   89 A'                 
 27.091  28.874  29.526  29.535  29.559  29.871  29.874  29.875
 90 A'   91 A'   38 A"   92 A'   93 A'   39 A"   94 A'   40 A"                 
 29.896  29.959  36.666 130.586 130.593 130.617 154.271 166.095
 95 A'   96 A'   97 A'   41 A"   98 A'   99 A'  100 A'  101 A'                 
219.1841912.189
102 A'  103 A'                                                                 

 Beta MOs, Restricted
 -- Occupied --                  
******* -180.88 -169.69 -169.69 -169.69 -104.88  -80.06  -37.94
  1 A'    2 A'    3 A'    1 A"    4 A'    5 A'    6 A'    7 A'                 
-33.123 -33.119 -33.119 -24.307 -24.306 -24.306 -24.302 -24.302
  8 A'    2 A"    9 A'   10 A'    3 A"   11 A'    4 A"   12 A'                 
-15.663 -10.606  -8.074  -8.070  -8.070  -7.602  -7.252  -5.494
 13 A'   14 A'   15 A'   16 A'    5 A"   17 A'   18 A'   19 A'                 
 -5.493  -5.493  -5.485  -5.475  -5.474  -2.408  -2.404  -2.403
  6 A"   20 A'   21 A'    7 A"   22 A'   23 A'    8 A"   24 A'                 
 -2.392  -2.392  -1.259  -1.052  -0.879  -0.735  -0.590  -0.578
  9 A"   25 A'   26 A'   27 A'   28 A'   29 A'   30 A'   31 A'                 
 -0.556  -0.456  -0.440  -0.409  -0.390  -0.379
 10 A"   32 A'   11 A"   33 A'   34 A'   12 A"                                 
 -- Virtual --                   
 -0.008   0.030   0.066   0.076   0.086   0.086   0.094   0.135
 13 A"   35 A'   36 A'   37 A'   14 A"   38 A'   39 A'   40 A'                 
  0.143   0.158   0.192   0.203   0.230   0.232   0.281   0.291
 15 A"   41 A'   42 A'   43 A'   44 A'   16 A"   45 A'   46 A'                 
  0.327   0.333   0.371   0.387   0.393   0.477   0.533   0.549
 17 A"   47 A'   48 A'   49 A'   18 A"   50 A'   19 A"   51 A'                 
  0.550   0.579   0.594   0.606   0.607   0.665   0.696   0.782
 52 A'   20 A"   53 A'   54 A'   21 A"   55 A'   56 A'   57 A'                 
  0.865   0.869   0.903   0.908   0.961   1.097   1.102   1.119
 22 A"   58 A'   59 A'   23 A"   24 A"   60 A'   61 A'   25 A"                 
  1.145   1.156   1.213   1.258   1.285   1.354   1.483   1.541
 62 A'   63 A'   26 A"   64 A'   65 A'   66 A'   67 A'   27 A"                 
  1.562   1.635   1.764   1.851   1.899   2.257   2.364   2.397
 68 A'   69 A'   28 A"   70 A'   71 A'   29 A"   72 A'   30 A"                 
  2.492   2.626   2.660   2.889   3.018   4.229   4.320   4.456
 73 A'   31 A"   74 A'   75 A'   76 A'   32 A"   77 A'   78 A'                 
  4.478   4.485   4.490   4.557   4.638   4.771   6.529   6.541
 33 A"   79 A'   34 A"   80 A'   81 A'   82 A'   35 A"   83 A'                 
  6.572   7.481  10.340  14.701  14.796  14.872  26.646  26.704
 84 A'   85 A'   86 A'   36 A"   87 A'   88 A'   37 A"   89 A'                 
 27.091  28.874  29.526  29.535  29.559  29.871  29.874  29.875
 90 A'   91 A'   38 A"   92 A'   93 A'   39 A"   94 A'   40 A"                 
 29.896  29.959  36.666 130.586 130.593 130.617 154.271 166.095
 95 A'   96 A'   97 A'   41 A"   98 A'   99 A'  100 A'  101 A'                 
219.1841912.189
102 A'  103 A'                                                                 

 Occupation and symmetry of molecular orbitals

 Point group: Cs (2 irreducible representations).

                           A'   A"    All 
 ------------------------------------------
 All molecular orbitals:
  - Alpha                  103  41    144 
  - Beta                   103  41    144 
 ------------------------------------------
 Alpha orbitals:
  - Frozen occupied        22   7     29  
  - Active occupied        12   5     17  
  - Active virtual         69   29    98  
  - Frozen virtual         0    0     0   
 ------------------------------------------
 Beta orbitals:
  - Frozen occupied        22   7     29  
  - Active occupied        12   5     17  
  - Active virtual         69   29    98  
  - Frozen virtual         0    0     0   
 ------------------------------------------

 Import integrals:   CPU 0.00 s  wall 0.00 s

 Import integrals:   CPU 64.60 s  wall 17.22 s

 MP2 amplitudes:   CPU 0.15 s  wall 0.12 s

Running a double precision version
           CCSD T amplitudes will be solved using DIIS.

           Start     Size      MaxIter   EConv     TConv     
           3         7         100       1.00e-07  1.00e-05  
 ------------------------------------------------------------------------------
           Energy (a.u.)   Ediff      Tdiff       Comment
 ------------------------------------------------------------------------------
         -7772.10145949                           
     1   -7772.09608309   5.38e-03   8.03e-01     
     2   -7772.11844112   2.24e-02   1.11e-01     
     3   -7772.11776375   6.77e-04   4.91e-02     
     4   -7772.12016844   2.40e-03   1.50e-02     Switched to DIIS steps.
     5   -7772.12102887   8.60e-04   1.28e-02     
     6   -7772.12106955   4.07e-05   2.63e-03     
     7   -7772.12107010   5.43e-07   1.36e-03     
     8   -7772.12107354   3.45e-06   3.03e-04     
     9   -7772.12107470   1.15e-06   2.15e-04     
    10   -7772.12107460   1.00e-07   6.77e-05     
    11   -7772.12107460   4.61e-09   2.85e-05     
    12   -7772.12107456   3.72e-08   1.20e-05     
    13   -7772.12107456   5.60e-09   3.40e-06     
 ------------------------------------------------------------------------------
         -7772.12107456                           CCSD T converged.

End of double precision
 SCF energy                 = -7771.46166381
 MP2 energy                 = -7772.10145949
 CCSD correlation energy     =    -0.65941075
 CCSD total energy           = -7772.12107456

 CCSD  T1^2 = 0.0135  T2^2 = 0.2856  Leading amplitudes:

 Amplitude    Orbitals with energies
  0.0430       11 (A") A                 ->    13 (A") A                  
              -0.4398                         -0.0081                     
  0.0430       11 (A") B                 ->    13 (A") B                  
              -0.4398                         -0.0081                     
  0.0166       31 (A') A                 ->    35 (A') A                  
              -0.5782                          0.0298                     
  0.0166       31 (A') B                 ->    35 (A') B                  
              -0.5782                          0.0298                     

 Amplitude    Orbitals with energies
 -0.0548       11 (A") A     11 (A") B   ->    13 (A") A     13 (A") B    
              -0.4398       -0.4398           -0.0081       -0.0081       
  0.0548       11 (A") A     11 (A") B   ->    13 (A") B     13 (A") A    
              -0.4398       -0.4398           -0.0081       -0.0081       
  0.0548       11 (A") B     11 (A") A   ->    13 (A") A     13 (A") B    
              -0.4398       -0.4398           -0.0081       -0.0081       
 -0.0548       11 (A") B     11 (A") A   ->    13 (A") B     13 (A") A    
              -0.4398       -0.4398           -0.0081       -0.0081       

 Computing CCSD intemediates for later calculations in double precision
 Finished.

Running a double precision version
           CCSD Lambda amplitudes will be solved using DIIS.
           Start     Size      MaxIter   EConv     LConv     
           3         7         100       1.00e-07  1.00e-05  
 ------------------------------------------------------------------------------
            Enorm      Ldiff       Comment
 ------------------------------------------------------------------------------
     1     5.80e-02   4.41e-02     
     2     1.49e-02   5.62e-03     
     3     6.40e-03   2.20e-03     
     4     3.71e-03   1.29e-03     Switched to DIIS steps.
     5     1.21e-03   6.96e-04     
     6     5.79e-04   2.00e-04     
     7     1.93e-04   4.95e-05     
     8     8.80e-05   2.66e-06     
     9     3.06e-05   4.24e-06     
    10     1.21e-05   1.81e-06     
    11     4.91e-06   4.31e-07     
    12     2.11e-06   1.45e-07     
    13     1.02e-06   1.36e-07     
    14     4.82e-07   3.79e-08     
    15     2.50e-07   3.90e-08     
    16     1.12e-07   1.43e-08     
    17     5.89e-08   5.77e-09     
 ------------------------------------------------------------------------------
                                   CCSD Lambda converged.

 Computing density matrices in double precision...
           Orbital response amplitudes will be solved using DIIS.
           Start     Size      MaxIter   EConv     LConv     
           3         7         100       1.00e-06  1.00e-06  
 ------------------------------------------------------------------------------
            Enorm      Ldiff       Comment
 ------------------------------------------------------------------------------
     1     8.72e-02   9.87e-03     
     2     6.32e-02   1.19e-02     
     3     7.37e-02   1.69e-02     
     4     1.26e-02   2.43e-02     Switched to DIIS steps.
     5     4.59e-03   3.68e-03     
     6     1.16e-03   5.84e-04     
     7     6.07e-04   9.94e-05     
     8     1.83e-04   1.14e-04     
     9     5.08e-05   2.24e-05     
    10     1.39e-05   2.51e-06     
    11     4.50e-06   2.30e-07     
    12     1.42e-06   2.07e-07     
    13     9.93e-07   3.81e-07     
 ------------------------------------------------------------------------------
                                   Orbital response converged.

 Computing density matrices... Done.
 CCSD calculation:   CPU 539.11 s  wall 141.09 s

 Transferring MO TPDM to AO TPDM
 Transferring g2_o1o1o1o1
 Transferring g2_o1o1o1v1
 Transferring g2_o1o1v1v1
 Transferring g2_o1v1o1v1
 Transferring g2_o1v1v1v1
 Transferring g2_v1v1v1v1
 Adding separable TPDM
 Computing TPDM gradient
 --------------------------------------------------------
 2e gradient
  Atom          X               Y               Z
 --------------------------------------------------------
    1        -55.849560       12.889037       -0.000000  
    2         20.697069      -30.788389        0.000000  
    3          7.338786       16.452183       -0.000000  
    4         27.813706        1.447169        0.000000  
 --------------------------------------------------------
 --------------------------------------------------------
 Final gradient
  Atom          X               Y               Z
 --------------------------------------------------------
    1        -55.849560       12.889037       -0.000000  
    2         20.697069      -30.788389        0.000000  
    3          7.338786       16.452183       -0.000000  
    4         27.813706        1.447169        0.000000  
 --------------------------------------------------------
 Analytic gradient from two-electron contribution:   CPU 345.78 s  wall 128.26 s

 Total ccman2 time:   CPU 953.33 s  wall 288.02 s


 --------------------------------------------------------------
             Orbital Energies (a.u.) and Symmetries
 --------------------------------------------------------------

 Alpha MOs, Restricted
 -- Occupied --                  
******* -180.88 -169.69 -169.69 -104.88  -80.06  -37.94  -33.12
  1 A'    2 A'    3 A'    4 A'    5 A'    6 A'    7 A'    8 A'                 
-33.119 -24.307 -24.306 -24.302 -15.663 -10.606  -8.074  -8.070
  9 A'   10 A'   11 A'   12 A'   13 A'   14 A'   15 A'   16 A'                 
 -7.602  -7.252  -5.494  -5.493  -5.485  -5.474-169.687 -33.119
 17 A'   18 A'   19 A'   20 A'   21 A'   22 A'    1 A"    2 A"                 
-24.306 -24.302  -8.070  -5.493  -5.475  -2.408  -2.403  -2.392
  3 A"    4 A"    5 A"    6 A"    7 A"   23 A'   24 A'   25 A'                 
 -1.259  -1.052  -0.879  -0.735  -0.590  -0.578  -0.456  -0.409
 26 A'   27 A'   28 A'   29 A'   30 A'   31 A'   32 A'   33 A'                 
 -0.390  -2.404  -2.392  -0.556  -0.440  -0.379
 34 A'    8 A"    9 A"   10 A"   11 A"   12 A"                                 
 -- Virtual --                   
  0.030   0.066   0.076   0.086   0.094   0.135   0.158   0.192
 35 A'   36 A'   37 A'   38 A'   39 A'   40 A'   41 A'   42 A'                 
  0.203   0.230   0.281   0.291   0.333   0.371   0.387   0.477
 43 A'   44 A'   45 A'   46 A'   47 A'   48 A'   49 A'   50 A'                 
  0.549   0.550   0.594   0.606   0.665   0.696   0.782   0.869
 51 A'   52 A'   53 A'   54 A'   55 A'   56 A'   57 A'   58 A'                 
  0.903   1.097   1.102   1.145   1.156   1.258   1.285   1.354
 59 A'   60 A'   61 A'   62 A'   63 A'   64 A'   65 A'   66 A'                 
  1.483   1.562   1.635   1.851   1.899   2.364   2.492   2.660
 67 A'   68 A'   69 A'   70 A'   71 A'   72 A'   73 A'   74 A'                 
  2.889   3.018   4.320   4.456   4.485   4.557   4.638   4.771
 75 A'   76 A'   77 A'   78 A'   79 A'   80 A'   81 A'   82 A'                 
  6.541   6.572   7.481  10.340  14.796  14.872  26.704  27.091
 83 A'   84 A'   85 A'   86 A'   87 A'   88 A'   89 A'   90 A'                 
 28.874  29.535  29.559  29.874  29.896  29.959  36.666 130.593
 91 A'   92 A'   93 A'   94 A'   95 A'   96 A'   97 A'   98 A'                 
130.617 154.271 166.095 219.1841912.189  -0.008   0.086   0.143
 99 A'  100 A'  101 A'  102 A'  103 A'   13 A"   14 A"   15 A"                 
  0.232   0.327   0.393   0.533   0.579   0.607   0.865   0.908
 16 A"   17 A"   18 A"   19 A"   20 A"   21 A"   22 A"   23 A"                 
  0.961   1.119   1.213   1.541   1.764   2.257   2.397   2.626
 24 A"   25 A"   26 A"   27 A"   28 A"   29 A"   30 A"   31 A"                 
  4.229   4.478   4.490   6.529  14.701  26.646  29.526  29.871
 32 A"   33 A"   34 A"   35 A"   36 A"   37 A"   38 A"   39 A"                 
 29.875 130.586
 40 A"   41 A"                                                                 

 Beta MOs, Restricted
 -- Occupied --                  
******* -180.88 -169.69 -169.69 -104.88  -80.06  -37.94  -33.12
  1 A'    2 A'    3 A'    4 A'    5 A'    6 A'    7 A'    8 A'                 
-33.119 -24.307 -24.306 -24.302 -15.663 -10.606  -8.074  -8.070
  9 A'   10 A'   11 A'   12 A'   13 A'   14 A'   15 A'   16 A'                 
 -7.602  -7.252  -5.494  -5.493  -5.485  -5.474-169.687 -33.119
 17 A'   18 A'   19 A'   20 A'   21 A'   22 A'    1 A"    2 A"                 
-24.306 -24.302  -8.070  -5.493  -5.475  -2.408  -2.403  -2.392
  3 A"    4 A"    5 A"    6 A"    7 A"   23 A'   24 A'   25 A'                 
 -1.259  -1.052  -0.879  -0.735  -0.590  -0.578  -0.456  -0.409
 26 A'   27 A'   28 A'   29 A'   30 A'   31 A'   32 A'   33 A'                 
 -0.390  -2.404  -2.392  -0.556  -0.440  -0.379
 34 A'    8 A"    9 A"   10 A"   11 A"   12 A"                                 
 -- Virtual --                   
  0.030   0.066   0.076   0.086   0.094   0.135   0.158   0.192
 35 A'   36 A'   37 A'   38 A'   39 A'   40 A'   41 A'   42 A'                 
  0.203   0.230   0.281   0.291   0.333   0.371   0.387   0.477
 43 A'   44 A'   45 A'   46 A'   47 A'   48 A'   49 A'   50 A'                 
  0.549   0.550   0.594   0.606   0.665   0.696   0.782   0.869
 51 A'   52 A'   53 A'   54 A'   55 A'   56 A'   57 A'   58 A'                 
  0.903   1.097   1.102   1.145   1.156   1.258   1.285   1.354
 59 A'   60 A'   61 A'   62 A'   63 A'   64 A'   65 A'   66 A'                 
  1.483   1.562   1.635   1.851   1.899   2.364   2.492   2.660
 67 A'   68 A'   69 A'   70 A'   71 A'   72 A'   73 A'   74 A'                 
  2.889   3.018   4.320   4.456   4.485   4.557   4.638   4.771
 75 A'   76 A'   77 A'   78 A'   79 A'   80 A'   81 A'   82 A'                 
  6.541   6.572   7.481  10.340  14.796  14.872  26.704  27.091
 83 A'   84 A'   85 A'   86 A'   87 A'   88 A'   89 A'   90 A'                 
 28.874  29.535  29.559  29.874  29.896  29.959  36.666 130.593
 91 A'   92 A'   93 A'   94 A'   95 A'   96 A'   97 A'   98 A'                 
130.617 154.271 166.095 219.1841912.189  -0.008   0.086   0.143
 99 A'  100 A'  101 A'  102 A'  103 A'   13 A"   14 A"   15 A"                 
  0.232   0.327   0.393   0.533   0.579   0.607   0.865   0.908
 16 A"   17 A"   18 A"   19 A"   20 A"   21 A"   22 A"   23 A"                 
  0.961   1.119   1.213   1.541   1.764   2.257   2.397   2.626
 24 A"   25 A"   26 A"   27 A"   28 A"   29 A"   30 A"   31 A"                 
  4.229   4.478   4.490   6.529  14.701  26.646  29.526  29.871
 32 A"   33 A"   34 A"   35 A"   36 A"   37 A"   38 A"   39 A"                 
 29.875 130.586
 40 A"   41 A"                                                                 
 --------------------------------------------------------------

          Ground-State Mulliken Net Atomic Charges

     Atom                 Charge (a.u.)
  ----------------------------------------
      1 I                    -0.141171
      2 P                     0.313562
      3 N                    -0.160455
      4 Cl                   -0.011936
  ----------------------------------------
  Sum of atomic charges =    -0.000000

 -----------------------------------------------------------------
                    Cartesian Multipole Moments
 -----------------------------------------------------------------
    Charge (ESU x 10^10)
                -0.0000
    Dipole Moment (Debye)
         X       0.0190      Y       1.8025      Z      -0.0000
       Tot       1.8026
    Quadrupole Moments (Debye-Ang)
        XX     -59.2993     XY      -3.0277     YY     -61.3038
        XZ       0.0000     YZ       0.0000     ZZ     -59.7101
    Octopole Moments (Debye-Ang^2)
       XXX      54.3490    XXY      -2.7393    XYY      20.9775
       YYY      -5.3573    XXZ      -0.0000    XYZ      -0.0000
       YYZ      -0.0000    XZZ      17.2552    YZZ      -1.2030
       ZZZ      -0.0000
    Hexadecapole Moments (Debye-Ang^3)
      XXXX   -1364.2214   XXXY     -18.9516   XXYY    -274.7969
      XYYY      -4.8404   YYYY    -157.9484   XXXZ       0.0000
      XXYZ       0.0000   XYYZ       0.0000   YYYZ       0.0000
      XXZZ    -261.1688   XYZZ      -2.1408   YYZZ     -38.6806
      XZZZ       0.0000   YZZZ       0.0000   ZZZZ     -80.4384
 -----------------------------------------------------------------
 DrvMan completing analytic gradient of the correlated energy
 Correlated dipole moment
            1
    1   0.0074624
    2   0.7091659
    3  -0.0000000
 Energy read as -7772.121074557
 Full Analytical Gradient: (in a.u., or Hartree/Bohr)
             1             2             3             4
    1   -0.00002964   -0.00030824    0.00074454   -0.00040666
    2   -0.00002633    0.00013957   -0.00044802    0.00033478
    3    0.00000000    0.00000000   -0.00000000    0.00000000
 Gradient time:  CPU 0.76 s  wall 0.80 s
 Geometry Optimization Parameters
   NAtoms,    NIC,     NZ,  NCons,   NDum,   NFix, NCnnct, MaxDiis
        4      14       4       0       0       0       0       0

 Cartesian Hessian Update
 Hessian Updated using BFGS Update


** GEOMETRY OPTIMIZATION IN DELOCALIZED INTERNAL COORDINATES **
   Searching for a Minimum

   Optimization Cycle:   3

                       Coordinates (Angstroms)
     ATOM                X               Y               Z
      1  I         1.5028783426   -0.1051799546    0.0000000000
      2  P        -0.7779378709    0.8565612524    0.0000000000
      3  N        -1.6260951334   -0.4968163631    0.0000000000
      4  Cl       -3.3505060477   -0.2199705089    0.0000000000
   Point Group: cs    Number of degrees of freedom:     5


   Energy is  -7772.121074557

 Hessian Updated using BFGS Update

  5 Hessian modes will be used to form the next step
  Hessian Eigenvalues:
     0.099543    0.130810    0.275896    0.288173    0.547888

 Minimum Search - Taking Simple RFO Step
 Searching for Lamda that Minimizes Along All modes
 Value Taken    Lamda =  -0.00000697
 Step Taken.  Stepsize is  0.007132

                             Maximum     Tolerance    Cnvgd?
         Gradient           0.000664      0.000300      NO
         Displacement       0.004392      0.001200      NO
         Energy change     -0.000014      0.000001      NO


 New Cartesian Coordinates Obtained by Inverse Iteration

 Displacement from previous Coordinates is:  0.009195
 ----------------------------------------------------------------
             Standard Nuclear Orientation (Angstroms)
    I     Atom           X                Y                Z
 ----------------------------------------------------------------
    1      I       1.5032483987    -0.1063632667     0.0000000000
    2      P      -0.7765174492     0.8576500092     0.0000000000
    3      N      -1.6277685694    -0.4939301380     0.0000000000
    4      Cl     -3.3506230894    -0.2227621785     0.0000000000
 ----------------------------------------------------------------
 Molecular Point Group                 Cs    NOp =  2
 Largest Abelian Subgroup              Cs    NOp =  2
 Nuclear Repulsion Energy =   449.6217636138 hartrees
 There are       46 alpha and       46 beta electrons
 Applying Cartesian multipole field
    Component          Value
    ---------          -----
     (2,0,0)        1.00000E-11
     (0,2,0)        2.00000E-11
     (0,0,2)       -3.00000E-11
 Nucleus-field energy     =     0.0000000131 hartrees
 Requested basis set is 6-311++G(d,p)
 There are 56 shells and 144 basis functions
 A cutoff of  1.0D-14 yielded   1295 shell pairs
 There are      9197 function pairs (     10267 Cartesian)
 Smallest overlap matrix eigenvalue = 1.60E-03
 Guess MOs from SCF MO coefficient file

 -----------------------------------------------------------------------
  General SCF calculation program by
  Eric Jon Sundstrom, Paul Horn, Yuezhi Mao, Dmitri Zuev, Alec White,
  David Stuck, Shaama M.S., Shane Yost, Joonho Lee, David Small,
  Daniel Levine, Susi Lehtola, Hugh Burton, Evgeny Epifanovsky
 -----------------------------------------------------------------------
 Hartree-Fock
 using 4 threads for integral computing
 -------------------------------------------------------
 OpenMP Integral computing Module                
 Release: version 2.0, May 2017, Q-Chem Inc. Pleasanton 
 -------------------------------------------------------
 A restricted SCF calculation will be
 performed using DIIS
 SCF converges when DIIS error is below 1.0e-08
 ---------------------------------------
  Cycle       Energy         DIIS error
 ---------------------------------------
    1   -7771.4617194618      4.65e-05  
    2   -7771.4617289704      1.44e-05  
    3   -7771.4617303779      8.95e-06  
    4   -7771.4617306672      3.11e-06  
    5   -7771.4617307450      8.57e-07  
    6   -7771.4617307511      3.66e-07  
    7   -7771.4617307518      1.41e-07  
    8   -7771.4617307521      6.25e-08  
    9   -7771.4617307520      2.39e-08  
   10   -7771.4617307520      7.95e-09  Convergence criterion met
 ---------------------------------------
 SCF time:   CPU 8.05s  wall 3.00s 
 SCF   energy in the final basis set =    -7771.4617307520
 Total energy in the final basis set =    -7771.4617307520


 ------------------------------------------------------------------------------

   CCMAN2: suite of methods based on coupled cluster
           and equation of motion theories.

   Components:
   * libvmm-1.3-trunk
     by Evgeny Epifanovsky, Ilya Kaliman.
   * libtensor-2.5-trunk
     by Evgeny Epifanovsky, Michael Wormit, Dmitry Zuev, Sam Manzer, 
        Ilya Kaliman.
   * libcc-2.5-trunk
     by Evgeny Epifanovsky, Arik Landau, Tomasz Kus, Kirill Khistyaev, 
        Dmitry Zuev, Prashant Manohar, Xintian Feng, Anna Krylov, 
        Matthew Goldey, Alec White, Thomas Jagau, Kaushik Nanda, 
        Anastasia Gunina, Alexander Kunitsa, Joonho Lee.

   CCMAN original authors:
   Anna I. Krylov, C. David Sherrill, Steven R. Gwaltney,
   Edward F. C. Byrd (2000)
   Sergey V. Levchenko, Lyudmila V. Slipchenko, Tao Wang,
   Ana-Maria C. Cristian (2003)
   Piotr A. Pieniazek, C. Melania Oana, Evgeny Epifanovsky (2007)
   Prashant Manohar (2009)

 ------------------------------------------------------------------------------


 Allocating and initializing 30808MB of RAM...
 Calculation will run on 4 cores.


 Alpha MOs, Restricted
 -- Occupied --                  
******* -180.88 -169.69 -169.69 -169.69 -104.88  -80.06  -37.94
  1 A'    2 A'    3 A'    1 A"    4 A'    5 A'    6 A'    7 A'                 
-33.123 -33.119 -33.119 -24.307 -24.306 -24.306 -24.302 -24.302
  8 A'    2 A"    9 A'   10 A'    3 A"   11 A'    4 A"   12 A'                 
-15.663 -10.606  -8.074  -8.070  -8.070  -7.601  -7.252  -5.493
 13 A'   14 A'   15 A'   16 A'    5 A"   17 A'   18 A'   19 A'                 
 -5.493  -5.492  -5.485  -5.475  -5.474  -2.408  -2.403  -2.403
  6 A"   20 A'   21 A'    7 A"   22 A'   23 A'    8 A"   24 A'                 
 -2.392  -2.392  -1.259  -1.052  -0.879  -0.735  -0.591  -0.578
  9 A"   25 A'   26 A'   27 A'   28 A'   29 A'   30 A'   31 A'                 
 -0.556  -0.456  -0.440  -0.408  -0.390  -0.379
 10 A"   32 A'   11 A"   33 A'   34 A'   12 A"                                 
 -- Virtual --                   
 -0.008   0.030   0.066   0.076   0.086   0.086   0.094   0.135
 13 A"   35 A'   36 A'   37 A'   14 A"   38 A'   39 A'   40 A'                 
  0.143   0.158   0.192   0.203   0.230   0.233   0.281   0.291
 15 A"   41 A'   42 A'   43 A'   44 A'   16 A"   45 A'   46 A'                 
  0.327   0.333   0.371   0.387   0.393   0.477   0.533   0.549
 17 A"   47 A'   48 A'   49 A'   18 A"   50 A'   19 A"   51 A'                 
  0.550   0.579   0.594   0.606   0.607   0.665   0.696   0.783
 52 A'   20 A"   53 A'   54 A'   21 A"   55 A'   56 A'   57 A'                 
  0.865   0.869   0.903   0.908   0.961   1.097   1.102   1.119
 22 A"   58 A'   59 A'   23 A"   24 A"   60 A'   61 A'   25 A"                 
  1.144   1.156   1.213   1.259   1.285   1.355   1.483   1.541
 62 A'   63 A'   26 A"   64 A'   65 A'   66 A'   67 A'   27 A"                 
  1.562   1.635   1.764   1.851   1.899   2.257   2.363   2.397
 68 A'   69 A'   28 A"   70 A'   71 A'   29 A"   72 A'   30 A"                 
  2.495   2.626   2.660   2.889   3.018   4.229   4.320   4.457
 73 A'   31 A"   74 A'   75 A'   76 A'   32 A"   77 A'   78 A'                 
  4.478   4.485   4.490   4.557   4.638   4.771   6.529   6.541
 33 A"   79 A'   34 A"   80 A'   81 A'   82 A'   35 A"   83 A'                 
  6.572   7.481  10.341  14.701  14.796  14.872  26.645  26.704
 84 A'   85 A'   86 A'   36 A"   87 A'   88 A'   37 A"   89 A'                 
 27.091  28.874  29.526  29.535  29.559  29.871  29.874  29.875
 90 A'   91 A'   38 A"   92 A'   93 A'   39 A"   94 A'   40 A"                 
 29.896  29.959  36.666 130.586 130.593 130.617 154.271 166.095
 95 A'   96 A'   97 A'   41 A"   98 A'   99 A'  100 A'  101 A'                 
219.1851912.189
102 A'  103 A'                                                                 

 Beta MOs, Restricted
 -- Occupied --                  
******* -180.88 -169.69 -169.69 -169.69 -104.88  -80.06  -37.94
  1 A'    2 A'    3 A'    1 A"    4 A'    5 A'    6 A'    7 A'                 
-33.123 -33.119 -33.119 -24.307 -24.306 -24.306 -24.302 -24.302
  8 A'    2 A"    9 A'   10 A'    3 A"   11 A'    4 A"   12 A'                 
-15.663 -10.606  -8.074  -8.070  -8.070  -7.601  -7.252  -5.493
 13 A'   14 A'   15 A'   16 A'    5 A"   17 A'   18 A'   19 A'                 
 -5.493  -5.492  -5.485  -5.475  -5.474  -2.408  -2.403  -2.403
  6 A"   20 A'   21 A'    7 A"   22 A'   23 A'    8 A"   24 A'                 
 -2.392  -2.392  -1.259  -1.052  -0.879  -0.735  -0.591  -0.578
  9 A"   25 A'   26 A'   27 A'   28 A'   29 A'   30 A'   31 A'                 
 -0.556  -0.456  -0.440  -0.408  -0.390  -0.379
 10 A"   32 A'   11 A"   33 A'   34 A'   12 A"                                 
 -- Virtual --                   
 -0.008   0.030   0.066   0.076   0.086   0.086   0.094   0.135
 13 A"   35 A'   36 A'   37 A'   14 A"   38 A'   39 A'   40 A'                 
  0.143   0.158   0.192   0.203   0.230   0.233   0.281   0.291
 15 A"   41 A'   42 A'   43 A'   44 A'   16 A"   45 A'   46 A'                 
  0.327   0.333   0.371   0.387   0.393   0.477   0.533   0.549
 17 A"   47 A'   48 A'   49 A'   18 A"   50 A'   19 A"   51 A'                 
  0.550   0.579   0.594   0.606   0.607   0.665   0.696   0.783
 52 A'   20 A"   53 A'   54 A'   21 A"   55 A'   56 A'   57 A'                 
  0.865   0.869   0.903   0.908   0.961   1.097   1.102   1.119
 22 A"   58 A'   59 A'   23 A"   24 A"   60 A'   61 A'   25 A"                 
  1.144   1.156   1.213   1.259   1.285   1.355   1.483   1.541
 62 A'   63 A'   26 A"   64 A'   65 A'   66 A'   67 A'   27 A"                 
  1.562   1.635   1.764   1.851   1.899   2.257   2.363   2.397
 68 A'   69 A'   28 A"   70 A'   71 A'   29 A"   72 A'   30 A"                 
  2.495   2.626   2.660   2.889   3.018   4.229   4.320   4.457
 73 A'   31 A"   74 A'   75 A'   76 A'   32 A"   77 A'   78 A'                 
  4.478   4.485   4.490   4.557   4.638   4.771   6.529   6.541
 33 A"   79 A'   34 A"   80 A'   81 A'   82 A'   35 A"   83 A'                 
  6.572   7.481  10.341  14.701  14.796  14.872  26.645  26.704
 84 A'   85 A'   86 A'   36 A"   87 A'   88 A'   37 A"   89 A'                 
 27.091  28.874  29.526  29.535  29.559  29.871  29.874  29.875
 90 A'   91 A'   38 A"   92 A'   93 A'   39 A"   94 A'   40 A"                 
 29.896  29.959  36.666 130.586 130.593 130.617 154.271 166.095
 95 A'   96 A'   97 A'   41 A"   98 A'   99 A'  100 A'  101 A'                 
219.1851912.189
102 A'  103 A'                                                                 

 Occupation and symmetry of molecular orbitals

 Point group: Cs (2 irreducible representations).

                           A'   A"    All 
 ------------------------------------------
 All molecular orbitals:
  - Alpha                  103  41    144 
  - Beta                   103  41    144 
 ------------------------------------------
 Alpha orbitals:
  - Frozen occupied        22   7     29  
  - Active occupied        12   5     17  
  - Active virtual         69   29    98  
  - Frozen virtual         0    0     0   
 ------------------------------------------
 Beta orbitals:
  - Frozen occupied        22   7     29  
  - Active occupied        12   5     17  
  - Active virtual         69   29    98  
  - Frozen virtual         0    0     0   
 ------------------------------------------

 Import integrals:   CPU 0.00 s  wall 0.00 s

 Import integrals:   CPU 67.22 s  wall 18.48 s

 MP2 amplitudes:   CPU 0.15 s  wall 0.16 s

Running a double precision version
           CCSD T amplitudes will be solved using DIIS.

           Start     Size      MaxIter   EConv     TConv     
           3         7         100       1.00e-07  1.00e-05  
 ------------------------------------------------------------------------------
           Energy (a.u.)   Ediff      Tdiff       Comment
 ------------------------------------------------------------------------------
         -7772.10145700                           
     1   -7772.09610911   5.35e-03   8.03e-01     
     2   -7772.11844388   2.23e-02   1.11e-01     
     3   -7772.11777291   6.71e-04   4.91e-02     
     4   -7772.12017349   2.40e-03   1.50e-02     Switched to DIIS steps.
     5   -7772.12103296   8.59e-04   1.28e-02     
     6   -7772.12107348   4.05e-05   2.63e-03     
     7   -7772.12107399   5.07e-07   1.36e-03     
     8   -7772.12107743   3.44e-06   3.03e-04     
     9   -7772.12107857   1.15e-06   2.15e-04     
    10   -7772.12107848   9.76e-08   6.77e-05     
    11   -7772.12107848   4.59e-09   2.84e-05     
    12   -7772.12107844   3.70e-08   1.19e-05     
    13   -7772.12107844   5.53e-09   3.37e-06     
 ------------------------------------------------------------------------------
         -7772.12107844                           CCSD T converged.

End of double precision
 SCF energy                 = -7771.46173075
 MP2 energy                 = -7772.10145700
 CCSD correlation energy     =    -0.65934769
 CCSD total energy           = -7772.12107844

 CCSD  T1^2 = 0.0134  T2^2 = 0.2855  Leading amplitudes:

 Amplitude    Orbitals with energies
 -0.0429       11 (A") A                 ->    13 (A") A                  
              -0.4396                         -0.0080                     
 -0.0429       11 (A") B                 ->    13 (A") B                  
              -0.4396                         -0.0080                     
  0.0167       31 (A') A                 ->    35 (A') A                  
              -0.5785                          0.0298                     
  0.0167       31 (A') B                 ->    35 (A') B                  
              -0.5785                          0.0298                     

 Amplitude    Orbitals with energies
 -0.0548       11 (A") A     11 (A") B   ->    13 (A") A     13 (A") B    
              -0.4396       -0.4396           -0.0080       -0.0080       
  0.0548       11 (A") A     11 (A") B   ->    13 (A") B     13 (A") A    
              -0.4396       -0.4396           -0.0080       -0.0080       
  0.0548       11 (A") B     11 (A") A   ->    13 (A") A     13 (A") B    
              -0.4396       -0.4396           -0.0080       -0.0080       
 -0.0548       11 (A") B     11 (A") A   ->    13 (A") B     13 (A") A    
              -0.4396       -0.4396           -0.0080       -0.0080       

 Computing CCSD intemediates for later calculations in double precision
 Finished.

Running a double precision version
           CCSD Lambda amplitudes will be solved using DIIS.
           Start     Size      MaxIter   EConv     LConv     
           3         7         100       1.00e-07  1.00e-05  
 ------------------------------------------------------------------------------
            Enorm      Ldiff       Comment
 ------------------------------------------------------------------------------
     1     5.79e-02   4.40e-02     
     2     1.49e-02   5.62e-03     
     3     6.39e-03   2.19e-03     
     4     3.71e-03   1.29e-03     Switched to DIIS steps.
     5     1.20e-03   6.96e-04     
     6     5.78e-04   2.00e-04     
     7     1.93e-04   4.94e-05     
     8     8.79e-05   2.73e-06     
     9     3.07e-05   4.26e-06     
    10     1.22e-05   1.81e-06     
    11     5.00e-06   4.29e-07     
    12     2.19e-06   1.45e-07     
    13     1.06e-06   1.37e-07     
    14     5.00e-07   3.72e-08     
    15     2.58e-07   3.97e-08     
    16     1.16e-07   1.41e-08     
    17     6.10e-08   5.82e-09     
 ------------------------------------------------------------------------------
                                   CCSD Lambda converged.

 Computing density matrices in double precision...
           Orbital response amplitudes will be solved using DIIS.
           Start     Size      MaxIter   EConv     LConv     
           3         7         100       1.00e-06  1.00e-06  
 ------------------------------------------------------------------------------
            Enorm      Ldiff       Comment
 ------------------------------------------------------------------------------
     1     8.71e-02   9.89e-03     
     2     6.30e-02   1.19e-02     
     3     7.34e-02   1.68e-02     
     4     1.25e-02   2.42e-02     Switched to DIIS steps.
     5     4.60e-03   3.64e-03     
     6     1.17e-03   5.83e-04     
     7     6.09e-04   9.85e-05     
     8     1.83e-04   1.15e-04     
     9     5.09e-05   2.23e-05     
    10     1.38e-05   2.55e-06     
    11     4.49e-06   2.23e-07     
    12     1.42e-06   2.12e-07     
    13     9.86e-07   3.82e-07     
 ------------------------------------------------------------------------------
                                   Orbital response converged.

 Computing density matrices... Done.
 CCSD calculation:   CPU 539.69 s  wall 141.35 s

 Transferring MO TPDM to AO TPDM
 Transferring g2_o1o1o1o1
 Transferring g2_o1o1o1v1
 Transferring g2_o1o1v1v1
 Transferring g2_o1v1o1v1
 Transferring g2_o1v1v1v1
 Transferring g2_v1v1v1v1
 Adding separable TPDM
 Computing TPDM gradient
 --------------------------------------------------------
 2e gradient
  Atom          X               Y               Z
 --------------------------------------------------------
    1        -55.825472       12.934625        0.000000  
    2         20.662721      -30.800612        0.000000  
    3          7.340136       16.390168       -0.000000  
    4         27.822614        1.475819        0.000000  
 --------------------------------------------------------
 --------------------------------------------------------
 Final gradient
  Atom          X               Y               Z
 --------------------------------------------------------
    1        -55.825472       12.934625        0.000000  
    2         20.662721      -30.800612        0.000000  
    3          7.340136       16.390168       -0.000000  
    4         27.822614        1.475819        0.000000  
 --------------------------------------------------------
 Analytic gradient from two-electron contribution:   CPU 332.37 s  wall 116.61 s

 Total ccman2 time:   CPU 943.41 s  wall 278.00 s


 --------------------------------------------------------------
             Orbital Energies (a.u.) and Symmetries
 --------------------------------------------------------------

 Alpha MOs, Restricted
 -- Occupied --                  
******* -180.88 -169.69 -169.69 -104.88  -80.06  -37.94  -33.12
  1 A'    2 A'    3 A'    4 A'    5 A'    6 A'    7 A'    8 A'                 
-33.119 -24.307 -24.306 -24.302 -15.663 -10.606  -8.074  -8.070
  9 A'   10 A'   11 A'   12 A'   13 A'   14 A'   15 A'   16 A'                 
 -7.601  -7.252  -5.493  -5.492  -5.485  -5.474-169.687 -33.119
 17 A'   18 A'   19 A'   20 A'   21 A'   22 A'    1 A"    2 A"                 
-24.306 -24.302  -8.070  -5.493  -5.475  -2.408  -2.403  -2.392
  3 A"    4 A"    5 A"    6 A"    7 A"   23 A'   24 A'   25 A'                 
 -1.259  -1.052  -0.879  -0.735  -0.591  -0.578  -0.456  -0.408
 26 A'   27 A'   28 A'   29 A'   30 A'   31 A'   32 A'   33 A'                 
 -0.390  -2.403  -2.392  -0.556  -0.440  -0.379
 34 A'    8 A"    9 A"   10 A"   11 A"   12 A"                                 
 -- Virtual --                   
  0.030   0.066   0.076   0.086   0.094   0.135   0.158   0.192
 35 A'   36 A'   37 A'   38 A'   39 A'   40 A'   41 A'   42 A'                 
  0.203   0.230   0.281   0.291   0.333   0.371   0.387   0.477
 43 A'   44 A'   45 A'   46 A'   47 A'   48 A'   49 A'   50 A'                 
  0.549   0.550   0.594   0.606   0.665   0.696   0.783   0.869
 51 A'   52 A'   53 A'   54 A'   55 A'   56 A'   57 A'   58 A'                 
  0.903   1.097   1.102   1.144   1.156   1.259   1.285   1.355
 59 A'   60 A'   61 A'   62 A'   63 A'   64 A'   65 A'   66 A'                 
  1.483   1.562   1.635   1.851   1.899   2.363   2.495   2.660
 67 A'   68 A'   69 A'   70 A'   71 A'   72 A'   73 A'   74 A'                 
  2.889   3.018   4.320   4.457   4.485   4.557   4.638   4.771
 75 A'   76 A'   77 A'   78 A'   79 A'   80 A'   81 A'   82 A'                 
  6.541   6.572   7.481  10.341  14.796  14.872  26.704  27.091
 83 A'   84 A'   85 A'   86 A'   87 A'   88 A'   89 A'   90 A'                 
 28.874  29.535  29.559  29.874  29.896  29.959  36.666 130.593
 91 A'   92 A'   93 A'   94 A'   95 A'   96 A'   97 A'   98 A'                 
130.617 154.271 166.095 219.1851912.189  -0.008   0.086   0.143
 99 A'  100 A'  101 A'  102 A'  103 A'   13 A"   14 A"   15 A"                 
  0.233   0.327   0.393   0.533   0.579   0.607   0.865   0.908
 16 A"   17 A"   18 A"   19 A"   20 A"   21 A"   22 A"   23 A"                 
  0.961   1.119   1.213   1.541   1.764   2.257   2.397   2.626
 24 A"   25 A"   26 A"   27 A"   28 A"   29 A"   30 A"   31 A"                 
  4.229   4.478   4.490   6.529  14.701  26.645  29.526  29.871
 32 A"   33 A"   34 A"   35 A"   36 A"   37 A"   38 A"   39 A"                 
 29.875 130.586
 40 A"   41 A"                                                                 

 Beta MOs, Restricted
 -- Occupied --                  
******* -180.88 -169.69 -169.69 -104.88  -80.06  -37.94  -33.12
  1 A'    2 A'    3 A'    4 A'    5 A'    6 A'    7 A'    8 A'                 
-33.119 -24.307 -24.306 -24.302 -15.663 -10.606  -8.074  -8.070
  9 A'   10 A'   11 A'   12 A'   13 A'   14 A'   15 A'   16 A'                 
 -7.601  -7.252  -5.493  -5.492  -5.485  -5.474-169.687 -33.119
 17 A'   18 A'   19 A'   20 A'   21 A'   22 A'    1 A"    2 A"                 
-24.306 -24.302  -8.070  -5.493  -5.475  -2.408  -2.403  -2.392
  3 A"    4 A"    5 A"    6 A"    7 A"   23 A'   24 A'   25 A'                 
 -1.259  -1.052  -0.879  -0.735  -0.591  -0.578  -0.456  -0.408
 26 A'   27 A'   28 A'   29 A'   30 A'   31 A'   32 A'   33 A'                 
 -0.390  -2.403  -2.392  -0.556  -0.440  -0.379
 34 A'    8 A"    9 A"   10 A"   11 A"   12 A"                                 
 -- Virtual --                   
  0.030   0.066   0.076   0.086   0.094   0.135   0.158   0.192
 35 A'   36 A'   37 A'   38 A'   39 A'   40 A'   41 A'   42 A'                 
  0.203   0.230   0.281   0.291   0.333   0.371   0.387   0.477
 43 A'   44 A'   45 A'   46 A'   47 A'   48 A'   49 A'   50 A'                 
  0.549   0.550   0.594   0.606   0.665   0.696   0.783   0.869
 51 A'   52 A'   53 A'   54 A'   55 A'   56 A'   57 A'   58 A'                 
  0.903   1.097   1.102   1.144   1.156   1.259   1.285   1.355
 59 A'   60 A'   61 A'   62 A'   63 A'   64 A'   65 A'   66 A'                 
  1.483   1.562   1.635   1.851   1.899   2.363   2.495   2.660
 67 A'   68 A'   69 A'   70 A'   71 A'   72 A'   73 A'   74 A'                 
  2.889   3.018   4.320   4.457   4.485   4.557   4.638   4.771
 75 A'   76 A'   77 A'   78 A'   79 A'   80 A'   81 A'   82 A'                 
  6.541   6.572   7.481  10.341  14.796  14.872  26.704  27.091
 83 A'   84 A'   85 A'   86 A'   87 A'   88 A'   89 A'   90 A'                 
 28.874  29.535  29.559  29.874  29.896  29.959  36.666 130.593
 91 A'   92 A'   93 A'   94 A'   95 A'   96 A'   97 A'   98 A'                 
130.617 154.271 166.095 219.1851912.189  -0.008   0.086   0.143
 99 A'  100 A'  101 A'  102 A'  103 A'   13 A"   14 A"   15 A"                 
  0.233   0.327   0.393   0.533   0.579   0.607   0.865   0.908
 16 A"   17 A"   18 A"   19 A"   20 A"   21 A"   22 A"   23 A"                 
  0.961   1.119   1.213   1.541   1.764   2.257   2.397   2.626
 24 A"   25 A"   26 A"   27 A"   28 A"   29 A"   30 A"   31 A"                 
  4.229   4.478   4.490   6.529  14.701  26.645  29.526  29.871
 32 A"   33 A"   34 A"   35 A"   36 A"   37 A"   38 A"   39 A"                 
 29.875 130.586
 40 A"   41 A"                                                                 
 --------------------------------------------------------------

          Ground-State Mulliken Net Atomic Charges

     Atom                 Charge (a.u.)
  ----------------------------------------
      1 I                    -0.140960
      2 P                     0.313097
      3 N                    -0.160544
      4 Cl                   -0.011593
  ----------------------------------------
  Sum of atomic charges =     0.000000

 -----------------------------------------------------------------
                    Cartesian Multipole Moments
 -----------------------------------------------------------------
    Charge (ESU x 10^10)
                 0.0000
    Dipole Moment (Debye)
         X       0.0103      Y       1.7981      Z       0.0000
       Tot       1.7981
    Quadrupole Moments (Debye-Ang)
        XX     -59.2583     XY      -3.0146     YY     -61.3022
        XZ       0.0000     YZ      -0.0000     ZZ     -59.7090
    Octopole Moments (Debye-Ang^2)
       XXX      54.1035    XXY      -2.7610    XYY      20.9522
       YYY      -5.2629    XXZ       0.0000    XYZ       0.0000
       YYZ      -0.0000    XZZ      17.2243    YZZ      -1.1679
       ZZZ      -0.0000
    Hexadecapole Moments (Debye-Ang^3)
      XXXX   -1363.7272   XXXY     -18.8201   XXYY    -274.8243
      XYYY      -4.9702   YYYY    -158.1606   XXXZ      -0.0000
      XXYZ      -0.0000   XYYZ       0.0000   YYYZ      -0.0000
      XXZZ    -261.1653   XYZZ      -2.1807   YYZZ     -38.7157
      XZZZ       0.0000   YZZZ      -0.0000   ZZZZ     -80.4429
 -----------------------------------------------------------------
 DrvMan completing analytic gradient of the correlated energy
 Correlated dipole moment
            1
    1   0.0040697
    2   0.7074116
    3   0.0000000
 Energy read as -7772.121078439
 Full Analytical Gradient: (in a.u., or Hartree/Bohr)
             1             2             3             4
    1   -0.00001786    0.00011564   -0.00012479    0.00002701
    2    0.00003086    0.00018458   -0.00027176    0.00005632
    3    0.00000000   -0.00000000    0.00000000    0.00000000
 Gradient time:  CPU 0.76 s  wall 0.80 s
 Geometry Optimization Parameters
   NAtoms,    NIC,     NZ,  NCons,   NDum,   NFix, NCnnct, MaxDiis
        4      14       4       0       0       0       0       0

 Cartesian Hessian Update
 Hessian Updated using BFGS Update


** GEOMETRY OPTIMIZATION IN DELOCALIZED INTERNAL COORDINATES **
   Searching for a Minimum

   Optimization Cycle:   4

                       Coordinates (Angstroms)
     ATOM                X               Y               Z
      1  I         1.5032483987   -0.1063632667    0.0000000000
      2  P        -0.7765174492    0.8576500092    0.0000000000
      3  N        -1.6277685694   -0.4939301380    0.0000000000
      4  Cl       -3.3506230894   -0.2227621785    0.0000000000
   Point Group: cs    Number of degrees of freedom:     5


   Energy is  -7772.121078439

 Hessian Updated using BFGS Update

  5 Hessian modes will be used to form the next step
  Hessian Eigenvalues:
     0.100114    0.116072    0.269768    0.283663    0.566309

 Minimum Search - Taking Simple RFO Step
 Searching for Lamda that Minimizes Along All modes
 Value Taken    Lamda =   0.00000000
 Step Taken.  Stepsize is  0.001425

                             Maximum     Tolerance    Cnvgd?
         Gradient           0.000191      0.000300     YES
         Displacement       0.000888      0.001200     YES
         Energy change     -0.000004      0.000001      NO


                       Distance Matrix (Angstroms)
             I (  1)   P (  2)   N (  3)
   P (  2)  2.475208
   N (  3)  3.154913  1.597309
   Cl(  4)  4.855267  2.791650  1.744064

 Final energy is   -7772.1210784393579     


 ******************************
 **  OPTIMIZATION CONVERGED  **
 ******************************

                       Coordinates (Angstroms)
     ATOM                X               Y               Z
      1  I         1.5032483987   -0.1063632667    0.0000000000
      2  P        -0.7765174492    0.8576500092    0.0000000000
      3  N        -1.6277685694   -0.4939301380    0.0000000000
      4  Cl       -3.3506230894   -0.2227621785    0.0000000000

Z-matrix Print:
$molecule
0 1
I 
P  1 2.475208
N  2 1.597309 1 99.282135
Cl 3 1.744064 2 113.258847 1 -180.000000 0
$end


 --------------------------------------------------------------
             Orbital Energies (a.u.) and Symmetries
 --------------------------------------------------------------

 Alpha MOs, Restricted
 -- Occupied --                  
******* -180.88 -169.69 -169.69 -104.88  -80.06  -37.94  -33.12
  1 A'    2 A'    3 A'    4 A'    5 A'    6 A'    7 A'    8 A'                 
-33.119 -24.307 -24.306 -24.302 -15.663 -10.606  -8.074  -8.070
  9 A'   10 A'   11 A'   12 A'   13 A'   14 A'   15 A'   16 A'                 
 -7.601  -7.252  -5.493  -5.492  -5.485  -5.474-169.687 -33.119
 17 A'   18 A'   19 A'   20 A'   21 A'   22 A'    1 A"    2 A"                 
-24.306 -24.302  -8.070  -5.493  -5.475  -2.408  -2.403  -2.392
  3 A"    4 A"    5 A"    6 A"    7 A"   23 A'   24 A'   25 A'                 
 -1.259  -1.052  -0.879  -0.735  -0.591  -0.578  -0.456  -0.408
 26 A'   27 A'   28 A'   29 A'   30 A'   31 A'   32 A'   33 A'                 
 -0.390  -2.403  -2.392  -0.556  -0.440  -0.379
 34 A'    8 A"    9 A"   10 A"   11 A"   12 A"                                 
 -- Virtual --                   
  0.030   0.066   0.076   0.086   0.094   0.135   0.158   0.192
 35 A'   36 A'   37 A'   38 A'   39 A'   40 A'   41 A'   42 A'                 
  0.203   0.230   0.281   0.291   0.333   0.371   0.387   0.477
 43 A'   44 A'   45 A'   46 A'   47 A'   48 A'   49 A'   50 A'                 
  0.549   0.550   0.594   0.606   0.665   0.696   0.783   0.869
 51 A'   52 A'   53 A'   54 A'   55 A'   56 A'   57 A'   58 A'                 
  0.903   1.097   1.102   1.144   1.156   1.259   1.285   1.355
 59 A'   60 A'   61 A'   62 A'   63 A'   64 A'   65 A'   66 A'                 
  1.483   1.562   1.635   1.851   1.899   2.363   2.495   2.660
 67 A'   68 A'   69 A'   70 A'   71 A'   72 A'   73 A'   74 A'                 
  2.889   3.018   4.320   4.457   4.485   4.557   4.638   4.771
 75 A'   76 A'   77 A'   78 A'   79 A'   80 A'   81 A'   82 A'                 
  6.541   6.572   7.481  10.341  14.796  14.872  26.704  27.091
 83 A'   84 A'   85 A'   86 A'   87 A'   88 A'   89 A'   90 A'                 
 28.874  29.535  29.559  29.874  29.896  29.959  36.666 130.593
 91 A'   92 A'   93 A'   94 A'   95 A'   96 A'   97 A'   98 A'                 
130.617 154.271 166.095 219.1851912.189  -0.008   0.086   0.143
 99 A'  100 A'  101 A'  102 A'  103 A'   13 A"   14 A"   15 A"                 
  0.233   0.327   0.393   0.533   0.579   0.607   0.865   0.908
 16 A"   17 A"   18 A"   19 A"   20 A"   21 A"   22 A"   23 A"                 
  0.961   1.119   1.213   1.541   1.764   2.257   2.397   2.626
 24 A"   25 A"   26 A"   27 A"   28 A"   29 A"   30 A"   31 A"                 
  4.229   4.478   4.490   6.529  14.701  26.645  29.526  29.871
 32 A"   33 A"   34 A"   35 A"   36 A"   37 A"   38 A"   39 A"                 
 29.875 130.586
 40 A"   41 A"                                                                 

 Beta MOs, Restricted
 -- Occupied --                  
******* -180.88 -169.69 -169.69 -104.88  -80.06  -37.94  -33.12
  1 A'    2 A'    3 A'    4 A'    5 A'    6 A'    7 A'    8 A'                 
-33.119 -24.307 -24.306 -24.302 -15.663 -10.606  -8.074  -8.070
  9 A'   10 A'   11 A'   12 A'   13 A'   14 A'   15 A'   16 A'                 
 -7.601  -7.252  -5.493  -5.492  -5.485  -5.474-169.687 -33.119
 17 A'   18 A'   19 A'   20 A'   21 A'   22 A'    1 A"    2 A"                 
-24.306 -24.302  -8.070  -5.493  -5.475  -2.408  -2.403  -2.392
  3 A"    4 A"    5 A"    6 A"    7 A"   23 A'   24 A'   25 A'                 
 -1.259  -1.052  -0.879  -0.735  -0.591  -0.578  -0.456  -0.408
 26 A'   27 A'   28 A'   29 A'   30 A'   31 A'   32 A'   33 A'                 
 -0.390  -2.403  -2.392  -0.556  -0.440  -0.379
 34 A'    8 A"    9 A"   10 A"   11 A"   12 A"                                 
 -- Virtual --                   
  0.030   0.066   0.076   0.086   0.094   0.135   0.158   0.192
 35 A'   36 A'   37 A'   38 A'   39 A'   40 A'   41 A'   42 A'                 
  0.203   0.230   0.281   0.291   0.333   0.371   0.387   0.477
 43 A'   44 A'   45 A'   46 A'   47 A'   48 A'   49 A'   50 A'                 
  0.549   0.550   0.594   0.606   0.665   0.696   0.783   0.869
 51 A'   52 A'   53 A'   54 A'   55 A'   56 A'   57 A'   58 A'                 
  0.903   1.097   1.102   1.144   1.156   1.259   1.285   1.355
 59 A'   60 A'   61 A'   62 A'   63 A'   64 A'   65 A'   66 A'                 
  1.483   1.562   1.635   1.851   1.899   2.363   2.495   2.660
 67 A'   68 A'   69 A'   70 A'   71 A'   72 A'   73 A'   74 A'                 
  2.889   3.018   4.320   4.457   4.485   4.557   4.638   4.771
 75 A'   76 A'   77 A'   78 A'   79 A'   80 A'   81 A'   82 A'                 
  6.541   6.572   7.481  10.341  14.796  14.872  26.704  27.091
 83 A'   84 A'   85 A'   86 A'   87 A'   88 A'   89 A'   90 A'                 
 28.874  29.535  29.559  29.874  29.896  29.959  36.666 130.593
 91 A'   92 A'   93 A'   94 A'   95 A'   96 A'   97 A'   98 A'                 
130.617 154.271 166.095 219.1851912.189  -0.008   0.086   0.143
 99 A'  100 A'  101 A'  102 A'  103 A'   13 A"   14 A"   15 A"                 
  0.233   0.327   0.393   0.533   0.579   0.607   0.865   0.908
 16 A"   17 A"   18 A"   19 A"   20 A"   21 A"   22 A"   23 A"                 
  0.961   1.119   1.213   1.541   1.764   2.257   2.397   2.626
 24 A"   25 A"   26 A"   27 A"   28 A"   29 A"   30 A"   31 A"                 
  4.229   4.478   4.490   6.529  14.701  26.645  29.526  29.871
 32 A"   33 A"   34 A"   35 A"   36 A"   37 A"   38 A"   39 A"                 
 29.875 130.586
 40 A"   41 A"                                                                 
 --------------------------------------------------------------

          Ground-State Mulliken Net Atomic Charges

     Atom                 Charge (a.u.)
  ----------------------------------------
      1 I                    -0.140960
      2 P                     0.313097
      3 N                    -0.160544
      4 Cl                   -0.011593
  ----------------------------------------
  Sum of atomic charges =     0.000000

 -----------------------------------------------------------------
                    Cartesian Multipole Moments
 -----------------------------------------------------------------
    Charge (ESU x 10^10)
                 0.0000
    Dipole Moment (Debye)
         X       0.0103      Y       1.7981      Z       0.0000
       Tot       1.7981
    Quadrupole Moments (Debye-Ang)
        XX     -59.2583     XY      -3.0146     YY     -61.3022
        XZ       0.0000     YZ      -0.0000     ZZ     -59.7090
    Octopole Moments (Debye-Ang^2)
       XXX      54.1035    XXY      -2.7610    XYY      20.9522
       YYY      -5.2629    XXZ       0.0000    XYZ       0.0000
       YYZ      -0.0000    XZZ      17.2243    YZZ      -1.1679
       ZZZ      -0.0000
    Hexadecapole Moments (Debye-Ang^3)
      XXXX   -1363.7272   XXXY     -18.8201   XXYY    -274.8243
      XYYY      -4.9702   YYYY    -158.1606   XXXZ      -0.0000
      XXYZ      -0.0000   XYYZ       0.0000   YYYZ      -0.0000
      XXZZ    -261.1653   XYZZ      -2.1807   YYZZ     -38.7157
      XZZZ       0.0000   YZZZ      -0.0000   ZZZZ     -80.4429
 -----------------------------------------------------------------
Archival summary:
1\1\garfield\OPT\ProcedureUnspecified\BasisUnspecified\1l111\taweetha\ThuNov2902:03:072018ThuNov2902:03:072018\0\\#,OPT,ProcedureUnspecified,BasisUnspecified,\\0,1\I\P,1,2.47521\N,2,1.59731,1,99.2821\Cl,3,1.74406,2,113.259,1,-180,0\\HF=-7771.46173\\@

 Total job time:  1166.36s(wall), 3858.50s(cpu) 
 Thu Nov 29 02:03:07 2018

        *************************************************************
        *                                                           *
        *  Thank you very much for using Q-Chem.  Have a nice day.  *
        *                                                           *
        *************************************************************
