# Supplementary material for: Geometric and energetic data from ab initio calculations of haloethene, haloimine, halomethylenephosphine, haloiminophosphine, halodiazene, halodiphosphene and halocyclopropane
Source: Data Brief. 2019 Nov 2;27:104738. doi: 10.1016/j.dib.2019.104738 (PMC6861602; doi:10.1016/j.dib.2019.104738)
Supplement: Multimedia component 7 [file mmc7.zip › NP/CCSD/ClENPFE.out]

Q-Chem Developer Version!
                  Welcome to Q-Chem
     A Quantum Leap Into The Future Of Chemistry


 Q-Chem 5.1, Q-Chem, Inc., Pleasanton, CA (2018)

 Yihan Shao,  Zhengting Gan,  E. Epifanovsky,  A. T. B. Gilbert,  M. Wormit,  
 J. Kussmann,  A. W. Lange,  A. Behn,  Jia Deng,  Xintian Feng,  D. Ghosh,  
 M. Goldey,  P. R. Horn,  L. D. Jacobson,  I. Kaliman,  T. Kus,  A. Landau,  
 Jie Liu,  E. I. Proynov,  R. M. Richard,  R. P. Steele,  E. J. Sundstrom,  
 H. L. Woodcock III,  P. M. Zimmerman,  D. Zuev,  B. Albrecht,  E. Alguire,  
 S. A. Baeppler,  D. Barton,  Z. Benda,  Y. A. Bernard,  E. J. Berquist,  
 K. B. Bravaya,  H. Burton,  D. Casanova,  Chun-Min Chang,  Yunqing Chen,  
 A. Chien,  K. D. Closser,  M. P. Coons,  S. Coriani,  S. Dasgupta,  
 A. L. Dempwolff,  M. Diedenhofen,  Hainam Do,  R. G. Edgar,  Po-Tung Fang,  
 S. Faraji,  S. Fatehi,  Qingguo Feng,  K. D. Fenk,  J. Fosso-Tande,  
 Qinghui Ge,  A. Ghysels,  G. Gidofalvi,  J. Gomes,  J. Gonthier,  A. Gunina,  
 D. Hait,  M. W. D. Hanson-Heine,  P. H. P. Harbach,  A. W. Hauser,  
 J. E. Herr,  E. G. Hohenstein,  Z. C. Holden,  Kerwin Hui,  B. C. Huynh,  
 T.-C. Jagau,  Hyunjun Ji,  B. Kaduk,  K. Khistyaev,  Jaehoon Kim,  
 P. Klunzinger,  K. Koh,  D. Kosenkov,  L. Koulias,  T. Kowalczyk,  
 C. M. Krauter,  A. Kunitsa,  Ka Un Lao,  A. Laurent,  K. V. Lawler,  
 Joonho Lee,  D. Lefrancois,  S. Lehtola,  D. S. Levine,  Yi-Pei Li,  
 You-Sheng Lin,  Fenglai Liu,  E. Livshits,  A. Luenser,  P. Manohar,  
 E. Mansoor,  S. F. Manzer,  Shan-Ping Mao,  Yuezhi Mao,  N. Mardirossian,  
 A. V. Marenich,  T. Markovich,  L. A. Martinez-Martinez,  S. A. Maurer,  
 N. J. Mayhall,  S. C. McKenzie,  J.-M. Mewes,  A. F. Morrison,  
 J. W. Mullinax,  K. Nanda,  T. S. Nguyen-Beck,  R. Olivares-Amaya,  
 J. A. Parkhill,  T. M. Perrine,  F. Plasser,  P. Pokhilko,  S. Prager,  
 A. Prociuk,  E. Ramos,  D. R. Rehn,  F. Rob,  M. Schneider,  N. Sergueev,  
 S. M. Sharada,  S. Sharma,  D. W. Small,  T. Stauch,  T. Stein,  
 Yu-Chuan Su,  A. J. W. Thom,  A. Tkatchenko,  T. Tsuchimochi,  N. M. Tubman,  
 L. Vogt,  M. L. Vidal,  O. Vydrov,  M. A. Watson,  J. Wenzel,  
 M. de Wergifosse,  T. A. Wesolowski,  A. White,  J. Witte,  A. Yamada,  
 Jun Yang,  K. Yao,  S. Yeganeh,  S. R. Yost,  Zhi-Qiang You,  A. Zech,  
 Igor Ying Zhang,  Xing Zhang,  Yan Zhao,  Ying Zhu,  B. R. Brooks,  
 G. K. L. Chan,  C. J. Cramer,  M. S. Gordon,  W. J. Hehre,  A. Klamt,  
 M. W. Schmidt,  C. D. Sherrill,  D. G. Truhlar,  A. Aspuru-Guzik,  R. Baer,  
 A. T. Bell,  N. A. Besley,  Jeng-Da Chai,  A. E. DePrince, III,  
 R. A. DiStasio Jr.,  A. Dreuw,  B. D. Dunietz,  T. R. Furlani,  
 Chao-Ping Hsu,  Yousung Jung,  Jing Kong,  D. S. Lambrecht,  WanZhen Liang,  
 C. Ochsenfeld,  V. A. Rassolov,  L. V. Slipchenko,  J. E. Subotnik,  
 T. Van Voorhis,  J. M. Herbert,  A. I. Krylov,  P. M. W. Gill,  M. Head-Gordon

 Contributors to earlier versions of Q-Chem not listed above: 
 R. D. Adamson,  B. Austin,  J. Baker,  G. J. O. Beran,  K. Brandhorst,  
 S. T. Brown,  E. F. C. Byrd,  A. K. Chakraborty,  C.-L. Cheng,  
 Siu Hung Chien,  D. M. Chipman,  D. L. Crittenden,  H. Dachsel,  
 R. J. Doerksen,  A. D. Dutoi,  L. Fusti-Molnar,  W. A. Goddard III,  
 A. Golubeva-Zadorozhnaya,  S. R. Gwaltney,  G. Hawkins,  A. Heyden,  
 S. Hirata,  G. Kedziora,  F. J. Keil,  C. Kelley,  Jihan Kim,  R. A. King,  
 R. Z. Khaliullin,  P. P. Korambath,  W. Kurlancheek,  A. M. Lee,  M. S. Lee,  
 S. V. Levchenko,  Ching Yeh Lin,  D. Liotard,  R. C. Lochan,  I. Lotan,  
 P. E. Maslen,  N. Nair,  D. P. O'Neill,  D. Neuhauser,  E. Neuscamman,  
 C. M. Oana,  R. Olson,  B. Peters,  R. Peverati,  P. A. Pieniazek,  
 Y. M. Rhee,  J. Ritchie,  M. A. Rohrdanz,  E. Rosta,  N. J. Russ,  
 H. F. Schaefer III,  N. E. Schultz,  N. Shenvi,  A. C. Simmonett,  A. Sodt,  
 D. Stuck,  K. S. Thanthiriwatte,  V. Vanovschi,  Tao Wang,  A. Warshel,  
 C. F. Williams,  Q. Wu,  X. Xu,  W. Zhang

 Please cite Q-Chem as follows:
 Y. Shao et al., Mol. Phys. 113, 184-215 (2015)
 DOI: 10.1080/00268976.2014.952696

 Q-Chem 5.1.2 for Intel X86 EM64T Linux

 Parts of Q-Chem use Armadillo 8.300.2 (Tropical Shenanigans).
 http://arma.sourceforge.net/

 Q-Chem begins on Thu Nov 29 01:28:47 2018  

Host: 
0

     Scratch files written to /scratch/taweetham/qchem7447//
Input Ideriv = 1
Curr. Ideriv = -1
Max.  Ideriv = 1

Checking the input file for inconsistencies... 	...done.

--------------------------------------------------------------
User input:
--------------------------------------------------------------
Cl=F_Z.out
$molecule
0 1
P 
N  1 1.554647
F  1 1.638727 2 111.243810
Cl 2 1.706607 1 131.582292 3 -0.000000 0
$end

$rem
   JOB_TYPE	OPTIMIZATION
   BASIS	6-311++G**
   METHOD	ccsd
   MEM_TOTAL	31000
   N_FROZEN_CORE      FC
$end


--------------------------------------------------------------
 ----------------------------------------------------------------
             Standard Nuclear Orientation (Angstroms)
    I     Atom           X                Y                Z
 ----------------------------------------------------------------
    1      P       1.1818849547     0.5360183060    -0.0000000000
    2      N      -0.3477640201     0.8136895296    -0.0000000000
    3      F       1.4933098958    -1.0728448599     0.0000000000
    4      Cl     -1.6902185437    -0.2400292681    -0.0000000000
 ----------------------------------------------------------------
 Molecular Point Group                 Cs    NOp =  2
 Largest Abelian Subgroup              Cs    NOp =  2
 Nuclear Repulsion Energy =   198.8414115016 hartrees
 There are       24 alpha and       24 beta electrons
 Requested basis set is 6-311++G(d,p)
 There are 38 shells and 104 basis functions
 Total memory of 31000MB is distributed as follows: 
   QALLOC including MEM_STATIC uses 192MB
   MEM_STATIC is set to 192MB
   CCMAN JOB total memory use is  30808MB
 Warning: actual memory use might exceed 31000MB

 Total QAlloc Memory Limit    192 MB
 Mega-Array Size       188 MB
 MEM_STATIC part       192 MB
 A cutoff of  1.0D-14 yielded    677 shell pairs
 There are      5352 function pairs (      5788 Cartesian)

 -------------------------------------------------------
 OpenMP Integral Computing Module                       
 Release: version 1.0, May 2013, Q-Chem Inc. Pittsburgh 
 -------------------------------------------------------
 Integral Job Info:
 Integral job number is                      11
 Integral operator is                         1
 short-range coefficients                     0
 long-range coefficients              100000000
 Omega coefficients                           0
 if combine SR and LR in K                    0
 Integral screening is                        0
 Integral computing path is                   2
 max size of driver memory is            800000
 size of driver memory is                593474
 size of scratch memory is              8114252
 max col of scratch BK array               1296
 max len of scratch array in speh3          155
 max len of scratch index in speh4           18
 max int batch size is                      520
 min int batch size is                       52
 fixed nKL is                                52
 max L of basis functions is                  2
 order of int derivative is                   0
 number of shells is                         38
 number of basis is                         108
 number of cartesian basis is               108
 number of contracted shell pairs           677
 number of primitive shell pairs           2018
 maxK2 (contraction) of shell pair           36
 max number of K2 of shell pair               1
 max number of CS2 of shell pair             64
 max number of PS2 of shell pair            198
 mem total for path MDJ                  512850
 -------------------------------------------------------
 Smallest overlap matrix eigenvalue = 1.45E-03

 Scale SEOQF with 1.000000e-01/1.000000e-01/1.000000e-01

 Standard Electronic Orientation quadrupole field applied
 Nucleus-field energy     =     0.0000000047 hartrees
 Guess from superposition of atomic densities
 Warning:  Energy on first SCF cycle will be non-variational
 SAD guess density has 48.000000 electrons

 -----------------------------------------------------------------------
  General SCF calculation program by
  Eric Jon Sundstrom, Paul Horn, Yuezhi Mao, Dmitri Zuev, Alec White,
  David Stuck, Shaama M.S., Shane Yost, Joonho Lee, David Small,
  Daniel Levine, Susi Lehtola, Hugh Burton, Evgeny Epifanovsky
 -----------------------------------------------------------------------
 Hartree-Fock
 using 4 threads for integral computing
 -------------------------------------------------------
 OpenMP Integral computing Module                
 Release: version 2.0, May 2017, Q-Chem Inc. Pleasanton 
 -------------------------------------------------------
 A restricted SCF calculation will be
 performed using DIIS
 SCF converges when DIIS error is below 1.0e-08
 ---------------------------------------
  Cycle       Energy         DIIS error
 ---------------------------------------
    1    -954.5097256452      5.11e-02  
    2    -954.0634869909      6.64e-03  
    3    -954.1133473022      3.90e-03  
    4    -954.1270094237      8.34e-04  
    5    -954.1283274149      3.21e-04  
    6    -954.1286154432      1.45e-04  
    7    -954.1286658965      5.34e-05  
    8    -954.1286780435      2.35e-05  
    9    -954.1286801755      8.15e-06  
   10    -954.1286805487      3.18e-06  
   11    -954.1286806111      1.18e-06  
   12    -954.1286806190      2.36e-07  
   13    -954.1286806193      4.95e-08  
   14    -954.1286806194      1.43e-08  
   15    -954.1286806194      3.51e-09  Convergence criterion met
 ---------------------------------------
 SCF time:   CPU 5.35s  wall 2.00s 
 SCF   energy in the final basis set =     -954.1286806194
 Total energy in the final basis set =     -954.1286806194


 ------------------------------------------------------------------------------

   CCMAN2: suite of methods based on coupled cluster
           and equation of motion theories.

   Components:
   * libvmm-1.3-trunk
     by Evgeny Epifanovsky, Ilya Kaliman.
   * libtensor-2.5-trunk
     by Evgeny Epifanovsky, Michael Wormit, Dmitry Zuev, Sam Manzer, 
        Ilya Kaliman.
   * libcc-2.5-trunk
     by Evgeny Epifanovsky, Arik Landau, Tomasz Kus, Kirill Khistyaev, 
        Dmitry Zuev, Prashant Manohar, Xintian Feng, Anna Krylov, 
        Matthew Goldey, Alec White, Thomas Jagau, Kaushik Nanda, 
        Anastasia Gunina, Alexander Kunitsa, Joonho Lee.

   CCMAN original authors:
   Anna I. Krylov, C. David Sherrill, Steven R. Gwaltney,
   Edward F. C. Byrd (2000)
   Sergey V. Levchenko, Lyudmila V. Slipchenko, Tao Wang,
   Ana-Maria C. Cristian (2003)
   Piotr A. Pieniazek, C. Melania Oana, Evgeny Epifanovsky (2007)
   Prashant Manohar (2009)

 ------------------------------------------------------------------------------


 Allocating and initializing 30808MB of RAM...
 Calculation will run on 4 cores.


 Alpha MOs, Restricted
 -- Occupied --                  
-104.89  -80.08  -26.33  -15.65  -10.61   -8.08   -8.08   -8.08
  1 A'    2 A'    3 A'    4 A'    5 A'    6 A'    1 A"    7 A'                 
 -7.616  -5.509  -5.507  -5.506  -1.627  -1.260  -1.060  -0.819
  8 A'    9 A'    2 A"   10 A'   11 A'   12 A'   13 A'   14 A'                 
 -0.706  -0.697  -0.686  -0.567  -0.557  -0.492  -0.435  -0.419
 15 A'    3 A"   16 A'   17 A'    4 A"   18 A'   19 A'    5 A"                 
 -- Virtual --                   
  0.016   0.054   0.064   0.075   0.087   0.093   0.130   0.136
  6 A"   20 A'   21 A'   22 A'    7 A"   23 A'   24 A'   25 A'                 
  0.139   0.179   0.214   0.236   0.246   0.248   0.278   0.340
  8 A"   26 A'   27 A'   28 A'    9 A"   29 A'   30 A'   10 A"                 
  0.342   0.347   0.383   0.389   0.425   0.475   0.524   0.575
 31 A'   32 A'   11 A"   33 A'   34 A'   35 A'   36 A'   37 A'                 
  0.597   0.611   0.795   0.862   0.867   0.875   0.900   0.959
 12 A"   38 A'   39 A'   40 A'   13 A"   14 A"   41 A'   15 A"                 
  1.083   1.088   1.115   1.128   1.177   1.229   1.290   1.327
 42 A'   43 A'   16 A"   44 A'   45 A'   17 A"   46 A'   47 A'                 
  1.378   1.475   1.568   1.620   1.633   1.773   1.859   1.911
 48 A'   49 A'   18 A"   50 A'   51 A'   19 A"   52 A'   53 A'                 
  2.202   2.261   2.380   2.403   2.567   2.622   2.637   2.921
 54 A'   20 A"   55 A'   21 A"   56 A'   57 A'   22 A"   58 A'                 
  3.028   4.183   4.184   4.213   4.224   4.243   4.326   4.465
 59 A'   60 A'   23 A"   24 A"   61 A'   25 A"   62 A'   63 A'                 
  4.622   6.891   6.924   6.954   7.562  10.340  14.694  14.791
 64 A'   26 A"   65 A'   66 A'   67 A'   68 A'   27 A"   69 A'                 
 14.904  26.639  26.694  27.066  36.684  68.729 166.160 219.179
 70 A'   28 A"   71 A'   72 A'   73 A'   74 A'   75 A'   76 A'                 

 Beta MOs, Restricted
 -- Occupied --                  
-104.89  -80.08  -26.33  -15.65  -10.61   -8.08   -8.08   -8.08
  1 A'    2 A'    3 A'    4 A'    5 A'    6 A'    1 A"    7 A'                 
 -7.616  -5.509  -5.507  -5.506  -1.627  -1.260  -1.060  -0.819
  8 A'    9 A'    2 A"   10 A'   11 A'   12 A'   13 A'   14 A'                 
 -0.706  -0.697  -0.686  -0.567  -0.557  -0.492  -0.435  -0.419
 15 A'    3 A"   16 A'   17 A'    4 A"   18 A'   19 A'    5 A"                 
 -- Virtual --                   
  0.016   0.054   0.064   0.075   0.087   0.093   0.130   0.136
  6 A"   20 A'   21 A'   22 A'    7 A"   23 A'   24 A'   25 A'                 
  0.139   0.179   0.214   0.236   0.246   0.248   0.278   0.340
  8 A"   26 A'   27 A'   28 A'    9 A"   29 A'   30 A'   10 A"                 
  0.342   0.347   0.383   0.389   0.425   0.475   0.524   0.575
 31 A'   32 A'   11 A"   33 A'   34 A'   35 A'   36 A'   37 A'                 
  0.597   0.611   0.795   0.862   0.867   0.875   0.900   0.959
 12 A"   38 A'   39 A'   40 A'   13 A"   14 A"   41 A'   15 A"                 
  1.083   1.088   1.115   1.128   1.177   1.229   1.290   1.327
 42 A'   43 A'   16 A"   44 A'   45 A'   17 A"   46 A'   47 A'                 
  1.378   1.475   1.568   1.620   1.633   1.773   1.859   1.911
 48 A'   49 A'   18 A"   50 A'   51 A'   19 A"   52 A'   53 A'                 
  2.202   2.261   2.380   2.403   2.567   2.622   2.637   2.921
 54 A'   20 A"   55 A'   21 A"   56 A'   57 A'   22 A"   58 A'                 
  3.028   4.183   4.184   4.213   4.224   4.243   4.326   4.465
 59 A'   60 A'   23 A"   24 A"   61 A'   25 A"   62 A'   63 A'                 
  4.622   6.891   6.924   6.954   7.562  10.340  14.694  14.791
 64 A'   26 A"   65 A'   66 A'   67 A'   68 A'   27 A"   69 A'                 
 14.904  26.639  26.694  27.066  36.684  68.729 166.160 219.179
 70 A'   28 A"   71 A'   72 A'   73 A'   74 A'   75 A'   76 A'                 

 Occupation and symmetry of molecular orbitals

 Point group: Cs (2 irreducible representations).

                           A'   A"    All 
 ------------------------------------------
 All molecular orbitals:
  - Alpha                  76   28    104 
  - Beta                   76   28    104 
 ------------------------------------------
 Alpha orbitals:
  - Frozen occupied        10   2     12  
  - Active occupied        9    3     12  
  - Active virtual         57   23    80  
  - Frozen virtual         0    0     0   
 ------------------------------------------
 Beta orbitals:
  - Frozen occupied        10   2     12  
  - Active occupied        9    3     12  
  - Active virtual         57   23    80  
  - Frozen virtual         0    0     0   
 ------------------------------------------

 Import integrals:   CPU 0.00 s  wall 0.00 s

 Import integrals:   CPU 12.88 s  wall 3.41 s

 MP2 amplitudes:   CPU 0.09 s  wall 0.08 s

Running a double precision version
           CCSD T amplitudes will be solved using DIIS.

           Start     Size      MaxIter   EConv     TConv     
           3         7         100       1.00e-07  1.00e-05  
 ------------------------------------------------------------------------------
           Energy (a.u.)   Ediff      Tdiff       Comment
 ------------------------------------------------------------------------------
          -954.76939829                           
     1    -954.75974838   9.65e-03   7.29e-01     
     2    -954.78410359   2.44e-02   1.07e-01     
     3    -954.78246728   1.64e-03   4.80e-02     
     4    -954.78515774   2.69e-03   1.75e-02     Switched to DIIS steps.
     5    -954.78607392   9.16e-04   1.18e-02     
     6    -954.78615717   8.33e-05   2.70e-03     
     7    -954.78615777   5.94e-07   1.43e-03     
     8    -954.78616187   4.11e-06   3.68e-04     
     9    -954.78616421   2.34e-06   2.41e-04     
    10    -954.78616426   4.62e-08   6.62e-05     
    11    -954.78616435   9.01e-08   2.72e-05     
    12    -954.78616440   5.06e-08   1.58e-05     
    13    -954.78616435   5.35e-08   6.15e-06     
 ------------------------------------------------------------------------------
          -954.78616435                           CCSD T converged.

End of double precision
 SCF energy                 = -954.12868062
 MP2 energy                 = -954.76939829
 CCSD correlation energy     =   -0.65748373
 CCSD total energy           = -954.78616435

 CCSD  T1^2 = 0.0153  T2^2 = 0.2383  Leading amplitudes:

 Amplitude    Orbitals with energies
 -0.0305       5 (A") A                  ->    6 (A") A                   
              -0.4191                          0.0160                     
 -0.0305       5 (A") B                  ->    6 (A") B                   
              -0.4191                          0.0160                     
  0.0302       3 (A") A                  ->    6 (A") A                   
              -0.6967                          0.0160                     
  0.0302       3 (A") B                  ->    6 (A") B                   
              -0.6967                          0.0160                     

 Amplitude    Orbitals with energies
 -0.0760       5 (A") A      5 (A") B    ->    6 (A") A      6 (A") B     
              -0.4191       -0.4191            0.0160        0.0160       
  0.0760       5 (A") A      5 (A") B    ->    6 (A") B      6 (A") A     
              -0.4191       -0.4191            0.0160        0.0160       
  0.0760       5 (A") B      5 (A") A    ->    6 (A") A      6 (A") B     
              -0.4191       -0.4191            0.0160        0.0160       
 -0.0760       5 (A") B      5 (A") A    ->    6 (A") B      6 (A") A     
              -0.4191       -0.4191            0.0160        0.0160       

 Computing CCSD intemediates for later calculations in double precision
 Finished.

Running a double precision version
           CCSD Lambda amplitudes will be solved using DIIS.
           Start     Size      MaxIter   EConv     LConv     
           3         7         100       1.00e-07  1.00e-05  
 ------------------------------------------------------------------------------
            Enorm      Ldiff       Comment
 ------------------------------------------------------------------------------
     1     5.24e-02   3.51e-02     
     2     1.68e-02   7.68e-03     
     3     6.87e-03   1.52e-03     
     4     3.98e-03   1.40e-03     Switched to DIIS steps.
     5     1.14e-03   7.81e-04     
     6     5.72e-04   1.67e-04     
     7     1.86e-04   6.00e-05     
     8     8.70e-05   7.50e-06     
     9     3.30e-05   1.12e-06     
    10     1.49e-05   2.01e-07     
    11     7.11e-06   3.40e-07     
    12     3.27e-06   1.70e-07     
    13     1.53e-06   2.34e-08     
    14     6.34e-07   6.03e-08     
    15     3.08e-07   3.49e-08     
    16     1.47e-07   2.44e-08     
    17     7.07e-08   1.51e-08     
 ------------------------------------------------------------------------------
                                   CCSD Lambda converged.

 Computing density matrices in double precision...
           Orbital response amplitudes will be solved using DIIS.
           Start     Size      MaxIter   EConv     LConv     
           3         7         100       1.00e-06  1.00e-06  
 ------------------------------------------------------------------------------
            Enorm      Ldiff       Comment
 ------------------------------------------------------------------------------
     1     8.13e-02   5.25e-03     
     2     4.33e-02   1.76e-02     
     3     4.55e-02   1.45e-02     
     4     1.21e-02   1.18e-02     Switched to DIIS steps.
     5     2.93e-03   2.95e-03     
     6     9.06e-04   6.28e-04     
     7     3.77e-04   1.85e-06     
     8     1.10e-04   7.27e-05     
     9     3.21e-05   9.38e-07     
    10     8.14e-06   2.39e-06     
    11     1.46e-06   5.42e-07     
    12     4.51e-07   1.31e-08     
 ------------------------------------------------------------------------------
                                   Orbital response converged.

 Computing density matrices... Done.
 CCSD calculation:   CPU 140.54 s  wall 38.08 s

 Transferring MO TPDM to AO TPDM
 Transferring g2_o1o1o1o1
 Transferring g2_o1o1o1v1
 Transferring g2_o1o1v1v1
 Transferring g2_o1v1o1v1
 Transferring g2_o1v1v1v1
 Transferring g2_v1v1v1v1
 Adding separable TPDM
 Computing TPDM gradient
 --------------------------------------------------------
 2e gradient
  Atom          X               Y               Z
 --------------------------------------------------------
    1        -19.787712      -11.465109       -0.000000  
    2          8.963256      -12.925671        0.000000  
    3         -8.778568       16.182390        0.000000  
    4         19.603024        8.208390       -0.000000  
 --------------------------------------------------------
 --------------------------------------------------------
 Final gradient
  Atom          X               Y               Z
 --------------------------------------------------------
    1        -19.787712      -11.465109       -0.000000  
    2          8.963256      -12.925671        0.000000  
    3         -8.778568       16.182390        0.000000  
    4         19.603024        8.208390       -0.000000  
 --------------------------------------------------------
 Analytic gradient from two-electron contribution:   CPU 98.74 s  wall 33.83 s

 Total ccman2 time:   CPU 254.41 s  wall 76.17 s


 --------------------------------------------------------------
             Orbital Energies (a.u.) and Symmetries
 --------------------------------------------------------------

 Alpha MOs, Restricted
 -- Occupied --                  
-104.89  -80.08  -26.33  -15.65  -10.61   -8.08   -8.08   -7.62
  1 A'    2 A'    3 A'    4 A'    5 A'    6 A'    7 A'    8 A'                 
 -5.509  -5.506  -8.077  -5.507  -1.627  -1.260  -1.060  -0.819
  9 A'   10 A'    1 A"    2 A"   11 A'   12 A'   13 A'   14 A'                 
 -0.706  -0.686  -0.567  -0.492  -0.435  -0.697  -0.557  -0.419
 15 A'   16 A'   17 A'   18 A'   19 A'    3 A"    4 A"    5 A"                 
 -- Virtual --                   
  0.054   0.064   0.075   0.093   0.130   0.136   0.179   0.214
 20 A'   21 A'   22 A'   23 A'   24 A'   25 A'   26 A'   27 A'                 
  0.236   0.248   0.278   0.342   0.347   0.389   0.425   0.475
 28 A'   29 A'   30 A'   31 A'   32 A'   33 A'   34 A'   35 A'                 
  0.524   0.575   0.611   0.795   0.862   0.900   1.083   1.088
 36 A'   37 A'   38 A'   39 A'   40 A'   41 A'   42 A'   43 A'                 
  1.128   1.177   1.290   1.327   1.378   1.475   1.620   1.633
 44 A'   45 A'   46 A'   47 A'   48 A'   49 A'   50 A'   51 A'                 
  1.859   1.911   2.202   2.380   2.567   2.622   2.921   3.028
 52 A'   53 A'   54 A'   55 A'   56 A'   57 A'   58 A'   59 A'                 
  4.183   4.224   4.326   4.465   4.622   6.924   6.954   7.562
 60 A'   61 A'   62 A'   63 A'   64 A'   65 A'   66 A'   67 A'                 
 10.340  14.791  14.904  26.694  27.066  36.684  68.729 166.160
 68 A'   69 A'   70 A'   71 A'   72 A'   73 A'   74 A'   75 A'                 
219.179   0.016   0.087   0.139   0.246   0.340   0.383   0.597
 76 A'    6 A"    7 A"    8 A"    9 A"   10 A"   11 A"   12 A"                 
  0.867   0.875   0.959   1.115   1.229   1.568   1.773   2.261
 13 A"   14 A"   15 A"   16 A"   17 A"   18 A"   19 A"   20 A"                 
  2.403   2.637   4.184   4.213   4.243   6.891  14.694  26.639
 21 A"   22 A"   23 A"   24 A"   25 A"   26 A"   27 A"   28 A"                 

 Beta MOs, Restricted
 -- Occupied --                  
-104.89  -80.08  -26.33  -15.65  -10.61   -8.08   -8.08   -7.62
  1 A'    2 A'    3 A'    4 A'    5 A'    6 A'    7 A'    8 A'                 
 -5.509  -5.506  -8.077  -5.507  -1.627  -1.260  -1.060  -0.819
  9 A'   10 A'    1 A"    2 A"   11 A'   12 A'   13 A'   14 A'                 
 -0.706  -0.686  -0.567  -0.492  -0.435  -0.697  -0.557  -0.419
 15 A'   16 A'   17 A'   18 A'   19 A'    3 A"    4 A"    5 A"                 
 -- Virtual --                   
  0.054   0.064   0.075   0.093   0.130   0.136   0.179   0.214
 20 A'   21 A'   22 A'   23 A'   24 A'   25 A'   26 A'   27 A'                 
  0.236   0.248   0.278   0.342   0.347   0.389   0.425   0.475
 28 A'   29 A'   30 A'   31 A'   32 A'   33 A'   34 A'   35 A'                 
  0.524   0.575   0.611   0.795   0.862   0.900   1.083   1.088
 36 A'   37 A'   38 A'   39 A'   40 A'   41 A'   42 A'   43 A'                 
  1.128   1.177   1.290   1.327   1.378   1.475   1.620   1.633
 44 A'   45 A'   46 A'   47 A'   48 A'   49 A'   50 A'   51 A'                 
  1.859   1.911   2.202   2.380   2.567   2.622   2.921   3.028
 52 A'   53 A'   54 A'   55 A'   56 A'   57 A'   58 A'   59 A'                 
  4.183   4.224   4.326   4.465   4.622   6.924   6.954   7.562
 60 A'   61 A'   62 A'   63 A'   64 A'   65 A'   66 A'   67 A'                 
 10.340  14.791  14.904  26.694  27.066  36.684  68.729 166.160
 68 A'   69 A'   70 A'   71 A'   72 A'   73 A'   74 A'   75 A'                 
219.179   0.016   0.087   0.139   0.246   0.340   0.383   0.597
 76 A'    6 A"    7 A"    8 A"    9 A"   10 A"   11 A"   12 A"                 
  0.867   0.875   0.959   1.115   1.229   1.568   1.773   2.261
 13 A"   14 A"   15 A"   16 A"   17 A"   18 A"   19 A"   20 A"                 
  2.403   2.637   4.184   4.213   4.243   6.891  14.694  26.639
 21 A"   22 A"   23 A"   24 A"   25 A"   26 A"   27 A"   28 A"                 
 --------------------------------------------------------------

          Ground-State Mulliken Net Atomic Charges

     Atom                 Charge (a.u.)
  ----------------------------------------
      1 P                     0.540494
      2 N                    -0.266987
      3 F                    -0.248093
      4 Cl                   -0.025415
  ----------------------------------------
  Sum of atomic charges =    -0.000000

 -----------------------------------------------------------------
                    Cartesian Multipole Moments
 -----------------------------------------------------------------
    Charge (ESU x 10^10)
                 0.0000
    Dipole Moment (Debye)
         X       0.8178      Y       0.4163      Z      -0.0000
       Tot       0.9176
    Quadrupole Moments (Debye-Ang)
        XX     -34.3773     XY       3.8609     YY     -39.1904
        XZ       0.0000     YZ      -0.0000     ZZ     -34.6531
    Octopole Moments (Debye-Ang^2)
       XXX      -0.3256    XXY      -2.7878    XYY      -1.5187
       YYY      -9.4867    XXZ       0.0000    XYZ       0.0000
       YYZ      -0.0000    XZZ       3.1628    YZZ      -2.9507
       ZZZ      -0.0000
    Hexadecapole Moments (Debye-Ang^3)
      XXXX    -415.3429   XXXY       3.2836   XXYY     -95.8082
      XYYY      -3.6848   YYYY    -132.5447   XXXZ       0.0000
      XXYZ      -0.0000   XYYZ      -0.0000   YYYZ      -0.0000
      XXZZ     -77.6740   XYZZ      -3.2525   YYZZ     -28.3703
      XZZZ       0.0000   YZZZ      -0.0000   ZZZZ     -39.0497
 -----------------------------------------------------------------
 DrvMan completing analytic gradient of the correlated energy
 Correlated dipole moment
            1
    1   0.3217278
    2   0.1637926
    3  -0.0000000
 Energy read as -954.786164346
 Full Analytical Gradient: (in a.u., or Hartree/Bohr)
             1             2             3             4
    1    0.00143440   -0.00102061    0.00394933   -0.00436312
    2    0.00651456    0.00348282   -0.00836722   -0.00163016
    3    0.00000000   -0.00000000   -0.00000000   -0.00000000
 Gradient time:  CPU 0.78 s  wall 0.83 s
 Geometry Optimization Parameters
   NAtoms,    NIC,     NZ,  NCons,   NDum,   NFix, NCnnct, MaxDiis
        4      14       4       0       0       0       0       0


** GEOMETRY OPTIMIZATION IN DELOCALIZED INTERNAL COORDINATES **
   Searching for a Minimum

   Optimization Cycle:   1

                       Coordinates (Angstroms)
     ATOM                X               Y               Z
      1  P         1.1818849547    0.5360183060    0.0000000000
      2  N        -0.3477640201    0.8136895296    0.0000000000
      3  F         1.4933098958   -1.0728448599    0.0000000000
      4  Cl       -1.6902185437   -0.2400292681    0.0000000000
   Point Group: cs    Number of degrees of freedom:     5


   Energy is   -954.786164346


 Attempting to Generate Delocalized Internal Coordinates

  5 Hessian modes will be used to form the next step
  Hessian Eigenvalues:
     0.250000    0.250000    0.351067    0.444036    0.610929

 Minimum Search - Taking Simple RFO Step
 Searching for Lamda that Minimizes Along All modes
 Value Taken    Lamda =  -0.00057154
 Step Taken.  Stepsize is  0.042188

                             Maximum     Tolerance    Cnvgd?
         Gradient           0.010134      0.000300      NO
         Displacement       0.036187      0.001200      NO
         Energy change     *********      0.000001      NO


 New Cartesian Coordinates Obtained by Inverse Iteration

 Displacement from previous Coordinates is:  0.110582
 ----------------------------------------------------------------
             Standard Nuclear Orientation (Angstroms)
    I     Atom           X                Y                Z
 ----------------------------------------------------------------
    1      P       1.1848380342     0.5415285260     0.0000000000
    2      N      -0.3401990097     0.8173356902     0.0000000000
    3      F       1.4499827634    -1.0647921062     0.0000000000
    4      Cl     -1.6574095011    -0.2572384025     0.0000000000
 ----------------------------------------------------------------
 Molecular Point Group                 Cs    NOp =  2
 Largest Abelian Subgroup              Cs    NOp =  2
 Nuclear Repulsion Energy =   200.5347027099 hartrees
 There are       24 alpha and       24 beta electrons
 Applying Cartesian multipole field
    Component          Value
    ---------          -----
     (2,0,0)        1.00000E-11
     (0,2,0)        2.00000E-11
     (0,0,2)       -3.00000E-11
 Nucleus-field energy     =     0.0000000046 hartrees
 Requested basis set is 6-311++G(d,p)
 There are 38 shells and 104 basis functions
 A cutoff of  1.0D-14 yielded    680 shell pairs
 There are      5367 function pairs (      5803 Cartesian)
 Smallest overlap matrix eigenvalue = 1.44E-03
 Guess MOs from SCF MO coefficient file

 -----------------------------------------------------------------------
  General SCF calculation program by
  Eric Jon Sundstrom, Paul Horn, Yuezhi Mao, Dmitri Zuev, Alec White,
  David Stuck, Shaama M.S., Shane Yost, Joonho Lee, David Small,
  Daniel Levine, Susi Lehtola, Hugh Burton, Evgeny Epifanovsky
 -----------------------------------------------------------------------
 Hartree-Fock
 using 4 threads for integral computing
 -------------------------------------------------------
 OpenMP Integral computing Module                
 Release: version 2.0, May 2017, Q-Chem Inc. Pleasanton 
 -------------------------------------------------------
 A restricted SCF calculation will be
 performed using DIIS
 SCF converges when DIIS error is below 1.0e-08
 ---------------------------------------
  Cycle       Energy         DIIS error
 ---------------------------------------
    1    -954.1295838657      5.13e-04  
    2    -954.1300825549      1.40e-04  
    3    -954.1301421977      5.91e-05  
    4    -954.1301493195      2.42e-05  
    5    -954.1301510609      8.99e-06  
    6    -954.1301513131      3.63e-06  
    7    -954.1301513671      1.72e-06  
    8    -954.1301513811      6.34e-07  
    9    -954.1301513832      2.25e-07  
   10    -954.1301513835      6.30e-08  
   11    -954.1301513835      1.67e-08  
   12    -954.1301513835      5.19e-09  Convergence criterion met
 ---------------------------------------
 SCF time:   CPU 4.27s  wall 2.00s 
 SCF   energy in the final basis set =     -954.1301513835
 Total energy in the final basis set =     -954.1301513835


 ------------------------------------------------------------------------------

   CCMAN2: suite of methods based on coupled cluster
           and equation of motion theories.

   Components:
   * libvmm-1.3-trunk
     by Evgeny Epifanovsky, Ilya Kaliman.
   * libtensor-2.5-trunk
     by Evgeny Epifanovsky, Michael Wormit, Dmitry Zuev, Sam Manzer, 
        Ilya Kaliman.
   * libcc-2.5-trunk
     by Evgeny Epifanovsky, Arik Landau, Tomasz Kus, Kirill Khistyaev, 
        Dmitry Zuev, Prashant Manohar, Xintian Feng, Anna Krylov, 
        Matthew Goldey, Alec White, Thomas Jagau, Kaushik Nanda, 
        Anastasia Gunina, Alexander Kunitsa, Joonho Lee.

   CCMAN original authors:
   Anna I. Krylov, C. David Sherrill, Steven R. Gwaltney,
   Edward F. C. Byrd (2000)
   Sergey V. Levchenko, Lyudmila V. Slipchenko, Tao Wang,
   Ana-Maria C. Cristian (2003)
   Piotr A. Pieniazek, C. Melania Oana, Evgeny Epifanovsky (2007)
   Prashant Manohar (2009)

 ------------------------------------------------------------------------------


 Allocating and initializing 30808MB of RAM...
 Calculation will run on 4 cores.


 Alpha MOs, Restricted
 -- Occupied --                  
-104.89  -80.08  -26.33  -15.64  -10.61   -8.08   -8.08   -8.08
  1 A'    2 A'    3 A'    4 A'    5 A'    6 A'    1 A"    7 A'                 
 -7.614  -5.507  -5.505  -5.505  -1.631  -1.263  -1.059  -0.820
  8 A'    9 A'    2 A"   10 A'   11 A'   12 A'   13 A'   14 A'                 
 -0.709  -0.700  -0.687  -0.567  -0.558  -0.493  -0.434  -0.418
 15 A'    3 A"   16 A'   17 A'    4 A"   18 A'   19 A'    5 A"                 
 -- Virtual --                   
  0.017   0.055   0.064   0.075   0.088   0.095   0.131   0.137
  6 A"   20 A'   21 A'   22 A'    7 A"   23 A'   24 A'   25 A'                 
  0.139   0.180   0.217   0.235   0.246   0.249   0.278   0.340
  8 A"   26 A'   27 A'   28 A'    9 A"   29 A'   30 A'   10 A"                 
  0.342   0.349   0.383   0.390   0.427   0.477   0.524   0.576
 31 A'   32 A'   11 A"   33 A'   34 A'   35 A'   36 A'   37 A'                 
  0.597   0.612   0.796   0.861   0.868   0.877   0.901   0.960
 12 A"   38 A'   39 A'   40 A'   13 A"   14 A"   41 A'   15 A"                 
  1.085   1.093   1.116   1.132   1.176   1.229   1.292   1.336
 42 A'   43 A'   16 A"   44 A'   45 A'   17 A"   46 A'   47 A'                 
  1.380   1.478   1.568   1.622   1.634   1.773   1.861   1.909
 48 A'   49 A'   18 A"   50 A'   51 A'   19 A"   52 A'   53 A'                 
  2.204   2.264   2.386   2.407   2.574   2.629   2.638   2.929
 54 A'   20 A"   55 A'   21 A"   56 A'   57 A'   22 A"   58 A'                 
  3.028   4.180   4.182   4.214   4.221   4.244   4.338   4.472
 59 A'   60 A'   23 A"   24 A"   61 A'   25 A"   62 A'   63 A'                 
  4.633   6.890   6.925   6.951   7.571  10.343  14.696  14.797
 64 A'   26 A"   65 A'   66 A'   67 A'   68 A'   27 A"   69 A'                 
 14.910  26.641  26.701  27.068  36.688  68.729 166.168 219.182
 70 A'   28 A"   71 A'   72 A'   73 A'   74 A'   75 A'   76 A'                 

 Beta MOs, Restricted
 -- Occupied --                  
-104.89  -80.08  -26.33  -15.64  -10.61   -8.08   -8.08   -8.08
  1 A'    2 A'    3 A'    4 A'    5 A'    6 A'    1 A"    7 A'                 
 -7.614  -5.507  -5.505  -5.505  -1.631  -1.263  -1.059  -0.820
  8 A'    9 A'    2 A"   10 A'   11 A'   12 A'   13 A'   14 A'                 
 -0.709  -0.700  -0.687  -0.567  -0.558  -0.493  -0.434  -0.418
 15 A'    3 A"   16 A'   17 A'    4 A"   18 A'   19 A'    5 A"                 
 -- Virtual --                   
  0.017   0.055   0.064   0.075   0.088   0.095   0.131   0.137
  6 A"   20 A'   21 A'   22 A'    7 A"   23 A'   24 A'   25 A'                 
  0.139   0.180   0.217   0.235   0.246   0.249   0.278   0.340
  8 A"   26 A'   27 A'   28 A'    9 A"   29 A'   30 A'   10 A"                 
  0.342   0.349   0.383   0.390   0.427   0.477   0.524   0.576
 31 A'   32 A'   11 A"   33 A'   34 A'   35 A'   36 A'   37 A'                 
  0.597   0.612   0.796   0.861   0.868   0.877   0.901   0.960
 12 A"   38 A'   39 A'   40 A'   13 A"   14 A"   41 A'   15 A"                 
  1.085   1.093   1.116   1.132   1.176   1.229   1.292   1.336
 42 A'   43 A'   16 A"   44 A'   45 A'   17 A"   46 A'   47 A'                 
  1.380   1.478   1.568   1.622   1.634   1.773   1.861   1.909
 48 A'   49 A'   18 A"   50 A'   51 A'   19 A"   52 A'   53 A'                 
  2.204   2.264   2.386   2.407   2.574   2.629   2.638   2.929
 54 A'   20 A"   55 A'   21 A"   56 A'   57 A'   22 A"   58 A'                 
  3.028   4.180   4.182   4.214   4.221   4.244   4.338   4.472
 59 A'   60 A'   23 A"   24 A"   61 A'   25 A"   62 A'   63 A'                 
  4.633   6.890   6.925   6.951   7.571  10.343  14.696  14.797
 64 A'   26 A"   65 A'   66 A'   67 A'   68 A'   27 A"   69 A'                 
 14.910  26.641  26.701  27.068  36.688  68.729 166.168 219.182
 70 A'   28 A"   71 A'   72 A'   73 A'   74 A'   75 A'   76 A'                 

 Occupation and symmetry of molecular orbitals

 Point group: Cs (2 irreducible representations).

                           A'   A"    All 
 ------------------------------------------
 All molecular orbitals:
  - Alpha                  76   28    104 
  - Beta                   76   28    104 
 ------------------------------------------
 Alpha orbitals:
  - Frozen occupied        10   2     12  
  - Active occupied        9    3     12  
  - Active virtual         57   23    80  
  - Frozen virtual         0    0     0   
 ------------------------------------------
 Beta orbitals:
  - Frozen occupied        10   2     12  
  - Active occupied        9    3     12  
  - Active virtual         57   23    80  
  - Frozen virtual         0    0     0   
 ------------------------------------------

 Import integrals:   CPU 0.00 s  wall 0.00 s

 Import integrals:   CPU 13.85 s  wall 3.97 s

 MP2 amplitudes:   CPU 0.09 s  wall 0.08 s

Running a double precision version
           CCSD T amplitudes will be solved using DIIS.

           Start     Size      MaxIter   EConv     TConv     
           3         7         100       1.00e-07  1.00e-05  
 ------------------------------------------------------------------------------
           Energy (a.u.)   Ediff      Tdiff       Comment
 ------------------------------------------------------------------------------
          -954.76932506                           
     1    -954.76051443   8.81e-03   7.28e-01     
     2    -954.78436709   2.39e-02   1.06e-01     
     3    -954.78291642   1.45e-03   4.72e-02     
     4    -954.78552746   2.61e-03   1.69e-02     Switched to DIIS steps.
     5    -954.78641882   8.91e-04   1.16e-02     
     6    -954.78649672   7.79e-05   2.60e-03     
     7    -954.78649683   1.12e-07   1.39e-03     
     8    -954.78650074   3.91e-06   3.54e-04     
     9    -954.78650287   2.12e-06   2.33e-04     
    10    -954.78650294   6.85e-08   6.39e-05     
    11    -954.78650300   6.22e-08   2.64e-05     
    12    -954.78650305   5.21e-08   1.47e-05     
    13    -954.78650300   5.42e-08   5.92e-06     
 ------------------------------------------------------------------------------
          -954.78650300                           CCSD T converged.

End of double precision
 SCF energy                 = -954.13015138
 MP2 energy                 = -954.76932506
 CCSD correlation energy     =   -0.65635161
 CCSD total energy           = -954.78650300

 CCSD  T1^2 = 0.0149  T2^2 = 0.2369  Leading amplitudes:

 Amplitude    Orbitals with energies
 -0.0302       5 (A") A                  ->    6 (A") A                   
              -0.4177                          0.0171                     
 -0.0302       5 (A") B                  ->    6 (A") B                   
              -0.4177                          0.0171                     
 -0.0295       3 (A") A                  ->    6 (A") A                   
              -0.6998                          0.0171                     
 -0.0295       3 (A") B                  ->    6 (A") B                   
              -0.6998                          0.0171                     

 Amplitude    Orbitals with energies
 -0.0750       5 (A") A      5 (A") B    ->    6 (A") A      6 (A") B     
              -0.4177       -0.4177            0.0171        0.0171       
  0.0750       5 (A") A      5 (A") B    ->    6 (A") B      6 (A") A     
              -0.4177       -0.4177            0.0171        0.0171       
  0.0750       5 (A") B      5 (A") A    ->    6 (A") A      6 (A") B     
              -0.4177       -0.4177            0.0171        0.0171       
 -0.0750       5 (A") B      5 (A") A    ->    6 (A") B      6 (A") A     
              -0.4177       -0.4177            0.0171        0.0171       

 Computing CCSD intemediates for later calculations in double precision
 Finished.

Running a double precision version
           CCSD Lambda amplitudes will be solved using DIIS.
           Start     Size      MaxIter   EConv     LConv     
           3         7         100       1.00e-07  1.00e-05  
 ------------------------------------------------------------------------------
            Enorm      Ldiff       Comment
 ------------------------------------------------------------------------------
     1     5.15e-02   3.46e-02     
     2     1.63e-02   7.50e-03     
     3     6.68e-03   1.52e-03     
     4     3.86e-03   1.35e-03     Switched to DIIS steps.
     5     1.10e-03   7.58e-04     
     6     5.52e-04   1.60e-04     
     7     1.79e-04   5.67e-05     
     8     8.33e-05   6.86e-06     
     9     3.17e-05   9.00e-07     
    10     1.43e-05   1.86e-07     
    11     6.68e-06   3.26e-07     
    12     3.10e-06   1.55e-07     
    13     1.42e-06   1.81e-08     
    14     5.86e-07   5.82e-08     
    15     2.83e-07   3.27e-08     
    16     1.34e-07   2.25e-08     
    17     6.43e-08   1.34e-08     
 ------------------------------------------------------------------------------
                                   CCSD Lambda converged.

 Computing density matrices in double precision...
           Orbital response amplitudes will be solved using DIIS.
           Start     Size      MaxIter   EConv     LConv     
           3         7         100       1.00e-06  1.00e-06  
 ------------------------------------------------------------------------------
            Enorm      Ldiff       Comment
 ------------------------------------------------------------------------------
     1     8.01e-02   5.62e-03     
     2     4.26e-02   1.70e-02     
     3     4.49e-02   1.40e-02     
     4     1.17e-02   1.16e-02     Switched to DIIS steps.
     5     2.81e-03   2.83e-03     
     6     8.77e-04   6.03e-04     
     7     3.58e-04   9.21e-06     
     8     1.03e-04   6.75e-05     
     9     3.03e-05   1.10e-06     
    10     7.59e-06   2.20e-06     
    11     1.41e-06   4.89e-07     
    12     4.54e-07   2.85e-08     
 ------------------------------------------------------------------------------
                                   Orbital response converged.

 Computing density matrices... Done.
 CCSD calculation:   CPU 141.08 s  wall 38.17 s

 Transferring MO TPDM to AO TPDM
 Transferring g2_o1o1o1o1
 Transferring g2_o1o1o1v1
 Transferring g2_o1o1v1v1
 Transferring g2_o1v1o1v1
 Transferring g2_o1v1v1v1
 Transferring g2_v1v1v1v1
 Adding separable TPDM
 Computing TPDM gradient
 --------------------------------------------------------
 2e gradient
  Atom          X               Y               Z
 --------------------------------------------------------
    1        -20.296319      -11.843031       -0.000000  
    2          9.154909      -13.169334        0.000000  
    3         -8.604696       16.515345        0.000000  
    4         19.746105        8.497020       -0.000000  
 --------------------------------------------------------
 --------------------------------------------------------
 Final gradient
  Atom          X               Y               Z
 --------------------------------------------------------
    1        -20.296319      -11.843031       -0.000000  
    2          9.154909      -13.169334        0.000000  
    3         -8.604696       16.515345        0.000000  
    4         19.746105        8.497020       -0.000000  
 --------------------------------------------------------
 Analytic gradient from two-electron contribution:   CPU 99.90 s  wall 34.18 s

 Total ccman2 time:   CPU 257.24 s  wall 77.29 s


 --------------------------------------------------------------
             Orbital Energies (a.u.) and Symmetries
 --------------------------------------------------------------

 Alpha MOs, Restricted
 -- Occupied --                  
-104.89  -80.08  -26.33  -15.64  -10.61   -8.08   -8.08   -7.61
  1 A'    2 A'    3 A'    4 A'    5 A'    6 A'    7 A'    8 A'                 
 -5.507  -5.505  -8.076  -5.505  -1.631  -1.263  -1.059  -0.820
  9 A'   10 A'    1 A"    2 A"   11 A'   12 A'   13 A'   14 A'                 
 -0.709  -0.687  -0.567  -0.493  -0.434  -0.700  -0.558  -0.418
 15 A'   16 A'   17 A'   18 A'   19 A'    3 A"    4 A"    5 A"                 
 -- Virtual --                   
  0.055   0.064   0.075   0.095   0.131   0.137   0.180   0.217
 20 A'   21 A'   22 A'   23 A'   24 A'   25 A'   26 A'   27 A'                 
  0.235   0.249   0.278   0.342   0.349   0.390   0.427   0.477
 28 A'   29 A'   30 A'   31 A'   32 A'   33 A'   34 A'   35 A'                 
  0.524   0.576   0.612   0.796   0.861   0.901   1.085   1.093
 36 A'   37 A'   38 A'   39 A'   40 A'   41 A'   42 A'   43 A'                 
  1.132   1.176   1.292   1.336   1.380   1.478   1.622   1.634
 44 A'   45 A'   46 A'   47 A'   48 A'   49 A'   50 A'   51 A'                 
  1.861   1.909   2.204   2.386   2.574   2.629   2.929   3.028
 52 A'   53 A'   54 A'   55 A'   56 A'   57 A'   58 A'   59 A'                 
  4.180   4.221   4.338   4.472   4.633   6.925   6.951   7.571
 60 A'   61 A'   62 A'   63 A'   64 A'   65 A'   66 A'   67 A'                 
 10.343  14.797  14.910  26.701  27.068  36.688  68.729 166.168
 68 A'   69 A'   70 A'   71 A'   72 A'   73 A'   74 A'   75 A'                 
219.182   0.017   0.088   0.139   0.246   0.340   0.383   0.597
 76 A'    6 A"    7 A"    8 A"    9 A"   10 A"   11 A"   12 A"                 
  0.868   0.877   0.960   1.116   1.229   1.568   1.773   2.264
 13 A"   14 A"   15 A"   16 A"   17 A"   18 A"   19 A"   20 A"                 
  2.407   2.638   4.182   4.214   4.244   6.890  14.696  26.641
 21 A"   22 A"   23 A"   24 A"   25 A"   26 A"   27 A"   28 A"                 

 Beta MOs, Restricted
 -- Occupied --                  
-104.89  -80.08  -26.33  -15.64  -10.61   -8.08   -8.08   -7.61
  1 A'    2 A'    3 A'    4 A'    5 A'    6 A'    7 A'    8 A'                 
 -5.507  -5.505  -8.076  -5.505  -1.631  -1.263  -1.059  -0.820
  9 A'   10 A'    1 A"    2 A"   11 A'   12 A'   13 A'   14 A'                 
 -0.709  -0.687  -0.567  -0.493  -0.434  -0.700  -0.558  -0.418
 15 A'   16 A'   17 A'   18 A'   19 A'    3 A"    4 A"    5 A"                 
 -- Virtual --                   
  0.055   0.064   0.075   0.095   0.131   0.137   0.180   0.217
 20 A'   21 A'   22 A'   23 A'   24 A'   25 A'   26 A'   27 A'                 
  0.235   0.249   0.278   0.342   0.349   0.390   0.427   0.477
 28 A'   29 A'   30 A'   31 A'   32 A'   33 A'   34 A'   35 A'                 
  0.524   0.576   0.612   0.796   0.861   0.901   1.085   1.093
 36 A'   37 A'   38 A'   39 A'   40 A'   41 A'   42 A'   43 A'                 
  1.132   1.176   1.292   1.336   1.380   1.478   1.622   1.634
 44 A'   45 A'   46 A'   47 A'   48 A'   49 A'   50 A'   51 A'                 
  1.861   1.909   2.204   2.386   2.574   2.629   2.929   3.028
 52 A'   53 A'   54 A'   55 A'   56 A'   57 A'   58 A'   59 A'                 
  4.180   4.221   4.338   4.472   4.633   6.925   6.951   7.571
 60 A'   61 A'   62 A'   63 A'   64 A'   65 A'   66 A'   67 A'                 
 10.343  14.797  14.910  26.701  27.068  36.688  68.729 166.168
 68 A'   69 A'   70 A'   71 A'   72 A'   73 A'   74 A'   75 A'                 
219.182   0.017   0.088   0.139   0.246   0.340   0.383   0.597
 76 A'    6 A"    7 A"    8 A"    9 A"   10 A"   11 A"   12 A"                 
  0.868   0.877   0.960   1.116   1.229   1.568   1.773   2.264
 13 A"   14 A"   15 A"   16 A"   17 A"   18 A"   19 A"   20 A"                 
  2.407   2.638   4.182   4.214   4.244   6.890  14.696  26.641
 21 A"   22 A"   23 A"   24 A"   25 A"   26 A"   27 A"   28 A"                 
 --------------------------------------------------------------

          Ground-State Mulliken Net Atomic Charges

     Atom                 Charge (a.u.)
  ----------------------------------------
      1 P                     0.541383
      2 N                    -0.270855
      3 F                    -0.245620
      4 Cl                   -0.024908
  ----------------------------------------
  Sum of atomic charges =    -0.000000

 -----------------------------------------------------------------
                    Cartesian Multipole Moments
 -----------------------------------------------------------------
    Charge (ESU x 10^10)
                -0.0000
    Dipole Moment (Debye)
         X       0.9292      Y       0.3858      Z       0.0000
       Tot       1.0061
    Quadrupole Moments (Debye-Ang)
        XX     -34.2344     XY       3.7774     YY     -39.1111
        XZ      -0.0000     YZ      -0.0000     ZZ     -34.6216
    Octopole Moments (Debye-Ang^2)
       XXX      -0.3037    XXY      -2.9920    XYY      -1.6132
       YYY      -9.3627    XXZ      -0.0000    XYZ       0.0000
       YYZ      -0.0000    XZZ       2.9124    YZZ      -2.8644
       ZZZ      -0.0000
    Hexadecapole Moments (Debye-Ang^3)
      XXXX    -404.0654   XXXY       0.2221   XXYY     -93.4252
      XYYY      -5.6663   YYYY    -133.0022   XXXZ      -0.0000
      XXYZ       0.0000   XYYZ       0.0000   YYYZ      -0.0000
      XXZZ     -75.6409   XYZZ      -3.9721   YYZZ     -28.4757
      XZZZ      -0.0000   YZZZ      -0.0000   ZZZZ     -38.9911
 -----------------------------------------------------------------
 DrvMan completing analytic gradient of the correlated energy
 Correlated dipole moment
            1
    1   0.3655942
    2   0.1517777
    3   0.0000000
 Energy read as -954.786502996
 Full Analytical Gradient: (in a.u., or Hartree/Bohr)
             1             2             3             4
    1   -0.00141581    0.00223557    0.00038640   -0.00120617
    2    0.00453673   -0.00113765   -0.00335863   -0.00004045
    3    0.00000000    0.00000000   -0.00000000   -0.00000000
 Gradient time:  CPU 0.78 s  wall 0.83 s
 Geometry Optimization Parameters
   NAtoms,    NIC,     NZ,  NCons,   NDum,   NFix, NCnnct, MaxDiis
        4      14       4       0       0       0       0       0

 Cartesian Hessian Update
 Hessian Updated using BFGS Update


** GEOMETRY OPTIMIZATION IN DELOCALIZED INTERNAL COORDINATES **
   Searching for a Minimum

   Optimization Cycle:   2

                       Coordinates (Angstroms)
     ATOM                X               Y               Z
      1  P         1.1848380342    0.5415285260    0.0000000000
      2  N        -0.3401990097    0.8173356902    0.0000000000
      3  F         1.4499827634   -1.0647921062    0.0000000000
      4  Cl       -1.6574095011   -0.2572384025    0.0000000000
   Point Group: cs    Number of degrees of freedom:     5


   Energy is   -954.786502996

 Hessian Updated using BFGS Update

  5 Hessian modes will be used to form the next step
  Hessian Eigenvalues:
     0.198088    0.285125    0.336718    0.394436    0.659700

 Minimum Search - Taking Simple RFO Step
 Searching for Lamda that Minimizes Along All modes
 Value Taken    Lamda =  -0.00007407
 Step Taken.  Stepsize is  0.017741

                             Maximum     Tolerance    Cnvgd?
         Gradient           0.003264      0.000300      NO
         Displacement       0.011004      0.001200      NO
         Energy change     -0.000339      0.000001      NO


 New Cartesian Coordinates Obtained by Inverse Iteration

 Displacement from previous Coordinates is:  0.030385
 ----------------------------------------------------------------
             Standard Nuclear Orientation (Angstroms)
    I     Atom           X                Y                Z
 ----------------------------------------------------------------
    1      P       1.1840240697     0.5392081808     0.0000000000
    2      N      -0.3405311719     0.8221691859     0.0000000000
    3      F       1.4405256369    -1.0625851134     0.0000000000
    4      Cl     -1.6468062480    -0.2619585457     0.0000000000
 ----------------------------------------------------------------
 Molecular Point Group                 Cs    NOp =  2
 Largest Abelian Subgroup              Cs    NOp =  2
 Nuclear Repulsion Energy =   201.0755661055 hartrees
 There are       24 alpha and       24 beta electrons
 Applying Cartesian multipole field
    Component          Value
    ---------          -----
     (2,0,0)        1.00000E-11
     (0,2,0)        2.00000E-11
     (0,0,2)       -3.00000E-11
 Nucleus-field energy     =     0.0000000046 hartrees
 Requested basis set is 6-311++G(d,p)
 There are 38 shells and 104 basis functions
 A cutoff of  1.0D-14 yielded    681 shell pairs
 There are      5370 function pairs (      5806 Cartesian)
 Smallest overlap matrix eigenvalue = 1.44E-03
 Guess MOs from SCF MO coefficient file

 -----------------------------------------------------------------------
  General SCF calculation program by
  Eric Jon Sundstrom, Paul Horn, Yuezhi Mao, Dmitri Zuev, Alec White,
  David Stuck, Shaama M.S., Shane Yost, Joonho Lee, David Small,
  Daniel Levine, Susi Lehtola, Hugh Burton, Evgeny Epifanovsky
 -----------------------------------------------------------------------
 Hartree-Fock
 using 4 threads for integral computing
 -------------------------------------------------------
 OpenMP Integral computing Module                
 Release: version 2.0, May 2017, Q-Chem Inc. Pleasanton 
 -------------------------------------------------------
 A restricted SCF calculation will be
 performed using DIIS
 SCF converges when DIIS error is below 1.0e-08
 ---------------------------------------
  Cycle       Energy         DIIS error
 ---------------------------------------
    1    -954.1303974557      1.88e-04  
    2    -954.1304624297      5.42e-05  
    3    -954.1304703423      2.90e-05  
    4    -954.1304718011      9.55e-06  
    5    -954.1304721402      3.43e-06  
    6    -954.1304721818      1.65e-06  
    7    -954.1304721887      4.42e-07  
    8    -954.1304721900      1.84e-07  
    9    -954.1304721902      6.31e-08  
   10    -954.1304721902      2.14e-08  
   11    -954.1304721902      5.75e-09  Convergence criterion met
 ---------------------------------------
 SCF time:   CPU 4.08s  wall 1.00s 
 SCF   energy in the final basis set =     -954.1304721902
 Total energy in the final basis set =     -954.1304721902


 ------------------------------------------------------------------------------

   CCMAN2: suite of methods based on coupled cluster
           and equation of motion theories.

   Components:
   * libvmm-1.3-trunk
     by Evgeny Epifanovsky, Ilya Kaliman.
   * libtensor-2.5-trunk
     by Evgeny Epifanovsky, Michael Wormit, Dmitry Zuev, Sam Manzer, 
        Ilya Kaliman.
   * libcc-2.5-trunk
     by Evgeny Epifanovsky, Arik Landau, Tomasz Kus, Kirill Khistyaev, 
        Dmitry Zuev, Prashant Manohar, Xintian Feng, Anna Krylov, 
        Matthew Goldey, Alec White, Thomas Jagau, Kaushik Nanda, 
        Anastasia Gunina, Alexander Kunitsa, Joonho Lee.

   CCMAN original authors:
   Anna I. Krylov, C. David Sherrill, Steven R. Gwaltney,
   Edward F. C. Byrd (2000)
   Sergey V. Levchenko, Lyudmila V. Slipchenko, Tao Wang,
   Ana-Maria C. Cristian (2003)
   Piotr A. Pieniazek, C. Melania Oana, Evgeny Epifanovsky (2007)
   Prashant Manohar (2009)

 ------------------------------------------------------------------------------


 Allocating and initializing 30808MB of RAM...
 Calculation will run on 4 cores.


 Alpha MOs, Restricted
 -- Occupied --                  
-104.89  -80.08  -26.33  -15.64  -10.61   -8.08   -8.07   -8.07
  1 A'    2 A'    3 A'    4 A'    5 A'    6 A'    1 A"    7 A'                 
 -7.614  -5.507  -5.505  -5.504  -1.635  -1.264  -1.058  -0.822
  8 A'    9 A'    2 A"   10 A'   11 A'   12 A'   13 A'   14 A'                 
 -0.711  -0.702  -0.688  -0.567  -0.558  -0.493  -0.433  -0.417
 15 A'    3 A"   16 A'   17 A'    4 A"   18 A'   19 A'    5 A"                 
 -- Virtual --                   
  0.017   0.055   0.064   0.075   0.088   0.095   0.131   0.137
  6 A"   20 A'   21 A'   22 A'    7 A"   23 A'   24 A'   25 A'                 
  0.139   0.181   0.218   0.235   0.246   0.249   0.278   0.339
  8 A"   26 A'   27 A'   28 A'    9 A"   29 A'   30 A'   10 A"                 
  0.341   0.349   0.383   0.390   0.428   0.477   0.524   0.577
 31 A'   32 A'   11 A"   33 A'   34 A'   35 A'   36 A'   37 A'                 
  0.597   0.613   0.797   0.860   0.868   0.878   0.901   0.961
 12 A"   38 A'   39 A'   40 A'   13 A"   14 A"   41 A'   15 A"                 
  1.086   1.094   1.116   1.133   1.177   1.229   1.292   1.336
 42 A'   43 A'   16 A"   44 A'   45 A'   17 A"   46 A'   47 A'                 
  1.381   1.478   1.567   1.621   1.633   1.773   1.861   1.908
 48 A'   49 A'   18 A"   50 A'   51 A'   19 A"   52 A'   53 A'                 
  2.205   2.265   2.388   2.408   2.576   2.633   2.639   2.931
 54 A'   20 A"   55 A'   21 A"   56 A'   57 A'   22 A"   58 A'                 
  3.025   4.178   4.179   4.213   4.221   4.244   4.340   4.474
 59 A'   60 A'   23 A"   24 A"   61 A'   25 A"   62 A'   63 A'                 
  4.634   6.888   6.924   6.949   7.573  10.343  14.696  14.800
 64 A'   26 A"   65 A'   66 A'   67 A'   68 A'   27 A"   69 A'                 
 14.910  26.642  26.704  27.069  36.689  68.728 166.169 219.183
 70 A'   28 A"   71 A'   72 A'   73 A'   74 A'   75 A'   76 A'                 

 Beta MOs, Restricted
 -- Occupied --                  
-104.89  -80.08  -26.33  -15.64  -10.61   -8.08   -8.07   -8.07
  1 A'    2 A'    3 A'    4 A'    5 A'    6 A'    1 A"    7 A'                 
 -7.614  -5.507  -5.505  -5.504  -1.635  -1.264  -1.058  -0.822
  8 A'    9 A'    2 A"   10 A'   11 A'   12 A'   13 A'   14 A'                 
 -0.711  -0.702  -0.688  -0.567  -0.558  -0.493  -0.433  -0.417
 15 A'    3 A"   16 A'   17 A'    4 A"   18 A'   19 A'    5 A"                 
 -- Virtual --                   
  0.017   0.055   0.064   0.075   0.088   0.095   0.131   0.137
  6 A"   20 A'   21 A'   22 A'    7 A"   23 A'   24 A'   25 A'                 
  0.139   0.181   0.218   0.235   0.246   0.249   0.278   0.339
  8 A"   26 A'   27 A'   28 A'    9 A"   29 A'   30 A'   10 A"                 
  0.341   0.349   0.383   0.390   0.428   0.477   0.524   0.577
 31 A'   32 A'   11 A"   33 A'   34 A'   35 A'   36 A'   37 A'                 
  0.597   0.613   0.797   0.860   0.868   0.878   0.901   0.961
 12 A"   38 A'   39 A'   40 A'   13 A"   14 A"   41 A'   15 A"                 
  1.086   1.094   1.116   1.133   1.177   1.229   1.292   1.336
 42 A'   43 A'   16 A"   44 A'   45 A'   17 A"   46 A'   47 A'                 
  1.381   1.478   1.567   1.621   1.633   1.773   1.861   1.908
 48 A'   49 A'   18 A"   50 A'   51 A'   19 A"   52 A'   53 A'                 
  2.205   2.265   2.388   2.408   2.576   2.633   2.639   2.931
 54 A'   20 A"   55 A'   21 A"   56 A'   57 A'   22 A"   58 A'                 
  3.025   4.178   4.179   4.213   4.221   4.244   4.340   4.474
 59 A'   60 A'   23 A"   24 A"   61 A'   25 A"   62 A'   63 A'                 
  4.634   6.888   6.924   6.949   7.573  10.343  14.696  14.800
 64 A'   26 A"   65 A'   66 A'   67 A'   68 A'   27 A"   69 A'                 
 14.910  26.642  26.704  27.069  36.689  68.728 166.169 219.183
 70 A'   28 A"   71 A'   72 A'   73 A'   74 A'   75 A'   76 A'                 

 Occupation and symmetry of molecular orbitals

 Point group: Cs (2 irreducible representations).

                           A'   A"    All 
 ------------------------------------------
 All molecular orbitals:
  - Alpha                  76   28    104 
  - Beta                   76   28    104 
 ------------------------------------------
 Alpha orbitals:
  - Frozen occupied        10   2     12  
  - Active occupied        9    3     12  
  - Active virtual         57   23    80  
  - Frozen virtual         0    0     0   
 ------------------------------------------
 Beta orbitals:
  - Frozen occupied        10   2     12  
  - Active occupied        9    3     12  
  - Active virtual         57   23    80  
  - Frozen virtual         0    0     0   
 ------------------------------------------

 Import integrals:   CPU 0.00 s  wall 0.00 s

 Import integrals:   CPU 13.55 s  wall 3.73 s

 MP2 amplitudes:   CPU 0.09 s  wall 0.08 s

Running a double precision version
           CCSD T amplitudes will be solved using DIIS.

           Start     Size      MaxIter   EConv     TConv     
           3         7         100       1.00e-07  1.00e-05  
 ------------------------------------------------------------------------------
           Energy (a.u.)   Ediff      Tdiff       Comment
 ------------------------------------------------------------------------------
          -954.76930508                           
     1    -954.76066721   8.64e-03   7.28e-01     
     2    -954.78439930   2.37e-02   1.06e-01     
     3    -954.78299013   1.41e-03   4.70e-02     
     4    -954.78558219   2.59e-03   1.67e-02     Switched to DIIS steps.
     5    -954.78646583   8.84e-04   1.16e-02     
     6    -954.78654188   7.61e-05   2.57e-03     
     7    -954.78654169   1.88e-07   1.38e-03     
     8    -954.78654555   3.86e-06   3.49e-04     
     9    -954.78654758   2.04e-06   2.31e-04     
    10    -954.78654765   6.51e-08   6.31e-05     
    11    -954.78654770   5.17e-08   2.59e-05     
    12    -954.78654775   4.97e-08   1.42e-05     
    13    -954.78654770   5.34e-08   5.69e-06     
 ------------------------------------------------------------------------------
          -954.78654770                           CCSD T converged.

End of double precision
 SCF energy                 = -954.13047219
 MP2 energy                 = -954.76930508
 CCSD correlation energy     =   -0.65607551
 CCSD total energy           = -954.78654770

 CCSD  T1^2 = 0.0147  T2^2 = 0.2366  Leading amplitudes:

 Amplitude    Orbitals with energies
  0.0303       5 (A") A                  ->    6 (A") A                   
              -0.4168                          0.0173                     
  0.0303       5 (A") B                  ->    6 (A") B                   
              -0.4168                          0.0173                     
 -0.0293       3 (A") A                  ->    6 (A") A                   
              -0.7023                          0.0173                     
 -0.0293       3 (A") B                  ->    6 (A") B                   
              -0.7023                          0.0173                     

 Amplitude    Orbitals with energies
 -0.0751       5 (A") A      5 (A") B    ->    6 (A") A      6 (A") B     
              -0.4168       -0.4168            0.0173        0.0173       
  0.0751       5 (A") A      5 (A") B    ->    6 (A") B      6 (A") A     
              -0.4168       -0.4168            0.0173        0.0173       
  0.0751       5 (A") B      5 (A") A    ->    6 (A") A      6 (A") B     
              -0.4168       -0.4168            0.0173        0.0173       
 -0.0751       5 (A") B      5 (A") A    ->    6 (A") B      6 (A") A     
              -0.4168       -0.4168            0.0173        0.0173       

 Computing CCSD intemediates for later calculations in double precision
 Finished.

Running a double precision version
           CCSD Lambda amplitudes will be solved using DIIS.
           Start     Size      MaxIter   EConv     LConv     
           3         7         100       1.00e-07  1.00e-05  
 ------------------------------------------------------------------------------
            Enorm      Ldiff       Comment
 ------------------------------------------------------------------------------
     1     5.13e-02   3.46e-02     
     2     1.62e-02   7.44e-03     
     3     6.61e-03   1.52e-03     
     4     3.82e-03   1.34e-03     Switched to DIIS steps.
     5     1.09e-03   7.50e-04     
     6     5.44e-04   1.58e-04     
     7     1.76e-04   5.57e-05     
     8     8.19e-05   6.69e-06     
     9     3.10e-05   8.88e-07     
    10     1.39e-05   1.97e-07     
    11     6.42e-06   3.26e-07     
    12     2.98e-06   1.52e-07     
    13     1.36e-06   1.71e-08     
    14     5.65e-07   5.50e-08     
    15     2.72e-07   3.14e-08     
    16     1.29e-07   2.15e-08     
    17     6.16e-08   1.25e-08     
 ------------------------------------------------------------------------------
                                   CCSD Lambda converged.

 Computing density matrices in double precision...
           Orbital response amplitudes will be solved using DIIS.
           Start     Size      MaxIter   EConv     LConv     
           3         7         100       1.00e-06  1.00e-06  
 ------------------------------------------------------------------------------
            Enorm      Ldiff       Comment
 ------------------------------------------------------------------------------
     1     7.98e-02   5.76e-03     
     2     4.24e-02   1.68e-02     
     3     4.49e-02   1.38e-02     
     4     1.17e-02   1.16e-02     Switched to DIIS steps.
     5     2.77e-03   2.85e-03     
     6     8.74e-04   5.95e-04     
     7     3.54e-04   1.10e-05     
     8     1.01e-04   6.65e-05     
     9     2.99e-05   1.14e-06     
    10     7.50e-06   2.16e-06     
    11     1.42e-06   4.74e-07     
    12     4.60e-07   3.60e-08     
 ------------------------------------------------------------------------------
                                   Orbital response converged.

 Computing density matrices... Done.
 CCSD calculation:   CPU 140.76 s  wall 38.08 s

 Transferring MO TPDM to AO TPDM
 Transferring g2_o1o1o1o1
 Transferring g2_o1o1o1v1
 Transferring g2_o1o1v1v1
 Transferring g2_o1v1o1v1
 Transferring g2_o1v1v1v1
 Transferring g2_v1v1v1v1
 Adding separable TPDM
 Computing TPDM gradient
 --------------------------------------------------------
 2e gradient
  Atom          X               Y               Z
 --------------------------------------------------------
    1        -20.327911      -11.882463        0.000000  
    2          9.175166      -13.352037       -0.000000  
    3         -8.616345       16.635835       -0.000000  
    4         19.769090        8.598666        0.000000  
 --------------------------------------------------------
 --------------------------------------------------------
 Final gradient
  Atom          X               Y               Z
 --------------------------------------------------------
    1        -20.327911      -11.882463        0.000000  
    2          9.175166      -13.352037       -0.000000  
    3         -8.616345       16.635835       -0.000000  
    4         19.769090        8.598666        0.000000  
 --------------------------------------------------------
 Analytic gradient from two-electron contribution:   CPU 101.62 s  wall 35.59 s

 Total ccman2 time:   CPU 258.22 s  wall 78.34 s


 --------------------------------------------------------------
             Orbital Energies (a.u.) and Symmetries
 --------------------------------------------------------------

 Alpha MOs, Restricted
 -- Occupied --                  
-104.89  -80.08  -26.33  -15.64  -10.61   -8.08   -8.07   -7.61
  1 A'    2 A'    3 A'    4 A'    5 A'    6 A'    7 A'    8 A'                 
 -5.507  -5.504  -8.075  -5.505  -1.635  -1.264  -1.058  -0.822
  9 A'   10 A'    1 A"    2 A"   11 A'   12 A'   13 A'   14 A'                 
 -0.711  -0.688  -0.567  -0.493  -0.433  -0.702  -0.558  -0.417
 15 A'   16 A'   17 A'   18 A'   19 A'    3 A"    4 A"    5 A"                 
 -- Virtual --                   
  0.055   0.064   0.075   0.095   0.131   0.137   0.181   0.218
 20 A'   21 A'   22 A'   23 A'   24 A'   25 A'   26 A'   27 A'                 
  0.235   0.249   0.278   0.341   0.349   0.390   0.428   0.477
 28 A'   29 A'   30 A'   31 A'   32 A'   33 A'   34 A'   35 A'                 
  0.524   0.577   0.613   0.797   0.860   0.901   1.086   1.094
 36 A'   37 A'   38 A'   39 A'   40 A'   41 A'   42 A'   43 A'                 
  1.133   1.177   1.292   1.336   1.381   1.478   1.621   1.633
 44 A'   45 A'   46 A'   47 A'   48 A'   49 A'   50 A'   51 A'                 
  1.861   1.908   2.205   2.388   2.576   2.633   2.931   3.025
 52 A'   53 A'   54 A'   55 A'   56 A'   57 A'   58 A'   59 A'                 
  4.178   4.221   4.340   4.474   4.634   6.924   6.949   7.573
 60 A'   61 A'   62 A'   63 A'   64 A'   65 A'   66 A'   67 A'                 
 10.343  14.800  14.910  26.704  27.069  36.689  68.728 166.169
 68 A'   69 A'   70 A'   71 A'   72 A'   73 A'   74 A'   75 A'                 
219.183   0.017   0.088   0.139   0.246   0.339   0.383   0.597
 76 A'    6 A"    7 A"    8 A"    9 A"   10 A"   11 A"   12 A"                 
  0.868   0.878   0.961   1.116   1.229   1.567   1.773   2.265
 13 A"   14 A"   15 A"   16 A"   17 A"   18 A"   19 A"   20 A"                 
  2.408   2.639   4.179   4.213   4.244   6.888  14.696  26.642
 21 A"   22 A"   23 A"   24 A"   25 A"   26 A"   27 A"   28 A"                 

 Beta MOs, Restricted
 -- Occupied --                  
-104.89  -80.08  -26.33  -15.64  -10.61   -8.08   -8.07   -7.61
  1 A'    2 A'    3 A'    4 A'    5 A'    6 A'    7 A'    8 A'                 
 -5.507  -5.504  -8.075  -5.505  -1.635  -1.264  -1.058  -0.822
  9 A'   10 A'    1 A"    2 A"   11 A'   12 A'   13 A'   14 A'                 
 -0.711  -0.688  -0.567  -0.493  -0.433  -0.702  -0.558  -0.417
 15 A'   16 A'   17 A'   18 A'   19 A'    3 A"    4 A"    5 A"                 
 -- Virtual --                   
  0.055   0.064   0.075   0.095   0.131   0.137   0.181   0.218
 20 A'   21 A'   22 A'   23 A'   24 A'   25 A'   26 A'   27 A'                 
  0.235   0.249   0.278   0.341   0.349   0.390   0.428   0.477
 28 A'   29 A'   30 A'   31 A'   32 A'   33 A'   34 A'   35 A'                 
  0.524   0.577   0.613   0.797   0.860   0.901   1.086   1.094
 36 A'   37 A'   38 A'   39 A'   40 A'   41 A'   42 A'   43 A'                 
  1.133   1.177   1.292   1.336   1.381   1.478   1.621   1.633
 44 A'   45 A'   46 A'   47 A'   48 A'   49 A'   50 A'   51 A'                 
  1.861   1.908   2.205   2.388   2.576   2.633   2.931   3.025
 52 A'   53 A'   54 A'   55 A'   56 A'   57 A'   58 A'   59 A'                 
  4.178   4.221   4.340   4.474   4.634   6.924   6.949   7.573
 60 A'   61 A'   62 A'   63 A'   64 A'   65 A'   66 A'   67 A'                 
 10.343  14.800  14.910  26.704  27.069  36.689  68.728 166.169
 68 A'   69 A'   70 A'   71 A'   72 A'   73 A'   74 A'   75 A'                 
219.183   0.017   0.088   0.139   0.246   0.339   0.383   0.597
 76 A'    6 A"    7 A"    8 A"    9 A"   10 A"   11 A"   12 A"                 
  0.868   0.878   0.961   1.116   1.229   1.567   1.773   2.265
 13 A"   14 A"   15 A"   16 A"   17 A"   18 A"   19 A"   20 A"                 
  2.408   2.639   4.179   4.213   4.244   6.888  14.696  26.642
 21 A"   22 A"   23 A"   24 A"   25 A"   26 A"   27 A"   28 A"                 
 --------------------------------------------------------------

          Ground-State Mulliken Net Atomic Charges

     Atom                 Charge (a.u.)
  ----------------------------------------
      1 P                     0.538124
      2 N                    -0.272125
      3 F                    -0.240851
      4 Cl                   -0.025148
  ----------------------------------------
  Sum of atomic charges =    -0.000000

 -----------------------------------------------------------------
                    Cartesian Multipole Moments
 -----------------------------------------------------------------
    Charge (ESU x 10^10)
                -0.0000
    Dipole Moment (Debye)
         X       0.9648      Y       0.3413      Z      -0.0000
       Tot       1.0233
    Quadrupole Moments (Debye-Ang)
        XX     -34.2548     XY       3.7036     YY     -39.1004
        XZ      -0.0000     YZ      -0.0000     ZZ     -34.6209
    Octopole Moments (Debye-Ang^2)
       XXX      -0.2772    XXY      -3.0854    XYY      -1.6382
       YYY      -9.3488    XXZ      -0.0000    XYZ       0.0000
       YYZ      -0.0000    XZZ       2.8414    YZZ      -2.8421
       ZZZ      -0.0000
    Hexadecapole Moments (Debye-Ang^3)
      XXXX    -401.0584   XXXY      -0.5130   XXYY     -92.7059
      XYYY      -5.9676   YYYY    -133.1035   XXXZ      -0.0000
      XXYZ      -0.0000   XYYZ      -0.0000   YYYZ      -0.0000
      XXZZ     -75.0563   XYZZ      -4.1021   YYZZ     -28.5045
      XZZZ      -0.0000   YZZZ      -0.0000   ZZZZ     -39.0043
 -----------------------------------------------------------------
 DrvMan completing analytic gradient of the correlated energy
 Correlated dipole moment
            1
    1   0.3795708
    2   0.1342595
    3  -0.0000000
 Energy read as -954.786547695
 Full Analytical Gradient: (in a.u., or Hartree/Bohr)
             1             2             3             4
    1   -0.00173371    0.00107272    0.00004365    0.00061735
    2    0.00133423   -0.00140700   -0.00071258    0.00078535
    3    0.00000000   -0.00000000   -0.00000000   -0.00000000
 Gradient time:  CPU 0.78 s  wall 0.82 s
 Geometry Optimization Parameters
   NAtoms,    NIC,     NZ,  NCons,   NDum,   NFix, NCnnct, MaxDiis
        4      14       4       0       0       0       0       0

 Cartesian Hessian Update
 Hessian Updated using BFGS Update


** GEOMETRY OPTIMIZATION IN DELOCALIZED INTERNAL COORDINATES **
   Searching for a Minimum

   Optimization Cycle:   3

                       Coordinates (Angstroms)
     ATOM                X               Y               Z
      1  P         1.1840240697    0.5392081808    0.0000000000
      2  N        -0.3405311719    0.8221691859    0.0000000000
      3  F         1.4405256369   -1.0625851134    0.0000000000
      4  Cl       -1.6468062480   -0.2619585457    0.0000000000
   Point Group: cs    Number of degrees of freedom:     5


   Energy is   -954.786547695

 Hessian Updated using BFGS Update

  5 Hessian modes will be used to form the next step
  Hessian Eigenvalues:
     0.149860    0.282383    0.361628    0.387771    0.665741

 Minimum Search - Taking Simple RFO Step
 Searching for Lamda that Minimizes Along All modes
 Value Taken    Lamda =  -0.00001561
 Step Taken.  Stepsize is  0.008473

                             Maximum     Tolerance    Cnvgd?
         Gradient           0.001600      0.000300      NO
         Displacement       0.006428      0.001200      NO
         Energy change     -0.000045      0.000001      NO


 New Cartesian Coordinates Obtained by Inverse Iteration

 Displacement from previous Coordinates is:  0.011200
 ----------------------------------------------------------------
             Standard Nuclear Orientation (Angstroms)
    I     Atom           X                Y                Z
 ----------------------------------------------------------------
    1      P       1.1849107867     0.5382108975     0.0000000000
    2      N      -0.3408044939     0.8250721726     0.0000000000
    3      F       1.4372541388    -1.0619164589     0.0000000000
    4      Cl     -1.6441481449    -0.2645329036     0.0000000000
 ----------------------------------------------------------------
 Molecular Point Group                 Cs    NOp =  2
 Largest Abelian Subgroup              Cs    NOp =  2
 Nuclear Repulsion Energy =   201.1421044514 hartrees
 There are       24 alpha and       24 beta electrons
 Applying Cartesian multipole field
    Component          Value
    ---------          -----
     (2,0,0)        1.00000E-11
     (0,2,0)        2.00000E-11
     (0,0,2)       -3.00000E-11
 Nucleus-field energy     =     0.0000000045 hartrees
 Requested basis set is 6-311++G(d,p)
 There are 38 shells and 104 basis functions
 A cutoff of  1.0D-14 yielded    681 shell pairs
 There are      5370 function pairs (      5806 Cartesian)
 Smallest overlap matrix eigenvalue = 1.44E-03
 Guess MOs from SCF MO coefficient file

 -----------------------------------------------------------------------
  General SCF calculation program by
  Eric Jon Sundstrom, Paul Horn, Yuezhi Mao, Dmitri Zuev, Alec White,
  David Stuck, Shaama M.S., Shane Yost, Joonho Lee, David Small,
  Daniel Levine, Susi Lehtola, Hugh Burton, Evgeny Epifanovsky
 -----------------------------------------------------------------------
 Hartree-Fock
 using 4 threads for integral computing
 -------------------------------------------------------
 OpenMP Integral computing Module                
 Release: version 2.0, May 2017, Q-Chem Inc. Pleasanton 
 -------------------------------------------------------
 A restricted SCF calculation will be
 performed using DIIS
 SCF converges when DIIS error is below 1.0e-08
 ---------------------------------------
  Cycle       Energy         DIIS error
 ---------------------------------------
    1    -954.1304174760      9.02e-05  
    2    -954.1304323081      3.49e-05  
    3    -954.1304342041      2.34e-05  
    4    -954.1304350648      4.36e-06  
    5    -954.1304351498      1.37e-06  
    6    -954.1304351570      6.44e-07  
    7    -954.1304351580      1.70e-07  
    8    -954.1304351581      7.23e-08  
    9    -954.1304351582      2.91e-08  
   10    -954.1304351582      9.84e-09  Convergence criterion met
 ---------------------------------------
 SCF time:   CPU 3.59s  wall 2.00s 
 SCF   energy in the final basis set =     -954.1304351582
 Total energy in the final basis set =     -954.1304351582


 ------------------------------------------------------------------------------

   CCMAN2: suite of methods based on coupled cluster
           and equation of motion theories.

   Components:
   * libvmm-1.3-trunk
     by Evgeny Epifanovsky, Ilya Kaliman.
   * libtensor-2.5-trunk
     by Evgeny Epifanovsky, Michael Wormit, Dmitry Zuev, Sam Manzer, 
        Ilya Kaliman.
   * libcc-2.5-trunk
     by Evgeny Epifanovsky, Arik Landau, Tomasz Kus, Kirill Khistyaev, 
        Dmitry Zuev, Prashant Manohar, Xintian Feng, Anna Krylov, 
        Matthew Goldey, Alec White, Thomas Jagau, Kaushik Nanda, 
        Anastasia Gunina, Alexander Kunitsa, Joonho Lee.

   CCMAN original authors:
   Anna I. Krylov, C. David Sherrill, Steven R. Gwaltney,
   Edward F. C. Byrd (2000)
   Sergey V. Levchenko, Lyudmila V. Slipchenko, Tao Wang,
   Ana-Maria C. Cristian (2003)
   Piotr A. Pieniazek, C. Melania Oana, Evgeny Epifanovsky (2007)
   Prashant Manohar (2009)

 ------------------------------------------------------------------------------


 Allocating and initializing 30808MB of RAM...
 Calculation will run on 4 cores.


 Alpha MOs, Restricted
 -- Occupied --                  
-104.89  -80.08  -26.33  -15.64  -10.61   -8.08   -8.07   -8.07
  1 A'    2 A'    3 A'    4 A'    5 A'    6 A'    1 A"    7 A'                 
 -7.614  -5.507  -5.505  -5.504  -1.636  -1.263  -1.058  -0.823
  8 A'    9 A'    2 A"   10 A'   11 A'   12 A'   13 A'   14 A'                 
 -0.712  -0.703  -0.687  -0.567  -0.557  -0.493  -0.433  -0.417
 15 A'    3 A"   16 A'   17 A'    4 A"   18 A'   19 A'    5 A"                 
 -- Virtual --                   
  0.017   0.055   0.064   0.075   0.088   0.095   0.131   0.137
  6 A"   20 A'   21 A'   22 A'    7 A"   23 A'   24 A'   25 A'                 
  0.139   0.181   0.218   0.235   0.246   0.249   0.278   0.339
  8 A"   26 A'   27 A'   28 A'    9 A"   29 A'   30 A'   10 A"                 
  0.341   0.349   0.383   0.390   0.429   0.477   0.524   0.577
 31 A'   32 A'   11 A"   33 A'   34 A'   35 A'   36 A'   37 A'                 
  0.598   0.613   0.796   0.860   0.868   0.878   0.901   0.961
 12 A"   38 A'   39 A'   40 A'   13 A"   14 A"   41 A'   15 A"                 
  1.085   1.095   1.116   1.134   1.177   1.228   1.292   1.335
 42 A'   43 A'   16 A"   44 A'   45 A'   17 A"   46 A'   47 A'                 
  1.380   1.478   1.567   1.620   1.633   1.773   1.861   1.907
 48 A'   49 A'   18 A"   50 A'   51 A'   19 A"   52 A'   53 A'                 
  2.205   2.265   2.389   2.408   2.574   2.634   2.639   2.932
 54 A'   20 A"   55 A'   21 A"   56 A'   57 A'   22 A"   58 A'                 
  3.024   4.177   4.178   4.213   4.220   4.244   4.340   4.473
 59 A'   60 A'   23 A"   24 A"   61 A'   25 A"   62 A'   63 A'                 
  4.633   6.887   6.923   6.947   7.573  10.342  14.696  14.800
 64 A'   26 A"   65 A'   66 A'   67 A'   68 A'   27 A"   69 A'                 
 14.908  26.643  26.705  27.070  36.688  68.727 166.168 219.182
 70 A'   28 A"   71 A'   72 A'   73 A'   74 A'   75 A'   76 A'                 

 Beta MOs, Restricted
 -- Occupied --                  
-104.89  -80.08  -26.33  -15.64  -10.61   -8.08   -8.07   -8.07
  1 A'    2 A'    3 A'    4 A'    5 A'    6 A'    1 A"    7 A'                 
 -7.614  -5.507  -5.505  -5.504  -1.636  -1.263  -1.058  -0.823
  8 A'    9 A'    2 A"   10 A'   11 A'   12 A'   13 A'   14 A'                 
 -0.712  -0.703  -0.687  -0.567  -0.557  -0.493  -0.433  -0.417
 15 A'    3 A"   16 A'   17 A'    4 A"   18 A'   19 A'    5 A"                 
 -- Virtual --                   
  0.017   0.055   0.064   0.075   0.088   0.095   0.131   0.137
  6 A"   20 A'   21 A'   22 A'    7 A"   23 A'   24 A'   25 A'                 
  0.139   0.181   0.218   0.235   0.246   0.249   0.278   0.339
  8 A"   26 A'   27 A'   28 A'    9 A"   29 A'   30 A'   10 A"                 
  0.341   0.349   0.383   0.390   0.429   0.477   0.524   0.577
 31 A'   32 A'   11 A"   33 A'   34 A'   35 A'   36 A'   37 A'                 
  0.598   0.613   0.796   0.860   0.868   0.878   0.901   0.961
 12 A"   38 A'   39 A'   40 A'   13 A"   14 A"   41 A'   15 A"                 
  1.085   1.095   1.116   1.134   1.177   1.228   1.292   1.335
 42 A'   43 A'   16 A"   44 A'   45 A'   17 A"   46 A'   47 A'                 
  1.380   1.478   1.567   1.620   1.633   1.773   1.861   1.907
 48 A'   49 A'   18 A"   50 A'   51 A'   19 A"   52 A'   53 A'                 
  2.205   2.265   2.389   2.408   2.574   2.634   2.639   2.932
 54 A'   20 A"   55 A'   21 A"   56 A'   57 A'   22 A"   58 A'                 
  3.024   4.177   4.178   4.213   4.220   4.244   4.340   4.473
 59 A'   60 A'   23 A"   24 A"   61 A'   25 A"   62 A'   63 A'                 
  4.633   6.887   6.923   6.947   7.573  10.342  14.696  14.800
 64 A'   26 A"   65 A'   66 A'   67 A'   68 A'   27 A"   69 A'                 
 14.908  26.643  26.705  27.070  36.688  68.727 166.168 219.182
 70 A'   28 A"   71 A'   72 A'   73 A'   74 A'   75 A'   76 A'                 

 Occupation and symmetry of molecular orbitals

 Point group: Cs (2 irreducible representations).

                           A'   A"    All 
 ------------------------------------------
 All molecular orbitals:
  - Alpha                  76   28    104 
  - Beta                   76   28    104 
 ------------------------------------------
 Alpha orbitals:
  - Frozen occupied        10   2     12  
  - Active occupied        9    3     12  
  - Active virtual         57   23    80  
  - Frozen virtual         0    0     0   
 ------------------------------------------
 Beta orbitals:
  - Frozen occupied        10   2     12  
  - Active occupied        9    3     12  
  - Active virtual         57   23    80  
  - Frozen virtual         0    0     0   
 ------------------------------------------

 Import integrals:   CPU 0.00 s  wall 0.00 s

 Import integrals:   CPU 14.45 s  wall 4.09 s

 MP2 amplitudes:   CPU 0.09 s  wall 0.08 s

Running a double precision version
           CCSD T amplitudes will be solved using DIIS.

           Start     Size      MaxIter   EConv     TConv     
           3         7         100       1.00e-07  1.00e-05  
 ------------------------------------------------------------------------------
           Energy (a.u.)   Ediff      Tdiff       Comment
 ------------------------------------------------------------------------------
          -954.76931491                           
     1    -954.76066674   8.65e-03   7.28e-01     
     2    -954.78440794   2.37e-02   1.06e-01     
     3    -954.78299990   1.41e-03   4.71e-02     
     4    -954.78559339   2.59e-03   1.66e-02     Switched to DIIS steps.
     5    -954.78647657   8.83e-04   1.16e-02     
     6    -954.78655229   7.57e-05   2.57e-03     
     7    -954.78655194   3.47e-07   1.38e-03     
     8    -954.78655580   3.86e-06   3.48e-04     
     9    -954.78655782   2.02e-06   2.31e-04     
    10    -954.78655788   6.19e-08   6.32e-05     
    11    -954.78655793   4.94e-08   2.60e-05     
    12    -954.78655798   4.90e-08   1.41e-05     
    13    -954.78655792   5.28e-08   5.67e-06     
 ------------------------------------------------------------------------------
          -954.78655792                           CCSD T converged.

End of double precision
 SCF energy                 = -954.13043516
 MP2 energy                 = -954.76931491
 CCSD correlation energy     =   -0.65612277
 CCSD total energy           = -954.78655792

 CCSD  T1^2 = 0.0147  T2^2 = 0.2367  Leading amplitudes:

 Amplitude    Orbitals with energies
 -0.0305       5 (A") A                  ->    6 (A") A                   
              -0.4165                          0.0171                     
 -0.0305       5 (A") B                  ->    6 (A") B                   
              -0.4165                          0.0171                     
 -0.0293       3 (A") A                  ->    6 (A") A                   
              -0.7034                          0.0171                     
 -0.0293       3 (A") B                  ->    6 (A") B                   
              -0.7034                          0.0171                     

 Amplitude    Orbitals with energies
 -0.0755       5 (A") A      5 (A") B    ->    6 (A") A      6 (A") B     
              -0.4165       -0.4165            0.0171        0.0171       
  0.0755       5 (A") A      5 (A") B    ->    6 (A") B      6 (A") A     
              -0.4165       -0.4165            0.0171        0.0171       
  0.0755       5 (A") B      5 (A") A    ->    6 (A") A      6 (A") B     
              -0.4165       -0.4165            0.0171        0.0171       
 -0.0755       5 (A") B      5 (A") A    ->    6 (A") B      6 (A") A     
              -0.4165       -0.4165            0.0171        0.0171       

 Computing CCSD intemediates for later calculations in double precision
 Finished.

Running a double precision version
           CCSD Lambda amplitudes will be solved using DIIS.
           Start     Size      MaxIter   EConv     LConv     
           3         7         100       1.00e-07  1.00e-05  
 ------------------------------------------------------------------------------
            Enorm      Ldiff       Comment
 ------------------------------------------------------------------------------
     1     5.14e-02   3.46e-02     
     2     1.62e-02   7.42e-03     
     3     6.59e-03   1.53e-03     
     4     3.82e-03   1.34e-03     Switched to DIIS steps.
     5     1.09e-03   7.49e-04     
     6     5.43e-04   1.58e-04     
     7     1.76e-04   5.57e-05     
     8     8.18e-05   6.67e-06     
     9     3.10e-05   9.02e-07     
    10     1.38e-05   2.02e-07     
    11     6.39e-06   3.27e-07     
    12     2.97e-06   1.52e-07     
    13     1.36e-06   1.67e-08     
    14     5.65e-07   5.39e-08     
    15     2.72e-07   3.13e-08     
    16     1.29e-07   2.14e-08     
    17     6.16e-08   1.24e-08     
 ------------------------------------------------------------------------------
                                   CCSD Lambda converged.

 Computing density matrices in double precision...
           Orbital response amplitudes will be solved using DIIS.
           Start     Size      MaxIter   EConv     LConv     
           3         7         100       1.00e-06  1.00e-06  
 ------------------------------------------------------------------------------
            Enorm      Ldiff       Comment
 ------------------------------------------------------------------------------
     1     7.98e-02   5.79e-03     
     2     4.25e-02   1.66e-02     
     3     4.53e-02   1.38e-02     
     4     1.18e-02   1.16e-02     Switched to DIIS steps.
     5     2.78e-03   2.91e-03     
     6     8.81e-04   5.94e-04     
     7     3.56e-04   1.03e-05     
     8     1.02e-04   6.66e-05     
     9     3.00e-05   1.13e-06     
    10     7.52e-06   2.16e-06     
    11     1.44e-06   4.72e-07     
    12     4.70e-07   3.91e-08     
 ------------------------------------------------------------------------------
                                   Orbital response converged.

 Computing density matrices... Done.
 CCSD calculation:   CPU 140.72 s  wall 38.11 s

 Transferring MO TPDM to AO TPDM
 Transferring g2_o1o1o1o1
 Transferring g2_o1o1o1v1
 Transferring g2_o1o1v1v1
 Transferring g2_o1v1o1v1
 Transferring g2_o1v1v1v1
 Transferring g2_v1v1v1v1
 Adding separable TPDM
 Computing TPDM gradient
 --------------------------------------------------------
 2e gradient
  Atom          X               Y               Z
 --------------------------------------------------------
    1        -20.314561      -11.898984        0.000000  
    2          9.169421      -13.409078       -0.000000  
    3         -8.607312       16.683006       -0.000000  
    4         19.752452        8.625056        0.000000  
 --------------------------------------------------------
 --------------------------------------------------------
 Final gradient
  Atom          X               Y               Z
 --------------------------------------------------------
    1        -20.314561      -11.898984        0.000000  
    2          9.169421      -13.409078       -0.000000  
    3         -8.607312       16.683006       -0.000000  
    4         19.752452        8.625056        0.000000  
 --------------------------------------------------------
 Analytic gradient from two-electron contribution:   CPU 99.16 s  wall 33.46 s

 Total ccman2 time:   CPU 257.09 s  wall 76.71 s


 --------------------------------------------------------------
             Orbital Energies (a.u.) and Symmetries
 --------------------------------------------------------------

 Alpha MOs, Restricted
 -- Occupied --                  
-104.89  -80.08  -26.33  -15.64  -10.61   -8.08   -8.07   -7.61
  1 A'    2 A'    3 A'    4 A'    5 A'    6 A'    7 A'    8 A'                 
 -5.507  -5.504  -8.075  -5.505  -1.636  -1.263  -1.058  -0.823
  9 A'   10 A'    1 A"    2 A"   11 A'   12 A'   13 A'   14 A'                 
 -0.712  -0.687  -0.567  -0.493  -0.433  -0.703  -0.557  -0.417
 15 A'   16 A'   17 A'   18 A'   19 A'    3 A"    4 A"    5 A"                 
 -- Virtual --                   
  0.055   0.064   0.075   0.095   0.131   0.137   0.181   0.218
 20 A'   21 A'   22 A'   23 A'   24 A'   25 A'   26 A'   27 A'                 
  0.235   0.249   0.278   0.341   0.349   0.390   0.429   0.477
 28 A'   29 A'   30 A'   31 A'   32 A'   33 A'   34 A'   35 A'                 
  0.524   0.577   0.613   0.796   0.860   0.901   1.085   1.095
 36 A'   37 A'   38 A'   39 A'   40 A'   41 A'   42 A'   43 A'                 
  1.134   1.177   1.292   1.335   1.380   1.478   1.620   1.633
 44 A'   45 A'   46 A'   47 A'   48 A'   49 A'   50 A'   51 A'                 
  1.861   1.907   2.205   2.389   2.574   2.634   2.932   3.024
 52 A'   53 A'   54 A'   55 A'   56 A'   57 A'   58 A'   59 A'                 
  4.177   4.220   4.340   4.473   4.633   6.923   6.947   7.573
 60 A'   61 A'   62 A'   63 A'   64 A'   65 A'   66 A'   67 A'                 
 10.342  14.800  14.908  26.705  27.070  36.688  68.727 166.168
 68 A'   69 A'   70 A'   71 A'   72 A'   73 A'   74 A'   75 A'                 
219.182   0.017   0.088   0.139   0.246   0.339   0.383   0.598
 76 A'    6 A"    7 A"    8 A"    9 A"   10 A"   11 A"   12 A"                 
  0.868   0.878   0.961   1.116   1.228   1.567   1.773   2.265
 13 A"   14 A"   15 A"   16 A"   17 A"   18 A"   19 A"   20 A"                 
  2.408   2.639   4.178   4.213   4.244   6.887  14.696  26.643
 21 A"   22 A"   23 A"   24 A"   25 A"   26 A"   27 A"   28 A"                 

 Beta MOs, Restricted
 -- Occupied --                  
-104.89  -80.08  -26.33  -15.64  -10.61   -8.08   -8.07   -7.61
  1 A'    2 A'    3 A'    4 A'    5 A'    6 A'    7 A'    8 A'                 
 -5.507  -5.504  -8.075  -5.505  -1.636  -1.263  -1.058  -0.823
  9 A'   10 A'    1 A"    2 A"   11 A'   12 A'   13 A'   14 A'                 
 -0.712  -0.687  -0.567  -0.493  -0.433  -0.703  -0.557  -0.417
 15 A'   16 A'   17 A'   18 A'   19 A'    3 A"    4 A"    5 A"                 
 -- Virtual --                   
  0.055   0.064   0.075   0.095   0.131   0.137   0.181   0.218
 20 A'   21 A'   22 A'   23 A'   24 A'   25 A'   26 A'   27 A'                 
  0.235   0.249   0.278   0.341   0.349   0.390   0.429   0.477
 28 A'   29 A'   30 A'   31 A'   32 A'   33 A'   34 A'   35 A'                 
  0.524   0.577   0.613   0.796   0.860   0.901   1.085   1.095
 36 A'   37 A'   38 A'   39 A'   40 A'   41 A'   42 A'   43 A'                 
  1.134   1.177   1.292   1.335   1.380   1.478   1.620   1.633
 44 A'   45 A'   46 A'   47 A'   48 A'   49 A'   50 A'   51 A'                 
  1.861   1.907   2.205   2.389   2.574   2.634   2.932   3.024
 52 A'   53 A'   54 A'   55 A'   56 A'   57 A'   58 A'   59 A'                 
  4.177   4.220   4.340   4.473   4.633   6.923   6.947   7.573
 60 A'   61 A'   62 A'   63 A'   64 A'   65 A'   66 A'   67 A'                 
 10.342  14.800  14.908  26.705  27.070  36.688  68.727 166.168
 68 A'   69 A'   70 A'   71 A'   72 A'   73 A'   74 A'   75 A'                 
219.182   0.017   0.088   0.139   0.246   0.339   0.383   0.598
 76 A'    6 A"    7 A"    8 A"    9 A"   10 A"   11 A"   12 A"                 
  0.868   0.878   0.961   1.116   1.228   1.567   1.773   2.265
 13 A"   14 A"   15 A"   16 A"   17 A"   18 A"   19 A"   20 A"                 
  2.408   2.639   4.178   4.213   4.244   6.887  14.696  26.643
 21 A"   22 A"   23 A"   24 A"   25 A"   26 A"   27 A"   28 A"                 
 --------------------------------------------------------------

          Ground-State Mulliken Net Atomic Charges

     Atom                 Charge (a.u.)
  ----------------------------------------
      1 P                     0.536752
      2 N                    -0.273041
      3 F                    -0.238768
      4 Cl                   -0.024943
  ----------------------------------------
  Sum of atomic charges =     0.000000

 -----------------------------------------------------------------
                    Cartesian Multipole Moments
 -----------------------------------------------------------------
    Charge (ESU x 10^10)
                 0.0000
    Dipole Moment (Debye)
         X       0.9882      Y       0.3219      Z       0.0000
       Tot       1.0393
    Quadrupole Moments (Debye-Ang)
        XX     -34.2542     XY       3.6802     YY     -39.1015
        XZ       0.0000     YZ       0.0000     ZZ     -34.6292
    Octopole Moments (Debye-Ang^2)
       XXX      -0.2293    XXY      -3.1204    XYY      -1.6336
       YYY      -9.3422    XXZ       0.0000    XYZ       0.0000
       YYZ       0.0000    XZZ       2.8230    YZZ      -2.8328
       ZZZ       0.0000
    Hexadecapole Moments (Debye-Ang^3)
      XXXX    -400.4272   XXXY      -0.8316   XXYY     -92.5387
      XYYY      -6.1268   YYYY    -133.2581   XXXZ       0.0000
      XXYZ       0.0000   XYYZ       0.0000   YYYZ       0.0000
      XXZZ     -74.9369   XYZZ      -4.1730   YYZZ     -28.5392
      XZZZ       0.0000   YZZZ       0.0000   ZZZZ     -39.0319
 -----------------------------------------------------------------
 DrvMan completing analytic gradient of the correlated energy
 Correlated dipole moment
            1
    1   0.3887715
    2   0.1266310
    3   0.0000000
 Energy read as -954.786557925
 Full Analytical Gradient: (in a.u., or Hartree/Bohr)
             1             2             3             4
    1   -0.00046069    0.00004405   -0.00008022    0.00049687
    2    0.00001359   -0.00083871    0.00025861    0.00056651
    3    0.00000000    0.00000000   -0.00000000   -0.00000000
 Gradient time:  CPU 0.78 s  wall 0.82 s
 Geometry Optimization Parameters
   NAtoms,    NIC,     NZ,  NCons,   NDum,   NFix, NCnnct, MaxDiis
        4      14       4       0       0       0       0       0

 Cartesian Hessian Update
 Hessian Updated using BFGS Update


** GEOMETRY OPTIMIZATION IN DELOCALIZED INTERNAL COORDINATES **
   Searching for a Minimum

   Optimization Cycle:   4

                       Coordinates (Angstroms)
     ATOM                X               Y               Z
      1  P         1.1849107867    0.5382108975    0.0000000000
      2  N        -0.3408044939    0.8250721726    0.0000000000
      3  F         1.4372541388   -1.0619164589    0.0000000000
      4  Cl       -1.6441481449   -0.2645329036    0.0000000000
   Point Group: cs    Number of degrees of freedom:     5


   Energy is   -954.786557925

 Hessian Updated using BFGS Update

  5 Hessian modes will be used to form the next step
  Hessian Eigenvalues:
     0.112890    0.276657    0.343265    0.426502    0.596116

 Minimum Search - Taking Simple RFO Step
 Searching for Lamda that Minimizes Along All modes
 Value Taken    Lamda =  -0.00000473
 Step Taken.  Stepsize is  0.005422

                             Maximum     Tolerance    Cnvgd?
         Gradient           0.000995      0.000300      NO
         Displacement       0.003589      0.001200      NO
         Energy change     -0.000010      0.000001      NO


 New Cartesian Coordinates Obtained by Inverse Iteration

 Displacement from previous Coordinates is:  0.006930
 ----------------------------------------------------------------
             Standard Nuclear Orientation (Angstroms)
    I     Atom           X                Y                Z
 ----------------------------------------------------------------
    1      P       1.1853344222     0.5379373086     0.0000000000
    2      N      -0.3409079735     0.8274190937     0.0000000000
    3      F       1.4356384393    -1.0621660870     0.0000000000
    4      Cl     -1.6428526012    -0.2663566078     0.0000000000
 ----------------------------------------------------------------
 Molecular Point Group                 Cs    NOp =  2
 Largest Abelian Subgroup              Cs    NOp =  2
 Nuclear Repulsion Energy =   201.1211489860 hartrees
 There are       24 alpha and       24 beta electrons
 Applying Cartesian multipole field
    Component          Value
    ---------          -----
     (2,0,0)        1.00000E-11
     (0,2,0)        2.00000E-11
     (0,0,2)       -3.00000E-11
 Nucleus-field energy     =     0.0000000045 hartrees
 Requested basis set is 6-311++G(d,p)
 There are 38 shells and 104 basis functions
 A cutoff of  1.0D-14 yielded    681 shell pairs
 There are      5370 function pairs (      5806 Cartesian)
 Smallest overlap matrix eigenvalue = 1.45E-03
 Guess MOs from SCF MO coefficient file

 -----------------------------------------------------------------------
  General SCF calculation program by
  Eric Jon Sundstrom, Paul Horn, Yuezhi Mao, Dmitri Zuev, Alec White,
  David Stuck, Shaama M.S., Shane Yost, Joonho Lee, David Small,
  Daniel Levine, Susi Lehtola, Hugh Burton, Evgeny Epifanovsky
 -----------------------------------------------------------------------
 Hartree-Fock
 using 4 threads for integral computing
 -------------------------------------------------------
 OpenMP Integral computing Module                
 Release: version 2.0, May 2017, Q-Chem Inc. Pleasanton 
 -------------------------------------------------------
 A restricted SCF calculation will be
 performed using DIIS
 SCF converges when DIIS error is below 1.0e-08
 ---------------------------------------
  Cycle       Energy         DIIS error
 ---------------------------------------
    1    -954.1303466110      5.52e-05  
    2    -954.1303526002      2.18e-05  
    3    -954.1303534045      1.51e-05  
    4    -954.1303537803      2.67e-06  
    5    -954.1303538162      6.75e-07  
    6    -954.1303538179      2.63e-07  
    7    -954.1303538182      9.74e-08  
    8    -954.1303538182      3.63e-08  
    9    -954.1303538182      1.50e-08  
   10    -954.1303538182      5.69e-09  Convergence criterion met
 ---------------------------------------
 SCF time:   CPU 3.62s  wall 1.00s 
 SCF   energy in the final basis set =     -954.1303538182
 Total energy in the final basis set =     -954.1303538182


 ------------------------------------------------------------------------------

   CCMAN2: suite of methods based on coupled cluster
           and equation of motion theories.

   Components:
   * libvmm-1.3-trunk
     by Evgeny Epifanovsky, Ilya Kaliman.
   * libtensor-2.5-trunk
     by Evgeny Epifanovsky, Michael Wormit, Dmitry Zuev, Sam Manzer, 
        Ilya Kaliman.
   * libcc-2.5-trunk
     by Evgeny Epifanovsky, Arik Landau, Tomasz Kus, Kirill Khistyaev, 
        Dmitry Zuev, Prashant Manohar, Xintian Feng, Anna Krylov, 
        Matthew Goldey, Alec White, Thomas Jagau, Kaushik Nanda, 
        Anastasia Gunina, Alexander Kunitsa, Joonho Lee.

   CCMAN original authors:
   Anna I. Krylov, C. David Sherrill, Steven R. Gwaltney,
   Edward F. C. Byrd (2000)
   Sergey V. Levchenko, Lyudmila V. Slipchenko, Tao Wang,
   Ana-Maria C. Cristian (2003)
   Piotr A. Pieniazek, C. Melania Oana, Evgeny Epifanovsky (2007)
   Prashant Manohar (2009)

 ------------------------------------------------------------------------------


 Allocating and initializing 30808MB of RAM...
 Calculation will run on 4 cores.


 Alpha MOs, Restricted
 -- Occupied --                  
-104.89  -80.08  -26.33  -15.64  -10.61   -8.08   -8.07   -8.07
  1 A'    2 A'    3 A'    4 A'    5 A'    6 A'    1 A"    7 A'                 
 -7.614  -5.507  -5.505  -5.505  -1.637  -1.262  -1.058  -0.824
  8 A'    9 A'    2 A"   10 A'   11 A'   12 A'   13 A'   14 A'                 
 -0.713  -0.704  -0.687  -0.566  -0.557  -0.493  -0.433  -0.416
 15 A'    3 A"   16 A'   17 A'    4 A"   18 A'   19 A'    5 A"                 
 -- Virtual --                   
  0.017   0.055   0.064   0.075   0.088   0.095   0.131   0.137
  6 A"   20 A'   21 A'   22 A'    7 A"   23 A'   24 A'   25 A'                 
  0.140   0.182   0.218   0.235   0.246   0.248   0.278   0.339
  8 A"   26 A'   27 A'   28 A'    9 A"   29 A'   30 A'   10 A"                 
  0.341   0.349   0.383   0.390   0.429   0.476   0.524   0.577
 31 A'   32 A'   11 A"   33 A'   34 A'   35 A'   36 A'   37 A'                 
  0.598   0.613   0.796   0.859   0.868   0.878   0.901   0.961
 12 A"   38 A'   39 A'   40 A'   13 A"   14 A"   41 A'   15 A"                 
  1.085   1.095   1.117   1.134   1.177   1.228   1.292   1.333
 42 A'   43 A'   16 A"   44 A'   45 A'   17 A"   46 A'   47 A'                 
  1.379   1.479   1.567   1.620   1.632   1.773   1.861   1.907
 48 A'   49 A'   18 A"   50 A'   51 A'   19 A"   52 A'   53 A'                 
  2.205   2.265   2.389   2.408   2.572   2.635   2.638   2.932
 54 A'   20 A"   55 A'   21 A"   56 A'   57 A'   22 A"   58 A'                 
  3.022   4.177   4.178   4.213   4.220   4.244   4.340   4.473
 59 A'   60 A'   23 A"   24 A"   61 A'   25 A"   62 A'   63 A'                 
  4.632   6.887   6.923   6.947   7.573  10.342  14.696  14.800
 64 A'   26 A"   65 A'   66 A'   67 A'   68 A'   27 A"   69 A'                 
 14.907  26.643  26.705  27.070  36.688  68.727 166.167 219.181
 70 A'   28 A"   71 A'   72 A'   73 A'   74 A'   75 A'   76 A'                 

 Beta MOs, Restricted
 -- Occupied --                  
-104.89  -80.08  -26.33  -15.64  -10.61   -8.08   -8.07   -8.07
  1 A'    2 A'    3 A'    4 A'    5 A'    6 A'    1 A"    7 A'                 
 -7.614  -5.507  -5.505  -5.505  -1.637  -1.262  -1.058  -0.824
  8 A'    9 A'    2 A"   10 A'   11 A'   12 A'   13 A'   14 A'                 
 -0.713  -0.704  -0.687  -0.566  -0.557  -0.493  -0.433  -0.416
 15 A'    3 A"   16 A'   17 A'    4 A"   18 A'   19 A'    5 A"                 
 -- Virtual --                   
  0.017   0.055   0.064   0.075   0.088   0.095   0.131   0.137
  6 A"   20 A'   21 A'   22 A'    7 A"   23 A'   24 A'   25 A'                 
  0.140   0.182   0.218   0.235   0.246   0.248   0.278   0.339
  8 A"   26 A'   27 A'   28 A'    9 A"   29 A'   30 A'   10 A"                 
  0.341   0.349   0.383   0.390   0.429   0.476   0.524   0.577
 31 A'   32 A'   11 A"   33 A'   34 A'   35 A'   36 A'   37 A'                 
  0.598   0.613   0.796   0.859   0.868   0.878   0.901   0.961
 12 A"   38 A'   39 A'   40 A'   13 A"   14 A"   41 A'   15 A"                 
  1.085   1.095   1.117   1.134   1.177   1.228   1.292   1.333
 42 A'   43 A'   16 A"   44 A'   45 A'   17 A"   46 A'   47 A'                 
  1.379   1.479   1.567   1.620   1.632   1.773   1.861   1.907
 48 A'   49 A'   18 A"   50 A'   51 A'   19 A"   52 A'   53 A'                 
  2.205   2.265   2.389   2.408   2.572   2.635   2.638   2.932
 54 A'   20 A"   55 A'   21 A"   56 A'   57 A'   22 A"   58 A'                 
  3.022   4.177   4.178   4.213   4.220   4.244   4.340   4.473
 59 A'   60 A'   23 A"   24 A"   61 A'   25 A"   62 A'   63 A'                 
  4.632   6.887   6.923   6.947   7.573  10.342  14.696  14.800
 64 A'   26 A"   65 A'   66 A'   67 A'   68 A'   27 A"   69 A'                 
 14.907  26.643  26.705  27.070  36.688  68.727 166.167 219.181
 70 A'   28 A"   71 A'   72 A'   73 A'   74 A'   75 A'   76 A'                 

 Occupation and symmetry of molecular orbitals

 Point group: Cs (2 irreducible representations).

                           A'   A"    All 
 ------------------------------------------
 All molecular orbitals:
  - Alpha                  76   28    104 
  - Beta                   76   28    104 
 ------------------------------------------
 Alpha orbitals:
  - Frozen occupied        10   2     12  
  - Active occupied        9    3     12  
  - Active virtual         57   23    80  
  - Frozen virtual         0    0     0   
 ------------------------------------------
 Beta orbitals:
  - Frozen occupied        10   2     12  
  - Active occupied        9    3     12  
  - Active virtual         57   23    80  
  - Frozen virtual         0    0     0   
 ------------------------------------------

 Import integrals:   CPU 0.00 s  wall 0.00 s

 Import integrals:   CPU 13.86 s  wall 3.75 s

 MP2 amplitudes:   CPU 0.09 s  wall 0.08 s

Running a double precision version
           CCSD T amplitudes will be solved using DIIS.

           Start     Size      MaxIter   EConv     TConv     
           3         7         100       1.00e-07  1.00e-05  
 ------------------------------------------------------------------------------
           Energy (a.u.)   Ediff      Tdiff       Comment
 ------------------------------------------------------------------------------
          -954.76932622                           
     1    -954.76064332   8.68e-03   7.28e-01     
     2    -954.78441214   2.38e-02   1.06e-01     
     3    -954.78299740   1.41e-03   4.71e-02     
     4    -954.78559528   2.60e-03   1.66e-02     Switched to DIIS steps.
     5    -954.78647936   8.84e-04   1.16e-02     
     6    -954.78655521   7.59e-05   2.57e-03     
     7    -954.78655480   4.07e-07   1.38e-03     
     8    -954.78655866   3.86e-06   3.49e-04     
     9    -954.78656068   2.02e-06   2.32e-04     
    10    -954.78656074   6.01e-08   6.35e-05     
    11    -954.78656079   4.92e-08   2.61e-05     
    12    -954.78656084   4.91e-08   1.41e-05     
    13    -954.78656079   5.28e-08   5.68e-06     
 ------------------------------------------------------------------------------
          -954.78656079                           CCSD T converged.

End of double precision
 SCF energy                 = -954.13035382
 MP2 energy                 = -954.76932622
 CCSD correlation energy     =   -0.65620697
 CCSD total energy           = -954.78656079

 CCSD  T1^2 = 0.0147  T2^2 = 0.2369  Leading amplitudes:

 Amplitude    Orbitals with energies
 -0.0305       5 (A") A                  ->    6 (A") A                   
              -0.4165                          0.0170                     
 -0.0305       5 (A") B                  ->    6 (A") B                   
              -0.4165                          0.0170                     
 -0.0293       3 (A") A                  ->    6 (A") A                   
              -0.7037                          0.0170                     
 -0.0293       3 (A") B                  ->    6 (A") B                   
              -0.7037                          0.0170                     

 Amplitude    Orbitals with energies
 -0.0757       5 (A") A      5 (A") B    ->    6 (A") A      6 (A") B     
              -0.4165       -0.4165            0.0170        0.0170       
  0.0757       5 (A") A      5 (A") B    ->    6 (A") B      6 (A") A     
              -0.4165       -0.4165            0.0170        0.0170       
  0.0757       5 (A") B      5 (A") A    ->    6 (A") A      6 (A") B     
              -0.4165       -0.4165            0.0170        0.0170       
 -0.0757       5 (A") B      5 (A") A    ->    6 (A") B      6 (A") A     
              -0.4165       -0.4165            0.0170        0.0170       

 Computing CCSD intemediates for later calculations in double precision
 Finished.

Running a double precision version
           CCSD Lambda amplitudes will be solved using DIIS.
           Start     Size      MaxIter   EConv     LConv     
           3         7         100       1.00e-07  1.00e-05  
 ------------------------------------------------------------------------------
            Enorm      Ldiff       Comment
 ------------------------------------------------------------------------------
     1     5.14e-02   3.47e-02     
     2     1.62e-02   7.42e-03     
     3     6.60e-03   1.54e-03     
     4     3.82e-03   1.34e-03     Switched to DIIS steps.
     5     1.09e-03   7.50e-04     
     6     5.43e-04   1.58e-04     
     7     1.76e-04   5.59e-05     
     8     8.21e-05   6.69e-06     
     9     3.11e-05   9.12e-07     
    10     1.39e-05   2.04e-07     
    11     6.41e-06   3.29e-07     
    12     2.99e-06   1.54e-07     
    13     1.37e-06   1.70e-08     
    14     5.69e-07   5.35e-08     
    15     2.74e-07   3.15e-08     
    16     1.29e-07   2.14e-08     
    17     6.20e-08   1.25e-08     
 ------------------------------------------------------------------------------
                                   CCSD Lambda converged.

 Computing density matrices in double precision...
           Orbital response amplitudes will be solved using DIIS.
           Start     Size      MaxIter   EConv     LConv     
           3         7         100       1.00e-06  1.00e-06  
 ------------------------------------------------------------------------------
            Enorm      Ldiff       Comment
 ------------------------------------------------------------------------------
     1     7.99e-02   5.79e-03     
     2     4.26e-02   1.66e-02     
     3     4.56e-02   1.38e-02     
     4     1.18e-02   1.18e-02     Switched to DIIS steps.
     5     2.79e-03   2.94e-03     
     6     8.85e-04   5.95e-04     
     7     3.57e-04   9.84e-06     
     8     1.02e-04   6.66e-05     
     9     3.01e-05   1.09e-06     
    10     7.55e-06   2.15e-06     
    11     1.45e-06   4.71e-07     
    12     4.77e-07   4.05e-08     
 ------------------------------------------------------------------------------
                                   Orbital response converged.

 Computing density matrices... Done.
 CCSD calculation:   CPU 141.13 s  wall 38.18 s

 Transferring MO TPDM to AO TPDM
 Transferring g2_o1o1o1o1
 Transferring g2_o1o1o1v1
 Transferring g2_o1o1v1v1
 Transferring g2_o1v1o1v1
 Transferring g2_o1v1v1v1
 Transferring g2_v1v1v1v1
 Adding separable TPDM
 Computing TPDM gradient
 --------------------------------------------------------
 2e gradient
  Atom          X               Y               Z
 --------------------------------------------------------
    1        -20.304110      -11.892685       -0.000000  
    2          9.169234      -13.444587        0.000000  
    3         -8.599461       16.697064        0.000000  
    4         19.734337        8.640208       -0.000000  
 --------------------------------------------------------
 --------------------------------------------------------
 Final gradient
  Atom          X               Y               Z
 --------------------------------------------------------
    1        -20.304110      -11.892685       -0.000000  
    2          9.169234      -13.444587        0.000000  
    3         -8.599461       16.697064        0.000000  
    4         19.734337        8.640208       -0.000000  
 --------------------------------------------------------
 Analytic gradient from two-electron contribution:   CPU 101.32 s  wall 35.72 s

 Total ccman2 time:   CPU 259.04 s  wall 78.72 s


 --------------------------------------------------------------
             Orbital Energies (a.u.) and Symmetries
 --------------------------------------------------------------

 Alpha MOs, Restricted
 -- Occupied --                  
-104.89  -80.08  -26.33  -15.64  -10.61   -8.08   -8.07   -7.61
  1 A'    2 A'    3 A'    4 A'    5 A'    6 A'    7 A'    8 A'                 
 -5.507  -5.505  -8.074  -5.505  -1.637  -1.262  -1.058  -0.824
  9 A'   10 A'    1 A"    2 A"   11 A'   12 A'   13 A'   14 A'                 
 -0.713  -0.687  -0.566  -0.493  -0.433  -0.704  -0.557  -0.416
 15 A'   16 A'   17 A'   18 A'   19 A'    3 A"    4 A"    5 A"                 
 -- Virtual --                   
  0.055   0.064   0.075   0.095   0.131   0.137   0.182   0.218
 20 A'   21 A'   22 A'   23 A'   24 A'   25 A'   26 A'   27 A'                 
  0.235   0.248   0.278   0.341   0.349   0.390   0.429   0.476
 28 A'   29 A'   30 A'   31 A'   32 A'   33 A'   34 A'   35 A'                 
  0.524   0.577   0.613   0.796   0.859   0.901   1.085   1.095
 36 A'   37 A'   38 A'   39 A'   40 A'   41 A'   42 A'   43 A'                 
  1.134   1.177   1.292   1.333   1.379   1.479   1.620   1.632
 44 A'   45 A'   46 A'   47 A'   48 A'   49 A'   50 A'   51 A'                 
  1.861   1.907   2.205   2.389   2.572   2.635   2.932   3.022
 52 A'   53 A'   54 A'   55 A'   56 A'   57 A'   58 A'   59 A'                 
  4.177   4.220   4.340   4.473   4.632   6.923   6.947   7.573
 60 A'   61 A'   62 A'   63 A'   64 A'   65 A'   66 A'   67 A'                 
 10.342  14.800  14.907  26.705  27.070  36.688  68.727 166.167
 68 A'   69 A'   70 A'   71 A'   72 A'   73 A'   74 A'   75 A'                 
219.181   0.017   0.088   0.140   0.246   0.339   0.383   0.598
 76 A'    6 A"    7 A"    8 A"    9 A"   10 A"   11 A"   12 A"                 
  0.868   0.878   0.961   1.117   1.228   1.567   1.773   2.265
 13 A"   14 A"   15 A"   16 A"   17 A"   18 A"   19 A"   20 A"                 
  2.408   2.638   4.178   4.213   4.244   6.887  14.696  26.643
 21 A"   22 A"   23 A"   24 A"   25 A"   26 A"   27 A"   28 A"                 

 Beta MOs, Restricted
 -- Occupied --                  
-104.89  -80.08  -26.33  -15.64  -10.61   -8.08   -8.07   -7.61
  1 A'    2 A'    3 A'    4 A'    5 A'    6 A'    7 A'    8 A'                 
 -5.507  -5.505  -8.074  -5.505  -1.637  -1.262  -1.058  -0.824
  9 A'   10 A'    1 A"    2 A"   11 A'   12 A'   13 A'   14 A'                 
 -0.713  -0.687  -0.566  -0.493  -0.433  -0.704  -0.557  -0.416
 15 A'   16 A'   17 A'   18 A'   19 A'    3 A"    4 A"    5 A"                 
 -- Virtual --                   
  0.055   0.064   0.075   0.095   0.131   0.137   0.182   0.218
 20 A'   21 A'   22 A'   23 A'   24 A'   25 A'   26 A'   27 A'                 
  0.235   0.248   0.278   0.341   0.349   0.390   0.429   0.476
 28 A'   29 A'   30 A'   31 A'   32 A'   33 A'   34 A'   35 A'                 
  0.524   0.577   0.613   0.796   0.859   0.901   1.085   1.095
 36 A'   37 A'   38 A'   39 A'   40 A'   41 A'   42 A'   43 A'                 
  1.134   1.177   1.292   1.333   1.379   1.479   1.620   1.632
 44 A'   45 A'   46 A'   47 A'   48 A'   49 A'   50 A'   51 A'                 
  1.861   1.907   2.205   2.389   2.572   2.635   2.932   3.022
 52 A'   53 A'   54 A'   55 A'   56 A'   57 A'   58 A'   59 A'                 
  4.177   4.220   4.340   4.473   4.632   6.923   6.947   7.573
 60 A'   61 A'   62 A'   63 A'   64 A'   65 A'   66 A'   67 A'                 
 10.342  14.800  14.907  26.705  27.070  36.688  68.727 166.167
 68 A'   69 A'   70 A'   71 A'   72 A'   73 A'   74 A'   75 A'                 
219.181   0.017   0.088   0.140   0.246   0.339   0.383   0.598
 76 A'    6 A"    7 A"    8 A"    9 A"   10 A"   11 A"   12 A"                 
  0.868   0.878   0.961   1.117   1.228   1.567   1.773   2.265
 13 A"   14 A"   15 A"   16 A"   17 A"   18 A"   19 A"   20 A"                 
  2.408   2.638   4.178   4.213   4.244   6.887  14.696  26.643
 21 A"   22 A"   23 A"   24 A"   25 A"   26 A"   27 A"   28 A"                 
 --------------------------------------------------------------

          Ground-State Mulliken Net Atomic Charges

     Atom                 Charge (a.u.)
  ----------------------------------------
      1 P                     0.536383
      2 N                    -0.273428
      3 F                    -0.238320
      4 Cl                   -0.024635
  ----------------------------------------
  Sum of atomic charges =     0.000000

 -----------------------------------------------------------------
                    Cartesian Multipole Moments
 -----------------------------------------------------------------
    Charge (ESU x 10^10)
                 0.0000
    Dipole Moment (Debye)
         X       0.9996      Y       0.3160      Z       0.0000
       Tot       1.0484
    Quadrupole Moments (Debye-Ang)
        XX     -34.2578     XY       3.6770     YY     -39.1047
        XZ      -0.0000     YZ       0.0000     ZZ     -34.6351
    Octopole Moments (Debye-Ang^2)
       XXX      -0.2065    XXY      -3.1291    XYY      -1.6352
       YYY      -9.3274    XXZ       0.0000    XYZ      -0.0000
       YYZ      -0.0000    XZZ       2.8154    YZZ      -2.8235
       ZZZ      -0.0000
    Hexadecapole Moments (Debye-Ang^3)
      XXXX    -400.1511   XXXY      -0.9868   XXYY     -92.4756
      XYYY      -6.2038   YYYY    -133.4700   XXXZ      -0.0000
      XXYZ       0.0000   XYYZ       0.0000   YYYZ       0.0000
      XXZZ     -74.8815   XYZZ      -4.2120   YYZZ     -28.5788
      XZZZ       0.0000   YZZZ       0.0000   ZZZZ     -39.0469
 -----------------------------------------------------------------
 DrvMan completing analytic gradient of the correlated energy
 Correlated dipole moment
            1
    1   0.3932753
    2   0.1243387
    3   0.0000000
 Energy read as -954.786560789
 Full Analytical Gradient: (in a.u., or Hartree/Bohr)
             1             2             3             4
    1    0.00006802   -0.00019695   -0.00002336    0.00015229
    2   -0.00028029   -0.00020510    0.00029809    0.00018730
    3   -0.00000000    0.00000000    0.00000000   -0.00000000
 Gradient time:  CPU 0.81 s  wall 0.85 s
 Geometry Optimization Parameters
   NAtoms,    NIC,     NZ,  NCons,   NDum,   NFix, NCnnct, MaxDiis
        4      14       4       0       0       0       0       0

 Cartesian Hessian Update
 Hessian Updated using BFGS Update


** GEOMETRY OPTIMIZATION IN DELOCALIZED INTERNAL COORDINATES **
   Searching for a Minimum

   Optimization Cycle:   5

                       Coordinates (Angstroms)
     ATOM                X               Y               Z
      1  P         1.1853344222    0.5379373086    0.0000000000
      2  N        -0.3409079735    0.8274190937    0.0000000000
      3  F         1.4356384393   -1.0621660870    0.0000000000
      4  Cl       -1.6428526012   -0.2663566078    0.0000000000
   Point Group: cs    Number of degrees of freedom:     5


   Energy is   -954.786560789

 Hessian Updated using BFGS Update

  5 Hessian modes will be used to form the next step
  Hessian Eigenvalues:
     0.098265    0.277819    0.313235    0.398910    0.628060

 Minimum Search - Taking Simple RFO Step
 Searching for Lamda that Minimizes Along All modes
 Value Taken    Lamda =   0.00000000
 Step Taken.  Stepsize is  0.001948

                             Maximum     Tolerance    Cnvgd?
         Gradient           0.000267      0.000300     YES
         Displacement       0.001417      0.001200      NO
         Energy change     -0.000003      0.000001      NO


 New Cartesian Coordinates Obtained by Inverse Iteration

 Displacement from previous Coordinates is:  0.003138
 ----------------------------------------------------------------
             Standard Nuclear Orientation (Angstroms)
    I     Atom           X                Y                Z
 ----------------------------------------------------------------
    1      P       1.1854494409     0.5381488146     0.0000000000
    2      N      -0.3408062107     0.8282757941     0.0000000000
    3      F       1.4347514340    -1.0624272064     0.0000000000
    4      Cl     -1.6421823774    -0.2671636948     0.0000000000
 ----------------------------------------------------------------
 Molecular Point Group                 Cs    NOp =  2
 Largest Abelian Subgroup              Cs    NOp =  2
 Nuclear Repulsion Energy =   201.1122055796 hartrees
 There are       24 alpha and       24 beta electrons
 Applying Cartesian multipole field
    Component          Value
    ---------          -----
     (2,0,0)        1.00000E-11
     (0,2,0)        2.00000E-11
     (0,0,2)       -3.00000E-11
 Nucleus-field energy     =     0.0000000045 hartrees
 Requested basis set is 6-311++G(d,p)
 There are 38 shells and 104 basis functions
 A cutoff of  1.0D-14 yielded    681 shell pairs
 There are      5370 function pairs (      5806 Cartesian)
 Smallest overlap matrix eigenvalue = 1.45E-03
 Guess MOs from SCF MO coefficient file

 -----------------------------------------------------------------------
  General SCF calculation program by
  Eric Jon Sundstrom, Paul Horn, Yuezhi Mao, Dmitri Zuev, Alec White,
  David Stuck, Shaama M.S., Shane Yost, Joonho Lee, David Small,
  Daniel Levine, Susi Lehtola, Hugh Burton, Evgeny Epifanovsky
 -----------------------------------------------------------------------
 Hartree-Fock
 using 4 threads for integral computing
 -------------------------------------------------------
 OpenMP Integral computing Module                
 Release: version 2.0, May 2017, Q-Chem Inc. Pleasanton 
 -------------------------------------------------------
 A restricted SCF calculation will be
 performed using DIIS
 SCF converges when DIIS error is below 1.0e-08
 ---------------------------------------
  Cycle       Energy         DIIS error
 ---------------------------------------
    1    -954.1303207510      2.11e-05  
    2    -954.1303216373      7.03e-06  
    3    -954.1303217476      4.85e-06  
    4    -954.1303217855      1.12e-06  
    5    -954.1303217907      4.23e-07  
    6    -954.1303217911      1.43e-07  
    7    -954.1303217912      3.51e-08  
    8    -954.1303217912      1.32e-08  
    9    -954.1303217912      5.04e-09  Convergence criterion met
 ---------------------------------------
 SCF time:   CPU 3.29s  wall 1.00s 
 SCF   energy in the final basis set =     -954.1303217912
 Total energy in the final basis set =     -954.1303217912


 ------------------------------------------------------------------------------

   CCMAN2: suite of methods based on coupled cluster
           and equation of motion theories.

   Components:
   * libvmm-1.3-trunk
     by Evgeny Epifanovsky, Ilya Kaliman.
   * libtensor-2.5-trunk
     by Evgeny Epifanovsky, Michael Wormit, Dmitry Zuev, Sam Manzer, 
        Ilya Kaliman.
   * libcc-2.5-trunk
     by Evgeny Epifanovsky, Arik Landau, Tomasz Kus, Kirill Khistyaev, 
        Dmitry Zuev, Prashant Manohar, Xintian Feng, Anna Krylov, 
        Matthew Goldey, Alec White, Thomas Jagau, Kaushik Nanda, 
        Anastasia Gunina, Alexander Kunitsa, Joonho Lee.

   CCMAN original authors:
   Anna I. Krylov, C. David Sherrill, Steven R. Gwaltney,
   Edward F. C. Byrd (2000)
   Sergey V. Levchenko, Lyudmila V. Slipchenko, Tao Wang,
   Ana-Maria C. Cristian (2003)
   Piotr A. Pieniazek, C. Melania Oana, Evgeny Epifanovsky (2007)
   Prashant Manohar (2009)

 ------------------------------------------------------------------------------


 Allocating and initializing 30808MB of RAM...
 Calculation will run on 4 cores.


 Alpha MOs, Restricted
 -- Occupied --                  
-104.89  -80.08  -26.33  -15.64  -10.61   -8.08   -8.07   -8.07
  1 A'    2 A'    3 A'    4 A'    5 A'    6 A'    1 A"    7 A'                 
 -7.614  -5.507  -5.505  -5.505  -1.636  -1.262  -1.058  -0.823
  8 A'    9 A'    2 A"   10 A'   11 A'   12 A'   13 A'   14 A'                 
 -0.713  -0.704  -0.687  -0.566  -0.557  -0.493  -0.434  -0.417
 15 A'    3 A"   16 A'   17 A'    4 A"   18 A'   19 A'    5 A"                 
 -- Virtual --                   
  0.017   0.055   0.064   0.075   0.088   0.095   0.131   0.137
  6 A"   20 A'   21 A'   22 A'    7 A"   23 A'   24 A'   25 A'                 
  0.140   0.182   0.218   0.235   0.246   0.248   0.278   0.339
  8 A"   26 A'   27 A'   28 A'    9 A"   29 A'   30 A'   10 A"                 
  0.340   0.349   0.383   0.390   0.429   0.476   0.524   0.577
 31 A'   32 A'   11 A"   33 A'   34 A'   35 A'   36 A'   37 A'                 
  0.598   0.613   0.796   0.859   0.868   0.877   0.901   0.961
 12 A"   38 A'   39 A'   40 A'   13 A"   14 A"   41 A'   15 A"                 
  1.085   1.095   1.117   1.134   1.177   1.228   1.292   1.333
 42 A'   43 A'   16 A"   44 A'   45 A'   17 A"   46 A'   47 A'                 
  1.379   1.479   1.567   1.620   1.632   1.773   1.861   1.907
 48 A'   49 A'   18 A"   50 A'   51 A'   19 A"   52 A'   53 A'                 
  2.205   2.265   2.389   2.408   2.571   2.635   2.638   2.932
 54 A'   20 A"   55 A'   21 A"   56 A'   57 A'   22 A"   58 A'                 
  3.022   4.177   4.178   4.213   4.220   4.244   4.340   4.472
 59 A'   60 A'   23 A"   24 A"   61 A'   25 A"   62 A'   63 A'                 
  4.631   6.887   6.923   6.947   7.572  10.341  14.696  14.800
 64 A'   26 A"   65 A'   66 A'   67 A'   68 A'   27 A"   69 A'                 
 14.906  26.642  26.706  27.070  36.688  68.727 166.167 219.180
 70 A'   28 A"   71 A'   72 A'   73 A'   74 A'   75 A'   76 A'                 

 Beta MOs, Restricted
 -- Occupied --                  
-104.89  -80.08  -26.33  -15.64  -10.61   -8.08   -8.07   -8.07
  1 A'    2 A'    3 A'    4 A'    5 A'    6 A'    1 A"    7 A'                 
 -7.614  -5.507  -5.505  -5.505  -1.636  -1.262  -1.058  -0.823
  8 A'    9 A'    2 A"   10 A'   11 A'   12 A'   13 A'   14 A'                 
 -0.713  -0.704  -0.687  -0.566  -0.557  -0.493  -0.434  -0.417
 15 A'    3 A"   16 A'   17 A'    4 A"   18 A'   19 A'    5 A"                 
 -- Virtual --                   
  0.017   0.055   0.064   0.075   0.088   0.095   0.131   0.137
  6 A"   20 A'   21 A'   22 A'    7 A"   23 A'   24 A'   25 A'                 
  0.140   0.182   0.218   0.235   0.246   0.248   0.278   0.339
  8 A"   26 A'   27 A'   28 A'    9 A"   29 A'   30 A'   10 A"                 
  0.340   0.349   0.383   0.390   0.429   0.476   0.524   0.577
 31 A'   32 A'   11 A"   33 A'   34 A'   35 A'   36 A'   37 A'                 
  0.598   0.613   0.796   0.859   0.868   0.877   0.901   0.961
 12 A"   38 A'   39 A'   40 A'   13 A"   14 A"   41 A'   15 A"                 
  1.085   1.095   1.117   1.134   1.177   1.228   1.292   1.333
 42 A'   43 A'   16 A"   44 A'   45 A'   17 A"   46 A'   47 A'                 
  1.379   1.479   1.567   1.620   1.632   1.773   1.861   1.907
 48 A'   49 A'   18 A"   50 A'   51 A'   19 A"   52 A'   53 A'                 
  2.205   2.265   2.389   2.408   2.571   2.635   2.638   2.932
 54 A'   20 A"   55 A'   21 A"   56 A'   57 A'   22 A"   58 A'                 
  3.022   4.177   4.178   4.213   4.220   4.244   4.340   4.472
 59 A'   60 A'   23 A"   24 A"   61 A'   25 A"   62 A'   63 A'                 
  4.631   6.887   6.923   6.947   7.572  10.341  14.696  14.800
 64 A'   26 A"   65 A'   66 A'   67 A'   68 A'   27 A"   69 A'                 
 14.906  26.642  26.706  27.070  36.688  68.727 166.167 219.180
 70 A'   28 A"   71 A'   72 A'   73 A'   74 A'   75 A'   76 A'                 

 Occupation and symmetry of molecular orbitals

 Point group: Cs (2 irreducible representations).

                           A'   A"    All 
 ------------------------------------------
 All molecular orbitals:
  - Alpha                  76   28    104 
  - Beta                   76   28    104 
 ------------------------------------------
 Alpha orbitals:
  - Frozen occupied        10   2     12  
  - Active occupied        9    3     12  
  - Active virtual         57   23    80  
  - Frozen virtual         0    0     0   
 ------------------------------------------
 Beta orbitals:
  - Frozen occupied        10   2     12  
  - Active occupied        9    3     12  
  - Active virtual         57   23    80  
  - Frozen virtual         0    0     0   
 ------------------------------------------

 Import integrals:   CPU 0.00 s  wall 0.00 s

 Import integrals:   CPU 14.42 s  wall 4.13 s

 MP2 amplitudes:   CPU 0.09 s  wall 0.08 s

Running a double precision version
           CCSD T amplitudes will be solved using DIIS.

           Start     Size      MaxIter   EConv     TConv     
           3         7         100       1.00e-07  1.00e-05  
 ------------------------------------------------------------------------------
           Energy (a.u.)   Ediff      Tdiff       Comment
 ------------------------------------------------------------------------------
          -954.76932736                           
     1    -954.76063366   8.69e-03   7.28e-01     
     2    -954.78441300   2.38e-02   1.06e-01     
     3    -954.78299553   1.42e-03   4.71e-02     
     4    -954.78559510   2.60e-03   1.66e-02     Switched to DIIS steps.
     5    -954.78647962   8.85e-04   1.16e-02     
     6    -954.78655560   7.60e-05   2.58e-03     
     7    -954.78655519   4.12e-07   1.38e-03     
     8    -954.78655905   3.86e-06   3.49e-04     
     9    -954.78656108   2.03e-06   2.32e-04     
    10    -954.78656114   6.01e-08   6.36e-05     
    11    -954.78656119   4.95e-08   2.61e-05     
    12    -954.78656124   4.94e-08   1.41e-05     
    13    -954.78656118   5.29e-08   5.70e-06     
 ------------------------------------------------------------------------------
          -954.78656118                           CCSD T converged.

End of double precision
 SCF energy                 = -954.13032179
 MP2 energy                 = -954.76932736
 CCSD correlation energy     =   -0.65623939
 CCSD total energy           = -954.78656118

 CCSD  T1^2 = 0.0147  T2^2 = 0.2369  Leading amplitudes:

 Amplitude    Orbitals with energies
  0.0306       5 (A") A                  ->    6 (A") A                   
              -0.4166                          0.0169                     
  0.0306       5 (A") B                  ->    6 (A") B                   
              -0.4166                          0.0169                     
 -0.0293       3 (A") A                  ->    6 (A") A                   
              -0.7036                          0.0169                     
 -0.0293       3 (A") B                  ->    6 (A") B                   
              -0.7036                          0.0169                     

 Amplitude    Orbitals with energies
 -0.0757       5 (A") A      5 (A") B    ->    6 (A") A      6 (A") B     
              -0.4166       -0.4166            0.0169        0.0169       
  0.0757       5 (A") A      5 (A") B    ->    6 (A") B      6 (A") A     
              -0.4166       -0.4166            0.0169        0.0169       
  0.0757       5 (A") B      5 (A") A    ->    6 (A") A      6 (A") B     
              -0.4166       -0.4166            0.0169        0.0169       
 -0.0757       5 (A") B      5 (A") A    ->    6 (A") B      6 (A") A     
              -0.4166       -0.4166            0.0169        0.0169       

 Computing CCSD intemediates for later calculations in double precision
 Finished.

Running a double precision version
           CCSD Lambda amplitudes will be solved using DIIS.
           Start     Size      MaxIter   EConv     LConv     
           3         7         100       1.00e-07  1.00e-05  
 ------------------------------------------------------------------------------
            Enorm      Ldiff       Comment
 ------------------------------------------------------------------------------
     1     5.14e-02   3.47e-02     
     2     1.62e-02   7.42e-03     
     3     6.60e-03   1.54e-03     
     4     3.82e-03   1.34e-03     Switched to DIIS steps.
     5     1.09e-03   7.50e-04     
     6     5.44e-04   1.59e-04     
     7     1.77e-04   5.60e-05     
     8     8.22e-05   6.70e-06     
     9     3.12e-05   9.12e-07     
    10     1.39e-05   2.03e-07     
    11     6.43e-06   3.30e-07     
    12     3.00e-06   1.55e-07     
    13     1.37e-06   1.72e-08     
    14     5.71e-07   5.36e-08     
    15     2.75e-07   3.16e-08     
    16     1.30e-07   2.15e-08     
    17     6.22e-08   1.25e-08     
 ------------------------------------------------------------------------------
                                   CCSD Lambda converged.

 Computing density matrices in double precision...
           Orbital response amplitudes will be solved using DIIS.
           Start     Size      MaxIter   EConv     LConv     
           3         7         100       1.00e-06  1.00e-06  
 ------------------------------------------------------------------------------
            Enorm      Ldiff       Comment
 ------------------------------------------------------------------------------
     1     7.99e-02   5.78e-03     
     2     4.27e-02   1.66e-02     
     3     4.58e-02   1.39e-02     
     4     1.19e-02   1.18e-02     Switched to DIIS steps.
     5     2.79e-03   2.95e-03     
     6     8.86e-04   5.95e-04     
     7     3.57e-04   9.76e-06     
     8     1.02e-04   6.66e-05     
     9     3.01e-05   1.07e-06     
    10     7.56e-06   2.15e-06     
    11     1.46e-06   4.71e-07     
    12     4.79e-07   4.08e-08     
 ------------------------------------------------------------------------------
                                   Orbital response converged.

 Computing density matrices... Done.
 CCSD calculation:   CPU 140.84 s  wall 38.10 s

 Transferring MO TPDM to AO TPDM
 Transferring g2_o1o1o1o1
 Transferring g2_o1o1o1v1
 Transferring g2_o1o1v1v1
 Transferring g2_o1v1o1v1
 Transferring g2_o1v1v1v1
 Transferring g2_v1v1v1v1
 Adding separable TPDM
 Computing TPDM gradient
 --------------------------------------------------------
 2e gradient
  Atom          X               Y               Z
 --------------------------------------------------------
    1        -20.308968      -11.889670        0.000000  
    2          9.173312      -13.456194        0.000000  
    3         -8.592962       16.697821       -0.000000  
    4         19.728618        8.648043       -0.000000  
 --------------------------------------------------------
 --------------------------------------------------------
 Final gradient
  Atom          X               Y               Z
 --------------------------------------------------------
    1        -20.308968      -11.889670        0.000000  
    2          9.173312      -13.456194        0.000000  
    3         -8.592962       16.697821       -0.000000  
    4         19.728618        8.648043       -0.000000  
 --------------------------------------------------------
 Analytic gradient from two-electron contribution:   CPU 99.76 s  wall 34.55 s

 Total ccman2 time:   CPU 257.44 s  wall 77.79 s


 --------------------------------------------------------------
             Orbital Energies (a.u.) and Symmetries
 --------------------------------------------------------------

 Alpha MOs, Restricted
 -- Occupied --                  
-104.89  -80.08  -26.33  -15.64  -10.61   -8.08   -8.07   -7.61
  1 A'    2 A'    3 A'    4 A'    5 A'    6 A'    7 A'    8 A'                 
 -5.507  -5.505  -8.074  -5.505  -1.636  -1.262  -1.058  -0.823
  9 A'   10 A'    1 A"    2 A"   11 A'   12 A'   13 A'   14 A'                 
 -0.713  -0.687  -0.566  -0.493  -0.434  -0.704  -0.557  -0.417
 15 A'   16 A'   17 A'   18 A'   19 A'    3 A"    4 A"    5 A"                 
 -- Virtual --                   
  0.055   0.064   0.075   0.095   0.131   0.137   0.182   0.218
 20 A'   21 A'   22 A'   23 A'   24 A'   25 A'   26 A'   27 A'                 
  0.235   0.248   0.278   0.340   0.349   0.390   0.429   0.476
 28 A'   29 A'   30 A'   31 A'   32 A'   33 A'   34 A'   35 A'                 
  0.524   0.577   0.613   0.796   0.859   0.901   1.085   1.095
 36 A'   37 A'   38 A'   39 A'   40 A'   41 A'   42 A'   43 A'                 
  1.134   1.177   1.292   1.333   1.379   1.479   1.620   1.632
 44 A'   45 A'   46 A'   47 A'   48 A'   49 A'   50 A'   51 A'                 
  1.861   1.907   2.205   2.389   2.571   2.635   2.932   3.022
 52 A'   53 A'   54 A'   55 A'   56 A'   57 A'   58 A'   59 A'                 
  4.177   4.220   4.340   4.472   4.631   6.923   6.947   7.572
 60 A'   61 A'   62 A'   63 A'   64 A'   65 A'   66 A'   67 A'                 
 10.341  14.800  14.906  26.706  27.070  36.688  68.727 166.167
 68 A'   69 A'   70 A'   71 A'   72 A'   73 A'   74 A'   75 A'                 
219.180   0.017   0.088   0.140   0.246   0.339   0.383   0.598
 76 A'    6 A"    7 A"    8 A"    9 A"   10 A"   11 A"   12 A"                 
  0.868   0.877   0.961   1.117   1.228   1.567   1.773   2.265
 13 A"   14 A"   15 A"   16 A"   17 A"   18 A"   19 A"   20 A"                 
  2.408   2.638   4.178   4.213   4.244   6.887  14.696  26.642
 21 A"   22 A"   23 A"   24 A"   25 A"   26 A"   27 A"   28 A"                 

 Beta MOs, Restricted
 -- Occupied --                  
-104.89  -80.08  -26.33  -15.64  -10.61   -8.08   -8.07   -7.61
  1 A'    2 A'    3 A'    4 A'    5 A'    6 A'    7 A'    8 A'                 
 -5.507  -5.505  -8.074  -5.505  -1.636  -1.262  -1.058  -0.823
  9 A'   10 A'    1 A"    2 A"   11 A'   12 A'   13 A'   14 A'                 
 -0.713  -0.687  -0.566  -0.493  -0.434  -0.704  -0.557  -0.417
 15 A'   16 A'   17 A'   18 A'   19 A'    3 A"    4 A"    5 A"                 
 -- Virtual --                   
  0.055   0.064   0.075   0.095   0.131   0.137   0.182   0.218
 20 A'   21 A'   22 A'   23 A'   24 A'   25 A'   26 A'   27 A'                 
  0.235   0.248   0.278   0.340   0.349   0.390   0.429   0.476
 28 A'   29 A'   30 A'   31 A'   32 A'   33 A'   34 A'   35 A'                 
  0.524   0.577   0.613   0.796   0.859   0.901   1.085   1.095
 36 A'   37 A'   38 A'   39 A'   40 A'   41 A'   42 A'   43 A'                 
  1.134   1.177   1.292   1.333   1.379   1.479   1.620   1.632
 44 A'   45 A'   46 A'   47 A'   48 A'   49 A'   50 A'   51 A'                 
  1.861   1.907   2.205   2.389   2.571   2.635   2.932   3.022
 52 A'   53 A'   54 A'   55 A'   56 A'   57 A'   58 A'   59 A'                 
  4.177   4.220   4.340   4.472   4.631   6.923   6.947   7.572
 60 A'   61 A'   62 A'   63 A'   64 A'   65 A'   66 A'   67 A'                 
 10.341  14.800  14.906  26.706  27.070  36.688  68.727 166.167
 68 A'   69 A'   70 A'   71 A'   72 A'   73 A'   74 A'   75 A'                 
219.180   0.017   0.088   0.140   0.246   0.339   0.383   0.598
 76 A'    6 A"    7 A"    8 A"    9 A"   10 A"   11 A"   12 A"                 
  0.868   0.877   0.961   1.117   1.228   1.567   1.773   2.265
 13 A"   14 A"   15 A"   16 A"   17 A"   18 A"   19 A"   20 A"                 
  2.408   2.638   4.178   4.213   4.244   6.887  14.696  26.642
 21 A"   22 A"   23 A"   24 A"   25 A"   26 A"   27 A"   28 A"                 
 --------------------------------------------------------------

          Ground-State Mulliken Net Atomic Charges

     Atom                 Charge (a.u.)
  ----------------------------------------
      1 P                     0.536568
      2 N                    -0.273485
      3 F                    -0.238624
      4 Cl                   -0.024459
  ----------------------------------------
  Sum of atomic charges =    -0.000000

 -----------------------------------------------------------------
                    Cartesian Multipole Moments
 -----------------------------------------------------------------
    Charge (ESU x 10^10)
                -0.0000
    Dipole Moment (Debye)
         X       1.0026      Y       0.3174      Z       0.0000
       Tot       1.0517
    Quadrupole Moments (Debye-Ang)
        XX     -34.2579     XY       3.6809     YY     -39.1055
        XZ       0.0000     YZ       0.0000     ZZ     -34.6365
    Octopole Moments (Debye-Ang^2)
       XXX      -0.2052    XXY      -3.1272    XYY      -1.6395
       YYY      -9.3169    XXZ       0.0000    XYZ       0.0000
       YYZ       0.0000    XZZ       2.8109    YZZ      -2.8184
       ZZZ       0.0000
    Hexadecapole Moments (Debye-Ang^3)
      XXXX    -399.9649   XXXY      -1.0499   XXYY     -92.4440
      XYYY      -6.2416   YYYY    -133.5852   XXXZ      -0.0000
      XXYZ       0.0000   XYYZ       0.0000   YYYZ       0.0000
      XXZZ     -74.8459   XYZZ      -4.2300   YYZZ     -28.5989
      XZZZ       0.0000   YZZZ       0.0000   ZZZZ     -39.0489
 -----------------------------------------------------------------
 DrvMan completing analytic gradient of the correlated energy
 Correlated dipole moment
            1
    1   0.3944639
    2   0.1248889
    3   0.0000000
 Energy read as -954.786561183
 Full Analytical Gradient: (in a.u., or Hartree/Bohr)
             1             2             3             4
    1    0.00006968   -0.00006538   -0.00000567    0.00000137
    2   -0.00011222   -0.00000878    0.00010328    0.00001772
    3    0.00000000   -0.00000000    0.00000000    0.00000000
 Gradient time:  CPU 0.77 s  wall 0.81 s
 Geometry Optimization Parameters
   NAtoms,    NIC,     NZ,  NCons,   NDum,   NFix, NCnnct, MaxDiis
        4      14       4       0       0       0       0       0

 Cartesian Hessian Update
 Hessian Updated using BFGS Update


** GEOMETRY OPTIMIZATION IN DELOCALIZED INTERNAL COORDINATES **
   Searching for a Minimum

   Optimization Cycle:   6

                       Coordinates (Angstroms)
     ATOM                X               Y               Z
      1  P         1.1854494409    0.5381488146    0.0000000000
      2  N        -0.3408062107    0.8282757941    0.0000000000
      3  F         1.4347514340   -1.0624272064    0.0000000000
      4  Cl       -1.6421823774   -0.2671636948    0.0000000000
   Point Group: cs    Number of degrees of freedom:     5


   Energy is   -954.786561183

 Hessian Updated using BFGS Update

  5 Hessian modes will be used to form the next step
  Hessian Eigenvalues:
     0.098175    0.276283    0.284819    0.364973    0.619786

 Minimum Search - Taking Simple RFO Step
 Searching for Lamda that Minimizes Along All modes
 Value Taken    Lamda =   0.00000000
 Step Taken.  Stepsize is  0.000456

                             Maximum     Tolerance    Cnvgd?
         Gradient           0.000081      0.000300     YES
         Displacement       0.000239      0.001200     YES
         Energy change     -0.000000      0.000001     YES


                       Distance Matrix (Angstroms)
             P (  1)   N (  2)   F (  3)
   N (  2)  1.553586
   F (  3)  1.619875  2.593716
   Cl(  4)  2.940073  1.701049  3.178044

 Final energy is   -954.78656118285323     


 ******************************
 **  OPTIMIZATION CONVERGED  **
 ******************************

                       Coordinates (Angstroms)
     ATOM                X               Y               Z
      1  P         1.1854494409    0.5381488146    0.0000000000
      2  N        -0.3408062107    0.8282757941    0.0000000000
      3  F         1.4347514340   -1.0624272064    0.0000000000
      4  Cl       -1.6421823774   -0.2671636948    0.0000000000

Z-matrix Print:
$molecule
0 1
P 
N  1 1.553586
F  1 1.619875 2 109.616103
Cl 2 1.701049 1 129.147865 3 -0.000000 0
$end


 --------------------------------------------------------------
             Orbital Energies (a.u.) and Symmetries
 --------------------------------------------------------------

 Alpha MOs, Restricted
 -- Occupied --                  
-104.89  -80.08  -26.33  -15.64  -10.61   -8.08   -8.07   -7.61
  1 A'    2 A'    3 A'    4 A'    5 A'    6 A'    7 A'    8 A'                 
 -5.507  -5.505  -8.074  -5.505  -1.636  -1.262  -1.058  -0.823
  9 A'   10 A'    1 A"    2 A"   11 A'   12 A'   13 A'   14 A'                 
 -0.713  -0.687  -0.566  -0.493  -0.434  -0.704  -0.557  -0.417
 15 A'   16 A'   17 A'   18 A'   19 A'    3 A"    4 A"    5 A"                 
 -- Virtual --                   
  0.055   0.064   0.075   0.095   0.131   0.137   0.182   0.218
 20 A'   21 A'   22 A'   23 A'   24 A'   25 A'   26 A'   27 A'                 
  0.235   0.248   0.278   0.340   0.349   0.390   0.429   0.476
 28 A'   29 A'   30 A'   31 A'   32 A'   33 A'   34 A'   35 A'                 
  0.524   0.577   0.613   0.796   0.859   0.901   1.085   1.095
 36 A'   37 A'   38 A'   39 A'   40 A'   41 A'   42 A'   43 A'                 
  1.134   1.177   1.292   1.333   1.379   1.479   1.620   1.632
 44 A'   45 A'   46 A'   47 A'   48 A'   49 A'   50 A'   51 A'                 
  1.861   1.907   2.205   2.389   2.571   2.635   2.932   3.022
 52 A'   53 A'   54 A'   55 A'   56 A'   57 A'   58 A'   59 A'                 
  4.177   4.220   4.340   4.472   4.631   6.923   6.947   7.572
 60 A'   61 A'   62 A'   63 A'   64 A'   65 A'   66 A'   67 A'                 
 10.341  14.800  14.906  26.706  27.070  36.688  68.727 166.167
 68 A'   69 A'   70 A'   71 A'   72 A'   73 A'   74 A'   75 A'                 
219.180   0.017   0.088   0.140   0.246   0.339   0.383   0.598
 76 A'    6 A"    7 A"    8 A"    9 A"   10 A"   11 A"   12 A"                 
  0.868   0.877   0.961   1.117   1.228   1.567   1.773   2.265
 13 A"   14 A"   15 A"   16 A"   17 A"   18 A"   19 A"   20 A"                 
  2.408   2.638   4.178   4.213   4.244   6.887  14.696  26.642
 21 A"   22 A"   23 A"   24 A"   25 A"   26 A"   27 A"   28 A"                 

 Beta MOs, Restricted
 -- Occupied --                  
-104.89  -80.08  -26.33  -15.64  -10.61   -8.08   -8.07   -7.61
  1 A'    2 A'    3 A'    4 A'    5 A'    6 A'    7 A'    8 A'                 
 -5.507  -5.505  -8.074  -5.505  -1.636  -1.262  -1.058  -0.823
  9 A'   10 A'    1 A"    2 A"   11 A'   12 A'   13 A'   14 A'                 
 -0.713  -0.687  -0.566  -0.493  -0.434  -0.704  -0.557  -0.417
 15 A'   16 A'   17 A'   18 A'   19 A'    3 A"    4 A"    5 A"                 
 -- Virtual --                   
  0.055   0.064   0.075   0.095   0.131   0.137   0.182   0.218
 20 A'   21 A'   22 A'   23 A'   24 A'   25 A'   26 A'   27 A'                 
  0.235   0.248   0.278   0.340   0.349   0.390   0.429   0.476
 28 A'   29 A'   30 A'   31 A'   32 A'   33 A'   34 A'   35 A'                 
  0.524   0.577   0.613   0.796   0.859   0.901   1.085   1.095
 36 A'   37 A'   38 A'   39 A'   40 A'   41 A'   42 A'   43 A'                 
  1.134   1.177   1.292   1.333   1.379   1.479   1.620   1.632
 44 A'   45 A'   46 A'   47 A'   48 A'   49 A'   50 A'   51 A'                 
  1.861   1.907   2.205   2.389   2.571   2.635   2.932   3.022
 52 A'   53 A'   54 A'   55 A'   56 A'   57 A'   58 A'   59 A'                 
  4.177   4.220   4.340   4.472   4.631   6.923   6.947   7.572
 60 A'   61 A'   62 A'   63 A'   64 A'   65 A'   66 A'   67 A'                 
 10.341  14.800  14.906  26.706  27.070  36.688  68.727 166.167
 68 A'   69 A'   70 A'   71 A'   72 A'   73 A'   74 A'   75 A'                 
219.180   0.017   0.088   0.140   0.246   0.339   0.383   0.598
 76 A'    6 A"    7 A"    8 A"    9 A"   10 A"   11 A"   12 A"                 
  0.868   0.877   0.961   1.117   1.228   1.567   1.773   2.265
 13 A"   14 A"   15 A"   16 A"   17 A"   18 A"   19 A"   20 A"                 
  2.408   2.638   4.178   4.213   4.244   6.887  14.696  26.642
 21 A"   22 A"   23 A"   24 A"   25 A"   26 A"   27 A"   28 A"                 
 --------------------------------------------------------------

          Ground-State Mulliken Net Atomic Charges

     Atom                 Charge (a.u.)
  ----------------------------------------
      1 P                     0.536568
      2 N                    -0.273485
      3 F                    -0.238624
      4 Cl                   -0.024459
  ----------------------------------------
  Sum of atomic charges =    -0.000000

 -----------------------------------------------------------------
                    Cartesian Multipole Moments
 -----------------------------------------------------------------
    Charge (ESU x 10^10)
                -0.0000
    Dipole Moment (Debye)
         X       1.0026      Y       0.3174      Z       0.0000
       Tot       1.0517
    Quadrupole Moments (Debye-Ang)
        XX     -34.2579     XY       3.6809     YY     -39.1055
        XZ       0.0000     YZ       0.0000     ZZ     -34.6365
    Octopole Moments (Debye-Ang^2)
       XXX      -0.2052    XXY      -3.1272    XYY      -1.6395
       YYY      -9.3169    XXZ       0.0000    XYZ       0.0000
       YYZ       0.0000    XZZ       2.8109    YZZ      -2.8184
       ZZZ       0.0000
    Hexadecapole Moments (Debye-Ang^3)
      XXXX    -399.9649   XXXY      -1.0499   XXYY     -92.4440
      XYYY      -6.2416   YYYY    -133.5852   XXXZ      -0.0000
      XXYZ       0.0000   XYYZ       0.0000   YYYZ       0.0000
      XXZZ     -74.8459   XYZZ      -4.2300   YYZZ     -28.5989
      XZZZ       0.0000   YZZZ       0.0000   ZZZZ     -39.0489
 -----------------------------------------------------------------
Archival summary:
1\1\garfield\OPT\ProcedureUnspecified\BasisUnspecified\l1111\taweetha\ThuNov2901:37:332018ThuNov2901:37:332018\0\\#,OPT,ProcedureUnspecified,BasisUnspecified,\\0,1\P\N,1,1.55359\F,1,1.61988,2,109.616\Cl,2,1.70105,1,129.148,3,-0,0\\HF=-954.130322\\@

 Total job time:  526.05s(wall), 1618.62s(cpu) 
 Thu Nov 29 01:37:33 2018

        *************************************************************
        *                                                           *
        *  Thank you very much for using Q-Chem.  Have a nice day.  *
        *                                                           *
        *************************************************************
