# Supplementary material for: Geometric and energetic data from ab initio calculations of haloethene, haloimine, halomethylenephosphine, haloiminophosphine, halodiazene, halodiphosphene and halocyclopropane
Source: Data Brief. 2019 Nov 2;27:104738. doi: 10.1016/j.dib.2019.104738 (PMC6861602; doi:10.1016/j.dib.2019.104738)
Supplement: Multimedia component 7 [file mmc7.zip › NP/CCSD/ClENPHE.out]

Q-Chem Developer Version!
                  Welcome to Q-Chem
     A Quantum Leap Into The Future Of Chemistry


 Q-Chem 5.1, Q-Chem, Inc., Pleasanton, CA (2018)

 Yihan Shao,  Zhengting Gan,  E. Epifanovsky,  A. T. B. Gilbert,  M. Wormit,  
 J. Kussmann,  A. W. Lange,  A. Behn,  Jia Deng,  Xintian Feng,  D. Ghosh,  
 M. Goldey,  P. R. Horn,  L. D. Jacobson,  I. Kaliman,  T. Kus,  A. Landau,  
 Jie Liu,  E. I. Proynov,  R. M. Richard,  R. P. Steele,  E. J. Sundstrom,  
 H. L. Woodcock III,  P. M. Zimmerman,  D. Zuev,  B. Albrecht,  E. Alguire,  
 S. A. Baeppler,  D. Barton,  Z. Benda,  Y. A. Bernard,  E. J. Berquist,  
 K. B. Bravaya,  H. Burton,  D. Casanova,  Chun-Min Chang,  Yunqing Chen,  
 A. Chien,  K. D. Closser,  M. P. Coons,  S. Coriani,  S. Dasgupta,  
 A. L. Dempwolff,  M. Diedenhofen,  Hainam Do,  R. G. Edgar,  Po-Tung Fang,  
 S. Faraji,  S. Fatehi,  Qingguo Feng,  K. D. Fenk,  J. Fosso-Tande,  
 Qinghui Ge,  A. Ghysels,  G. Gidofalvi,  J. Gomes,  J. Gonthier,  A. Gunina,  
 D. Hait,  M. W. D. Hanson-Heine,  P. H. P. Harbach,  A. W. Hauser,  
 J. E. Herr,  E. G. Hohenstein,  Z. C. Holden,  Kerwin Hui,  B. C. Huynh,  
 T.-C. Jagau,  Hyunjun Ji,  B. Kaduk,  K. Khistyaev,  Jaehoon Kim,  
 P. Klunzinger,  K. Koh,  D. Kosenkov,  L. Koulias,  T. Kowalczyk,  
 C. M. Krauter,  A. Kunitsa,  Ka Un Lao,  A. Laurent,  K. V. Lawler,  
 Joonho Lee,  D. Lefrancois,  S. Lehtola,  D. S. Levine,  Yi-Pei Li,  
 You-Sheng Lin,  Fenglai Liu,  E. Livshits,  A. Luenser,  P. Manohar,  
 E. Mansoor,  S. F. Manzer,  Shan-Ping Mao,  Yuezhi Mao,  N. Mardirossian,  
 A. V. Marenich,  T. Markovich,  L. A. Martinez-Martinez,  S. A. Maurer,  
 N. J. Mayhall,  S. C. McKenzie,  J.-M. Mewes,  A. F. Morrison,  
 J. W. Mullinax,  K. Nanda,  T. S. Nguyen-Beck,  R. Olivares-Amaya,  
 J. A. Parkhill,  T. M. Perrine,  F. Plasser,  P. Pokhilko,  S. Prager,  
 A. Prociuk,  E. Ramos,  D. R. Rehn,  F. Rob,  M. Schneider,  N. Sergueev,  
 S. M. Sharada,  S. Sharma,  D. W. Small,  T. Stauch,  T. Stein,  
 Yu-Chuan Su,  A. J. W. Thom,  A. Tkatchenko,  T. Tsuchimochi,  N. M. Tubman,  
 L. Vogt,  M. L. Vidal,  O. Vydrov,  M. A. Watson,  J. Wenzel,  
 M. de Wergifosse,  T. A. Wesolowski,  A. White,  J. Witte,  A. Yamada,  
 Jun Yang,  K. Yao,  S. Yeganeh,  S. R. Yost,  Zhi-Qiang You,  A. Zech,  
 Igor Ying Zhang,  Xing Zhang,  Yan Zhao,  Ying Zhu,  B. R. Brooks,  
 G. K. L. Chan,  C. J. Cramer,  M. S. Gordon,  W. J. Hehre,  A. Klamt,  
 M. W. Schmidt,  C. D. Sherrill,  D. G. Truhlar,  A. Aspuru-Guzik,  R. Baer,  
 A. T. Bell,  N. A. Besley,  Jeng-Da Chai,  A. E. DePrince, III,  
 R. A. DiStasio Jr.,  A. Dreuw,  B. D. Dunietz,  T. R. Furlani,  
 Chao-Ping Hsu,  Yousung Jung,  Jing Kong,  D. S. Lambrecht,  WanZhen Liang,  
 C. Ochsenfeld,  V. A. Rassolov,  L. V. Slipchenko,  J. E. Subotnik,  
 T. Van Voorhis,  J. M. Herbert,  A. I. Krylov,  P. M. W. Gill,  M. Head-Gordon

 Contributors to earlier versions of Q-Chem not listed above: 
 R. D. Adamson,  B. Austin,  J. Baker,  G. J. O. Beran,  K. Brandhorst,  
 S. T. Brown,  E. F. C. Byrd,  A. K. Chakraborty,  C.-L. Cheng,  
 Siu Hung Chien,  D. M. Chipman,  D. L. Crittenden,  H. Dachsel,  
 R. J. Doerksen,  A. D. Dutoi,  L. Fusti-Molnar,  W. A. Goddard III,  
 A. Golubeva-Zadorozhnaya,  S. R. Gwaltney,  G. Hawkins,  A. Heyden,  
 S. Hirata,  G. Kedziora,  F. J. Keil,  C. Kelley,  Jihan Kim,  R. A. King,  
 R. Z. Khaliullin,  P. P. Korambath,  W. Kurlancheek,  A. M. Lee,  M. S. Lee,  
 S. V. Levchenko,  Ching Yeh Lin,  D. Liotard,  R. C. Lochan,  I. Lotan,  
 P. E. Maslen,  N. Nair,  D. P. O'Neill,  D. Neuhauser,  E. Neuscamman,  
 C. M. Oana,  R. Olson,  B. Peters,  R. Peverati,  P. A. Pieniazek,  
 Y. M. Rhee,  J. Ritchie,  M. A. Rohrdanz,  E. Rosta,  N. J. Russ,  
 H. F. Schaefer III,  N. E. Schultz,  N. Shenvi,  A. C. Simmonett,  A. Sodt,  
 D. Stuck,  K. S. Thanthiriwatte,  V. Vanovschi,  Tao Wang,  A. Warshel,  
 C. F. Williams,  Q. Wu,  X. Xu,  W. Zhang

 Please cite Q-Chem as follows:
 Y. Shao et al., Mol. Phys. 113, 184-215 (2015)
 DOI: 10.1080/00268976.2014.952696

 Q-Chem 5.1.2 for Intel X86 EM64T Linux

 Parts of Q-Chem use Armadillo 8.300.2 (Tropical Shenanigans).
 http://arma.sourceforge.net/

 Q-Chem begins on Thu Nov 29 01:40:37 2018  

Host: 
0

     Scratch files written to /scratch/taweetham/qchem7587//
Input Ideriv = 1
Curr. Ideriv = -1
Max.  Ideriv = 1

Checking the input file for inconsistencies... 	...done.

--------------------------------------------------------------
User input:
--------------------------------------------------------------
Cl=H_Z.out
$molecule
0 1
P 
H  1 1.447585
N  1 1.594505 2 103.727242
Cl 3 1.742419 1 122.844265 2 -0.000000 0
$end

$rem
   JOB_TYPE	OPTIMIZATION
   BASIS	6-311++G**
   METHOD	ccsd
   MEM_TOTAL	31000
   N_FROZEN_CORE      FC
$end


--------------------------------------------------------------
 ----------------------------------------------------------------
             Standard Nuclear Orientation (Angstroms)
    I     Atom           X                Y                Z
 ----------------------------------------------------------------
    1      P       1.4989264906     0.0841965118    -0.0000000000
    2      H       1.1132148159     1.4794487600    -0.0000000000
    3      N       0.1067829450    -0.6932239300     0.0000000000
    4      Cl     -1.4320348700     0.1241277102    -0.0000000000
 ----------------------------------------------------------------
 Molecular Point Group                 Cs    NOp =  2
 Largest Abelian Subgroup              Cs    NOp =  2
 Nuclear Repulsion Energy =   127.1729329001 hartrees
 There are       20 alpha and       20 beta electrons
 Requested basis set is 6-311++G(d,p)
 There are 37 shells and 89 basis functions
 Total memory of 31000MB is distributed as follows: 
   QALLOC including MEM_STATIC uses 192MB
   MEM_STATIC is set to 192MB
   CCMAN JOB total memory use is  30808MB
 Warning: actual memory use might exceed 31000MB

 Total QAlloc Memory Limit    192 MB
 Mega-Array Size       188 MB
 MEM_STATIC part       192 MB
 A cutoff of  1.0D-14 yielded    671 shell pairs
 There are      4020 function pairs (      4308 Cartesian)

 -------------------------------------------------------
 OpenMP Integral Computing Module                       
 Release: version 1.0, May 2013, Q-Chem Inc. Pittsburgh 
 -------------------------------------------------------
 Integral Job Info:
 Integral job number is                      11
 Integral operator is                         1
 short-range coefficients                     0
 long-range coefficients              100000000
 Omega coefficients                           0
 if combine SR and LR in K                    0
 Integral screening is                        0
 Integral computing path is                   2
 max size of driver memory is            800000
 size of driver memory is                593474
 size of scratch memory is              8114252
 max col of scratch BK array               1296
 max len of scratch array in speh3          155
 max len of scratch index in speh4           18
 max int batch size is                      520
 min int batch size is                       52
 fixed nKL is                                52
 max L of basis functions is                  2
 order of int derivative is                   0
 number of shells is                         37
 number of basis is                          92
 number of cartesian basis is                92
 number of contracted shell pairs           671
 number of primitive shell pairs           1893
 maxK2 (contraction) of shell pair           36
 max number of K2 of shell pair               1
 max number of CS2 of shell pair             79
 max number of PS2 of shell pair            186
 mem total for path MDJ                  510786
 -------------------------------------------------------
 Smallest overlap matrix eigenvalue = 1.76E-03

 Scale SEOQF with 1.000000e-01/1.000000e-01/1.000000e-01

 Standard Electronic Orientation quadrupole field applied
 Nucleus-field energy     =     0.0000000029 hartrees
 Guess from superposition of atomic densities
 Warning:  Energy on first SCF cycle will be non-variational
 SAD guess density has 40.000000 electrons

 -----------------------------------------------------------------------
  General SCF calculation program by
  Eric Jon Sundstrom, Paul Horn, Yuezhi Mao, Dmitri Zuev, Alec White,
  David Stuck, Shaama M.S., Shane Yost, Joonho Lee, David Small,
  Daniel Levine, Susi Lehtola, Hugh Burton, Evgeny Epifanovsky
 -----------------------------------------------------------------------
 Hartree-Fock
 using 4 threads for integral computing
 -------------------------------------------------------
 OpenMP Integral computing Module                
 Release: version 2.0, May 2017, Q-Chem Inc. Pleasanton 
 -------------------------------------------------------
 A restricted SCF calculation will be
 performed using DIIS
 SCF converges when DIIS error is below 1.0e-08
 ---------------------------------------
  Cycle       Energy         DIIS error
 ---------------------------------------
    1    -855.4293709114      5.10e-02  
    2    -855.1560714055      5.14e-03  
    3    -855.1930087353      2.11e-03  
    4    -855.1981347935      7.62e-04  
    5    -855.1992429332      4.32e-04  
    6    -855.1995526455      1.31e-04  
    7    -855.1996049854      4.84e-05  
    8    -855.1996165461      1.87e-05  
    9    -855.1996178001      5.68e-06  
   10    -855.1996179607      2.56e-06  
   11    -855.1996179927      7.16e-07  
   12    -855.1996179951      1.55e-07  
   13    -855.1996179952      4.71e-08  
   14    -855.1996179952      1.39e-08  
   15    -855.1996179952      3.75e-09  Convergence criterion met
 ---------------------------------------
 SCF time:   CPU 3.92s  wall 1.00s 
 SCF   energy in the final basis set =     -855.1996179952
 Total energy in the final basis set =     -855.1996179952


 ------------------------------------------------------------------------------

   CCMAN2: suite of methods based on coupled cluster
           and equation of motion theories.

   Components:
   * libvmm-1.3-trunk
     by Evgeny Epifanovsky, Ilya Kaliman.
   * libtensor-2.5-trunk
     by Evgeny Epifanovsky, Michael Wormit, Dmitry Zuev, Sam Manzer, 
        Ilya Kaliman.
   * libcc-2.5-trunk
     by Evgeny Epifanovsky, Arik Landau, Tomasz Kus, Kirill Khistyaev, 
        Dmitry Zuev, Prashant Manohar, Xintian Feng, Anna Krylov, 
        Matthew Goldey, Alec White, Thomas Jagau, Kaushik Nanda, 
        Anastasia Gunina, Alexander Kunitsa, Joonho Lee.

   CCMAN original authors:
   Anna I. Krylov, C. David Sherrill, Steven R. Gwaltney,
   Edward F. C. Byrd (2000)
   Sergey V. Levchenko, Lyudmila V. Slipchenko, Tao Wang,
   Ana-Maria C. Cristian (2003)
   Piotr A. Pieniazek, C. Melania Oana, Evgeny Epifanovsky (2007)
   Prashant Manohar (2009)

 ------------------------------------------------------------------------------


 Allocating and initializing 30808MB of RAM...
 Calculation will run on 4 cores.


 Alpha MOs, Restricted
 -- Occupied --                  
-104.87  -80.02  -15.65  -10.59   -8.06   -8.06   -8.06   -7.56
  1 A'    2 A'    3 A'    4 A'    5 A'    1 A"    6 A'    7 A'                 
 -5.451  -5.450  -5.449  -1.236  -1.037  -0.774  -0.619  -0.555
  8 A'    2 A"    9 A'   10 A'   11 A'   12 A'   13 A'   14 A'                 
 -0.537  -0.433  -0.422  -0.403
  3 A"   15 A'   16 A'    4 A"                                                 
 -- Virtual --                   
  0.006   0.051   0.066   0.079   0.085   0.090   0.106   0.141
  5 A"   17 A'   18 A'   19 A'   20 A'    6 A"   21 A'   22 A'                 
  0.142   0.152   0.195   0.221   0.222   0.251   0.265   0.294
  7 A"   23 A'   24 A'   25 A'   26 A'    8 A"   27 A'   28 A'                 
  0.346   0.381   0.395   0.491   0.546   0.581   0.605   0.616
 29 A'   30 A'    9 A"   31 A'   32 A'   33 A'   10 A"   34 A'                 
  0.804   0.828   0.859   0.892   0.911   0.972   1.032   1.093
 35 A'   11 A"   36 A'   12 A"   37 A'   13 A"   38 A'   39 A'                 
  1.130   1.150   1.168   1.236   1.289   1.299   1.368   1.465
 14 A"   40 A'   41 A'   15 A"   42 A'   43 A'   44 A'   45 A'                 
  1.652   1.683   1.812   1.833   1.933   2.266   2.272   2.408
 16 A"   46 A'   17 A"   47 A'   48 A'   49 A'   18 A"   19 A"                 
  2.416   2.530   2.639   2.652   2.885   2.957   3.028   4.244
 50 A'   51 A'   20 A"   52 A'   53 A'   54 A'   55 A'   21 A"                 
  4.330   4.516   7.567  10.327  14.744  14.802  14.920  26.652
 56 A'   57 A'   58 A'   59 A'   22 A"   60 A'   61 A'   23 A"                 
 26.712  27.095  36.682 166.190 219.167
 62 A'   63 A'   64 A'   65 A'   66 A'                                         

 Beta MOs, Restricted
 -- Occupied --                  
-104.87  -80.02  -15.65  -10.59   -8.06   -8.06   -8.06   -7.56
  1 A'    2 A'    3 A'    4 A'    5 A'    1 A"    6 A'    7 A'                 
 -5.451  -5.450  -5.449  -1.236  -1.037  -0.774  -0.619  -0.555
  8 A'    2 A"    9 A'   10 A'   11 A'   12 A'   13 A'   14 A'                 
 -0.537  -0.433  -0.422  -0.403
  3 A"   15 A'   16 A'    4 A"                                                 
 -- Virtual --                   
  0.006   0.051   0.066   0.079   0.085   0.090   0.106   0.141
  5 A"   17 A'   18 A'   19 A'   20 A'    6 A"   21 A'   22 A'                 
  0.142   0.152   0.195   0.221   0.222   0.251   0.265   0.294
  7 A"   23 A'   24 A'   25 A'   26 A'    8 A"   27 A'   28 A'                 
  0.346   0.381   0.395   0.491   0.546   0.581   0.605   0.616
 29 A'   30 A'    9 A"   31 A'   32 A'   33 A'   10 A"   34 A'                 
  0.804   0.828   0.859   0.892   0.911   0.972   1.032   1.093
 35 A'   11 A"   36 A'   12 A"   37 A'   13 A"   38 A'   39 A'                 
  1.130   1.150   1.168   1.236   1.289   1.299   1.368   1.465
 14 A"   40 A'   41 A'   15 A"   42 A'   43 A'   44 A'   45 A'                 
  1.652   1.683   1.812   1.833   1.933   2.266   2.272   2.408
 16 A"   46 A'   17 A"   47 A'   48 A'   49 A'   18 A"   19 A"                 
  2.416   2.530   2.639   2.652   2.885   2.957   3.028   4.244
 50 A'   51 A'   20 A"   52 A'   53 A'   54 A'   55 A'   21 A"                 
  4.330   4.516   7.567  10.327  14.744  14.802  14.920  26.652
 56 A'   57 A'   58 A'   59 A'   22 A"   60 A'   61 A'   23 A"                 
 26.712  27.095  36.682 166.190 219.167
 62 A'   63 A'   64 A'   65 A'   66 A'                                         

 Occupation and symmetry of molecular orbitals

 Point group: Cs (2 irreducible representations).

                           A'   A"    All 
 ------------------------------------------
 All molecular orbitals:
  - Alpha                  66   23    89  
  - Beta                   66   23    89  
 ------------------------------------------
 Alpha orbitals:
  - Frozen occupied        9    2     11  
  - Active occupied        7    2     9   
  - Active virtual         50   19    69  
  - Frozen virtual         0    0     0   
 ------------------------------------------
 Beta orbitals:
  - Frozen occupied        9    2     11  
  - Active occupied        7    2     9   
  - Active virtual         50   19    69  
  - Frozen virtual         0    0     0   
 ------------------------------------------

 Import integrals:   CPU 0.00 s  wall 0.00 s

 Import integrals:   CPU 6.19 s  wall 1.70 s

 MP2 amplitudes:   CPU 0.14 s  wall 0.13 s

Running a double precision version
           CCSD T amplitudes will be solved using DIIS.

           Start     Size      MaxIter   EConv     TConv     
           3         7         100       1.00e-07  1.00e-05  
 ------------------------------------------------------------------------------
           Energy (a.u.)   Ediff      Tdiff       Comment
 ------------------------------------------------------------------------------
          -855.63936818                           
     1    -855.64394363   4.58e-03   6.72e-01     
     2    -855.66225098   1.83e-02   1.00e-01     
     3    -855.66255330   3.02e-04   4.40e-02     
     4    -855.66474530   2.19e-03   1.27e-02     Switched to DIIS steps.
     5    -855.66556147   8.16e-04   1.22e-02     
     6    -855.66559447   3.30e-05   2.37e-03     
     7    -855.66559643   1.97e-06   1.24e-03     
     8    -855.66560214   5.71e-06   4.35e-04     
     9    -855.66560292   7.82e-07   1.92e-04     
    10    -855.66560307   1.47e-07   6.77e-05     
    11    -855.66560296   1.07e-07   3.27e-05     
    12    -855.66560296   1.33e-09   7.40e-06     
 ------------------------------------------------------------------------------
          -855.66560296                           CCSD T converged.

End of double precision
 SCF energy                 = -855.19961800
 MP2 energy                 = -855.63936818
 CCSD correlation energy     =   -0.46598497
 CCSD total energy           = -855.66560296

 CCSD  T1^2 = 0.0120  T2^2 = 0.2180  Leading amplitudes:

 Amplitude    Orbitals with energies
  0.0395       4 (A") A                  ->    5 (A") A                   
              -0.4033                          0.0056                     
  0.0395       4 (A") B                  ->    5 (A") B                   
              -0.4033                          0.0056                     
 -0.0214       16 (A') A                 ->    26 (A') A                  
              -0.4216                          0.2222                     
 -0.0214       16 (A') B                 ->    26 (A') B                  
              -0.4216                          0.2222                     

 Amplitude    Orbitals with energies
 -0.0966       4 (A") A      4 (A") B    ->    5 (A") A      5 (A") B     
              -0.4033       -0.4033            0.0056        0.0056       
  0.0966       4 (A") A      4 (A") B    ->    5 (A") B      5 (A") A     
              -0.4033       -0.4033            0.0056        0.0056       
  0.0966       4 (A") B      4 (A") A    ->    5 (A") A      5 (A") B     
              -0.4033       -0.4033            0.0056        0.0056       
 -0.0966       4 (A") B      4 (A") A    ->    5 (A") B      5 (A") A     
              -0.4033       -0.4033            0.0056        0.0056       

 Computing CCSD intemediates for later calculations in double precision
 Finished.

Running a double precision version
           CCSD Lambda amplitudes will be solved using DIIS.
           Start     Size      MaxIter   EConv     LConv     
           3         7         100       1.00e-07  1.00e-05  
 ------------------------------------------------------------------------------
            Enorm      Ldiff       Comment
 ------------------------------------------------------------------------------
     1     4.98e-02   3.93e-02     
     2     1.20e-02   5.48e-03     
     3     5.59e-03   2.47e-03     
     4     2.96e-03   1.37e-03     Switched to DIIS steps.
     5     1.06e-03   7.36e-04     
     6     4.67e-04   2.33e-04     
     7     1.83e-04   6.34e-05     
     8     7.30e-05   4.52e-06     
     9     2.66e-05   1.08e-06     
    10     1.12e-05   6.66e-07     
    11     4.04e-06   1.55e-08     
    12     2.15e-06   1.09e-07     
    13     1.12e-06   7.32e-08     
    14     5.12e-07   7.35e-09     
    15     2.37e-07   2.90e-08     
    16     9.87e-08   4.28e-09     
 ------------------------------------------------------------------------------
                                   CCSD Lambda converged.

 Computing density matrices in double precision...
           Orbital response amplitudes will be solved using DIIS.
           Start     Size      MaxIter   EConv     LConv     
           3         7         100       1.00e-06  1.00e-06  
 ------------------------------------------------------------------------------
            Enorm      Ldiff       Comment
 ------------------------------------------------------------------------------
     1     6.54e-02   8.77e-03     
     2     3.84e-02   2.53e-03     
     3     5.60e-02   6.60e-03     
     4     9.90e-03   1.35e-02     Switched to DIIS steps.
     5     1.91e-03   3.38e-03     
     6     8.19e-04   2.65e-04     
     7     2.82e-04   6.33e-05     
     8     6.34e-05   3.83e-05     
     9     1.46e-05   6.48e-06     
    10     2.86e-06   2.05e-06     
    11     9.91e-07   1.65e-07     
 ------------------------------------------------------------------------------
                                   Orbital response converged.

 Computing density matrices... Done.
 CCSD calculation:   CPU 60.60 s  wall 17.58 s

 Transferring MO TPDM to AO TPDM
 Transferring g2_o1o1o1o1
 Transferring g2_o1o1o1v1
 Transferring g2_o1o1v1v1
 Transferring g2_o1v1o1v1
 Transferring g2_o1v1v1v1
 Transferring g2_v1v1v1v1
 Adding separable TPDM
 Computing TPDM gradient
 --------------------------------------------------------
 2e gradient
  Atom          X               Y               Z
 --------------------------------------------------------
    1        -20.433704       -3.261237        0.000000  
    2         -0.057532       -3.818763       -0.000000  
    3          3.018531       12.191593       -0.000000  
    4         17.472705       -5.111594       -0.000000  
 --------------------------------------------------------
 --------------------------------------------------------
 Final gradient
  Atom          X               Y               Z
 --------------------------------------------------------
    1        -20.433704       -3.261237        0.000000  
    2         -0.057532       -3.818763       -0.000000  
    3          3.018531       12.191593       -0.000000  
    4         17.472705       -5.111594       -0.000000  
 --------------------------------------------------------
 Analytic gradient from two-electron contribution:   CPU 51.54 s  wall 15.84 s

 Total ccman2 time:   CPU 122.97 s  wall 36.71 s


 --------------------------------------------------------------
             Orbital Energies (a.u.) and Symmetries
 --------------------------------------------------------------

 Alpha MOs, Restricted
 -- Occupied --                  
-104.87  -80.02  -15.65  -10.59   -8.06   -8.06   -7.56   -5.45
  1 A'    2 A'    3 A'    4 A'    5 A'    6 A'    7 A'    8 A'                 
 -5.449  -8.059  -5.450  -1.236  -1.037  -0.774  -0.619  -0.555
  9 A'    1 A"    2 A"   10 A'   11 A'   12 A'   13 A'   14 A'                 
 -0.433  -0.422  -0.537  -0.403
 15 A'   16 A'    3 A"    4 A"                                                 
 -- Virtual --                   
  0.051   0.066   0.079   0.085   0.106   0.141   0.152   0.195
 17 A'   18 A'   19 A'   20 A'   21 A'   22 A'   23 A'   24 A'                 
  0.221   0.222   0.265   0.294   0.346   0.381   0.491   0.546
 25 A'   26 A'   27 A'   28 A'   29 A'   30 A'   31 A'   32 A'                 
  0.581   0.616   0.804   0.859   0.911   1.032   1.093   1.150
 33 A'   34 A'   35 A'   36 A'   37 A'   38 A'   39 A'   40 A'                 
  1.168   1.289   1.299   1.368   1.465   1.683   1.833   1.933
 41 A'   42 A'   43 A'   44 A'   45 A'   46 A'   47 A'   48 A'                 
  2.266   2.416   2.530   2.652   2.885   2.957   3.028   4.330
 49 A'   50 A'   51 A'   52 A'   53 A'   54 A'   55 A'   56 A'                 
  4.516   7.567  10.327  14.802  14.920  26.712  27.095  36.682
 57 A'   58 A'   59 A'   60 A'   61 A'   62 A'   63 A'   64 A'                 
166.190 219.167   0.006   0.090   0.142   0.251   0.395   0.605
 65 A'   66 A'    5 A"    6 A"    7 A"    8 A"    9 A"   10 A"                 
  0.828   0.892   0.972   1.130   1.236   1.652   1.812   2.272
 11 A"   12 A"   13 A"   14 A"   15 A"   16 A"   17 A"   18 A"                 
  2.408   2.639   4.244  14.744  26.652
 19 A"   20 A"   21 A"   22 A"   23 A"                                         

 Beta MOs, Restricted
 -- Occupied --                  
-104.87  -80.02  -15.65  -10.59   -8.06   -8.06   -7.56   -5.45
  1 A'    2 A'    3 A'    4 A'    5 A'    6 A'    7 A'    8 A'                 
 -5.449  -8.059  -5.450  -1.236  -1.037  -0.774  -0.619  -0.555
  9 A'    1 A"    2 A"   10 A'   11 A'   12 A'   13 A'   14 A'                 
 -0.433  -0.422  -0.537  -0.403
 15 A'   16 A'    3 A"    4 A"                                                 
 -- Virtual --                   
  0.051   0.066   0.079   0.085   0.106   0.141   0.152   0.195
 17 A'   18 A'   19 A'   20 A'   21 A'   22 A'   23 A'   24 A'                 
  0.221   0.222   0.265   0.294   0.346   0.381   0.491   0.546
 25 A'   26 A'   27 A'   28 A'   29 A'   30 A'   31 A'   32 A'                 
  0.581   0.616   0.804   0.859   0.911   1.032   1.093   1.150
 33 A'   34 A'   35 A'   36 A'   37 A'   38 A'   39 A'   40 A'                 
  1.168   1.289   1.299   1.368   1.465   1.683   1.833   1.933
 41 A'   42 A'   43 A'   44 A'   45 A'   46 A'   47 A'   48 A'                 
  2.266   2.416   2.530   2.652   2.885   2.957   3.028   4.330
 49 A'   50 A'   51 A'   52 A'   53 A'   54 A'   55 A'   56 A'                 
  4.516   7.567  10.327  14.802  14.920  26.712  27.095  36.682
 57 A'   58 A'   59 A'   60 A'   61 A'   62 A'   63 A'   64 A'                 
166.190 219.167   0.006   0.090   0.142   0.251   0.395   0.605
 65 A'   66 A'    5 A"    6 A"    7 A"    8 A"    9 A"   10 A"                 
  0.828   0.892   0.972   1.130   1.236   1.652   1.812   2.272
 11 A"   12 A"   13 A"   14 A"   15 A"   16 A"   17 A"   18 A"                 
  2.408   2.639   4.244  14.744  26.652
 19 A"   20 A"   21 A"   22 A"   23 A"                                         
 --------------------------------------------------------------

          Ground-State Mulliken Net Atomic Charges

     Atom                 Charge (a.u.)
  ----------------------------------------
      1 P                     0.323808
      2 H                    -0.084754
      3 N                    -0.192725
      4 Cl                   -0.046328
  ----------------------------------------
  Sum of atomic charges =    -0.000000

 -----------------------------------------------------------------
                    Cartesian Multipole Moments
 -----------------------------------------------------------------
    Charge (ESU x 10^10)
                -0.0000
    Dipole Moment (Debye)
         X       1.4165      Y       1.8359      Z       0.0000
       Tot       2.3188
    Quadrupole Moments (Debye-Ang)
        XX     -30.1288     XY       1.0215     YY     -33.7881
        XZ      -0.0000     YZ      -0.0000     ZZ     -31.2284
    Octopole Moments (Debye-Ang^2)
       XXX      -9.8998    XXY       4.8227    XYY      -1.5283
       YYY       2.7739    XXZ       0.0000    XYZ      -0.0000
       YYZ       0.0000    XZZ      -0.6123    YZZ       0.6584
       ZZZ       0.0000
    Hexadecapole Moments (Debye-Ang^3)
      XXXX    -366.9768   XXXY       1.3112   XXYY     -71.6321
      XYYY      -0.1575   YYYY     -78.6677   XXXZ      -0.0000
      XXYZ      -0.0000   XYYZ      -0.0000   YYYZ      -0.0000
      XXZZ     -68.2699   XYZZ       0.8758   YYZZ     -18.8105
      XZZZ      -0.0000   YZZZ      -0.0000   ZZZZ     -38.4284
 -----------------------------------------------------------------
 DrvMan completing analytic gradient of the correlated energy
 Correlated dipole moment
            1
    1   0.5573036
    2   0.7222802
    3   0.0000000
 Energy read as -855.665602961
 Full Analytical Gradient: (in a.u., or Hartree/Bohr)
             1             2             3             4
    1    0.00149936   -0.00033132    0.00520410   -0.00637214
    2   -0.00508554    0.00490089   -0.00151474    0.00169939
    3   -0.00000000    0.00000000   -0.00000000    0.00000000
 Gradient time:  CPU 0.79 s  wall 0.81 s
 Geometry Optimization Parameters
   NAtoms,    NIC,     NZ,  NCons,   NDum,   NFix, NCnnct, MaxDiis
        4      14       4       0       0       0       0       0


** GEOMETRY OPTIMIZATION IN DELOCALIZED INTERNAL COORDINATES **
   Searching for a Minimum

   Optimization Cycle:   1

                       Coordinates (Angstroms)
     ATOM                X               Y               Z
      1  P         1.4989264906    0.0841965118    0.0000000000
      2  H         1.1132148159    1.4794487600    0.0000000000
      3  N         0.1067829450   -0.6932239300    0.0000000000
      4  Cl       -1.4320348700    0.1241277102    0.0000000000
   Point Group: cs    Number of degrees of freedom:     5


   Energy is   -855.665602961


 Attempting to Generate Delocalized Internal Coordinates

  5 Hessian modes will be used to form the next step
  Hessian Eigenvalues:
     0.160000    0.193935    0.250000    0.312333    0.522951

 Minimum Search - Taking Simple RFO Step
 Searching for Lamda that Minimizes Along All modes
 Value Taken    Lamda =  -0.00039478
 Step Taken.  Stepsize is  0.041285

                             Maximum     Tolerance    Cnvgd?
         Gradient           0.006059      0.000300      NO
         Displacement       0.027516      0.001200      NO
         Energy change     *********      0.000001      NO


 New Cartesian Coordinates Obtained by Inverse Iteration

 Displacement from previous Coordinates is:  0.083369
 ----------------------------------------------------------------
             Standard Nuclear Orientation (Angstroms)
    I     Atom           X                Y                Z
 ----------------------------------------------------------------
    1      P       1.4976760676     0.0874885131     0.0000000000
    2      H       1.0865459630     1.4617917177     0.0000000000
    3      N       0.1095871225    -0.6952362536     0.0000000000
    4      Cl     -1.4069197716     0.1405050748     0.0000000000
 ----------------------------------------------------------------
 Molecular Point Group                 Cs    NOp =  2
 Largest Abelian Subgroup              Cs    NOp =  2
 Nuclear Repulsion Energy =   127.9704534166 hartrees
 There are       20 alpha and       20 beta electrons
 Applying Cartesian multipole field
    Component          Value
    ---------          -----
     (2,0,0)        1.00000E-11
     (0,2,0)        2.00000E-11
     (0,0,2)       -3.00000E-11
 Nucleus-field energy     =     0.0000000029 hartrees
 Requested basis set is 6-311++G(d,p)
 There are 37 shells and 89 basis functions
 A cutoff of  1.0D-14 yielded    671 shell pairs
 There are      4020 function pairs (      4308 Cartesian)
 Smallest overlap matrix eigenvalue = 1.73E-03
 Guess MOs from SCF MO coefficient file

 -----------------------------------------------------------------------
  General SCF calculation program by
  Eric Jon Sundstrom, Paul Horn, Yuezhi Mao, Dmitri Zuev, Alec White,
  David Stuck, Shaama M.S., Shane Yost, Joonho Lee, David Small,
  Daniel Levine, Susi Lehtola, Hugh Burton, Evgeny Epifanovsky
 -----------------------------------------------------------------------
 Hartree-Fock
 using 4 threads for integral computing
 -------------------------------------------------------
 OpenMP Integral computing Module                
 Release: version 2.0, May 2017, Q-Chem Inc. Pleasanton 
 -------------------------------------------------------
 A restricted SCF calculation will be
 performed using DIIS
 SCF converges when DIIS error is below 1.0e-08
 ---------------------------------------
  Cycle       Energy         DIIS error
 ---------------------------------------
    1    -855.2000631324      3.59e-04  
    2    -855.2002621787      1.02e-04  
    3    -855.2002887167      5.03e-05  
    4    -855.2002933035      2.56e-05  
    5    -855.2002948299      7.39e-06  
    6    -855.2002950255      2.20e-06  
    7    -855.2002950504      9.74e-07  
    8    -855.2002950549      3.47e-07  
    9    -855.2002950556      1.20e-07  
   10    -855.2002950556      3.27e-08  
   11    -855.2002950556      1.26e-08  
   12    -855.2002950556      5.11e-09  Convergence criterion met
 ---------------------------------------
 SCF time:   CPU 3.06s  wall 1.00s 
 SCF   energy in the final basis set =     -855.2002950556
 Total energy in the final basis set =     -855.2002950556


 ------------------------------------------------------------------------------

   CCMAN2: suite of methods based on coupled cluster
           and equation of motion theories.

   Components:
   * libvmm-1.3-trunk
     by Evgeny Epifanovsky, Ilya Kaliman.
   * libtensor-2.5-trunk
     by Evgeny Epifanovsky, Michael Wormit, Dmitry Zuev, Sam Manzer, 
        Ilya Kaliman.
   * libcc-2.5-trunk
     by Evgeny Epifanovsky, Arik Landau, Tomasz Kus, Kirill Khistyaev, 
        Dmitry Zuev, Prashant Manohar, Xintian Feng, Anna Krylov, 
        Matthew Goldey, Alec White, Thomas Jagau, Kaushik Nanda, 
        Anastasia Gunina, Alexander Kunitsa, Joonho Lee.

   CCMAN original authors:
   Anna I. Krylov, C. David Sherrill, Steven R. Gwaltney,
   Edward F. C. Byrd (2000)
   Sergey V. Levchenko, Lyudmila V. Slipchenko, Tao Wang,
   Ana-Maria C. Cristian (2003)
   Piotr A. Pieniazek, C. Melania Oana, Evgeny Epifanovsky (2007)
   Prashant Manohar (2009)

 ------------------------------------------------------------------------------


 Allocating and initializing 30808MB of RAM...
 Calculation will run on 4 cores.


 Alpha MOs, Restricted
 -- Occupied --                  
-104.87  -80.02  -15.65  -10.59   -8.06   -8.06   -8.06   -7.56
  1 A'    2 A'    3 A'    4 A'    5 A'    1 A"    6 A'    7 A'                 
 -5.450  -5.449  -5.448  -1.240  -1.036  -0.776  -0.621  -0.557
  8 A'    2 A"    9 A'   10 A'   11 A'   12 A'   13 A'   14 A'                 
 -0.539  -0.432  -0.423  -0.402
  3 A"   15 A'   16 A'    4 A"                                                 
 -- Virtual --                   
  0.006   0.051   0.067   0.079   0.087   0.090   0.106   0.141
  5 A"   17 A'   18 A'   19 A'   20 A'    6 A"   21 A'   22 A'                 
  0.142   0.153   0.197   0.222   0.225   0.250   0.264   0.294
  7 A"   23 A'   24 A'   25 A'   26 A'    8 A"   27 A'   28 A'                 
  0.345   0.381   0.396   0.492   0.549   0.580   0.604   0.617
 29 A'   30 A'    9 A"   31 A'   32 A'   33 A'   10 A"   34 A'                 
  0.804   0.828   0.856   0.893   0.912   0.972   1.035   1.096
 35 A'   11 A"   36 A'   12 A"   37 A'   13 A"   38 A'   39 A'                 
  1.129   1.152   1.167   1.234   1.288   1.302   1.372   1.465
 14 A"   40 A'   41 A'   15 A"   42 A'   43 A'   44 A'   45 A'                 
  1.657   1.689   1.813   1.829   1.934   2.274   2.278   2.410
 16 A"   46 A'   17 A"   47 A'   48 A'   18 A"   49 A'   19 A"                 
  2.428   2.539   2.640   2.659   2.885   2.962   3.029   4.245
 50 A'   51 A'   20 A"   52 A'   53 A'   54 A'   55 A'   21 A"                 
  4.335   4.518   7.574  10.330  14.745  14.807  14.923  26.653
 56 A'   57 A'   58 A'   59 A'   22 A"   60 A'   61 A'   23 A"                 
 26.718  27.097  36.684 166.198 219.170
 62 A'   63 A'   64 A'   65 A'   66 A'                                         

 Beta MOs, Restricted
 -- Occupied --                  
-104.87  -80.02  -15.65  -10.59   -8.06   -8.06   -8.06   -7.56
  1 A'    2 A'    3 A'    4 A'    5 A'    1 A"    6 A'    7 A'                 
 -5.450  -5.449  -5.448  -1.240  -1.036  -0.776  -0.621  -0.557
  8 A'    2 A"    9 A'   10 A'   11 A'   12 A'   13 A'   14 A'                 
 -0.539  -0.432  -0.423  -0.402
  3 A"   15 A'   16 A'    4 A"                                                 
 -- Virtual --                   
  0.006   0.051   0.067   0.079   0.087   0.090   0.106   0.141
  5 A"   17 A'   18 A'   19 A'   20 A'    6 A"   21 A'   22 A'                 
  0.142   0.153   0.197   0.222   0.225   0.250   0.264   0.294
  7 A"   23 A'   24 A'   25 A'   26 A'    8 A"   27 A'   28 A'                 
  0.345   0.381   0.396   0.492   0.549   0.580   0.604   0.617
 29 A'   30 A'    9 A"   31 A'   32 A'   33 A'   10 A"   34 A'                 
  0.804   0.828   0.856   0.893   0.912   0.972   1.035   1.096
 35 A'   11 A"   36 A'   12 A"   37 A'   13 A"   38 A'   39 A'                 
  1.129   1.152   1.167   1.234   1.288   1.302   1.372   1.465
 14 A"   40 A'   41 A'   15 A"   42 A'   43 A'   44 A'   45 A'                 
  1.657   1.689   1.813   1.829   1.934   2.274   2.278   2.410
 16 A"   46 A'   17 A"   47 A'   48 A'   18 A"   49 A'   19 A"                 
  2.428   2.539   2.640   2.659   2.885   2.962   3.029   4.245
 50 A'   51 A'   20 A"   52 A'   53 A'   54 A'   55 A'   21 A"                 
  4.335   4.518   7.574  10.330  14.745  14.807  14.923  26.653
 56 A'   57 A'   58 A'   59 A'   22 A"   60 A'   61 A'   23 A"                 
 26.718  27.097  36.684 166.198 219.170
 62 A'   63 A'   64 A'   65 A'   66 A'                                         

 Occupation and symmetry of molecular orbitals

 Point group: Cs (2 irreducible representations).

                           A'   A"    All 
 ------------------------------------------
 All molecular orbitals:
  - Alpha                  66   23    89  
  - Beta                   66   23    89  
 ------------------------------------------
 Alpha orbitals:
  - Frozen occupied        9    2     11  
  - Active occupied        7    2     9   
  - Active virtual         50   19    69  
  - Frozen virtual         0    0     0   
 ------------------------------------------
 Beta orbitals:
  - Frozen occupied        9    2     11  
  - Active occupied        7    2     9   
  - Active virtual         50   19    69  
  - Frozen virtual         0    0     0   
 ------------------------------------------

 Import integrals:   CPU 0.00 s  wall 0.00 s

 Import integrals:   CPU 6.11 s  wall 1.61 s

 MP2 amplitudes:   CPU 0.08 s  wall 0.07 s

Running a double precision version
           CCSD T amplitudes will be solved using DIIS.

           Start     Size      MaxIter   EConv     TConv     
           3         7         100       1.00e-07  1.00e-05  
 ------------------------------------------------------------------------------
           Energy (a.u.)   Ediff      Tdiff       Comment
 ------------------------------------------------------------------------------
          -855.63955754                           
     1    -855.64438735   4.83e-03   6.71e-01     
     2    -855.66247105   1.81e-02   9.96e-02     
     3    -855.66281669   3.46e-04   4.36e-02     
     4    -855.66497354   2.16e-03   1.26e-02     Switched to DIIS steps.
     5    -855.66576955   7.96e-04   1.21e-02     
     6    -855.66580052   3.10e-05   2.34e-03     
     7    -855.66580164   1.13e-06   1.20e-03     
     8    -855.66580694   5.30e-06   4.24e-04     
     9    -855.66580761   6.66e-07   1.85e-04     
    10    -855.66580776   1.47e-07   6.55e-05     
    11    -855.66580765   1.02e-07   3.15e-05     
    12    -855.66580765   1.21e-09   7.07e-06     
 ------------------------------------------------------------------------------
          -855.66580765                           CCSD T converged.

End of double precision
 SCF energy                 = -855.20029506
 MP2 energy                 = -855.63955754
 CCSD correlation energy     =   -0.46551260
 CCSD total energy           = -855.66580765

 CCSD  T1^2 = 0.0118  T2^2 = 0.2168  Leading amplitudes:

 Amplitude    Orbitals with energies
  0.0391       4 (A") A                  ->    5 (A") A                   
              -0.4021                          0.0059                     
  0.0391       4 (A") B                  ->    5 (A") B                   
              -0.4021                          0.0059                     
 -0.0209       16 (A') A                 ->    26 (A') A                  
              -0.4232                          0.2250                     
 -0.0209       16 (A') B                 ->    26 (A') B                  
              -0.4232                          0.2250                     

 Amplitude    Orbitals with energies
 -0.0968       4 (A") A      4 (A") B    ->    5 (A") A      5 (A") B     
              -0.4021       -0.4021            0.0059        0.0059       
  0.0968       4 (A") A      4 (A") B    ->    5 (A") B      5 (A") A     
              -0.4021       -0.4021            0.0059        0.0059       
  0.0968       4 (A") B      4 (A") A    ->    5 (A") A      5 (A") B     
              -0.4021       -0.4021            0.0059        0.0059       
 -0.0968       4 (A") B      4 (A") A    ->    5 (A") B      5 (A") A     
              -0.4021       -0.4021            0.0059        0.0059       

 Computing CCSD intemediates for later calculations in double precision
 Finished.

Running a double precision version
           CCSD Lambda amplitudes will be solved using DIIS.
           Start     Size      MaxIter   EConv     LConv     
           3         7         100       1.00e-07  1.00e-05  
 ------------------------------------------------------------------------------
            Enorm      Ldiff       Comment
 ------------------------------------------------------------------------------
     1     4.93e-02   3.90e-02     
     2     1.19e-02   5.42e-03     
     3     5.53e-03   2.43e-03     
     4     2.92e-03   1.34e-03     Switched to DIIS steps.
     5     1.05e-03   7.24e-04     
     6     4.57e-04   2.27e-04     
     7     1.79e-04   6.08e-05     
     8     7.07e-05   3.83e-06     
     9     2.55e-05   1.24e-06     
    10     1.05e-05   7.10e-07     
    11     3.72e-06   3.22e-08     
    12     1.96e-06   1.13e-07     
    13     1.01e-06   7.75e-08     
    14     4.68e-07   1.04e-08     
    15     2.18e-07   2.74e-08     
    16     9.05e-08   4.04e-09     
 ------------------------------------------------------------------------------
                                   CCSD Lambda converged.

 Computing density matrices in double precision...
           Orbital response amplitudes will be solved using DIIS.
           Start     Size      MaxIter   EConv     LConv     
           3         7         100       1.00e-06  1.00e-06  
 ------------------------------------------------------------------------------
            Enorm      Ldiff       Comment
 ------------------------------------------------------------------------------
     1     6.48e-02   8.82e-03     
     2     3.76e-02   2.89e-03     
     3     5.41e-02   6.13e-03     
     4     9.93e-03   1.26e-02     Switched to DIIS steps.
     5     1.90e-03   3.44e-03     
     6     8.12e-04   2.65e-04     
     7     2.76e-04   6.42e-05     
     8     6.15e-05   3.81e-05     
     9     1.45e-05   6.20e-06     
    10     2.77e-06   2.07e-06     
    11     9.79e-07   1.71e-07     
 ------------------------------------------------------------------------------
                                   Orbital response converged.

 Computing density matrices... Done.
 CCSD calculation:   CPU 60.85 s  wall 17.66 s

 Transferring MO TPDM to AO TPDM
 Transferring g2_o1o1o1o1
 Transferring g2_o1o1o1v1
 Transferring g2_o1o1v1v1
 Transferring g2_o1v1o1v1
 Transferring g2_o1v1v1v1
 Transferring g2_v1v1v1v1
 Adding separable TPDM
 Computing TPDM gradient
 --------------------------------------------------------
 2e gradient
  Atom          X               Y               Z
 --------------------------------------------------------
    1        -20.607550       -3.269144       -0.000000  
    2          0.023376       -3.820795       -0.000000  
    3          3.010631       12.462563       -0.000000  
    4         17.573544       -5.372624        0.000000  
 --------------------------------------------------------
 --------------------------------------------------------
 Final gradient
  Atom          X               Y               Z
 --------------------------------------------------------
    1        -20.607550       -3.269144       -0.000000  
    2          0.023376       -3.820795       -0.000000  
    3          3.010631       12.462563       -0.000000  
    4         17.573544       -5.372624        0.000000  
 --------------------------------------------------------
 Analytic gradient from two-electron contribution:   CPU 51.64 s  wall 15.93 s

 Total ccman2 time:   CPU 122.16 s  wall 36.29 s


 --------------------------------------------------------------
             Orbital Energies (a.u.) and Symmetries
 --------------------------------------------------------------

 Alpha MOs, Restricted
 -- Occupied --                  
-104.87  -80.02  -15.65  -10.59   -8.06   -8.06   -7.56   -5.45
  1 A'    2 A'    3 A'    4 A'    5 A'    6 A'    7 A'    8 A'                 
 -5.448  -8.058  -5.449  -1.240  -1.036  -0.776  -0.621  -0.557
  9 A'    1 A"    2 A"   10 A'   11 A'   12 A'   13 A'   14 A'                 
 -0.432  -0.423  -0.539  -0.402
 15 A'   16 A'    3 A"    4 A"                                                 
 -- Virtual --                   
  0.051   0.067   0.079   0.087   0.106   0.141   0.153   0.197
 17 A'   18 A'   19 A'   20 A'   21 A'   22 A'   23 A'   24 A'                 
  0.222   0.225   0.264   0.294   0.345   0.381   0.492   0.549
 25 A'   26 A'   27 A'   28 A'   29 A'   30 A'   31 A'   32 A'                 
  0.580   0.617   0.804   0.856   0.912   1.035   1.096   1.152
 33 A'   34 A'   35 A'   36 A'   37 A'   38 A'   39 A'   40 A'                 
  1.167   1.288   1.302   1.372   1.465   1.689   1.829   1.934
 41 A'   42 A'   43 A'   44 A'   45 A'   46 A'   47 A'   48 A'                 
  2.278   2.428   2.539   2.659   2.885   2.962   3.029   4.335
 49 A'   50 A'   51 A'   52 A'   53 A'   54 A'   55 A'   56 A'                 
  4.518   7.574  10.330  14.807  14.923  26.718  27.097  36.684
 57 A'   58 A'   59 A'   60 A'   61 A'   62 A'   63 A'   64 A'                 
166.198 219.170   0.006   0.090   0.142   0.250   0.396   0.604
 65 A'   66 A'    5 A"    6 A"    7 A"    8 A"    9 A"   10 A"                 
  0.828   0.893   0.972   1.129   1.234   1.657   1.813   2.274
 11 A"   12 A"   13 A"   14 A"   15 A"   16 A"   17 A"   18 A"                 
  2.410   2.640   4.245  14.745  26.653
 19 A"   20 A"   21 A"   22 A"   23 A"                                         

 Beta MOs, Restricted
 -- Occupied --                  
-104.87  -80.02  -15.65  -10.59   -8.06   -8.06   -7.56   -5.45
  1 A'    2 A'    3 A'    4 A'    5 A'    6 A'    7 A'    8 A'                 
 -5.448  -8.058  -5.449  -1.240  -1.036  -0.776  -0.621  -0.557
  9 A'    1 A"    2 A"   10 A'   11 A'   12 A'   13 A'   14 A'                 
 -0.432  -0.423  -0.539  -0.402
 15 A'   16 A'    3 A"    4 A"                                                 
 -- Virtual --                   
  0.051   0.067   0.079   0.087   0.106   0.141   0.153   0.197
 17 A'   18 A'   19 A'   20 A'   21 A'   22 A'   23 A'   24 A'                 
  0.222   0.225   0.264   0.294   0.345   0.381   0.492   0.549
 25 A'   26 A'   27 A'   28 A'   29 A'   30 A'   31 A'   32 A'                 
  0.580   0.617   0.804   0.856   0.912   1.035   1.096   1.152
 33 A'   34 A'   35 A'   36 A'   37 A'   38 A'   39 A'   40 A'                 
  1.167   1.288   1.302   1.372   1.465   1.689   1.829   1.934
 41 A'   42 A'   43 A'   44 A'   45 A'   46 A'   47 A'   48 A'                 
  2.278   2.428   2.539   2.659   2.885   2.962   3.029   4.335
 49 A'   50 A'   51 A'   52 A'   53 A'   54 A'   55 A'   56 A'                 
  4.518   7.574  10.330  14.807  14.923  26.718  27.097  36.684
 57 A'   58 A'   59 A'   60 A'   61 A'   62 A'   63 A'   64 A'                 
166.198 219.170   0.006   0.090   0.142   0.250   0.396   0.604
 65 A'   66 A'    5 A"    6 A"    7 A"    8 A"    9 A"   10 A"                 
  0.828   0.893   0.972   1.129   1.234   1.657   1.813   2.274
 11 A"   12 A"   13 A"   14 A"   15 A"   16 A"   17 A"   18 A"                 
  2.410   2.640   4.245  14.745  26.653
 19 A"   20 A"   21 A"   22 A"   23 A"                                         
 --------------------------------------------------------------

          Ground-State Mulliken Net Atomic Charges

     Atom                 Charge (a.u.)
  ----------------------------------------
      1 P                     0.326166
      2 H                    -0.085843
      3 N                    -0.195693
      4 Cl                   -0.044630
  ----------------------------------------
  Sum of atomic charges =     0.000000

 -----------------------------------------------------------------
                    Cartesian Multipole Moments
 -----------------------------------------------------------------
    Charge (ESU x 10^10)
                 0.0000
    Dipole Moment (Debye)
         X       1.3908      Y       1.8503      Z       0.0000
       Tot       2.3147
    Quadrupole Moments (Debye-Ang)
        XX     -30.2134     XY       1.0096     YY     -33.7245
        XZ      -0.0000     YZ       0.0000     ZZ     -31.1996
    Octopole Moments (Debye-Ang^2)
       XXX     -10.8396    XXY       4.6131    XYY      -1.8217
       YYY       2.2255    XXZ      -0.0000    XYZ      -0.0000
       YYZ       0.0000    XZZ      -0.9392    YZZ       0.4518
       ZZZ       0.0000
    Hexadecapole Moments (Debye-Ang^3)
      XXXX    -362.5150   XXXY       1.9937   XXYY     -70.3202
      XYYY       0.6705   YYYY     -78.5919   XXXZ      -0.0000
      XXYZ       0.0000   XYYZ      -0.0000   YYYZ       0.0000
      XXZZ     -67.2851   XYZZ       1.1608   YYZZ     -18.7849
      XZZZ      -0.0000   YZZZ       0.0000   ZZZZ     -38.3762
 -----------------------------------------------------------------
 DrvMan completing analytic gradient of the correlated energy
 Correlated dipole moment
            1
    1   0.5471892
    2   0.7279619
    3   0.0000000
 Energy read as -855.665807654
 Full Analytical Gradient: (in a.u., or Hartree/Bohr)
             1             2             3             4
    1   -0.00167658   -0.00029992    0.00324814   -0.00127164
    2   -0.00127355    0.00017478    0.00015919    0.00093959
    3    0.00000000   -0.00000000    0.00000000   -0.00000000
 Gradient time:  CPU 0.86 s  wall 0.81 s
 Geometry Optimization Parameters
   NAtoms,    NIC,     NZ,  NCons,   NDum,   NFix, NCnnct, MaxDiis
        4      14       4       0       0       0       0       0

 Cartesian Hessian Update
 Hessian Updated using BFGS Update


** GEOMETRY OPTIMIZATION IN DELOCALIZED INTERNAL COORDINATES **
   Searching for a Minimum

   Optimization Cycle:   2

                       Coordinates (Angstroms)
     ATOM                X               Y               Z
      1  P         1.4976760676    0.0874885131    0.0000000000
      2  H         1.0865459630    1.4617917177    0.0000000000
      3  N         0.1095871225   -0.6952362536    0.0000000000
      4  Cl       -1.4069197716    0.1405050748    0.0000000000
   Point Group: cs    Number of degrees of freedom:     5


   Energy is   -855.665807654

 Hessian Updated using BFGS Update

  5 Hessian modes will be used to form the next step
  Hessian Eigenvalues:
     0.166491    0.182740    0.257118    0.283824    0.556796

 Minimum Search - Taking Simple RFO Step
 Searching for Lamda that Minimizes Along All modes
 Value Taken    Lamda =  -0.00002364
 Step Taken.  Stepsize is  0.008930

                             Maximum     Tolerance    Cnvgd?
         Gradient           0.002565      0.000300      NO
         Displacement       0.007189      0.001200      NO
         Energy change     -0.000205      0.000001      NO


 New Cartesian Coordinates Obtained by Inverse Iteration

 Displacement from previous Coordinates is:  0.012401
 ----------------------------------------------------------------
             Standard Nuclear Orientation (Angstroms)
    I     Atom           X                Y                Z
 ----------------------------------------------------------------
    1      P       1.4970663024     0.0888744149     0.0000000000
    2      H       1.0909466523     1.4631168674     0.0000000000
    3      N       0.1068162163    -0.6946869772     0.0000000000
    4      Cl     -1.4079397895     0.1372447469     0.0000000000
 ----------------------------------------------------------------
 Molecular Point Group                 Cs    NOp =  2
 Largest Abelian Subgroup              Cs    NOp =  2
 Nuclear Repulsion Energy =   127.9815066277 hartrees
 There are       20 alpha and       20 beta electrons
 Applying Cartesian multipole field
    Component          Value
    ---------          -----
     (2,0,0)        1.00000E-11
     (0,2,0)        2.00000E-11
     (0,0,2)       -3.00000E-11
 Nucleus-field energy     =     0.0000000029 hartrees
 Requested basis set is 6-311++G(d,p)
 There are 37 shells and 89 basis functions
 A cutoff of  1.0D-14 yielded    671 shell pairs
 There are      4020 function pairs (      4308 Cartesian)
 Smallest overlap matrix eigenvalue = 1.72E-03
 Guess MOs from SCF MO coefficient file

 -----------------------------------------------------------------------
  General SCF calculation program by
  Eric Jon Sundstrom, Paul Horn, Yuezhi Mao, Dmitri Zuev, Alec White,
  David Stuck, Shaama M.S., Shane Yost, Joonho Lee, David Small,
  Daniel Levine, Susi Lehtola, Hugh Burton, Evgeny Epifanovsky
 -----------------------------------------------------------------------
 Hartree-Fock
 using 4 threads for integral computing
 -------------------------------------------------------
 OpenMP Integral computing Module                
 Release: version 2.0, May 2017, Q-Chem Inc. Pleasanton 
 -------------------------------------------------------
 A restricted SCF calculation will be
 performed using DIIS
 SCF converges when DIIS error is below 1.0e-08
 ---------------------------------------
  Cycle       Energy         DIIS error
 ---------------------------------------
    1    -855.2002467081      8.10e-05  
    2    -855.2002553512      1.98e-05  
    3    -855.2002562874      6.93e-06  
    4    -855.2002564024      3.48e-06  
    5    -855.2002564265      1.54e-06  
    6    -855.2002564332      6.17e-07  
    7    -855.2002564342      2.01e-07  
    8    -855.2002564344      9.15e-08  
    9    -855.2002564344      2.49e-08  
   10    -855.2002564344      5.78e-09  Convergence criterion met
 ---------------------------------------
 SCF time:   CPU 2.55s  wall 1.00s 
 SCF   energy in the final basis set =     -855.2002564344
 Total energy in the final basis set =     -855.2002564344


 ------------------------------------------------------------------------------

   CCMAN2: suite of methods based on coupled cluster
           and equation of motion theories.

   Components:
   * libvmm-1.3-trunk
     by Evgeny Epifanovsky, Ilya Kaliman.
   * libtensor-2.5-trunk
     by Evgeny Epifanovsky, Michael Wormit, Dmitry Zuev, Sam Manzer, 
        Ilya Kaliman.
   * libcc-2.5-trunk
     by Evgeny Epifanovsky, Arik Landau, Tomasz Kus, Kirill Khistyaev, 
        Dmitry Zuev, Prashant Manohar, Xintian Feng, Anna Krylov, 
        Matthew Goldey, Alec White, Thomas Jagau, Kaushik Nanda, 
        Anastasia Gunina, Alexander Kunitsa, Joonho Lee.

   CCMAN original authors:
   Anna I. Krylov, C. David Sherrill, Steven R. Gwaltney,
   Edward F. C. Byrd (2000)
   Sergey V. Levchenko, Lyudmila V. Slipchenko, Tao Wang,
   Ana-Maria C. Cristian (2003)
   Piotr A. Pieniazek, C. Melania Oana, Evgeny Epifanovsky (2007)
   Prashant Manohar (2009)

 ------------------------------------------------------------------------------


 Allocating and initializing 30808MB of RAM...
 Calculation will run on 4 cores.


 Alpha MOs, Restricted
 -- Occupied --                  
-104.87  -80.02  -15.65  -10.59   -8.06   -8.06   -8.06   -7.56
  1 A'    2 A'    3 A'    4 A'    5 A'    1 A"    6 A'    7 A'                 
 -5.449  -5.449  -5.448  -1.241  -1.035  -0.776  -0.622  -0.557
  8 A'    2 A"    9 A'   10 A'   11 A'   12 A'   13 A'   14 A'                 
 -0.539  -0.432  -0.423  -0.401
  3 A"   15 A'   16 A'    4 A"                                                 
 -- Virtual --                   
  0.006   0.051   0.067   0.079   0.087   0.090   0.106   0.141
  5 A"   17 A'   18 A'   19 A'   20 A'    6 A"   21 A'   22 A'                 
  0.142   0.154   0.196   0.223   0.225   0.251   0.264   0.294
  7 A"   23 A'   24 A'   25 A'   26 A'    8 A"   27 A'   28 A'                 
  0.345   0.381   0.396   0.491   0.548   0.581   0.603   0.617
 29 A'   30 A'    9 A"   31 A'   32 A'   33 A'   10 A"   34 A'                 
  0.804   0.828   0.856   0.892   0.912   0.972   1.035   1.097
 35 A'   11 A"   36 A'   12 A"   37 A'   13 A"   38 A'   39 A'                 
  1.129   1.152   1.167   1.234   1.288   1.301   1.374   1.464
 14 A"   40 A'   41 A'   15 A"   42 A'   43 A'   44 A'   45 A'                 
  1.658   1.690   1.813   1.829   1.934   2.275   2.280   2.409
 16 A"   46 A'   17 A"   47 A'   48 A'   18 A"   49 A'   19 A"                 
  2.427   2.542   2.641   2.658   2.885   2.960   3.029   4.245
 50 A'   51 A'   20 A"   52 A'   53 A'   54 A'   55 A'   21 A"                 
  4.335   4.517   7.573  10.331  14.745  14.807  14.921  26.653
 56 A'   57 A'   58 A'   59 A'   22 A"   60 A'   61 A'   23 A"                 
 26.718  27.096  36.683 166.197 219.171
 62 A'   63 A'   64 A'   65 A'   66 A'                                         

 Beta MOs, Restricted
 -- Occupied --                  
-104.87  -80.02  -15.65  -10.59   -8.06   -8.06   -8.06   -7.56
  1 A'    2 A'    3 A'    4 A'    5 A'    1 A"    6 A'    7 A'                 
 -5.449  -5.449  -5.448  -1.241  -1.035  -0.776  -0.622  -0.557
  8 A'    2 A"    9 A'   10 A'   11 A'   12 A'   13 A'   14 A'                 
 -0.539  -0.432  -0.423  -0.401
  3 A"   15 A'   16 A'    4 A"                                                 
 -- Virtual --                   
  0.006   0.051   0.067   0.079   0.087   0.090   0.106   0.141
  5 A"   17 A'   18 A'   19 A'   20 A'    6 A"   21 A'   22 A'                 
  0.142   0.154   0.196   0.223   0.225   0.251   0.264   0.294
  7 A"   23 A'   24 A'   25 A'   26 A'    8 A"   27 A'   28 A'                 
  0.345   0.381   0.396   0.491   0.548   0.581   0.603   0.617
 29 A'   30 A'    9 A"   31 A'   32 A'   33 A'   10 A"   34 A'                 
  0.804   0.828   0.856   0.892   0.912   0.972   1.035   1.097
 35 A'   11 A"   36 A'   12 A"   37 A'   13 A"   38 A'   39 A'                 
  1.129   1.152   1.167   1.234   1.288   1.301   1.374   1.464
 14 A"   40 A'   41 A'   15 A"   42 A'   43 A'   44 A'   45 A'                 
  1.658   1.690   1.813   1.829   1.934   2.275   2.280   2.409
 16 A"   46 A'   17 A"   47 A'   48 A'   18 A"   49 A'   19 A"                 
  2.427   2.542   2.641   2.658   2.885   2.960   3.029   4.245
 50 A'   51 A'   20 A"   52 A'   53 A'   54 A'   55 A'   21 A"                 
  4.335   4.517   7.573  10.331  14.745  14.807  14.921  26.653
 56 A'   57 A'   58 A'   59 A'   22 A"   60 A'   61 A'   23 A"                 
 26.718  27.096  36.683 166.197 219.171
 62 A'   63 A'   64 A'   65 A'   66 A'                                         

 Occupation and symmetry of molecular orbitals

 Point group: Cs (2 irreducible representations).

                           A'   A"    All 
 ------------------------------------------
 All molecular orbitals:
  - Alpha                  66   23    89  
  - Beta                   66   23    89  
 ------------------------------------------
 Alpha orbitals:
  - Frozen occupied        9    2     11  
  - Active occupied        7    2     9   
  - Active virtual         50   19    69  
  - Frozen virtual         0    0     0   
 ------------------------------------------
 Beta orbitals:
  - Frozen occupied        9    2     11  
  - Active occupied        7    2     9   
  - Active virtual         50   19    69  
  - Frozen virtual         0    0     0   
 ------------------------------------------

 Import integrals:   CPU 0.00 s  wall 0.00 s

 Import integrals:   CPU 6.11 s  wall 1.61 s

 MP2 amplitudes:   CPU 0.08 s  wall 0.07 s

Running a double precision version
           CCSD T amplitudes will be solved using DIIS.

           Start     Size      MaxIter   EConv     TConv     
           3         7         100       1.00e-07  1.00e-05  
 ------------------------------------------------------------------------------
           Energy (a.u.)   Ediff      Tdiff       Comment
 ------------------------------------------------------------------------------
          -855.63962301                           
     1    -855.64438702   4.76e-03   6.72e-01     
     2    -855.66249276   1.81e-02   9.97e-02     
     3    -855.66282754   3.35e-04   4.36e-02     
     4    -855.66498579   2.16e-03   1.26e-02     Switched to DIIS steps.
     5    -855.66578293   7.97e-04   1.21e-02     
     6    -855.66581377   3.08e-05   2.34e-03     
     7    -855.66581469   9.28e-07   1.20e-03     
     8    -855.66581995   5.25e-06   4.21e-04     
     9    -855.66582060   6.50e-07   1.84e-04     
    10    -855.66582074   1.45e-07   6.55e-05     
    11    -855.66582064   9.94e-08   3.14e-05     
    12    -855.66582064   1.22e-09   7.05e-06     
 ------------------------------------------------------------------------------
          -855.66582064                           CCSD T converged.

End of double precision
 SCF energy                 = -855.20025643
 MP2 energy                 = -855.63962301
 CCSD correlation energy     =   -0.46556421
 CCSD total energy           = -855.66582064

 CCSD  T1^2 = 0.0118  T2^2 = 0.2169  Leading amplitudes:

 Amplitude    Orbitals with energies
 -0.0391       4 (A") A                  ->    5 (A") A                   
              -0.4014                          0.0057                     
 -0.0391       4 (A") B                  ->    5 (A") B                   
              -0.4014                          0.0057                     
 -0.0203       16 (A') A                 ->    26 (A') A                  
              -0.4230                          0.2250                     
 -0.0203       16 (A') B                 ->    26 (A') B                  
              -0.4230                          0.2250                     

 Amplitude    Orbitals with energies
 -0.0978       4 (A") A      4 (A") B    ->    5 (A") A      5 (A") B     
              -0.4014       -0.4014            0.0057        0.0057       
  0.0978       4 (A") A      4 (A") B    ->    5 (A") B      5 (A") A     
              -0.4014       -0.4014            0.0057        0.0057       
  0.0978       4 (A") B      4 (A") A    ->    5 (A") A      5 (A") B     
              -0.4014       -0.4014            0.0057        0.0057       
 -0.0978       4 (A") B      4 (A") A    ->    5 (A") B      5 (A") A     
              -0.4014       -0.4014            0.0057        0.0057       

 Computing CCSD intemediates for later calculations in double precision
 Finished.

Running a double precision version
           CCSD Lambda amplitudes will be solved using DIIS.
           Start     Size      MaxIter   EConv     LConv     
           3         7         100       1.00e-07  1.00e-05  
 ------------------------------------------------------------------------------
            Enorm      Ldiff       Comment
 ------------------------------------------------------------------------------
     1     4.95e-02   3.90e-02     
     2     1.19e-02   5.43e-03     
     3     5.56e-03   2.44e-03     
     4     2.94e-03   1.35e-03     Switched to DIIS steps.
     5     1.05e-03   7.28e-04     
     6     4.58e-04   2.27e-04     
     7     1.79e-04   6.11e-05     
     8     7.10e-05   3.79e-06     
     9     2.55e-05   1.27e-06     
    10     1.05e-05   7.30e-07     
    11     3.70e-06   4.29e-08     
    12     1.94e-06   1.14e-07     
    13     1.01e-06   7.90e-08     
    14     4.65e-07   1.04e-08     
    15     2.17e-07   2.75e-08     
    16     8.99e-08   4.03e-09     
 ------------------------------------------------------------------------------
                                   CCSD Lambda converged.

 Computing density matrices in double precision...
           Orbital response amplitudes will be solved using DIIS.
           Start     Size      MaxIter   EConv     LConv     
           3         7         100       1.00e-06  1.00e-06  
 ------------------------------------------------------------------------------
            Enorm      Ldiff       Comment
 ------------------------------------------------------------------------------
     1     6.48e-02   8.76e-03     
     2     3.75e-02   2.99e-03     
     3     5.41e-02   6.17e-03     
     4     1.01e-02   1.25e-02     Switched to DIIS steps.
     5     1.92e-03   3.51e-03     
     6     8.27e-04   2.69e-04     
     7     2.78e-04   6.79e-05     
     8     6.17e-05   3.88e-05     
     9     1.45e-05   6.30e-06     
    10     2.76e-06   2.10e-06     
    11     9.80e-07   1.69e-07     
 ------------------------------------------------------------------------------
                                   Orbital response converged.

 Computing density matrices... Done.
 CCSD calculation:   CPU 60.95 s  wall 17.82 s

 Transferring MO TPDM to AO TPDM
 Transferring g2_o1o1o1o1
 Transferring g2_o1o1o1v1
 Transferring g2_o1o1v1v1
 Transferring g2_o1v1o1v1
 Transferring g2_o1v1v1v1
 Transferring g2_v1v1v1v1
 Adding separable TPDM
 Computing TPDM gradient
 --------------------------------------------------------
 2e gradient
  Atom          X               Y               Z
 --------------------------------------------------------
    1        -20.560672       -3.272399       -0.000000  
    2         -0.000827       -3.822816        0.000000  
    3          2.965708       12.454378       -0.000000  
    4         17.595791       -5.359164        0.000000  
 --------------------------------------------------------
 --------------------------------------------------------
 Final gradient
  Atom          X               Y               Z
 --------------------------------------------------------
    1        -20.560672       -3.272399       -0.000000  
    2         -0.000827       -3.822816        0.000000  
    3          2.965708       12.454378       -0.000000  
    4         17.595791       -5.359164        0.000000  
 --------------------------------------------------------
 Analytic gradient from two-electron contribution:   CPU 51.13 s  wall 15.93 s

 Total ccman2 time:   CPU 121.35 s  wall 36.35 s


 --------------------------------------------------------------
             Orbital Energies (a.u.) and Symmetries
 --------------------------------------------------------------

 Alpha MOs, Restricted
 -- Occupied --                  
-104.87  -80.02  -15.65  -10.59   -8.06   -8.06   -7.56   -5.45
  1 A'    2 A'    3 A'    4 A'    5 A'    6 A'    7 A'    8 A'                 
 -5.448  -8.059  -5.449  -1.241  -1.035  -0.776  -0.622  -0.557
  9 A'    1 A"    2 A"   10 A'   11 A'   12 A'   13 A'   14 A'                 
 -0.432  -0.423  -0.539  -0.401
 15 A'   16 A'    3 A"    4 A"                                                 
 -- Virtual --                   
  0.051   0.067   0.079   0.087   0.106   0.141   0.154   0.196
 17 A'   18 A'   19 A'   20 A'   21 A'   22 A'   23 A'   24 A'                 
  0.223   0.225   0.264   0.294   0.345   0.381   0.491   0.548
 25 A'   26 A'   27 A'   28 A'   29 A'   30 A'   31 A'   32 A'                 
  0.581   0.617   0.804   0.856   0.912   1.035   1.097   1.152
 33 A'   34 A'   35 A'   36 A'   37 A'   38 A'   39 A'   40 A'                 
  1.167   1.288   1.301   1.374   1.464   1.690   1.829   1.934
 41 A'   42 A'   43 A'   44 A'   45 A'   46 A'   47 A'   48 A'                 
  2.280   2.427   2.542   2.658   2.885   2.960   3.029   4.335
 49 A'   50 A'   51 A'   52 A'   53 A'   54 A'   55 A'   56 A'                 
  4.517   7.573  10.331  14.807  14.921  26.718  27.096  36.683
 57 A'   58 A'   59 A'   60 A'   61 A'   62 A'   63 A'   64 A'                 
166.197 219.171   0.006   0.090   0.142   0.251   0.396   0.603
 65 A'   66 A'    5 A"    6 A"    7 A"    8 A"    9 A"   10 A"                 
  0.828   0.892   0.972   1.129   1.234   1.658   1.813   2.275
 11 A"   12 A"   13 A"   14 A"   15 A"   16 A"   17 A"   18 A"                 
  2.409   2.641   4.245  14.745  26.653
 19 A"   20 A"   21 A"   22 A"   23 A"                                         

 Beta MOs, Restricted
 -- Occupied --                  
-104.87  -80.02  -15.65  -10.59   -8.06   -8.06   -7.56   -5.45
  1 A'    2 A'    3 A'    4 A'    5 A'    6 A'    7 A'    8 A'                 
 -5.448  -8.059  -5.449  -1.241  -1.035  -0.776  -0.622  -0.557
  9 A'    1 A"    2 A"   10 A'   11 A'   12 A'   13 A'   14 A'                 
 -0.432  -0.423  -0.539  -0.401
 15 A'   16 A'    3 A"    4 A"                                                 
 -- Virtual --                   
  0.051   0.067   0.079   0.087   0.106   0.141   0.154   0.196
 17 A'   18 A'   19 A'   20 A'   21 A'   22 A'   23 A'   24 A'                 
  0.223   0.225   0.264   0.294   0.345   0.381   0.491   0.548
 25 A'   26 A'   27 A'   28 A'   29 A'   30 A'   31 A'   32 A'                 
  0.581   0.617   0.804   0.856   0.912   1.035   1.097   1.152
 33 A'   34 A'   35 A'   36 A'   37 A'   38 A'   39 A'   40 A'                 
  1.167   1.288   1.301   1.374   1.464   1.690   1.829   1.934
 41 A'   42 A'   43 A'   44 A'   45 A'   46 A'   47 A'   48 A'                 
  2.280   2.427   2.542   2.658   2.885   2.960   3.029   4.335
 49 A'   50 A'   51 A'   52 A'   53 A'   54 A'   55 A'   56 A'                 
  4.517   7.573  10.331  14.807  14.921  26.718  27.096  36.683
 57 A'   58 A'   59 A'   60 A'   61 A'   62 A'   63 A'   64 A'                 
166.197 219.171   0.006   0.090   0.142   0.251   0.396   0.603
 65 A'   66 A'    5 A"    6 A"    7 A"    8 A"    9 A"   10 A"                 
  0.828   0.892   0.972   1.129   1.234   1.658   1.813   2.275
 11 A"   12 A"   13 A"   14 A"   15 A"   16 A"   17 A"   18 A"                 
  2.409   2.641   4.245  14.745  26.653
 19 A"   20 A"   21 A"   22 A"   23 A"                                         
 --------------------------------------------------------------

          Ground-State Mulliken Net Atomic Charges

     Atom                 Charge (a.u.)
  ----------------------------------------
      1 P                     0.326203
      2 H                    -0.086007
      3 N                    -0.196078
      4 Cl                   -0.044118
  ----------------------------------------
  Sum of atomic charges =    -0.000000

 -----------------------------------------------------------------
                    Cartesian Multipole Moments
 -----------------------------------------------------------------
    Charge (ESU x 10^10)
                 0.0000
    Dipole Moment (Debye)
         X       1.3759      Y       1.8562      Z      -0.0000
       Tot       2.3106
    Quadrupole Moments (Debye-Ang)
        XX     -30.2256     XY       1.0249     YY     -33.7222
        XZ       0.0000     YZ      -0.0000     ZZ     -31.2016
    Octopole Moments (Debye-Ang^2)
       XXX     -10.8208    XXY       4.6482    XYY      -1.7858
       YYY       2.2978    XXZ      -0.0000    XYZ       0.0000
       YYZ      -0.0000    XZZ      -0.9328    YZZ       0.4791
       ZZZ      -0.0000
    Hexadecapole Moments (Debye-Ang^3)
      XXXX    -362.6507   XXXY       1.7672   XXYY     -70.3463
      XYYY       0.4111   YYYY     -78.5131   XXXZ       0.0000
      XXYZ       0.0000   XYYZ       0.0000   YYYZ      -0.0000
      XXZZ     -67.3260   XYZZ       1.0686   YYZZ     -18.7722
      XZZZ       0.0000   YZZZ      -0.0000   ZZZZ     -38.3926
 -----------------------------------------------------------------
 DrvMan completing analytic gradient of the correlated energy
 Correlated dipole moment
            1
    1   0.5413369
    2   0.7302865
    3  -0.0000000
 Energy read as -855.665820640
 Full Analytical Gradient: (in a.u., or Hartree/Bohr)
             1             2             3             4
    1   -0.00064458    0.00023867    0.00069712   -0.00029121
    2    0.00034180   -0.00026126   -0.00037786    0.00029732
    3    0.00000000   -0.00000000    0.00000000   -0.00000000
 Gradient time:  CPU 0.73 s  wall 0.75 s
 Geometry Optimization Parameters
   NAtoms,    NIC,     NZ,  NCons,   NDum,   NFix, NCnnct, MaxDiis
        4      14       4       0       0       0       0       0

 Cartesian Hessian Update
 Hessian Updated using BFGS Update


** GEOMETRY OPTIMIZATION IN DELOCALIZED INTERNAL COORDINATES **
   Searching for a Minimum

   Optimization Cycle:   3

                       Coordinates (Angstroms)
     ATOM                X               Y               Z
      1  P         1.4970663024    0.0888744149    0.0000000000
      2  H         1.0909466523    1.4631168674    0.0000000000
      3  N         0.1068162163   -0.6946869772    0.0000000000
      4  Cl       -1.4079397895    0.1372447469    0.0000000000
   Point Group: cs    Number of degrees of freedom:     5


   Energy is   -855.665820640

 Hessian Updated using BFGS Update

  5 Hessian modes will be used to form the next step
  Hessian Eigenvalues:
     0.163656    0.207655    0.233355    0.263455    0.533123

 Minimum Search - Taking Simple RFO Step
 Searching for Lamda that Minimizes Along All modes
 Value Taken    Lamda =  -0.00000358
 Step Taken.  Stepsize is  0.004382

                             Maximum     Tolerance    Cnvgd?
         Gradient           0.000560      0.000300      NO
         Displacement       0.002775      0.001200      NO
         Energy change     -0.000013      0.000001      NO


 New Cartesian Coordinates Obtained by Inverse Iteration

 Displacement from previous Coordinates is:  0.003658
 ----------------------------------------------------------------
             Standard Nuclear Orientation (Angstroms)
    I     Atom           X                Y                Z
 ----------------------------------------------------------------
    1      P       1.4981751045     0.0883882154     0.0000000000
    2      H       1.0901771853     1.4627725892     0.0000000000
    3      N       0.1062800759    -0.6936010535     0.0000000000
    4      Cl     -1.4077429842     0.1369893009     0.0000000000
 ----------------------------------------------------------------
 Molecular Point Group                 Cs    NOp =  2
 Largest Abelian Subgroup              Cs    NOp =  2
 Nuclear Repulsion Energy =   127.9789410462 hartrees
 There are       20 alpha and       20 beta electrons
 Applying Cartesian multipole field
    Component          Value
    ---------          -----
     (2,0,0)        1.00000E-11
     (0,2,0)        2.00000E-11
     (0,0,2)       -3.00000E-11
 Nucleus-field energy     =     0.0000000029 hartrees
 Requested basis set is 6-311++G(d,p)
 There are 37 shells and 89 basis functions
 A cutoff of  1.0D-14 yielded    671 shell pairs
 There are      4020 function pairs (      4308 Cartesian)
 Smallest overlap matrix eigenvalue = 1.72E-03
 Guess MOs from SCF MO coefficient file

 -----------------------------------------------------------------------
  General SCF calculation program by
  Eric Jon Sundstrom, Paul Horn, Yuezhi Mao, Dmitri Zuev, Alec White,
  David Stuck, Shaama M.S., Shane Yost, Joonho Lee, David Small,
  Daniel Levine, Susi Lehtola, Hugh Burton, Evgeny Epifanovsky
 -----------------------------------------------------------------------
 Hartree-Fock
 using 4 threads for integral computing
 -------------------------------------------------------
 OpenMP Integral computing Module                
 Release: version 2.0, May 2017, Q-Chem Inc. Pleasanton 
 -------------------------------------------------------
 A restricted SCF calculation will be
 performed using DIIS
 SCF converges when DIIS error is below 1.0e-08
 ---------------------------------------
  Cycle       Energy         DIIS error
 ---------------------------------------
    1    -855.2002302112      3.53e-05  
    2    -855.2002319803      8.83e-06  
    3    -855.2002321779      2.56e-06  
    4    -855.2002322018      1.36e-06  
    5    -855.2002322069      6.76e-07  
    6    -855.2002322088      3.39e-07  
    7    -855.2002322092      9.78e-08  
    8    -855.2002322092      4.23e-08  
    9    -855.2002322093      1.05e-08  
   10    -855.2002322092      2.60e-09  Convergence criterion met
 ---------------------------------------
 SCF time:   CPU 2.55s  wall 1.00s 
 SCF   energy in the final basis set =     -855.2002322092
 Total energy in the final basis set =     -855.2002322092


 ------------------------------------------------------------------------------

   CCMAN2: suite of methods based on coupled cluster
           and equation of motion theories.

   Components:
   * libvmm-1.3-trunk
     by Evgeny Epifanovsky, Ilya Kaliman.
   * libtensor-2.5-trunk
     by Evgeny Epifanovsky, Michael Wormit, Dmitry Zuev, Sam Manzer, 
        Ilya Kaliman.
   * libcc-2.5-trunk
     by Evgeny Epifanovsky, Arik Landau, Tomasz Kus, Kirill Khistyaev, 
        Dmitry Zuev, Prashant Manohar, Xintian Feng, Anna Krylov, 
        Matthew Goldey, Alec White, Thomas Jagau, Kaushik Nanda, 
        Anastasia Gunina, Alexander Kunitsa, Joonho Lee.

   CCMAN original authors:
   Anna I. Krylov, C. David Sherrill, Steven R. Gwaltney,
   Edward F. C. Byrd (2000)
   Sergey V. Levchenko, Lyudmila V. Slipchenko, Tao Wang,
   Ana-Maria C. Cristian (2003)
   Piotr A. Pieniazek, C. Melania Oana, Evgeny Epifanovsky (2007)
   Prashant Manohar (2009)

 ------------------------------------------------------------------------------


 Allocating and initializing 30808MB of RAM...
 Calculation will run on 4 cores.


 Alpha MOs, Restricted
 -- Occupied --                  
-104.87  -80.02  -15.65  -10.59   -8.06   -8.06   -8.06   -7.56
  1 A'    2 A'    3 A'    4 A'    5 A'    1 A"    6 A'    7 A'                 
 -5.449  -5.449  -5.448  -1.241  -1.035  -0.776  -0.622  -0.557
  8 A'    2 A"    9 A'   10 A'   11 A'   12 A'   13 A'   14 A'                 
 -0.539  -0.433  -0.423  -0.401
  3 A"   15 A'   16 A'    4 A"                                                 
 -- Virtual --                   
  0.006   0.051   0.067   0.079   0.087   0.090   0.106   0.141
  5 A"   17 A'   18 A'   19 A'   20 A'    6 A"   21 A'   22 A'                 
  0.142   0.154   0.196   0.223   0.225   0.251   0.264   0.294
  7 A"   23 A'   24 A'   25 A'   26 A'    8 A"   27 A'   28 A'                 
  0.345   0.381   0.396   0.491   0.548   0.581   0.603   0.617
 29 A'   30 A'    9 A"   31 A'   32 A'   33 A'   10 A"   34 A'                 
  0.804   0.828   0.856   0.892   0.912   0.972   1.035   1.097
 35 A'   11 A"   36 A'   12 A"   37 A'   13 A"   38 A'   39 A'                 
  1.129   1.152   1.167   1.234   1.287   1.300   1.375   1.464
 14 A"   40 A'   41 A'   15 A"   42 A'   43 A'   44 A'   45 A'                 
  1.658   1.689   1.813   1.829   1.935   2.275   2.279   2.408
 16 A"   46 A'   17 A"   47 A'   48 A'   18 A"   49 A'   19 A"                 
  2.427   2.543   2.641   2.658   2.885   2.959   3.029   4.245
 50 A'   51 A'   20 A"   52 A'   53 A'   54 A'   55 A'   21 A"                 
  4.335   4.517   7.572  10.331  14.745  14.807  14.920  26.653
 56 A'   57 A'   58 A'   59 A'   22 A"   60 A'   61 A'   23 A"                 
 26.718  27.096  36.683 166.196 219.171
 62 A'   63 A'   64 A'   65 A'   66 A'                                         

 Beta MOs, Restricted
 -- Occupied --                  
-104.87  -80.02  -15.65  -10.59   -8.06   -8.06   -8.06   -7.56
  1 A'    2 A'    3 A'    4 A'    5 A'    1 A"    6 A'    7 A'                 
 -5.449  -5.449  -5.448  -1.241  -1.035  -0.776  -0.622  -0.557
  8 A'    2 A"    9 A'   10 A'   11 A'   12 A'   13 A'   14 A'                 
 -0.539  -0.433  -0.423  -0.401
  3 A"   15 A'   16 A'    4 A"                                                 
 -- Virtual --                   
  0.006   0.051   0.067   0.079   0.087   0.090   0.106   0.141
  5 A"   17 A'   18 A'   19 A'   20 A'    6 A"   21 A'   22 A'                 
  0.142   0.154   0.196   0.223   0.225   0.251   0.264   0.294
  7 A"   23 A'   24 A'   25 A'   26 A'    8 A"   27 A'   28 A'                 
  0.345   0.381   0.396   0.491   0.548   0.581   0.603   0.617
 29 A'   30 A'    9 A"   31 A'   32 A'   33 A'   10 A"   34 A'                 
  0.804   0.828   0.856   0.892   0.912   0.972   1.035   1.097
 35 A'   11 A"   36 A'   12 A"   37 A'   13 A"   38 A'   39 A'                 
  1.129   1.152   1.167   1.234   1.287   1.300   1.375   1.464
 14 A"   40 A'   41 A'   15 A"   42 A'   43 A'   44 A'   45 A'                 
  1.658   1.689   1.813   1.829   1.935   2.275   2.279   2.408
 16 A"   46 A'   17 A"   47 A'   48 A'   18 A"   49 A'   19 A"                 
  2.427   2.543   2.641   2.658   2.885   2.959   3.029   4.245
 50 A'   51 A'   20 A"   52 A'   53 A'   54 A'   55 A'   21 A"                 
  4.335   4.517   7.572  10.331  14.745  14.807  14.920  26.653
 56 A'   57 A'   58 A'   59 A'   22 A"   60 A'   61 A'   23 A"                 
 26.718  27.096  36.683 166.196 219.171
 62 A'   63 A'   64 A'   65 A'   66 A'                                         

 Occupation and symmetry of molecular orbitals

 Point group: Cs (2 irreducible representations).

                           A'   A"    All 
 ------------------------------------------
 All molecular orbitals:
  - Alpha                  66   23    89  
  - Beta                   66   23    89  
 ------------------------------------------
 Alpha orbitals:
  - Frozen occupied        9    2     11  
  - Active occupied        7    2     9   
  - Active virtual         50   19    69  
  - Frozen virtual         0    0     0   
 ------------------------------------------
 Beta orbitals:
  - Frozen occupied        9    2     11  
  - Active occupied        7    2     9   
  - Active virtual         50   19    69  
  - Frozen virtual         0    0     0   
 ------------------------------------------

 Import integrals:   CPU 0.00 s  wall 0.00 s

 Import integrals:   CPU 6.18 s  wall 1.67 s

 MP2 amplitudes:   CPU 0.08 s  wall 0.07 s

Running a double precision version
           CCSD T amplitudes will be solved using DIIS.

           Start     Size      MaxIter   EConv     TConv     
           3         7         100       1.00e-07  1.00e-05  
 ------------------------------------------------------------------------------
           Energy (a.u.)   Ediff      Tdiff       Comment
 ------------------------------------------------------------------------------
          -855.63963250                           
     1    -855.64438747   4.75e-03   6.72e-01     
     2    -855.66249494   1.81e-02   9.97e-02     
     3    -855.66282954   3.35e-04   4.36e-02     
     4    -855.66498786   2.16e-03   1.26e-02     Switched to DIIS steps.
     5    -855.66578478   7.97e-04   1.21e-02     
     6    -855.66581554   3.08e-05   2.34e-03     
     7    -855.66581638   8.36e-07   1.20e-03     
     8    -855.66582159   5.21e-06   4.19e-04     
     9    -855.66582223   6.44e-07   1.84e-04     
    10    -855.66582237   1.44e-07   6.55e-05     
    11    -855.66582228   9.85e-08   3.14e-05     
    12    -855.66582228   1.10e-09   7.05e-06     
 ------------------------------------------------------------------------------
          -855.66582228                           CCSD T converged.

End of double precision
 SCF energy                 = -855.20023221
 MP2 energy                 = -855.63963250
 CCSD correlation energy     =   -0.46559007
 CCSD total energy           = -855.66582228

 CCSD  T1^2 = 0.0117  T2^2 = 0.2169  Leading amplitudes:

 Amplitude    Orbitals with energies
 -0.0390       4 (A") A                  ->    5 (A") A                   
              -0.4011                          0.0057                     
 -0.0390       4 (A") B                  ->    5 (A") B                   
              -0.4011                          0.0057                     
 -0.0204       16 (A') A                 ->    26 (A') A                  
              -0.4228                          0.2250                     
 -0.0204       16 (A') B                 ->    26 (A') B                  
              -0.4228                          0.2250                     

 Amplitude    Orbitals with energies
 -0.0981       4 (A") A      4 (A") B    ->    5 (A") A      5 (A") B     
              -0.4011       -0.4011            0.0057        0.0057       
  0.0981       4 (A") A      4 (A") B    ->    5 (A") B      5 (A") A     
              -0.4011       -0.4011            0.0057        0.0057       
  0.0981       4 (A") B      4 (A") A    ->    5 (A") A      5 (A") B     
              -0.4011       -0.4011            0.0057        0.0057       
 -0.0981       4 (A") B      4 (A") A    ->    5 (A") B      5 (A") A     
              -0.4011       -0.4011            0.0057        0.0057       

 Computing CCSD intemediates for later calculations in double precision
 Finished.

Running a double precision version
           CCSD Lambda amplitudes will be solved using DIIS.
           Start     Size      MaxIter   EConv     LConv     
           3         7         100       1.00e-07  1.00e-05  
 ------------------------------------------------------------------------------
            Enorm      Ldiff       Comment
 ------------------------------------------------------------------------------
     1     4.95e-02   3.90e-02     
     2     1.19e-02   5.43e-03     
     3     5.56e-03   2.44e-03     
     4     2.94e-03   1.34e-03     Switched to DIIS steps.
     5     1.05e-03   7.28e-04     
     6     4.58e-04   2.27e-04     
     7     1.79e-04   6.10e-05     
     8     7.10e-05   3.73e-06     
     9     2.55e-05   1.29e-06     
    10     1.05e-05   7.41e-07     
    11     3.73e-06   4.76e-08     
    12     1.96e-06   1.15e-07     
    13     1.01e-06   7.92e-08     
    14     4.66e-07   9.99e-09     
    15     2.17e-07   2.74e-08     
    16     9.01e-08   3.96e-09     
 ------------------------------------------------------------------------------
                                   CCSD Lambda converged.

 Computing density matrices in double precision...
           Orbital response amplitudes will be solved using DIIS.
           Start     Size      MaxIter   EConv     LConv     
           3         7         100       1.00e-06  1.00e-06  
 ------------------------------------------------------------------------------
            Enorm      Ldiff       Comment
 ------------------------------------------------------------------------------
     1     6.48e-02   8.73e-03     
     2     3.75e-02   3.03e-03     
     3     5.41e-02   6.21e-03     
     4     1.01e-02   1.25e-02     Switched to DIIS steps.
     5     1.94e-03   3.53e-03     
     6     8.34e-04   2.70e-04     
     7     2.79e-04   6.93e-05     
     8     6.19e-05   3.92e-05     
     9     1.46e-05   6.33e-06     
    10     2.77e-06   2.11e-06     
    11     9.83e-07   1.70e-07     
 ------------------------------------------------------------------------------
                                   Orbital response converged.

 Computing density matrices... Done.
 CCSD calculation:   CPU 60.34 s  wall 17.54 s

 Transferring MO TPDM to AO TPDM
 Transferring g2_o1o1o1o1
 Transferring g2_o1o1o1v1
 Transferring g2_o1o1v1v1
 Transferring g2_o1v1o1v1
 Transferring g2_o1v1v1v1
 Transferring g2_v1v1v1v1
 Adding separable TPDM
 Computing TPDM gradient
 --------------------------------------------------------
 2e gradient
  Atom          X               Y               Z
 --------------------------------------------------------
    1        -20.570931       -3.245530        0.000000  
    2          0.010118       -3.820644       -0.000000  
    3          2.955897       12.427486       -0.000000  
    4         17.604916       -5.361312        0.000000  
 --------------------------------------------------------
 --------------------------------------------------------
 Final gradient
  Atom          X               Y               Z
 --------------------------------------------------------
    1        -20.570931       -3.245530        0.000000  
    2          0.010118       -3.820644       -0.000000  
    3          2.955897       12.427486       -0.000000  
    4         17.604916       -5.361312        0.000000  
 --------------------------------------------------------
 Analytic gradient from two-electron contribution:   CPU 51.79 s  wall 16.48 s

 Total ccman2 time:   CPU 121.67 s  wall 36.75 s


 --------------------------------------------------------------
             Orbital Energies (a.u.) and Symmetries
 --------------------------------------------------------------

 Alpha MOs, Restricted
 -- Occupied --                  
-104.87  -80.02  -15.65  -10.59   -8.06   -8.06   -7.56   -5.45
  1 A'    2 A'    3 A'    4 A'    5 A'    6 A'    7 A'    8 A'                 
 -5.448  -8.059  -5.449  -1.241  -1.035  -0.776  -0.622  -0.557
  9 A'    1 A"    2 A"   10 A'   11 A'   12 A'   13 A'   14 A'                 
 -0.433  -0.423  -0.539  -0.401
 15 A'   16 A'    3 A"    4 A"                                                 
 -- Virtual --                   
  0.051   0.067   0.079   0.087   0.106   0.141   0.154   0.196
 17 A'   18 A'   19 A'   20 A'   21 A'   22 A'   23 A'   24 A'                 
  0.223   0.225   0.264   0.294   0.345   0.381   0.491   0.548
 25 A'   26 A'   27 A'   28 A'   29 A'   30 A'   31 A'   32 A'                 
  0.581   0.617   0.804   0.856   0.912   1.035   1.097   1.152
 33 A'   34 A'   35 A'   36 A'   37 A'   38 A'   39 A'   40 A'                 
  1.167   1.287   1.300   1.375   1.464   1.689   1.829   1.935
 41 A'   42 A'   43 A'   44 A'   45 A'   46 A'   47 A'   48 A'                 
  2.279   2.427   2.543   2.658   2.885   2.959   3.029   4.335
 49 A'   50 A'   51 A'   52 A'   53 A'   54 A'   55 A'   56 A'                 
  4.517   7.572  10.331  14.807  14.920  26.718  27.096  36.683
 57 A'   58 A'   59 A'   60 A'   61 A'   62 A'   63 A'   64 A'                 
166.196 219.171   0.006   0.090   0.142   0.251   0.396   0.603
 65 A'   66 A'    5 A"    6 A"    7 A"    8 A"    9 A"   10 A"                 
  0.828   0.892   0.972   1.129   1.234   1.658   1.813   2.275
 11 A"   12 A"   13 A"   14 A"   15 A"   16 A"   17 A"   18 A"                 
  2.408   2.641   4.245  14.745  26.653
 19 A"   20 A"   21 A"   22 A"   23 A"                                         

 Beta MOs, Restricted
 -- Occupied --                  
-104.87  -80.02  -15.65  -10.59   -8.06   -8.06   -7.56   -5.45
  1 A'    2 A'    3 A'    4 A'    5 A'    6 A'    7 A'    8 A'                 
 -5.448  -8.059  -5.449  -1.241  -1.035  -0.776  -0.622  -0.557
  9 A'    1 A"    2 A"   10 A'   11 A'   12 A'   13 A'   14 A'                 
 -0.433  -0.423  -0.539  -0.401
 15 A'   16 A'    3 A"    4 A"                                                 
 -- Virtual --                   
  0.051   0.067   0.079   0.087   0.106   0.141   0.154   0.196
 17 A'   18 A'   19 A'   20 A'   21 A'   22 A'   23 A'   24 A'                 
  0.223   0.225   0.264   0.294   0.345   0.381   0.491   0.548
 25 A'   26 A'   27 A'   28 A'   29 A'   30 A'   31 A'   32 A'                 
  0.581   0.617   0.804   0.856   0.912   1.035   1.097   1.152
 33 A'   34 A'   35 A'   36 A'   37 A'   38 A'   39 A'   40 A'                 
  1.167   1.287   1.300   1.375   1.464   1.689   1.829   1.935
 41 A'   42 A'   43 A'   44 A'   45 A'   46 A'   47 A'   48 A'                 
  2.279   2.427   2.543   2.658   2.885   2.959   3.029   4.335
 49 A'   50 A'   51 A'   52 A'   53 A'   54 A'   55 A'   56 A'                 
  4.517   7.572  10.331  14.807  14.920  26.718  27.096  36.683
 57 A'   58 A'   59 A'   60 A'   61 A'   62 A'   63 A'   64 A'                 
166.196 219.171   0.006   0.090   0.142   0.251   0.396   0.603
 65 A'   66 A'    5 A"    6 A"    7 A"    8 A"    9 A"   10 A"                 
  0.828   0.892   0.972   1.129   1.234   1.658   1.813   2.275
 11 A"   12 A"   13 A"   14 A"   15 A"   16 A"   17 A"   18 A"                 
  2.408   2.641   4.245  14.745  26.653
 19 A"   20 A"   21 A"   22 A"   23 A"                                         
 --------------------------------------------------------------

          Ground-State Mulliken Net Atomic Charges

     Atom                 Charge (a.u.)
  ----------------------------------------
      1 P                     0.325964
      2 H                    -0.086184
      3 N                    -0.195918
      4 Cl                   -0.043863
  ----------------------------------------
  Sum of atomic charges =    -0.000000

 -----------------------------------------------------------------
                    Cartesian Multipole Moments
 -----------------------------------------------------------------
    Charge (ESU x 10^10)
                -0.0000
    Dipole Moment (Debye)
         X       1.3751      Y       1.8523      Z      -0.0000
       Tot       2.3069
    Quadrupole Moments (Debye-Ang)
        XX     -30.2068     XY       1.0193     YY     -33.7287
        XZ      -0.0000     YZ      -0.0000     ZZ     -31.2037
    Octopole Moments (Debye-Ang^2)
       XXX     -10.8409    XXY       4.6403    XYY      -1.8041
       YYY       2.2940    XXZ      -0.0000    XYZ      -0.0000
       YYZ      -0.0000    XZZ      -0.9533    YZZ       0.4789
       ZZZ      -0.0000
    Hexadecapole Moments (Debye-Ang^3)
      XXXX    -362.6873   XXXY       1.7685   XXYY     -70.3806
      XYYY       0.3974   YYYY     -78.4783   XXXZ      -0.0000
      XXYZ      -0.0000   XYYZ      -0.0000   YYYZ      -0.0000
      XXZZ     -67.3532   XYZZ       1.0655   YYZZ     -18.7678
      XZZZ      -0.0000   YZZZ      -0.0000   ZZZZ     -38.4016
 -----------------------------------------------------------------
 DrvMan completing analytic gradient of the correlated energy
 Correlated dipole moment
            1
    1   0.5409877
    2   0.7287511
    3  -0.0000000
 Energy read as -855.665822275
 Full Analytical Gradient: (in a.u., or Hartree/Bohr)
             1             2             3             4
    1    0.00024094   -0.00003089   -0.00011665   -0.00009341
    2    0.00014333   -0.00008390   -0.00010743    0.00004800
    3   -0.00000000    0.00000000    0.00000000   -0.00000000
 Gradient time:  CPU 0.85 s  wall 0.81 s
 Geometry Optimization Parameters
   NAtoms,    NIC,     NZ,  NCons,   NDum,   NFix, NCnnct, MaxDiis
        4      14       4       0       0       0       0       0

 Cartesian Hessian Update
 Hessian Updated using BFGS Update


** GEOMETRY OPTIMIZATION IN DELOCALIZED INTERNAL COORDINATES **
   Searching for a Minimum

   Optimization Cycle:   4

                       Coordinates (Angstroms)
     ATOM                X               Y               Z
      1  P         1.4981751045    0.0883882154    0.0000000000
      2  H         1.0901771853    1.4627725892    0.0000000000
      3  N         0.1062800759   -0.6936010535    0.0000000000
      4  Cl       -1.4077429842    0.1369893009    0.0000000000
   Point Group: cs    Number of degrees of freedom:     5


   Energy is   -855.665822275

 Hessian Updated using BFGS Update

  5 Hessian modes will be used to form the next step
  Hessian Eigenvalues:
     0.172719    0.187319    0.244289    0.270685    0.566095

 Minimum Search - Taking Simple RFO Step
 Searching for Lamda that Minimizes Along All modes
 Value Taken    Lamda =   0.00000000
 Step Taken.  Stepsize is  0.000928

                             Maximum     Tolerance    Cnvgd?
         Gradient           0.000194      0.000300     YES
         Displacement       0.000615      0.001200     YES
         Energy change     -0.000002      0.000001      NO


                       Distance Matrix (Angstroms)
             P (  1)   H (  2)   N (  3)
   H (  2)  1.433665
   N (  3)  1.596521  2.370232
   Cl(  4)  2.906324  2.827951  1.726889

 Final energy is   -855.66582227506012     


 ******************************
 **  OPTIMIZATION CONVERGED  **
 ******************************

                       Coordinates (Angstroms)
     ATOM                X               Y               Z
      1  P         1.4981751045    0.0883882154    0.0000000000
      2  H         1.0901771853    1.4627725892    0.0000000000
      3  N         0.1062800759   -0.6936010535    0.0000000000
      4  Cl       -1.4077429842    0.1369893009    0.0000000000

Z-matrix Print:
$molecule
0 1
P 
H  1 1.433665
N  1 1.596521 2 102.794008
Cl 3 1.726889 1 121.922920 2 -0.000000 0
$end


 --------------------------------------------------------------
             Orbital Energies (a.u.) and Symmetries
 --------------------------------------------------------------

 Alpha MOs, Restricted
 -- Occupied --                  
-104.87  -80.02  -15.65  -10.59   -8.06   -8.06   -7.56   -5.45
  1 A'    2 A'    3 A'    4 A'    5 A'    6 A'    7 A'    8 A'                 
 -5.448  -8.059  -5.449  -1.241  -1.035  -0.776  -0.622  -0.557
  9 A'    1 A"    2 A"   10 A'   11 A'   12 A'   13 A'   14 A'                 
 -0.433  -0.423  -0.539  -0.401
 15 A'   16 A'    3 A"    4 A"                                                 
 -- Virtual --                   
  0.051   0.067   0.079   0.087   0.106   0.141   0.154   0.196
 17 A'   18 A'   19 A'   20 A'   21 A'   22 A'   23 A'   24 A'                 
  0.223   0.225   0.264   0.294   0.345   0.381   0.491   0.548
 25 A'   26 A'   27 A'   28 A'   29 A'   30 A'   31 A'   32 A'                 
  0.581   0.617   0.804   0.856   0.912   1.035   1.097   1.152
 33 A'   34 A'   35 A'   36 A'   37 A'   38 A'   39 A'   40 A'                 
  1.167   1.287   1.300   1.375   1.464   1.689   1.829   1.935
 41 A'   42 A'   43 A'   44 A'   45 A'   46 A'   47 A'   48 A'                 
  2.279   2.427   2.543   2.658   2.885   2.959   3.029   4.335
 49 A'   50 A'   51 A'   52 A'   53 A'   54 A'   55 A'   56 A'                 
  4.517   7.572  10.331  14.807  14.920  26.718  27.096  36.683
 57 A'   58 A'   59 A'   60 A'   61 A'   62 A'   63 A'   64 A'                 
166.196 219.171   0.006   0.090   0.142   0.251   0.396   0.603
 65 A'   66 A'    5 A"    6 A"    7 A"    8 A"    9 A"   10 A"                 
  0.828   0.892   0.972   1.129   1.234   1.658   1.813   2.275
 11 A"   12 A"   13 A"   14 A"   15 A"   16 A"   17 A"   18 A"                 
  2.408   2.641   4.245  14.745  26.653
 19 A"   20 A"   21 A"   22 A"   23 A"                                         

 Beta MOs, Restricted
 -- Occupied --                  
-104.87  -80.02  -15.65  -10.59   -8.06   -8.06   -7.56   -5.45
  1 A'    2 A'    3 A'    4 A'    5 A'    6 A'    7 A'    8 A'                 
 -5.448  -8.059  -5.449  -1.241  -1.035  -0.776  -0.622  -0.557
  9 A'    1 A"    2 A"   10 A'   11 A'   12 A'   13 A'   14 A'                 
 -0.433  -0.423  -0.539  -0.401
 15 A'   16 A'    3 A"    4 A"                                                 
 -- Virtual --                   
  0.051   0.067   0.079   0.087   0.106   0.141   0.154   0.196
 17 A'   18 A'   19 A'   20 A'   21 A'   22 A'   23 A'   24 A'                 
  0.223   0.225   0.264   0.294   0.345   0.381   0.491   0.548
 25 A'   26 A'   27 A'   28 A'   29 A'   30 A'   31 A'   32 A'                 
  0.581   0.617   0.804   0.856   0.912   1.035   1.097   1.152
 33 A'   34 A'   35 A'   36 A'   37 A'   38 A'   39 A'   40 A'                 
  1.167   1.287   1.300   1.375   1.464   1.689   1.829   1.935
 41 A'   42 A'   43 A'   44 A'   45 A'   46 A'   47 A'   48 A'                 
  2.279   2.427   2.543   2.658   2.885   2.959   3.029   4.335
 49 A'   50 A'   51 A'   52 A'   53 A'   54 A'   55 A'   56 A'                 
  4.517   7.572  10.331  14.807  14.920  26.718  27.096  36.683
 57 A'   58 A'   59 A'   60 A'   61 A'   62 A'   63 A'   64 A'                 
166.196 219.171   0.006   0.090   0.142   0.251   0.396   0.603
 65 A'   66 A'    5 A"    6 A"    7 A"    8 A"    9 A"   10 A"                 
  0.828   0.892   0.972   1.129   1.234   1.658   1.813   2.275
 11 A"   12 A"   13 A"   14 A"   15 A"   16 A"   17 A"   18 A"                 
  2.408   2.641   4.245  14.745  26.653
 19 A"   20 A"   21 A"   22 A"   23 A"                                         
 --------------------------------------------------------------

          Ground-State Mulliken Net Atomic Charges

     Atom                 Charge (a.u.)
  ----------------------------------------
      1 P                     0.325964
      2 H                    -0.086184
      3 N                    -0.195918
      4 Cl                   -0.043863
  ----------------------------------------
  Sum of atomic charges =    -0.000000

 -----------------------------------------------------------------
                    Cartesian Multipole Moments
 -----------------------------------------------------------------
    Charge (ESU x 10^10)
                -0.0000
    Dipole Moment (Debye)
         X       1.3751      Y       1.8523      Z      -0.0000
       Tot       2.3069
    Quadrupole Moments (Debye-Ang)
        XX     -30.2068     XY       1.0193     YY     -33.7287
        XZ      -0.0000     YZ      -0.0000     ZZ     -31.2037
    Octopole Moments (Debye-Ang^2)
       XXX     -10.8409    XXY       4.6403    XYY      -1.8041
       YYY       2.2940    XXZ      -0.0000    XYZ      -0.0000
       YYZ      -0.0000    XZZ      -0.9533    YZZ       0.4789
       ZZZ      -0.0000
    Hexadecapole Moments (Debye-Ang^3)
      XXXX    -362.6873   XXXY       1.7685   XXYY     -70.3806
      XYYY       0.3974   YYYY     -78.4783   XXXZ      -0.0000
      XXYZ      -0.0000   XYYZ      -0.0000   YYYZ      -0.0000
      XXZZ     -67.3532   XYZZ       1.0655   YYZZ     -18.7678
      XZZZ      -0.0000   YZZZ      -0.0000   ZZZZ     -38.4016
 -----------------------------------------------------------------
Archival summary:
1\1\garfield\OPT\ProcedureUnspecified\BasisUnspecified\l1111\taweetha\ThuNov2901:43:412018ThuNov2901:43:412018\0\\#,OPT,ProcedureUnspecified,BasisUnspecified,\\0,1\P\H,1,1.43366\N,1,1.59652,2,102.794\Cl,3,1.72689,1,121.923,2,-0,0\\HF=-855.200232\\@

 Total job time:  183.22s(wall), 533.63s(cpu) 
 Thu Nov 29 01:43:41 2018

        *************************************************************
        *                                                           *
        *  Thank you very much for using Q-Chem.  Have a nice day.  *
        *                                                           *
        *************************************************************
