# Supplementary material for: Geometric and energetic data from ab initio calculations of haloethene, haloimine, halomethylenephosphine, haloiminophosphine, halodiazene, halodiphosphene and halocyclopropane
Source: Data Brief. 2019 Nov 2;27:104738. doi: 10.1016/j.dib.2019.104738 (PMC6861602; doi:10.1016/j.dib.2019.104738)
Supplement: Multimedia component 7 [file mmc7.zip › NP/CCSD/ClENPIE.out]

Q-Chem Developer Version!
                  Welcome to Q-Chem
     A Quantum Leap Into The Future Of Chemistry


 Q-Chem 5.1, Q-Chem, Inc., Pleasanton, CA (2018)

 Yihan Shao,  Zhengting Gan,  E. Epifanovsky,  A. T. B. Gilbert,  M. Wormit,  
 J. Kussmann,  A. W. Lange,  A. Behn,  Jia Deng,  Xintian Feng,  D. Ghosh,  
 M. Goldey,  P. R. Horn,  L. D. Jacobson,  I. Kaliman,  T. Kus,  A. Landau,  
 Jie Liu,  E. I. Proynov,  R. M. Richard,  R. P. Steele,  E. J. Sundstrom,  
 H. L. Woodcock III,  P. M. Zimmerman,  D. Zuev,  B. Albrecht,  E. Alguire,  
 S. A. Baeppler,  D. Barton,  Z. Benda,  Y. A. Bernard,  E. J. Berquist,  
 K. B. Bravaya,  H. Burton,  D. Casanova,  Chun-Min Chang,  Yunqing Chen,  
 A. Chien,  K. D. Closser,  M. P. Coons,  S. Coriani,  S. Dasgupta,  
 A. L. Dempwolff,  M. Diedenhofen,  Hainam Do,  R. G. Edgar,  Po-Tung Fang,  
 S. Faraji,  S. Fatehi,  Qingguo Feng,  K. D. Fenk,  J. Fosso-Tande,  
 Qinghui Ge,  A. Ghysels,  G. Gidofalvi,  J. Gomes,  J. Gonthier,  A. Gunina,  
 D. Hait,  M. W. D. Hanson-Heine,  P. H. P. Harbach,  A. W. Hauser,  
 J. E. Herr,  E. G. Hohenstein,  Z. C. Holden,  Kerwin Hui,  B. C. Huynh,  
 T.-C. Jagau,  Hyunjun Ji,  B. Kaduk,  K. Khistyaev,  Jaehoon Kim,  
 P. Klunzinger,  K. Koh,  D. Kosenkov,  L. Koulias,  T. Kowalczyk,  
 C. M. Krauter,  A. Kunitsa,  Ka Un Lao,  A. Laurent,  K. V. Lawler,  
 Joonho Lee,  D. Lefrancois,  S. Lehtola,  D. S. Levine,  Yi-Pei Li,  
 You-Sheng Lin,  Fenglai Liu,  E. Livshits,  A. Luenser,  P. Manohar,  
 E. Mansoor,  S. F. Manzer,  Shan-Ping Mao,  Yuezhi Mao,  N. Mardirossian,  
 A. V. Marenich,  T. Markovich,  L. A. Martinez-Martinez,  S. A. Maurer,  
 N. J. Mayhall,  S. C. McKenzie,  J.-M. Mewes,  A. F. Morrison,  
 J. W. Mullinax,  K. Nanda,  T. S. Nguyen-Beck,  R. Olivares-Amaya,  
 J. A. Parkhill,  T. M. Perrine,  F. Plasser,  P. Pokhilko,  S. Prager,  
 A. Prociuk,  E. Ramos,  D. R. Rehn,  F. Rob,  M. Schneider,  N. Sergueev,  
 S. M. Sharada,  S. Sharma,  D. W. Small,  T. Stauch,  T. Stein,  
 Yu-Chuan Su,  A. J. W. Thom,  A. Tkatchenko,  T. Tsuchimochi,  N. M. Tubman,  
 L. Vogt,  M. L. Vidal,  O. Vydrov,  M. A. Watson,  J. Wenzel,  
 M. de Wergifosse,  T. A. Wesolowski,  A. White,  J. Witte,  A. Yamada,  
 Jun Yang,  K. Yao,  S. Yeganeh,  S. R. Yost,  Zhi-Qiang You,  A. Zech,  
 Igor Ying Zhang,  Xing Zhang,  Yan Zhao,  Ying Zhu,  B. R. Brooks,  
 G. K. L. Chan,  C. J. Cramer,  M. S. Gordon,  W. J. Hehre,  A. Klamt,  
 M. W. Schmidt,  C. D. Sherrill,  D. G. Truhlar,  A. Aspuru-Guzik,  R. Baer,  
 A. T. Bell,  N. A. Besley,  Jeng-Da Chai,  A. E. DePrince, III,  
 R. A. DiStasio Jr.,  A. Dreuw,  B. D. Dunietz,  T. R. Furlani,  
 Chao-Ping Hsu,  Yousung Jung,  Jing Kong,  D. S. Lambrecht,  WanZhen Liang,  
 C. Ochsenfeld,  V. A. Rassolov,  L. V. Slipchenko,  J. E. Subotnik,  
 T. Van Voorhis,  J. M. Herbert,  A. I. Krylov,  P. M. W. Gill,  M. Head-Gordon

 Contributors to earlier versions of Q-Chem not listed above: 
 R. D. Adamson,  B. Austin,  J. Baker,  G. J. O. Beran,  K. Brandhorst,  
 S. T. Brown,  E. F. C. Byrd,  A. K. Chakraborty,  C.-L. Cheng,  
 Siu Hung Chien,  D. M. Chipman,  D. L. Crittenden,  H. Dachsel,  
 R. J. Doerksen,  A. D. Dutoi,  L. Fusti-Molnar,  W. A. Goddard III,  
 A. Golubeva-Zadorozhnaya,  S. R. Gwaltney,  G. Hawkins,  A. Heyden,  
 S. Hirata,  G. Kedziora,  F. J. Keil,  C. Kelley,  Jihan Kim,  R. A. King,  
 R. Z. Khaliullin,  P. P. Korambath,  W. Kurlancheek,  A. M. Lee,  M. S. Lee,  
 S. V. Levchenko,  Ching Yeh Lin,  D. Liotard,  R. C. Lochan,  I. Lotan,  
 P. E. Maslen,  N. Nair,  D. P. O'Neill,  D. Neuhauser,  E. Neuscamman,  
 C. M. Oana,  R. Olson,  B. Peters,  R. Peverati,  P. A. Pieniazek,  
 Y. M. Rhee,  J. Ritchie,  M. A. Rohrdanz,  E. Rosta,  N. J. Russ,  
 H. F. Schaefer III,  N. E. Schultz,  N. Shenvi,  A. C. Simmonett,  A. Sodt,  
 D. Stuck,  K. S. Thanthiriwatte,  V. Vanovschi,  Tao Wang,  A. Warshel,  
 C. F. Williams,  Q. Wu,  X. Xu,  W. Zhang

 Please cite Q-Chem as follows:
 Y. Shao et al., Mol. Phys. 113, 184-215 (2015)
 DOI: 10.1080/00268976.2014.952696

 Q-Chem 5.1.2 for Intel X86 EM64T Linux

 Parts of Q-Chem use Armadillo 8.300.2 (Tropical Shenanigans).
 http://arma.sourceforge.net/

 Q-Chem begins on Thu Nov 29 02:03:07 2018  

Host: 
0

     Scratch files written to /scratch/taweetham/qchem7717//
Input Ideriv = 1
Curr. Ideriv = -1
Max.  Ideriv = 1

Checking the input file for inconsistencies... 	...done.

--------------------------------------------------------------
User input:
--------------------------------------------------------------
Cl=I_Z.out
$molecule
0 1
I 
P  1 2.526493
N  2 1.563588 1 112.233610
Cl 3 1.701389 2 132.742032 1 -0.000000 0
$end

$rem
   JOB_TYPE	OPTIMIZATION
   BASIS	6-311++G**
   METHOD	ccsd
   MEM_TOTAL	31000
   N_FROZEN_CORE      FC
$end


--------------------------------------------------------------
 ----------------------------------------------------------------
             Standard Nuclear Orientation (Angstroms)
    I     Atom           X                Y                Z
 ----------------------------------------------------------------
    1      I       1.2597590657    -0.2123640765    -0.0000000000
    2      P      -0.6527138119     1.4385794027     0.0000000000
    3      N      -2.0463270757     0.7296016141     0.0000000000
    4      Cl     -2.5089549280    -0.9076827228    -0.0000000000
 ----------------------------------------------------------------
 Molecular Point Group                 Cs    NOp =  2
 Largest Abelian Subgroup              Cs    NOp =  2
 Nuclear Repulsion Energy =   465.6885306324 hartrees
 There are       46 alpha and       46 beta electrons
 Requested basis set is 6-311++G(d,p)
 There are 56 shells and 144 basis functions
 Total memory of 31000MB is distributed as follows: 
   QALLOC including MEM_STATIC uses 192MB
   MEM_STATIC is set to 192MB
   CCMAN JOB total memory use is  30808MB
 Warning: actual memory use might exceed 31000MB

 Total QAlloc Memory Limit    192 MB
 Mega-Array Size       188 MB
 MEM_STATIC part       192 MB
 A cutoff of  1.0D-14 yielded   1308 shell pairs
 There are      9303 function pairs (     10417 Cartesian)

 -------------------------------------------------------
 OpenMP Integral Computing Module                       
 Release: version 1.0, May 2013, Q-Chem Inc. Pittsburgh 
 -------------------------------------------------------
 Integral Job Info:
 Integral job number is                      11
 Integral operator is                         1
 short-range coefficients                     0
 long-range coefficients              100000000
 Omega coefficients                           0
 if combine SR and LR in K                    0
 Integral screening is                        0
 Integral computing path is                   2
 max size of driver memory is            800000
 size of driver memory is                593474
 size of scratch memory is             11933652
 max col of scratch BK array               1296
 max len of scratch array in speh3          155
 max len of scratch index in speh4           18
 max int batch size is                      520
 min int batch size is                       52
 fixed nKL is                                52
 max L of basis functions is                  2
 order of int derivative is                   0
 number of shells is                         56
 number of basis is                         152
 number of cartesian basis is               152
 number of contracted shell pairs          1308
 number of primitive shell pairs           3008
 maxK2 (contraction) of shell pair           36
 max number of K2 of shell pair               1
 max number of CS2 of shell pair            205
 max number of PS2 of shell pair            205
 mem total for path MDJ                  524284
 -------------------------------------------------------
 Smallest overlap matrix eigenvalue = 1.47E-03

 Scale SEOQF with 1.000000e-01/1.000000e-01/1.000000e-01

 Standard Electronic Orientation quadrupole field applied
 Nucleus-field energy     =     0.0000000118 hartrees
 Guess from superposition of atomic densities
 Warning:  Energy on first SCF cycle will be non-variational
 SAD guess density has 92.000000 electrons

 -----------------------------------------------------------------------
  General SCF calculation program by
  Eric Jon Sundstrom, Paul Horn, Yuezhi Mao, Dmitri Zuev, Alec White,
  David Stuck, Shaama M.S., Shane Yost, Joonho Lee, David Small,
  Daniel Levine, Susi Lehtola, Hugh Burton, Evgeny Epifanovsky
 -----------------------------------------------------------------------
 Hartree-Fock
 using 4 threads for integral computing
 -------------------------------------------------------
 OpenMP Integral computing Module                
 Release: version 2.0, May 2017, Q-Chem Inc. Pleasanton 
 -------------------------------------------------------
 A restricted SCF calculation will be
 performed using DIIS
 SCF converges when DIIS error is below 1.0e-08
 ---------------------------------------
  Cycle       Energy         DIIS error
 ---------------------------------------
    1   -7771.8654172883      3.73e-02  
    2   -7771.4069579324      3.96e-03  
    3   -7771.4525340236      2.16e-03  
    4   -7771.4673585747      5.32e-04  
    5   -7771.4688990219      2.96e-04  
    6   -7771.4692964404      1.10e-04  
    7   -7771.4693935068      4.76e-05  
    8   -7771.4694159188      2.52e-05  
    9   -7771.4694214082      9.52e-06  
   10   -7771.4694227052      3.57e-06  
   11   -7771.4694228863      1.28e-06  
   12   -7771.4694229042      2.94e-07  
   13   -7771.4694229052      5.99e-08  
   14   -7771.4694229051      1.71e-08  
   15   -7771.4694229051      4.68e-09  Convergence criterion met
 ---------------------------------------
 SCF time:   CPU 12.48s  wall 3.00s 
 SCF   energy in the final basis set =    -7771.4694229051
 Total energy in the final basis set =    -7771.4694229051


 ------------------------------------------------------------------------------

   CCMAN2: suite of methods based on coupled cluster
           and equation of motion theories.

   Components:
   * libvmm-1.3-trunk
     by Evgeny Epifanovsky, Ilya Kaliman.
   * libtensor-2.5-trunk
     by Evgeny Epifanovsky, Michael Wormit, Dmitry Zuev, Sam Manzer, 
        Ilya Kaliman.
   * libcc-2.5-trunk
     by Evgeny Epifanovsky, Arik Landau, Tomasz Kus, Kirill Khistyaev, 
        Dmitry Zuev, Prashant Manohar, Xintian Feng, Anna Krylov, 
        Matthew Goldey, Alec White, Thomas Jagau, Kaushik Nanda, 
        Anastasia Gunina, Alexander Kunitsa, Joonho Lee.

   CCMAN original authors:
   Anna I. Krylov, C. David Sherrill, Steven R. Gwaltney,
   Edward F. C. Byrd (2000)
   Sergey V. Levchenko, Lyudmila V. Slipchenko, Tao Wang,
   Ana-Maria C. Cristian (2003)
   Piotr A. Pieniazek, C. Melania Oana, Evgeny Epifanovsky (2007)
   Prashant Manohar (2009)

 ------------------------------------------------------------------------------


 Allocating and initializing 30808MB of RAM...
 Calculation will run on 4 cores.


 Alpha MOs, Restricted
 -- Occupied --                  
******* -180.87 -169.68 -169.68 -169.68 -104.89  -80.07  -37.93
  1 A'    2 A'    3 A'    1 A"    4 A'    5 A'    6 A'    7 A'                 
-33.115 -33.112 -33.112 -24.299 -24.298 -24.298 -24.295 -24.295
  8 A'    2 A"    9 A'   10 A'    3 A"   11 A'    4 A"   12 A'                 
-15.660 -10.617  -8.086  -8.082  -8.082  -7.603  -7.245  -5.495
 13 A'   14 A'   15 A'    5 A"   16 A'   17 A'   18 A'   19 A'                 
 -5.494  -5.493  -5.477  -5.468  -5.467  -2.399  -2.396  -2.395
  6 A"   20 A'   21 A'    7 A"   22 A'   23 A'    8 A"   24 A'                 
 -2.385  -2.385  -1.268  -1.065  -0.875  -0.739  -0.601  -0.583
  9 A"   25 A'   26 A'   27 A'   28 A'   29 A'   30 A'   31 A'                 
 -0.566  -0.449  -0.437  -0.401  -0.384  -0.383
 10 A"   32 A'   11 A"   33 A'   34 A'   12 A"                                 
 -- Virtual --                   
 -0.002   0.032   0.061   0.075   0.086   0.090   0.098   0.136
 13 A"   35 A'   36 A'   37 A'   14 A"   38 A'   39 A'   15 A"                 
  0.137   0.159   0.180   0.215   0.247   0.250   0.284   0.293
 40 A'   41 A'   42 A'   43 A'   16 A"   44 A'   45 A'   46 A'                 
  0.335   0.352   0.358   0.384   0.386   0.466   0.499   0.555
 17 A"   47 A'   48 A'   49 A'   18 A"   50 A'   51 A'   52 A'                 
  0.556   0.578   0.586   0.595   0.597   0.676   0.694   0.817
 19 A"   20 A"   53 A'   21 A"   54 A'   55 A'   56 A'   57 A'                 
  0.870   0.875   0.899   0.905   0.957   1.082   1.089   1.110
 22 A"   58 A'   23 A"   59 A'   24 A"   60 A'   61 A'   25 A"                 
  1.120   1.169   1.227   1.286   1.314   1.379   1.469   1.540
 62 A'   63 A'   26 A"   64 A'   65 A'   66 A'   67 A'   27 A"                 
  1.573   1.625   1.772   1.851   1.915   2.252   2.318   2.390
 68 A'   69 A'   28 A"   70 A'   71 A'   29 A"   72 A'   30 A"                 
  2.564   2.616   2.633   2.899   3.023   4.232   4.295   4.482
 73 A'   74 A'   31 A"   75 A'   76 A'   32 A"   77 A'   33 A"                 
  4.491   4.496   4.520   4.545   4.636   4.747   6.531   6.553
 78 A'   34 A"   79 A'   80 A'   81 A'   82 A'   35 A"   83 A'                 
  6.572   7.515  10.332  14.702  14.794  14.907  26.634  26.697
 84 A'   85 A'   86 A'   36 A"   87 A'   88 A'   37 A"   89 A'                 
 27.058  28.856  29.529  29.546  29.564  29.877  29.882  29.882
 90 A'   91 A'   38 A"   92 A'   93 A'   39 A"   94 A'   40 A"                 
 29.894  29.960  36.668 130.590 130.602 130.621 154.256 166.138
 95 A'   96 A'   97 A'   41 A"   98 A'   99 A'  100 A'  101 A'                 
219.1711912.173
102 A'  103 A'                                                                 

 Beta MOs, Restricted
 -- Occupied --                  
******* -180.87 -169.68 -169.68 -169.68 -104.89  -80.07  -37.93
  1 A'    2 A'    3 A'    1 A"    4 A'    5 A'    6 A'    7 A'                 
-33.115 -33.112 -33.112 -24.299 -24.298 -24.298 -24.295 -24.295
  8 A'    2 A"    9 A'   10 A'    3 A"   11 A'    4 A"   12 A'                 
-15.660 -10.617  -8.086  -8.082  -8.082  -7.603  -7.245  -5.495
 13 A'   14 A'   15 A'    5 A"   16 A'   17 A'   18 A'   19 A'                 
 -5.494  -5.493  -5.477  -5.468  -5.467  -2.399  -2.396  -2.395
  6 A"   20 A'   21 A'    7 A"   22 A'   23 A'    8 A"   24 A'                 
 -2.385  -2.385  -1.268  -1.065  -0.875  -0.739  -0.601  -0.583
  9 A"   25 A'   26 A'   27 A'   28 A'   29 A'   30 A'   31 A'                 
 -0.566  -0.449  -0.437  -0.401  -0.384  -0.383
 10 A"   32 A'   11 A"   33 A'   34 A'   12 A"                                 
 -- Virtual --                   
 -0.002   0.032   0.061   0.075   0.086   0.090   0.098   0.136
 13 A"   35 A'   36 A'   37 A'   14 A"   38 A'   39 A'   15 A"                 
  0.137   0.159   0.180   0.215   0.247   0.250   0.284   0.293
 40 A'   41 A'   42 A'   43 A'   16 A"   44 A'   45 A'   46 A'                 
  0.335   0.352   0.358   0.384   0.386   0.466   0.499   0.555
 17 A"   47 A'   48 A'   49 A'   18 A"   50 A'   51 A'   52 A'                 
  0.556   0.578   0.586   0.595   0.597   0.676   0.694   0.817
 19 A"   20 A"   53 A'   21 A"   54 A'   55 A'   56 A'   57 A'                 
  0.870   0.875   0.899   0.905   0.957   1.082   1.089   1.110
 22 A"   58 A'   23 A"   59 A'   24 A"   60 A'   61 A'   25 A"                 
  1.120   1.169   1.227   1.286   1.314   1.379   1.469   1.540
 62 A'   63 A'   26 A"   64 A'   65 A'   66 A'   67 A'   27 A"                 
  1.573   1.625   1.772   1.851   1.915   2.252   2.318   2.390
 68 A'   69 A'   28 A"   70 A'   71 A'   29 A"   72 A'   30 A"                 
  2.564   2.616   2.633   2.899   3.023   4.232   4.295   4.482
 73 A'   74 A'   31 A"   75 A'   76 A'   32 A"   77 A'   33 A"                 
  4.491   4.496   4.520   4.545   4.636   4.747   6.531   6.553
 78 A'   34 A"   79 A'   80 A'   81 A'   82 A'   35 A"   83 A'                 
  6.572   7.515  10.332  14.702  14.794  14.907  26.634  26.697
 84 A'   85 A'   86 A'   36 A"   87 A'   88 A'   37 A"   89 A'                 
 27.058  28.856  29.529  29.546  29.564  29.877  29.882  29.882
 90 A'   91 A'   38 A"   92 A'   93 A'   39 A"   94 A'   40 A"                 
 29.894  29.960  36.668 130.590 130.602 130.621 154.256 166.138
 95 A'   96 A'   97 A'   41 A"   98 A'   99 A'  100 A'  101 A'                 
219.1711912.173
102 A'  103 A'                                                                 

 Occupation and symmetry of molecular orbitals

 Point group: Cs (2 irreducible representations).

                           A'   A"    All 
 ------------------------------------------
 All molecular orbitals:
  - Alpha                  103  41    144 
  - Beta                   103  41    144 
 ------------------------------------------
 Alpha orbitals:
  - Frozen occupied        22   7     29  
  - Active occupied        12   5     17  
  - Active virtual         69   29    98  
  - Frozen virtual         0    0     0   
 ------------------------------------------
 Beta orbitals:
  - Frozen occupied        22   7     29  
  - Active occupied        12   5     17  
  - Active virtual         69   29    98  
  - Frozen virtual         0    0     0   
 ------------------------------------------

 Import integrals:   CPU 0.00 s  wall 0.00 s

 Import integrals:   CPU 66.88 s  wall 18.16 s

 MP2 amplitudes:   CPU 0.15 s  wall 0.12 s

Running a double precision version
           CCSD T amplitudes will be solved using DIIS.

           Start     Size      MaxIter   EConv     TConv     
           3         7         100       1.00e-07  1.00e-05  
 ------------------------------------------------------------------------------
           Energy (a.u.)   Ediff      Tdiff       Comment
 ------------------------------------------------------------------------------
         -7772.11142929                           
     1   -7772.10362715   7.80e-03   7.96e-01     
     2   -7772.12701227   2.34e-02   1.11e-01     
     3   -7772.12550884   1.50e-03   5.06e-02     
     4   -7772.12805048   2.54e-03   2.02e-02     Switched to DIIS steps.
     5   -7772.12906690   1.02e-03   1.31e-02     
     6   -7772.12913772   7.08e-05   3.05e-03     
     7   -7772.12915102   1.33e-05   1.67e-03     
     8   -7772.12915889   7.88e-06   4.58e-04     
     9   -7772.12916179   2.89e-06   2.62e-04     
    10   -7772.12916170   8.24e-08   7.43e-05     
    11   -7772.12916182   1.14e-07   3.09e-05     
    12   -7772.12916180   2.17e-08   1.76e-05     
    13   -7772.12916180   8.37e-09   7.93e-06     
 ------------------------------------------------------------------------------
         -7772.12916180                           CCSD T converged.

End of double precision
 SCF energy                 = -7771.46942291
 MP2 energy                 = -7772.11142929
 CCSD correlation energy     =    -0.65973890
 CCSD total energy           = -7772.12916180

 CCSD  T1^2 = 0.0181  T2^2 = 0.2821  Leading amplitudes:

 Amplitude    Orbitals with energies
  0.0465       11 (A") A                 ->    13 (A") A                  
              -0.4368                         -0.0015                     
  0.0465       11 (A") B                 ->    13 (A") B                  
              -0.4368                         -0.0015                     
 -0.0297       32 (A') A                 ->    35 (A') A                  
              -0.4495                          0.0319                     
 -0.0297       32 (A') B                 ->    35 (A') B                  
              -0.4495                          0.0319                     

 Amplitude    Orbitals with energies
 -0.0661       11 (A") A     11 (A") B   ->    13 (A") A     13 (A") B    
              -0.4368       -0.4368           -0.0015       -0.0015       
  0.0661       11 (A") A     11 (A") B   ->    13 (A") B     13 (A") A    
              -0.4368       -0.4368           -0.0015       -0.0015       
  0.0661       11 (A") B     11 (A") A   ->    13 (A") A     13 (A") B    
              -0.4368       -0.4368           -0.0015       -0.0015       
 -0.0661       11 (A") B     11 (A") A   ->    13 (A") B     13 (A") A    
              -0.4368       -0.4368           -0.0015       -0.0015       

 Computing CCSD intemediates for later calculations in double precision
 Finished.

Running a double precision version
           CCSD Lambda amplitudes will be solved using DIIS.
           Start     Size      MaxIter   EConv     LConv     
           3         7         100       1.00e-07  1.00e-05  
 ------------------------------------------------------------------------------
            Enorm      Ldiff       Comment
 ------------------------------------------------------------------------------
     1     6.05e-02   4.42e-02     
     2     1.76e-02   6.71e-03     
     3     7.81e-03   1.87e-03     
     4     4.72e-03   1.50e-03     Switched to DIIS steps.
     5     1.50e-03   8.82e-04     
     6     7.42e-04   2.53e-04     
     7     2.48e-04   7.87e-05     
     8     1.17e-04   3.85e-06     
     9     4.40e-05   2.08e-06     
    10     2.13e-05   6.44e-07     
    11     1.06e-05   8.46e-08     
    12     4.81e-06   9.71e-08     
    13     2.02e-06   1.71e-07     
    14     8.34e-07   5.89e-08     
    15     4.28e-07   6.57e-08     
    16     2.07e-07   3.66e-08     
    17     1.04e-07   1.79e-08     
    18     4.78e-08   6.58e-09     
 ------------------------------------------------------------------------------
                                   CCSD Lambda converged.

 Computing density matrices in double precision...
           Orbital response amplitudes will be solved using DIIS.
           Start     Size      MaxIter   EConv     LConv     
           3         7         100       1.00e-06  1.00e-06  
 ------------------------------------------------------------------------------
            Enorm      Ldiff       Comment
 ------------------------------------------------------------------------------
     1     9.10e-02   6.66e-03     
     2     6.32e-02   1.64e-02     
     3     6.92e-02   2.06e-02     
     4     5.77e-03   2.55e-02     Switched to DIIS steps.
     5     2.35e-03   2.14e-04     
     6     1.05e-03   3.17e-04     
     7     8.48e-04   2.67e-04     
     8     1.78e-04   2.29e-04     
     9     7.22e-05   4.97e-06     
    10     1.75e-05   7.49e-06     
    11     6.83e-06   6.55e-07     
    12     1.33e-06   1.22e-06     
    13     8.24e-07   3.99e-07     
 ------------------------------------------------------------------------------
                                   Orbital response converged.

 Computing density matrices... Done.
 CCSD calculation:   CPU 549.44 s  wall 143.76 s

 Transferring MO TPDM to AO TPDM
 Transferring g2_o1o1o1o1
 Transferring g2_o1o1o1v1
 Transferring g2_o1o1v1v1
 Transferring g2_o1v1o1v1
 Transferring g2_o1v1v1v1
 Transferring g2_v1v1v1v1
 Adding separable TPDM
 Computing TPDM gradient
 --------------------------------------------------------
 2e gradient
  Atom          X               Y               Z
 --------------------------------------------------------
    1        -53.146140       22.325766        0.000000  
    2          9.903537      -36.860470       -0.000000  
    3         19.991879       -5.225244        0.000000  
    4         23.250724       19.759948        0.000000  
 --------------------------------------------------------
 --------------------------------------------------------
 Final gradient
  Atom          X               Y               Z
 --------------------------------------------------------
    1        -53.146140       22.325766        0.000000  
    2          9.903537      -36.860470       -0.000000  
    3         19.991879       -5.225244        0.000000  
    4         23.250724       19.759948        0.000000  
 --------------------------------------------------------
 Analytic gradient from two-electron contribution:   CPU 334.76 s  wall 117.07 s

 Total ccman2 time:   CPU 955.41 s  wall 280.47 s


 --------------------------------------------------------------
             Orbital Energies (a.u.) and Symmetries
 --------------------------------------------------------------

 Alpha MOs, Restricted
 -- Occupied --                  
******* -180.87 -169.68 -169.68 -104.89  -80.07  -37.93  -33.12
  1 A'    2 A'    3 A'    4 A'    5 A'    6 A'    7 A'    8 A'                 
-33.112 -24.299 -24.298 -24.295 -15.660 -10.617  -8.086  -8.082
  9 A'   10 A'   11 A'   12 A'   13 A'   14 A'   15 A'   16 A'                 
 -7.603  -7.245  -5.495  -5.493  -5.477  -5.467-169.680 -33.112
 17 A'   18 A'   19 A'   20 A'   21 A'   22 A'    1 A"    2 A"                 
-24.298 -24.295  -8.082  -5.494  -5.468  -2.399  -2.395  -2.385
  3 A"    4 A"    5 A"    6 A"    7 A"   23 A'   24 A'   25 A'                 
 -1.268  -1.065  -0.875  -0.739  -0.601  -0.583  -0.449  -0.401
 26 A'   27 A'   28 A'   29 A'   30 A'   31 A'   32 A'   33 A'                 
 -0.384  -2.396  -2.385  -0.566  -0.437  -0.383
 34 A'    8 A"    9 A"   10 A"   11 A"   12 A"                                 
 -- Virtual --                   
  0.032   0.061   0.075   0.090   0.098   0.137   0.159   0.180
 35 A'   36 A'   37 A'   38 A'   39 A'   40 A'   41 A'   42 A'                 
  0.215   0.250   0.284   0.293   0.352   0.358   0.384   0.466
 43 A'   44 A'   45 A'   46 A'   47 A'   48 A'   49 A'   50 A'                 
  0.499   0.555   0.586   0.597   0.676   0.694   0.817   0.875
 51 A'   52 A'   53 A'   54 A'   55 A'   56 A'   57 A'   58 A'                 
  0.905   1.082   1.089   1.120   1.169   1.286   1.314   1.379
 59 A'   60 A'   61 A'   62 A'   63 A'   64 A'   65 A'   66 A'                 
  1.469   1.573   1.625   1.851   1.915   2.318   2.564   2.616
 67 A'   68 A'   69 A'   70 A'   71 A'   72 A'   73 A'   74 A'                 
  2.899   3.023   4.295   4.491   4.520   4.545   4.636   4.747
 75 A'   76 A'   77 A'   78 A'   79 A'   80 A'   81 A'   82 A'                 
  6.553   6.572   7.515  10.332  14.794  14.907  26.697  27.058
 83 A'   84 A'   85 A'   86 A'   87 A'   88 A'   89 A'   90 A'                 
 28.856  29.546  29.564  29.882  29.894  29.960  36.668 130.602
 91 A'   92 A'   93 A'   94 A'   95 A'   96 A'   97 A'   98 A'                 
130.621 154.256 166.138 219.1711912.173  -0.002   0.086   0.136
 99 A'  100 A'  101 A'  102 A'  103 A'   13 A"   14 A"   15 A"                 
  0.247   0.335   0.386   0.556   0.578   0.595   0.870   0.899
 16 A"   17 A"   18 A"   19 A"   20 A"   21 A"   22 A"   23 A"                 
  0.957   1.110   1.227   1.540   1.772   2.252   2.390   2.633
 24 A"   25 A"   26 A"   27 A"   28 A"   29 A"   30 A"   31 A"                 
  4.232   4.482   4.496   6.531  14.702  26.634  29.529  29.877
 32 A"   33 A"   34 A"   35 A"   36 A"   37 A"   38 A"   39 A"                 
 29.882 130.590
 40 A"   41 A"                                                                 

 Beta MOs, Restricted
 -- Occupied --                  
******* -180.87 -169.68 -169.68 -104.89  -80.07  -37.93  -33.12
  1 A'    2 A'    3 A'    4 A'    5 A'    6 A'    7 A'    8 A'                 
-33.112 -24.299 -24.298 -24.295 -15.660 -10.617  -8.086  -8.082
  9 A'   10 A'   11 A'   12 A'   13 A'   14 A'   15 A'   16 A'                 
 -7.603  -7.245  -5.495  -5.493  -5.477  -5.467-169.680 -33.112
 17 A'   18 A'   19 A'   20 A'   21 A'   22 A'    1 A"    2 A"                 
-24.298 -24.295  -8.082  -5.494  -5.468  -2.399  -2.395  -2.385
  3 A"    4 A"    5 A"    6 A"    7 A"   23 A'   24 A'   25 A'                 
 -1.268  -1.065  -0.875  -0.739  -0.601  -0.583  -0.449  -0.401
 26 A'   27 A'   28 A'   29 A'   30 A'   31 A'   32 A'   33 A'                 
 -0.384  -2.396  -2.385  -0.566  -0.437  -0.383
 34 A'    8 A"    9 A"   10 A"   11 A"   12 A"                                 
 -- Virtual --                   
  0.032   0.061   0.075   0.090   0.098   0.137   0.159   0.180
 35 A'   36 A'   37 A'   38 A'   39 A'   40 A'   41 A'   42 A'                 
  0.215   0.250   0.284   0.293   0.352   0.358   0.384   0.466
 43 A'   44 A'   45 A'   46 A'   47 A'   48 A'   49 A'   50 A'                 
  0.499   0.555   0.586   0.597   0.676   0.694   0.817   0.875
 51 A'   52 A'   53 A'   54 A'   55 A'   56 A'   57 A'   58 A'                 
  0.905   1.082   1.089   1.120   1.169   1.286   1.314   1.379
 59 A'   60 A'   61 A'   62 A'   63 A'   64 A'   65 A'   66 A'                 
  1.469   1.573   1.625   1.851   1.915   2.318   2.564   2.616
 67 A'   68 A'   69 A'   70 A'   71 A'   72 A'   73 A'   74 A'                 
  2.899   3.023   4.295   4.491   4.520   4.545   4.636   4.747
 75 A'   76 A'   77 A'   78 A'   79 A'   80 A'   81 A'   82 A'                 
  6.553   6.572   7.515  10.332  14.794  14.907  26.697  27.058
 83 A'   84 A'   85 A'   86 A'   87 A'   88 A'   89 A'   90 A'                 
 28.856  29.546  29.564  29.882  29.894  29.960  36.668 130.602
 91 A'   92 A'   93 A'   94 A'   95 A'   96 A'   97 A'   98 A'                 
130.621 154.256 166.138 219.1711912.173  -0.002   0.086   0.136
 99 A'  100 A'  101 A'  102 A'  103 A'   13 A"   14 A"   15 A"                 
  0.247   0.335   0.386   0.556   0.578   0.595   0.870   0.899
 16 A"   17 A"   18 A"   19 A"   20 A"   21 A"   22 A"   23 A"                 
  0.957   1.110   1.227   1.540   1.772   2.252   2.390   2.633
 24 A"   25 A"   26 A"   27 A"   28 A"   29 A"   30 A"   31 A"                 
  4.232   4.482   4.496   6.531  14.702  26.634  29.529  29.877
 32 A"   33 A"   34 A"   35 A"   36 A"   37 A"   38 A"   39 A"                 
 29.882 130.590
 40 A"   41 A"                                                                 
 --------------------------------------------------------------

          Ground-State Mulliken Net Atomic Charges

     Atom                 Charge (a.u.)
  ----------------------------------------
      1 I                    -0.237750
      2 P                     0.337197
      3 N                    -0.126024
      4 Cl                    0.026578
  ----------------------------------------
  Sum of atomic charges =     0.000000

 -----------------------------------------------------------------
                    Cartesian Multipole Moments
 -----------------------------------------------------------------
    Charge (ESU x 10^10)
                 0.0000
    Dipole Moment (Debye)
         X       0.1900      Y       0.5364      Z      -0.0000
       Tot       0.5691
    Quadrupole Moments (Debye-Ang)
        XX     -63.9625     XY       1.5608     YY     -57.7032
        XZ       0.0000     YZ       0.0000     ZZ     -59.6837
    Octopole Moments (Debye-Ang^2)
       XXX      58.0285    XXY     -17.1725    XYY      13.8555
       YYY     -16.9002    XXZ      -0.0000    XYZ      -0.0000
       YYZ      -0.0000    XZZ      13.8640    YZZ      -3.0215
       ZZZ      -0.0000
    Hexadecapole Moments (Debye-Ang^3)
      XXXX   -1033.9025   XXXY      16.6104   XXYY    -213.8698
      XYYY       9.6921   YYYY    -316.6608   XXXZ       0.0000
      XXYZ       0.0000   XYYZ       0.0000   YYYZ       0.0000
      XXZZ    -183.8294   XYZZ      -1.8190   YYZZ     -66.6688
      XZZZ       0.0000   YZZZ      -0.0000   ZZZZ     -80.6393
 -----------------------------------------------------------------
 DrvMan completing analytic gradient of the correlated energy
 Correlated dipole moment
            1
    1   0.0747374
    2   0.2110522
    3  -0.0000000
 Energy read as -7772.129161804
 Full Analytical Gradient: (in a.u., or Hartree/Bohr)
             1             2             3             4
    1    0.00191331    0.00196885   -0.00102960   -0.00285256
    2    0.00006123    0.00163271    0.00216709   -0.00386103
    3    0.00000000   -0.00000000    0.00000000   -0.00000000
 Gradient time:  CPU 0.80 s  wall 0.85 s
 Geometry Optimization Parameters
   NAtoms,    NIC,     NZ,  NCons,   NDum,   NFix, NCnnct, MaxDiis
        4      14       4       0       0       0       0       0


** GEOMETRY OPTIMIZATION IN DELOCALIZED INTERNAL COORDINATES **
   Searching for a Minimum

   Optimization Cycle:   1

                       Coordinates (Angstroms)
     ATOM                X               Y               Z
      1  I         1.2597590657   -0.2123640765    0.0000000000
      2  P        -0.6527138119    1.4385794027    0.0000000000
      3  N        -2.0463270757    0.7296016141    0.0000000000
      4  Cl       -2.5089549280   -0.9076827228    0.0000000000
   Point Group: cs    Number of degrees of freedom:     5


   Energy is  -7772.129161804


 Attempting to Generate Delocalized Internal Coordinates

  5 Hessian modes will be used to form the next step
  Hessian Eigenvalues:
     0.087475    0.250000    0.250000    0.357236    0.589570

 Minimum Search - Taking Simple RFO Step
 Searching for Lamda that Minimizes Along All modes
 Value Taken    Lamda =  -0.00038158
 Step Taken.  Stepsize is  0.039385

                             Maximum     Tolerance    Cnvgd?
         Gradient           0.009047      0.000300      NO
         Displacement       0.034980      0.001200      NO
         Energy change     *********      0.000001      NO


 New Cartesian Coordinates Obtained by Inverse Iteration

 Displacement from previous Coordinates is:  0.131203
 ----------------------------------------------------------------
             Standard Nuclear Orientation (Angstroms)
    I     Atom           X                Y                Z
 ----------------------------------------------------------------
    1      I       1.2158784990    -0.2303130631     0.0000000000
    2      P      -0.6588001375     1.4507452218     0.0000000000
    3      N      -2.0448632280     0.7353497716     0.0000000000
    4      Cl     -2.4604518833    -0.9076477128     0.0000000000
 ----------------------------------------------------------------
 Molecular Point Group                 Cs    NOp =  2
 Largest Abelian Subgroup              Cs    NOp =  2
 Nuclear Repulsion Energy =   470.5971401588 hartrees
 There are       46 alpha and       46 beta electrons
 Applying Cartesian multipole field
    Component          Value
    ---------          -----
     (2,0,0)        1.00000E-11
     (0,2,0)        2.00000E-11
     (0,0,2)       -3.00000E-11
 Nucleus-field energy     =     0.0000000115 hartrees
 Requested basis set is 6-311++G(d,p)
 There are 56 shells and 144 basis functions
 A cutoff of  1.0D-14 yielded   1317 shell pairs
 There are      9419 function pairs (     10552 Cartesian)
 Smallest overlap matrix eigenvalue = 1.45E-03
 Guess MOs from SCF MO coefficient file

 -----------------------------------------------------------------------
  General SCF calculation program by
  Eric Jon Sundstrom, Paul Horn, Yuezhi Mao, Dmitri Zuev, Alec White,
  David Stuck, Shaama M.S., Shane Yost, Joonho Lee, David Small,
  Daniel Levine, Susi Lehtola, Hugh Burton, Evgeny Epifanovsky
 -----------------------------------------------------------------------
 Hartree-Fock
 using 4 threads for integral computing
 -------------------------------------------------------
 OpenMP Integral computing Module                
 Release: version 2.0, May 2017, Q-Chem Inc. Pleasanton 
 -------------------------------------------------------
 A restricted SCF calculation will be
 performed using DIIS
 SCF converges when DIIS error is below 1.0e-08
 ---------------------------------------
  Cycle       Energy         DIIS error
 ---------------------------------------
    1   -7771.4696168461      3.27e-04  
    2   -7771.4700749438      9.49e-05  
    3   -7771.4701458369      4.43e-05  
    4   -7771.4701569943      2.30e-05  
    5   -7771.4701605987      8.09e-06  
    6   -7771.4701610535      2.61e-06  
    7   -7771.4701611225      1.13e-06  
    8   -7771.4701611350      4.63e-07  
    9   -7771.4701611367      1.70e-07  
   10   -7771.4701611369      5.05e-08  
   11   -7771.4701611370      1.63e-08  
   12   -7771.4701611369      5.67e-09  Convergence criterion met
 ---------------------------------------
 SCF time:   CPU 9.93s  wall 3.00s 
 SCF   energy in the final basis set =    -7771.4701611369
 Total energy in the final basis set =    -7771.4701611369


 ------------------------------------------------------------------------------

   CCMAN2: suite of methods based on coupled cluster
           and equation of motion theories.

   Components:
   * libvmm-1.3-trunk
     by Evgeny Epifanovsky, Ilya Kaliman.
   * libtensor-2.5-trunk
     by Evgeny Epifanovsky, Michael Wormit, Dmitry Zuev, Sam Manzer, 
        Ilya Kaliman.
   * libcc-2.5-trunk
     by Evgeny Epifanovsky, Arik Landau, Tomasz Kus, Kirill Khistyaev, 
        Dmitry Zuev, Prashant Manohar, Xintian Feng, Anna Krylov, 
        Matthew Goldey, Alec White, Thomas Jagau, Kaushik Nanda, 
        Anastasia Gunina, Alexander Kunitsa, Joonho Lee.

   CCMAN original authors:
   Anna I. Krylov, C. David Sherrill, Steven R. Gwaltney,
   Edward F. C. Byrd (2000)
   Sergey V. Levchenko, Lyudmila V. Slipchenko, Tao Wang,
   Ana-Maria C. Cristian (2003)
   Piotr A. Pieniazek, C. Melania Oana, Evgeny Epifanovsky (2007)
   Prashant Manohar (2009)

 ------------------------------------------------------------------------------


 Allocating and initializing 30808MB of RAM...
 Calculation will run on 4 cores.


 Alpha MOs, Restricted
 -- Occupied --                  
******* -180.87 -169.68 -169.68 -169.68 -104.89  -80.06  -37.93
  1 A'    2 A'    3 A'    1 A"    4 A'    5 A'    6 A'    7 A'                 
-33.115 -33.112 -33.112 -24.299 -24.298 -24.298 -24.295 -24.295
  8 A'    2 A"    9 A'   10 A'    3 A"   11 A'    4 A"   12 A'                 
-15.659 -10.617  -8.085  -8.081  -8.081  -7.601  -7.245  -5.494
 13 A'   14 A'   15 A'    5 A"   16 A'   17 A'   18 A'   19 A'                 
 -5.492  -5.492  -5.477  -5.468  -5.467  -2.399  -2.396  -2.395
  6 A"   20 A'   21 A'    7 A"   22 A'   23 A'    8 A"   24 A'                 
 -2.385  -2.385  -1.271  -1.065  -0.876  -0.739  -0.602  -0.585
  9 A"   25 A'   26 A'   27 A'   28 A'   29 A'   30 A'   31 A'                 
 -0.568  -0.448  -0.436  -0.403  -0.384  -0.383
 10 A"   32 A'   11 A"   33 A'   34 A'   12 A"                                 
 -- Virtual --                   
 -0.001   0.033   0.061   0.075   0.086   0.090   0.099   0.136
 13 A"   35 A'   36 A'   37 A'   14 A"   38 A'   39 A'   15 A"                 
  0.137   0.161   0.181   0.217   0.247   0.249   0.284   0.294
 40 A'   41 A'   42 A'   43 A'   16 A"   44 A'   45 A'   46 A'                 
  0.335   0.350   0.357   0.383   0.386   0.466   0.500   0.554
 17 A"   47 A'   48 A'   49 A'   18 A"   50 A'   51 A'   19 A"                 
  0.554   0.578   0.585   0.596   0.599   0.686   0.695   0.817
 52 A'   20 A"   53 A'   21 A"   54 A'   55 A'   56 A'   57 A'                 
  0.871   0.875   0.901   0.905   0.958   1.082   1.092   1.110
 22 A"   58 A'   23 A"   59 A'   24 A"   60 A'   61 A'   25 A"                 
  1.123   1.168   1.226   1.288   1.319   1.381   1.469   1.541
 62 A'   63 A'   26 A"   64 A'   65 A'   66 A'   67 A'   27 A"                 
  1.576   1.626   1.773   1.852   1.915   2.254   2.326   2.394
 68 A'   69 A'   28 A"   70 A'   71 A'   29 A"   72 A'   30 A"                 
  2.571   2.624   2.634   2.907   3.020   4.232   4.299   4.482
 73 A'   74 A'   31 A"   75 A'   76 A'   32 A"   77 A'   33 A"                 
  4.492   4.496   4.523   4.551   4.637   4.749   6.531   6.555
 78 A'   34 A"   79 A'   80 A'   81 A'   82 A'   35 A"   83 A'                 
  6.573   7.517  10.334  14.704  14.798  14.910  26.636  26.707
 84 A'   85 A'   86 A'   36 A"   87 A'   88 A'   37 A"   89 A'                 
 27.061  28.857  29.529  29.548  29.564  29.877  29.882  29.883
 90 A'   91 A'   38 A"   92 A'   93 A'   39 A"   94 A'   40 A"                 
 29.896  29.961  36.671 130.590 130.604 130.622 154.257 166.141
 95 A'   96 A'   97 A'   41 A"   98 A'   99 A'  100 A'  101 A'                 
219.1731912.175
102 A'  103 A'                                                                 

 Beta MOs, Restricted
 -- Occupied --                  
******* -180.87 -169.68 -169.68 -169.68 -104.89  -80.06  -37.93
  1 A'    2 A'    3 A'    1 A"    4 A'    5 A'    6 A'    7 A'                 
-33.115 -33.112 -33.112 -24.299 -24.298 -24.298 -24.295 -24.295
  8 A'    2 A"    9 A'   10 A'    3 A"   11 A'    4 A"   12 A'                 
-15.659 -10.617  -8.085  -8.081  -8.081  -7.601  -7.245  -5.494
 13 A'   14 A'   15 A'    5 A"   16 A'   17 A'   18 A'   19 A'                 
 -5.492  -5.492  -5.477  -5.468  -5.467  -2.399  -2.396  -2.395
  6 A"   20 A'   21 A'    7 A"   22 A'   23 A'    8 A"   24 A'                 
 -2.385  -2.385  -1.271  -1.065  -0.876  -0.739  -0.602  -0.585
  9 A"   25 A'   26 A'   27 A'   28 A'   29 A'   30 A'   31 A'                 
 -0.568  -0.448  -0.436  -0.403  -0.384  -0.383
 10 A"   32 A'   11 A"   33 A'   34 A'   12 A"                                 
 -- Virtual --                   
 -0.001   0.033   0.061   0.075   0.086   0.090   0.099   0.136
 13 A"   35 A'   36 A'   37 A'   14 A"   38 A'   39 A'   15 A"                 
  0.137   0.161   0.181   0.217   0.247   0.249   0.284   0.294
 40 A'   41 A'   42 A'   43 A'   16 A"   44 A'   45 A'   46 A'                 
  0.335   0.350   0.357   0.383   0.386   0.466   0.500   0.554
 17 A"   47 A'   48 A'   49 A'   18 A"   50 A'   51 A'   19 A"                 
  0.554   0.578   0.585   0.596   0.599   0.686   0.695   0.817
 52 A'   20 A"   53 A'   21 A"   54 A'   55 A'   56 A'   57 A'                 
  0.871   0.875   0.901   0.905   0.958   1.082   1.092   1.110
 22 A"   58 A'   23 A"   59 A'   24 A"   60 A'   61 A'   25 A"                 
  1.123   1.168   1.226   1.288   1.319   1.381   1.469   1.541
 62 A'   63 A'   26 A"   64 A'   65 A'   66 A'   67 A'   27 A"                 
  1.576   1.626   1.773   1.852   1.915   2.254   2.326   2.394
 68 A'   69 A'   28 A"   70 A'   71 A'   29 A"   72 A'   30 A"                 
  2.571   2.624   2.634   2.907   3.020   4.232   4.299   4.482
 73 A'   74 A'   31 A"   75 A'   76 A'   32 A"   77 A'   33 A"                 
  4.492   4.496   4.523   4.551   4.637   4.749   6.531   6.555
 78 A'   34 A"   79 A'   80 A'   81 A'   82 A'   35 A"   83 A'                 
  6.573   7.517  10.334  14.704  14.798  14.910  26.636  26.707
 84 A'   85 A'   86 A'   36 A"   87 A'   88 A'   37 A"   89 A'                 
 27.061  28.857  29.529  29.548  29.564  29.877  29.882  29.883
 90 A'   91 A'   38 A"   92 A'   93 A'   39 A"   94 A'   40 A"                 
 29.896  29.961  36.671 130.590 130.604 130.622 154.257 166.141
 95 A'   96 A'   97 A'   41 A"   98 A'   99 A'  100 A'  101 A'                 
219.1731912.175
102 A'  103 A'                                                                 

 Occupation and symmetry of molecular orbitals

 Point group: Cs (2 irreducible representations).

                           A'   A"    All 
 ------------------------------------------
 All molecular orbitals:
  - Alpha                  103  41    144 
  - Beta                   103  41    144 
 ------------------------------------------
 Alpha orbitals:
  - Frozen occupied        22   7     29  
  - Active occupied        12   5     17  
  - Active virtual         69   29    98  
  - Frozen virtual         0    0     0   
 ------------------------------------------
 Beta orbitals:
  - Frozen occupied        22   7     29  
  - Active occupied        12   5     17  
  - Active virtual         69   29    98  
  - Frozen virtual         0    0     0   
 ------------------------------------------

 Import integrals:   CPU 0.00 s  wall 0.00 s

 Import integrals:   CPU 66.90 s  wall 18.22 s

 MP2 amplitudes:   CPU 0.15 s  wall 0.12 s

Running a double precision version
           CCSD T amplitudes will be solved using DIIS.

           Start     Size      MaxIter   EConv     TConv     
           3         7         100       1.00e-07  1.00e-05  
 ------------------------------------------------------------------------------
           Energy (a.u.)   Ediff      Tdiff       Comment
 ------------------------------------------------------------------------------
         -7772.11145096                           
     1   -7772.10411506   7.34e-03   7.95e-01     
     2   -7772.12714993   2.30e-02   1.11e-01     
     3   -7772.12578129   1.37e-03   5.00e-02     
     4   -7772.12826359   2.48e-03   1.95e-02     Switched to DIIS steps.
     5   -7772.12925675   9.93e-04   1.29e-02     
     6   -7772.12932424   6.75e-05   2.97e-03     
     7   -7772.12933657   1.23e-05   1.62e-03     
     8   -7772.12934405   7.48e-06   4.47e-04     
     9   -7772.12934670   2.66e-06   2.50e-04     
    10   -7772.12934665   5.25e-08   7.15e-05     
    11   -7772.12934674   9.12e-08   3.03e-05     
    12   -7772.12934673   1.74e-08   1.67e-05     
    13   -7772.12934673   6.24e-09   7.70e-06     
 ------------------------------------------------------------------------------
         -7772.12934673                           CCSD T converged.

End of double precision
 SCF energy                 = -7771.47016114
 MP2 energy                 = -7772.11145096
 CCSD correlation energy     =    -0.65918560
 CCSD total energy           = -7772.12934673

 CCSD  T1^2 = 0.0176  T2^2 = 0.2809  Leading amplitudes:

 Amplitude    Orbitals with energies
  0.0463       11 (A") A                 ->    13 (A") A                  
              -0.4362                         -0.0007                     
  0.0463       11 (A") B                 ->    13 (A") B                  
              -0.4362                         -0.0007                     
 -0.0290       32 (A') A                 ->    35 (A') A                  
              -0.4484                          0.0329                     
 -0.0290       32 (A') B                 ->    35 (A') B                  
              -0.4484                          0.0329                     

 Amplitude    Orbitals with energies
 -0.0651       11 (A") A     11 (A") B   ->    13 (A") A     13 (A") B    
              -0.4362       -0.4362           -0.0007       -0.0007       
  0.0651       11 (A") A     11 (A") B   ->    13 (A") B     13 (A") A    
              -0.4362       -0.4362           -0.0007       -0.0007       
  0.0651       11 (A") B     11 (A") A   ->    13 (A") A     13 (A") B    
              -0.4362       -0.4362           -0.0007       -0.0007       
 -0.0651       11 (A") B     11 (A") A   ->    13 (A") B     13 (A") A    
              -0.4362       -0.4362           -0.0007       -0.0007       

 Computing CCSD intemediates for later calculations in double precision
 Finished.

Running a double precision version
           CCSD Lambda amplitudes will be solved using DIIS.
           Start     Size      MaxIter   EConv     LConv     
           3         7         100       1.00e-07  1.00e-05  
 ------------------------------------------------------------------------------
            Enorm      Ldiff       Comment
 ------------------------------------------------------------------------------
     1     5.97e-02   4.38e-02     
     2     1.73e-02   6.59e-03     
     3     7.64e-03   1.86e-03     
     4     4.61e-03   1.47e-03     Switched to DIIS steps.
     5     1.46e-03   8.59e-04     
     6     7.19e-04   2.45e-04     
     7     2.38e-04   7.41e-05     
     8     1.11e-04   3.11e-06     
     9     4.20e-05   2.23e-06     
    10     2.04e-05   6.59e-07     
    11     9.99e-06   8.75e-08     
    12     4.59e-06   8.54e-08     
    13     1.90e-06   1.63e-07     
    14     7.83e-07   4.87e-08     
    15     4.04e-07   6.21e-08     
    16     1.93e-07   3.19e-08     
    17     9.79e-08   1.65e-08     
 ------------------------------------------------------------------------------
                                   CCSD Lambda converged.

 Computing density matrices in double precision...
           Orbital response amplitudes will be solved using DIIS.
           Start     Size      MaxIter   EConv     LConv     
           3         7         100       1.00e-06  1.00e-06  
 ------------------------------------------------------------------------------
            Enorm      Ldiff       Comment
 ------------------------------------------------------------------------------
     1     9.01e-02   7.11e-03     
     2     6.22e-02   1.62e-02     
     3     6.78e-02   1.99e-02     
     4     5.69e-03   2.48e-02     Switched to DIIS steps.
     5     2.54e-03   7.58e-05     
     6     1.02e-03   3.64e-04     
     7     8.08e-04   2.74e-04     
     8     1.68e-04   2.12e-04     
     9     6.73e-05   8.70e-06     
    10     1.64e-05   6.67e-06     
    11     6.36e-06   6.32e-07     
    12     1.21e-06   1.11e-06     
    13     8.06e-07   3.79e-07     
 ------------------------------------------------------------------------------
                                   Orbital response converged.

 Computing density matrices... Done.
 CCSD calculation:   CPU 539.14 s  wall 141.10 s

 Transferring MO TPDM to AO TPDM
 Transferring g2_o1o1o1o1
 Transferring g2_o1o1o1v1
 Transferring g2_o1o1v1v1
 Transferring g2_o1v1o1v1
 Transferring g2_o1v1v1v1
 Transferring g2_v1v1v1v1
 Adding separable TPDM
 Computing TPDM gradient
 --------------------------------------------------------
 2e gradient
  Atom          X               Y               Z
 --------------------------------------------------------
    1        -53.765866       23.044657        0.000000  
    2          9.705199      -37.860918        0.000000  
    3         20.486653       -5.424956       -0.000000  
    4         23.574013       20.241217        0.000000  
 --------------------------------------------------------
 --------------------------------------------------------
 Final gradient
  Atom          X               Y               Z
 --------------------------------------------------------
    1        -53.765866       23.044657        0.000000  
    2          9.705199      -37.860918        0.000000  
    3         20.486653       -5.424956       -0.000000  
    4         23.574013       20.241217        0.000000  
 --------------------------------------------------------
 Analytic gradient from two-electron contribution:   CPU 337.24 s  wall 115.98 s

 Total ccman2 time:   CPU 947.64 s  wall 276.82 s


 --------------------------------------------------------------
             Orbital Energies (a.u.) and Symmetries
 --------------------------------------------------------------

 Alpha MOs, Restricted
 -- Occupied --                  
******* -180.87 -169.68 -169.68 -104.89  -80.06  -37.93  -33.12
  1 A'    2 A'    3 A'    4 A'    5 A'    6 A'    7 A'    8 A'                 
-33.112 -24.299 -24.298 -24.295 -15.659 -10.617  -8.085  -8.081
  9 A'   10 A'   11 A'   12 A'   13 A'   14 A'   15 A'   16 A'                 
 -7.601  -7.245  -5.494  -5.492  -5.477  -5.467-169.680 -33.112
 17 A'   18 A'   19 A'   20 A'   21 A'   22 A'    1 A"    2 A"                 
-24.298 -24.295  -8.081  -5.492  -5.468  -2.399  -2.395  -2.385
  3 A"    4 A"    5 A"    6 A"    7 A"   23 A'   24 A'   25 A'                 
 -1.271  -1.065  -0.876  -0.739  -0.602  -0.585  -0.448  -0.403
 26 A'   27 A'   28 A'   29 A'   30 A'   31 A'   32 A'   33 A'                 
 -0.384  -2.396  -2.385  -0.568  -0.436  -0.383
 34 A'    8 A"    9 A"   10 A"   11 A"   12 A"                                 
 -- Virtual --                   
  0.033   0.061   0.075   0.090   0.099   0.137   0.161   0.181
 35 A'   36 A'   37 A'   38 A'   39 A'   40 A'   41 A'   42 A'                 
  0.217   0.249   0.284   0.294   0.350   0.357   0.383   0.466
 43 A'   44 A'   45 A'   46 A'   47 A'   48 A'   49 A'   50 A'                 
  0.500   0.554   0.585   0.599   0.686   0.695   0.817   0.875
 51 A'   52 A'   53 A'   54 A'   55 A'   56 A'   57 A'   58 A'                 
  0.905   1.082   1.092   1.123   1.168   1.288   1.319   1.381
 59 A'   60 A'   61 A'   62 A'   63 A'   64 A'   65 A'   66 A'                 
  1.469   1.576   1.626   1.852   1.915   2.326   2.571   2.624
 67 A'   68 A'   69 A'   70 A'   71 A'   72 A'   73 A'   74 A'                 
  2.907   3.020   4.299   4.492   4.523   4.551   4.637   4.749
 75 A'   76 A'   77 A'   78 A'   79 A'   80 A'   81 A'   82 A'                 
  6.555   6.573   7.517  10.334  14.798  14.910  26.707  27.061
 83 A'   84 A'   85 A'   86 A'   87 A'   88 A'   89 A'   90 A'                 
 28.857  29.548  29.564  29.882  29.896  29.961  36.671 130.604
 91 A'   92 A'   93 A'   94 A'   95 A'   96 A'   97 A'   98 A'                 
130.622 154.257 166.141 219.1731912.175  -0.001   0.086   0.136
 99 A'  100 A'  101 A'  102 A'  103 A'   13 A"   14 A"   15 A"                 
  0.247   0.335   0.386   0.554   0.578   0.596   0.871   0.901
 16 A"   17 A"   18 A"   19 A"   20 A"   21 A"   22 A"   23 A"                 
  0.958   1.110   1.226   1.541   1.773   2.254   2.394   2.634
 24 A"   25 A"   26 A"   27 A"   28 A"   29 A"   30 A"   31 A"                 
  4.232   4.482   4.496   6.531  14.704  26.636  29.529  29.877
 32 A"   33 A"   34 A"   35 A"   36 A"   37 A"   38 A"   39 A"                 
 29.883 130.590
 40 A"   41 A"                                                                 

 Beta MOs, Restricted
 -- Occupied --                  
******* -180.87 -169.68 -169.68 -104.89  -80.06  -37.93  -33.12
  1 A'    2 A'    3 A'    4 A'    5 A'    6 A'    7 A'    8 A'                 
-33.112 -24.299 -24.298 -24.295 -15.659 -10.617  -8.085  -8.081
  9 A'   10 A'   11 A'   12 A'   13 A'   14 A'   15 A'   16 A'                 
 -7.601  -7.245  -5.494  -5.492  -5.477  -5.467-169.680 -33.112
 17 A'   18 A'   19 A'   20 A'   21 A'   22 A'    1 A"    2 A"                 
-24.298 -24.295  -8.081  -5.492  -5.468  -2.399  -2.395  -2.385
  3 A"    4 A"    5 A"    6 A"    7 A"   23 A'   24 A'   25 A'                 
 -1.271  -1.065  -0.876  -0.739  -0.602  -0.585  -0.448  -0.403
 26 A'   27 A'   28 A'   29 A'   30 A'   31 A'   32 A'   33 A'                 
 -0.384  -2.396  -2.385  -0.568  -0.436  -0.383
 34 A'    8 A"    9 A"   10 A"   11 A"   12 A"                                 
 -- Virtual --                   
  0.033   0.061   0.075   0.090   0.099   0.137   0.161   0.181
 35 A'   36 A'   37 A'   38 A'   39 A'   40 A'   41 A'   42 A'                 
  0.217   0.249   0.284   0.294   0.350   0.357   0.383   0.466
 43 A'   44 A'   45 A'   46 A'   47 A'   48 A'   49 A'   50 A'                 
  0.500   0.554   0.585   0.599   0.686   0.695   0.817   0.875
 51 A'   52 A'   53 A'   54 A'   55 A'   56 A'   57 A'   58 A'                 
  0.905   1.082   1.092   1.123   1.168   1.288   1.319   1.381
 59 A'   60 A'   61 A'   62 A'   63 A'   64 A'   65 A'   66 A'                 
  1.469   1.576   1.626   1.852   1.915   2.326   2.571   2.624
 67 A'   68 A'   69 A'   70 A'   71 A'   72 A'   73 A'   74 A'                 
  2.907   3.020   4.299   4.492   4.523   4.551   4.637   4.749
 75 A'   76 A'   77 A'   78 A'   79 A'   80 A'   81 A'   82 A'                 
  6.555   6.573   7.517  10.334  14.798  14.910  26.707  27.061
 83 A'   84 A'   85 A'   86 A'   87 A'   88 A'   89 A'   90 A'                 
 28.857  29.548  29.564  29.882  29.896  29.961  36.671 130.604
 91 A'   92 A'   93 A'   94 A'   95 A'   96 A'   97 A'   98 A'                 
130.622 154.257 166.141 219.1731912.175  -0.001   0.086   0.136
 99 A'  100 A'  101 A'  102 A'  103 A'   13 A"   14 A"   15 A"                 
  0.247   0.335   0.386   0.554   0.578   0.596   0.871   0.901
 16 A"   17 A"   18 A"   19 A"   20 A"   21 A"   22 A"   23 A"                 
  0.958   1.110   1.226   1.541   1.773   2.254   2.394   2.634
 24 A"   25 A"   26 A"   27 A"   28 A"   29 A"   30 A"   31 A"                 
  4.232   4.482   4.496   6.531  14.704  26.636  29.529  29.877
 32 A"   33 A"   34 A"   35 A"   36 A"   37 A"   38 A"   39 A"                 
 29.883 130.590
 40 A"   41 A"                                                                 
 --------------------------------------------------------------

          Ground-State Mulliken Net Atomic Charges

     Atom                 Charge (a.u.)
  ----------------------------------------
      1 I                    -0.235709
      2 P                     0.336884
      3 N                    -0.132711
      4 Cl                    0.031536
  ----------------------------------------
  Sum of atomic charges =    -0.000000

 -----------------------------------------------------------------
                    Cartesian Multipole Moments
 -----------------------------------------------------------------
    Charge (ESU x 10^10)
                 0.0000
    Dipole Moment (Debye)
         X       0.2463      Y       0.5427      Z      -0.0000
       Tot       0.5960
    Quadrupole Moments (Debye-Ang)
        XX     -64.1354     XY       1.4788     YY     -57.5605
        XZ       0.0000     YZ       0.0000     ZZ     -59.6485
    Octopole Moments (Debye-Ang^2)
       XXX      60.7596    XXY     -16.4334    XYY      14.7414
       YYY     -16.0014    XXZ      -0.0000    XYZ      -0.0000
       YYZ       0.0000    XZZ      14.5925    YZZ      -2.6611
       ZZZ       0.0000
    Hexadecapole Moments (Debye-Ang^3)
      XXXX   -1001.2297   XXXY      19.0727   XXYY    -209.0106
      XYYY      12.6487   YYYY    -320.2204   XXXZ       0.0000
      XXYZ      -0.0000   XYYZ      -0.0000   YYYZ       0.0000
      XXZZ    -177.5403   XYZZ      -0.6587   YYZZ     -67.2985
      XZZZ      -0.0000   YZZZ      -0.0000   ZZZZ     -80.5324
 -----------------------------------------------------------------
 DrvMan completing analytic gradient of the correlated energy
 Correlated dipole moment
            1
    1   0.0969016
    2   0.2135138
    3  -0.0000000
 Energy read as -7772.129346732
 Full Analytical Gradient: (in a.u., or Hartree/Bohr)
             1             2             3             4
    1   -0.00019680   -0.00180110    0.00215380   -0.00015590
    2    0.00005355   -0.00099318    0.00180514   -0.00086552
    3   -0.00000000    0.00000000   -0.00000000    0.00000000
 Gradient time:  CPU 0.79 s  wall 0.83 s
 Geometry Optimization Parameters
   NAtoms,    NIC,     NZ,  NCons,   NDum,   NFix, NCnnct, MaxDiis
        4      14       4       0       0       0       0       0

 Cartesian Hessian Update
 Hessian Updated using BFGS Update


** GEOMETRY OPTIMIZATION IN DELOCALIZED INTERNAL COORDINATES **
   Searching for a Minimum

   Optimization Cycle:   2

                       Coordinates (Angstroms)
     ATOM                X               Y               Z
      1  I         1.2158784990   -0.2303130631    0.0000000000
      2  P        -0.6588001375    1.4507452218    0.0000000000
      3  N        -2.0448632280    0.7353497716    0.0000000000
      4  Cl       -2.4604518833   -0.9076477128    0.0000000000
   Point Group: cs    Number of degrees of freedom:     5


   Energy is  -7772.129346732

 Hessian Updated using BFGS Update

  5 Hessian modes will be used to form the next step
  Hessian Eigenvalues:
     0.088324    0.246579    0.252565    0.341193    0.651178

 Minimum Search - Taking Simple RFO Step
 Searching for Lamda that Minimizes Along All modes
 Value Taken    Lamda =  -0.00001049
 Step Taken.  Stepsize is  0.004665

                             Maximum     Tolerance    Cnvgd?
         Gradient           0.002012      0.000300      NO
         Displacement       0.003411      0.001200      NO
         Energy change     -0.000185      0.000001      NO


 New Cartesian Coordinates Obtained by Inverse Iteration

 Displacement from previous Coordinates is:  0.006628
 ----------------------------------------------------------------
             Standard Nuclear Orientation (Angstroms)
    I     Atom           X                Y                Z
 ----------------------------------------------------------------
    1      I       1.2183179109    -0.2298070769     0.0000000000
    2      P      -0.6582823012     1.4503553044     0.0000000000
    3      N      -2.0461176315     0.7345193871     0.0000000000
    4      Cl     -2.4621547281    -0.9069333971     0.0000000000
 ----------------------------------------------------------------
 Molecular Point Group                 Cs    NOp =  2
 Largest Abelian Subgroup              Cs    NOp =  2
 Nuclear Repulsion Energy =   470.3333487171 hartrees
 There are       46 alpha and       46 beta electrons
 Applying Cartesian multipole field
    Component          Value
    ---------          -----
     (2,0,0)        1.00000E-11
     (0,2,0)        2.00000E-11
     (0,0,2)       -3.00000E-11
 Nucleus-field energy     =     0.0000000115 hartrees
 Requested basis set is 6-311++G(d,p)
 There are 56 shells and 144 basis functions
 A cutoff of  1.0D-14 yielded   1317 shell pairs
 There are      9419 function pairs (     10552 Cartesian)
 Smallest overlap matrix eigenvalue = 1.44E-03
 Guess MOs from SCF MO coefficient file

 -----------------------------------------------------------------------
  General SCF calculation program by
  Eric Jon Sundstrom, Paul Horn, Yuezhi Mao, Dmitri Zuev, Alec White,
  David Stuck, Shaama M.S., Shane Yost, Joonho Lee, David Small,
  Daniel Levine, Susi Lehtola, Hugh Burton, Evgeny Epifanovsky
 -----------------------------------------------------------------------
 Hartree-Fock
 using 4 threads for integral computing
 -------------------------------------------------------
 OpenMP Integral computing Module                
 Release: version 2.0, May 2017, Q-Chem Inc. Pleasanton 
 -------------------------------------------------------
 A restricted SCF calculation will be
 performed using DIIS
 SCF converges when DIIS error is below 1.0e-08
 ---------------------------------------
  Cycle       Energy         DIIS error
 ---------------------------------------
    1   -7771.4700690620      2.78e-05  
    2   -7771.4700714737      8.08e-06  
    3   -7771.4700717081      4.79e-06  
    4   -7771.4700717845      1.85e-06  
    5   -7771.4700718012      5.22e-07  
    6   -7771.4700718047      2.96e-07  
    7   -7771.4700718055      1.19e-07  
    8   -7771.4700718057      5.54e-08  
    9   -7771.4700718058      1.95e-08  
   10   -7771.4700718059      5.10e-09  Convergence criterion met
 ---------------------------------------
 SCF time:   CPU 8.34s  wall 2.00s 
 SCF   energy in the final basis set =    -7771.4700718059
 Total energy in the final basis set =    -7771.4700718059


 ------------------------------------------------------------------------------

   CCMAN2: suite of methods based on coupled cluster
           and equation of motion theories.

   Components:
   * libvmm-1.3-trunk
     by Evgeny Epifanovsky, Ilya Kaliman.
   * libtensor-2.5-trunk
     by Evgeny Epifanovsky, Michael Wormit, Dmitry Zuev, Sam Manzer, 
        Ilya Kaliman.
   * libcc-2.5-trunk
     by Evgeny Epifanovsky, Arik Landau, Tomasz Kus, Kirill Khistyaev, 
        Dmitry Zuev, Prashant Manohar, Xintian Feng, Anna Krylov, 
        Matthew Goldey, Alec White, Thomas Jagau, Kaushik Nanda, 
        Anastasia Gunina, Alexander Kunitsa, Joonho Lee.

   CCMAN original authors:
   Anna I. Krylov, C. David Sherrill, Steven R. Gwaltney,
   Edward F. C. Byrd (2000)
   Sergey V. Levchenko, Lyudmila V. Slipchenko, Tao Wang,
   Ana-Maria C. Cristian (2003)
   Piotr A. Pieniazek, C. Melania Oana, Evgeny Epifanovsky (2007)
   Prashant Manohar (2009)

 ------------------------------------------------------------------------------


 Allocating and initializing 30808MB of RAM...
 Calculation will run on 4 cores.


 Alpha MOs, Restricted
 -- Occupied --                  
******* -180.87 -169.68 -169.68 -169.68 -104.89  -80.06  -37.93
  1 A'    2 A'    3 A'    1 A"    4 A'    5 A'    6 A'    7 A'                 
-33.115 -33.112 -33.112 -24.299 -24.298 -24.298 -24.295 -24.295
  8 A'    2 A"    9 A'   10 A'    3 A"   11 A'    4 A"   12 A'                 
-15.659 -10.617  -8.085  -8.081  -8.081  -7.602  -7.245  -5.494
 13 A'   14 A'   15 A'    5 A"   16 A'   17 A'   18 A'   19 A'                 
 -5.492  -5.492  -5.477  -5.468  -5.467  -2.399  -2.396  -2.395
  6 A"   20 A'   21 A'    7 A"   22 A'   23 A'    8 A"   24 A'                 
 -2.385  -2.385  -1.271  -1.064  -0.876  -0.739  -0.602  -0.585
  9 A"   25 A'   26 A'   27 A'   28 A'   29 A'   30 A'   31 A'                 
 -0.568  -0.448  -0.436  -0.403  -0.384  -0.383
 10 A"   32 A'   11 A"   33 A'   34 A'   12 A"                                 
 -- Virtual --                   
 -0.001   0.033   0.061   0.075   0.086   0.090   0.099   0.136
 13 A"   35 A'   36 A'   37 A'   14 A"   38 A'   39 A'   15 A"                 
  0.137   0.161   0.181   0.217   0.247   0.249   0.284   0.294
 40 A'   41 A'   42 A'   43 A'   16 A"   44 A'   45 A'   46 A'                 
  0.335   0.350   0.357   0.383   0.386   0.466   0.500   0.554
 17 A"   47 A'   48 A'   49 A'   18 A"   50 A'   51 A'   19 A"                 
  0.554   0.578   0.585   0.595   0.599   0.685   0.695   0.816
 52 A'   20 A"   53 A'   21 A"   54 A'   55 A'   56 A'   57 A'                 
  0.871   0.875   0.900   0.905   0.958   1.082   1.092   1.110
 22 A"   58 A'   23 A"   59 A'   24 A"   60 A'   61 A'   25 A"                 
  1.123   1.168   1.226   1.287   1.318   1.382   1.468   1.540
 62 A'   63 A'   26 A"   64 A'   65 A'   66 A'   67 A'   27 A"                 
  1.576   1.626   1.773   1.852   1.915   2.254   2.326   2.393
 68 A'   69 A'   28 A"   70 A'   71 A'   29 A"   72 A'   30 A"                 
  2.573   2.624   2.634   2.906   3.020   4.232   4.299   4.482
 73 A'   74 A'   31 A"   75 A'   76 A'   32 A"   77 A'   33 A"                 
  4.492   4.496   4.522   4.550   4.637   4.749   6.531   6.555
 78 A'   34 A"   79 A'   80 A'   81 A'   82 A'   35 A"   83 A'                 
  6.573   7.516  10.335  14.704  14.798  14.908  26.636  26.707
 84 A'   85 A'   86 A'   36 A"   87 A'   88 A'   37 A"   89 A'                 
 27.061  28.857  29.529  29.548  29.564  29.877  29.882  29.883
 90 A'   91 A'   38 A"   92 A'   93 A'   39 A"   94 A'   40 A"                 
 29.896  29.961  36.671 130.590 130.604 130.622 154.257 166.139
 95 A'   96 A'   97 A'   41 A"   98 A'   99 A'  100 A'  101 A'                 
219.1731912.174
102 A'  103 A'                                                                 

 Beta MOs, Restricted
 -- Occupied --                  
******* -180.87 -169.68 -169.68 -169.68 -104.89  -80.06  -37.93
  1 A'    2 A'    3 A'    1 A"    4 A'    5 A'    6 A'    7 A'                 
-33.115 -33.112 -33.112 -24.299 -24.298 -24.298 -24.295 -24.295
  8 A'    2 A"    9 A'   10 A'    3 A"   11 A'    4 A"   12 A'                 
-15.659 -10.617  -8.085  -8.081  -8.081  -7.602  -7.245  -5.494
 13 A'   14 A'   15 A'    5 A"   16 A'   17 A'   18 A'   19 A'                 
 -5.492  -5.492  -5.477  -5.468  -5.467  -2.399  -2.396  -2.395
  6 A"   20 A'   21 A'    7 A"   22 A'   23 A'    8 A"   24 A'                 
 -2.385  -2.385  -1.271  -1.064  -0.876  -0.739  -0.602  -0.585
  9 A"   25 A'   26 A'   27 A'   28 A'   29 A'   30 A'   31 A'                 
 -0.568  -0.448  -0.436  -0.403  -0.384  -0.383
 10 A"   32 A'   11 A"   33 A'   34 A'   12 A"                                 
 -- Virtual --                   
 -0.001   0.033   0.061   0.075   0.086   0.090   0.099   0.136
 13 A"   35 A'   36 A'   37 A'   14 A"   38 A'   39 A'   15 A"                 
  0.137   0.161   0.181   0.217   0.247   0.249   0.284   0.294
 40 A'   41 A'   42 A'   43 A'   16 A"   44 A'   45 A'   46 A'                 
  0.335   0.350   0.357   0.383   0.386   0.466   0.500   0.554
 17 A"   47 A'   48 A'   49 A'   18 A"   50 A'   51 A'   19 A"                 
  0.554   0.578   0.585   0.595   0.599   0.685   0.695   0.816
 52 A'   20 A"   53 A'   21 A"   54 A'   55 A'   56 A'   57 A'                 
  0.871   0.875   0.900   0.905   0.958   1.082   1.092   1.110
 22 A"   58 A'   23 A"   59 A'   24 A"   60 A'   61 A'   25 A"                 
  1.123   1.168   1.226   1.287   1.318   1.382   1.468   1.540
 62 A'   63 A'   26 A"   64 A'   65 A'   66 A'   67 A'   27 A"                 
  1.576   1.626   1.773   1.852   1.915   2.254   2.326   2.393
 68 A'   69 A'   28 A"   70 A'   71 A'   29 A"   72 A'   30 A"                 
  2.573   2.624   2.634   2.906   3.020   4.232   4.299   4.482
 73 A'   74 A'   31 A"   75 A'   76 A'   32 A"   77 A'   33 A"                 
  4.492   4.496   4.522   4.550   4.637   4.749   6.531   6.555
 78 A'   34 A"   79 A'   80 A'   81 A'   82 A'   35 A"   83 A'                 
  6.573   7.516  10.335  14.704  14.798  14.908  26.636  26.707
 84 A'   85 A'   86 A'   36 A"   87 A'   88 A'   37 A"   89 A'                 
 27.061  28.857  29.529  29.548  29.564  29.877  29.882  29.883
 90 A'   91 A'   38 A"   92 A'   93 A'   39 A"   94 A'   40 A"                 
 29.896  29.961  36.671 130.590 130.604 130.622 154.257 166.139
 95 A'   96 A'   97 A'   41 A"   98 A'   99 A'  100 A'  101 A'                 
219.1731912.174
102 A'  103 A'                                                                 

 Occupation and symmetry of molecular orbitals

 Point group: Cs (2 irreducible representations).

                           A'   A"    All 
 ------------------------------------------
 All molecular orbitals:
  - Alpha                  103  41    144 
  - Beta                   103  41    144 
 ------------------------------------------
 Alpha orbitals:
  - Frozen occupied        22   7     29  
  - Active occupied        12   5     17  
  - Active virtual         69   29    98  
  - Frozen virtual         0    0     0   
 ------------------------------------------
 Beta orbitals:
  - Frozen occupied        22   7     29  
  - Active occupied        12   5     17  
  - Active virtual         69   29    98  
  - Frozen virtual         0    0     0   
 ------------------------------------------

 Import integrals:   CPU 0.00 s  wall 0.00 s

 Import integrals:   CPU 68.10 s  wall 18.71 s

 MP2 amplitudes:   CPU 0.14 s  wall 0.12 s

Running a double precision version
           CCSD T amplitudes will be solved using DIIS.

           Start     Size      MaxIter   EConv     TConv     
           3         7         100       1.00e-07  1.00e-05  
 ------------------------------------------------------------------------------
           Energy (a.u.)   Ediff      Tdiff       Comment
 ------------------------------------------------------------------------------
         -7772.11149553                           
     1   -7772.10408722   7.41e-03   7.96e-01     
     2   -7772.12716476   2.31e-02   1.11e-01     
     3   -7772.12577867   1.39e-03   5.01e-02     
     4   -7772.12826763   2.49e-03   1.96e-02     Switched to DIIS steps.
     5   -7772.12926304   9.95e-04   1.30e-02     
     6   -7772.12933080   6.78e-05   2.98e-03     
     7   -7772.12934305   1.23e-05   1.62e-03     
     8   -7772.12935053   7.47e-06   4.47e-04     
     9   -7772.12935321   2.68e-06   2.52e-04     
    10   -7772.12935316   5.52e-08   7.20e-05     
    11   -7772.12935326   9.68e-08   3.04e-05     
    12   -7772.12935324   1.78e-08   1.68e-05     
    13   -7772.12935324   6.87e-09   7.74e-06     
 ------------------------------------------------------------------------------
         -7772.12935324                           CCSD T converged.

End of double precision
 SCF energy                 = -7771.47007181
 MP2 energy                 = -7772.11149553
 CCSD correlation energy     =    -0.65928144
 CCSD total energy           = -7772.12935324

 CCSD  T1^2 = 0.0177  T2^2 = 0.2811  Leading amplitudes:

 Amplitude    Orbitals with energies
 -0.0464       11 (A") A                 ->    13 (A") A                  
              -0.4359                         -0.0009                     
 -0.0464       11 (A") B                 ->    13 (A") B                  
              -0.4359                         -0.0009                     
 -0.0290       32 (A') A                 ->    35 (A') A                  
              -0.4481                          0.0329                     
 -0.0290       32 (A') B                 ->    35 (A') B                  
              -0.4481                          0.0329                     

 Amplitude    Orbitals with energies
 -0.0653       11 (A") A     11 (A") B   ->    13 (A") A     13 (A") B    
              -0.4359       -0.4359           -0.0009       -0.0009       
  0.0653       11 (A") A     11 (A") B   ->    13 (A") B     13 (A") A    
              -0.4359       -0.4359           -0.0009       -0.0009       
  0.0653       11 (A") B     11 (A") A   ->    13 (A") A     13 (A") B    
              -0.4359       -0.4359           -0.0009       -0.0009       
 -0.0653       11 (A") B     11 (A") A   ->    13 (A") B     13 (A") A    
              -0.4359       -0.4359           -0.0009       -0.0009       

 Computing CCSD intemediates for later calculations in double precision
 Finished.

Running a double precision version
           CCSD Lambda amplitudes will be solved using DIIS.
           Start     Size      MaxIter   EConv     LConv     
           3         7         100       1.00e-07  1.00e-05  
 ------------------------------------------------------------------------------
            Enorm      Ldiff       Comment
 ------------------------------------------------------------------------------
     1     5.99e-02   4.38e-02     
     2     1.73e-02   6.61e-03     
     3     7.67e-03   1.86e-03     
     4     4.63e-03   1.47e-03     Switched to DIIS steps.
     5     1.47e-03   8.62e-04     
     6     7.22e-04   2.46e-04     
     7     2.40e-04   7.45e-05     
     8     1.12e-04   3.10e-06     
     9     4.23e-05   2.28e-06     
    10     2.05e-05   6.83e-07     
    11     1.01e-05   9.51e-08     
    12     4.61e-06   8.50e-08     
    13     1.91e-06   1.63e-07     
    14     7.85e-07   4.93e-08     
    15     4.05e-07   6.19e-08     
    16     1.93e-07   3.23e-08     
    17     9.82e-08   1.66e-08     
 ------------------------------------------------------------------------------
                                   CCSD Lambda converged.

 Computing density matrices in double precision...
           Orbital response amplitudes will be solved using DIIS.
           Start     Size      MaxIter   EConv     LConv     
           3         7         100       1.00e-06  1.00e-06  
 ------------------------------------------------------------------------------
            Enorm      Ldiff       Comment
 ------------------------------------------------------------------------------
     1     9.02e-02   7.00e-03     
     2     6.25e-02   1.62e-02     
     3     6.81e-02   2.01e-02     
     4     5.69e-03   2.50e-02     Switched to DIIS steps.
     5     2.48e-03   1.19e-04     
     6     1.03e-03   3.48e-04     
     7     8.19e-04   2.73e-04     
     8     1.70e-04   2.16e-04     
     9     6.82e-05   7.94e-06     
    10     1.66e-05   6.79e-06     
    11     6.43e-06   6.36e-07     
    12     1.23e-06   1.12e-06     
    13     8.01e-07   3.79e-07     
 ------------------------------------------------------------------------------
                                   Orbital response converged.

 Computing density matrices... Done.
 CCSD calculation:   CPU 540.42 s  wall 141.43 s

 Transferring MO TPDM to AO TPDM
 Transferring g2_o1o1o1o1
 Transferring g2_o1o1o1v1
 Transferring g2_o1o1v1v1
 Transferring g2_o1v1o1v1
 Transferring g2_o1v1v1v1
 Transferring g2_v1v1v1v1
 Adding separable TPDM
 Computing TPDM gradient
 --------------------------------------------------------
 2e gradient
  Atom          X               Y               Z
 --------------------------------------------------------
    1        -53.727824       23.009152       -0.000000  
    2          9.723799      -37.799151        0.000000  
    3         20.451175       -5.436723        0.000000  
    4         23.552850       20.226722       -0.000000  
 --------------------------------------------------------
 --------------------------------------------------------
 Final gradient
  Atom          X               Y               Z
 --------------------------------------------------------
    1        -53.727824       23.009152       -0.000000  
    2          9.723799      -37.799151        0.000000  
    3         20.451175       -5.436723        0.000000  
    4         23.552850       20.226722       -0.000000  
 --------------------------------------------------------
 Analytic gradient from two-electron contribution:   CPU 337.60 s  wall 117.13 s

 Total ccman2 time:   CPU 950.50 s  wall 278.81 s


 --------------------------------------------------------------
             Orbital Energies (a.u.) and Symmetries
 --------------------------------------------------------------

 Alpha MOs, Restricted
 -- Occupied --                  
******* -180.87 -169.68 -169.68 -104.89  -80.06  -37.93  -33.12
  1 A'    2 A'    3 A'    4 A'    5 A'    6 A'    7 A'    8 A'                 
-33.112 -24.299 -24.298 -24.295 -15.659 -10.617  -8.085  -8.081
  9 A'   10 A'   11 A'   12 A'   13 A'   14 A'   15 A'   16 A'                 
 -7.602  -7.245  -5.494  -5.492  -5.477  -5.467-169.680 -33.112
 17 A'   18 A'   19 A'   20 A'   21 A'   22 A'    1 A"    2 A"                 
-24.298 -24.295  -8.081  -5.492  -5.468  -2.399  -2.395  -2.385
  3 A"    4 A"    5 A"    6 A"    7 A"   23 A'   24 A'   25 A'                 
 -1.271  -1.064  -0.876  -0.739  -0.602  -0.585  -0.448  -0.403
 26 A'   27 A'   28 A'   29 A'   30 A'   31 A'   32 A'   33 A'                 
 -0.384  -2.396  -2.385  -0.568  -0.436  -0.383
 34 A'    8 A"    9 A"   10 A"   11 A"   12 A"                                 
 -- Virtual --                   
  0.033   0.061   0.075   0.090   0.099   0.137   0.161   0.181
 35 A'   36 A'   37 A'   38 A'   39 A'   40 A'   41 A'   42 A'                 
  0.217   0.249   0.284   0.294   0.350   0.357   0.383   0.466
 43 A'   44 A'   45 A'   46 A'   47 A'   48 A'   49 A'   50 A'                 
  0.500   0.554   0.585   0.599   0.685   0.695   0.816   0.875
 51 A'   52 A'   53 A'   54 A'   55 A'   56 A'   57 A'   58 A'                 
  0.905   1.082   1.092   1.123   1.168   1.287   1.318   1.382
 59 A'   60 A'   61 A'   62 A'   63 A'   64 A'   65 A'   66 A'                 
  1.468   1.576   1.626   1.852   1.915   2.326   2.573   2.624
 67 A'   68 A'   69 A'   70 A'   71 A'   72 A'   73 A'   74 A'                 
  2.906   3.020   4.299   4.492   4.522   4.550   4.637   4.749
 75 A'   76 A'   77 A'   78 A'   79 A'   80 A'   81 A'   82 A'                 
  6.555   6.573   7.516  10.335  14.798  14.908  26.707  27.061
 83 A'   84 A'   85 A'   86 A'   87 A'   88 A'   89 A'   90 A'                 
 28.857  29.548  29.564  29.882  29.896  29.961  36.671 130.604
 91 A'   92 A'   93 A'   94 A'   95 A'   96 A'   97 A'   98 A'                 
130.622 154.257 166.139 219.1731912.174  -0.001   0.086   0.136
 99 A'  100 A'  101 A'  102 A'  103 A'   13 A"   14 A"   15 A"                 
  0.247   0.335   0.386   0.554   0.578   0.595   0.871   0.900
 16 A"   17 A"   18 A"   19 A"   20 A"   21 A"   22 A"   23 A"                 
  0.958   1.110   1.226   1.540   1.773   2.254   2.393   2.634
 24 A"   25 A"   26 A"   27 A"   28 A"   29 A"   30 A"   31 A"                 
  4.232   4.482   4.496   6.531  14.704  26.636  29.529  29.877
 32 A"   33 A"   34 A"   35 A"   36 A"   37 A"   38 A"   39 A"                 
 29.883 130.590
 40 A"   41 A"                                                                 

 Beta MOs, Restricted
 -- Occupied --                  
******* -180.87 -169.68 -169.68 -104.89  -80.06  -37.93  -33.12
  1 A'    2 A'    3 A'    4 A'    5 A'    6 A'    7 A'    8 A'                 
-33.112 -24.299 -24.298 -24.295 -15.659 -10.617  -8.085  -8.081
  9 A'   10 A'   11 A'   12 A'   13 A'   14 A'   15 A'   16 A'                 
 -7.602  -7.245  -5.494  -5.492  -5.477  -5.467-169.680 -33.112
 17 A'   18 A'   19 A'   20 A'   21 A'   22 A'    1 A"    2 A"                 
-24.298 -24.295  -8.081  -5.492  -5.468  -2.399  -2.395  -2.385
  3 A"    4 A"    5 A"    6 A"    7 A"   23 A'   24 A'   25 A'                 
 -1.271  -1.064  -0.876  -0.739  -0.602  -0.585  -0.448  -0.403
 26 A'   27 A'   28 A'   29 A'   30 A'   31 A'   32 A'   33 A'                 
 -0.384  -2.396  -2.385  -0.568  -0.436  -0.383
 34 A'    8 A"    9 A"   10 A"   11 A"   12 A"                                 
 -- Virtual --                   
  0.033   0.061   0.075   0.090   0.099   0.137   0.161   0.181
 35 A'   36 A'   37 A'   38 A'   39 A'   40 A'   41 A'   42 A'                 
  0.217   0.249   0.284   0.294   0.350   0.357   0.383   0.466
 43 A'   44 A'   45 A'   46 A'   47 A'   48 A'   49 A'   50 A'                 
  0.500   0.554   0.585   0.599   0.685   0.695   0.816   0.875
 51 A'   52 A'   53 A'   54 A'   55 A'   56 A'   57 A'   58 A'                 
  0.905   1.082   1.092   1.123   1.168   1.287   1.318   1.382
 59 A'   60 A'   61 A'   62 A'   63 A'   64 A'   65 A'   66 A'                 
  1.468   1.576   1.626   1.852   1.915   2.326   2.573   2.624
 67 A'   68 A'   69 A'   70 A'   71 A'   72 A'   73 A'   74 A'                 
  2.906   3.020   4.299   4.492   4.522   4.550   4.637   4.749
 75 A'   76 A'   77 A'   78 A'   79 A'   80 A'   81 A'   82 A'                 
  6.555   6.573   7.516  10.335  14.798  14.908  26.707  27.061
 83 A'   84 A'   85 A'   86 A'   87 A'   88 A'   89 A'   90 A'                 
 28.857  29.548  29.564  29.882  29.896  29.961  36.671 130.604
 91 A'   92 A'   93 A'   94 A'   95 A'   96 A'   97 A'   98 A'                 
130.622 154.257 166.139 219.1731912.174  -0.001   0.086   0.136
 99 A'  100 A'  101 A'  102 A'  103 A'   13 A"   14 A"   15 A"                 
  0.247   0.335   0.386   0.554   0.578   0.595   0.871   0.900
 16 A"   17 A"   18 A"   19 A"   20 A"   21 A"   22 A"   23 A"                 
  0.958   1.110   1.226   1.540   1.773   2.254   2.393   2.634
 24 A"   25 A"   26 A"   27 A"   28 A"   29 A"   30 A"   31 A"                 
  4.232   4.482   4.496   6.531  14.704  26.636  29.529  29.877
 32 A"   33 A"   34 A"   35 A"   36 A"   37 A"   38 A"   39 A"                 
 29.883 130.590
 40 A"   41 A"                                                                 
 --------------------------------------------------------------

          Ground-State Mulliken Net Atomic Charges

     Atom                 Charge (a.u.)
  ----------------------------------------
      1 I                    -0.235559
      2 P                     0.336721
      3 N                    -0.132613
      4 Cl                    0.031451
  ----------------------------------------
  Sum of atomic charges =     0.000000

 -----------------------------------------------------------------
                    Cartesian Multipole Moments
 -----------------------------------------------------------------
    Charge (ESU x 10^10)
                 0.0000
    Dipole Moment (Debye)
         X       0.2448      Y       0.5398      Z       0.0000
       Tot       0.5927
    Quadrupole Moments (Debye-Ang)
        XX     -64.1268     XY       1.4854     YY     -57.5742
        XZ      -0.0000     YZ      -0.0000     ZZ     -59.6540
    Octopole Moments (Debye-Ang^2)
       XXX      60.6081    XXY     -16.4752    XYY      14.7022
       YYY     -16.0518    XXZ       0.0000    XYZ       0.0000
       YYZ      -0.0000    XZZ      14.5426    YZZ      -2.6877
       ZZZ      -0.0000
    Hexadecapole Moments (Debye-Ang^3)
      XXXX   -1002.8441   XXXY      19.0774   XXYY    -209.2804
      XYYY      12.6329   YYYY    -320.0404   XXXZ      -0.0000
      XXYZ      -0.0000   XYYZ       0.0000   YYYZ      -0.0000
      XXZZ    -177.8370   XYZZ      -0.6586   YYZZ     -67.2759
      XZZZ      -0.0000   YZZZ      -0.0000   ZZZZ     -80.5519
 -----------------------------------------------------------------
 DrvMan completing analytic gradient of the correlated energy
 Correlated dipole moment
            1
    1   0.0963175
    2   0.2123562
    3   0.0000000
 Energy read as -7772.129353245
 Full Analytical Gradient: (in a.u., or Hartree/Bohr)
             1             2             3             4
    1    0.00003365   -0.00053538    0.00057996   -0.00007822
    2   -0.00002129   -0.00023861    0.00053246   -0.00027256
    3    0.00000000    0.00000000   -0.00000000   -0.00000000
 Gradient time:  CPU 0.77 s  wall 0.81 s
 Geometry Optimization Parameters
   NAtoms,    NIC,     NZ,  NCons,   NDum,   NFix, NCnnct, MaxDiis
        4      14       4       0       0       0       0       0

 Cartesian Hessian Update
 Hessian Updated using BFGS Update


** GEOMETRY OPTIMIZATION IN DELOCALIZED INTERNAL COORDINATES **
   Searching for a Minimum

   Optimization Cycle:   3

                       Coordinates (Angstroms)
     ATOM                X               Y               Z
      1  I         1.2183179109   -0.2298070769    0.0000000000
      2  P        -0.6582823012    1.4503553044    0.0000000000
      3  N        -2.0461176315    0.7345193871    0.0000000000
      4  Cl       -2.4621547281   -0.9069333971    0.0000000000
   Point Group: cs    Number of degrees of freedom:     5


   Energy is  -7772.129353245

 Hessian Updated using BFGS Update

  5 Hessian modes will be used to form the next step
  Hessian Eigenvalues:
     0.090395    0.237786    0.252948    0.310072    0.549428

 Minimum Search - Taking Simple RFO Step
 Searching for Lamda that Minimizes Along All modes
 Value Taken    Lamda =  -0.00000115
 Step Taken.  Stepsize is  0.002009

                             Maximum     Tolerance    Cnvgd?
         Gradient           0.000593      0.000300      NO
         Displacement       0.001980      0.001200      NO
         Energy change     -0.000007      0.000001      NO


 New Cartesian Coordinates Obtained by Inverse Iteration

 Displacement from previous Coordinates is:  0.001700
 ----------------------------------------------------------------
             Standard Nuclear Orientation (Angstroms)
    I     Atom           X                Y                Z
 ----------------------------------------------------------------
    1      I       1.2178509422    -0.2299178164     0.0000000000
    2      P      -0.6580249110     1.4505173150     0.0000000000
    3      N      -2.0464315903     0.7342562487     0.0000000000
    4      Cl     -2.4616311908    -0.9067215298     0.0000000000
 ----------------------------------------------------------------
 Molecular Point Group                 Cs    NOp =  2
 Largest Abelian Subgroup              Cs    NOp =  2
 Nuclear Repulsion Energy =   470.3971601372 hartrees
 There are       46 alpha and       46 beta electrons
 Applying Cartesian multipole field
    Component          Value
    ---------          -----
     (2,0,0)        1.00000E-11
     (0,2,0)        2.00000E-11
     (0,0,2)       -3.00000E-11
 Nucleus-field energy     =     0.0000000115 hartrees
 Requested basis set is 6-311++G(d,p)
 There are 56 shells and 144 basis functions
 A cutoff of  1.0D-14 yielded   1317 shell pairs
 There are      9419 function pairs (     10552 Cartesian)
 Smallest overlap matrix eigenvalue = 1.44E-03
 Guess MOs from SCF MO coefficient file

 -----------------------------------------------------------------------
  General SCF calculation program by
  Eric Jon Sundstrom, Paul Horn, Yuezhi Mao, Dmitri Zuev, Alec White,
  David Stuck, Shaama M.S., Shane Yost, Joonho Lee, David Small,
  Daniel Levine, Susi Lehtola, Hugh Burton, Evgeny Epifanovsky
 -----------------------------------------------------------------------
 Hartree-Fock
 using 4 threads for integral computing
 -------------------------------------------------------
 OpenMP Integral computing Module                
 Release: version 2.0, May 2017, Q-Chem Inc. Pleasanton 
 -------------------------------------------------------
 A restricted SCF calculation will be
 performed using DIIS
 SCF converges when DIIS error is below 1.0e-08
 ---------------------------------------
  Cycle       Energy         DIIS error
 ---------------------------------------
    1   -7771.4700427585      1.22e-05  
    2   -7771.4700432698      3.83e-06  
    3   -7771.4700433187      2.39e-06  
    4   -7771.4700433369      8.15e-07  
    5   -7771.4700433403      2.43e-07  
    6   -7771.4700433412      1.19e-07  
    7   -7771.4700433413      4.50e-08  
    8   -7771.4700433414      1.56e-08  
    9   -7771.4700433414      4.47e-09  Convergence criterion met
 ---------------------------------------
 SCF time:   CPU 7.48s  wall 2.00s 
 SCF   energy in the final basis set =    -7771.4700433414
 Total energy in the final basis set =    -7771.4700433414


 ------------------------------------------------------------------------------

   CCMAN2: suite of methods based on coupled cluster
           and equation of motion theories.

   Components:
   * libvmm-1.3-trunk
     by Evgeny Epifanovsky, Ilya Kaliman.
   * libtensor-2.5-trunk
     by Evgeny Epifanovsky, Michael Wormit, Dmitry Zuev, Sam Manzer, 
        Ilya Kaliman.
   * libcc-2.5-trunk
     by Evgeny Epifanovsky, Arik Landau, Tomasz Kus, Kirill Khistyaev, 
        Dmitry Zuev, Prashant Manohar, Xintian Feng, Anna Krylov, 
        Matthew Goldey, Alec White, Thomas Jagau, Kaushik Nanda, 
        Anastasia Gunina, Alexander Kunitsa, Joonho Lee.

   CCMAN original authors:
   Anna I. Krylov, C. David Sherrill, Steven R. Gwaltney,
   Edward F. C. Byrd (2000)
   Sergey V. Levchenko, Lyudmila V. Slipchenko, Tao Wang,
   Ana-Maria C. Cristian (2003)
   Piotr A. Pieniazek, C. Melania Oana, Evgeny Epifanovsky (2007)
   Prashant Manohar (2009)

 ------------------------------------------------------------------------------


 Allocating and initializing 30808MB of RAM...
 Calculation will run on 4 cores.


 Alpha MOs, Restricted
 -- Occupied --                  
******* -180.87 -169.68 -169.68 -169.68 -104.89  -80.06  -37.93
  1 A'    2 A'    3 A'    1 A"    4 A'    5 A'    6 A'    7 A'                 
-33.115 -33.112 -33.112 -24.299 -24.298 -24.298 -24.295 -24.295
  8 A'    2 A"    9 A'   10 A'    3 A"   11 A'    4 A"   12 A'                 
-15.659 -10.617  -8.085  -8.081  -8.081  -7.602  -7.245  -5.494
 13 A'   14 A'   15 A'    5 A"   16 A'   17 A'   18 A'   19 A'                 
 -5.492  -5.492  -5.477  -5.468  -5.467  -2.399  -2.396  -2.395
  6 A"   20 A'   21 A'    7 A"   22 A'   23 A'    8 A"   24 A'                 
 -2.385  -2.385  -1.271  -1.064  -0.876  -0.739  -0.602  -0.585
  9 A"   25 A'   26 A'   27 A'   28 A'   29 A'   30 A'   31 A'                 
 -0.568  -0.448  -0.436  -0.403  -0.385  -0.382
 10 A"   32 A'   11 A"   33 A'   34 A'   12 A"                                 
 -- Virtual --                   
 -0.001   0.033   0.061   0.075   0.086   0.090   0.099   0.136
 13 A"   35 A'   36 A'   37 A'   14 A"   38 A'   39 A'   15 A"                 
  0.137   0.161   0.181   0.217   0.247   0.249   0.284   0.294
 40 A'   41 A'   42 A'   43 A'   16 A"   44 A'   45 A'   46 A'                 
  0.335   0.350   0.357   0.383   0.386   0.466   0.500   0.554
 17 A"   47 A'   48 A'   49 A'   18 A"   50 A'   51 A'   19 A"                 
  0.554   0.578   0.585   0.595   0.599   0.686   0.695   0.816
 52 A'   20 A"   53 A'   21 A"   54 A'   55 A'   56 A'   57 A'                 
  0.871   0.875   0.900   0.905   0.958   1.082   1.092   1.110
 22 A"   58 A'   23 A"   59 A'   24 A"   60 A'   61 A'   25 A"                 
  1.123   1.168   1.226   1.287   1.317   1.382   1.468   1.540
 62 A'   63 A'   26 A"   64 A'   65 A'   66 A'   67 A'   27 A"                 
  1.576   1.626   1.773   1.852   1.915   2.255   2.326   2.393
 68 A'   69 A'   28 A"   70 A'   71 A'   29 A"   72 A'   30 A"                 
  2.573   2.624   2.634   2.906   3.019   4.232   4.299   4.482
 73 A'   74 A'   31 A"   75 A'   76 A'   32 A"   77 A'   33 A"                 
  4.492   4.496   4.522   4.550   4.637   4.749   6.531   6.555
 78 A'   34 A"   79 A'   80 A'   81 A'   82 A'   35 A"   83 A'                 
  6.572   7.516  10.335  14.704  14.798  14.908  26.636  26.707
 84 A'   85 A'   86 A'   36 A"   87 A'   88 A'   37 A"   89 A'                 
 27.061  28.857  29.529  29.548  29.564  29.877  29.882  29.883
 90 A'   91 A'   38 A"   92 A'   93 A'   39 A"   94 A'   40 A"                 
 29.896  29.961  36.670 130.590 130.604 130.622 154.257 166.139
 95 A'   96 A'   97 A'   41 A"   98 A'   99 A'  100 A'  101 A'                 
219.1741912.174
102 A'  103 A'                                                                 

 Beta MOs, Restricted
 -- Occupied --                  
******* -180.87 -169.68 -169.68 -169.68 -104.89  -80.06  -37.93
  1 A'    2 A'    3 A'    1 A"    4 A'    5 A'    6 A'    7 A'                 
-33.115 -33.112 -33.112 -24.299 -24.298 -24.298 -24.295 -24.295
  8 A'    2 A"    9 A'   10 A'    3 A"   11 A'    4 A"   12 A'                 
-15.659 -10.617  -8.085  -8.081  -8.081  -7.602  -7.245  -5.494
 13 A'   14 A'   15 A'    5 A"   16 A'   17 A'   18 A'   19 A'                 
 -5.492  -5.492  -5.477  -5.468  -5.467  -2.399  -2.396  -2.395
  6 A"   20 A'   21 A'    7 A"   22 A'   23 A'    8 A"   24 A'                 
 -2.385  -2.385  -1.271  -1.064  -0.876  -0.739  -0.602  -0.585
  9 A"   25 A'   26 A'   27 A'   28 A'   29 A'   30 A'   31 A'                 
 -0.568  -0.448  -0.436  -0.403  -0.385  -0.382
 10 A"   32 A'   11 A"   33 A'   34 A'   12 A"                                 
 -- Virtual --                   
 -0.001   0.033   0.061   0.075   0.086   0.090   0.099   0.136
 13 A"   35 A'   36 A'   37 A'   14 A"   38 A'   39 A'   15 A"                 
  0.137   0.161   0.181   0.217   0.247   0.249   0.284   0.294
 40 A'   41 A'   42 A'   43 A'   16 A"   44 A'   45 A'   46 A'                 
  0.335   0.350   0.357   0.383   0.386   0.466   0.500   0.554
 17 A"   47 A'   48 A'   49 A'   18 A"   50 A'   51 A'   19 A"                 
  0.554   0.578   0.585   0.595   0.599   0.686   0.695   0.816
 52 A'   20 A"   53 A'   21 A"   54 A'   55 A'   56 A'   57 A'                 
  0.871   0.875   0.900   0.905   0.958   1.082   1.092   1.110
 22 A"   58 A'   23 A"   59 A'   24 A"   60 A'   61 A'   25 A"                 
  1.123   1.168   1.226   1.287   1.317   1.382   1.468   1.540
 62 A'   63 A'   26 A"   64 A'   65 A'   66 A'   67 A'   27 A"                 
  1.576   1.626   1.773   1.852   1.915   2.255   2.326   2.393
 68 A'   69 A'   28 A"   70 A'   71 A'   29 A"   72 A'   30 A"                 
  2.573   2.624   2.634   2.906   3.019   4.232   4.299   4.482
 73 A'   74 A'   31 A"   75 A'   76 A'   32 A"   77 A'   33 A"                 
  4.492   4.496   4.522   4.550   4.637   4.749   6.531   6.555
 78 A'   34 A"   79 A'   80 A'   81 A'   82 A'   35 A"   83 A'                 
  6.572   7.516  10.335  14.704  14.798  14.908  26.636  26.707
 84 A'   85 A'   86 A'   36 A"   87 A'   88 A'   37 A"   89 A'                 
 27.061  28.857  29.529  29.548  29.564  29.877  29.882  29.883
 90 A'   91 A'   38 A"   92 A'   93 A'   39 A"   94 A'   40 A"                 
 29.896  29.961  36.670 130.590 130.604 130.622 154.257 166.139
 95 A'   96 A'   97 A'   41 A"   98 A'   99 A'  100 A'  101 A'                 
219.1741912.174
102 A'  103 A'                                                                 

 Occupation and symmetry of molecular orbitals

 Point group: Cs (2 irreducible representations).

                           A'   A"    All 
 ------------------------------------------
 All molecular orbitals:
  - Alpha                  103  41    144 
  - Beta                   103  41    144 
 ------------------------------------------
 Alpha orbitals:
  - Frozen occupied        22   7     29  
  - Active occupied        12   5     17  
  - Active virtual         69   29    98  
  - Frozen virtual         0    0     0   
 ------------------------------------------
 Beta orbitals:
  - Frozen occupied        22   7     29  
  - Active occupied        12   5     17  
  - Active virtual         69   29    98  
  - Frozen virtual         0    0     0   
 ------------------------------------------

 Import integrals:   CPU 0.00 s  wall 0.00 s

 Import integrals:   CPU 67.46 s  wall 18.51 s

 MP2 amplitudes:   CPU 0.15 s  wall 0.12 s

Running a double precision version
           CCSD T amplitudes will be solved using DIIS.

           Start     Size      MaxIter   EConv     TConv     
           3         7         100       1.00e-07  1.00e-05  
 ------------------------------------------------------------------------------
           Energy (a.u.)   Ediff      Tdiff       Comment
 ------------------------------------------------------------------------------
         -7772.11150999                           
     1   -7772.10408091   7.43e-03   7.96e-01     
     2   -7772.12716763   2.31e-02   1.11e-01     
     3   -7772.12577775   1.39e-03   5.01e-02     
     4   -7772.12826797   2.49e-03   1.96e-02     Switched to DIIS steps.
     5   -7772.12926365   9.96e-04   1.30e-02     
     6   -7772.12933145   6.78e-05   2.99e-03     
     7   -7772.12934365   1.22e-05   1.62e-03     
     8   -7772.12935111   7.46e-06   4.46e-04     
     9   -7772.12935380   2.69e-06   2.52e-04     
    10   -7772.12935374   5.59e-08   7.21e-05     
    11   -7772.12935384   9.88e-08   3.04e-05     
    12   -7772.12935382   1.80e-08   1.69e-05     
    13   -7772.12935383   7.13e-09   7.74e-06     
 ------------------------------------------------------------------------------
         -7772.12935383                           CCSD T converged.

End of double precision
 SCF energy                 = -7771.47004334
 MP2 energy                 = -7772.11150999
 CCSD correlation energy     =    -0.65931049
 CCSD total energy           = -7772.12935383

 CCSD  T1^2 = 0.0177  T2^2 = 0.2812  Leading amplitudes:

 Amplitude    Orbitals with energies
 -0.0464       11 (A") A                 ->    13 (A") A                  
              -0.4358                         -0.0010                     
 -0.0464       11 (A") B                 ->    13 (A") B                  
              -0.4358                         -0.0010                     
 -0.0289       32 (A') A                 ->    35 (A') A                  
              -0.4480                          0.0329                     
 -0.0289       32 (A') B                 ->    35 (A') B                  
              -0.4480                          0.0329                     

 Amplitude    Orbitals with energies
 -0.0653       11 (A") A     11 (A") B   ->    13 (A") A     13 (A") B    
              -0.4358       -0.4358           -0.0010       -0.0010       
  0.0653       11 (A") A     11 (A") B   ->    13 (A") B     13 (A") A    
              -0.4358       -0.4358           -0.0010       -0.0010       
  0.0653       11 (A") B     11 (A") A   ->    13 (A") A     13 (A") B    
              -0.4358       -0.4358           -0.0010       -0.0010       
 -0.0653       11 (A") B     11 (A") A   ->    13 (A") B     13 (A") A    
              -0.4358       -0.4358           -0.0010       -0.0010       

 Computing CCSD intemediates for later calculations in double precision
 Finished.

Running a double precision version
           CCSD Lambda amplitudes will be solved using DIIS.
           Start     Size      MaxIter   EConv     LConv     
           3         7         100       1.00e-07  1.00e-05  
 ------------------------------------------------------------------------------
            Enorm      Ldiff       Comment
 ------------------------------------------------------------------------------
     1     5.99e-02   4.39e-02     
     2     1.73e-02   6.61e-03     
     3     7.68e-03   1.86e-03     
     4     4.63e-03   1.47e-03     Switched to DIIS steps.
     5     1.47e-03   8.63e-04     
     6     7.22e-04   2.46e-04     
     7     2.40e-04   7.46e-05     
     8     1.12e-04   3.09e-06     
     9     4.23e-05   2.29e-06     
    10     2.05e-05   6.92e-07     
    11     1.01e-05   9.79e-08     
    12     4.61e-06   8.45e-08     
    13     1.91e-06   1.62e-07     
    14     7.85e-07   4.91e-08     
    15     4.05e-07   6.17e-08     
    16     1.93e-07   3.23e-08     
    17     9.81e-08   1.66e-08     
 ------------------------------------------------------------------------------
                                   CCSD Lambda converged.

 Computing density matrices in double precision...
           Orbital response amplitudes will be solved using DIIS.
           Start     Size      MaxIter   EConv     LConv     
           3         7         100       1.00e-06  1.00e-06  
 ------------------------------------------------------------------------------
            Enorm      Ldiff       Comment
 ------------------------------------------------------------------------------
     1     9.03e-02   6.98e-03     
     2     6.25e-02   1.62e-02     
     3     6.82e-02   2.01e-02     
     4     5.68e-03   2.50e-02     Switched to DIIS steps.
     5     2.47e-03   1.26e-04     
     6     1.03e-03   3.45e-04     
     7     8.22e-04   2.72e-04     
     8     1.70e-04   2.16e-04     
     9     6.84e-05   7.88e-06     
    10     1.66e-05   6.81e-06     
    11     6.44e-06   6.38e-07     
    12     1.23e-06   1.12e-06     
    13     8.01e-07   3.80e-07     
 ------------------------------------------------------------------------------
                                   Orbital response converged.

 Computing density matrices... Done.
 CCSD calculation:   CPU 538.84 s  wall 141.10 s

 Transferring MO TPDM to AO TPDM
 Transferring g2_o1o1o1o1
 Transferring g2_o1o1o1v1
 Transferring g2_o1o1v1v1
 Transferring g2_o1v1o1v1
 Transferring g2_o1v1v1v1
 Transferring g2_v1v1v1v1
 Adding separable TPDM
 Computing TPDM gradient
 --------------------------------------------------------
 2e gradient
  Atom          X               Y               Z
 --------------------------------------------------------
    1        -53.738835       23.022893       -0.000000  
    2          9.734580      -37.811171       -0.000000  
    3         20.448542       -5.444884       -0.000000  
    4         23.555713       20.233162        0.000000  
 --------------------------------------------------------
 --------------------------------------------------------
 Final gradient
  Atom          X               Y               Z
 --------------------------------------------------------
    1        -53.738835       23.022893       -0.000000  
    2          9.734580      -37.811171       -0.000000  
    3         20.448542       -5.444884       -0.000000  
    4         23.555713       20.233162        0.000000  
 --------------------------------------------------------
 Analytic gradient from two-electron contribution:   CPU 337.38 s  wall 117.17 s

 Total ccman2 time:   CPU 947.93 s  wall 278.25 s


 --------------------------------------------------------------
             Orbital Energies (a.u.) and Symmetries
 --------------------------------------------------------------

 Alpha MOs, Restricted
 -- Occupied --                  
******* -180.87 -169.68 -169.68 -104.89  -80.06  -37.93  -33.12
  1 A'    2 A'    3 A'    4 A'    5 A'    6 A'    7 A'    8 A'                 
-33.112 -24.299 -24.298 -24.295 -15.659 -10.617  -8.085  -8.081
  9 A'   10 A'   11 A'   12 A'   13 A'   14 A'   15 A'   16 A'                 
 -7.602  -7.245  -5.494  -5.492  -5.477  -5.467-169.680 -33.112
 17 A'   18 A'   19 A'   20 A'   21 A'   22 A'    1 A"    2 A"                 
-24.298 -24.295  -8.081  -5.492  -5.468  -2.399  -2.395  -2.385
  3 A"    4 A"    5 A"    6 A"    7 A"   23 A'   24 A'   25 A'                 
 -1.271  -1.064  -0.876  -0.739  -0.602  -0.585  -0.448  -0.403
 26 A'   27 A'   28 A'   29 A'   30 A'   31 A'   32 A'   33 A'                 
 -0.385  -2.396  -2.385  -0.568  -0.436  -0.382
 34 A'    8 A"    9 A"   10 A"   11 A"   12 A"                                 
 -- Virtual --                   
  0.033   0.061   0.075   0.090   0.099   0.137   0.161   0.181
 35 A'   36 A'   37 A'   38 A'   39 A'   40 A'   41 A'   42 A'                 
  0.217   0.249   0.284   0.294   0.350   0.357   0.383   0.466
 43 A'   44 A'   45 A'   46 A'   47 A'   48 A'   49 A'   50 A'                 
  0.500   0.554   0.585   0.599   0.686   0.695   0.816   0.875
 51 A'   52 A'   53 A'   54 A'   55 A'   56 A'   57 A'   58 A'                 
  0.905   1.082   1.092   1.123   1.168   1.287   1.317   1.382
 59 A'   60 A'   61 A'   62 A'   63 A'   64 A'   65 A'   66 A'                 
  1.468   1.576   1.626   1.852   1.915   2.326   2.573   2.624
 67 A'   68 A'   69 A'   70 A'   71 A'   72 A'   73 A'   74 A'                 
  2.906   3.019   4.299   4.492   4.522   4.550   4.637   4.749
 75 A'   76 A'   77 A'   78 A'   79 A'   80 A'   81 A'   82 A'                 
  6.555   6.572   7.516  10.335  14.798  14.908  26.707  27.061
 83 A'   84 A'   85 A'   86 A'   87 A'   88 A'   89 A'   90 A'                 
 28.857  29.548  29.564  29.882  29.896  29.961  36.670 130.604
 91 A'   92 A'   93 A'   94 A'   95 A'   96 A'   97 A'   98 A'                 
130.622 154.257 166.139 219.1741912.174  -0.001   0.086   0.136
 99 A'  100 A'  101 A'  102 A'  103 A'   13 A"   14 A"   15 A"                 
  0.247   0.335   0.386   0.554   0.578   0.595   0.871   0.900
 16 A"   17 A"   18 A"   19 A"   20 A"   21 A"   22 A"   23 A"                 
  0.958   1.110   1.226   1.540   1.773   2.255   2.393   2.634
 24 A"   25 A"   26 A"   27 A"   28 A"   29 A"   30 A"   31 A"                 
  4.232   4.482   4.496   6.531  14.704  26.636  29.529  29.877
 32 A"   33 A"   34 A"   35 A"   36 A"   37 A"   38 A"   39 A"                 
 29.883 130.590
 40 A"   41 A"                                                                 

 Beta MOs, Restricted
 -- Occupied --                  
******* -180.87 -169.68 -169.68 -104.89  -80.06  -37.93  -33.12
  1 A'    2 A'    3 A'    4 A'    5 A'    6 A'    7 A'    8 A'                 
-33.112 -24.299 -24.298 -24.295 -15.659 -10.617  -8.085  -8.081
  9 A'   10 A'   11 A'   12 A'   13 A'   14 A'   15 A'   16 A'                 
 -7.602  -7.245  -5.494  -5.492  -5.477  -5.467-169.680 -33.112
 17 A'   18 A'   19 A'   20 A'   21 A'   22 A'    1 A"    2 A"                 
-24.298 -24.295  -8.081  -5.492  -5.468  -2.399  -2.395  -2.385
  3 A"    4 A"    5 A"    6 A"    7 A"   23 A'   24 A'   25 A'                 
 -1.271  -1.064  -0.876  -0.739  -0.602  -0.585  -0.448  -0.403
 26 A'   27 A'   28 A'   29 A'   30 A'   31 A'   32 A'   33 A'                 
 -0.385  -2.396  -2.385  -0.568  -0.436  -0.382
 34 A'    8 A"    9 A"   10 A"   11 A"   12 A"                                 
 -- Virtual --                   
  0.033   0.061   0.075   0.090   0.099   0.137   0.161   0.181
 35 A'   36 A'   37 A'   38 A'   39 A'   40 A'   41 A'   42 A'                 
  0.217   0.249   0.284   0.294   0.350   0.357   0.383   0.466
 43 A'   44 A'   45 A'   46 A'   47 A'   48 A'   49 A'   50 A'                 
  0.500   0.554   0.585   0.599   0.686   0.695   0.816   0.875
 51 A'   52 A'   53 A'   54 A'   55 A'   56 A'   57 A'   58 A'                 
  0.905   1.082   1.092   1.123   1.168   1.287   1.317   1.382
 59 A'   60 A'   61 A'   62 A'   63 A'   64 A'   65 A'   66 A'                 
  1.468   1.576   1.626   1.852   1.915   2.326   2.573   2.624
 67 A'   68 A'   69 A'   70 A'   71 A'   72 A'   73 A'   74 A'                 
  2.906   3.019   4.299   4.492   4.522   4.550   4.637   4.749
 75 A'   76 A'   77 A'   78 A'   79 A'   80 A'   81 A'   82 A'                 
  6.555   6.572   7.516  10.335  14.798  14.908  26.707  27.061
 83 A'   84 A'   85 A'   86 A'   87 A'   88 A'   89 A'   90 A'                 
 28.857  29.548  29.564  29.882  29.896  29.961  36.670 130.604
 91 A'   92 A'   93 A'   94 A'   95 A'   96 A'   97 A'   98 A'                 
130.622 154.257 166.139 219.1741912.174  -0.001   0.086   0.136
 99 A'  100 A'  101 A'  102 A'  103 A'   13 A"   14 A"   15 A"                 
  0.247   0.335   0.386   0.554   0.578   0.595   0.871   0.900
 16 A"   17 A"   18 A"   19 A"   20 A"   21 A"   22 A"   23 A"                 
  0.958   1.110   1.226   1.540   1.773   2.255   2.393   2.634
 24 A"   25 A"   26 A"   27 A"   28 A"   29 A"   30 A"   31 A"                 
  4.232   4.482   4.496   6.531  14.704  26.636  29.529  29.877
 32 A"   33 A"   34 A"   35 A"   36 A"   37 A"   38 A"   39 A"                 
 29.883 130.590
 40 A"   41 A"                                                                 
 --------------------------------------------------------------

          Ground-State Mulliken Net Atomic Charges

     Atom                 Charge (a.u.)
  ----------------------------------------
      1 I                    -0.235320
      2 P                     0.336619
      3 N                    -0.132808
      4 Cl                    0.031509
  ----------------------------------------
  Sum of atomic charges =    -0.000000

 -----------------------------------------------------------------
                    Cartesian Multipole Moments
 -----------------------------------------------------------------
    Charge (ESU x 10^10)
                -0.0000
    Dipole Moment (Debye)
         X       0.2482      Y       0.5378      Z      -0.0000
       Tot       0.5923
    Quadrupole Moments (Debye-Ang)
        XX     -64.1288     XY       1.4869     YY     -57.5766
        XZ       0.0000     YZ       0.0000     ZZ     -59.6547
    Octopole Moments (Debye-Ang^2)
       XXX      60.6446    XXY     -16.4772    XYY      14.7199
       YYY     -16.0610    XXZ      -0.0000    XYZ      -0.0000
       YYZ       0.0000    XZZ      14.5509    YZZ      -2.6930
       ZZZ      -0.0000
    Hexadecapole Moments (Debye-Ang^3)
      XXXX   -1002.5134   XXXY      19.1052   XXYY    -209.2405
      XYYY      12.6567   YYYY    -320.0632   XXXZ       0.0000
      XXYZ       0.0000   XYYZ       0.0000   YYYZ       0.0000
      XXZZ    -177.7700   XYZZ      -0.6440   YYZZ     -67.2829
      XZZZ       0.0000   YZZZ       0.0000   ZZZZ     -80.5542
 -----------------------------------------------------------------
 DrvMan completing analytic gradient of the correlated energy
 Correlated dipole moment
            1
    1   0.0976353
    2   0.2115957
    3  -0.0000000
 Energy read as -7772.129353832
 Full Analytical Gradient: (in a.u., or Hartree/Bohr)
             1             2             3             4
    1    0.00000042   -0.00001731    0.00001839   -0.00000150
    2   -0.00000297    0.00000432   -0.00001736    0.00001601
    3    0.00000000    0.00000000    0.00000000   -0.00000000
 Gradient time:  CPU 0.76 s  wall 0.80 s
 Geometry Optimization Parameters
   NAtoms,    NIC,     NZ,  NCons,   NDum,   NFix, NCnnct, MaxDiis
        4      14       4       0       0       0       0       0

 Cartesian Hessian Update
 Hessian Updated using BFGS Update


** GEOMETRY OPTIMIZATION IN DELOCALIZED INTERNAL COORDINATES **
   Searching for a Minimum

   Optimization Cycle:   4

                       Coordinates (Angstroms)
     ATOM                X               Y               Z
      1  I         1.2178509422   -0.2299178164    0.0000000000
      2  P        -0.6580249110    1.4505173150    0.0000000000
      3  N        -2.0464315903    0.7342562487    0.0000000000
      4  Cl       -2.4616311908   -0.9067215298    0.0000000000
   Point Group: cs    Number of degrees of freedom:     5


   Energy is  -7772.129353832

 Hessian Updated using BFGS Update

  5 Hessian modes will be used to form the next step
  Hessian Eigenvalues:
     0.090105    0.233319    0.257607    0.317237    0.537171

 Minimum Search - Taking Simple RFO Step
 Searching for Lamda that Minimizes Along All modes
 Value Taken    Lamda =   0.00000000
 Step Taken.  Stepsize is  0.000097

                             Maximum     Tolerance    Cnvgd?
         Gradient           0.000021      0.000300     YES
         Displacement       0.000071      0.001200     YES
         Energy change     -0.000001      0.000001     YES


                       Distance Matrix (Angstroms)
             I (  1)   P (  2)   N (  3)
   P (  2)  2.518486
   N (  3)  3.403700  1.562275
   Cl(  4)  3.741210  2.968092  1.692690

 Final energy is   -7772.1293538318278     


 ******************************
 **  OPTIMIZATION CONVERGED  **
 ******************************

                       Coordinates (Angstroms)
     ATOM                X               Y               Z
      1  I         1.2178509422   -0.2299178164    0.0000000000
      2  P        -0.6580249110    1.4505173150    0.0000000000
      3  N        -2.0464315903    0.7342562487    0.0000000000
      4  Cl       -2.4616311908   -0.9067215298    0.0000000000

Z-matrix Print:
$molecule
0 1
I 
P  1 2.518486
N  2 1.562275 1 110.856960
Cl 3 1.692690 2 131.487587 1 -0.000000 0
$end


 --------------------------------------------------------------
             Orbital Energies (a.u.) and Symmetries
 --------------------------------------------------------------

 Alpha MOs, Restricted
 -- Occupied --                  
******* -180.87 -169.68 -169.68 -104.89  -80.06  -37.93  -33.12
  1 A'    2 A'    3 A'    4 A'    5 A'    6 A'    7 A'    8 A'                 
-33.112 -24.299 -24.298 -24.295 -15.659 -10.617  -8.085  -8.081
  9 A'   10 A'   11 A'   12 A'   13 A'   14 A'   15 A'   16 A'                 
 -7.602  -7.245  -5.494  -5.492  -5.477  -5.467-169.680 -33.112
 17 A'   18 A'   19 A'   20 A'   21 A'   22 A'    1 A"    2 A"                 
-24.298 -24.295  -8.081  -5.492  -5.468  -2.399  -2.395  -2.385
  3 A"    4 A"    5 A"    6 A"    7 A"   23 A'   24 A'   25 A'                 
 -1.271  -1.064  -0.876  -0.739  -0.602  -0.585  -0.448  -0.403
 26 A'   27 A'   28 A'   29 A'   30 A'   31 A'   32 A'   33 A'                 
 -0.385  -2.396  -2.385  -0.568  -0.436  -0.382
 34 A'    8 A"    9 A"   10 A"   11 A"   12 A"                                 
 -- Virtual --                   
  0.033   0.061   0.075   0.090   0.099   0.137   0.161   0.181
 35 A'   36 A'   37 A'   38 A'   39 A'   40 A'   41 A'   42 A'                 
  0.217   0.249   0.284   0.294   0.350   0.357   0.383   0.466
 43 A'   44 A'   45 A'   46 A'   47 A'   48 A'   49 A'   50 A'                 
  0.500   0.554   0.585   0.599   0.686   0.695   0.816   0.875
 51 A'   52 A'   53 A'   54 A'   55 A'   56 A'   57 A'   58 A'                 
  0.905   1.082   1.092   1.123   1.168   1.287   1.317   1.382
 59 A'   60 A'   61 A'   62 A'   63 A'   64 A'   65 A'   66 A'                 
  1.468   1.576   1.626   1.852   1.915   2.326   2.573   2.624
 67 A'   68 A'   69 A'   70 A'   71 A'   72 A'   73 A'   74 A'                 
  2.906   3.019   4.299   4.492   4.522   4.550   4.637   4.749
 75 A'   76 A'   77 A'   78 A'   79 A'   80 A'   81 A'   82 A'                 
  6.555   6.572   7.516  10.335  14.798  14.908  26.707  27.061
 83 A'   84 A'   85 A'   86 A'   87 A'   88 A'   89 A'   90 A'                 
 28.857  29.548  29.564  29.882  29.896  29.961  36.670 130.604
 91 A'   92 A'   93 A'   94 A'   95 A'   96 A'   97 A'   98 A'                 
130.622 154.257 166.139 219.1741912.174  -0.001   0.086   0.136
 99 A'  100 A'  101 A'  102 A'  103 A'   13 A"   14 A"   15 A"                 
  0.247   0.335   0.386   0.554   0.578   0.595   0.871   0.900
 16 A"   17 A"   18 A"   19 A"   20 A"   21 A"   22 A"   23 A"                 
  0.958   1.110   1.226   1.540   1.773   2.255   2.393   2.634
 24 A"   25 A"   26 A"   27 A"   28 A"   29 A"   30 A"   31 A"                 
  4.232   4.482   4.496   6.531  14.704  26.636  29.529  29.877
 32 A"   33 A"   34 A"   35 A"   36 A"   37 A"   38 A"   39 A"                 
 29.883 130.590
 40 A"   41 A"                                                                 

 Beta MOs, Restricted
 -- Occupied --                  
******* -180.87 -169.68 -169.68 -104.89  -80.06  -37.93  -33.12
  1 A'    2 A'    3 A'    4 A'    5 A'    6 A'    7 A'    8 A'                 
-33.112 -24.299 -24.298 -24.295 -15.659 -10.617  -8.085  -8.081
  9 A'   10 A'   11 A'   12 A'   13 A'   14 A'   15 A'   16 A'                 
 -7.602  -7.245  -5.494  -5.492  -5.477  -5.467-169.680 -33.112
 17 A'   18 A'   19 A'   20 A'   21 A'   22 A'    1 A"    2 A"                 
-24.298 -24.295  -8.081  -5.492  -5.468  -2.399  -2.395  -2.385
  3 A"    4 A"    5 A"    6 A"    7 A"   23 A'   24 A'   25 A'                 
 -1.271  -1.064  -0.876  -0.739  -0.602  -0.585  -0.448  -0.403
 26 A'   27 A'   28 A'   29 A'   30 A'   31 A'   32 A'   33 A'                 
 -0.385  -2.396  -2.385  -0.568  -0.436  -0.382
 34 A'    8 A"    9 A"   10 A"   11 A"   12 A"                                 
 -- Virtual --                   
  0.033   0.061   0.075   0.090   0.099   0.137   0.161   0.181
 35 A'   36 A'   37 A'   38 A'   39 A'   40 A'   41 A'   42 A'                 
  0.217   0.249   0.284   0.294   0.350   0.357   0.383   0.466
 43 A'   44 A'   45 A'   46 A'   47 A'   48 A'   49 A'   50 A'                 
  0.500   0.554   0.585   0.599   0.686   0.695   0.816   0.875
 51 A'   52 A'   53 A'   54 A'   55 A'   56 A'   57 A'   58 A'                 
  0.905   1.082   1.092   1.123   1.168   1.287   1.317   1.382
 59 A'   60 A'   61 A'   62 A'   63 A'   64 A'   65 A'   66 A'                 
  1.468   1.576   1.626   1.852   1.915   2.326   2.573   2.624
 67 A'   68 A'   69 A'   70 A'   71 A'   72 A'   73 A'   74 A'                 
  2.906   3.019   4.299   4.492   4.522   4.550   4.637   4.749
 75 A'   76 A'   77 A'   78 A'   79 A'   80 A'   81 A'   82 A'                 
  6.555   6.572   7.516  10.335  14.798  14.908  26.707  27.061
 83 A'   84 A'   85 A'   86 A'   87 A'   88 A'   89 A'   90 A'                 
 28.857  29.548  29.564  29.882  29.896  29.961  36.670 130.604
 91 A'   92 A'   93 A'   94 A'   95 A'   96 A'   97 A'   98 A'                 
130.622 154.257 166.139 219.1741912.174  -0.001   0.086   0.136
 99 A'  100 A'  101 A'  102 A'  103 A'   13 A"   14 A"   15 A"                 
  0.247   0.335   0.386   0.554   0.578   0.595   0.871   0.900
 16 A"   17 A"   18 A"   19 A"   20 A"   21 A"   22 A"   23 A"                 
  0.958   1.110   1.226   1.540   1.773   2.255   2.393   2.634
 24 A"   25 A"   26 A"   27 A"   28 A"   29 A"   30 A"   31 A"                 
  4.232   4.482   4.496   6.531  14.704  26.636  29.529  29.877
 32 A"   33 A"   34 A"   35 A"   36 A"   37 A"   38 A"   39 A"                 
 29.883 130.590
 40 A"   41 A"                                                                 
 --------------------------------------------------------------

          Ground-State Mulliken Net Atomic Charges

     Atom                 Charge (a.u.)
  ----------------------------------------
      1 I                    -0.235320
      2 P                     0.336619
      3 N                    -0.132808
      4 Cl                    0.031509
  ----------------------------------------
  Sum of atomic charges =    -0.000000

 -----------------------------------------------------------------
                    Cartesian Multipole Moments
 -----------------------------------------------------------------
    Charge (ESU x 10^10)
                -0.0000
    Dipole Moment (Debye)
         X       0.2482      Y       0.5378      Z      -0.0000
       Tot       0.5923
    Quadrupole Moments (Debye-Ang)
        XX     -64.1288     XY       1.4869     YY     -57.5766
        XZ       0.0000     YZ       0.0000     ZZ     -59.6547
    Octopole Moments (Debye-Ang^2)
       XXX      60.6446    XXY     -16.4772    XYY      14.7199
       YYY     -16.0610    XXZ      -0.0000    XYZ      -0.0000
       YYZ       0.0000    XZZ      14.5509    YZZ      -2.6930
       ZZZ      -0.0000
    Hexadecapole Moments (Debye-Ang^3)
      XXXX   -1002.5134   XXXY      19.1052   XXYY    -209.2405
      XYYY      12.6567   YYYY    -320.0632   XXXZ       0.0000
      XXYZ       0.0000   XYYZ       0.0000   YYYZ       0.0000
      XXZZ    -177.7700   XYZZ      -0.6440   YYZZ     -67.2829
      XZZZ       0.0000   YZZZ       0.0000   ZZZZ     -80.5542
 -----------------------------------------------------------------
Archival summary:
1\1\garfield\OPT\ProcedureUnspecified\BasisUnspecified\1l111\taweetha\ThuNov2902:22:282018ThuNov2902:22:282018\0\\#,OPT,ProcedureUnspecified,BasisUnspecified,\\0,1\I\P,1,2.51849\N,2,1.56227,1,110.857\Cl,3,1.69269,2,131.488,1,-0,0\\HF=-7771.47004\\@

 Total job time:  1160.25s(wall), 3873.70s(cpu) 
 Thu Nov 29 02:22:28 2018

        *************************************************************
        *                                                           *
        *  Thank you very much for using Q-Chem.  Have a nice day.  *
        *                                                           *
        *************************************************************
