# Supplementary material for: Geometric and energetic data from ab initio calculations of haloethene, haloimine, halomethylenephosphine, haloiminophosphine, halodiazene, halodiphosphene and halocyclopropane
Source: Data Brief. 2019 Nov 2;27:104738. doi: 10.1016/j.dib.2019.104738 (PMC6861602; doi:10.1016/j.dib.2019.104738)
Supplement: Multimedia component 7 [file mmc7.zip › NP/CCSD/FENPBrE.out]

Q-Chem Developer Version!
                  Welcome to Q-Chem
     A Quantum Leap Into The Future Of Chemistry


 Q-Chem 5.1, Q-Chem, Inc., Pleasanton, CA (2018)

 Yihan Shao,  Zhengting Gan,  E. Epifanovsky,  A. T. B. Gilbert,  M. Wormit,  
 J. Kussmann,  A. W. Lange,  A. Behn,  Jia Deng,  Xintian Feng,  D. Ghosh,  
 M. Goldey,  P. R. Horn,  L. D. Jacobson,  I. Kaliman,  T. Kus,  A. Landau,  
 Jie Liu,  E. I. Proynov,  R. M. Richard,  R. P. Steele,  E. J. Sundstrom,  
 H. L. Woodcock III,  P. M. Zimmerman,  D. Zuev,  B. Albrecht,  E. Alguire,  
 S. A. Baeppler,  D. Barton,  Z. Benda,  Y. A. Bernard,  E. J. Berquist,  
 K. B. Bravaya,  H. Burton,  D. Casanova,  Chun-Min Chang,  Yunqing Chen,  
 A. Chien,  K. D. Closser,  M. P. Coons,  S. Coriani,  S. Dasgupta,  
 A. L. Dempwolff,  M. Diedenhofen,  Hainam Do,  R. G. Edgar,  Po-Tung Fang,  
 S. Faraji,  S. Fatehi,  Qingguo Feng,  K. D. Fenk,  J. Fosso-Tande,  
 Qinghui Ge,  A. Ghysels,  G. Gidofalvi,  J. Gomes,  J. Gonthier,  A. Gunina,  
 D. Hait,  M. W. D. Hanson-Heine,  P. H. P. Harbach,  A. W. Hauser,  
 J. E. Herr,  E. G. Hohenstein,  Z. C. Holden,  Kerwin Hui,  B. C. Huynh,  
 T.-C. Jagau,  Hyunjun Ji,  B. Kaduk,  K. Khistyaev,  Jaehoon Kim,  
 P. Klunzinger,  K. Koh,  D. Kosenkov,  L. Koulias,  T. Kowalczyk,  
 C. M. Krauter,  A. Kunitsa,  Ka Un Lao,  A. Laurent,  K. V. Lawler,  
 Joonho Lee,  D. Lefrancois,  S. Lehtola,  D. S. Levine,  Yi-Pei Li,  
 You-Sheng Lin,  Fenglai Liu,  E. Livshits,  A. Luenser,  P. Manohar,  
 E. Mansoor,  S. F. Manzer,  Shan-Ping Mao,  Yuezhi Mao,  N. Mardirossian,  
 A. V. Marenich,  T. Markovich,  L. A. Martinez-Martinez,  S. A. Maurer,  
 N. J. Mayhall,  S. C. McKenzie,  J.-M. Mewes,  A. F. Morrison,  
 J. W. Mullinax,  K. Nanda,  T. S. Nguyen-Beck,  R. Olivares-Amaya,  
 J. A. Parkhill,  T. M. Perrine,  F. Plasser,  P. Pokhilko,  S. Prager,  
 A. Prociuk,  E. Ramos,  D. R. Rehn,  F. Rob,  M. Schneider,  N. Sergueev,  
 S. M. Sharada,  S. Sharma,  D. W. Small,  T. Stauch,  T. Stein,  
 Yu-Chuan Su,  A. J. W. Thom,  A. Tkatchenko,  T. Tsuchimochi,  N. M. Tubman,  
 L. Vogt,  M. L. Vidal,  O. Vydrov,  M. A. Watson,  J. Wenzel,  
 M. de Wergifosse,  T. A. Wesolowski,  A. White,  J. Witte,  A. Yamada,  
 Jun Yang,  K. Yao,  S. Yeganeh,  S. R. Yost,  Zhi-Qiang You,  A. Zech,  
 Igor Ying Zhang,  Xing Zhang,  Yan Zhao,  Ying Zhu,  B. R. Brooks,  
 G. K. L. Chan,  C. J. Cramer,  M. S. Gordon,  W. J. Hehre,  A. Klamt,  
 M. W. Schmidt,  C. D. Sherrill,  D. G. Truhlar,  A. Aspuru-Guzik,  R. Baer,  
 A. T. Bell,  N. A. Besley,  Jeng-Da Chai,  A. E. DePrince, III,  
 R. A. DiStasio Jr.,  A. Dreuw,  B. D. Dunietz,  T. R. Furlani,  
 Chao-Ping Hsu,  Yousung Jung,  Jing Kong,  D. S. Lambrecht,  WanZhen Liang,  
 C. Ochsenfeld,  V. A. Rassolov,  L. V. Slipchenko,  J. E. Subotnik,  
 T. Van Voorhis,  J. M. Herbert,  A. I. Krylov,  P. M. W. Gill,  M. Head-Gordon

 Contributors to earlier versions of Q-Chem not listed above: 
 R. D. Adamson,  B. Austin,  J. Baker,  G. J. O. Beran,  K. Brandhorst,  
 S. T. Brown,  E. F. C. Byrd,  A. K. Chakraborty,  C.-L. Cheng,  
 Siu Hung Chien,  D. M. Chipman,  D. L. Crittenden,  H. Dachsel,  
 R. J. Doerksen,  A. D. Dutoi,  L. Fusti-Molnar,  W. A. Goddard III,  
 A. Golubeva-Zadorozhnaya,  S. R. Gwaltney,  G. Hawkins,  A. Heyden,  
 S. Hirata,  G. Kedziora,  F. J. Keil,  C. Kelley,  Jihan Kim,  R. A. King,  
 R. Z. Khaliullin,  P. P. Korambath,  W. Kurlancheek,  A. M. Lee,  M. S. Lee,  
 S. V. Levchenko,  Ching Yeh Lin,  D. Liotard,  R. C. Lochan,  I. Lotan,  
 P. E. Maslen,  N. Nair,  D. P. O'Neill,  D. Neuhauser,  E. Neuscamman,  
 C. M. Oana,  R. Olson,  B. Peters,  R. Peverati,  P. A. Pieniazek,  
 Y. M. Rhee,  J. Ritchie,  M. A. Rohrdanz,  E. Rosta,  N. J. Russ,  
 H. F. Schaefer III,  N. E. Schultz,  N. Shenvi,  A. C. Simmonett,  A. Sodt,  
 D. Stuck,  K. S. Thanthiriwatte,  V. Vanovschi,  Tao Wang,  A. Warshel,  
 C. F. Williams,  Q. Wu,  X. Xu,  W. Zhang

 Please cite Q-Chem as follows:
 Y. Shao et al., Mol. Phys. 113, 184-215 (2015)
 DOI: 10.1080/00268976.2014.952696

 Q-Chem 5.1.2 for Intel X86 EM64T Linux

 Parts of Q-Chem use Armadillo 8.300.2 (Tropical Shenanigans).
 http://arma.sourceforge.net/

 Q-Chem begins on Thu Nov 29 02:35:11 2018  

Host: 
0

     Scratch files written to /scratch/taweetham/qchem7851//
Input Ideriv = 1
Curr. Ideriv = -1
Max.  Ideriv = 1

Checking the input file for inconsistencies... 	...done.

--------------------------------------------------------------
User input:
--------------------------------------------------------------
F=Br_Z.out
$molecule
0 1
Br
P  1 2.254170
N  2 1.587663 1 109.558444
F  3 1.384245 2 121.241373 1 -0.000000 0
$end

$rem
   JOB_TYPE	OPTIMIZATION
   BASIS	6-311++G**
   METHOD	ccsd
   MEM_TOTAL	31000
   N_FROZEN_CORE      FC
$end


--------------------------------------------------------------
 ----------------------------------------------------------------
             Standard Nuclear Orientation (Angstroms)
    I     Atom           X                Y                Z
 ----------------------------------------------------------------
    1      Br      1.1701274262    -0.1765035740    -0.0000000000
    2      P      -0.6975310195     1.0856906737     0.0000000000
    3      N      -1.9755941811     0.1437626740     0.0000000000
    4      F      -1.8513705954    -1.2348970813    -0.0000000000
 ----------------------------------------------------------------
 Molecular Point Group                 Cs    NOp =  2
 Largest Abelian Subgroup              Cs    NOp =  2
 Nuclear Repulsion Energy =   302.9613874925 hartrees
 There are       33 alpha and       33 beta electrons
 Requested basis set is 6-311++G(d,p)
 There are 44 shells and 122 basis functions
 Total memory of 31000MB is distributed as follows: 
   QALLOC including MEM_STATIC uses 192MB
   MEM_STATIC is set to 192MB
   CCMAN JOB total memory use is  30808MB
 Warning: actual memory use might exceed 31000MB

 Total QAlloc Memory Limit    192 MB
 Mega-Array Size       188 MB
 MEM_STATIC part       192 MB
 A cutoff of  1.0D-14 yielded    882 shell pairs
 There are      7118 function pairs (      7852 Cartesian)

 -------------------------------------------------------
 OpenMP Integral Computing Module                       
 Release: version 1.0, May 2013, Q-Chem Inc. Pittsburgh 
 -------------------------------------------------------
 Integral Job Info:
 Integral job number is                      11
 Integral operator is                         1
 short-range coefficients                     0
 long-range coefficients              100000000
 Omega coefficients                           0
 if combine SR and LR in K                    0
 Integral screening is                        0
 Integral computing path is                   2
 max size of driver memory is            800000
 size of driver memory is                593474
 size of scratch memory is             29623520
 max col of scratch BK array               1296
 max len of scratch array in speh3          155
 max len of scratch index in speh4           18
 max int batch size is                      520
 min int batch size is                       52
 fixed nKL is                                45
 max L of basis functions is                  2
 order of int derivative is                   0
 number of shells is                         44
 number of basis is                         128
 number of cartesian basis is               128
 number of contracted shell pairs           882
 number of primitive shell pairs           2513
 maxK2 (contraction) of shell pair           36
 max number of K2 of shell pair               1
 max number of CS2 of shell pair             78
 max number of PS2 of shell pair            192
 mem total for path MDJ                  515894
 -------------------------------------------------------
 Smallest overlap matrix eigenvalue = 1.32E-03

 Scale SEOQF with 1.000000e-01/1.000000e-01/1.000000e-01

 Standard Electronic Orientation quadrupole field applied
 Nucleus-field energy     =     0.0000000064 hartrees
 Guess from superposition of atomic densities
 Warning:  Energy on first SCF cycle will be non-variational
 SAD guess density has 66.000000 electrons

 -----------------------------------------------------------------------
  General SCF calculation program by
  Eric Jon Sundstrom, Paul Horn, Yuezhi Mao, Dmitri Zuev, Alec White,
  David Stuck, Shaama M.S., Shane Yost, Joonho Lee, David Small,
  Daniel Levine, Susi Lehtola, Hugh Burton, Evgeny Epifanovsky
 -----------------------------------------------------------------------
 Hartree-Fock
 using 4 threads for integral computing
 -------------------------------------------------------
 OpenMP Integral computing Module                
 Release: version 2.0, May 2017, Q-Chem Inc. Pleasanton 
 -------------------------------------------------------
 A restricted SCF calculation will be
 performed using DIIS
 SCF converges when DIIS error is below 1.0e-08
 ---------------------------------------
  Cycle       Energy         DIIS error
 ---------------------------------------
    1   -3067.2146925507      4.33e-02  
    2   -3066.8713968574      5.66e-03  
    3   -3066.9219155444      3.31e-03  
    4   -3066.9381805645      7.93e-04  
    5   -3066.9396380813      3.25e-04  
    6   -3066.9399830000      1.17e-04  
    7   -3066.9400437850      4.83e-05  
    8   -3066.9400590228      2.73e-05  
    9   -3066.9400629574      8.75e-06  
   10   -3066.9400636826      3.29e-06  
   11   -3066.9400637616      1.60e-06  
   12   -3066.9400637759      4.08e-07  
   13   -3066.9400637771      8.90e-08  
   14   -3066.9400637771      2.57e-08  
   15   -3066.9400637771      7.37e-09  Convergence criterion met
 ---------------------------------------
 SCF time:   CPU 9.18s  wall 3.00s 
 SCF   energy in the final basis set =    -3066.9400637771
 Total energy in the final basis set =    -3066.9400637771


 ------------------------------------------------------------------------------

   CCMAN2: suite of methods based on coupled cluster
           and equation of motion theories.

   Components:
   * libvmm-1.3-trunk
     by Evgeny Epifanovsky, Ilya Kaliman.
   * libtensor-2.5-trunk
     by Evgeny Epifanovsky, Michael Wormit, Dmitry Zuev, Sam Manzer, 
        Ilya Kaliman.
   * libcc-2.5-trunk
     by Evgeny Epifanovsky, Arik Landau, Tomasz Kus, Kirill Khistyaev, 
        Dmitry Zuev, Prashant Manohar, Xintian Feng, Anna Krylov, 
        Matthew Goldey, Alec White, Thomas Jagau, Kaushik Nanda, 
        Anastasia Gunina, Alexander Kunitsa, Joonho Lee.

   CCMAN original authors:
   Anna I. Krylov, C. David Sherrill, Steven R. Gwaltney,
   Edward F. C. Byrd (2000)
   Sergey V. Levchenko, Lyudmila V. Slipchenko, Tao Wang,
   Ana-Maria C. Cristian (2003)
   Piotr A. Pieniazek, C. Melania Oana, Evgeny Epifanovsky (2007)
   Prashant Manohar (2009)

 ------------------------------------------------------------------------------


 Allocating and initializing 30808MB of RAM...
 Calculation will run on 4 cores.


 Alpha MOs, Restricted
 -- Occupied --                  
-490.05  -80.07  -65.19  -58.55  -58.55  -58.55  -26.35  -15.70
  1 A'    2 A'    3 A'    4 A'    1 A"    5 A'    6 A'    7 A'                 
 -9.868  -7.610  -7.481  -7.474  -7.473  -5.503  -5.501  -5.501
  8 A'    9 A'   10 A'    2 A"   11 A'   12 A'    3 A"   13 A'                 
 -3.220  -3.217  -3.216  -3.208  -3.208  -1.650  -1.169  -1.044
 14 A'    4 A"   15 A'    5 A"   16 A'   17 A'   18 A'   19 A'                 
 -0.811  -0.720  -0.716  -0.660  -0.508  -0.489  -0.467  -0.437
 20 A'   21 A'    6 A"   22 A'   23 A'    7 A"   24 A'   25 A'                 
 -0.426
  8 A"                                                                         
 -- Virtual --                   
  0.001   0.038   0.055   0.078   0.081   0.095   0.106   0.121
  9 A"   26 A'   27 A'   28 A'   10 A"   29 A'   30 A'   31 A'                 
  0.123   0.164   0.188   0.201   0.222   0.224   0.278   0.314
 11 A"   32 A'   33 A'   34 A'   12 A"   35 A'   36 A'   37 A'                 
  0.361   0.368   0.372   0.381   0.403   0.474   0.519   0.555
 38 A'   39 A'   13 A"   14 A"   40 A'   41 A'   42 A'   43 A'                 
  0.562   0.584   0.666   0.727   0.755   0.788   0.804   0.831
 15 A"   44 A'   16 A"   45 A'   17 A"   46 A'   47 A'   48 A'                 
  0.835   0.859   0.951   0.974   0.977   1.040   1.116   1.248
 49 A'   18 A"   50 A'   51 A'   19 A"   20 A"   52 A'   53 A'                 
  1.307   1.386   1.569   1.591   1.625   1.762   1.859   1.940
 54 A'   55 A'   21 A"   56 A'   57 A'   22 A"   58 A'   59 A'                 
  2.236   2.241   2.289   2.314   2.352   2.378   2.438   2.601
 23 A"   60 A'   24 A"   61 A'   62 A'   25 A"   63 A'   64 A'                 
  2.870   4.035   4.117   4.189   4.194   4.257   4.393   4.441
 65 A'   66 A'   26 A"   27 A"   67 A'   68 A'   28 A"   69 A'                 
  4.522   4.536   4.539   4.590   4.745   5.335   6.901   6.925
 29 A"   70 A'   30 A"   71 A'   72 A'   73 A'   31 A"   74 A'                 
  7.128   7.176   7.496   8.192   8.207   8.270  14.694  14.800
 75 A'   76 A'   77 A'   32 A"   78 A'   79 A'   33 A"   80 A'                 
 14.882  36.633  49.445  68.731 166.095 293.877 293.889 293.967
 81 A'   82 A'   83 A'   84 A'   85 A'   34 A"   86 A'   87 A'                 
*******
 88 A'                                                                         

 Beta MOs, Restricted
 -- Occupied --                  
-490.05  -80.07  -65.19  -58.55  -58.55  -58.55  -26.35  -15.70
  1 A'    2 A'    3 A'    4 A'    1 A"    5 A'    6 A'    7 A'                 
 -9.868  -7.610  -7.481  -7.474  -7.473  -5.503  -5.501  -5.501
  8 A'    9 A'   10 A'    2 A"   11 A'   12 A'    3 A"   13 A'                 
 -3.220  -3.217  -3.216  -3.208  -3.208  -1.650  -1.169  -1.044
 14 A'    4 A"   15 A'    5 A"   16 A'   17 A'   18 A'   19 A'                 
 -0.811  -0.720  -0.716  -0.660  -0.508  -0.489  -0.467  -0.437
 20 A'   21 A'    6 A"   22 A'   23 A'    7 A"   24 A'   25 A'                 
 -0.426
  8 A"                                                                         
 -- Virtual --                   
  0.001   0.038   0.055   0.078   0.081   0.095   0.106   0.121
  9 A"   26 A'   27 A'   28 A'   10 A"   29 A'   30 A'   31 A'                 
  0.123   0.164   0.188   0.201   0.222   0.224   0.278   0.314
 11 A"   32 A'   33 A'   34 A'   12 A"   35 A'   36 A'   37 A'                 
  0.361   0.368   0.372   0.381   0.403   0.474   0.519   0.555
 38 A'   39 A'   13 A"   14 A"   40 A'   41 A'   42 A'   43 A'                 
  0.562   0.584   0.666   0.727   0.755   0.788   0.804   0.831
 15 A"   44 A'   16 A"   45 A'   17 A"   46 A'   47 A'   48 A'                 
  0.835   0.859   0.951   0.974   0.977   1.040   1.116   1.248
 49 A'   18 A"   50 A'   51 A'   19 A"   20 A"   52 A'   53 A'                 
  1.307   1.386   1.569   1.591   1.625   1.762   1.859   1.940
 54 A'   55 A'   21 A"   56 A'   57 A'   22 A"   58 A'   59 A'                 
  2.236   2.241   2.289   2.314   2.352   2.378   2.438   2.601
 23 A"   60 A'   24 A"   61 A'   62 A'   25 A"   63 A'   64 A'                 
  2.870   4.035   4.117   4.189   4.194   4.257   4.393   4.441
 65 A'   66 A'   26 A"   27 A"   67 A'   68 A'   28 A"   69 A'                 
  4.522   4.536   4.539   4.590   4.745   5.335   6.901   6.925
 29 A"   70 A'   30 A"   71 A'   72 A'   73 A'   31 A"   74 A'                 
  7.128   7.176   7.496   8.192   8.207   8.270  14.694  14.800
 75 A'   76 A'   77 A'   32 A"   78 A'   79 A'   33 A"   80 A'                 
 14.882  36.633  49.445  68.731 166.095 293.877 293.889 293.967
 81 A'   82 A'   83 A'   84 A'   85 A'   34 A"   86 A'   87 A'                 
*******
 88 A'                                                                         

 Occupation and symmetry of molecular orbitals

 Point group: Cs (2 irreducible representations).

                           A'   A"    All 
 ------------------------------------------
 All molecular orbitals:
  - Alpha                  88   34    122 
  - Beta                   88   34    122 
 ------------------------------------------
 Alpha orbitals:
  - Frozen occupied        13   3     16  
  - Active occupied        12   5     17  
  - Active virtual         63   26    89  
  - Frozen virtual         0    0     0   
 ------------------------------------------
 Beta orbitals:
  - Frozen occupied        13   3     16  
  - Active occupied        12   5     17  
  - Active virtual         63   26    89  
  - Frozen virtual         0    0     0   
 ------------------------------------------

 Import integrals:   CPU 0.00 s  wall 0.00 s

 Import integrals:   CPU 29.93 s  wall 8.26 s

 MP2 amplitudes:   CPU 0.11 s  wall 0.08 s

Running a double precision version
           CCSD T amplitudes will be solved using DIIS.

           Start     Size      MaxIter   EConv     TConv     
           3         7         100       1.00e-07  1.00e-05  
 ------------------------------------------------------------------------------
           Energy (a.u.)   Ediff      Tdiff       Comment
 ------------------------------------------------------------------------------
         -3067.72205733                           
     1   -3067.69804868   2.40e-02   7.80e-01     
     2   -3067.72545826   2.74e-02   1.03e-01     
     3   -3067.72312202   2.34e-03   4.85e-02     
     4   -3067.72604056   2.92e-03   2.12e-02     Switched to DIIS steps.
     5   -3067.72713122   1.09e-03   1.31e-02     
     6   -3067.72722415   9.29e-05   3.59e-03     
     7   -3067.72722733   3.18e-06   1.55e-03     
     8   -3067.72723429   6.96e-06   4.79e-04     
     9   -3067.72723809   3.79e-06   2.92e-04     
    10   -3067.72723764   4.42e-07   8.75e-05     
    11   -3067.72723815   5.11e-07   3.40e-05     
    12   -3067.72723820   4.18e-08   2.07e-05     
    13   -3067.72723811   8.56e-08   7.39e-06     
 ------------------------------------------------------------------------------
         -3067.72723811                           CCSD T converged.

End of double precision
 SCF energy                 = -3066.94006378
 MP2 energy                 = -3067.72205733
 CCSD correlation energy     =    -0.78717433
 CCSD total energy           = -3067.72723811

 CCSD  T1^2 = 0.0178  T2^2 = 0.2658  Leading amplitudes:

 Amplitude    Orbitals with energies
 -0.0417       7 (A") A                  ->    9 (A") A                   
              -0.4895                          0.0006                     
 -0.0417       7 (A") B                  ->    9 (A") B                   
              -0.4895                          0.0006                     
 -0.0221       23 (A') A                 ->    26 (A') A                  
              -0.5084                          0.0377                     
 -0.0221       23 (A') B                 ->    26 (A') B                  
              -0.5084                          0.0377                     

 Amplitude    Orbitals with energies
 -0.0814       8 (A") A      8 (A") B    ->    9 (A") A      9 (A") B     
              -0.4257       -0.4257            0.0006        0.0006       
  0.0814       8 (A") A      8 (A") B    ->    9 (A") B      9 (A") A     
              -0.4257       -0.4257            0.0006        0.0006       
  0.0814       8 (A") B      8 (A") A    ->    9 (A") A      9 (A") B     
              -0.4257       -0.4257            0.0006        0.0006       
 -0.0814       8 (A") B      8 (A") A    ->    9 (A") B      9 (A") A     
              -0.4257       -0.4257            0.0006        0.0006       

 Computing CCSD intemediates for later calculations in double precision
 Finished.

Running a double precision version
           CCSD Lambda amplitudes will be solved using DIIS.
           Start     Size      MaxIter   EConv     LConv     
           3         7         100       1.00e-07  1.00e-05  
 ------------------------------------------------------------------------------
            Enorm      Ldiff       Comment
 ------------------------------------------------------------------------------
     1     6.42e-02   4.24e-02     
     2     2.07e-02   8.29e-03     
     3     9.86e-03   1.45e-03     
     4     5.30e-03   1.63e-03     Switched to DIIS steps.
     5     1.68e-03   1.06e-03     
     6     8.39e-04   2.55e-04     
     7     2.77e-04   8.43e-05     
     8     1.31e-04   8.28e-06     
     9     4.91e-05   4.64e-06     
    10     2.33e-05   1.49e-06     
    11     1.20e-05   4.61e-08     
    12     5.03e-06   2.13e-07     
    13     2.54e-06   2.29e-07     
    14     1.08e-06   2.18e-08     
    15     4.97e-07   2.00e-08     
    16     2.62e-07   3.67e-08     
    17     1.21e-07   2.69e-08     
    18     5.75e-08   7.38e-09     
 ------------------------------------------------------------------------------
                                   CCSD Lambda converged.

 Computing density matrices in double precision...
           Orbital response amplitudes will be solved using DIIS.
           Start     Size      MaxIter   EConv     LConv     
           3         7         100       1.00e-06  1.00e-06  
 ------------------------------------------------------------------------------
            Enorm      Ldiff       Comment
 ------------------------------------------------------------------------------
     1     1.21e-01   7.00e-03     
     2     1.24e-01   2.45e-03     
     3     1.64e-01   3.44e-02     
     4     1.95e-02   6.88e-02     Switched to DIIS steps.
     5     8.47e-03   6.64e-03     
     6     1.18e-03   9.10e-04     
     7     7.82e-04   1.58e-04     
     8     2.37e-04   2.05e-04     
     9     8.18e-05   2.34e-05     
    10     2.63e-05   1.04e-05     
    11     6.62e-06   2.36e-06     
    12     4.09e-06   9.74e-07     
    13     6.55e-07   6.45e-07     
 ------------------------------------------------------------------------------
                                   Orbital response converged.

 Computing density matrices... Done.
 CCSD calculation:   CPU 406.30 s  wall 106.81 s

 Transferring MO TPDM to AO TPDM
 Transferring g2_o1o1o1o1
 Transferring g2_o1o1o1v1
 Transferring g2_o1o1v1v1
 Transferring g2_o1v1o1v1
 Transferring g2_o1v1v1v1
 Transferring g2_v1v1v1v1
 Adding separable TPDM
 Computing TPDM gradient
 --------------------------------------------------------
 2e gradient
  Atom          X               Y               Z
 --------------------------------------------------------
    1        -40.352666       14.272509       -0.000000  
    2         12.208970      -30.714246        0.000000  
    3         18.373220        1.146841       -0.000000  
    4          9.770476       15.294896       -0.000000  
 --------------------------------------------------------
 --------------------------------------------------------
 Final gradient
  Atom          X               Y               Z
 --------------------------------------------------------
    1        -40.352666       14.272509       -0.000000  
    2         12.208970      -30.714246        0.000000  
    3         18.373220        1.146841       -0.000000  
    4          9.770476       15.294896       -0.000000  
 --------------------------------------------------------
 Analytic gradient from two-electron contribution:   CPU 188.50 s  wall 61.38 s

 Total ccman2 time:   CPU 628.67 s  wall 177.81 s


 --------------------------------------------------------------
             Orbital Energies (a.u.) and Symmetries
 --------------------------------------------------------------

 Alpha MOs, Restricted
 -- Occupied --                  
-490.05  -80.07  -65.19  -58.55  -58.55  -26.35  -15.70   -9.87
  1 A'    2 A'    3 A'    4 A'    5 A'    6 A'    7 A'    8 A'                 
 -7.610  -7.481  -7.473  -5.503  -5.501 -58.547  -7.474  -5.501
  9 A'   10 A'   11 A'   12 A'   13 A'    1 A"    2 A"    3 A"                 
 -3.220  -3.216  -3.208  -1.650  -1.169  -1.044  -0.811  -0.720
 14 A'   15 A'   16 A'   17 A'   18 A'   19 A'   20 A'   21 A'                 
 -0.660  -0.508  -0.467  -0.437  -3.217  -3.208  -0.716  -0.489
 22 A'   23 A'   24 A'   25 A'    4 A"    5 A"    6 A"    7 A"                 
 -0.426
  8 A"                                                                         
 -- Virtual --                   
  0.038   0.055   0.078   0.095   0.106   0.121   0.164   0.188
 26 A'   27 A'   28 A'   29 A'   30 A'   31 A'   32 A'   33 A'                 
  0.201   0.224   0.278   0.314   0.361   0.368   0.403   0.474
 34 A'   35 A'   36 A'   37 A'   38 A'   39 A'   40 A'   41 A'                 
  0.519   0.555   0.584   0.727   0.788   0.804   0.831   0.835
 42 A'   43 A'   44 A'   45 A'   46 A'   47 A'   48 A'   49 A'                 
  0.951   0.974   1.116   1.248   1.307   1.386   1.591   1.625
 50 A'   51 A'   52 A'   53 A'   54 A'   55 A'   56 A'   57 A'                 
  1.859   1.940   2.241   2.314   2.352   2.438   2.601   2.870
 58 A'   59 A'   60 A'   61 A'   62 A'   63 A'   64 A'   65 A'                 
  4.035   4.194   4.257   4.441   4.536   4.590   4.745   5.335
 66 A'   67 A'   68 A'   69 A'   70 A'   71 A'   72 A'   73 A'                 
  6.925   7.128   7.176   7.496   8.207   8.270  14.800  14.882
 74 A'   75 A'   76 A'   77 A'   78 A'   79 A'   80 A'   81 A'                 
 36.633  49.445  68.731 166.095 293.889 293.9671028.382   0.001
 82 A'   83 A'   84 A'   85 A'   86 A'   87 A'   88 A'    9 A"                 
  0.081   0.123   0.222   0.372   0.381   0.562   0.666   0.755
 10 A"   11 A"   12 A"   13 A"   14 A"   15 A"   16 A"   17 A"                 
  0.859   0.977   1.040   1.569   1.762   2.236   2.289   2.378
 18 A"   19 A"   20 A"   21 A"   22 A"   23 A"   24 A"   25 A"                 
  4.117   4.189   4.393   4.522   4.539   6.901   8.192  14.694
 26 A"   27 A"   28 A"   29 A"   30 A"   31 A"   32 A"   33 A"                 
293.877
 34 A"                                                                         

 Beta MOs, Restricted
 -- Occupied --                  
-490.05  -80.07  -65.19  -58.55  -58.55  -26.35  -15.70   -9.87
  1 A'    2 A'    3 A'    4 A'    5 A'    6 A'    7 A'    8 A'                 
 -7.610  -7.481  -7.473  -5.503  -5.501 -58.547  -7.474  -5.501
  9 A'   10 A'   11 A'   12 A'   13 A'    1 A"    2 A"    3 A"                 
 -3.220  -3.216  -3.208  -1.650  -1.169  -1.044  -0.811  -0.720
 14 A'   15 A'   16 A'   17 A'   18 A'   19 A'   20 A'   21 A'                 
 -0.660  -0.508  -0.467  -0.437  -3.217  -3.208  -0.716  -0.489
 22 A'   23 A'   24 A'   25 A'    4 A"    5 A"    6 A"    7 A"                 
 -0.426
  8 A"                                                                         
 -- Virtual --                   
  0.038   0.055   0.078   0.095   0.106   0.121   0.164   0.188
 26 A'   27 A'   28 A'   29 A'   30 A'   31 A'   32 A'   33 A'                 
  0.201   0.224   0.278   0.314   0.361   0.368   0.403   0.474
 34 A'   35 A'   36 A'   37 A'   38 A'   39 A'   40 A'   41 A'                 
  0.519   0.555   0.584   0.727   0.788   0.804   0.831   0.835
 42 A'   43 A'   44 A'   45 A'   46 A'   47 A'   48 A'   49 A'                 
  0.951   0.974   1.116   1.248   1.307   1.386   1.591   1.625
 50 A'   51 A'   52 A'   53 A'   54 A'   55 A'   56 A'   57 A'                 
  1.859   1.940   2.241   2.314   2.352   2.438   2.601   2.870
 58 A'   59 A'   60 A'   61 A'   62 A'   63 A'   64 A'   65 A'                 
  4.035   4.194   4.257   4.441   4.536   4.590   4.745   5.335
 66 A'   67 A'   68 A'   69 A'   70 A'   71 A'   72 A'   73 A'                 
  6.925   7.128   7.176   7.496   8.207   8.270  14.800  14.882
 74 A'   75 A'   76 A'   77 A'   78 A'   79 A'   80 A'   81 A'                 
 36.633  49.445  68.731 166.095 293.889 293.9671028.382   0.001
 82 A'   83 A'   84 A'   85 A'   86 A'   87 A'   88 A'    9 A"                 
  0.081   0.123   0.222   0.372   0.381   0.562   0.666   0.755
 10 A"   11 A"   12 A"   13 A"   14 A"   15 A"   16 A"   17 A"                 
  0.859   0.977   1.040   1.569   1.762   2.236   2.289   2.378
 18 A"   19 A"   20 A"   21 A"   22 A"   23 A"   24 A"   25 A"                 
  4.117   4.189   4.393   4.522   4.539   6.901   8.192  14.694
 26 A"   27 A"   28 A"   29 A"   30 A"   31 A"   32 A"   33 A"                 
293.877
 34 A"                                                                         
 --------------------------------------------------------------

          Ground-State Mulliken Net Atomic Charges

     Atom                 Charge (a.u.)
  ----------------------------------------
      1 Br                   -0.203171
      2 P                     0.399746
      3 N                    -0.153132
      4 F                    -0.043443
  ----------------------------------------
  Sum of atomic charges =    -0.000000

 -----------------------------------------------------------------
                    Cartesian Multipole Moments
 -----------------------------------------------------------------
    Charge (ESU x 10^10)
                -0.0000
    Dipole Moment (Debye)
         X       0.9864      Y       1.6675      Z      -0.0000
       Tot       1.9374
    Quadrupole Moments (Debye-Ang)
        XX     -46.8826     XY      -1.6589     YY     -41.3476
        XZ       0.0000     YZ       0.0000     ZZ     -40.9586
    Octopole Moments (Debye-Ang^2)
       XXX      39.3255    XXY      -6.5641    XYY       9.1603
       YYY     -13.5883    XXZ      -0.0000    XYZ      -0.0000
       YYZ      -0.0000    XZZ       6.4611    YZZ      -4.2400
       ZZZ       0.0000
    Hexadecapole Moments (Debye-Ang^3)
      XXXX    -507.3555   XXXY       7.6449   XXYY    -111.1439
      XYYY       8.4296   YYYY    -188.2904   XXXZ       0.0000
      XXYZ       0.0000   XYYZ       0.0000   YYYZ       0.0000
      XXZZ     -88.1182   XYZZ       3.7027   YYZZ     -38.7408
      XZZZ      -0.0000   YZZZ       0.0000   ZZZZ     -48.1662
 -----------------------------------------------------------------
 DrvMan completing analytic gradient of the correlated energy
 Correlated dipole moment
            1
    1   0.3880676
    2   0.6560440
    3  -0.0000000
 Energy read as -3067.727238111
 Full Analytical Gradient: (in a.u., or Hartree/Bohr)
             1             2             3             4
    1    0.00483675   -0.00385941    0.00065744   -0.00163477
    2   -0.00178215    0.00276964    0.00596901   -0.00695649
    3    0.00000000   -0.00000000    0.00000000   -0.00000000
 Gradient time:  CPU 0.79 s  wall 0.84 s
 Geometry Optimization Parameters
   NAtoms,    NIC,     NZ,  NCons,   NDum,   NFix, NCnnct, MaxDiis
        4      14       4       0       0       0       0       0


** GEOMETRY OPTIMIZATION IN DELOCALIZED INTERNAL COORDINATES **
   Searching for a Minimum

   Optimization Cycle:   1

                       Coordinates (Angstroms)
     ATOM                X               Y               Z
      1  Br        1.1701274262   -0.1765035740    0.0000000000
      2  P        -0.6975310195    1.0856906737    0.0000000000
      3  N        -1.9755941811    0.1437626740    0.0000000000
      4  F        -1.8513705954   -1.2348970813    0.0000000000
   Point Group: cs    Number of degrees of freedom:     5


   Energy is  -3067.727238111


 Attempting to Generate Delocalized Internal Coordinates

  5 Hessian modes will be used to form the next step
  Hessian Eigenvalues:
     0.164690    0.250000    0.250000    0.483344    0.536793

 Minimum Search - Taking Simple RFO Step
 Searching for Lamda that Minimizes Along All modes
 Value Taken    Lamda =  -0.00049871
 Step Taken.  Stepsize is  0.045968

                             Maximum     Tolerance    Cnvgd?
         Gradient           0.008242      0.000300      NO
         Displacement       0.032916      0.001200      NO
         Energy change     *********      0.000001      NO


 New Cartesian Coordinates Obtained by Inverse Iteration

 Displacement from previous Coordinates is:  0.110500
 ----------------------------------------------------------------
             Standard Nuclear Orientation (Angstroms)
    I     Atom           X                Y                Z
 ----------------------------------------------------------------
    1      Br      1.1323932482    -0.1933122428     0.0000000000
    2      P      -0.7008478326     1.0906185978     0.0000000000
    3      N      -1.9737761597     0.1440265760     0.0000000000
    4      F      -1.8121376256    -1.2232802387     0.0000000000
 ----------------------------------------------------------------
 Molecular Point Group                 Cs    NOp =  2
 Largest Abelian Subgroup              Cs    NOp =  2
 Nuclear Repulsion Energy =   306.1310949811 hartrees
 There are       33 alpha and       33 beta electrons
 Applying Cartesian multipole field
    Component          Value
    ---------          -----
     (2,0,0)        1.00000E-11
     (0,2,0)        2.00000E-11
     (0,0,2)       -3.00000E-11
 Nucleus-field energy     =     0.0000000062 hartrees
 Requested basis set is 6-311++G(d,p)
 There are 44 shells and 122 basis functions
 A cutoff of  1.0D-14 yielded    883 shell pairs
 There are      7122 function pairs (      7856 Cartesian)
 Smallest overlap matrix eigenvalue = 1.30E-03
 Guess MOs from SCF MO coefficient file

 -----------------------------------------------------------------------
  General SCF calculation program by
  Eric Jon Sundstrom, Paul Horn, Yuezhi Mao, Dmitri Zuev, Alec White,
  David Stuck, Shaama M.S., Shane Yost, Joonho Lee, David Small,
  Daniel Levine, Susi Lehtola, Hugh Burton, Evgeny Epifanovsky
 -----------------------------------------------------------------------
 Hartree-Fock
 using 4 threads for integral computing
 -------------------------------------------------------
 OpenMP Integral computing Module                
 Release: version 2.0, May 2017, Q-Chem Inc. Pleasanton 
 -------------------------------------------------------
 A restricted SCF calculation will be
 performed using DIIS
 SCF converges when DIIS error is below 1.0e-08
 ---------------------------------------
  Cycle       Energy         DIIS error
 ---------------------------------------
    1   -3066.9405812427      4.47e-04  
    2   -3066.9410946440      1.28e-04  
    3   -3066.9411715966      4.69e-05  
    4   -3066.9411806980      2.31e-05  
    5   -3066.9411824210      7.48e-06  
    6   -3066.9411825920      2.58e-06  
    7   -3066.9411826142      8.12e-07  
    8   -3066.9411826176      4.63e-07  
    9   -3066.9411826187      1.91e-07  
   10   -3066.9411826189      6.90e-08  
   11   -3066.9411826190      2.69e-08  
   12   -3066.9411826190      1.15e-08  
   13   -3066.9411826190      3.05e-09  Convergence criterion met
 ---------------------------------------
 SCF time:   CPU 7.99s  wall 2.00s 
 SCF   energy in the final basis set =    -3066.9411826190
 Total energy in the final basis set =    -3066.9411826190


 ------------------------------------------------------------------------------

   CCMAN2: suite of methods based on coupled cluster
           and equation of motion theories.

   Components:
   * libvmm-1.3-trunk
     by Evgeny Epifanovsky, Ilya Kaliman.
   * libtensor-2.5-trunk
     by Evgeny Epifanovsky, Michael Wormit, Dmitry Zuev, Sam Manzer, 
        Ilya Kaliman.
   * libcc-2.5-trunk
     by Evgeny Epifanovsky, Arik Landau, Tomasz Kus, Kirill Khistyaev, 
        Dmitry Zuev, Prashant Manohar, Xintian Feng, Anna Krylov, 
        Matthew Goldey, Alec White, Thomas Jagau, Kaushik Nanda, 
        Anastasia Gunina, Alexander Kunitsa, Joonho Lee.

   CCMAN original authors:
   Anna I. Krylov, C. David Sherrill, Steven R. Gwaltney,
   Edward F. C. Byrd (2000)
   Sergey V. Levchenko, Lyudmila V. Slipchenko, Tao Wang,
   Ana-Maria C. Cristian (2003)
   Piotr A. Pieniazek, C. Melania Oana, Evgeny Epifanovsky (2007)
   Prashant Manohar (2009)

 ------------------------------------------------------------------------------


 Allocating and initializing 30808MB of RAM...
 Calculation will run on 4 cores.


 Alpha MOs, Restricted
 -- Occupied --                  
-490.05  -80.07  -65.19  -58.55  -58.55  -58.55  -26.35  -15.70
  1 A'    2 A'    3 A'    4 A'    1 A"    5 A'    6 A'    7 A'                 
 -9.868  -7.608  -7.482  -7.474  -7.474  -5.500  -5.499  -5.498
  8 A'    9 A'   10 A'    2 A"   11 A'   12 A'    3 A"   13 A'                 
 -3.221  -3.218  -3.217  -3.209  -3.209  -1.653  -1.168  -1.046
 14 A'    4 A"   15 A'    5 A"   16 A'   17 A'   18 A'   19 A'                 
 -0.812  -0.722  -0.717  -0.661  -0.507  -0.490  -0.468  -0.437
 20 A'   21 A'    6 A"   22 A'   23 A'    7 A"   24 A'   25 A'                 
 -0.424
  8 A"                                                                         
 -- Virtual --                   
  0.002   0.040   0.055   0.078   0.081   0.096   0.106   0.121
  9 A"   26 A'   27 A'   28 A'   10 A"   29 A'   30 A'   31 A'                 
  0.123   0.166   0.189   0.201   0.221   0.225   0.279   0.316
 11 A"   32 A'   33 A'   34 A'   12 A"   35 A'   36 A'   37 A'                 
  0.361   0.369   0.371   0.382   0.407   0.475   0.520   0.556
 38 A'   39 A'   13 A"   14 A"   40 A'   41 A'   42 A'   43 A'                 
  0.562   0.579   0.664   0.726   0.755   0.787   0.806   0.834
 15 A"   44 A'   16 A"   45 A'   17 A"   46 A'   47 A'   48 A'                 
  0.845   0.861   0.955   0.978   0.983   1.040   1.114   1.249
 49 A'   18 A"   50 A'   51 A'   19 A"   20 A"   52 A'   53 A'                 
  1.315   1.388   1.570   1.588   1.627   1.763   1.863   1.943
 54 A'   55 A'   21 A"   56 A'   57 A'   22 A"   58 A'   59 A'                 
  2.236   2.241   2.288   2.318   2.354   2.381   2.446   2.608
 23 A"   60 A'   24 A"   61 A'   62 A'   25 A"   63 A'   64 A'                 
  2.874   4.040   4.116   4.189   4.194   4.257   4.401   4.450
 65 A'   66 A'   26 A"   27 A"   67 A'   68 A'   28 A"   69 A'                 
  4.522   4.537   4.541   4.599   4.750   5.349   6.902   6.925
 29 A"   70 A'   30 A"   71 A'   72 A'   73 A'   31 A"   74 A'                 
  7.141   7.182   7.500   8.192   8.207   8.272  14.696  14.804
 75 A'   76 A'   77 A'   32 A"   78 A'   79 A'   33 A"   80 A'                 
 14.885  36.637  49.446  68.732 166.101 293.877 293.890 293.970
 81 A'   82 A'   83 A'   84 A'   85 A'   34 A"   86 A'   87 A'                 
*******
 88 A'                                                                         

 Beta MOs, Restricted
 -- Occupied --                  
-490.05  -80.07  -65.19  -58.55  -58.55  -58.55  -26.35  -15.70
  1 A'    2 A'    3 A'    4 A'    1 A"    5 A'    6 A'    7 A'                 
 -9.868  -7.608  -7.482  -7.474  -7.474  -5.500  -5.499  -5.498
  8 A'    9 A'   10 A'    2 A"   11 A'   12 A'    3 A"   13 A'                 
 -3.221  -3.218  -3.217  -3.209  -3.209  -1.653  -1.168  -1.046
 14 A'    4 A"   15 A'    5 A"   16 A'   17 A'   18 A'   19 A'                 
 -0.812  -0.722  -0.717  -0.661  -0.507  -0.490  -0.468  -0.437
 20 A'   21 A'    6 A"   22 A'   23 A'    7 A"   24 A'   25 A'                 
 -0.424
  8 A"                                                                         
 -- Virtual --                   
  0.002   0.040   0.055   0.078   0.081   0.096   0.106   0.121
  9 A"   26 A'   27 A'   28 A'   10 A"   29 A'   30 A'   31 A'                 
  0.123   0.166   0.189   0.201   0.221   0.225   0.279   0.316
 11 A"   32 A'   33 A'   34 A'   12 A"   35 A'   36 A'   37 A'                 
  0.361   0.369   0.371   0.382   0.407   0.475   0.520   0.556
 38 A'   39 A'   13 A"   14 A"   40 A'   41 A'   42 A'   43 A'                 
  0.562   0.579   0.664   0.726   0.755   0.787   0.806   0.834
 15 A"   44 A'   16 A"   45 A'   17 A"   46 A'   47 A'   48 A'                 
  0.845   0.861   0.955   0.978   0.983   1.040   1.114   1.249
 49 A'   18 A"   50 A'   51 A'   19 A"   20 A"   52 A'   53 A'                 
  1.315   1.388   1.570   1.588   1.627   1.763   1.863   1.943
 54 A'   55 A'   21 A"   56 A'   57 A'   22 A"   58 A'   59 A'                 
  2.236   2.241   2.288   2.318   2.354   2.381   2.446   2.608
 23 A"   60 A'   24 A"   61 A'   62 A'   25 A"   63 A'   64 A'                 
  2.874   4.040   4.116   4.189   4.194   4.257   4.401   4.450
 65 A'   66 A'   26 A"   27 A"   67 A'   68 A'   28 A"   69 A'                 
  4.522   4.537   4.541   4.599   4.750   5.349   6.902   6.925
 29 A"   70 A'   30 A"   71 A'   72 A'   73 A'   31 A"   74 A'                 
  7.141   7.182   7.500   8.192   8.207   8.272  14.696  14.804
 75 A'   76 A'   77 A'   32 A"   78 A'   79 A'   33 A"   80 A'                 
 14.885  36.637  49.446  68.732 166.101 293.877 293.890 293.970
 81 A'   82 A'   83 A'   84 A'   85 A'   34 A"   86 A'   87 A'                 
*******
 88 A'                                                                         

 Occupation and symmetry of molecular orbitals

 Point group: Cs (2 irreducible representations).

                           A'   A"    All 
 ------------------------------------------
 All molecular orbitals:
  - Alpha                  88   34    122 
  - Beta                   88   34    122 
 ------------------------------------------
 Alpha orbitals:
  - Frozen occupied        13   3     16  
  - Active occupied        12   5     17  
  - Active virtual         63   26    89  
  - Frozen virtual         0    0     0   
 ------------------------------------------
 Beta orbitals:
  - Frozen occupied        13   3     16  
  - Active occupied        12   5     17  
  - Active virtual         63   26    89  
  - Frozen virtual         0    0     0   
 ------------------------------------------

 Import integrals:   CPU 0.00 s  wall 0.00 s

 Import integrals:   CPU 28.41 s  wall 7.50 s

 MP2 amplitudes:   CPU 0.16 s  wall 0.14 s

Running a double precision version
           CCSD T amplitudes will be solved using DIIS.

           Start     Size      MaxIter   EConv     TConv     
           3         7         100       1.00e-07  1.00e-05  
 ------------------------------------------------------------------------------
           Energy (a.u.)   Ediff      Tdiff       Comment
 ------------------------------------------------------------------------------
         -3067.72219688                           
     1   -3067.69867298   2.35e-02   7.79e-01     
     2   -3067.72570086   2.70e-02   1.03e-01     
     3   -3067.72349053   2.21e-03   4.79e-02     
     4   -3067.72634238   2.85e-03   2.06e-02     Switched to DIIS steps.
     5   -3067.72740624   1.06e-03   1.30e-02     
     6   -3067.72749367   8.74e-05   3.50e-03     
     7   -3067.72749585   2.18e-06   1.51e-03     
     8   -3067.72750213   6.28e-06   4.56e-04     
     9   -3067.72750554   3.41e-06   2.79e-04     
    10   -3067.72750509   4.43e-07   8.33e-05     
    11   -3067.72750555   4.59e-07   3.17e-05     
    12   -3067.72750559   3.11e-08   1.89e-05     
    13   -3067.72750551   8.00e-08   6.71e-06     
 ------------------------------------------------------------------------------
         -3067.72750551                           CCSD T converged.

End of double precision
 SCF energy                 = -3066.94118262
 MP2 energy                 = -3067.72219688
 CCSD correlation energy     =    -0.78632289
 CCSD total energy           = -3067.72750551

 CCSD  T1^2 = 0.0173  T2^2 = 0.2644  Leading amplitudes:

 Amplitude    Orbitals with energies
  0.0411       7 (A") A                  ->    9 (A") A                   
              -0.4899                          0.0020                     
  0.0411       7 (A") B                  ->    9 (A") B                   
              -0.4899                          0.0020                     
 -0.0215       6 (A") A                  ->    9 (A") A                   
              -0.7174                          0.0020                     
 -0.0215       6 (A") B                  ->    9 (A") B                   
              -0.7174                          0.0020                     

 Amplitude    Orbitals with energies
 -0.0840       8 (A") A      8 (A") B    ->    9 (A") A      9 (A") B     
              -0.4243       -0.4243            0.0020        0.0020       
  0.0840       8 (A") A      8 (A") B    ->    9 (A") B      9 (A") A     
              -0.4243       -0.4243            0.0020        0.0020       
  0.0840       8 (A") B      8 (A") A    ->    9 (A") A      9 (A") B     
              -0.4243       -0.4243            0.0020        0.0020       
 -0.0840       8 (A") B      8 (A") A    ->    9 (A") B      9 (A") A     
              -0.4243       -0.4243            0.0020        0.0020       

 Computing CCSD intemediates for later calculations in double precision
 Finished.

Running a double precision version
           CCSD Lambda amplitudes will be solved using DIIS.
           Start     Size      MaxIter   EConv     LConv     
           3         7         100       1.00e-07  1.00e-05  
 ------------------------------------------------------------------------------
            Enorm      Ldiff       Comment
 ------------------------------------------------------------------------------
     1     6.33e-02   4.19e-02     
     2     2.03e-02   8.13e-03     
     3     9.66e-03   1.44e-03     
     4     5.19e-03   1.58e-03     Switched to DIIS steps.
     5     1.63e-03   1.03e-03     
     6     8.11e-04   2.47e-04     
     7     2.64e-04   8.01e-05     
     8     1.24e-04   7.36e-06     
     9     4.53e-05   4.68e-06     
    10     2.12e-05   1.46e-06     
    11     1.08e-05   1.50e-08     
    12     4.58e-06   1.72e-07     
    13     2.33e-06   2.07e-07     
    14     9.94e-07   1.19e-08     
    15     4.59e-07   1.64e-08     
    16     2.40e-07   3.17e-08     
    17     1.11e-07   2.38e-08     
    18     5.22e-08   6.45e-09     
 ------------------------------------------------------------------------------
                                   CCSD Lambda converged.

 Computing density matrices in double precision...
           Orbital response amplitudes will be solved using DIIS.
           Start     Size      MaxIter   EConv     LConv     
           3         7         100       1.00e-06  1.00e-06  
 ------------------------------------------------------------------------------
            Enorm      Ldiff       Comment
 ------------------------------------------------------------------------------
     1     1.20e-01   6.55e-03     
     2     1.23e-01   2.86e-03     
     3     1.61e-01   3.33e-02     
     4     1.95e-02   6.71e-02     Switched to DIIS steps.
     5     8.28e-03   6.66e-03     
     6     1.16e-03   8.92e-04     
     7     7.56e-04   1.59e-04     
     8     2.28e-04   1.94e-04     
     9     7.85e-05   2.20e-05     
    10     2.50e-05   9.73e-06     
    11     6.18e-06   2.23e-06     
    12     3.77e-06   9.04e-07     
    13     5.98e-07   5.97e-07     
 ------------------------------------------------------------------------------
                                   Orbital response converged.

 Computing density matrices... Done.
 CCSD calculation:   CPU 405.58 s  wall 106.64 s

 Transferring MO TPDM to AO TPDM
 Transferring g2_o1o1o1o1
 Transferring g2_o1o1o1v1
 Transferring g2_o1o1v1v1
 Transferring g2_o1v1o1v1
 Transferring g2_o1v1v1v1
 Transferring g2_v1v1v1v1
 Adding separable TPDM
 Computing TPDM gradient
 --------------------------------------------------------
 2e gradient
  Atom          X               Y               Z
 --------------------------------------------------------
    1        -40.907459       14.893733        0.000000  
    2         12.299398      -31.536443        0.000000  
    3         18.677247        1.176680       -0.000000  
    4          9.930814       15.466029        0.000000  
 --------------------------------------------------------
 --------------------------------------------------------
 Final gradient
  Atom          X               Y               Z
 --------------------------------------------------------
    1        -40.907459       14.893733        0.000000  
    2         12.299398      -31.536443        0.000000  
    3         18.677247        1.176680       -0.000000  
    4          9.930814       15.466029        0.000000  
 --------------------------------------------------------
 Analytic gradient from two-electron contribution:   CPU 192.63 s  wall 65.73 s

 Total ccman2 time:   CPU 631.48 s  wall 181.67 s


 --------------------------------------------------------------
             Orbital Energies (a.u.) and Symmetries
 --------------------------------------------------------------

 Alpha MOs, Restricted
 -- Occupied --                  
-490.05  -80.07  -65.19  -58.55  -58.55  -26.35  -15.70   -9.87
  1 A'    2 A'    3 A'    4 A'    5 A'    6 A'    7 A'    8 A'                 
 -7.608  -7.482  -7.474  -5.500  -5.498 -58.547  -7.474  -5.499
  9 A'   10 A'   11 A'   12 A'   13 A'    1 A"    2 A"    3 A"                 
 -3.221  -3.217  -3.209  -1.653  -1.168  -1.046  -0.812  -0.722
 14 A'   15 A'   16 A'   17 A'   18 A'   19 A'   20 A'   21 A'                 
 -0.661  -0.507  -0.468  -0.437  -3.218  -3.209  -0.717  -0.490
 22 A'   23 A'   24 A'   25 A'    4 A"    5 A"    6 A"    7 A"                 
 -0.424
  8 A"                                                                         
 -- Virtual --                   
  0.040   0.055   0.078   0.096   0.106   0.121   0.166   0.189
 26 A'   27 A'   28 A'   29 A'   30 A'   31 A'   32 A'   33 A'                 
  0.201   0.225   0.279   0.316   0.361   0.369   0.407   0.475
 34 A'   35 A'   36 A'   37 A'   38 A'   39 A'   40 A'   41 A'                 
  0.520   0.556   0.579   0.726   0.787   0.806   0.834   0.845
 42 A'   43 A'   44 A'   45 A'   46 A'   47 A'   48 A'   49 A'                 
  0.955   0.978   1.114   1.249   1.315   1.388   1.588   1.627
 50 A'   51 A'   52 A'   53 A'   54 A'   55 A'   56 A'   57 A'                 
  1.863   1.943   2.241   2.318   2.354   2.446   2.608   2.874
 58 A'   59 A'   60 A'   61 A'   62 A'   63 A'   64 A'   65 A'                 
  4.040   4.194   4.257   4.450   4.537   4.599   4.750   5.349
 66 A'   67 A'   68 A'   69 A'   70 A'   71 A'   72 A'   73 A'                 
  6.925   7.141   7.182   7.500   8.207   8.272  14.804  14.885
 74 A'   75 A'   76 A'   77 A'   78 A'   79 A'   80 A'   81 A'                 
 36.637  49.446  68.732 166.101 293.890 293.9701028.384   0.002
 82 A'   83 A'   84 A'   85 A'   86 A'   87 A'   88 A'    9 A"                 
  0.081   0.123   0.221   0.371   0.382   0.562   0.664   0.755
 10 A"   11 A"   12 A"   13 A"   14 A"   15 A"   16 A"   17 A"                 
  0.861   0.983   1.040   1.570   1.763   2.236   2.288   2.381
 18 A"   19 A"   20 A"   21 A"   22 A"   23 A"   24 A"   25 A"                 
  4.116   4.189   4.401   4.522   4.541   6.902   8.192  14.696
 26 A"   27 A"   28 A"   29 A"   30 A"   31 A"   32 A"   33 A"                 
293.877
 34 A"                                                                         

 Beta MOs, Restricted
 -- Occupied --                  
-490.05  -80.07  -65.19  -58.55  -58.55  -26.35  -15.70   -9.87
  1 A'    2 A'    3 A'    4 A'    5 A'    6 A'    7 A'    8 A'                 
 -7.608  -7.482  -7.474  -5.500  -5.498 -58.547  -7.474  -5.499
  9 A'   10 A'   11 A'   12 A'   13 A'    1 A"    2 A"    3 A"                 
 -3.221  -3.217  -3.209  -1.653  -1.168  -1.046  -0.812  -0.722
 14 A'   15 A'   16 A'   17 A'   18 A'   19 A'   20 A'   21 A'                 
 -0.661  -0.507  -0.468  -0.437  -3.218  -3.209  -0.717  -0.490
 22 A'   23 A'   24 A'   25 A'    4 A"    5 A"    6 A"    7 A"                 
 -0.424
  8 A"                                                                         
 -- Virtual --                   
  0.040   0.055   0.078   0.096   0.106   0.121   0.166   0.189
 26 A'   27 A'   28 A'   29 A'   30 A'   31 A'   32 A'   33 A'                 
  0.201   0.225   0.279   0.316   0.361   0.369   0.407   0.475
 34 A'   35 A'   36 A'   37 A'   38 A'   39 A'   40 A'   41 A'                 
  0.520   0.556   0.579   0.726   0.787   0.806   0.834   0.845
 42 A'   43 A'   44 A'   45 A'   46 A'   47 A'   48 A'   49 A'                 
  0.955   0.978   1.114   1.249   1.315   1.388   1.588   1.627
 50 A'   51 A'   52 A'   53 A'   54 A'   55 A'   56 A'   57 A'                 
  1.863   1.943   2.241   2.318   2.354   2.446   2.608   2.874
 58 A'   59 A'   60 A'   61 A'   62 A'   63 A'   64 A'   65 A'                 
  4.040   4.194   4.257   4.450   4.537   4.599   4.750   5.349
 66 A'   67 A'   68 A'   69 A'   70 A'   71 A'   72 A'   73 A'                 
  6.925   7.141   7.182   7.500   8.207   8.272  14.804  14.885
 74 A'   75 A'   76 A'   77 A'   78 A'   79 A'   80 A'   81 A'                 
 36.637  49.446  68.732 166.101 293.890 293.9701028.384   0.002
 82 A'   83 A'   84 A'   85 A'   86 A'   87 A'   88 A'    9 A"                 
  0.081   0.123   0.221   0.371   0.382   0.562   0.664   0.755
 10 A"   11 A"   12 A"   13 A"   14 A"   15 A"   16 A"   17 A"                 
  0.861   0.983   1.040   1.570   1.763   2.236   2.288   2.381
 18 A"   19 A"   20 A"   21 A"   22 A"   23 A"   24 A"   25 A"                 
  4.116   4.189   4.401   4.522   4.541   6.902   8.192  14.696
 26 A"   27 A"   28 A"   29 A"   30 A"   31 A"   32 A"   33 A"                 
293.877
 34 A"                                                                         
 --------------------------------------------------------------

          Ground-State Mulliken Net Atomic Charges

     Atom                 Charge (a.u.)
  ----------------------------------------
      1 Br                   -0.200321
      2 P                     0.401448
      3 N                    -0.159705
      4 F                    -0.041423
  ----------------------------------------
  Sum of atomic charges =     0.000000

 -----------------------------------------------------------------
                    Cartesian Multipole Moments
 -----------------------------------------------------------------
    Charge (ESU x 10^10)
                -0.0000
    Dipole Moment (Debye)
         X       1.0269      Y       1.6435      Z      -0.0000
       Tot       1.9380
    Quadrupole Moments (Debye-Ang)
        XX     -46.8252     XY      -1.6564     YY     -41.2926
        XZ       0.0000     YZ      -0.0000     ZZ     -40.9272
    Octopole Moments (Debye-Ang^2)
       XXX      40.8764    XXY      -6.3984    XYY       9.7005
       YYY     -13.2020    XXZ       0.0000    XYZ      -0.0000
       YYZ      -0.0000    XZZ       7.0469    YZZ      -4.0742
       ZZZ       0.0000
    Hexadecapole Moments (Debye-Ang^3)
      XXXX    -494.3655   XXXY       9.8949   XXYY    -108.4616
      XYYY      10.3007   YYYY    -189.0705   XXXZ      -0.0000
      XXYZ      -0.0000   XYYZ       0.0000   YYYZ      -0.0000
      XXZZ     -85.7452   XYZZ       4.3860   YYZZ     -38.8361
      XZZZ       0.0000   YZZZ      -0.0000   ZZZZ     -48.0873
 -----------------------------------------------------------------
 DrvMan completing analytic gradient of the correlated energy
 Correlated dipole moment
            1
    1   0.4040314
    2   0.6466201
    3  -0.0000000
 Energy read as -3067.727505505
 Full Analytical Gradient: (in a.u., or Hartree/Bohr)
             1             2             3             4
    1    0.00076556   -0.00332265    0.00236196    0.00019512
    2   -0.00062767   -0.00122479    0.00285161   -0.00099915
    3   -0.00000000    0.00000000   -0.00000000    0.00000000
 Gradient time:  CPU 0.75 s  wall 0.80 s
 Geometry Optimization Parameters
   NAtoms,    NIC,     NZ,  NCons,   NDum,   NFix, NCnnct, MaxDiis
        4      14       4       0       0       0       0       0

 Cartesian Hessian Update
 Hessian Updated using BFGS Update


** GEOMETRY OPTIMIZATION IN DELOCALIZED INTERNAL COORDINATES **
   Searching for a Minimum

   Optimization Cycle:   2

                       Coordinates (Angstroms)
     ATOM                X               Y               Z
      1  Br        1.1323932482   -0.1933122428    0.0000000000
      2  P        -0.7008478326    1.0906185978    0.0000000000
      3  N        -1.9737761597    0.1440265760    0.0000000000
      4  F        -1.8121376256   -1.2232802387    0.0000000000
   Point Group: cs    Number of degrees of freedom:     5


   Energy is  -3067.727505505

 Hessian Updated using BFGS Update

  5 Hessian modes will be used to form the next step
  Hessian Eigenvalues:
     0.144412    0.249780    0.259949    0.454923    0.596255

 Minimum Search - Taking Simple RFO Step
 Searching for Lamda that Minimizes Along All modes
 Value Taken    Lamda =  -0.00003002
 Step Taken.  Stepsize is  0.010516

                             Maximum     Tolerance    Cnvgd?
         Gradient           0.003182      0.000300      NO
         Displacement       0.009109      0.001200      NO
         Energy change     -0.000267      0.000001      NO


 New Cartesian Coordinates Obtained by Inverse Iteration

 Displacement from previous Coordinates is:  0.007009
 ----------------------------------------------------------------
             Standard Nuclear Orientation (Angstroms)
    I     Atom           X                Y                Z
 ----------------------------------------------------------------
    1      Br      1.1309716563    -0.1919325352     0.0000000000
    2      P      -0.6981899869     1.0904020270     0.0000000000
    3      N      -1.9742463069     0.1426590480     0.0000000000
    4      F      -1.8129037323    -1.2230758474     0.0000000000
 ----------------------------------------------------------------
 Molecular Point Group                 Cs    NOp =  2
 Largest Abelian Subgroup              Cs    NOp =  2
 Nuclear Repulsion Energy =   306.3337475517 hartrees
 There are       33 alpha and       33 beta electrons
 Applying Cartesian multipole field
    Component          Value
    ---------          -----
     (2,0,0)        1.00000E-11
     (0,2,0)        2.00000E-11
     (0,0,2)       -3.00000E-11
 Nucleus-field energy     =     0.0000000062 hartrees
 Requested basis set is 6-311++G(d,p)
 There are 44 shells and 122 basis functions
 A cutoff of  1.0D-14 yielded    883 shell pairs
 There are      7122 function pairs (      7856 Cartesian)
 Smallest overlap matrix eigenvalue = 1.30E-03
 Guess MOs from SCF MO coefficient file

 -----------------------------------------------------------------------
  General SCF calculation program by
  Eric Jon Sundstrom, Paul Horn, Yuezhi Mao, Dmitri Zuev, Alec White,
  David Stuck, Shaama M.S., Shane Yost, Joonho Lee, David Small,
  Daniel Levine, Susi Lehtola, Hugh Burton, Evgeny Epifanovsky
 -----------------------------------------------------------------------
 Hartree-Fock
 using 4 threads for integral computing
 -------------------------------------------------------
 OpenMP Integral computing Module                
 Release: version 2.0, May 2017, Q-Chem Inc. Pleasanton 
 -------------------------------------------------------
 A restricted SCF calculation will be
 performed using DIIS
 SCF converges when DIIS error is below 1.0e-08
 ---------------------------------------
  Cycle       Energy         DIIS error
 ---------------------------------------
    1   -3066.9410944358      6.46e-05  
    2   -3066.9411032309      2.51e-05  
    3   -3066.9411041685      1.47e-05  
    4   -3066.9411045966      2.86e-06  
    5   -3066.9411046272      9.29e-07  
    6   -3066.9411046333      3.95e-07  
    7   -3066.9411046344      1.81e-07  
    8   -3066.9411046346      7.84e-08  
    9   -3066.9411046347      2.17e-08  
   10   -3066.9411046347      8.51e-09  Convergence criterion met
 ---------------------------------------
 SCF time:   CPU 6.22s  wall 2.00s 
 SCF   energy in the final basis set =    -3066.9411046347
 Total energy in the final basis set =    -3066.9411046347


 ------------------------------------------------------------------------------

   CCMAN2: suite of methods based on coupled cluster
           and equation of motion theories.

   Components:
   * libvmm-1.3-trunk
     by Evgeny Epifanovsky, Ilya Kaliman.
   * libtensor-2.5-trunk
     by Evgeny Epifanovsky, Michael Wormit, Dmitry Zuev, Sam Manzer, 
        Ilya Kaliman.
   * libcc-2.5-trunk
     by Evgeny Epifanovsky, Arik Landau, Tomasz Kus, Kirill Khistyaev, 
        Dmitry Zuev, Prashant Manohar, Xintian Feng, Anna Krylov, 
        Matthew Goldey, Alec White, Thomas Jagau, Kaushik Nanda, 
        Anastasia Gunina, Alexander Kunitsa, Joonho Lee.

   CCMAN original authors:
   Anna I. Krylov, C. David Sherrill, Steven R. Gwaltney,
   Edward F. C. Byrd (2000)
   Sergey V. Levchenko, Lyudmila V. Slipchenko, Tao Wang,
   Ana-Maria C. Cristian (2003)
   Piotr A. Pieniazek, C. Melania Oana, Evgeny Epifanovsky (2007)
   Prashant Manohar (2009)

 ------------------------------------------------------------------------------


 Allocating and initializing 30808MB of RAM...
 Calculation will run on 4 cores.


 Alpha MOs, Restricted
 -- Occupied --                  
-490.05  -80.07  -65.19  -58.55  -58.55  -58.55  -26.35  -15.70
  1 A'    2 A'    3 A'    4 A'    1 A"    5 A'    6 A'    7 A'                 
 -9.869  -7.608  -7.482  -7.475  -7.474  -5.500  -5.498  -5.498
  8 A'    9 A'   10 A'    2 A"   11 A'   12 A'    3 A"   13 A'                 
 -3.221  -3.218  -3.217  -3.209  -3.209  -1.654  -1.167  -1.047
 14 A'    4 A"   15 A'    5 A"   16 A'   17 A'   18 A'   19 A'                 
 -0.812  -0.722  -0.718  -0.661  -0.507  -0.490  -0.469  -0.437
 20 A'   21 A'    6 A"   22 A'   23 A'    7 A"   24 A'   25 A'                 
 -0.424
  8 A"                                                                         
 -- Virtual --                   
  0.002   0.040   0.055   0.078   0.081   0.096   0.106   0.121
  9 A"   26 A'   27 A'   28 A'   10 A"   29 A'   30 A'   31 A'                 
  0.123   0.166   0.189   0.201   0.221   0.225   0.279   0.316
 11 A"   32 A'   33 A'   34 A'   12 A"   35 A'   36 A'   37 A'                 
  0.361   0.370   0.371   0.382   0.407   0.474   0.520   0.556
 38 A'   39 A'   13 A"   14 A"   40 A'   41 A'   42 A'   43 A'                 
  0.562   0.579   0.663   0.725   0.754   0.787   0.806   0.834
 15 A"   44 A'   16 A"   45 A'   17 A"   46 A'   47 A'   48 A'                 
  0.845   0.861   0.956   0.979   0.984   1.041   1.115   1.248
 49 A'   18 A"   50 A'   51 A'   19 A"   20 A"   52 A'   53 A'                 
  1.315   1.389   1.570   1.588   1.627   1.764   1.864   1.944
 54 A'   55 A'   21 A"   56 A'   57 A'   22 A"   58 A'   59 A'                 
  2.236   2.241   2.288   2.318   2.354   2.379   2.445   2.610
 23 A"   60 A'   24 A"   61 A'   62 A'   25 A"   63 A'   64 A'                 
  2.871   4.041   4.115   4.189   4.194   4.256   4.403   4.451
 65 A'   66 A'   26 A"   27 A"   67 A'   68 A'   28 A"   69 A'                 
  4.522   4.536   4.541   4.599   4.750   5.352   6.902   6.925
 29 A"   70 A'   30 A"   71 A'   72 A'   73 A'   31 A"   74 A'                 
  7.143   7.182   7.498   8.192   8.207   8.272  14.697  14.804
 75 A'   76 A'   77 A'   32 A"   78 A'   79 A'   33 A"   80 A'                 
 14.883  36.638  49.446  68.732 166.098 293.877 293.889 293.970
 81 A'   82 A'   83 A'   84 A'   85 A'   34 A"   86 A'   87 A'                 
*******
 88 A'                                                                         

 Beta MOs, Restricted
 -- Occupied --                  
-490.05  -80.07  -65.19  -58.55  -58.55  -58.55  -26.35  -15.70
  1 A'    2 A'    3 A'    4 A'    1 A"    5 A'    6 A'    7 A'                 
 -9.869  -7.608  -7.482  -7.475  -7.474  -5.500  -5.498  -5.498
  8 A'    9 A'   10 A'    2 A"   11 A'   12 A'    3 A"   13 A'                 
 -3.221  -3.218  -3.217  -3.209  -3.209  -1.654  -1.167  -1.047
 14 A'    4 A"   15 A'    5 A"   16 A'   17 A'   18 A'   19 A'                 
 -0.812  -0.722  -0.718  -0.661  -0.507  -0.490  -0.469  -0.437
 20 A'   21 A'    6 A"   22 A'   23 A'    7 A"   24 A'   25 A'                 
 -0.424
  8 A"                                                                         
 -- Virtual --                   
  0.002   0.040   0.055   0.078   0.081   0.096   0.106   0.121
  9 A"   26 A'   27 A'   28 A'   10 A"   29 A'   30 A'   31 A'                 
  0.123   0.166   0.189   0.201   0.221   0.225   0.279   0.316
 11 A"   32 A'   33 A'   34 A'   12 A"   35 A'   36 A'   37 A'                 
  0.361   0.370   0.371   0.382   0.407   0.474   0.520   0.556
 38 A'   39 A'   13 A"   14 A"   40 A'   41 A'   42 A'   43 A'                 
  0.562   0.579   0.663   0.725   0.754   0.787   0.806   0.834
 15 A"   44 A'   16 A"   45 A'   17 A"   46 A'   47 A'   48 A'                 
  0.845   0.861   0.956   0.979   0.984   1.041   1.115   1.248
 49 A'   18 A"   50 A'   51 A'   19 A"   20 A"   52 A'   53 A'                 
  1.315   1.389   1.570   1.588   1.627   1.764   1.864   1.944
 54 A'   55 A'   21 A"   56 A'   57 A'   22 A"   58 A'   59 A'                 
  2.236   2.241   2.288   2.318   2.354   2.379   2.445   2.610
 23 A"   60 A'   24 A"   61 A'   62 A'   25 A"   63 A'   64 A'                 
  2.871   4.041   4.115   4.189   4.194   4.256   4.403   4.451
 65 A'   66 A'   26 A"   27 A"   67 A'   68 A'   28 A"   69 A'                 
  4.522   4.536   4.541   4.599   4.750   5.352   6.902   6.925
 29 A"   70 A'   30 A"   71 A'   72 A'   73 A'   31 A"   74 A'                 
  7.143   7.182   7.498   8.192   8.207   8.272  14.697  14.804
 75 A'   76 A'   77 A'   32 A"   78 A'   79 A'   33 A"   80 A'                 
 14.883  36.638  49.446  68.732 166.098 293.877 293.889 293.970
 81 A'   82 A'   83 A'   84 A'   85 A'   34 A"   86 A'   87 A'                 
*******
 88 A'                                                                         

 Occupation and symmetry of molecular orbitals

 Point group: Cs (2 irreducible representations).

                           A'   A"    All 
 ------------------------------------------
 All molecular orbitals:
  - Alpha                  88   34    122 
  - Beta                   88   34    122 
 ------------------------------------------
 Alpha orbitals:
  - Frozen occupied        13   3     16  
  - Active occupied        12   5     17  
  - Active virtual         63   26    89  
  - Frozen virtual         0    0     0   
 ------------------------------------------
 Beta orbitals:
  - Frozen occupied        13   3     16  
  - Active occupied        12   5     17  
  - Active virtual         63   26    89  
  - Frozen virtual         0    0     0   
 ------------------------------------------

 Import integrals:   CPU 0.00 s  wall 0.00 s

 Import integrals:   CPU 30.35 s  wall 8.46 s

 MP2 amplitudes:   CPU 0.16 s  wall 0.14 s

Running a double precision version
           CCSD T amplitudes will be solved using DIIS.

           Start     Size      MaxIter   EConv     TConv     
           3         7         100       1.00e-07  1.00e-05  
 ------------------------------------------------------------------------------
           Energy (a.u.)   Ediff      Tdiff       Comment
 ------------------------------------------------------------------------------
         -3067.72228503                           
     1   -3067.69867072   2.36e-02   7.80e-01     
     2   -3067.72573045   2.71e-02   1.03e-01     
     3   -3067.72350355   2.23e-03   4.80e-02     
     4   -3067.72636033   2.86e-03   2.06e-02     Switched to DIIS steps.
     5   -3067.72742430   1.06e-03   1.30e-02     
     6   -3067.72751187   8.76e-05   3.51e-03     
     7   -3067.72751368   1.81e-06   1.51e-03     
     8   -3067.72751983   6.15e-06   4.54e-04     
     9   -3067.72752320   3.37e-06   2.77e-04     
    10   -3067.72752274   4.58e-07   8.29e-05     
    11   -3067.72752319   4.57e-07   3.14e-05     
    12   -3067.72752322   2.97e-08   1.86e-05     
    13   -3067.72752315   7.83e-08   6.57e-06     
 ------------------------------------------------------------------------------
         -3067.72752315                           CCSD T converged.

End of double precision
 SCF energy                 = -3066.94110463
 MP2 energy                 = -3067.72228503
 CCSD correlation energy     =    -0.78641851
 CCSD total energy           = -3067.72752315

 CCSD  T1^2 = 0.0173  T2^2 = 0.2645  Leading amplitudes:

 Amplitude    Orbitals with energies
  0.0408       7 (A") A                  ->    9 (A") A                   
              -0.4899                          0.0020                     
  0.0408       7 (A") B                  ->    9 (A") B                   
              -0.4899                          0.0020                     
 -0.0216       6 (A") A                  ->    9 (A") A                   
              -0.7176                          0.0020                     
 -0.0216       6 (A") B                  ->    9 (A") B                   
              -0.7176                          0.0020                     

 Amplitude    Orbitals with energies
 -0.0861       8 (A") A      8 (A") B    ->    9 (A") A      9 (A") B     
              -0.4236       -0.4236            0.0020        0.0020       
  0.0861       8 (A") A      8 (A") B    ->    9 (A") B      9 (A") A     
              -0.4236       -0.4236            0.0020        0.0020       
  0.0861       8 (A") B      8 (A") A    ->    9 (A") A      9 (A") B     
              -0.4236       -0.4236            0.0020        0.0020       
 -0.0861       8 (A") B      8 (A") A    ->    9 (A") B      9 (A") A     
              -0.4236       -0.4236            0.0020        0.0020       

 Computing CCSD intemediates for later calculations in double precision
 Finished.

Running a double precision version
           CCSD Lambda amplitudes will be solved using DIIS.
           Start     Size      MaxIter   EConv     LConv     
           3         7         100       1.00e-07  1.00e-05  
 ------------------------------------------------------------------------------
            Enorm      Ldiff       Comment
 ------------------------------------------------------------------------------
     1     6.35e-02   4.20e-02     
     2     2.03e-02   8.12e-03     
     3     9.68e-03   1.44e-03     
     4     5.19e-03   1.58e-03     Switched to DIIS steps.
     5     1.63e-03   1.03e-03     
     6     8.09e-04   2.47e-04     
     7     2.62e-04   8.01e-05     
     8     1.23e-04   7.29e-06     
     9     4.48e-05   4.69e-06     
    10     2.09e-05   1.47e-06     
    11     1.06e-05   4.71e-10     
    12     4.50e-06   1.61e-07     
    13     2.30e-06   2.03e-07     
    14     9.81e-07   9.58e-09     
    15     4.53e-07   1.47e-08     
    16     2.37e-07   3.08e-08     
    17     1.09e-07   2.31e-08     
    18     5.11e-08   6.35e-09     
 ------------------------------------------------------------------------------
                                   CCSD Lambda converged.

 Computing density matrices in double precision...
           Orbital response amplitudes will be solved using DIIS.
           Start     Size      MaxIter   EConv     LConv     
           3         7         100       1.00e-06  1.00e-06  
 ------------------------------------------------------------------------------
            Enorm      Ldiff       Comment
 ------------------------------------------------------------------------------
     1     1.20e-01   6.48e-03     
     2     1.22e-01   2.90e-03     
     3     1.61e-01   3.32e-02     
     4     1.98e-02   6.68e-02     Switched to DIIS steps.
     5     8.37e-03   6.84e-03     
     6     1.18e-03   8.98e-04     
     7     7.67e-04   1.58e-04     
     8     2.32e-04   1.95e-04     
     9     7.93e-05   2.14e-05     
    10     2.51e-05   9.76e-06     
    11     6.20e-06   2.27e-06     
    12     3.75e-06   8.89e-07     
    13     6.06e-07   6.04e-07     
 ------------------------------------------------------------------------------
                                   Orbital response converged.

 Computing density matrices... Done.
 CCSD calculation:   CPU 406.76 s  wall 106.78 s

 Transferring MO TPDM to AO TPDM
 Transferring g2_o1o1o1o1
 Transferring g2_o1o1o1v1
 Transferring g2_o1o1v1v1
 Transferring g2_o1v1o1v1
 Transferring g2_o1v1v1v1
 Transferring g2_v1v1v1v1
 Adding separable TPDM
 Computing TPDM gradient
 --------------------------------------------------------
 2e gradient
  Atom          X               Y               Z
 --------------------------------------------------------
    1        -40.986152       14.951249        0.000000  
    2         12.389992      -31.560965       -0.000000  
    3         18.661718        1.144087       -0.000000  
    4          9.934442       15.465629        0.000000  
 --------------------------------------------------------
 --------------------------------------------------------
 Final gradient
  Atom          X               Y               Z
 --------------------------------------------------------
    1        -40.986152       14.951249        0.000000  
    2         12.389992      -31.560965       -0.000000  
    3         18.661718        1.144087       -0.000000  
    4          9.934442       15.465629        0.000000  
 --------------------------------------------------------
 Analytic gradient from two-electron contribution:   CPU 189.72 s  wall 65.32 s

 Total ccman2 time:   CPU 631.86 s  wall 182.42 s


 --------------------------------------------------------------
             Orbital Energies (a.u.) and Symmetries
 --------------------------------------------------------------

 Alpha MOs, Restricted
 -- Occupied --                  
-490.05  -80.07  -65.19  -58.55  -58.55  -26.35  -15.70   -9.87
  1 A'    2 A'    3 A'    4 A'    5 A'    6 A'    7 A'    8 A'                 
 -7.608  -7.482  -7.474  -5.500  -5.498 -58.548  -7.475  -5.498
  9 A'   10 A'   11 A'   12 A'   13 A'    1 A"    2 A"    3 A"                 
 -3.221  -3.217  -3.209  -1.654  -1.167  -1.047  -0.812  -0.722
 14 A'   15 A'   16 A'   17 A'   18 A'   19 A'   20 A'   21 A'                 
 -0.661  -0.507  -0.469  -0.437  -3.218  -3.209  -0.718  -0.490
 22 A'   23 A'   24 A'   25 A'    4 A"    5 A"    6 A"    7 A"                 
 -0.424
  8 A"                                                                         
 -- Virtual --                   
  0.040   0.055   0.078   0.096   0.106   0.121   0.166   0.189
 26 A'   27 A'   28 A'   29 A'   30 A'   31 A'   32 A'   33 A'                 
  0.201   0.225   0.279   0.316   0.361   0.370   0.407   0.474
 34 A'   35 A'   36 A'   37 A'   38 A'   39 A'   40 A'   41 A'                 
  0.520   0.556   0.579   0.725   0.787   0.806   0.834   0.845
 42 A'   43 A'   44 A'   45 A'   46 A'   47 A'   48 A'   49 A'                 
  0.956   0.979   1.115   1.248   1.315   1.389   1.588   1.627
 50 A'   51 A'   52 A'   53 A'   54 A'   55 A'   56 A'   57 A'                 
  1.864   1.944   2.241   2.318   2.354   2.445   2.610   2.871
 58 A'   59 A'   60 A'   61 A'   62 A'   63 A'   64 A'   65 A'                 
  4.041   4.194   4.256   4.451   4.536   4.599   4.750   5.352
 66 A'   67 A'   68 A'   69 A'   70 A'   71 A'   72 A'   73 A'                 
  6.925   7.143   7.182   7.498   8.207   8.272  14.804  14.883
 74 A'   75 A'   76 A'   77 A'   78 A'   79 A'   80 A'   81 A'                 
 36.638  49.446  68.732 166.098 293.889 293.9701028.384   0.002
 82 A'   83 A'   84 A'   85 A'   86 A'   87 A'   88 A'    9 A"                 
  0.081   0.123   0.221   0.371   0.382   0.562   0.663   0.754
 10 A"   11 A"   12 A"   13 A"   14 A"   15 A"   16 A"   17 A"                 
  0.861   0.984   1.041   1.570   1.764   2.236   2.288   2.379
 18 A"   19 A"   20 A"   21 A"   22 A"   23 A"   24 A"   25 A"                 
  4.115   4.189   4.403   4.522   4.541   6.902   8.192  14.697
 26 A"   27 A"   28 A"   29 A"   30 A"   31 A"   32 A"   33 A"                 
293.877
 34 A"                                                                         

 Beta MOs, Restricted
 -- Occupied --                  
-490.05  -80.07  -65.19  -58.55  -58.55  -26.35  -15.70   -9.87
  1 A'    2 A'    3 A'    4 A'    5 A'    6 A'    7 A'    8 A'                 
 -7.608  -7.482  -7.474  -5.500  -5.498 -58.548  -7.475  -5.498
  9 A'   10 A'   11 A'   12 A'   13 A'    1 A"    2 A"    3 A"                 
 -3.221  -3.217  -3.209  -1.654  -1.167  -1.047  -0.812  -0.722
 14 A'   15 A'   16 A'   17 A'   18 A'   19 A'   20 A'   21 A'                 
 -0.661  -0.507  -0.469  -0.437  -3.218  -3.209  -0.718  -0.490
 22 A'   23 A'   24 A'   25 A'    4 A"    5 A"    6 A"    7 A"                 
 -0.424
  8 A"                                                                         
 -- Virtual --                   
  0.040   0.055   0.078   0.096   0.106   0.121   0.166   0.189
 26 A'   27 A'   28 A'   29 A'   30 A'   31 A'   32 A'   33 A'                 
  0.201   0.225   0.279   0.316   0.361   0.370   0.407   0.474
 34 A'   35 A'   36 A'   37 A'   38 A'   39 A'   40 A'   41 A'                 
  0.520   0.556   0.579   0.725   0.787   0.806   0.834   0.845
 42 A'   43 A'   44 A'   45 A'   46 A'   47 A'   48 A'   49 A'                 
  0.956   0.979   1.115   1.248   1.315   1.389   1.588   1.627
 50 A'   51 A'   52 A'   53 A'   54 A'   55 A'   56 A'   57 A'                 
  1.864   1.944   2.241   2.318   2.354   2.445   2.610   2.871
 58 A'   59 A'   60 A'   61 A'   62 A'   63 A'   64 A'   65 A'                 
  4.041   4.194   4.256   4.451   4.536   4.599   4.750   5.352
 66 A'   67 A'   68 A'   69 A'   70 A'   71 A'   72 A'   73 A'                 
  6.925   7.143   7.182   7.498   8.207   8.272  14.804  14.883
 74 A'   75 A'   76 A'   77 A'   78 A'   79 A'   80 A'   81 A'                 
 36.638  49.446  68.732 166.098 293.889 293.9701028.384   0.002
 82 A'   83 A'   84 A'   85 A'   86 A'   87 A'   88 A'    9 A"                 
  0.081   0.123   0.221   0.371   0.382   0.562   0.663   0.754
 10 A"   11 A"   12 A"   13 A"   14 A"   15 A"   16 A"   17 A"                 
  0.861   0.984   1.041   1.570   1.764   2.236   2.288   2.379
 18 A"   19 A"   20 A"   21 A"   22 A"   23 A"   24 A"   25 A"                 
  4.115   4.189   4.403   4.522   4.541   6.902   8.192  14.697
 26 A"   27 A"   28 A"   29 A"   30 A"   31 A"   32 A"   33 A"                 
293.877
 34 A"                                                                         
 --------------------------------------------------------------

          Ground-State Mulliken Net Atomic Charges

     Atom                 Charge (a.u.)
  ----------------------------------------
      1 Br                   -0.198886
      2 P                     0.400830
      3 N                    -0.161072
      4 F                    -0.040872
  ----------------------------------------
  Sum of atomic charges =    -0.000000

 -----------------------------------------------------------------
                    Cartesian Multipole Moments
 -----------------------------------------------------------------
    Charge (ESU x 10^10)
                 0.0000
    Dipole Moment (Debye)
         X       1.0502      Y       1.6277      Z       0.0000
       Tot       1.9371
    Quadrupole Moments (Debye-Ang)
        XX     -46.8306     XY      -1.6373     YY     -41.3077
        XZ      -0.0000     YZ      -0.0000     ZZ     -40.9302
    Octopole Moments (Debye-Ang^2)
       XXX      40.9733    XXY      -6.4411    XYY       9.7346
       YYY     -13.3026    XXZ       0.0000    XYZ      -0.0000
       YYZ       0.0000    XZZ       7.0795    YZZ      -4.1130
       ZZZ       0.0000
    Hexadecapole Moments (Debye-Ang^3)
      XXXX    -493.9803   XXXY       9.7168   XXYY    -108.3785
      XYYY      10.0829   YYYY    -189.0490   XXXZ       0.0000
      XXYZ      -0.0000   XYYZ      -0.0000   YYYZ      -0.0000
      XXZZ     -85.6740   XYZZ       4.3223   YYZZ     -38.8357
      XZZZ       0.0000   YZZZ      -0.0000   ZZZZ     -48.0986
 -----------------------------------------------------------------
 DrvMan completing analytic gradient of the correlated energy
 Correlated dipole moment
            1
    1   0.4131927
    2   0.6404039
    3   0.0000000
 Energy read as -3067.727523146
 Full Analytical Gradient: (in a.u., or Hartree/Bohr)
             1             2             3             4
    1   -0.00003293   -0.00070762    0.00078519   -0.00004463
    2   -0.00001436   -0.00042661    0.00050094   -0.00005997
    3   -0.00000000    0.00000000   -0.00000000    0.00000000
 Gradient time:  CPU 0.75 s  wall 0.79 s
 Geometry Optimization Parameters
   NAtoms,    NIC,     NZ,  NCons,   NDum,   NFix, NCnnct, MaxDiis
        4      14       4       0       0       0       0       0

 Cartesian Hessian Update
 Hessian Updated using BFGS Update


** GEOMETRY OPTIMIZATION IN DELOCALIZED INTERNAL COORDINATES **
   Searching for a Minimum

   Optimization Cycle:   3

                       Coordinates (Angstroms)
     ATOM                X               Y               Z
      1  Br        1.1309716563   -0.1919325352    0.0000000000
      2  P        -0.6981899869    1.0904020270    0.0000000000
      3  N        -1.9742463069    0.1426590480    0.0000000000
      4  F        -1.8129037323   -1.2230758474    0.0000000000
   Point Group: cs    Number of degrees of freedom:     5


   Energy is  -3067.727523146

 Hessian Updated using BFGS Update

  5 Hessian modes will be used to form the next step
  Hessian Eigenvalues:
     0.147425    0.248576    0.259051    0.424722    0.519925

 Minimum Search - Taking Simple RFO Step
 Searching for Lamda that Minimizes Along All modes
 Value Taken    Lamda =  -0.00000194
 Step Taken.  Stepsize is  0.002369

                             Maximum     Tolerance    Cnvgd?
         Gradient           0.000642      0.000300      NO
         Displacement       0.001917      0.001200      NO
         Energy change     -0.000018      0.000001      NO


 New Cartesian Coordinates Obtained by Inverse Iteration

 Displacement from previous Coordinates is:  0.001799
 ----------------------------------------------------------------
             Standard Nuclear Orientation (Angstroms)
    I     Atom           X                Y                Z
 ----------------------------------------------------------------
    1      Br      1.1312197692    -0.1918373504     0.0000000000
    2      P      -0.6977278035     1.0903860620     0.0000000000
    3      N      -1.9750017637     0.1424673968     0.0000000000
    4      F      -1.8128585717    -1.2229634160     0.0000000000
 ----------------------------------------------------------------
 Molecular Point Group                 Cs    NOp =  2
 Largest Abelian Subgroup              Cs    NOp =  2
 Nuclear Repulsion Energy =   306.3101938865 hartrees
 There are       33 alpha and       33 beta electrons
 Applying Cartesian multipole field
    Component          Value
    ---------          -----
     (2,0,0)        1.00000E-11
     (0,2,0)        2.00000E-11
     (0,0,2)       -3.00000E-11
 Nucleus-field energy     =     0.0000000062 hartrees
 Requested basis set is 6-311++G(d,p)
 There are 44 shells and 122 basis functions
 A cutoff of  1.0D-14 yielded    883 shell pairs
 There are      7122 function pairs (      7856 Cartesian)
 Smallest overlap matrix eigenvalue = 1.30E-03
 Guess MOs from SCF MO coefficient file

 -----------------------------------------------------------------------
  General SCF calculation program by
  Eric Jon Sundstrom, Paul Horn, Yuezhi Mao, Dmitri Zuev, Alec White,
  David Stuck, Shaama M.S., Shane Yost, Joonho Lee, David Small,
  Daniel Levine, Susi Lehtola, Hugh Burton, Evgeny Epifanovsky
 -----------------------------------------------------------------------
 Hartree-Fock
 using 4 threads for integral computing
 -------------------------------------------------------
 OpenMP Integral computing Module                
 Release: version 2.0, May 2017, Q-Chem Inc. Pleasanton 
 -------------------------------------------------------
 A restricted SCF calculation will be
 performed using DIIS
 SCF converges when DIIS error is below 1.0e-08
 ---------------------------------------
  Cycle       Energy         DIIS error
 ---------------------------------------
    1   -3066.9410428225      1.81e-05  
    2   -3066.9410435439      7.53e-06  
    3   -3066.9410436410      4.35e-06  
    4   -3066.9410436828      9.71e-07  
    5   -3066.9410436876      3.24e-07  
    6   -3066.9410436883      1.36e-07  
    7   -3066.9410436884      6.44e-08  
    8   -3066.9410436885      3.33e-08  
    9   -3066.9410436884      1.07e-08  
   10   -3066.9410436885      3.40e-09  Convergence criterion met
 ---------------------------------------
 SCF time:   CPU 6.20s  wall 2.00s 
 SCF   energy in the final basis set =    -3066.9410436885
 Total energy in the final basis set =    -3066.9410436885


 ------------------------------------------------------------------------------

   CCMAN2: suite of methods based on coupled cluster
           and equation of motion theories.

   Components:
   * libvmm-1.3-trunk
     by Evgeny Epifanovsky, Ilya Kaliman.
   * libtensor-2.5-trunk
     by Evgeny Epifanovsky, Michael Wormit, Dmitry Zuev, Sam Manzer, 
        Ilya Kaliman.
   * libcc-2.5-trunk
     by Evgeny Epifanovsky, Arik Landau, Tomasz Kus, Kirill Khistyaev, 
        Dmitry Zuev, Prashant Manohar, Xintian Feng, Anna Krylov, 
        Matthew Goldey, Alec White, Thomas Jagau, Kaushik Nanda, 
        Anastasia Gunina, Alexander Kunitsa, Joonho Lee.

   CCMAN original authors:
   Anna I. Krylov, C. David Sherrill, Steven R. Gwaltney,
   Edward F. C. Byrd (2000)
   Sergey V. Levchenko, Lyudmila V. Slipchenko, Tao Wang,
   Ana-Maria C. Cristian (2003)
   Piotr A. Pieniazek, C. Melania Oana, Evgeny Epifanovsky (2007)
   Prashant Manohar (2009)

 ------------------------------------------------------------------------------


 Allocating and initializing 30808MB of RAM...
 Calculation will run on 4 cores.


 Alpha MOs, Restricted
 -- Occupied --                  
-490.06  -80.07  -65.19  -58.55  -58.55  -58.55  -26.35  -15.70
  1 A'    2 A'    3 A'    4 A'    1 A"    5 A'    6 A'    7 A'                 
 -9.869  -7.608  -7.482  -7.475  -7.474  -5.500  -5.498  -5.498
  8 A'    9 A'   10 A'    2 A"   11 A'   12 A'    3 A"   13 A'                 
 -3.221  -3.218  -3.217  -3.209  -3.209  -1.654  -1.167  -1.047
 14 A'    4 A"   15 A'    5 A"   16 A'   17 A'   18 A'   19 A'                 
 -0.812  -0.722  -0.718  -0.661  -0.506  -0.490  -0.469  -0.437
 20 A'   21 A'    6 A"   22 A'   23 A'    7 A"   24 A'   25 A'                 
 -0.423
  8 A"                                                                         
 -- Virtual --                   
  0.002   0.040   0.055   0.078   0.081   0.096   0.106   0.121
  9 A"   26 A'   27 A'   28 A'   10 A"   29 A'   30 A'   31 A'                 
  0.123   0.166   0.189   0.201   0.221   0.225   0.279   0.317
 11 A"   32 A'   33 A'   34 A'   12 A"   35 A'   36 A'   37 A'                 
  0.361   0.370   0.371   0.382   0.407   0.474   0.520   0.556
 38 A'   39 A'   13 A"   14 A"   40 A'   41 A'   42 A'   43 A'                 
  0.562   0.579   0.663   0.724   0.754   0.787   0.806   0.834
 15 A"   44 A'   16 A"   45 A'   17 A"   46 A'   47 A'   48 A'                 
  0.845   0.860   0.956   0.979   0.984   1.041   1.115   1.247
 49 A'   18 A"   50 A'   51 A'   19 A"   20 A"   52 A'   53 A'                 
  1.315   1.389   1.570   1.587   1.627   1.764   1.864   1.944
 54 A'   55 A'   21 A"   56 A'   57 A'   22 A"   58 A'   59 A'                 
  2.237   2.241   2.288   2.318   2.353   2.379   2.445   2.610
 23 A"   60 A'   24 A"   61 A'   62 A'   25 A"   63 A'   64 A'                 
  2.870   4.041   4.115   4.189   4.194   4.255   4.403   4.450
 65 A'   66 A'   26 A"   27 A"   67 A'   68 A'   28 A"   69 A'                 
  4.521   4.536   4.541   4.599   4.750   5.352   6.902   6.925
 29 A"   70 A'   30 A"   71 A'   72 A'   73 A'   31 A"   74 A'                 
  7.143   7.182   7.497   8.191   8.207   8.272  14.697  14.804
 75 A'   76 A'   77 A'   32 A"   78 A'   79 A'   33 A"   80 A'                 
 14.882  36.637  49.446  68.732 166.097 293.876 293.889 293.970
 81 A'   82 A'   83 A'   84 A'   85 A'   34 A"   86 A'   87 A'                 
*******
 88 A'                                                                         

 Beta MOs, Restricted
 -- Occupied --                  
-490.06  -80.07  -65.19  -58.55  -58.55  -58.55  -26.35  -15.70
  1 A'    2 A'    3 A'    4 A'    1 A"    5 A'    6 A'    7 A'                 
 -9.869  -7.608  -7.482  -7.475  -7.474  -5.500  -5.498  -5.498
  8 A'    9 A'   10 A'    2 A"   11 A'   12 A'    3 A"   13 A'                 
 -3.221  -3.218  -3.217  -3.209  -3.209  -1.654  -1.167  -1.047
 14 A'    4 A"   15 A'    5 A"   16 A'   17 A'   18 A'   19 A'                 
 -0.812  -0.722  -0.718  -0.661  -0.506  -0.490  -0.469  -0.437
 20 A'   21 A'    6 A"   22 A'   23 A'    7 A"   24 A'   25 A'                 
 -0.423
  8 A"                                                                         
 -- Virtual --                   
  0.002   0.040   0.055   0.078   0.081   0.096   0.106   0.121
  9 A"   26 A'   27 A'   28 A'   10 A"   29 A'   30 A'   31 A'                 
  0.123   0.166   0.189   0.201   0.221   0.225   0.279   0.317
 11 A"   32 A'   33 A'   34 A'   12 A"   35 A'   36 A'   37 A'                 
  0.361   0.370   0.371   0.382   0.407   0.474   0.520   0.556
 38 A'   39 A'   13 A"   14 A"   40 A'   41 A'   42 A'   43 A'                 
  0.562   0.579   0.663   0.724   0.754   0.787   0.806   0.834
 15 A"   44 A'   16 A"   45 A'   17 A"   46 A'   47 A'   48 A'                 
  0.845   0.860   0.956   0.979   0.984   1.041   1.115   1.247
 49 A'   18 A"   50 A'   51 A'   19 A"   20 A"   52 A'   53 A'                 
  1.315   1.389   1.570   1.587   1.627   1.764   1.864   1.944
 54 A'   55 A'   21 A"   56 A'   57 A'   22 A"   58 A'   59 A'                 
  2.237   2.241   2.288   2.318   2.353   2.379   2.445   2.610
 23 A"   60 A'   24 A"   61 A'   62 A'   25 A"   63 A'   64 A'                 
  2.870   4.041   4.115   4.189   4.194   4.255   4.403   4.450
 65 A'   66 A'   26 A"   27 A"   67 A'   68 A'   28 A"   69 A'                 
  4.521   4.536   4.541   4.599   4.750   5.352   6.902   6.925
 29 A"   70 A'   30 A"   71 A'   72 A'   73 A'   31 A"   74 A'                 
  7.143   7.182   7.497   8.191   8.207   8.272  14.697  14.804
 75 A'   76 A'   77 A'   32 A"   78 A'   79 A'   33 A"   80 A'                 
 14.882  36.637  49.446  68.732 166.097 293.876 293.889 293.970
 81 A'   82 A'   83 A'   84 A'   85 A'   34 A"   86 A'   87 A'                 
*******
 88 A'                                                                         

 Occupation and symmetry of molecular orbitals

 Point group: Cs (2 irreducible representations).

                           A'   A"    All 
 ------------------------------------------
 All molecular orbitals:
  - Alpha                  88   34    122 
  - Beta                   88   34    122 
 ------------------------------------------
 Alpha orbitals:
  - Frozen occupied        13   3     16  
  - Active occupied        12   5     17  
  - Active virtual         63   26    89  
  - Frozen virtual         0    0     0   
 ------------------------------------------
 Beta orbitals:
  - Frozen occupied        13   3     16  
  - Active occupied        12   5     17  
  - Active virtual         63   26    89  
  - Frozen virtual         0    0     0   
 ------------------------------------------

 Import integrals:   CPU 0.00 s  wall 0.00 s

 Import integrals:   CPU 28.71 s  wall 7.59 s

 MP2 amplitudes:   CPU 0.16 s  wall 0.13 s

Running a double precision version
           CCSD T amplitudes will be solved using DIIS.

           Start     Size      MaxIter   EConv     TConv     
           3         7         100       1.00e-07  1.00e-05  
 ------------------------------------------------------------------------------
           Energy (a.u.)   Ediff      Tdiff       Comment
 ------------------------------------------------------------------------------
         -3067.72230531                           
     1   -3067.69865429   2.37e-02   7.80e-01     
     2   -3067.72573485   2.71e-02   1.03e-01     
     3   -3067.72350042   2.23e-03   4.80e-02     
     4   -3067.72636063   2.86e-03   2.06e-02     Switched to DIIS steps.
     5   -3067.72742540   1.06e-03   1.30e-02     
     6   -3067.72751309   8.77e-05   3.52e-03     
     7   -3067.72751479   1.70e-06   1.51e-03     
     8   -3067.72752090   6.12e-06   4.54e-04     
     9   -3067.72752426   3.36e-06   2.76e-04     
    10   -3067.72752380   4.62e-07   8.30e-05     
    11   -3067.72752426   4.57e-07   3.14e-05     
    12   -3067.72752429   2.97e-08   1.86e-05     
    13   -3067.72752421   7.79e-08   6.54e-06     
 ------------------------------------------------------------------------------
         -3067.72752421                           CCSD T converged.

End of double precision
 SCF energy                 = -3066.94104369
 MP2 energy                 = -3067.72230531
 CCSD correlation energy     =    -0.78648052
 CCSD total energy           = -3067.72752421

 CCSD  T1^2 = 0.0173  T2^2 = 0.2646  Leading amplitudes:

 Amplitude    Orbitals with energies
  0.0408       7 (A") A                  ->    9 (A") A                   
              -0.4899                          0.0019                     
  0.0408       7 (A") B                  ->    9 (A") B                   
              -0.4899                          0.0019                     
 -0.0216       6 (A") A                  ->    9 (A") A                   
              -0.7175                          0.0019                     
 -0.0216       6 (A") B                  ->    9 (A") B                   
              -0.7175                          0.0019                     

 Amplitude    Orbitals with energies
 -0.0866       8 (A") A      8 (A") B    ->    9 (A") A      9 (A") B     
              -0.4235       -0.4235            0.0019        0.0019       
  0.0866       8 (A") A      8 (A") B    ->    9 (A") B      9 (A") A     
              -0.4235       -0.4235            0.0019        0.0019       
  0.0866       8 (A") B      8 (A") A    ->    9 (A") A      9 (A") B     
              -0.4235       -0.4235            0.0019        0.0019       
 -0.0866       8 (A") B      8 (A") A    ->    9 (A") B      9 (A") A     
              -0.4235       -0.4235            0.0019        0.0019       

 Computing CCSD intemediates for later calculations in double precision
 Finished.

Running a double precision version
           CCSD Lambda amplitudes will be solved using DIIS.
           Start     Size      MaxIter   EConv     LConv     
           3         7         100       1.00e-07  1.00e-05  
 ------------------------------------------------------------------------------
            Enorm      Ldiff       Comment
 ------------------------------------------------------------------------------
     1     6.35e-02   4.20e-02     
     2     2.04e-02   8.12e-03     
     3     9.69e-03   1.44e-03     
     4     5.19e-03   1.59e-03     Switched to DIIS steps.
     5     1.63e-03   1.03e-03     
     6     8.10e-04   2.48e-04     
     7     2.62e-04   8.02e-05     
     8     1.23e-04   7.28e-06     
     9     4.47e-05   4.71e-06     
    10     2.08e-05   1.48e-06     
    11     1.06e-05   4.40e-09     
    12     4.49e-06   1.59e-07     
    13     2.30e-06   2.03e-07     
    14     9.80e-07   9.02e-09     
    15     4.53e-07   1.42e-08     
    16     2.37e-07   3.06e-08     
    17     1.09e-07   2.30e-08     
    18     5.10e-08   6.33e-09     
 ------------------------------------------------------------------------------
                                   CCSD Lambda converged.

 Computing density matrices in double precision...
           Orbital response amplitudes will be solved using DIIS.
           Start     Size      MaxIter   EConv     LConv     
           3         7         100       1.00e-06  1.00e-06  
 ------------------------------------------------------------------------------
            Enorm      Ldiff       Comment
 ------------------------------------------------------------------------------
     1     1.20e-01   6.50e-03     
     2     1.22e-01   2.88e-03     
     3     1.61e-01   3.32e-02     
     4     1.99e-02   6.68e-02     Switched to DIIS steps.
     5     8.41e-03   6.89e-03     
     6     1.19e-03   9.00e-04     
     7     7.70e-04   1.57e-04     
     8     2.33e-04   1.96e-04     
     9     7.96e-05   2.13e-05     
    10     2.52e-05   9.79e-06     
    11     6.22e-06   2.29e-06     
    12     3.76e-06   8.88e-07     
    13     6.09e-07   6.09e-07     
 ------------------------------------------------------------------------------
                                   Orbital response converged.

 Computing density matrices... Done.
 CCSD calculation:   CPU 406.27 s  wall 106.81 s

 Transferring MO TPDM to AO TPDM
 Transferring g2_o1o1o1o1
 Transferring g2_o1o1o1v1
 Transferring g2_o1o1v1v1
 Transferring g2_o1v1o1v1
 Transferring g2_o1v1v1v1
 Transferring g2_v1v1v1v1
 Adding separable TPDM
 Computing TPDM gradient
 --------------------------------------------------------
 2e gradient
  Atom          X               Y               Z
 --------------------------------------------------------
    1        -40.988026       14.954358        0.000000  
    2         12.400982      -31.546722       -0.000000  
    3         18.657357        1.131272        0.000000  
    4          9.929687       15.461092        0.000000  
 --------------------------------------------------------
 --------------------------------------------------------
 Final gradient
  Atom          X               Y               Z
 --------------------------------------------------------
    1        -40.988026       14.954358        0.000000  
    2         12.400982      -31.546722       -0.000000  
    3         18.657357        1.131272        0.000000  
    4          9.929687       15.461092        0.000000  
 --------------------------------------------------------
 Analytic gradient from two-electron contribution:   CPU 195.41 s  wall 70.60 s

 Total ccman2 time:   CPU 634.91 s  wall 186.66 s


 --------------------------------------------------------------
             Orbital Energies (a.u.) and Symmetries
 --------------------------------------------------------------

 Alpha MOs, Restricted
 -- Occupied --                  
-490.06  -80.07  -65.19  -58.55  -58.55  -26.35  -15.70   -9.87
  1 A'    2 A'    3 A'    4 A'    5 A'    6 A'    7 A'    8 A'                 
 -7.608  -7.482  -7.474  -5.500  -5.498 -58.548  -7.475  -5.498
  9 A'   10 A'   11 A'   12 A'   13 A'    1 A"    2 A"    3 A"                 
 -3.221  -3.217  -3.209  -1.654  -1.167  -1.047  -0.812  -0.722
 14 A'   15 A'   16 A'   17 A'   18 A'   19 A'   20 A'   21 A'                 
 -0.661  -0.506  -0.469  -0.437  -3.218  -3.209  -0.718  -0.490
 22 A'   23 A'   24 A'   25 A'    4 A"    5 A"    6 A"    7 A"                 
 -0.423
  8 A"                                                                         
 -- Virtual --                   
  0.040   0.055   0.078   0.096   0.106   0.121   0.166   0.189
 26 A'   27 A'   28 A'   29 A'   30 A'   31 A'   32 A'   33 A'                 
  0.201   0.225   0.279   0.317   0.361   0.370   0.407   0.474
 34 A'   35 A'   36 A'   37 A'   38 A'   39 A'   40 A'   41 A'                 
  0.520   0.556   0.579   0.724   0.787   0.806   0.834   0.845
 42 A'   43 A'   44 A'   45 A'   46 A'   47 A'   48 A'   49 A'                 
  0.956   0.979   1.115   1.247   1.315   1.389   1.587   1.627
 50 A'   51 A'   52 A'   53 A'   54 A'   55 A'   56 A'   57 A'                 
  1.864   1.944   2.241   2.318   2.353   2.445   2.610   2.870
 58 A'   59 A'   60 A'   61 A'   62 A'   63 A'   64 A'   65 A'                 
  4.041   4.194   4.255   4.450   4.536   4.599   4.750   5.352
 66 A'   67 A'   68 A'   69 A'   70 A'   71 A'   72 A'   73 A'                 
  6.925   7.143   7.182   7.497   8.207   8.272  14.804  14.882
 74 A'   75 A'   76 A'   77 A'   78 A'   79 A'   80 A'   81 A'                 
 36.637  49.446  68.732 166.097 293.889 293.9701028.384   0.002
 82 A'   83 A'   84 A'   85 A'   86 A'   87 A'   88 A'    9 A"                 
  0.081   0.123   0.221   0.371   0.382   0.562   0.663   0.754
 10 A"   11 A"   12 A"   13 A"   14 A"   15 A"   16 A"   17 A"                 
  0.860   0.984   1.041   1.570   1.764   2.237   2.288   2.379
 18 A"   19 A"   20 A"   21 A"   22 A"   23 A"   24 A"   25 A"                 
  4.115   4.189   4.403   4.521   4.541   6.902   8.191  14.697
 26 A"   27 A"   28 A"   29 A"   30 A"   31 A"   32 A"   33 A"                 
293.876
 34 A"                                                                         

 Beta MOs, Restricted
 -- Occupied --                  
-490.06  -80.07  -65.19  -58.55  -58.55  -26.35  -15.70   -9.87
  1 A'    2 A'    3 A'    4 A'    5 A'    6 A'    7 A'    8 A'                 
 -7.608  -7.482  -7.474  -5.500  -5.498 -58.548  -7.475  -5.498
  9 A'   10 A'   11 A'   12 A'   13 A'    1 A"    2 A"    3 A"                 
 -3.221  -3.217  -3.209  -1.654  -1.167  -1.047  -0.812  -0.722
 14 A'   15 A'   16 A'   17 A'   18 A'   19 A'   20 A'   21 A'                 
 -0.661  -0.506  -0.469  -0.437  -3.218  -3.209  -0.718  -0.490
 22 A'   23 A'   24 A'   25 A'    4 A"    5 A"    6 A"    7 A"                 
 -0.423
  8 A"                                                                         
 -- Virtual --                   
  0.040   0.055   0.078   0.096   0.106   0.121   0.166   0.189
 26 A'   27 A'   28 A'   29 A'   30 A'   31 A'   32 A'   33 A'                 
  0.201   0.225   0.279   0.317   0.361   0.370   0.407   0.474
 34 A'   35 A'   36 A'   37 A'   38 A'   39 A'   40 A'   41 A'                 
  0.520   0.556   0.579   0.724   0.787   0.806   0.834   0.845
 42 A'   43 A'   44 A'   45 A'   46 A'   47 A'   48 A'   49 A'                 
  0.956   0.979   1.115   1.247   1.315   1.389   1.587   1.627
 50 A'   51 A'   52 A'   53 A'   54 A'   55 A'   56 A'   57 A'                 
  1.864   1.944   2.241   2.318   2.353   2.445   2.610   2.870
 58 A'   59 A'   60 A'   61 A'   62 A'   63 A'   64 A'   65 A'                 
  4.041   4.194   4.255   4.450   4.536   4.599   4.750   5.352
 66 A'   67 A'   68 A'   69 A'   70 A'   71 A'   72 A'   73 A'                 
  6.925   7.143   7.182   7.497   8.207   8.272  14.804  14.882
 74 A'   75 A'   76 A'   77 A'   78 A'   79 A'   80 A'   81 A'                 
 36.637  49.446  68.732 166.097 293.889 293.9701028.384   0.002
 82 A'   83 A'   84 A'   85 A'   86 A'   87 A'   88 A'    9 A"                 
  0.081   0.123   0.221   0.371   0.382   0.562   0.663   0.754
 10 A"   11 A"   12 A"   13 A"   14 A"   15 A"   16 A"   17 A"                 
  0.860   0.984   1.041   1.570   1.764   2.237   2.288   2.379
 18 A"   19 A"   20 A"   21 A"   22 A"   23 A"   24 A"   25 A"                 
  4.115   4.189   4.403   4.521   4.541   6.902   8.191  14.697
 26 A"   27 A"   28 A"   29 A"   30 A"   31 A"   32 A"   33 A"                 
293.876
 34 A"                                                                         
 --------------------------------------------------------------

          Ground-State Mulliken Net Atomic Charges

     Atom                 Charge (a.u.)
  ----------------------------------------
      1 Br                   -0.198556
      2 P                     0.400626
      3 N                    -0.161197
      4 F                    -0.040873
  ----------------------------------------
  Sum of atomic charges =     0.000000

 -----------------------------------------------------------------
                    Cartesian Multipole Moments
 -----------------------------------------------------------------
    Charge (ESU x 10^10)
                 0.0000
    Dipole Moment (Debye)
         X       1.0537      Y       1.6254      Z      -0.0000
       Tot       1.9371
    Quadrupole Moments (Debye-Ang)
        XX     -46.8314     XY      -1.6358     YY     -41.3128
        XZ       0.0000     YZ      -0.0000     ZZ     -40.9334
    Octopole Moments (Debye-Ang^2)
       XXX      40.9797    XXY      -6.4458    XYY       9.7343
       YYY     -13.3161    XXZ      -0.0000    XYZ       0.0000
       YYZ       0.0000    XZZ       7.0801    YZZ      -4.1193
       ZZZ       0.0000
    Hexadecapole Moments (Debye-Ang^3)
      XXXX    -494.1215   XXXY       9.7021   XXYY    -108.3982
      XYYY      10.0634   YYYY    -189.0611   XXXZ       0.0000
      XXYZ      -0.0000   XYYZ       0.0000   YYYZ      -0.0000
      XXZZ     -85.6990   XYZZ       4.3200   YYZZ     -38.8403
      XZZZ       0.0000   YZZZ      -0.0000   ZZZZ     -48.1083
 -----------------------------------------------------------------
 DrvMan completing analytic gradient of the correlated energy
 Correlated dipole moment
            1
    1   0.4145418
    2   0.6394931
    3  -0.0000000
 Energy read as -3067.727524210
 Full Analytical Gradient: (in a.u., or Hartree/Bohr)
             1             2             3             4
    1   -0.00001708   -0.00006635    0.00011803   -0.00003460
    2    0.00002539   -0.00008409   -0.00005582    0.00011452
    3   -0.00000000    0.00000000   -0.00000000    0.00000000
 Gradient time:  CPU 0.77 s  wall 0.90 s
 Geometry Optimization Parameters
   NAtoms,    NIC,     NZ,  NCons,   NDum,   NFix, NCnnct, MaxDiis
        4      14       4       0       0       0       0       0

 Cartesian Hessian Update
 Hessian Updated using BFGS Update


** GEOMETRY OPTIMIZATION IN DELOCALIZED INTERNAL COORDINATES **
   Searching for a Minimum

   Optimization Cycle:   4

                       Coordinates (Angstroms)
     ATOM                X               Y               Z
      1  Br        1.1312197692   -0.1918373504    0.0000000000
      2  P        -0.6977278035    1.0903860620    0.0000000000
      3  N        -1.9750017637    0.1424673968    0.0000000000
      4  F        -1.8128585717   -1.2229634160    0.0000000000
   Point Group: cs    Number of degrees of freedom:     5


   Energy is  -3067.727524210

 Hessian Updated using BFGS Update

  5 Hessian modes will be used to form the next step
  Hessian Eigenvalues:
     0.149204    0.228708    0.257958    0.447433    0.481375

 Minimum Search - Taking Simple RFO Step
 Searching for Lamda that Minimizes Along All modes
 Value Taken    Lamda =   0.00000000
 Step Taken.  Stepsize is  0.000540

                             Maximum     Tolerance    Cnvgd?
         Gradient           0.000158      0.000300     YES
         Displacement       0.000471      0.001200     YES
         Energy change     -0.000001      0.000001      NO


                       Distance Matrix (Angstroms)
             Br(  1)   P (  2)   N (  3)
   P (  2)  2.233640
   N (  3)  3.124159  1.590591
   F (  4)  3.119426  2.568093  1.375024

 Final energy is   -3067.7275242098190     


 ******************************
 **  OPTIMIZATION CONVERGED  **
 ******************************

                       Coordinates (Angstroms)
     ATOM                X               Y               Z
      1  Br        1.1312197692   -0.1918373504    0.0000000000
      2  P        -0.6977278035    1.0903860620    0.0000000000
      3  N        -1.9750017637    0.1424673968    0.0000000000
      4  F        -1.8128585717   -1.2229634160    0.0000000000

Z-matrix Print:
$molecule
0 1
Br
P  1 2.233640
N  2 1.590591 1 108.386127
F  3 1.375024 2 119.808573 1 -0.000000 0
$end


 --------------------------------------------------------------
             Orbital Energies (a.u.) and Symmetries
 --------------------------------------------------------------

 Alpha MOs, Restricted
 -- Occupied --                  
-490.06  -80.07  -65.19  -58.55  -58.55  -26.35  -15.70   -9.87
  1 A'    2 A'    3 A'    4 A'    5 A'    6 A'    7 A'    8 A'                 
 -7.608  -7.482  -7.474  -5.500  -5.498 -58.548  -7.475  -5.498
  9 A'   10 A'   11 A'   12 A'   13 A'    1 A"    2 A"    3 A"                 
 -3.221  -3.217  -3.209  -1.654  -1.167  -1.047  -0.812  -0.722
 14 A'   15 A'   16 A'   17 A'   18 A'   19 A'   20 A'   21 A'                 
 -0.661  -0.506  -0.469  -0.437  -3.218  -3.209  -0.718  -0.490
 22 A'   23 A'   24 A'   25 A'    4 A"    5 A"    6 A"    7 A"                 
 -0.423
  8 A"                                                                         
 -- Virtual --                   
  0.040   0.055   0.078   0.096   0.106   0.121   0.166   0.189
 26 A'   27 A'   28 A'   29 A'   30 A'   31 A'   32 A'   33 A'                 
  0.201   0.225   0.279   0.317   0.361   0.370   0.407   0.474
 34 A'   35 A'   36 A'   37 A'   38 A'   39 A'   40 A'   41 A'                 
  0.520   0.556   0.579   0.724   0.787   0.806   0.834   0.845
 42 A'   43 A'   44 A'   45 A'   46 A'   47 A'   48 A'   49 A'                 
  0.956   0.979   1.115   1.247   1.315   1.389   1.587   1.627
 50 A'   51 A'   52 A'   53 A'   54 A'   55 A'   56 A'   57 A'                 
  1.864   1.944   2.241   2.318   2.353   2.445   2.610   2.870
 58 A'   59 A'   60 A'   61 A'   62 A'   63 A'   64 A'   65 A'                 
  4.041   4.194   4.255   4.450   4.536   4.599   4.750   5.352
 66 A'   67 A'   68 A'   69 A'   70 A'   71 A'   72 A'   73 A'                 
  6.925   7.143   7.182   7.497   8.207   8.272  14.804  14.882
 74 A'   75 A'   76 A'   77 A'   78 A'   79 A'   80 A'   81 A'                 
 36.637  49.446  68.732 166.097 293.889 293.9701028.384   0.002
 82 A'   83 A'   84 A'   85 A'   86 A'   87 A'   88 A'    9 A"                 
  0.081   0.123   0.221   0.371   0.382   0.562   0.663   0.754
 10 A"   11 A"   12 A"   13 A"   14 A"   15 A"   16 A"   17 A"                 
  0.860   0.984   1.041   1.570   1.764   2.237   2.288   2.379
 18 A"   19 A"   20 A"   21 A"   22 A"   23 A"   24 A"   25 A"                 
  4.115   4.189   4.403   4.521   4.541   6.902   8.191  14.697
 26 A"   27 A"   28 A"   29 A"   30 A"   31 A"   32 A"   33 A"                 
293.876
 34 A"                                                                         

 Beta MOs, Restricted
 -- Occupied --                  
-490.06  -80.07  -65.19  -58.55  -58.55  -26.35  -15.70   -9.87
  1 A'    2 A'    3 A'    4 A'    5 A'    6 A'    7 A'    8 A'                 
 -7.608  -7.482  -7.474  -5.500  -5.498 -58.548  -7.475  -5.498
  9 A'   10 A'   11 A'   12 A'   13 A'    1 A"    2 A"    3 A"                 
 -3.221  -3.217  -3.209  -1.654  -1.167  -1.047  -0.812  -0.722
 14 A'   15 A'   16 A'   17 A'   18 A'   19 A'   20 A'   21 A'                 
 -0.661  -0.506  -0.469  -0.437  -3.218  -3.209  -0.718  -0.490
 22 A'   23 A'   24 A'   25 A'    4 A"    5 A"    6 A"    7 A"                 
 -0.423
  8 A"                                                                         
 -- Virtual --                   
  0.040   0.055   0.078   0.096   0.106   0.121   0.166   0.189
 26 A'   27 A'   28 A'   29 A'   30 A'   31 A'   32 A'   33 A'                 
  0.201   0.225   0.279   0.317   0.361   0.370   0.407   0.474
 34 A'   35 A'   36 A'   37 A'   38 A'   39 A'   40 A'   41 A'                 
  0.520   0.556   0.579   0.724   0.787   0.806   0.834   0.845
 42 A'   43 A'   44 A'   45 A'   46 A'   47 A'   48 A'   49 A'                 
  0.956   0.979   1.115   1.247   1.315   1.389   1.587   1.627
 50 A'   51 A'   52 A'   53 A'   54 A'   55 A'   56 A'   57 A'                 
  1.864   1.944   2.241   2.318   2.353   2.445   2.610   2.870
 58 A'   59 A'   60 A'   61 A'   62 A'   63 A'   64 A'   65 A'                 
  4.041   4.194   4.255   4.450   4.536   4.599   4.750   5.352
 66 A'   67 A'   68 A'   69 A'   70 A'   71 A'   72 A'   73 A'                 
  6.925   7.143   7.182   7.497   8.207   8.272  14.804  14.882
 74 A'   75 A'   76 A'   77 A'   78 A'   79 A'   80 A'   81 A'                 
 36.637  49.446  68.732 166.097 293.889 293.9701028.384   0.002
 82 A'   83 A'   84 A'   85 A'   86 A'   87 A'   88 A'    9 A"                 
  0.081   0.123   0.221   0.371   0.382   0.562   0.663   0.754
 10 A"   11 A"   12 A"   13 A"   14 A"   15 A"   16 A"   17 A"                 
  0.860   0.984   1.041   1.570   1.764   2.237   2.288   2.379
 18 A"   19 A"   20 A"   21 A"   22 A"   23 A"   24 A"   25 A"                 
  4.115   4.189   4.403   4.521   4.541   6.902   8.191  14.697
 26 A"   27 A"   28 A"   29 A"   30 A"   31 A"   32 A"   33 A"                 
293.876
 34 A"                                                                         
 --------------------------------------------------------------

          Ground-State Mulliken Net Atomic Charges

     Atom                 Charge (a.u.)
  ----------------------------------------
      1 Br                   -0.198556
      2 P                     0.400626
      3 N                    -0.161197
      4 F                    -0.040873
  ----------------------------------------
  Sum of atomic charges =     0.000000

 -----------------------------------------------------------------
                    Cartesian Multipole Moments
 -----------------------------------------------------------------
    Charge (ESU x 10^10)
                 0.0000
    Dipole Moment (Debye)
         X       1.0537      Y       1.6254      Z      -0.0000
       Tot       1.9371
    Quadrupole Moments (Debye-Ang)
        XX     -46.8314     XY      -1.6358     YY     -41.3128
        XZ       0.0000     YZ      -0.0000     ZZ     -40.9334
    Octopole Moments (Debye-Ang^2)
       XXX      40.9797    XXY      -6.4458    XYY       9.7343
       YYY     -13.3161    XXZ      -0.0000    XYZ       0.0000
       YYZ       0.0000    XZZ       7.0801    YZZ      -4.1193
       ZZZ       0.0000
    Hexadecapole Moments (Debye-Ang^3)
      XXXX    -494.1215   XXXY       9.7021   XXYY    -108.3982
      XYYY      10.0634   YYYY    -189.0611   XXXZ       0.0000
      XXYZ      -0.0000   XYYZ       0.0000   YYYZ      -0.0000
      XXZZ     -85.6990   XYZZ       4.3200   YYZZ     -38.8403
      XZZZ       0.0000   YZZZ      -0.0000   ZZZZ     -48.1083
 -----------------------------------------------------------------
Archival summary:
1\1\garfield\OPT\ProcedureUnspecified\BasisUnspecified\r1111\taweetha\ThuNov2902:48:042018ThuNov2902:48:042018\0\\#,OPT,ProcedureUnspecified,BasisUnspecified,\\0,1\Br\P,1,2.23364\N,2,1.59059,1,108.386\F,3,1.37502,2,119.809,1,-0,0\\HF=-3066.94104\\@

 Total job time:  772.60s(wall), 2590.59s(cpu) 
 Thu Nov 29 02:48:04 2018

        *************************************************************
        *                                                           *
        *  Thank you very much for using Q-Chem.  Have a nice day.  *
        *                                                           *
        *************************************************************
