# Supplementary material for: Geometric and energetic data from ab initio calculations of haloethene, haloimine, halomethylenephosphine, haloiminophosphine, halodiazene, halodiphosphene and halocyclopropane
Source: Data Brief. 2019 Nov 2;27:104738. doi: 10.1016/j.dib.2019.104738 (PMC6861602; doi:10.1016/j.dib.2019.104738)
Supplement: Multimedia component 7 [file mmc7.zip › NP/CCSD/FENPClE.out]

Q-Chem Developer Version!
                  Welcome to Q-Chem
     A Quantum Leap Into The Future Of Chemistry


 Q-Chem 5.1, Q-Chem, Inc., Pleasanton, CA (2018)

 Yihan Shao,  Zhengting Gan,  E. Epifanovsky,  A. T. B. Gilbert,  M. Wormit,  
 J. Kussmann,  A. W. Lange,  A. Behn,  Jia Deng,  Xintian Feng,  D. Ghosh,  
 M. Goldey,  P. R. Horn,  L. D. Jacobson,  I. Kaliman,  T. Kus,  A. Landau,  
 Jie Liu,  E. I. Proynov,  R. M. Richard,  R. P. Steele,  E. J. Sundstrom,  
 H. L. Woodcock III,  P. M. Zimmerman,  D. Zuev,  B. Albrecht,  E. Alguire,  
 S. A. Baeppler,  D. Barton,  Z. Benda,  Y. A. Bernard,  E. J. Berquist,  
 K. B. Bravaya,  H. Burton,  D. Casanova,  Chun-Min Chang,  Yunqing Chen,  
 A. Chien,  K. D. Closser,  M. P. Coons,  S. Coriani,  S. Dasgupta,  
 A. L. Dempwolff,  M. Diedenhofen,  Hainam Do,  R. G. Edgar,  Po-Tung Fang,  
 S. Faraji,  S. Fatehi,  Qingguo Feng,  K. D. Fenk,  J. Fosso-Tande,  
 Qinghui Ge,  A. Ghysels,  G. Gidofalvi,  J. Gomes,  J. Gonthier,  A. Gunina,  
 D. Hait,  M. W. D. Hanson-Heine,  P. H. P. Harbach,  A. W. Hauser,  
 J. E. Herr,  E. G. Hohenstein,  Z. C. Holden,  Kerwin Hui,  B. C. Huynh,  
 T.-C. Jagau,  Hyunjun Ji,  B. Kaduk,  K. Khistyaev,  Jaehoon Kim,  
 P. Klunzinger,  K. Koh,  D. Kosenkov,  L. Koulias,  T. Kowalczyk,  
 C. M. Krauter,  A. Kunitsa,  Ka Un Lao,  A. Laurent,  K. V. Lawler,  
 Joonho Lee,  D. Lefrancois,  S. Lehtola,  D. S. Levine,  Yi-Pei Li,  
 You-Sheng Lin,  Fenglai Liu,  E. Livshits,  A. Luenser,  P. Manohar,  
 E. Mansoor,  S. F. Manzer,  Shan-Ping Mao,  Yuezhi Mao,  N. Mardirossian,  
 A. V. Marenich,  T. Markovich,  L. A. Martinez-Martinez,  S. A. Maurer,  
 N. J. Mayhall,  S. C. McKenzie,  J.-M. Mewes,  A. F. Morrison,  
 J. W. Mullinax,  K. Nanda,  T. S. Nguyen-Beck,  R. Olivares-Amaya,  
 J. A. Parkhill,  T. M. Perrine,  F. Plasser,  P. Pokhilko,  S. Prager,  
 A. Prociuk,  E. Ramos,  D. R. Rehn,  F. Rob,  M. Schneider,  N. Sergueev,  
 S. M. Sharada,  S. Sharma,  D. W. Small,  T. Stauch,  T. Stein,  
 Yu-Chuan Su,  A. J. W. Thom,  A. Tkatchenko,  T. Tsuchimochi,  N. M. Tubman,  
 L. Vogt,  M. L. Vidal,  O. Vydrov,  M. A. Watson,  J. Wenzel,  
 M. de Wergifosse,  T. A. Wesolowski,  A. White,  J. Witte,  A. Yamada,  
 Jun Yang,  K. Yao,  S. Yeganeh,  S. R. Yost,  Zhi-Qiang You,  A. Zech,  
 Igor Ying Zhang,  Xing Zhang,  Yan Zhao,  Ying Zhu,  B. R. Brooks,  
 G. K. L. Chan,  C. J. Cramer,  M. S. Gordon,  W. J. Hehre,  A. Klamt,  
 M. W. Schmidt,  C. D. Sherrill,  D. G. Truhlar,  A. Aspuru-Guzik,  R. Baer,  
 A. T. Bell,  N. A. Besley,  Jeng-Da Chai,  A. E. DePrince, III,  
 R. A. DiStasio Jr.,  A. Dreuw,  B. D. Dunietz,  T. R. Furlani,  
 Chao-Ping Hsu,  Yousung Jung,  Jing Kong,  D. S. Lambrecht,  WanZhen Liang,  
 C. Ochsenfeld,  V. A. Rassolov,  L. V. Slipchenko,  J. E. Subotnik,  
 T. Van Voorhis,  J. M. Herbert,  A. I. Krylov,  P. M. W. Gill,  M. Head-Gordon

 Contributors to earlier versions of Q-Chem not listed above: 
 R. D. Adamson,  B. Austin,  J. Baker,  G. J. O. Beran,  K. Brandhorst,  
 S. T. Brown,  E. F. C. Byrd,  A. K. Chakraborty,  C.-L. Cheng,  
 Siu Hung Chien,  D. M. Chipman,  D. L. Crittenden,  H. Dachsel,  
 R. J. Doerksen,  A. D. Dutoi,  L. Fusti-Molnar,  W. A. Goddard III,  
 A. Golubeva-Zadorozhnaya,  S. R. Gwaltney,  G. Hawkins,  A. Heyden,  
 S. Hirata,  G. Kedziora,  F. J. Keil,  C. Kelley,  Jihan Kim,  R. A. King,  
 R. Z. Khaliullin,  P. P. Korambath,  W. Kurlancheek,  A. M. Lee,  M. S. Lee,  
 S. V. Levchenko,  Ching Yeh Lin,  D. Liotard,  R. C. Lochan,  I. Lotan,  
 P. E. Maslen,  N. Nair,  D. P. O'Neill,  D. Neuhauser,  E. Neuscamman,  
 C. M. Oana,  R. Olson,  B. Peters,  R. Peverati,  P. A. Pieniazek,  
 Y. M. Rhee,  J. Ritchie,  M. A. Rohrdanz,  E. Rosta,  N. J. Russ,  
 H. F. Schaefer III,  N. E. Schultz,  N. Shenvi,  A. C. Simmonett,  A. Sodt,  
 D. Stuck,  K. S. Thanthiriwatte,  V. Vanovschi,  Tao Wang,  A. Warshel,  
 C. F. Williams,  Q. Wu,  X. Xu,  W. Zhang

 Please cite Q-Chem as follows:
 Y. Shao et al., Mol. Phys. 113, 184-215 (2015)
 DOI: 10.1080/00268976.2014.952696

 Q-Chem 5.1.2 for Intel X86 EM64T Linux

 Parts of Q-Chem use Armadillo 8.300.2 (Tropical Shenanigans).
 http://arma.sourceforge.net/

 Q-Chem begins on Thu Nov 29 02:53:57 2018  

Host: 
0

     Scratch files written to /scratch/taweetham/qchem7979//
Input Ideriv = 1
Curr. Ideriv = -1
Max.  Ideriv = 1

Checking the input file for inconsistencies... 	...done.

--------------------------------------------------------------
User input:
--------------------------------------------------------------
F=Cl_Z.out
$molecule
0 1
P 
N  1 1.587501
F  2 1.383846 1 121.235586
Cl 1 2.082654 2 109.641681 3 -0.000000 0
$end

$rem
   JOB_TYPE	OPTIMIZATION
   BASIS	6-311++G**
   METHOD	ccsd
   MEM_TOTAL	31000
   N_FROZEN_CORE      FC
$end


--------------------------------------------------------------
 ----------------------------------------------------------------
             Standard Nuclear Orientation (Angstroms)
    I     Atom           X                Y                Z
 ----------------------------------------------------------------
    1      P      -0.0180797220    -1.0062824908     0.0000000000
    2      N      -1.4517662022    -0.3245915773    -0.0000000000
    3      F      -1.5917417974     1.0521569780    -0.0000000000
    4      Cl      1.4564256131     0.4645273883     0.0000000000
 ----------------------------------------------------------------
 Molecular Point Group                 Cs    NOp =  2
 Largest Abelian Subgroup              Cs    NOp =  2
 Nuclear Repulsion Energy =   198.4343981007 hartrees
 There are       24 alpha and       24 beta electrons
 Requested basis set is 6-311++G(d,p)
 There are 38 shells and 104 basis functions
 Total memory of 31000MB is distributed as follows: 
   QALLOC including MEM_STATIC uses 192MB
   MEM_STATIC is set to 192MB
   CCMAN JOB total memory use is  30808MB
 Warning: actual memory use might exceed 31000MB

 Total QAlloc Memory Limit    192 MB
 Mega-Array Size       188 MB
 MEM_STATIC part       192 MB
 A cutoff of  1.0D-14 yielded    678 shell pairs
 There are      5344 function pairs (      5778 Cartesian)

 -------------------------------------------------------
 OpenMP Integral Computing Module                       
 Release: version 1.0, May 2013, Q-Chem Inc. Pittsburgh 
 -------------------------------------------------------
 Integral Job Info:
 Integral job number is                      11
 Integral operator is                         1
 short-range coefficients                     0
 long-range coefficients              100000000
 Omega coefficients                           0
 if combine SR and LR in K                    0
 Integral screening is                        0
 Integral computing path is                   2
 max size of driver memory is            800000
 size of driver memory is                593474
 size of scratch memory is              8114252
 max col of scratch BK array               1296
 max len of scratch array in speh3          155
 max len of scratch index in speh4           18
 max int batch size is                      520
 min int batch size is                       52
 fixed nKL is                                52
 max L of basis functions is                  2
 order of int derivative is                   0
 number of shells is                         38
 number of basis is                         108
 number of cartesian basis is               108
 number of contracted shell pairs           678
 number of primitive shell pairs           2004
 maxK2 (contraction) of shell pair           36
 max number of K2 of shell pair               1
 max number of CS2 of shell pair             64
 max number of PS2 of shell pair            192
 mem total for path MDJ                  512850
 -------------------------------------------------------
 Smallest overlap matrix eigenvalue = 1.96E-03

 Scale SEOQF with 1.000000e-01/1.000000e-01/1.000000e-01

 Standard Electronic Orientation quadrupole field applied
 Nucleus-field energy     =     0.0000000047 hartrees
 Guess from superposition of atomic densities
 Warning:  Energy on first SCF cycle will be non-variational
 SAD guess density has 48.000000 electrons

 -----------------------------------------------------------------------
  General SCF calculation program by
  Eric Jon Sundstrom, Paul Horn, Yuezhi Mao, Dmitri Zuev, Alec White,
  David Stuck, Shaama M.S., Shane Yost, Joonho Lee, David Small,
  Daniel Levine, Susi Lehtola, Hugh Burton, Evgeny Epifanovsky
 -----------------------------------------------------------------------
 Hartree-Fock
 using 4 threads for integral computing
 -------------------------------------------------------
 OpenMP Integral computing Module                
 Release: version 2.0, May 2017, Q-Chem Inc. Pleasanton 
 -------------------------------------------------------
 A restricted SCF calculation will be
 performed using DIIS
 SCF converges when DIIS error is below 1.0e-08
 ---------------------------------------
  Cycle       Energy         DIIS error
 ---------------------------------------
    1    -954.3921980961      4.83e-02  
    2    -954.0061932043      6.69e-03  
    3    -954.0588776137      3.78e-03  
    4    -954.0737653887      9.15e-04  
    5    -954.0751942022      3.69e-04  
    6    -954.0755219474      1.38e-04  
    7    -954.0755754949      5.06e-05  
    8    -954.0755890313      2.92e-05  
    9    -954.0755919375      9.74e-06  
   10    -954.0755925175      4.18e-06  
   11    -954.0755926280      1.40e-06  
   12    -954.0755926401      2.53e-07  
   13    -954.0755926404      6.28e-08  
   14    -954.0755926404      1.50e-08  
   15    -954.0755926404      4.00e-09  Convergence criterion met
 ---------------------------------------
 SCF time:   CPU 5.36s  wall 1.00s 
 SCF   energy in the final basis set =     -954.0755926404
 Total energy in the final basis set =     -954.0755926404


 ------------------------------------------------------------------------------

   CCMAN2: suite of methods based on coupled cluster
           and equation of motion theories.

   Components:
   * libvmm-1.3-trunk
     by Evgeny Epifanovsky, Ilya Kaliman.
   * libtensor-2.5-trunk
     by Evgeny Epifanovsky, Michael Wormit, Dmitry Zuev, Sam Manzer, 
        Ilya Kaliman.
   * libcc-2.5-trunk
     by Evgeny Epifanovsky, Arik Landau, Tomasz Kus, Kirill Khistyaev, 
        Dmitry Zuev, Prashant Manohar, Xintian Feng, Anna Krylov, 
        Matthew Goldey, Alec White, Thomas Jagau, Kaushik Nanda, 
        Anastasia Gunina, Alexander Kunitsa, Joonho Lee.

   CCMAN original authors:
   Anna I. Krylov, C. David Sherrill, Steven R. Gwaltney,
   Edward F. C. Byrd (2000)
   Sergey V. Levchenko, Lyudmila V. Slipchenko, Tao Wang,
   Ana-Maria C. Cristian (2003)
   Piotr A. Pieniazek, C. Melania Oana, Evgeny Epifanovsky (2007)
   Prashant Manohar (2009)

 ------------------------------------------------------------------------------


 Allocating and initializing 30808MB of RAM...
 Calculation will run on 4 cores.


 Alpha MOs, Restricted
 -- Occupied --                  
-104.87  -80.08  -26.35  -15.70  -10.60   -8.06   -8.06   -8.06
  1 A'    2 A'    3 A'    4 A'    5 A'    6 A'    1 A"    7 A'                 
 -7.614  -5.507  -5.505  -5.505  -1.651  -1.183  -1.119  -0.816
  8 A'    9 A'    2 A"   10 A'   11 A'   12 A'   13 A'   14 A'                 
 -0.722  -0.717  -0.678  -0.530  -0.525  -0.490  -0.465  -0.440
 15 A'    3 A"   16 A'   17 A'    4 A"   18 A'   19 A'    5 A"                 
 -- Virtual --                   
  0.002   0.046   0.055   0.077   0.080   0.105   0.123   0.143
  6 A"   20 A'   21 A'   22 A'    7 A"   23 A'   24 A'    8 A"                 
  0.144   0.173   0.205   0.221   0.224   0.232   0.283   0.312
 25 A'   26 A'   27 A'    9 A"   28 A'   29 A'   30 A'   31 A'                 
  0.365   0.371   0.380   0.382   0.409   0.478   0.540   0.567
 32 A'   10 A"   33 A'   11 A"   34 A'   35 A'   36 A'   37 A'                 
  0.592   0.624   0.782   0.805   0.852   0.865   0.888   0.977
 12 A"   38 A'   39 A'   13 A"   14 A"   40 A'   41 A'   42 A'                 
  1.035   1.096   1.119   1.127   1.140   1.168   1.175   1.270
 15 A"   43 A'   16 A"   44 A'   45 A'   46 A'   17 A"   47 A'                 
  1.394   1.473   1.569   1.592   1.617   1.765   1.864   1.989
 48 A'   49 A'   18 A"   50 A'   51 A'   19 A"   52 A'   53 A'                 
  2.238   2.258   2.373   2.376   2.581   2.592   2.633   2.720
 20 A"   54 A'   55 A'   21 A"   56 A'   22 A"   57 A'   58 A'                 
  2.875   4.036   4.117   4.189   4.193   4.259   4.393   4.454
 59 A'   60 A'   23 A"   24 A"   61 A'   62 A'   25 A"   63 A'                 
  5.334   6.901   6.927   7.131   7.496  10.335  14.688  14.789
 64 A'   26 A"   65 A'   66 A'   67 A'   68 A'   27 A"   69 A'                 
 14.880  26.656  26.705  26.984  36.632  68.728 166.093 219.188
 70 A'   28 A"   71 A'   72 A'   73 A'   74 A'   75 A'   76 A'                 

 Beta MOs, Restricted
 -- Occupied --                  
-104.87  -80.08  -26.35  -15.70  -10.60   -8.06   -8.06   -8.06
  1 A'    2 A'    3 A'    4 A'    5 A'    6 A'    1 A"    7 A'                 
 -7.614  -5.507  -5.505  -5.505  -1.651  -1.183  -1.119  -0.816
  8 A'    9 A'    2 A"   10 A'   11 A'   12 A'   13 A'   14 A'                 
 -0.722  -0.717  -0.678  -0.530  -0.525  -0.490  -0.465  -0.440
 15 A'    3 A"   16 A'   17 A'    4 A"   18 A'   19 A'    5 A"                 
 -- Virtual --                   
  0.002   0.046   0.055   0.077   0.080   0.105   0.123   0.143
  6 A"   20 A'   21 A'   22 A'    7 A"   23 A'   24 A'    8 A"                 
  0.144   0.173   0.205   0.221   0.224   0.232   0.283   0.312
 25 A'   26 A'   27 A'    9 A"   28 A'   29 A'   30 A'   31 A'                 
  0.365   0.371   0.380   0.382   0.409   0.478   0.540   0.567
 32 A'   10 A"   33 A'   11 A"   34 A'   35 A'   36 A'   37 A'                 
  0.592   0.624   0.782   0.805   0.852   0.865   0.888   0.977
 12 A"   38 A'   39 A'   13 A"   14 A"   40 A'   41 A'   42 A'                 
  1.035   1.096   1.119   1.127   1.140   1.168   1.175   1.270
 15 A"   43 A'   16 A"   44 A'   45 A'   46 A'   17 A"   47 A'                 
  1.394   1.473   1.569   1.592   1.617   1.765   1.864   1.989
 48 A'   49 A'   18 A"   50 A'   51 A'   19 A"   52 A'   53 A'                 
  2.238   2.258   2.373   2.376   2.581   2.592   2.633   2.720
 20 A"   54 A'   55 A'   21 A"   56 A'   22 A"   57 A'   58 A'                 
  2.875   4.036   4.117   4.189   4.193   4.259   4.393   4.454
 59 A'   60 A'   23 A"   24 A"   61 A'   62 A'   25 A"   63 A'                 
  5.334   6.901   6.927   7.131   7.496  10.335  14.688  14.789
 64 A'   26 A"   65 A'   66 A'   67 A'   68 A'   27 A"   69 A'                 
 14.880  26.656  26.705  26.984  36.632  68.728 166.093 219.188
 70 A'   28 A"   71 A'   72 A'   73 A'   74 A'   75 A'   76 A'                 

 Occupation and symmetry of molecular orbitals

 Point group: Cs (2 irreducible representations).

                           A'   A"    All 
 ------------------------------------------
 All molecular orbitals:
  - Alpha                  76   28    104 
  - Beta                   76   28    104 
 ------------------------------------------
 Alpha orbitals:
  - Frozen occupied        10   2     12  
  - Active occupied        9    3     12  
  - Active virtual         57   23    80  
  - Frozen virtual         0    0     0   
 ------------------------------------------
 Beta orbitals:
  - Frozen occupied        10   2     12  
  - Active occupied        9    3     12  
  - Active virtual         57   23    80  
  - Frozen virtual         0    0     0   
 ------------------------------------------

 Import integrals:   CPU 0.00 s  wall 0.00 s

 Import integrals:   CPU 13.26 s  wall 3.51 s

 MP2 amplitudes:   CPU 0.09 s  wall 0.08 s

Running a double precision version
           CCSD T amplitudes will be solved using DIIS.

           Start     Size      MaxIter   EConv     TConv     
           3         7         100       1.00e-07  1.00e-05  
 ------------------------------------------------------------------------------
           Energy (a.u.)   Ediff      Tdiff       Comment
 ------------------------------------------------------------------------------
          -954.71532681                           
     1    -954.70967609   5.65e-03   7.44e-01     
     2    -954.73372064   2.40e-02   1.00e-01     
     3    -954.73223033   1.49e-03   4.73e-02     
     4    -954.73499338   2.76e-03   1.96e-02     Switched to DIIS steps.
     5    -954.73604255   1.05e-03   1.29e-02     
     6    -954.73614086   9.83e-05   3.41e-03     
     7    -954.73614516   4.31e-06   1.52e-03     
     8    -954.73614800   2.83e-06   4.34e-04     
     9    -954.73615103   3.03e-06   2.75e-04     
    10    -954.73615120   1.69e-07   7.77e-05     
    11    -954.73615136   1.66e-07   3.02e-05     
    12    -954.73615145   8.40e-08   1.76e-05     
    13    -954.73615139   5.80e-08   6.15e-06     
 ------------------------------------------------------------------------------
          -954.73615139                           CCSD T converged.

End of double precision
 SCF energy                 = -954.07559264
 MP2 energy                 = -954.71532681
 CCSD correlation energy     =   -0.66055875
 CCSD total energy           = -954.73615139

 CCSD  T1^2 = 0.0166  T2^2 = 0.2494  Leading amplitudes:

 Amplitude    Orbitals with energies
  0.0361       4 (A") A                  ->    6 (A") A                   
              -0.5254                          0.0025                     
  0.0361       4 (A") B                  ->    6 (A") B                   
              -0.5254                          0.0025                     
 -0.0246       5 (A") A                  ->    6 (A") A                   
              -0.4397                          0.0025                     
 -0.0246       5 (A") B                  ->    6 (A") B                   
              -0.4397                          0.0025                     

 Amplitude    Orbitals with energies
 -0.1105       5 (A") A      5 (A") B    ->    6 (A") A      6 (A") B     
              -0.4397       -0.4397            0.0025        0.0025       
  0.1105       5 (A") A      5 (A") B    ->    6 (A") B      6 (A") A     
              -0.4397       -0.4397            0.0025        0.0025       
  0.1105       5 (A") B      5 (A") A    ->    6 (A") A      6 (A") B     
              -0.4397       -0.4397            0.0025        0.0025       
 -0.1105       5 (A") B      5 (A") A    ->    6 (A") B      6 (A") A     
              -0.4397       -0.4397            0.0025        0.0025       

 Computing CCSD intemediates for later calculations in double precision
 Finished.

Running a double precision version
           CCSD Lambda amplitudes will be solved using DIIS.
           Start     Size      MaxIter   EConv     LConv     
           3         7         100       1.00e-07  1.00e-05  
 ------------------------------------------------------------------------------
            Enorm      Ldiff       Comment
 ------------------------------------------------------------------------------
     1     6.16e-02   4.12e-02     
     2     1.99e-02   8.34e-03     
     3     9.42e-03   1.55e-03     
     4     5.09e-03   1.59e-03     Switched to DIIS steps.
     5     1.57e-03   1.05e-03     
     6     7.83e-04   2.33e-04     
     7     2.54e-04   7.98e-05     
     8     1.20e-04   8.38e-06     
     9     4.41e-05   4.00e-06     
    10     2.08e-05   1.16e-06     
    11     1.05e-05   7.97e-08     
    12     4.45e-06   2.05e-07     
    13     2.27e-06   2.09e-07     
    14     9.77e-07   1.65e-08     
    15     4.61e-07   1.80e-08     
    16     2.41e-07   3.65e-08     
    17     1.10e-07   2.40e-08     
    18     5.14e-08   7.38e-09     
 ------------------------------------------------------------------------------
                                   CCSD Lambda converged.

 Computing density matrices in double precision...
           Orbital response amplitudes will be solved using DIIS.
           Start     Size      MaxIter   EConv     LConv     
           3         7         100       1.00e-06  1.00e-06  
 ------------------------------------------------------------------------------
            Enorm      Ldiff       Comment
 ------------------------------------------------------------------------------
     1     8.96e-02   1.04e-03     
     2     5.53e-02   2.37e-02     
     3     5.49e-02   2.00e-02     
     4     1.29e-02   1.68e-02     Switched to DIIS steps.
     5     4.24e-03   3.22e-03     
     6     1.06e-03   8.09e-04     
     7     4.24e-04   3.07e-05     
     8     8.77e-05   6.08e-05     
     9     2.51e-05   6.41e-06     
    10     6.09e-06   2.12e-06     
    11     2.30e-06   2.79e-07     
    12     7.23e-07   7.81e-08     
 ------------------------------------------------------------------------------
                                   Orbital response converged.

 Computing density matrices... Done.
 CCSD calculation:   CPU 143.08 s  wall 38.63 s

 Transferring MO TPDM to AO TPDM
 Transferring g2_o1o1o1o1
 Transferring g2_o1o1o1v1
 Transferring g2_o1o1v1v1
 Transferring g2_o1v1o1v1
 Transferring g2_o1v1v1v1
 Transferring g2_v1v1v1v1
 Adding separable TPDM
 Computing TPDM gradient
 --------------------------------------------------------
 2e gradient
  Atom          X               Y               Z
 --------------------------------------------------------
    1         -2.688102       23.025389        0.000000  
    2         14.896074        2.048296       -0.000000  
    3          8.401837      -12.978149        0.000000  
    4        -20.609808      -12.095536       -0.000000  
 --------------------------------------------------------
 --------------------------------------------------------
 Final gradient
  Atom          X               Y               Z
 --------------------------------------------------------
    1         -2.688102       23.025389        0.000000  
    2         14.896074        2.048296       -0.000000  
    3          8.401837      -12.978149        0.000000  
    4        -20.609808      -12.095536       -0.000000  
 --------------------------------------------------------
 Analytic gradient from two-electron contribution:   CPU 98.66 s  wall 33.79 s

 Total ccman2 time:   CPU 257.65 s  wall 76.90 s


 --------------------------------------------------------------
             Orbital Energies (a.u.) and Symmetries
 --------------------------------------------------------------

 Alpha MOs, Restricted
 -- Occupied --                  
-104.87  -80.08  -26.35  -15.70  -10.60   -8.06   -8.06   -7.61
  1 A'    2 A'    3 A'    4 A'    5 A'    6 A'    7 A'    8 A'                 
 -5.507  -5.505  -8.062  -5.505  -1.651  -1.183  -1.119  -0.816
  9 A'   10 A'    1 A"    2 A"   11 A'   12 A'   13 A'   14 A'                 
 -0.722  -0.678  -0.530  -0.490  -0.465  -0.717  -0.525  -0.440
 15 A'   16 A'   17 A'   18 A'   19 A'    3 A"    4 A"    5 A"                 
 -- Virtual --                   
  0.046   0.055   0.077   0.105   0.123   0.144   0.173   0.205
 20 A'   21 A'   22 A'   23 A'   24 A'   25 A'   26 A'   27 A'                 
  0.224   0.232   0.283   0.312   0.365   0.380   0.409   0.478
 28 A'   29 A'   30 A'   31 A'   32 A'   33 A'   34 A'   35 A'                 
  0.540   0.567   0.624   0.782   0.865   0.888   0.977   1.096
 36 A'   37 A'   38 A'   39 A'   40 A'   41 A'   42 A'   43 A'                 
  1.127   1.140   1.168   1.270   1.394   1.473   1.592   1.617
 44 A'   45 A'   46 A'   47 A'   48 A'   49 A'   50 A'   51 A'                 
  1.864   1.989   2.258   2.373   2.581   2.633   2.720   2.875
 52 A'   53 A'   54 A'   55 A'   56 A'   57 A'   58 A'   59 A'                 
  4.036   4.193   4.259   4.454   5.334   6.927   7.131   7.496
 60 A'   61 A'   62 A'   63 A'   64 A'   65 A'   66 A'   67 A'                 
 10.335  14.789  14.880  26.705  26.984  36.632  68.728 166.093
 68 A'   69 A'   70 A'   71 A'   72 A'   73 A'   74 A'   75 A'                 
219.188   0.002   0.080   0.143   0.221   0.371   0.382   0.592
 76 A'    6 A"    7 A"    8 A"    9 A"   10 A"   11 A"   12 A"                 
  0.805   0.852   1.035   1.119   1.175   1.569   1.765   2.238
 13 A"   14 A"   15 A"   16 A"   17 A"   18 A"   19 A"   20 A"                 
  2.376   2.592   4.117   4.189   4.393   6.901  14.688  26.656
 21 A"   22 A"   23 A"   24 A"   25 A"   26 A"   27 A"   28 A"                 

 Beta MOs, Restricted
 -- Occupied --                  
-104.87  -80.08  -26.35  -15.70  -10.60   -8.06   -8.06   -7.61
  1 A'    2 A'    3 A'    4 A'    5 A'    6 A'    7 A'    8 A'                 
 -5.507  -5.505  -8.062  -5.505  -1.651  -1.183  -1.119  -0.816
  9 A'   10 A'    1 A"    2 A"   11 A'   12 A'   13 A'   14 A'                 
 -0.722  -0.678  -0.530  -0.490  -0.465  -0.717  -0.525  -0.440
 15 A'   16 A'   17 A'   18 A'   19 A'    3 A"    4 A"    5 A"                 
 -- Virtual --                   
  0.046   0.055   0.077   0.105   0.123   0.144   0.173   0.205
 20 A'   21 A'   22 A'   23 A'   24 A'   25 A'   26 A'   27 A'                 
  0.224   0.232   0.283   0.312   0.365   0.380   0.409   0.478
 28 A'   29 A'   30 A'   31 A'   32 A'   33 A'   34 A'   35 A'                 
  0.540   0.567   0.624   0.782   0.865   0.888   0.977   1.096
 36 A'   37 A'   38 A'   39 A'   40 A'   41 A'   42 A'   43 A'                 
  1.127   1.140   1.168   1.270   1.394   1.473   1.592   1.617
 44 A'   45 A'   46 A'   47 A'   48 A'   49 A'   50 A'   51 A'                 
  1.864   1.989   2.258   2.373   2.581   2.633   2.720   2.875
 52 A'   53 A'   54 A'   55 A'   56 A'   57 A'   58 A'   59 A'                 
  4.036   4.193   4.259   4.454   5.334   6.927   7.131   7.496
 60 A'   61 A'   62 A'   63 A'   64 A'   65 A'   66 A'   67 A'                 
 10.335  14.789  14.880  26.705  26.984  36.632  68.728 166.093
 68 A'   69 A'   70 A'   71 A'   72 A'   73 A'   74 A'   75 A'                 
219.188   0.002   0.080   0.143   0.221   0.371   0.382   0.592
 76 A'    6 A"    7 A"    8 A"    9 A"   10 A"   11 A"   12 A"                 
  0.805   0.852   1.035   1.119   1.175   1.569   1.765   2.238
 13 A"   14 A"   15 A"   16 A"   17 A"   18 A"   19 A"   20 A"                 
  2.376   2.592   4.117   4.189   4.393   6.901  14.688  26.656
 21 A"   22 A"   23 A"   24 A"   25 A"   26 A"   27 A"   28 A"                 
 --------------------------------------------------------------

          Ground-State Mulliken Net Atomic Charges

     Atom                 Charge (a.u.)
  ----------------------------------------
      1 P                     0.343395
      2 N                    -0.161130
      3 F                    -0.049379
      4 Cl                   -0.132887
  ----------------------------------------
  Sum of atomic charges =    -0.000000

 -----------------------------------------------------------------
                    Cartesian Multipole Moments
 -----------------------------------------------------------------
    Charge (ESU x 10^10)
                -0.0000
    Dipole Moment (Debye)
         X       1.2411      Y      -1.5640      Z       0.0000
       Tot       1.9966
    Quadrupole Moments (Debye-Ang)
        XX     -40.7632     XY      -0.4562     YY     -35.9839
        XZ       0.0000     YZ       0.0000     ZZ     -34.9967
    Octopole Moments (Debye-Ang^2)
       XXX       0.5735    XXY       4.7750    XYY       0.1301
       YYY       9.5279    XXZ       0.0000    XYZ       0.0000
       YYZ       0.0000    XZZ      -2.4090    YZZ       2.5689
       ZZZ      -0.0000
    Hexadecapole Moments (Debye-Ang^3)
      XXXX    -369.0020   XXXY     -10.6545   XXYY     -87.3908
      XYYY      -8.1277   YYYY    -171.5226   XXXZ      -0.0000
      XXYZ       0.0000   XYYZ      -0.0000   YYYZ       0.0000
      XXZZ     -66.6825   XYZZ      -4.3300   YYZZ     -35.1800
      XZZZ      -0.0000   YZZZ       0.0000   ZZZZ     -39.9853
 -----------------------------------------------------------------
 DrvMan completing analytic gradient of the correlated energy
 Correlated dipole moment
            1
    1   0.4882902
    2  -0.6153157
    3   0.0000000
 Energy read as -954.736151388
 Full Analytical Gradient: (in a.u., or Hartree/Bohr)
             1             2             3             4
    1   -0.00424984    0.00176750   -0.00363249    0.00611483
    2   -0.00504119   -0.00475390    0.00608140    0.00371368
    3   -0.00000000    0.00000000    0.00000000    0.00000000
 Gradient time:  CPU 0.79 s  wall 0.83 s
 Geometry Optimization Parameters
   NAtoms,    NIC,     NZ,  NCons,   NDum,   NFix, NCnnct, MaxDiis
        4      14       4       0       0       0       0       0


** GEOMETRY OPTIMIZATION IN DELOCALIZED INTERNAL COORDINATES **
   Searching for a Minimum

   Optimization Cycle:   1

                       Coordinates (Angstroms)
     ATOM                X               Y               Z
      1  P        -0.0180797220   -1.0062824908    0.0000000000
      2  N        -1.4517662022   -0.3245915773    0.0000000000
      3  F        -1.5917417974    1.0521569780    0.0000000000
      4  Cl        1.4564256131    0.4645273883    0.0000000000
   Point Group: cs    Number of degrees of freedom:     5


   Energy is   -954.736151388


 Attempting to Generate Delocalized Internal Coordinates

  5 Hessian modes will be used to form the next step
  Hessian Eigenvalues:
     0.250000    0.250000    0.266174    0.484059    0.537127

 Minimum Search - Taking Simple RFO Step
 Searching for Lamda that Minimizes Along All modes
 Value Taken    Lamda =  -0.00069709
 Step Taken.  Stepsize is  0.050528

                             Maximum     Tolerance    Cnvgd?
         Gradient           0.010851      0.000300      NO
         Displacement       0.041827      0.001200      NO
         Energy change     *********      0.000001      NO


 New Cartesian Coordinates Obtained by Inverse Iteration

 Displacement from previous Coordinates is:  0.134222
 ----------------------------------------------------------------
             Standard Nuclear Orientation (Angstroms)
    I     Atom           X                Y                Z
 ----------------------------------------------------------------
    1      P      -0.0220764104    -1.0136962434     0.0000000000
    2      N      -1.4509560411    -0.3270923508     0.0000000000
    3      F      -1.5416812227     1.0467555666     0.0000000000
    4      Cl      1.4095515656     0.4798433259     0.0000000000
 ----------------------------------------------------------------
 Molecular Point Group                 Cs    NOp =  2
 Largest Abelian Subgroup              Cs    NOp =  2
 Nuclear Repulsion Energy =   200.5197330944 hartrees
 There are       24 alpha and       24 beta electrons
 Applying Cartesian multipole field
    Component          Value
    ---------          -----
     (2,0,0)        1.00000E-11
     (0,2,0)        2.00000E-11
     (0,0,2)       -3.00000E-11
 Nucleus-field energy     =     0.0000000046 hartrees
 Requested basis set is 6-311++G(d,p)
 There are 38 shells and 104 basis functions
 A cutoff of  1.0D-14 yielded    681 shell pairs
 There are      5368 function pairs (      5806 Cartesian)
 Smallest overlap matrix eigenvalue = 1.92E-03
 Guess MOs from SCF MO coefficient file

 -----------------------------------------------------------------------
  General SCF calculation program by
  Eric Jon Sundstrom, Paul Horn, Yuezhi Mao, Dmitri Zuev, Alec White,
  David Stuck, Shaama M.S., Shane Yost, Joonho Lee, David Small,
  Daniel Levine, Susi Lehtola, Hugh Burton, Evgeny Epifanovsky
 -----------------------------------------------------------------------
 Hartree-Fock
 using 4 threads for integral computing
 -------------------------------------------------------
 OpenMP Integral computing Module                
 Release: version 2.0, May 2017, Q-Chem Inc. Pleasanton 
 -------------------------------------------------------
 A restricted SCF calculation will be
 performed using DIIS
 SCF converges when DIIS error is below 1.0e-08
 ---------------------------------------
  Cycle       Energy         DIIS error
 ---------------------------------------
    1    -954.0758997703      6.61e-04  
    2    -954.0767309274      1.90e-04  
    3    -954.0768581143      6.51e-05  
    4    -954.0768725539      2.87e-05  
    5    -954.0768745636      9.32e-06  
    6    -954.0768747400      3.45e-06  
    7    -954.0768747683      1.08e-06  
    8    -954.0768747734      6.75e-07  
    9    -954.0768747750      2.57e-07  
   10    -954.0768747754      1.03e-07  
   11    -954.0768747755      2.87e-08  
   12    -954.0768747755      8.82e-09  Convergence criterion met
 ---------------------------------------
 SCF time:   CPU 4.14s  wall 2.00s 
 SCF   energy in the final basis set =     -954.0768747755
 Total energy in the final basis set =     -954.0768747755


 ------------------------------------------------------------------------------

   CCMAN2: suite of methods based on coupled cluster
           and equation of motion theories.

   Components:
   * libvmm-1.3-trunk
     by Evgeny Epifanovsky, Ilya Kaliman.
   * libtensor-2.5-trunk
     by Evgeny Epifanovsky, Michael Wormit, Dmitry Zuev, Sam Manzer, 
        Ilya Kaliman.
   * libcc-2.5-trunk
     by Evgeny Epifanovsky, Arik Landau, Tomasz Kus, Kirill Khistyaev, 
        Dmitry Zuev, Prashant Manohar, Xintian Feng, Anna Krylov, 
        Matthew Goldey, Alec White, Thomas Jagau, Kaushik Nanda, 
        Anastasia Gunina, Alexander Kunitsa, Joonho Lee.

   CCMAN original authors:
   Anna I. Krylov, C. David Sherrill, Steven R. Gwaltney,
   Edward F. C. Byrd (2000)
   Sergey V. Levchenko, Lyudmila V. Slipchenko, Tao Wang,
   Ana-Maria C. Cristian (2003)
   Piotr A. Pieniazek, C. Melania Oana, Evgeny Epifanovsky (2007)
   Prashant Manohar (2009)

 ------------------------------------------------------------------------------


 Allocating and initializing 30808MB of RAM...
 Calculation will run on 4 cores.


 Alpha MOs, Restricted
 -- Occupied --                  
-104.87  -80.07  -26.35  -15.69  -10.60   -8.07   -8.06   -8.06
  1 A'    2 A'    3 A'    4 A'    5 A'    6 A'    1 A"    7 A'                 
 -7.612  -5.505  -5.503  -5.502  -1.654  -1.184  -1.119  -0.816
  8 A'    9 A'    2 A"   10 A'   11 A'   12 A'   13 A'   14 A'                 
 -0.723  -0.718  -0.679  -0.529  -0.526  -0.492  -0.465  -0.438
 15 A'    3 A"   16 A'   17 A'    4 A"   18 A'   19 A'    5 A"                 
 -- Virtual --                   
  0.004   0.047   0.055   0.077   0.080   0.107   0.123   0.144
  6 A"   20 A'   21 A'   22 A'    7 A"   23 A'   24 A'    8 A"                 
  0.145   0.175   0.205   0.221   0.224   0.235   0.283   0.314
 25 A'   26 A'   27 A'    9 A"   28 A'   29 A'   30 A'   31 A'                 
  0.364   0.370   0.382   0.383   0.415   0.479   0.542   0.566
 32 A'   10 A"   33 A'   11 A"   34 A'   35 A'   36 A'   37 A'                 
  0.592   0.622   0.781   0.803   0.854   0.868   0.892   0.976
 12 A"   38 A'   39 A'   13 A"   14 A"   40 A'   41 A'   42 A'                 
  1.035   1.092   1.118   1.127   1.142   1.175   1.179   1.273
 15 A"   43 A'   16 A"   44 A'   45 A'   46 A'   17 A"   47 A'                 
  1.397   1.480   1.570   1.591   1.621   1.766   1.869   1.989
 48 A'   49 A'   18 A"   50 A'   51 A'   19 A"   52 A'   53 A'                 
  2.239   2.262   2.379   2.380   2.584   2.593   2.638   2.724
 20 A"   54 A'   21 A"   55 A'   56 A'   22 A"   57 A'   58 A'                 
  2.882   4.040   4.116   4.189   4.195   4.259   4.401   4.466
 59 A'   60 A'   23 A"   24 A"   61 A'   62 A'   25 A"   63 A'                 
  5.348   6.901   6.932   7.144   7.499  10.336  14.690  14.794
 64 A'   26 A"   65 A'   66 A'   67 A'   68 A'   27 A"   69 A'                 
 14.883  26.657  26.711  26.996  36.637  68.729 166.099 219.189
 70 A'   28 A"   71 A'   72 A'   73 A'   74 A'   75 A'   76 A'                 

 Beta MOs, Restricted
 -- Occupied --                  
-104.87  -80.07  -26.35  -15.69  -10.60   -8.07   -8.06   -8.06
  1 A'    2 A'    3 A'    4 A'    5 A'    6 A'    1 A"    7 A'                 
 -7.612  -5.505  -5.503  -5.502  -1.654  -1.184  -1.119  -0.816
  8 A'    9 A'    2 A"   10 A'   11 A'   12 A'   13 A'   14 A'                 
 -0.723  -0.718  -0.679  -0.529  -0.526  -0.492  -0.465  -0.438
 15 A'    3 A"   16 A'   17 A'    4 A"   18 A'   19 A'    5 A"                 
 -- Virtual --                   
  0.004   0.047   0.055   0.077   0.080   0.107   0.123   0.144
  6 A"   20 A'   21 A'   22 A'    7 A"   23 A'   24 A'    8 A"                 
  0.145   0.175   0.205   0.221   0.224   0.235   0.283   0.314
 25 A'   26 A'   27 A'    9 A"   28 A'   29 A'   30 A'   31 A'                 
  0.364   0.370   0.382   0.383   0.415   0.479   0.542   0.566
 32 A'   10 A"   33 A'   11 A"   34 A'   35 A'   36 A'   37 A'                 
  0.592   0.622   0.781   0.803   0.854   0.868   0.892   0.976
 12 A"   38 A'   39 A'   13 A"   14 A"   40 A'   41 A'   42 A'                 
  1.035   1.092   1.118   1.127   1.142   1.175   1.179   1.273
 15 A"   43 A'   16 A"   44 A'   45 A'   46 A'   17 A"   47 A'                 
  1.397   1.480   1.570   1.591   1.621   1.766   1.869   1.989
 48 A'   49 A'   18 A"   50 A'   51 A'   19 A"   52 A'   53 A'                 
  2.239   2.262   2.379   2.380   2.584   2.593   2.638   2.724
 20 A"   54 A'   21 A"   55 A'   56 A'   22 A"   57 A'   58 A'                 
  2.882   4.040   4.116   4.189   4.195   4.259   4.401   4.466
 59 A'   60 A'   23 A"   24 A"   61 A'   62 A'   25 A"   63 A'                 
  5.348   6.901   6.932   7.144   7.499  10.336  14.690  14.794
 64 A'   26 A"   65 A'   66 A'   67 A'   68 A'   27 A"   69 A'                 
 14.883  26.657  26.711  26.996  36.637  68.729 166.099 219.189
 70 A'   28 A"   71 A'   72 A'   73 A'   74 A'   75 A'   76 A'                 

 Occupation and symmetry of molecular orbitals

 Point group: Cs (2 irreducible representations).

                           A'   A"    All 
 ------------------------------------------
 All molecular orbitals:
  - Alpha                  76   28    104 
  - Beta                   76   28    104 
 ------------------------------------------
 Alpha orbitals:
  - Frozen occupied        10   2     12  
  - Active occupied        9    3     12  
  - Active virtual         57   23    80  
  - Frozen virtual         0    0     0   
 ------------------------------------------
 Beta orbitals:
  - Frozen occupied        10   2     12  
  - Active occupied        9    3     12  
  - Active virtual         57   23    80  
  - Frozen virtual         0    0     0   
 ------------------------------------------

 Import integrals:   CPU 0.00 s  wall 0.00 s

 Import integrals:   CPU 13.83 s  wall 3.94 s

 MP2 amplitudes:   CPU 0.09 s  wall 0.08 s

Running a double precision version
           CCSD T amplitudes will be solved using DIIS.

           Start     Size      MaxIter   EConv     TConv     
           3         7         100       1.00e-07  1.00e-05  
 ------------------------------------------------------------------------------
           Energy (a.u.)   Ediff      Tdiff       Comment
 ------------------------------------------------------------------------------
          -954.71550239                           
     1    -954.71046778   5.03e-03   7.43e-01     
     2    -954.73408130   2.36e-02   9.93e-02     
     3    -954.73273327   1.35e-03   4.66e-02     
     4    -954.73542375   2.69e-03   1.90e-02     Switched to DIIS steps.
     5    -954.73644464   1.02e-03   1.27e-02     
     6    -954.73653692   9.23e-05   3.31e-03     
     7    -954.73654002   3.10e-06   1.48e-03     
     8    -954.73654227   2.25e-06   4.12e-04     
     9    -954.73654498   2.71e-06   2.63e-04     
    10    -954.73654511   1.31e-07   7.42e-05     
    11    -954.73654525   1.36e-07   2.83e-05     
    12    -954.73654532   7.14e-08   1.62e-05     
    13    -954.73654526   5.50e-08   5.56e-06     
 ------------------------------------------------------------------------------
          -954.73654526                           CCSD T converged.

End of double precision
 SCF energy                 = -954.07687478
 MP2 energy                 = -954.71550239
 CCSD correlation energy     =   -0.65967049
 CCSD total energy           = -954.73654526

 CCSD  T1^2 = 0.0161  T2^2 = 0.2480  Leading amplitudes:

 Amplitude    Orbitals with energies
  0.0357       4 (A") A                  ->    6 (A") A                   
              -0.5264                          0.0039                     
  0.0357       4 (A") B                  ->    6 (A") B                   
              -0.5264                          0.0039                     
 -0.0248       5 (A") A                  ->    6 (A") A                   
              -0.4378                          0.0039                     
 -0.0248       5 (A") B                  ->    6 (A") B                   
              -0.4378                          0.0039                     

 Amplitude    Orbitals with energies
 -0.1108       5 (A") A      5 (A") B    ->    6 (A") A      6 (A") B     
              -0.4378       -0.4378            0.0039        0.0039       
  0.1108       5 (A") A      5 (A") B    ->    6 (A") B      6 (A") A     
              -0.4378       -0.4378            0.0039        0.0039       
  0.1108       5 (A") B      5 (A") A    ->    6 (A") A      6 (A") B     
              -0.4378       -0.4378            0.0039        0.0039       
 -0.1108       5 (A") B      5 (A") A    ->    6 (A") B      6 (A") A     
              -0.4378       -0.4378            0.0039        0.0039       

 Computing CCSD intemediates for later calculations in double precision
 Finished.

Running a double precision version
           CCSD Lambda amplitudes will be solved using DIIS.
           Start     Size      MaxIter   EConv     LConv     
           3         7         100       1.00e-07  1.00e-05  
 ------------------------------------------------------------------------------
            Enorm      Ldiff       Comment
 ------------------------------------------------------------------------------
     1     6.07e-02   4.07e-02     
     2     1.95e-02   8.16e-03     
     3     9.20e-03   1.54e-03     
     4     4.97e-03   1.54e-03     Switched to DIIS steps.
     5     1.52e-03   1.02e-03     
     6     7.57e-04   2.25e-04     
     7     2.43e-04   7.54e-05     
     8     1.14e-04   7.46e-06     
     9     4.08e-05   4.07e-06     
    10     1.89e-05   1.14e-06     
    11     9.41e-06   5.95e-08     
    12     4.02e-06   1.73e-07     
    13     2.06e-06   1.91e-07     
    14     8.90e-07   6.38e-09     
    15     4.22e-07   1.39e-08     
    16     2.19e-07   3.09e-08     
    17     9.97e-08   2.09e-08     
 ------------------------------------------------------------------------------
                                   CCSD Lambda converged.

 Computing density matrices in double precision...
           Orbital response amplitudes will be solved using DIIS.
           Start     Size      MaxIter   EConv     LConv     
           3         7         100       1.00e-06  1.00e-06  
 ------------------------------------------------------------------------------
            Enorm      Ldiff       Comment
 ------------------------------------------------------------------------------
     1     8.86e-02   8.17e-04     
     2     5.47e-02   2.34e-02     
     3     5.46e-02   1.97e-02     
     4     1.28e-02   1.67e-02     Switched to DIIS steps.
     5     4.13e-03   3.29e-03     
     6     1.03e-03   7.99e-04     
     7     4.14e-04   2.41e-05     
     8     8.42e-05   5.74e-05     
     9     2.33e-05   6.05e-06     
    10     5.33e-06   1.83e-06     
    11     1.42e-06   3.96e-07     
    12     6.62e-07   1.88e-08     
 ------------------------------------------------------------------------------
                                   Orbital response converged.

 Computing density matrices... Done.
 CCSD calculation:   CPU 139.79 s  wall 37.83 s

 Transferring MO TPDM to AO TPDM
 Transferring g2_o1o1o1o1
 Transferring g2_o1o1o1v1
 Transferring g2_o1o1v1v1
 Transferring g2_o1v1o1v1
 Transferring g2_o1v1v1v1
 Transferring g2_v1v1v1v1
 Adding separable TPDM
 Computing TPDM gradient
 --------------------------------------------------------
 2e gradient
  Atom          X               Y               Z
 --------------------------------------------------------
    1         -2.818216       23.674640        0.000000  
    2         15.213612        2.069899        0.000000  
    3          8.382862      -13.154701        0.000000  
    4        -20.778259      -12.589838       -0.000000  
 --------------------------------------------------------
 --------------------------------------------------------
 Final gradient
  Atom          X               Y               Z
 --------------------------------------------------------
    1         -2.818216       23.674640        0.000000  
    2         15.213612        2.069899        0.000000  
    3          8.382862      -13.154701        0.000000  
    4        -20.778259      -12.589838       -0.000000  
 --------------------------------------------------------
 Analytic gradient from two-electron contribution:   CPU 97.52 s  wall 34.52 s

 Total ccman2 time:   CPU 253.69 s  wall 77.27 s


 --------------------------------------------------------------
             Orbital Energies (a.u.) and Symmetries
 --------------------------------------------------------------

 Alpha MOs, Restricted
 -- Occupied --                  
-104.87  -80.07  -26.35  -15.69  -10.60   -8.07   -8.06   -7.61
  1 A'    2 A'    3 A'    4 A'    5 A'    6 A'    7 A'    8 A'                 
 -5.505  -5.502  -8.062  -5.503  -1.654  -1.184  -1.119  -0.816
  9 A'   10 A'    1 A"    2 A"   11 A'   12 A'   13 A'   14 A'                 
 -0.723  -0.679  -0.529  -0.492  -0.465  -0.718  -0.526  -0.438
 15 A'   16 A'   17 A'   18 A'   19 A'    3 A"    4 A"    5 A"                 
 -- Virtual --                   
  0.047   0.055   0.077   0.107   0.123   0.145   0.175   0.205
 20 A'   21 A'   22 A'   23 A'   24 A'   25 A'   26 A'   27 A'                 
  0.224   0.235   0.283   0.314   0.364   0.382   0.415   0.479
 28 A'   29 A'   30 A'   31 A'   32 A'   33 A'   34 A'   35 A'                 
  0.542   0.566   0.622   0.781   0.868   0.892   0.976   1.092
 36 A'   37 A'   38 A'   39 A'   40 A'   41 A'   42 A'   43 A'                 
  1.127   1.142   1.175   1.273   1.397   1.480   1.591   1.621
 44 A'   45 A'   46 A'   47 A'   48 A'   49 A'   50 A'   51 A'                 
  1.869   1.989   2.262   2.380   2.584   2.638   2.724   2.882
 52 A'   53 A'   54 A'   55 A'   56 A'   57 A'   58 A'   59 A'                 
  4.040   4.195   4.259   4.466   5.348   6.932   7.144   7.499
 60 A'   61 A'   62 A'   63 A'   64 A'   65 A'   66 A'   67 A'                 
 10.336  14.794  14.883  26.711  26.996  36.637  68.729 166.099
 68 A'   69 A'   70 A'   71 A'   72 A'   73 A'   74 A'   75 A'                 
219.189   0.004   0.080   0.144   0.221   0.370   0.383   0.592
 76 A'    6 A"    7 A"    8 A"    9 A"   10 A"   11 A"   12 A"                 
  0.803   0.854   1.035   1.118   1.179   1.570   1.766   2.239
 13 A"   14 A"   15 A"   16 A"   17 A"   18 A"   19 A"   20 A"                 
  2.379   2.593   4.116   4.189   4.401   6.901  14.690  26.657
 21 A"   22 A"   23 A"   24 A"   25 A"   26 A"   27 A"   28 A"                 

 Beta MOs, Restricted
 -- Occupied --                  
-104.87  -80.07  -26.35  -15.69  -10.60   -8.07   -8.06   -7.61
  1 A'    2 A'    3 A'    4 A'    5 A'    6 A'    7 A'    8 A'                 
 -5.505  -5.502  -8.062  -5.503  -1.654  -1.184  -1.119  -0.816
  9 A'   10 A'    1 A"    2 A"   11 A'   12 A'   13 A'   14 A'                 
 -0.723  -0.679  -0.529  -0.492  -0.465  -0.718  -0.526  -0.438
 15 A'   16 A'   17 A'   18 A'   19 A'    3 A"    4 A"    5 A"                 
 -- Virtual --                   
  0.047   0.055   0.077   0.107   0.123   0.145   0.175   0.205
 20 A'   21 A'   22 A'   23 A'   24 A'   25 A'   26 A'   27 A'                 
  0.224   0.235   0.283   0.314   0.364   0.382   0.415   0.479
 28 A'   29 A'   30 A'   31 A'   32 A'   33 A'   34 A'   35 A'                 
  0.542   0.566   0.622   0.781   0.868   0.892   0.976   1.092
 36 A'   37 A'   38 A'   39 A'   40 A'   41 A'   42 A'   43 A'                 
  1.127   1.142   1.175   1.273   1.397   1.480   1.591   1.621
 44 A'   45 A'   46 A'   47 A'   48 A'   49 A'   50 A'   51 A'                 
  1.869   1.989   2.262   2.380   2.584   2.638   2.724   2.882
 52 A'   53 A'   54 A'   55 A'   56 A'   57 A'   58 A'   59 A'                 
  4.040   4.195   4.259   4.466   5.348   6.932   7.144   7.499
 60 A'   61 A'   62 A'   63 A'   64 A'   65 A'   66 A'   67 A'                 
 10.336  14.794  14.883  26.711  26.996  36.637  68.729 166.099
 68 A'   69 A'   70 A'   71 A'   72 A'   73 A'   74 A'   75 A'                 
219.189   0.004   0.080   0.144   0.221   0.370   0.383   0.592
 76 A'    6 A"    7 A"    8 A"    9 A"   10 A"   11 A"   12 A"                 
  0.803   0.854   1.035   1.118   1.179   1.570   1.766   2.239
 13 A"   14 A"   15 A"   16 A"   17 A"   18 A"   19 A"   20 A"                 
  2.379   2.593   4.116   4.189   4.401   6.901  14.690  26.657
 21 A"   22 A"   23 A"   24 A"   25 A"   26 A"   27 A"   28 A"                 
 --------------------------------------------------------------

          Ground-State Mulliken Net Atomic Charges

     Atom                 Charge (a.u.)
  ----------------------------------------
      1 P                     0.344046
      2 N                    -0.167714
      3 F                    -0.049479
      4 Cl                   -0.126852
  ----------------------------------------
  Sum of atomic charges =    -0.000000

 -----------------------------------------------------------------
                    Cartesian Multipole Moments
 -----------------------------------------------------------------
    Charge (ESU x 10^10)
                -0.0000
    Dipole Moment (Debye)
         X       1.2818      Y      -1.5596      Z      -0.0000
       Tot       2.0188
    Quadrupole Moments (Debye-Ang)
        XX     -40.6403     XY      -0.4272     YY     -35.9153
        XZ      -0.0000     YZ      -0.0000     ZZ     -34.9685
    Octopole Moments (Debye-Ang^2)
       XXX       1.9475    XXY       4.7815    XYY       0.4841
       YYY       9.4587    XXZ      -0.0000    XYZ      -0.0000
       YYZ      -0.0000    XZZ      -1.9695    YZZ       2.5278
       ZZZ      -0.0000
    Hexadecapole Moments (Debye-Ang^3)
      XXXX    -354.1940   XXXY     -12.2087   XXYY     -84.9609
      XYYY      -8.7663   YYYY    -173.2861   XXXZ      -0.0000
      XXYZ      -0.0000   XYYZ      -0.0000   YYYZ      -0.0000
      XXZZ     -64.0914   XYZZ      -4.6842   YYZZ     -35.4953
      XZZZ      -0.0000   YZZZ      -0.0000   ZZZZ     -39.9266
 -----------------------------------------------------------------
 DrvMan completing analytic gradient of the correlated energy
 Correlated dipole moment
            1
    1   0.5043062
    2  -0.6135868
    3  -0.0000000
 Energy read as -954.736545263
 Full Analytical Gradient: (in a.u., or Hartree/Bohr)
             1             2             3             4
    1   -0.00541407    0.00363832   -0.00020420    0.00197995
    2   -0.00090165   -0.00180387    0.00047992    0.00222561
    3   -0.00000000    0.00000000    0.00000000    0.00000000
 Gradient time:  CPU 0.78 s  wall 0.81 s
 Geometry Optimization Parameters
   NAtoms,    NIC,     NZ,  NCons,   NDum,   NFix, NCnnct, MaxDiis
        4      14       4       0       0       0       0       0

 Cartesian Hessian Update
 Hessian Updated using BFGS Update


** GEOMETRY OPTIMIZATION IN DELOCALIZED INTERNAL COORDINATES **
   Searching for a Minimum

   Optimization Cycle:   2

                       Coordinates (Angstroms)
     ATOM                X               Y               Z
      1  P        -0.0220764104   -1.0136962434    0.0000000000
      2  N        -1.4509560411   -0.3270923508    0.0000000000
      3  F        -1.5416812227    1.0467555666    0.0000000000
      4  Cl        1.4095515656    0.4798433259    0.0000000000
   Point Group: cs    Number of degrees of freedom:     5


   Energy is   -954.736545263

 Hessian Updated using BFGS Update

  5 Hessian modes will be used to form the next step
  Hessian Eigenvalues:
     0.191915    0.250707    0.280561    0.474383    0.607993

 Minimum Search - Taking Simple RFO Step
 Searching for Lamda that Minimizes Along All modes
 Value Taken    Lamda =  -0.00007398
 Step Taken.  Stepsize is  0.017450

                             Maximum     Tolerance    Cnvgd?
         Gradient           0.004017      0.000300      NO
         Displacement       0.012482      0.001200      NO
         Energy change     -0.000394      0.000001      NO


 New Cartesian Coordinates Obtained by Inverse Iteration

 Displacement from previous Coordinates is:  0.014273
 ----------------------------------------------------------------
             Standard Nuclear Orientation (Angstroms)
    I     Atom           X                Y                Z
 ----------------------------------------------------------------
    1      P      -0.0187663739    -1.0124712868     0.0000000000
    2      N      -1.4522078136    -0.3265556991     0.0000000000
    3      F      -1.5383138216     1.0463272095     0.0000000000
    4      Cl      1.4041259005     0.4785100746     0.0000000000
 ----------------------------------------------------------------
 Molecular Point Group                 Cs    NOp =  2
 Largest Abelian Subgroup              Cs    NOp =  2
 Nuclear Repulsion Energy =   200.8306128178 hartrees
 There are       24 alpha and       24 beta electrons
 Applying Cartesian multipole field
    Component          Value
    ---------          -----
     (2,0,0)        1.00000E-11
     (0,2,0)        2.00000E-11
     (0,0,2)       -3.00000E-11
 Nucleus-field energy     =     0.0000000046 hartrees
 Requested basis set is 6-311++G(d,p)
 There are 38 shells and 104 basis functions
 A cutoff of  1.0D-14 yielded    681 shell pairs
 There are      5368 function pairs (      5806 Cartesian)
 Smallest overlap matrix eigenvalue = 1.92E-03
 Guess MOs from SCF MO coefficient file

 -----------------------------------------------------------------------
  General SCF calculation program by
  Eric Jon Sundstrom, Paul Horn, Yuezhi Mao, Dmitri Zuev, Alec White,
  David Stuck, Shaama M.S., Shane Yost, Joonho Lee, David Small,
  Daniel Levine, Susi Lehtola, Hugh Burton, Evgeny Epifanovsky
 -----------------------------------------------------------------------
 Hartree-Fock
 using 4 threads for integral computing
 -------------------------------------------------------
 OpenMP Integral computing Module                
 Release: version 2.0, May 2017, Q-Chem Inc. Pleasanton 
 -------------------------------------------------------
 A restricted SCF calculation will be
 performed using DIIS
 SCF converges when DIIS error is below 1.0e-08
 ---------------------------------------
  Cycle       Energy         DIIS error
 ---------------------------------------
    1    -954.0767835572      1.29e-04  
    2    -954.0768133628      4.49e-05  
    3    -954.0768164195      2.84e-05  
    4    -954.0768176221      6.59e-06  
    5    -954.0768177490      1.98e-06  
    6    -954.0768177683      6.50e-07  
    7    -954.0768177704      2.47e-07  
    8    -954.0768177706      1.24e-07  
    9    -954.0768177707      5.30e-08  
   10    -954.0768177707      1.58e-08  
   11    -954.0768177707      5.80e-09  Convergence criterion met
 ---------------------------------------
 SCF time:   CPU 4.14s  wall 1.00s 
 SCF   energy in the final basis set =     -954.0768177707
 Total energy in the final basis set =     -954.0768177707


 ------------------------------------------------------------------------------

   CCMAN2: suite of methods based on coupled cluster
           and equation of motion theories.

   Components:
   * libvmm-1.3-trunk
     by Evgeny Epifanovsky, Ilya Kaliman.
   * libtensor-2.5-trunk
     by Evgeny Epifanovsky, Michael Wormit, Dmitry Zuev, Sam Manzer, 
        Ilya Kaliman.
   * libcc-2.5-trunk
     by Evgeny Epifanovsky, Arik Landau, Tomasz Kus, Kirill Khistyaev, 
        Dmitry Zuev, Prashant Manohar, Xintian Feng, Anna Krylov, 
        Matthew Goldey, Alec White, Thomas Jagau, Kaushik Nanda, 
        Anastasia Gunina, Alexander Kunitsa, Joonho Lee.

   CCMAN original authors:
   Anna I. Krylov, C. David Sherrill, Steven R. Gwaltney,
   Edward F. C. Byrd (2000)
   Sergey V. Levchenko, Lyudmila V. Slipchenko, Tao Wang,
   Ana-Maria C. Cristian (2003)
   Piotr A. Pieniazek, C. Melania Oana, Evgeny Epifanovsky (2007)
   Prashant Manohar (2009)

 ------------------------------------------------------------------------------


 Allocating and initializing 30808MB of RAM...
 Calculation will run on 4 cores.


 Alpha MOs, Restricted
 -- Occupied --                  
-104.87  -80.07  -26.35  -15.69  -10.60   -8.07   -8.06   -8.06
  1 A'    2 A'    3 A'    4 A'    5 A'    6 A'    1 A"    7 A'                 
 -7.611  -5.504  -5.502  -5.502  -1.654  -1.184  -1.120  -0.816
  8 A'    9 A'    2 A"   10 A'   11 A'   12 A'   13 A'   14 A'                 
 -0.723  -0.718  -0.680  -0.530  -0.528  -0.492  -0.464  -0.436
 15 A'    3 A"   16 A'   17 A'    4 A"   18 A'   19 A'    5 A"                 
 -- Virtual --                   
  0.004   0.048   0.055   0.077   0.080   0.108   0.123   0.143
  6 A"   20 A'   21 A'   22 A'    7 A"   23 A'   24 A'    8 A"                 
  0.144   0.176   0.205   0.221   0.224   0.235   0.284   0.315
 25 A'   26 A'   27 A'    9 A"   28 A'   29 A'   30 A'   31 A'                 
  0.364   0.370   0.383   0.383   0.415   0.478   0.541   0.566
 32 A'   10 A"   33 A'   11 A"   34 A'   35 A'   36 A'   37 A'                 
  0.592   0.622   0.780   0.801   0.853   0.868   0.894   0.977
 12 A"   38 A'   39 A'   13 A"   14 A"   40 A'   41 A'   42 A'                 
  1.036   1.092   1.117   1.126   1.142   1.177   1.180   1.270
 15 A"   43 A'   16 A"   44 A'   45 A'   46 A'   17 A"   47 A'                 
  1.398   1.484   1.570   1.591   1.621   1.767   1.871   1.989
 48 A'   49 A'   18 A"   50 A'   51 A'   19 A"   52 A'   53 A'                 
  2.240   2.262   2.378   2.380   2.585   2.592   2.639   2.725
 20 A"   54 A'   21 A"   55 A'   56 A'   22 A"   57 A'   58 A'                 
  2.880   4.041   4.116   4.189   4.195   4.257   4.403   4.467
 59 A'   60 A'   23 A"   24 A"   61 A'   62 A'   25 A"   63 A'                 
  5.350   6.902   6.932   7.146   7.498  10.335  14.691  14.794
 64 A'   26 A"   65 A'   66 A'   67 A'   68 A'   27 A"   69 A'                 
 14.880  26.657  26.712  27.001  36.637  68.730 166.097 219.189
 70 A'   28 A"   71 A'   72 A'   73 A'   74 A'   75 A'   76 A'                 

 Beta MOs, Restricted
 -- Occupied --                  
-104.87  -80.07  -26.35  -15.69  -10.60   -8.07   -8.06   -8.06
  1 A'    2 A'    3 A'    4 A'    5 A'    6 A'    1 A"    7 A'                 
 -7.611  -5.504  -5.502  -5.502  -1.654  -1.184  -1.120  -0.816
  8 A'    9 A'    2 A"   10 A'   11 A'   12 A'   13 A'   14 A'                 
 -0.723  -0.718  -0.680  -0.530  -0.528  -0.492  -0.464  -0.436
 15 A'    3 A"   16 A'   17 A'    4 A"   18 A'   19 A'    5 A"                 
 -- Virtual --                   
  0.004   0.048   0.055   0.077   0.080   0.108   0.123   0.143
  6 A"   20 A'   21 A'   22 A'    7 A"   23 A'   24 A'    8 A"                 
  0.144   0.176   0.205   0.221   0.224   0.235   0.284   0.315
 25 A'   26 A'   27 A'    9 A"   28 A'   29 A'   30 A'   31 A'                 
  0.364   0.370   0.383   0.383   0.415   0.478   0.541   0.566
 32 A'   10 A"   33 A'   11 A"   34 A'   35 A'   36 A'   37 A'                 
  0.592   0.622   0.780   0.801   0.853   0.868   0.894   0.977
 12 A"   38 A'   39 A'   13 A"   14 A"   40 A'   41 A'   42 A'                 
  1.036   1.092   1.117   1.126   1.142   1.177   1.180   1.270
 15 A"   43 A'   16 A"   44 A'   45 A'   46 A'   17 A"   47 A'                 
  1.398   1.484   1.570   1.591   1.621   1.767   1.871   1.989
 48 A'   49 A'   18 A"   50 A'   51 A'   19 A"   52 A'   53 A'                 
  2.240   2.262   2.378   2.380   2.585   2.592   2.639   2.725
 20 A"   54 A'   21 A"   55 A'   56 A'   22 A"   57 A'   58 A'                 
  2.880   4.041   4.116   4.189   4.195   4.257   4.403   4.467
 59 A'   60 A'   23 A"   24 A"   61 A'   62 A'   25 A"   63 A'                 
  5.350   6.902   6.932   7.146   7.498  10.335  14.691  14.794
 64 A'   26 A"   65 A'   66 A'   67 A'   68 A'   27 A"   69 A'                 
 14.880  26.657  26.712  27.001  36.637  68.730 166.097 219.189
 70 A'   28 A"   71 A'   72 A'   73 A'   74 A'   75 A'   76 A'                 

 Occupation and symmetry of molecular orbitals

 Point group: Cs (2 irreducible representations).

                           A'   A"    All 
 ------------------------------------------
 All molecular orbitals:
  - Alpha                  76   28    104 
  - Beta                   76   28    104 
 ------------------------------------------
 Alpha orbitals:
  - Frozen occupied        10   2     12  
  - Active occupied        9    3     12  
  - Active virtual         57   23    80  
  - Frozen virtual         0    0     0   
 ------------------------------------------
 Beta orbitals:
  - Frozen occupied        10   2     12  
  - Active occupied        9    3     12  
  - Active virtual         57   23    80  
  - Frozen virtual         0    0     0   
 ------------------------------------------

 Import integrals:   CPU 0.00 s  wall 0.00 s

 Import integrals:   CPU 14.20 s  wall 4.09 s

 MP2 amplitudes:   CPU 0.11 s  wall 0.10 s

Running a double precision version
           CCSD T amplitudes will be solved using DIIS.

           Start     Size      MaxIter   EConv     TConv     
           3         7         100       1.00e-07  1.00e-05  
 ------------------------------------------------------------------------------
           Energy (a.u.)   Ediff      Tdiff       Comment
 ------------------------------------------------------------------------------
          -954.71562558                           
     1    -954.71051364   5.11e-03   7.43e-01     
     2    -954.73414097   2.36e-02   9.93e-02     
     3    -954.73278127   1.36e-03   4.66e-02     
     4    -954.73547326   2.69e-03   1.90e-02     Switched to DIIS steps.
     5    -954.73649228   1.02e-03   1.27e-02     
     6    -954.73658450   9.22e-05   3.33e-03     
     7    -954.73658714   2.64e-06   1.48e-03     
     8    -954.73658923   2.08e-06   4.09e-04     
     9    -954.73659186   2.63e-06   2.61e-04     
    10    -954.73659196   1.06e-07   7.38e-05     
    11    -954.73659210   1.31e-07   2.79e-05     
    12    -954.73659216   6.78e-08   1.59e-05     
    13    -954.73659211   5.39e-08   5.35e-06     
 ------------------------------------------------------------------------------
          -954.73659211                           CCSD T converged.

End of double precision
 SCF energy                 = -954.07681777
 MP2 energy                 = -954.71562558
 CCSD correlation energy     =   -0.65977434
 CCSD total energy           = -954.73659211

 CCSD  T1^2 = 0.0160  T2^2 = 0.2480  Leading amplitudes:

 Amplitude    Orbitals with energies
  0.0354       4 (A") A                  ->    6 (A") A                   
              -0.5276                          0.0040                     
  0.0354       4 (A") B                  ->    6 (A") B                   
              -0.5276                          0.0040                     
  0.0255       5 (A") A                  ->    6 (A") A                   
              -0.4364                          0.0040                     
  0.0255       5 (A") B                  ->    6 (A") B                   
              -0.4364                          0.0040                     

 Amplitude    Orbitals with energies
 -0.1126       5 (A") A      5 (A") B    ->    6 (A") A      6 (A") B     
              -0.4364       -0.4364            0.0040        0.0040       
  0.1126       5 (A") A      5 (A") B    ->    6 (A") B      6 (A") A     
              -0.4364       -0.4364            0.0040        0.0040       
  0.1126       5 (A") B      5 (A") A    ->    6 (A") A      6 (A") B     
              -0.4364       -0.4364            0.0040        0.0040       
 -0.1126       5 (A") B      5 (A") A    ->    6 (A") B      6 (A") A     
              -0.4364       -0.4364            0.0040        0.0040       

 Computing CCSD intemediates for later calculations in double precision
 Finished.

Running a double precision version
           CCSD Lambda amplitudes will be solved using DIIS.
           Start     Size      MaxIter   EConv     LConv     
           3         7         100       1.00e-07  1.00e-05  
 ------------------------------------------------------------------------------
            Enorm      Ldiff       Comment
 ------------------------------------------------------------------------------
     1     6.08e-02   4.08e-02     
     2     1.95e-02   8.14e-03     
     3     9.21e-03   1.55e-03     
     4     4.97e-03   1.54e-03     Switched to DIIS steps.
     5     1.52e-03   1.02e-03     
     6     7.54e-04   2.25e-04     
     7     2.41e-04   7.56e-05     
     8     1.13e-04   7.48e-06     
     9     4.01e-05   4.02e-06     
    10     1.84e-05   1.13e-06     
    11     9.09e-06   5.19e-08     
    12     3.88e-06   1.64e-07     
    13     2.00e-06   1.87e-07     
    14     8.69e-07   1.70e-09     
    15     4.12e-07   1.12e-08     
    16     2.14e-07   2.91e-08     
    17     9.66e-08   1.98e-08     
 ------------------------------------------------------------------------------
                                   CCSD Lambda converged.

 Computing density matrices in double precision...
           Orbital response amplitudes will be solved using DIIS.
           Start     Size      MaxIter   EConv     LConv     
           3         7         100       1.00e-06  1.00e-06  
 ------------------------------------------------------------------------------
            Enorm      Ldiff       Comment
 ------------------------------------------------------------------------------
     1     8.86e-02   8.77e-04     
     2     5.49e-02   2.35e-02     
     3     5.48e-02   1.97e-02     
     4     1.30e-02   1.67e-02     Switched to DIIS steps.
     5     4.20e-03   3.42e-03     
     6     1.05e-03   8.09e-04     
     7     4.20e-04   2.89e-05     
     8     8.55e-05   5.79e-05     
     9     2.32e-05   6.32e-06     
    10     5.27e-06   1.76e-06     
    11     9.13e-07   4.76e-07     
 ------------------------------------------------------------------------------
                                   Orbital response converged.

 Computing density matrices... Done.
 CCSD calculation:   CPU 139.52 s  wall 37.69 s

 Transferring MO TPDM to AO TPDM
 Transferring g2_o1o1o1o1
 Transferring g2_o1o1o1v1
 Transferring g2_o1o1v1v1
 Transferring g2_o1v1o1v1
 Transferring g2_o1v1v1v1
 Transferring g2_v1v1v1v1
 Adding separable TPDM
 Computing TPDM gradient
 --------------------------------------------------------
 2e gradient
  Atom          X               Y               Z
 --------------------------------------------------------
    1         -2.748143       23.729490       -0.000000  
    2         15.219386        2.118901        0.000000  
    3          8.385369      -13.154939       -0.000000  
    4        -20.856612      -12.693452       -0.000000  
 --------------------------------------------------------
 --------------------------------------------------------
 Final gradient
  Atom          X               Y               Z
 --------------------------------------------------------
    1         -2.748143       23.729490       -0.000000  
    2         15.219386        2.118901        0.000000  
    3          8.385369      -13.154939       -0.000000  
    4        -20.856612      -12.693452       -0.000000  
 --------------------------------------------------------
 Analytic gradient from two-electron contribution:   CPU 99.93 s  wall 34.49 s

 Total ccman2 time:   CPU 256.33 s  wall 77.34 s


 --------------------------------------------------------------
             Orbital Energies (a.u.) and Symmetries
 --------------------------------------------------------------

 Alpha MOs, Restricted
 -- Occupied --                  
-104.87  -80.07  -26.35  -15.69  -10.60   -8.07   -8.06   -7.61
  1 A'    2 A'    3 A'    4 A'    5 A'    6 A'    7 A'    8 A'                 
 -5.504  -5.502  -8.063  -5.502  -1.654  -1.184  -1.120  -0.816
  9 A'   10 A'    1 A"    2 A"   11 A'   12 A'   13 A'   14 A'                 
 -0.723  -0.680  -0.530  -0.492  -0.464  -0.718  -0.528  -0.436
 15 A'   16 A'   17 A'   18 A'   19 A'    3 A"    4 A"    5 A"                 
 -- Virtual --                   
  0.048   0.055   0.077   0.108   0.123   0.144   0.176   0.205
 20 A'   21 A'   22 A'   23 A'   24 A'   25 A'   26 A'   27 A'                 
  0.224   0.235   0.284   0.315   0.364   0.383   0.415   0.478
 28 A'   29 A'   30 A'   31 A'   32 A'   33 A'   34 A'   35 A'                 
  0.541   0.566   0.622   0.780   0.868   0.894   0.977   1.092
 36 A'   37 A'   38 A'   39 A'   40 A'   41 A'   42 A'   43 A'                 
  1.126   1.142   1.177   1.270   1.398   1.484   1.591   1.621
 44 A'   45 A'   46 A'   47 A'   48 A'   49 A'   50 A'   51 A'                 
  1.871   1.989   2.262   2.380   2.585   2.639   2.725   2.880
 52 A'   53 A'   54 A'   55 A'   56 A'   57 A'   58 A'   59 A'                 
  4.041   4.195   4.257   4.467   5.350   6.932   7.146   7.498
 60 A'   61 A'   62 A'   63 A'   64 A'   65 A'   66 A'   67 A'                 
 10.335  14.794  14.880  26.712  27.001  36.637  68.730 166.097
 68 A'   69 A'   70 A'   71 A'   72 A'   73 A'   74 A'   75 A'                 
219.189   0.004   0.080   0.143   0.221   0.370   0.383   0.592
 76 A'    6 A"    7 A"    8 A"    9 A"   10 A"   11 A"   12 A"                 
  0.801   0.853   1.036   1.117   1.180   1.570   1.767   2.240
 13 A"   14 A"   15 A"   16 A"   17 A"   18 A"   19 A"   20 A"                 
  2.378   2.592   4.116   4.189   4.403   6.902  14.691  26.657
 21 A"   22 A"   23 A"   24 A"   25 A"   26 A"   27 A"   28 A"                 

 Beta MOs, Restricted
 -- Occupied --                  
-104.87  -80.07  -26.35  -15.69  -10.60   -8.07   -8.06   -7.61
  1 A'    2 A'    3 A'    4 A'    5 A'    6 A'    7 A'    8 A'                 
 -5.504  -5.502  -8.063  -5.502  -1.654  -1.184  -1.120  -0.816
  9 A'   10 A'    1 A"    2 A"   11 A'   12 A'   13 A'   14 A'                 
 -0.723  -0.680  -0.530  -0.492  -0.464  -0.718  -0.528  -0.436
 15 A'   16 A'   17 A'   18 A'   19 A'    3 A"    4 A"    5 A"                 
 -- Virtual --                   
  0.048   0.055   0.077   0.108   0.123   0.144   0.176   0.205
 20 A'   21 A'   22 A'   23 A'   24 A'   25 A'   26 A'   27 A'                 
  0.224   0.235   0.284   0.315   0.364   0.383   0.415   0.478
 28 A'   29 A'   30 A'   31 A'   32 A'   33 A'   34 A'   35 A'                 
  0.541   0.566   0.622   0.780   0.868   0.894   0.977   1.092
 36 A'   37 A'   38 A'   39 A'   40 A'   41 A'   42 A'   43 A'                 
  1.126   1.142   1.177   1.270   1.398   1.484   1.591   1.621
 44 A'   45 A'   46 A'   47 A'   48 A'   49 A'   50 A'   51 A'                 
  1.871   1.989   2.262   2.380   2.585   2.639   2.725   2.880
 52 A'   53 A'   54 A'   55 A'   56 A'   57 A'   58 A'   59 A'                 
  4.041   4.195   4.257   4.467   5.350   6.932   7.146   7.498
 60 A'   61 A'   62 A'   63 A'   64 A'   65 A'   66 A'   67 A'                 
 10.335  14.794  14.880  26.712  27.001  36.637  68.730 166.097
 68 A'   69 A'   70 A'   71 A'   72 A'   73 A'   74 A'   75 A'                 
219.189   0.004   0.080   0.143   0.221   0.370   0.383   0.592
 76 A'    6 A"    7 A"    8 A"    9 A"   10 A"   11 A"   12 A"                 
  0.801   0.853   1.036   1.117   1.180   1.570   1.767   2.240
 13 A"   14 A"   15 A"   16 A"   17 A"   18 A"   19 A"   20 A"                 
  2.378   2.592   4.116   4.189   4.403   6.902  14.691  26.657
 21 A"   22 A"   23 A"   24 A"   25 A"   26 A"   27 A"   28 A"                 
 --------------------------------------------------------------

          Ground-State Mulliken Net Atomic Charges

     Atom                 Charge (a.u.)
  ----------------------------------------
      1 P                     0.342043
      2 N                    -0.170317
      3 F                    -0.049746
      4 Cl                   -0.121980
  ----------------------------------------
  Sum of atomic charges =    -0.000000

 -----------------------------------------------------------------
                    Cartesian Multipole Moments
 -----------------------------------------------------------------
    Charge (ESU x 10^10)
                -0.0000
    Dipole Moment (Debye)
         X       1.3242      Y      -1.5296      Z       0.0000
       Tot       2.0232
    Quadrupole Moments (Debye-Ang)
        XX     -40.6051     XY      -0.4174     YY     -35.9419
        XZ       0.0000     YZ       0.0000     ZZ     -34.9687
    Octopole Moments (Debye-Ang^2)
       XXX       2.1950    XXY       4.8141    XYY       0.5381
       YYY       9.5668    XXZ      -0.0000    XYZ       0.0000
       YYZ       0.0000    XZZ      -1.9028    YZZ       2.5669
       ZZZ       0.0000
    Hexadecapole Moments (Debye-Ang^3)
      XXXX    -352.6952   XXXY     -12.0074   XXYY     -84.6794
      XYYY      -8.4585   YYYY    -173.1252   XXXZ       0.0000
      XXYZ       0.0000   XYYZ       0.0000   YYYZ       0.0000
      XXZZ     -63.8323   XYZZ      -4.6035   YYZZ     -35.4747
      XZZZ       0.0000   YZZZ       0.0000   ZZZZ     -39.9375
 -----------------------------------------------------------------
 DrvMan completing analytic gradient of the correlated energy
 Correlated dipole moment
            1
    1   0.5209822
    2  -0.6017912
    3   0.0000000
 Energy read as -954.736592110
 Full Analytical Gradient: (in a.u., or Hartree/Bohr)
             1             2             3             4
    1   -0.00174867    0.00127502    0.00003933    0.00043432
    2   -0.00021146    0.00019583   -0.00063265    0.00064829
    3    0.00000000    0.00000000   -0.00000000    0.00000000
 Gradient time:  CPU 0.81 s  wall 0.88 s
 Geometry Optimization Parameters
   NAtoms,    NIC,     NZ,  NCons,   NDum,   NFix, NCnnct, MaxDiis
        4      14       4       0       0       0       0       0

 Cartesian Hessian Update
 Hessian Updated using BFGS Update


** GEOMETRY OPTIMIZATION IN DELOCALIZED INTERNAL COORDINATES **
   Searching for a Minimum

   Optimization Cycle:   3

                       Coordinates (Angstroms)
     ATOM                X               Y               Z
      1  P        -0.0187663739   -1.0124712868    0.0000000000
      2  N        -1.4522078136   -0.3265556991    0.0000000000
      3  F        -1.5383138216    1.0463272095    0.0000000000
      4  Cl        1.4041259005    0.4785100746    0.0000000000
   Point Group: cs    Number of degrees of freedom:     5


   Energy is   -954.736592110

 Hessian Updated using BFGS Update

  5 Hessian modes will be used to form the next step
  Hessian Eigenvalues:
     0.158531    0.252560    0.272549    0.495356    0.529852

 Minimum Search - Taking Simple RFO Step
 Searching for Lamda that Minimizes Along All modes
 Value Taken    Lamda =  -0.00001075
 Step Taken.  Stepsize is  0.007039

                             Maximum     Tolerance    Cnvgd?
         Gradient           0.001107      0.000300      NO
         Displacement       0.005774      0.001200      NO
         Energy change     -0.000047      0.000001      NO


 New Cartesian Coordinates Obtained by Inverse Iteration

 Displacement from previous Coordinates is:  0.005414
 ----------------------------------------------------------------
             Standard Nuclear Orientation (Angstroms)
    I     Atom           X                Y                Z
 ----------------------------------------------------------------
    1      P      -0.0170108417    -1.0113689596     0.0000000000
    2      N      -1.4531432639    -0.3267214616     0.0000000000
    3      F      -1.5392576294     1.0467708076     0.0000000000
    4      Cl      1.4042496264     0.4771299117     0.0000000000
 ----------------------------------------------------------------
 Molecular Point Group                 Cs    NOp =  2
 Largest Abelian Subgroup              Cs    NOp =  2
 Nuclear Repulsion Energy =   200.8422960738 hartrees
 There are       24 alpha and       24 beta electrons
 Applying Cartesian multipole field
    Component          Value
    ---------          -----
     (2,0,0)        1.00000E-11
     (0,2,0)        2.00000E-11
     (0,0,2)       -3.00000E-11
 Nucleus-field energy     =     0.0000000046 hartrees
 Requested basis set is 6-311++G(d,p)
 There are 38 shells and 104 basis functions
 A cutoff of  1.0D-14 yielded    681 shell pairs
 There are      5368 function pairs (      5806 Cartesian)
 Smallest overlap matrix eigenvalue = 1.92E-03
 Guess MOs from SCF MO coefficient file

 -----------------------------------------------------------------------
  General SCF calculation program by
  Eric Jon Sundstrom, Paul Horn, Yuezhi Mao, Dmitri Zuev, Alec White,
  David Stuck, Shaama M.S., Shane Yost, Joonho Lee, David Small,
  Daniel Levine, Susi Lehtola, Hugh Burton, Evgeny Epifanovsky
 -----------------------------------------------------------------------
 Hartree-Fock
 using 4 threads for integral computing
 -------------------------------------------------------
 OpenMP Integral computing Module                
 Release: version 2.0, May 2017, Q-Chem Inc. Pleasanton 
 -------------------------------------------------------
 A restricted SCF calculation will be
 performed using DIIS
 SCF converges when DIIS error is below 1.0e-08
 ---------------------------------------
  Cycle       Energy         DIIS error
 ---------------------------------------
    1    -954.0766807193      5.23e-05  
    2    -954.0766852623      1.85e-05  
    3    -954.0766857261      1.20e-05  
    4    -954.0766859255      2.12e-06  
    5    -954.0766859399      7.36e-07  
    6    -954.0766859425      3.43e-07  
    7    -954.0766859429      1.34e-07  
    8    -954.0766859430      5.20e-08  
    9    -954.0766859430      1.48e-08  
   10    -954.0766859430      4.97e-09  Convergence criterion met
 ---------------------------------------
 SCF time:   CPU 3.59s  wall 2.00s 
 SCF   energy in the final basis set =     -954.0766859430
 Total energy in the final basis set =     -954.0766859430


 ------------------------------------------------------------------------------

   CCMAN2: suite of methods based on coupled cluster
           and equation of motion theories.

   Components:
   * libvmm-1.3-trunk
     by Evgeny Epifanovsky, Ilya Kaliman.
   * libtensor-2.5-trunk
     by Evgeny Epifanovsky, Michael Wormit, Dmitry Zuev, Sam Manzer, 
        Ilya Kaliman.
   * libcc-2.5-trunk
     by Evgeny Epifanovsky, Arik Landau, Tomasz Kus, Kirill Khistyaev, 
        Dmitry Zuev, Prashant Manohar, Xintian Feng, Anna Krylov, 
        Matthew Goldey, Alec White, Thomas Jagau, Kaushik Nanda, 
        Anastasia Gunina, Alexander Kunitsa, Joonho Lee.

   CCMAN original authors:
   Anna I. Krylov, C. David Sherrill, Steven R. Gwaltney,
   Edward F. C. Byrd (2000)
   Sergey V. Levchenko, Lyudmila V. Slipchenko, Tao Wang,
   Ana-Maria C. Cristian (2003)
   Piotr A. Pieniazek, C. Melania Oana, Evgeny Epifanovsky (2007)
   Prashant Manohar (2009)

 ------------------------------------------------------------------------------


 Allocating and initializing 30808MB of RAM...
 Calculation will run on 4 cores.


 Alpha MOs, Restricted
 -- Occupied --                  
-104.87  -80.07  -26.35  -15.69  -10.60   -8.07   -8.06   -8.06
  1 A'    2 A'    3 A'    4 A'    5 A'    6 A'    1 A"    7 A'                 
 -7.611  -5.504  -5.502  -5.502  -1.654  -1.184  -1.120  -0.816
  8 A'    9 A'    2 A"   10 A'   11 A'   12 A'   13 A'   14 A'                 
 -0.723  -0.717  -0.680  -0.530  -0.528  -0.493  -0.464  -0.436
 15 A'    3 A"   16 A'   17 A'    4 A"   18 A'   19 A'    5 A"                 
 -- Virtual --                   
  0.004   0.048   0.055   0.077   0.080   0.109   0.122   0.143
  6 A"   20 A'   21 A'   22 A'    7 A"   23 A'   24 A'    8 A"                 
  0.144   0.176   0.205   0.221   0.224   0.234   0.284   0.315
 25 A'   26 A'   27 A'    9 A"   28 A'   29 A'   30 A'   31 A'                 
  0.364   0.370   0.383   0.383   0.415   0.477   0.541   0.566
 32 A'   10 A"   33 A'   11 A"   34 A'   35 A'   36 A'   37 A'                 
  0.592   0.621   0.779   0.800   0.853   0.868   0.894   0.978
 12 A"   38 A'   39 A'   13 A"   14 A"   40 A'   41 A'   42 A'                 
  1.036   1.091   1.117   1.125   1.142   1.177   1.181   1.268
 15 A"   43 A'   16 A"   44 A'   45 A'   46 A'   17 A"   47 A'                 
  1.399   1.485   1.570   1.591   1.621   1.767   1.871   1.989
 48 A'   49 A'   18 A"   50 A'   51 A'   19 A"   52 A'   53 A'                 
  2.240   2.263   2.377   2.379   2.585   2.591   2.638   2.726
 20 A"   54 A'   21 A"   55 A'   56 A'   22 A"   57 A'   58 A'                 
  2.879   4.040   4.116   4.189   4.195   4.257   4.402   4.466
 59 A'   60 A'   23 A"   24 A"   61 A'   62 A'   25 A"   63 A'                 
  5.349   6.902   6.933   7.145   7.497  10.335  14.691  14.794
 64 A'   26 A"   65 A'   66 A'   67 A'   68 A'   27 A"   69 A'                 
 14.879  26.656  26.712  27.002  36.637  68.730 166.096 219.189
 70 A'   28 A"   71 A'   72 A'   73 A'   74 A'   75 A'   76 A'                 

 Beta MOs, Restricted
 -- Occupied --                  
-104.87  -80.07  -26.35  -15.69  -10.60   -8.07   -8.06   -8.06
  1 A'    2 A'    3 A'    4 A'    5 A'    6 A'    1 A"    7 A'                 
 -7.611  -5.504  -5.502  -5.502  -1.654  -1.184  -1.120  -0.816
  8 A'    9 A'    2 A"   10 A'   11 A'   12 A'   13 A'   14 A'                 
 -0.723  -0.717  -0.680  -0.530  -0.528  -0.493  -0.464  -0.436
 15 A'    3 A"   16 A'   17 A'    4 A"   18 A'   19 A'    5 A"                 
 -- Virtual --                   
  0.004   0.048   0.055   0.077   0.080   0.109   0.122   0.143
  6 A"   20 A'   21 A'   22 A'    7 A"   23 A'   24 A'    8 A"                 
  0.144   0.176   0.205   0.221   0.224   0.234   0.284   0.315
 25 A'   26 A'   27 A'    9 A"   28 A'   29 A'   30 A'   31 A'                 
  0.364   0.370   0.383   0.383   0.415   0.477   0.541   0.566
 32 A'   10 A"   33 A'   11 A"   34 A'   35 A'   36 A'   37 A'                 
  0.592   0.621   0.779   0.800   0.853   0.868   0.894   0.978
 12 A"   38 A'   39 A'   13 A"   14 A"   40 A'   41 A'   42 A'                 
  1.036   1.091   1.117   1.125   1.142   1.177   1.181   1.268
 15 A"   43 A'   16 A"   44 A'   45 A'   46 A'   17 A"   47 A'                 
  1.399   1.485   1.570   1.591   1.621   1.767   1.871   1.989
 48 A'   49 A'   18 A"   50 A'   51 A'   19 A"   52 A'   53 A'                 
  2.240   2.263   2.377   2.379   2.585   2.591   2.638   2.726
 20 A"   54 A'   21 A"   55 A'   56 A'   22 A"   57 A'   58 A'                 
  2.879   4.040   4.116   4.189   4.195   4.257   4.402   4.466
 59 A'   60 A'   23 A"   24 A"   61 A'   62 A'   25 A"   63 A'                 
  5.349   6.902   6.933   7.145   7.497  10.335  14.691  14.794
 64 A'   26 A"   65 A'   66 A'   67 A'   68 A'   27 A"   69 A'                 
 14.879  26.656  26.712  27.002  36.637  68.730 166.096 219.189
 70 A'   28 A"   71 A'   72 A'   73 A'   74 A'   75 A'   76 A'                 

 Occupation and symmetry of molecular orbitals

 Point group: Cs (2 irreducible representations).

                           A'   A"    All 
 ------------------------------------------
 All molecular orbitals:
  - Alpha                  76   28    104 
  - Beta                   76   28    104 
 ------------------------------------------
 Alpha orbitals:
  - Frozen occupied        10   2     12  
  - Active occupied        9    3     12  
  - Active virtual         57   23    80  
  - Frozen virtual         0    0     0   
 ------------------------------------------
 Beta orbitals:
  - Frozen occupied        10   2     12  
  - Active occupied        9    3     12  
  - Active virtual         57   23    80  
  - Frozen virtual         0    0     0   
 ------------------------------------------

 Import integrals:   CPU 0.00 s  wall 0.00 s

 Import integrals:   CPU 14.37 s  wall 4.01 s

 MP2 amplitudes:   CPU 0.09 s  wall 0.08 s

Running a double precision version
           CCSD T amplitudes will be solved using DIIS.

           Start     Size      MaxIter   EConv     TConv     
           3         7         100       1.00e-07  1.00e-05  
 ------------------------------------------------------------------------------
           Energy (a.u.)   Ediff      Tdiff       Comment
 ------------------------------------------------------------------------------
          -954.71568266                           
     1    -954.71048333   5.20e-03   7.44e-01     
     2    -954.73415474   2.37e-02   9.94e-02     
     3    -954.73277854   1.38e-03   4.67e-02     
     4    -954.73547736   2.70e-03   1.90e-02     Switched to DIIS steps.
     5    -954.73649770   1.02e-03   1.27e-02     
     6    -954.73659040   9.27e-05   3.35e-03     
     7    -954.73659293   2.53e-06   1.48e-03     
     8    -954.73659498   2.04e-06   4.09e-04     
     9    -954.73659760   2.63e-06   2.61e-04     
    10    -954.73659770   9.59e-08   7.40e-05     
    11    -954.73659783   1.32e-07   2.79e-05     
    12    -954.73659790   6.71e-08   1.58e-05     
    13    -954.73659784   5.39e-08   5.30e-06     
 ------------------------------------------------------------------------------
          -954.73659784                           CCSD T converged.

End of double precision
 SCF energy                 = -954.07668594
 MP2 energy                 = -954.71568266
 CCSD correlation energy     =   -0.65991190
 CCSD total energy           = -954.73659784

 CCSD  T1^2 = 0.0161  T2^2 = 0.2482  Leading amplitudes:

 Amplitude    Orbitals with energies
  0.0353       4 (A") A                  ->    6 (A") A                   
              -0.5281                          0.0039                     
  0.0353       4 (A") B                  ->    6 (A") B                   
              -0.5281                          0.0039                     
 -0.0258       5 (A") A                  ->    6 (A") A                   
              -0.4360                          0.0039                     
 -0.0258       5 (A") B                  ->    6 (A") B                   
              -0.4360                          0.0039                     

 Amplitude    Orbitals with energies
 -0.1133       5 (A") A      5 (A") B    ->    6 (A") A      6 (A") B     
              -0.4360       -0.4360            0.0039        0.0039       
  0.1133       5 (A") A      5 (A") B    ->    6 (A") B      6 (A") A     
              -0.4360       -0.4360            0.0039        0.0039       
  0.1133       5 (A") B      5 (A") A    ->    6 (A") A      6 (A") B     
              -0.4360       -0.4360            0.0039        0.0039       
 -0.1133       5 (A") B      5 (A") A    ->    6 (A") B      6 (A") A     
              -0.4360       -0.4360            0.0039        0.0039       

 Computing CCSD intemediates for later calculations in double precision
 Finished.

Running a double precision version
           CCSD Lambda amplitudes will be solved using DIIS.
           Start     Size      MaxIter   EConv     LConv     
           3         7         100       1.00e-07  1.00e-05  
 ------------------------------------------------------------------------------
            Enorm      Ldiff       Comment
 ------------------------------------------------------------------------------
     1     6.10e-02   4.09e-02     
     2     1.95e-02   8.14e-03     
     3     9.24e-03   1.55e-03     
     4     4.98e-03   1.54e-03     Switched to DIIS steps.
     5     1.52e-03   1.02e-03     
     6     7.56e-04   2.26e-04     
     7     2.41e-04   7.60e-05     
     8     1.13e-04   7.59e-06     
     9     4.00e-05   3.99e-06     
    10     1.83e-05   1.12e-06     
    11     9.04e-06   5.23e-08     
    12     3.85e-06   1.64e-07     
    13     1.99e-06   1.87e-07     
    14     8.67e-07   1.12e-10     
    15     4.11e-07   1.02e-08     
    16     2.14e-07   2.87e-08     
    17     9.61e-08   1.96e-08     
 ------------------------------------------------------------------------------
                                   CCSD Lambda converged.

 Computing density matrices in double precision...
           Orbital response amplitudes will be solved using DIIS.
           Start     Size      MaxIter   EConv     LConv     
           3         7         100       1.00e-06  1.00e-06  
 ------------------------------------------------------------------------------
            Enorm      Ldiff       Comment
 ------------------------------------------------------------------------------
     1     8.87e-02   9.22e-04     
     2     5.50e-02   2.35e-02     
     3     5.51e-02   1.98e-02     
     4     1.32e-02   1.67e-02     Switched to DIIS steps.
     5     4.24e-03   3.53e-03     
     6     1.07e-03   8.17e-04     
     7     4.23e-04   3.20e-05     
     8     8.64e-05   5.82e-05     
     9     2.33e-05   6.46e-06     
    10     5.36e-06   1.73e-06     
    11     8.46e-07   5.12e-07     
 ------------------------------------------------------------------------------
                                   Orbital response converged.

 Computing density matrices... Done.
 CCSD calculation:   CPU 140.65 s  wall 38.03 s

 Transferring MO TPDM to AO TPDM
 Transferring g2_o1o1o1o1
 Transferring g2_o1o1o1v1
 Transferring g2_o1o1v1v1
 Transferring g2_o1v1o1v1
 Transferring g2_o1v1v1v1
 Transferring g2_v1v1v1v1
 Adding separable TPDM
 Computing TPDM gradient
 --------------------------------------------------------
 2e gradient
  Atom          X               Y               Z
 --------------------------------------------------------
    1         -2.708922       23.711043       -0.000000  
    2         15.209914        2.143076        0.000000  
    3          8.384618      -13.139698       -0.000000  
    4        -20.885611      -12.714422       -0.000000  
 --------------------------------------------------------
 --------------------------------------------------------
 Final gradient
  Atom          X               Y               Z
 --------------------------------------------------------
    1         -2.708922       23.711043       -0.000000  
    2         15.209914        2.143076        0.000000  
    3          8.384618      -13.139698       -0.000000  
    4        -20.885611      -12.714422       -0.000000  
 --------------------------------------------------------
 Analytic gradient from two-electron contribution:   CPU 99.95 s  wall 34.65 s

 Total ccman2 time:   CPU 258.10 s  wall 77.84 s


 --------------------------------------------------------------
             Orbital Energies (a.u.) and Symmetries
 --------------------------------------------------------------

 Alpha MOs, Restricted
 -- Occupied --                  
-104.87  -80.07  -26.35  -15.69  -10.60   -8.07   -8.06   -7.61
  1 A'    2 A'    3 A'    4 A'    5 A'    6 A'    7 A'    8 A'                 
 -5.504  -5.502  -8.064  -5.502  -1.654  -1.184  -1.120  -0.816
  9 A'   10 A'    1 A"    2 A"   11 A'   12 A'   13 A'   14 A'                 
 -0.723  -0.680  -0.530  -0.493  -0.464  -0.717  -0.528  -0.436
 15 A'   16 A'   17 A'   18 A'   19 A'    3 A"    4 A"    5 A"                 
 -- Virtual --                   
  0.048   0.055   0.077   0.109   0.122   0.144   0.176   0.205
 20 A'   21 A'   22 A'   23 A'   24 A'   25 A'   26 A'   27 A'                 
  0.224   0.234   0.284   0.315   0.364   0.383   0.415   0.477
 28 A'   29 A'   30 A'   31 A'   32 A'   33 A'   34 A'   35 A'                 
  0.541   0.566   0.621   0.779   0.868   0.894   0.978   1.091
 36 A'   37 A'   38 A'   39 A'   40 A'   41 A'   42 A'   43 A'                 
  1.125   1.142   1.177   1.268   1.399   1.485   1.591   1.621
 44 A'   45 A'   46 A'   47 A'   48 A'   49 A'   50 A'   51 A'                 
  1.871   1.989   2.263   2.379   2.585   2.638   2.726   2.879
 52 A'   53 A'   54 A'   55 A'   56 A'   57 A'   58 A'   59 A'                 
  4.040   4.195   4.257   4.466   5.349   6.933   7.145   7.497
 60 A'   61 A'   62 A'   63 A'   64 A'   65 A'   66 A'   67 A'                 
 10.335  14.794  14.879  26.712  27.002  36.637  68.730 166.096
 68 A'   69 A'   70 A'   71 A'   72 A'   73 A'   74 A'   75 A'                 
219.189   0.004   0.080   0.143   0.221   0.370   0.383   0.592
 76 A'    6 A"    7 A"    8 A"    9 A"   10 A"   11 A"   12 A"                 
  0.800   0.853   1.036   1.117   1.181   1.570   1.767   2.240
 13 A"   14 A"   15 A"   16 A"   17 A"   18 A"   19 A"   20 A"                 
  2.377   2.591   4.116   4.189   4.402   6.902  14.691  26.656
 21 A"   22 A"   23 A"   24 A"   25 A"   26 A"   27 A"   28 A"                 

 Beta MOs, Restricted
 -- Occupied --                  
-104.87  -80.07  -26.35  -15.69  -10.60   -8.07   -8.06   -7.61
  1 A'    2 A'    3 A'    4 A'    5 A'    6 A'    7 A'    8 A'                 
 -5.504  -5.502  -8.064  -5.502  -1.654  -1.184  -1.120  -0.816
  9 A'   10 A'    1 A"    2 A"   11 A'   12 A'   13 A'   14 A'                 
 -0.723  -0.680  -0.530  -0.493  -0.464  -0.717  -0.528  -0.436
 15 A'   16 A'   17 A'   18 A'   19 A'    3 A"    4 A"    5 A"                 
 -- Virtual --                   
  0.048   0.055   0.077   0.109   0.122   0.144   0.176   0.205
 20 A'   21 A'   22 A'   23 A'   24 A'   25 A'   26 A'   27 A'                 
  0.224   0.234   0.284   0.315   0.364   0.383   0.415   0.477
 28 A'   29 A'   30 A'   31 A'   32 A'   33 A'   34 A'   35 A'                 
  0.541   0.566   0.621   0.779   0.868   0.894   0.978   1.091
 36 A'   37 A'   38 A'   39 A'   40 A'   41 A'   42 A'   43 A'                 
  1.125   1.142   1.177   1.268   1.399   1.485   1.591   1.621
 44 A'   45 A'   46 A'   47 A'   48 A'   49 A'   50 A'   51 A'                 
  1.871   1.989   2.263   2.379   2.585   2.638   2.726   2.879
 52 A'   53 A'   54 A'   55 A'   56 A'   57 A'   58 A'   59 A'                 
  4.040   4.195   4.257   4.466   5.349   6.933   7.145   7.497
 60 A'   61 A'   62 A'   63 A'   64 A'   65 A'   66 A'   67 A'                 
 10.335  14.794  14.879  26.712  27.002  36.637  68.730 166.096
 68 A'   69 A'   70 A'   71 A'   72 A'   73 A'   74 A'   75 A'                 
219.189   0.004   0.080   0.143   0.221   0.370   0.383   0.592
 76 A'    6 A"    7 A"    8 A"    9 A"   10 A"   11 A"   12 A"                 
  0.800   0.853   1.036   1.117   1.181   1.570   1.767   2.240
 13 A"   14 A"   15 A"   16 A"   17 A"   18 A"   19 A"   20 A"                 
  2.377   2.591   4.116   4.189   4.402   6.902  14.691  26.656
 21 A"   22 A"   23 A"   24 A"   25 A"   26 A"   27 A"   28 A"                 
 --------------------------------------------------------------

          Ground-State Mulliken Net Atomic Charges

     Atom                 Charge (a.u.)
  ----------------------------------------
      1 P                     0.341103
      2 N                    -0.170946
      3 F                    -0.050365
      4 Cl                   -0.119792
  ----------------------------------------
  Sum of atomic charges =    -0.000000

 -----------------------------------------------------------------
                    Cartesian Multipole Moments
 -----------------------------------------------------------------
    Charge (ESU x 10^10)
                -0.0000
    Dipole Moment (Debye)
         X       1.3450      Y      -1.5176      Z       0.0000
       Tot       2.0278
    Quadrupole Moments (Debye-Ang)
        XX     -40.5965     XY      -0.4090     YY     -35.9609
        XZ       0.0000     YZ       0.0000     ZZ     -34.9701
    Octopole Moments (Debye-Ang^2)
       XXX       2.2525    XXY       4.8241    XYY       0.5473
       YYY       9.6161    XXZ       0.0000    XYZ       0.0000
       YYZ       0.0000    XZZ      -1.8930    YZZ       2.5843
       ZZZ       0.0000
    Hexadecapole Moments (Debye-Ang^3)
      XXXX    -352.8240   XXXY     -11.8275   XXYY     -84.6923
      XYYY      -8.2865   YYYY    -172.9802   XXXZ       0.0000
      XXYZ       0.0000   XYYZ       0.0000   YYYZ       0.0000
      XXZZ     -63.8570   XYZZ      -4.5492   YYZZ     -35.4514
      XZZZ       0.0000   YZZZ       0.0000   ZZZZ     -39.9431
 -----------------------------------------------------------------
 DrvMan completing analytic gradient of the correlated energy
 Correlated dipole moment
            1
    1   0.5291739
    2  -0.5970601
    3   0.0000000
 Energy read as -954.736597844
 Full Analytical Gradient: (in a.u., or Hartree/Bohr)
             1             2             3             4
    1   -0.00004128    0.00006883   -0.00002409   -0.00000346
    2   -0.00001733    0.00042886   -0.00040537   -0.00000616
    3   -0.00000000    0.00000000    0.00000000    0.00000000
 Gradient time:  CPU 0.77 s  wall 0.81 s
 Geometry Optimization Parameters
   NAtoms,    NIC,     NZ,  NCons,   NDum,   NFix, NCnnct, MaxDiis
        4      14       4       0       0       0       0       0

 Cartesian Hessian Update
 Hessian Updated using BFGS Update


** GEOMETRY OPTIMIZATION IN DELOCALIZED INTERNAL COORDINATES **
   Searching for a Minimum

   Optimization Cycle:   4

                       Coordinates (Angstroms)
     ATOM                X               Y               Z
      1  P        -0.0170108417   -1.0113689596    0.0000000000
      2  N        -1.4531432639   -0.3267214616    0.0000000000
      3  F        -1.5392576294    1.0467708076    0.0000000000
      4  Cl        1.4042496264    0.4771299117    0.0000000000
   Point Group: cs    Number of degrees of freedom:     5


   Energy is   -954.736597844

 Hessian Updated using BFGS Update

  5 Hessian modes will be used to form the next step
  Hessian Eigenvalues:
     0.149380    0.251539    0.283789    0.459761    0.545612

 Minimum Search - Taking Simple RFO Step
 Searching for Lamda that Minimizes Along All modes
 Value Taken    Lamda =   0.00000000
 Step Taken.  Stepsize is  0.001185

                             Maximum     Tolerance    Cnvgd?
         Gradient           0.000269      0.000300     YES
         Displacement       0.000925      0.001200     YES
         Energy change     -0.000006      0.000001      NO


                       Distance Matrix (Angstroms)
             P (  1)   N (  2)   F (  3)
   N (  2)  1.590980
   F (  3)  2.559917  1.376189
   Cl(  4)  2.058060  2.968311  2.998120

 Final energy is   -954.73659784416225     


 ******************************
 **  OPTIMIZATION CONVERGED  **
 ******************************

                       Coordinates (Angstroms)
     ATOM                X               Y               Z
      1  P        -0.0170108417   -1.0113689596    0.0000000000
      2  N        -1.4531432639   -0.3267214616    0.0000000000
      3  F        -1.5392576294    1.0467708076    0.0000000000
      4  Cl        1.4042496264    0.4771299117    0.0000000000

Z-matrix Print:
$molecule
0 1
P 
N  1 1.590980
F  2 1.376189 1 119.076140
Cl 1 2.058060 2 108.187710 3 -0.000000 0
$end


 --------------------------------------------------------------
             Orbital Energies (a.u.) and Symmetries
 --------------------------------------------------------------

 Alpha MOs, Restricted
 -- Occupied --                  
-104.87  -80.07  -26.35  -15.69  -10.60   -8.07   -8.06   -7.61
  1 A'    2 A'    3 A'    4 A'    5 A'    6 A'    7 A'    8 A'                 
 -5.504  -5.502  -8.064  -5.502  -1.654  -1.184  -1.120  -0.816
  9 A'   10 A'    1 A"    2 A"   11 A'   12 A'   13 A'   14 A'                 
 -0.723  -0.680  -0.530  -0.493  -0.464  -0.717  -0.528  -0.436
 15 A'   16 A'   17 A'   18 A'   19 A'    3 A"    4 A"    5 A"                 
 -- Virtual --                   
  0.048   0.055   0.077   0.109   0.122   0.144   0.176   0.205
 20 A'   21 A'   22 A'   23 A'   24 A'   25 A'   26 A'   27 A'                 
  0.224   0.234   0.284   0.315   0.364   0.383   0.415   0.477
 28 A'   29 A'   30 A'   31 A'   32 A'   33 A'   34 A'   35 A'                 
  0.541   0.566   0.621   0.779   0.868   0.894   0.978   1.091
 36 A'   37 A'   38 A'   39 A'   40 A'   41 A'   42 A'   43 A'                 
  1.125   1.142   1.177   1.268   1.399   1.485   1.591   1.621
 44 A'   45 A'   46 A'   47 A'   48 A'   49 A'   50 A'   51 A'                 
  1.871   1.989   2.263   2.379   2.585   2.638   2.726   2.879
 52 A'   53 A'   54 A'   55 A'   56 A'   57 A'   58 A'   59 A'                 
  4.040   4.195   4.257   4.466   5.349   6.933   7.145   7.497
 60 A'   61 A'   62 A'   63 A'   64 A'   65 A'   66 A'   67 A'                 
 10.335  14.794  14.879  26.712  27.002  36.637  68.730 166.096
 68 A'   69 A'   70 A'   71 A'   72 A'   73 A'   74 A'   75 A'                 
219.189   0.004   0.080   0.143   0.221   0.370   0.383   0.592
 76 A'    6 A"    7 A"    8 A"    9 A"   10 A"   11 A"   12 A"                 
  0.800   0.853   1.036   1.117   1.181   1.570   1.767   2.240
 13 A"   14 A"   15 A"   16 A"   17 A"   18 A"   19 A"   20 A"                 
  2.377   2.591   4.116   4.189   4.402   6.902  14.691  26.656
 21 A"   22 A"   23 A"   24 A"   25 A"   26 A"   27 A"   28 A"                 

 Beta MOs, Restricted
 -- Occupied --                  
-104.87  -80.07  -26.35  -15.69  -10.60   -8.07   -8.06   -7.61
  1 A'    2 A'    3 A'    4 A'    5 A'    6 A'    7 A'    8 A'                 
 -5.504  -5.502  -8.064  -5.502  -1.654  -1.184  -1.120  -0.816
  9 A'   10 A'    1 A"    2 A"   11 A'   12 A'   13 A'   14 A'                 
 -0.723  -0.680  -0.530  -0.493  -0.464  -0.717  -0.528  -0.436
 15 A'   16 A'   17 A'   18 A'   19 A'    3 A"    4 A"    5 A"                 
 -- Virtual --                   
  0.048   0.055   0.077   0.109   0.122   0.144   0.176   0.205
 20 A'   21 A'   22 A'   23 A'   24 A'   25 A'   26 A'   27 A'                 
  0.224   0.234   0.284   0.315   0.364   0.383   0.415   0.477
 28 A'   29 A'   30 A'   31 A'   32 A'   33 A'   34 A'   35 A'                 
  0.541   0.566   0.621   0.779   0.868   0.894   0.978   1.091
 36 A'   37 A'   38 A'   39 A'   40 A'   41 A'   42 A'   43 A'                 
  1.125   1.142   1.177   1.268   1.399   1.485   1.591   1.621
 44 A'   45 A'   46 A'   47 A'   48 A'   49 A'   50 A'   51 A'                 
  1.871   1.989   2.263   2.379   2.585   2.638   2.726   2.879
 52 A'   53 A'   54 A'   55 A'   56 A'   57 A'   58 A'   59 A'                 
  4.040   4.195   4.257   4.466   5.349   6.933   7.145   7.497
 60 A'   61 A'   62 A'   63 A'   64 A'   65 A'   66 A'   67 A'                 
 10.335  14.794  14.879  26.712  27.002  36.637  68.730 166.096
 68 A'   69 A'   70 A'   71 A'   72 A'   73 A'   74 A'   75 A'                 
219.189   0.004   0.080   0.143   0.221   0.370   0.383   0.592
 76 A'    6 A"    7 A"    8 A"    9 A"   10 A"   11 A"   12 A"                 
  0.800   0.853   1.036   1.117   1.181   1.570   1.767   2.240
 13 A"   14 A"   15 A"   16 A"   17 A"   18 A"   19 A"   20 A"                 
  2.377   2.591   4.116   4.189   4.402   6.902  14.691  26.656
 21 A"   22 A"   23 A"   24 A"   25 A"   26 A"   27 A"   28 A"                 
 --------------------------------------------------------------

          Ground-State Mulliken Net Atomic Charges

     Atom                 Charge (a.u.)
  ----------------------------------------
      1 P                     0.341103
      2 N                    -0.170946
      3 F                    -0.050365
      4 Cl                   -0.119792
  ----------------------------------------
  Sum of atomic charges =    -0.000000

 -----------------------------------------------------------------
                    Cartesian Multipole Moments
 -----------------------------------------------------------------
    Charge (ESU x 10^10)
                -0.0000
    Dipole Moment (Debye)
         X       1.3450      Y      -1.5176      Z       0.0000
       Tot       2.0278
    Quadrupole Moments (Debye-Ang)
        XX     -40.5965     XY      -0.4090     YY     -35.9609
        XZ       0.0000     YZ       0.0000     ZZ     -34.9701
    Octopole Moments (Debye-Ang^2)
       XXX       2.2525    XXY       4.8241    XYY       0.5473
       YYY       9.6161    XXZ       0.0000    XYZ       0.0000
       YYZ       0.0000    XZZ      -1.8930    YZZ       2.5843
       ZZZ       0.0000
    Hexadecapole Moments (Debye-Ang^3)
      XXXX    -352.8240   XXXY     -11.8275   XXYY     -84.6923
      XYYY      -8.2865   YYYY    -172.9802   XXXZ       0.0000
      XXYZ       0.0000   XYYZ       0.0000   YYYZ       0.0000
      XXZZ     -63.8570   XYZZ      -4.5492   YYZZ     -35.4514
      XZZZ       0.0000   YZZZ       0.0000   ZZZZ     -39.9431
 -----------------------------------------------------------------
Archival summary:
1\1\garfield\OPT\ProcedureUnspecified\BasisUnspecified\l1111\taweetha\ThuNov2902:59:482018ThuNov2902:59:482018\0\\#,OPT,ProcedureUnspecified,BasisUnspecified,\\0,1\P\N,1,1.59098\F,2,1.37619,1,119.076\Cl,1,2.05806,2,108.188,3,-0,0\\HF=-954.076686\\@

 Total job time:  350.39s(wall), 1077.11s(cpu) 
 Thu Nov 29 02:59:48 2018

        *************************************************************
        *                                                           *
        *  Thank you very much for using Q-Chem.  Have a nice day.  *
        *                                                           *
        *************************************************************
