# Supplementary material for: Geometric and energetic data from ab initio calculations of haloethene, haloimine, halomethylenephosphine, haloiminophosphine, halodiazene, halodiphosphene and halocyclopropane
Source: Data Brief. 2019 Nov 2;27:104738. doi: 10.1016/j.dib.2019.104738 (PMC6861602; doi:10.1016/j.dib.2019.104738)
Supplement: Multimedia component 7 [file mmc7.zip › NP/CCSD/FENPEBr.out]

Q-Chem Developer Version!
                  Welcome to Q-Chem
     A Quantum Leap Into The Future Of Chemistry


 Q-Chem 5.1, Q-Chem, Inc., Pleasanton, CA (2018)

 Yihan Shao,  Zhengting Gan,  E. Epifanovsky,  A. T. B. Gilbert,  M. Wormit,  
 J. Kussmann,  A. W. Lange,  A. Behn,  Jia Deng,  Xintian Feng,  D. Ghosh,  
 M. Goldey,  P. R. Horn,  L. D. Jacobson,  I. Kaliman,  T. Kus,  A. Landau,  
 Jie Liu,  E. I. Proynov,  R. M. Richard,  R. P. Steele,  E. J. Sundstrom,  
 H. L. Woodcock III,  P. M. Zimmerman,  D. Zuev,  B. Albrecht,  E. Alguire,  
 S. A. Baeppler,  D. Barton,  Z. Benda,  Y. A. Bernard,  E. J. Berquist,  
 K. B. Bravaya,  H. Burton,  D. Casanova,  Chun-Min Chang,  Yunqing Chen,  
 A. Chien,  K. D. Closser,  M. P. Coons,  S. Coriani,  S. Dasgupta,  
 A. L. Dempwolff,  M. Diedenhofen,  Hainam Do,  R. G. Edgar,  Po-Tung Fang,  
 S. Faraji,  S. Fatehi,  Qingguo Feng,  K. D. Fenk,  J. Fosso-Tande,  
 Qinghui Ge,  A. Ghysels,  G. Gidofalvi,  J. Gomes,  J. Gonthier,  A. Gunina,  
 D. Hait,  M. W. D. Hanson-Heine,  P. H. P. Harbach,  A. W. Hauser,  
 J. E. Herr,  E. G. Hohenstein,  Z. C. Holden,  Kerwin Hui,  B. C. Huynh,  
 T.-C. Jagau,  Hyunjun Ji,  B. Kaduk,  K. Khistyaev,  Jaehoon Kim,  
 P. Klunzinger,  K. Koh,  D. Kosenkov,  L. Koulias,  T. Kowalczyk,  
 C. M. Krauter,  A. Kunitsa,  Ka Un Lao,  A. Laurent,  K. V. Lawler,  
 Joonho Lee,  D. Lefrancois,  S. Lehtola,  D. S. Levine,  Yi-Pei Li,  
 You-Sheng Lin,  Fenglai Liu,  E. Livshits,  A. Luenser,  P. Manohar,  
 E. Mansoor,  S. F. Manzer,  Shan-Ping Mao,  Yuezhi Mao,  N. Mardirossian,  
 A. V. Marenich,  T. Markovich,  L. A. Martinez-Martinez,  S. A. Maurer,  
 N. J. Mayhall,  S. C. McKenzie,  J.-M. Mewes,  A. F. Morrison,  
 J. W. Mullinax,  K. Nanda,  T. S. Nguyen-Beck,  R. Olivares-Amaya,  
 J. A. Parkhill,  T. M. Perrine,  F. Plasser,  P. Pokhilko,  S. Prager,  
 A. Prociuk,  E. Ramos,  D. R. Rehn,  F. Rob,  M. Schneider,  N. Sergueev,  
 S. M. Sharada,  S. Sharma,  D. W. Small,  T. Stauch,  T. Stein,  
 Yu-Chuan Su,  A. J. W. Thom,  A. Tkatchenko,  T. Tsuchimochi,  N. M. Tubman,  
 L. Vogt,  M. L. Vidal,  O. Vydrov,  M. A. Watson,  J. Wenzel,  
 M. de Wergifosse,  T. A. Wesolowski,  A. White,  J. Witte,  A. Yamada,  
 Jun Yang,  K. Yao,  S. Yeganeh,  S. R. Yost,  Zhi-Qiang You,  A. Zech,  
 Igor Ying Zhang,  Xing Zhang,  Yan Zhao,  Ying Zhu,  B. R. Brooks,  
 G. K. L. Chan,  C. J. Cramer,  M. S. Gordon,  W. J. Hehre,  A. Klamt,  
 M. W. Schmidt,  C. D. Sherrill,  D. G. Truhlar,  A. Aspuru-Guzik,  R. Baer,  
 A. T. Bell,  N. A. Besley,  Jeng-Da Chai,  A. E. DePrince, III,  
 R. A. DiStasio Jr.,  A. Dreuw,  B. D. Dunietz,  T. R. Furlani,  
 Chao-Ping Hsu,  Yousung Jung,  Jing Kong,  D. S. Lambrecht,  WanZhen Liang,  
 C. Ochsenfeld,  V. A. Rassolov,  L. V. Slipchenko,  J. E. Subotnik,  
 T. Van Voorhis,  J. M. Herbert,  A. I. Krylov,  P. M. W. Gill,  M. Head-Gordon

 Contributors to earlier versions of Q-Chem not listed above: 
 R. D. Adamson,  B. Austin,  J. Baker,  G. J. O. Beran,  K. Brandhorst,  
 S. T. Brown,  E. F. C. Byrd,  A. K. Chakraborty,  C.-L. Cheng,  
 Siu Hung Chien,  D. M. Chipman,  D. L. Crittenden,  H. Dachsel,  
 R. J. Doerksen,  A. D. Dutoi,  L. Fusti-Molnar,  W. A. Goddard III,  
 A. Golubeva-Zadorozhnaya,  S. R. Gwaltney,  G. Hawkins,  A. Heyden,  
 S. Hirata,  G. Kedziora,  F. J. Keil,  C. Kelley,  Jihan Kim,  R. A. King,  
 R. Z. Khaliullin,  P. P. Korambath,  W. Kurlancheek,  A. M. Lee,  M. S. Lee,  
 S. V. Levchenko,  Ching Yeh Lin,  D. Liotard,  R. C. Lochan,  I. Lotan,  
 P. E. Maslen,  N. Nair,  D. P. O'Neill,  D. Neuhauser,  E. Neuscamman,  
 C. M. Oana,  R. Olson,  B. Peters,  R. Peverati,  P. A. Pieniazek,  
 Y. M. Rhee,  J. Ritchie,  M. A. Rohrdanz,  E. Rosta,  N. J. Russ,  
 H. F. Schaefer III,  N. E. Schultz,  N. Shenvi,  A. C. Simmonett,  A. Sodt,  
 D. Stuck,  K. S. Thanthiriwatte,  V. Vanovschi,  Tao Wang,  A. Warshel,  
 C. F. Williams,  Q. Wu,  X. Xu,  W. Zhang

 Please cite Q-Chem as follows:
 Y. Shao et al., Mol. Phys. 113, 184-215 (2015)
 DOI: 10.1080/00268976.2014.952696

 Q-Chem 5.1.2 for Intel X86 EM64T Linux

 Parts of Q-Chem use Armadillo 8.300.2 (Tropical Shenanigans).
 http://arma.sourceforge.net/

 Q-Chem begins on Thu Nov 29 02:22:28 2018  

Host: 
0

     Scratch files written to /scratch/taweetham/qchem7786//
Input Ideriv = 1
Curr. Ideriv = -1
Max.  Ideriv = 1

Checking the input file for inconsistencies... 	...done.

--------------------------------------------------------------
User input:
--------------------------------------------------------------
F=Br_E.out
$molecule
0 1
Br
P  1 2.233093
N  2 1.613814 1 98.018871
F  3 1.427036 2 106.154271 1 -180.000000 0
$end

$rem
   JOB_TYPE	OPTIMIZATION
   BASIS	6-311++G**
   METHOD	ccsd
   MEM_TOTAL	31000
   N_FROZEN_CORE      FC
$end


--------------------------------------------------------------
 ----------------------------------------------------------------
             Standard Nuclear Orientation (Angstroms)
    I     Atom           X                Y                Z
 ----------------------------------------------------------------
    1      Br      1.3551122055    -0.1252864066    -0.0000000000
    2      P      -0.6999337500     0.7484930091     0.0000000000
    3      N      -1.5323995383    -0.6340395720     0.0000000000
    4      F      -2.9114582414    -0.2671215447    -0.0000000000
 ----------------------------------------------------------------
 Molecular Point Group                 Cs    NOp =  2
 Largest Abelian Subgroup              Cs    NOp =  2
 Nuclear Repulsion Energy =   294.8228991195 hartrees
 There are       33 alpha and       33 beta electrons
 Requested basis set is 6-311++G(d,p)
 There are 44 shells and 122 basis functions
 Total memory of 31000MB is distributed as follows: 
   QALLOC including MEM_STATIC uses 192MB
   MEM_STATIC is set to 192MB
   CCMAN JOB total memory use is  30808MB
 Warning: actual memory use might exceed 31000MB

 Total QAlloc Memory Limit    192 MB
 Mega-Array Size       188 MB
 MEM_STATIC part       192 MB
 A cutoff of  1.0D-14 yielded    875 shell pairs
 There are      6992 function pairs (      7702 Cartesian)

 -------------------------------------------------------
 OpenMP Integral Computing Module                       
 Release: version 1.0, May 2013, Q-Chem Inc. Pittsburgh 
 -------------------------------------------------------
 Integral Job Info:
 Integral job number is                      11
 Integral operator is                         1
 short-range coefficients                     0
 long-range coefficients              100000000
 Omega coefficients                           0
 if combine SR and LR in K                    0
 Integral screening is                        0
 Integral computing path is                   2
 max size of driver memory is            800000
 size of driver memory is                593474
 size of scratch memory is             29623520
 max col of scratch BK array               1296
 max len of scratch array in speh3          155
 max len of scratch index in speh4           18
 max int batch size is                      520
 min int batch size is                       52
 fixed nKL is                                45
 max L of basis functions is                  2
 order of int derivative is                   0
 number of shells is                         44
 number of basis is                         128
 number of cartesian basis is               128
 number of contracted shell pairs           875
 number of primitive shell pairs           2502
 maxK2 (contraction) of shell pair           36
 max number of K2 of shell pair               1
 max number of CS2 of shell pair             77
 max number of PS2 of shell pair            192
 mem total for path MDJ                  515894
 -------------------------------------------------------
 Smallest overlap matrix eigenvalue = 1.41E-03

 Scale SEOQF with 1.000000e-01/1.000000e-01/1.000000e-01

 Standard Electronic Orientation quadrupole field applied
 Nucleus-field energy     =     0.0000000068 hartrees
 Guess from superposition of atomic densities
 Warning:  Energy on first SCF cycle will be non-variational
 SAD guess density has 66.000000 electrons

 -----------------------------------------------------------------------
  General SCF calculation program by
  Eric Jon Sundstrom, Paul Horn, Yuezhi Mao, Dmitri Zuev, Alec White,
  David Stuck, Shaama M.S., Shane Yost, Joonho Lee, David Small,
  Daniel Levine, Susi Lehtola, Hugh Burton, Evgeny Epifanovsky
 -----------------------------------------------------------------------
 Hartree-Fock
 using 4 threads for integral computing
 -------------------------------------------------------
 OpenMP Integral computing Module                
 Release: version 2.0, May 2017, Q-Chem Inc. Pleasanton 
 -------------------------------------------------------
 A restricted SCF calculation will be
 performed using DIIS
 SCF converges when DIIS error is below 1.0e-08
 ---------------------------------------
  Cycle       Energy         DIIS error
 ---------------------------------------
    1   -3067.1433366557      4.27e-02  
    2   -3066.8668523387      5.79e-03  
    3   -3066.9182499126      3.30e-03  
    4   -3066.9334816035      7.54e-04  
    5   -3066.9346919697      3.07e-04  
    6   -3066.9349940826      1.22e-04  
    7   -3066.9350574762      5.07e-05  
    8   -3066.9350762746      2.99e-05  
    9   -3066.9350812723      9.34e-06  
   10   -3066.9350819810      4.33e-06  
   11   -3066.9350820713      1.70e-06  
   12   -3066.9350820963      4.59e-07  
   13   -3066.9350820980      1.26e-07  
   14   -3066.9350820981      4.64e-08  
   15   -3066.9350820982      1.69e-08  
   16   -3066.9350820982      3.91e-09  Convergence criterion met
 ---------------------------------------
 SCF time:   CPU 9.68s  wall 3.00s 
 SCF   energy in the final basis set =    -3066.9350820982
 Total energy in the final basis set =    -3066.9350820982


 ------------------------------------------------------------------------------

   CCMAN2: suite of methods based on coupled cluster
           and equation of motion theories.

   Components:
   * libvmm-1.3-trunk
     by Evgeny Epifanovsky, Ilya Kaliman.
   * libtensor-2.5-trunk
     by Evgeny Epifanovsky, Michael Wormit, Dmitry Zuev, Sam Manzer, 
        Ilya Kaliman.
   * libcc-2.5-trunk
     by Evgeny Epifanovsky, Arik Landau, Tomasz Kus, Kirill Khistyaev, 
        Dmitry Zuev, Prashant Manohar, Xintian Feng, Anna Krylov, 
        Matthew Goldey, Alec White, Thomas Jagau, Kaushik Nanda, 
        Anastasia Gunina, Alexander Kunitsa, Joonho Lee.

   CCMAN original authors:
   Anna I. Krylov, C. David Sherrill, Steven R. Gwaltney,
   Edward F. C. Byrd (2000)
   Sergey V. Levchenko, Lyudmila V. Slipchenko, Tao Wang,
   Ana-Maria C. Cristian (2003)
   Piotr A. Pieniazek, C. Melania Oana, Evgeny Epifanovsky (2007)
   Prashant Manohar (2009)

 ------------------------------------------------------------------------------


 Allocating and initializing 30808MB of RAM...
 Calculation will run on 4 cores.


 Alpha MOs, Restricted
 -- Occupied --                  
-490.06  -80.08  -65.19  -58.55  -58.55  -58.55  -26.34  -15.70
  1 A'    2 A'    3 A'    4 A'    1 A"    5 A'    6 A'    7 A'                 
 -9.873  -7.614  -7.486  -7.478  -7.478  -5.506  -5.505  -5.505
  8 A'    9 A'   10 A'    2 A"   11 A'   12 A'   13 A'    3 A"                 
 -3.225  -3.222  -3.221  -3.213  -3.213  -1.629  -1.168  -1.045
 14 A'    4 A"   15 A'    5 A"   16 A'   17 A'   18 A'   19 A'                 
 -0.798  -0.702  -0.702  -0.649  -0.534  -0.496  -0.469  -0.437
 20 A'   21 A'    6 A"   22 A'   23 A'    7 A"   24 A'   25 A'                 
 -0.420
  8 A"                                                                         
 -- Virtual --                   
 -0.009   0.038   0.056   0.075   0.081   0.098   0.112   0.120
  9 A"   26 A'   27 A'   28 A'   10 A"   29 A'   30 A'   31 A'                 
  0.123   0.165   0.178   0.204   0.209   0.217   0.275   0.313
 11 A"   32 A'   33 A'   34 A'   35 A'   12 A"   36 A'   37 A'                 
  0.357   0.362   0.377   0.379   0.416   0.473   0.521   0.558
 38 A'   13 A"   39 A'   14 A"   40 A'   41 A'   42 A'   15 A"                 
  0.575   0.592   0.658   0.702   0.734   0.756   0.785   0.808
 43 A'   44 A'   16 A"   45 A'   46 A'   17 A"   47 A'   48 A'                 
  0.828   0.852   0.942   0.982   1.001   1.039   1.120   1.224
 49 A'   18 A"   50 A'   19 A"   51 A'   20 A"   52 A'   53 A'                 
  1.301   1.390   1.559   1.600   1.641   1.756   1.841   1.941
 54 A'   55 A'   21 A"   56 A'   57 A'   22 A"   58 A'   59 A'                 
  2.244   2.264   2.292   2.298   2.345   2.382   2.437   2.599
 23 A"   60 A'   24 A"   61 A'   62 A'   25 A"   63 A'   64 A'                 
  2.865   4.008   4.137   4.200   4.207   4.236   4.354   4.433
 65 A'   66 A'   26 A"   27 A"   67 A'   68 A'   28 A"   69 A'                 
  4.520   4.528   4.536   4.591   4.749   5.248   6.908   6.943
 29 A"   70 A'   30 A"   71 A'   72 A'   73 A'   31 A"   74 A'                 
  7.089   7.176   7.463   8.189   8.201   8.271  14.690  14.792
 75 A'   76 A'   77 A'   32 A"   78 A'   79 A'   33 A"   80 A'                 
 14.853  36.630  49.448  68.752 166.076 293.872 293.883 293.967
 81 A'   82 A'   83 A'   84 A'   85 A'   34 A"   86 A'   87 A'                 
*******
 88 A'                                                                         

 Beta MOs, Restricted
 -- Occupied --                  
-490.06  -80.08  -65.19  -58.55  -58.55  -58.55  -26.34  -15.70
  1 A'    2 A'    3 A'    4 A'    1 A"    5 A'    6 A'    7 A'                 
 -9.873  -7.614  -7.486  -7.478  -7.478  -5.506  -5.505  -5.505
  8 A'    9 A'   10 A'    2 A"   11 A'   12 A'   13 A'    3 A"                 
 -3.225  -3.222  -3.221  -3.213  -3.213  -1.629  -1.168  -1.045
 14 A'    4 A"   15 A'    5 A"   16 A'   17 A'   18 A'   19 A'                 
 -0.798  -0.702  -0.702  -0.649  -0.534  -0.496  -0.469  -0.437
 20 A'   21 A'    6 A"   22 A'   23 A'    7 A"   24 A'   25 A'                 
 -0.420
  8 A"                                                                         
 -- Virtual --                   
 -0.009   0.038   0.056   0.075   0.081   0.098   0.112   0.120
  9 A"   26 A'   27 A'   28 A'   10 A"   29 A'   30 A'   31 A'                 
  0.123   0.165   0.178   0.204   0.209   0.217   0.275   0.313
 11 A"   32 A'   33 A'   34 A'   35 A'   12 A"   36 A'   37 A'                 
  0.357   0.362   0.377   0.379   0.416   0.473   0.521   0.558
 38 A'   13 A"   39 A'   14 A"   40 A'   41 A'   42 A'   15 A"                 
  0.575   0.592   0.658   0.702   0.734   0.756   0.785   0.808
 43 A'   44 A'   16 A"   45 A'   46 A'   17 A"   47 A'   48 A'                 
  0.828   0.852   0.942   0.982   1.001   1.039   1.120   1.224
 49 A'   18 A"   50 A'   19 A"   51 A'   20 A"   52 A'   53 A'                 
  1.301   1.390   1.559   1.600   1.641   1.756   1.841   1.941
 54 A'   55 A'   21 A"   56 A'   57 A'   22 A"   58 A'   59 A'                 
  2.244   2.264   2.292   2.298   2.345   2.382   2.437   2.599
 23 A"   60 A'   24 A"   61 A'   62 A'   25 A"   63 A'   64 A'                 
  2.865   4.008   4.137   4.200   4.207   4.236   4.354   4.433
 65 A'   66 A'   26 A"   27 A"   67 A'   68 A'   28 A"   69 A'                 
  4.520   4.528   4.536   4.591   4.749   5.248   6.908   6.943
 29 A"   70 A'   30 A"   71 A'   72 A'   73 A'   31 A"   74 A'                 
  7.089   7.176   7.463   8.189   8.201   8.271  14.690  14.792
 75 A'   76 A'   77 A'   32 A"   78 A'   79 A'   33 A"   80 A'                 
 14.853  36.630  49.448  68.752 166.076 293.872 293.883 293.967
 81 A'   82 A'   83 A'   84 A'   85 A'   34 A"   86 A'   87 A'                 
*******
 88 A'                                                                         

 Occupation and symmetry of molecular orbitals

 Point group: Cs (2 irreducible representations).

                           A'   A"    All 
 ------------------------------------------
 All molecular orbitals:
  - Alpha                  88   34    122 
  - Beta                   88   34    122 
 ------------------------------------------
 Alpha orbitals:
  - Frozen occupied        13   3     16  
  - Active occupied        12   5     17  
  - Active virtual         63   26    89  
  - Frozen virtual         0    0     0   
 ------------------------------------------
 Beta orbitals:
  - Frozen occupied        13   3     16  
  - Active occupied        12   5     17  
  - Active virtual         63   26    89  
  - Frozen virtual         0    0     0   
 ------------------------------------------

 Import integrals:   CPU 0.00 s  wall 0.00 s

 Import integrals:   CPU 28.84 s  wall 7.82 s

 MP2 amplitudes:   CPU 0.11 s  wall 0.09 s

Running a double precision version
           CCSD T amplitudes will be solved using DIIS.

           Start     Size      MaxIter   EConv     TConv     
           3         7         100       1.00e-07  1.00e-05  
 ------------------------------------------------------------------------------
           Energy (a.u.)   Ediff      Tdiff       Comment
 ------------------------------------------------------------------------------
         -3067.71783192                           
     1   -3067.69407854   2.38e-02   7.85e-01     
     2   -3067.72166736   2.76e-02   1.04e-01     
     3   -3067.71954963   2.12e-03   4.89e-02     
     4   -3067.72249973   2.95e-03   1.87e-02     Switched to DIIS steps.
     5   -3067.72353403   1.03e-03   1.32e-02     
     6   -3067.72362235   8.83e-05   3.88e-03     
     7   -3067.72361802   4.33e-06   1.52e-03     
     8   -3067.72362106   3.04e-06   4.27e-04     
     9   -3067.72362337   2.31e-06   2.76e-04     
    10   -3067.72362249   8.73e-07   9.57e-05     
    11   -3067.72362302   5.23e-07   3.50e-05     
    12   -3067.72362304   2.09e-08   1.94e-05     
    13   -3067.72362298   5.39e-08   5.78e-06     
 ------------------------------------------------------------------------------
         -3067.72362298                           CCSD T converged.

End of double precision
 SCF energy                 = -3066.93508210
 MP2 energy                 = -3067.71783192
 CCSD correlation energy     =    -0.78854089
 CCSD total energy           = -3067.72362298

 CCSD  T1^2 = 0.0160  T2^2 = 0.2703  Leading amplitudes:

 Amplitude    Orbitals with energies
 -0.0401       7 (A") A                  ->    9 (A") A                   
              -0.4957                         -0.0093                     
 -0.0401       7 (A") B                  ->    9 (A") B                   
              -0.4957                         -0.0093                     
  0.0237       8 (A") A                  ->    9 (A") A                   
              -0.4198                         -0.0093                     
  0.0237       8 (A") B                  ->    9 (A") B                   
              -0.4198                         -0.0093                     

 Amplitude    Orbitals with energies
 -0.0922       8 (A") A      8 (A") B    ->    9 (A") A      9 (A") B     
              -0.4198       -0.4198           -0.0093       -0.0093       
  0.0922       8 (A") A      8 (A") B    ->    9 (A") B      9 (A") A     
              -0.4198       -0.4198           -0.0093       -0.0093       
  0.0922       8 (A") B      8 (A") A    ->    9 (A") A      9 (A") B     
              -0.4198       -0.4198           -0.0093       -0.0093       
 -0.0922       8 (A") B      8 (A") A    ->    9 (A") B      9 (A") A     
              -0.4198       -0.4198           -0.0093       -0.0093       

 Computing CCSD intemediates for later calculations in double precision
 Finished.

Running a double precision version
           CCSD Lambda amplitudes will be solved using DIIS.
           Start     Size      MaxIter   EConv     LConv     
           3         7         100       1.00e-07  1.00e-05  
 ------------------------------------------------------------------------------
            Enorm      Ldiff       Comment
 ------------------------------------------------------------------------------
     1     6.47e-02   4.32e-02     
     2     2.01e-02   8.08e-03     
     3     9.37e-03   1.67e-03     
     4     5.11e-03   1.56e-03     Switched to DIIS steps.
     5     1.63e-03   1.03e-03     
     6     8.01e-04   2.57e-04     
     7     2.74e-04   8.59e-05     
     8     1.26e-04   9.89e-06     
     9     4.55e-05   4.56e-06     
    10     1.95e-05   1.56e-06     
    11     9.20e-06   4.23e-09     
    12     3.58e-06   1.67e-07     
    13     1.83e-06   2.31e-07     
    14     7.82e-07   6.66e-08     
    15     3.34e-07   2.28e-08     
    16     1.80e-07   2.10e-09     
    17     7.52e-08   9.53e-09     
 ------------------------------------------------------------------------------
                                   CCSD Lambda converged.

 Computing density matrices in double precision...
           Orbital response amplitudes will be solved using DIIS.
           Start     Size      MaxIter   EConv     LConv     
           3         7         100       1.00e-06  1.00e-06  
 ------------------------------------------------------------------------------
            Enorm      Ldiff       Comment
 ------------------------------------------------------------------------------
     1     1.21e-01   6.34e-03     
     2     1.24e-01   1.94e-03     
     3     1.67e-01   3.49e-02     
     4     2.53e-02   6.85e-02     Switched to DIIS steps.
     5     8.46e-03   9.50e-03     
     6     1.22e-03   6.23e-04     
     7     6.99e-04   6.01e-05     
     8     2.11e-04   1.34e-04     
     9     8.31e-05   2.54e-05     
    10     2.45e-05   1.46e-05     
    11     5.56e-06   3.79e-07     
    12     3.85e-06   1.22e-06     
    13     5.57e-07   5.92e-07     
 ------------------------------------------------------------------------------
                                   Orbital response converged.

 Computing density matrices... Done.
 CCSD calculation:   CPU 399.55 s  wall 104.99 s

 Transferring MO TPDM to AO TPDM
 Transferring g2_o1o1o1o1
 Transferring g2_o1o1o1v1
 Transferring g2_o1o1v1v1
 Transferring g2_o1v1o1v1
 Transferring g2_o1v1v1v1
 Transferring g2_v1v1v1v1
 Adding separable TPDM
 Computing TPDM gradient
 --------------------------------------------------------
 2e gradient
  Atom          X               Y               Z
 --------------------------------------------------------
    1        -41.227160       10.353631        0.000000  
    2         16.643458      -26.526537       -0.000000  
    3          8.029555       15.315705       -0.000000  
    4         16.554147        0.857202        0.000000  
 --------------------------------------------------------
 --------------------------------------------------------
 Final gradient
  Atom          X               Y               Z
 --------------------------------------------------------
    1        -41.227160       10.353631        0.000000  
    2         16.643458      -26.526537       -0.000000  
    3          8.029555       15.315705       -0.000000  
    4         16.554147        0.857202        0.000000  
 --------------------------------------------------------
 Analytic gradient from two-electron contribution:   CPU 194.41 s  wall 68.89 s

 Total ccman2 time:   CPU 625.83 s  wall 182.78 s


 --------------------------------------------------------------
             Orbital Energies (a.u.) and Symmetries
 --------------------------------------------------------------

 Alpha MOs, Restricted
 -- Occupied --                  
-490.06  -80.08  -65.19  -58.55  -58.55  -26.34  -15.70   -9.87
  1 A'    2 A'    3 A'    4 A'    5 A'    6 A'    7 A'    8 A'                 
 -7.614  -7.486  -7.478  -5.506  -5.505 -58.551  -7.478  -5.505
  9 A'   10 A'   11 A'   12 A'   13 A'    1 A"    2 A"    3 A"                 
 -3.225  -3.221  -3.213  -1.629  -1.168  -1.045  -0.798  -0.702
 14 A'   15 A'   16 A'   17 A'   18 A'   19 A'   20 A'   21 A'                 
 -0.649  -0.534  -0.469  -0.437  -3.222  -3.213  -0.702  -0.496
 22 A'   23 A'   24 A'   25 A'    4 A"    5 A"    6 A"    7 A"                 
 -0.420
  8 A"                                                                         
 -- Virtual --                   
  0.038   0.056   0.075   0.098   0.112   0.120   0.165   0.178
 26 A'   27 A'   28 A'   29 A'   30 A'   31 A'   32 A'   33 A'                 
  0.204   0.209   0.275   0.313   0.357   0.377   0.416   0.473
 34 A'   35 A'   36 A'   37 A'   38 A'   39 A'   40 A'   41 A'                 
  0.521   0.575   0.592   0.702   0.734   0.785   0.808   0.828
 42 A'   43 A'   44 A'   45 A'   46 A'   47 A'   48 A'   49 A'                 
  0.942   1.001   1.120   1.224   1.301   1.390   1.600   1.641
 50 A'   51 A'   52 A'   53 A'   54 A'   55 A'   56 A'   57 A'                 
  1.841   1.941   2.264   2.298   2.345   2.437   2.599   2.865
 58 A'   59 A'   60 A'   61 A'   62 A'   63 A'   64 A'   65 A'                 
  4.008   4.207   4.236   4.433   4.528   4.591   4.749   5.248
 66 A'   67 A'   68 A'   69 A'   70 A'   71 A'   72 A'   73 A'                 
  6.943   7.089   7.176   7.463   8.201   8.271  14.792  14.853
 74 A'   75 A'   76 A'   77 A'   78 A'   79 A'   80 A'   81 A'                 
 36.630  49.448  68.752 166.076 293.883 293.9671028.388  -0.009
 82 A'   83 A'   84 A'   85 A'   86 A'   87 A'   88 A'    9 A"                 
  0.081   0.123   0.217   0.362   0.379   0.558   0.658   0.756
 10 A"   11 A"   12 A"   13 A"   14 A"   15 A"   16 A"   17 A"                 
  0.852   0.982   1.039   1.559   1.756   2.244   2.292   2.382
 18 A"   19 A"   20 A"   21 A"   22 A"   23 A"   24 A"   25 A"                 
  4.137   4.200   4.354   4.520   4.536   6.908   8.189  14.690
 26 A"   27 A"   28 A"   29 A"   30 A"   31 A"   32 A"   33 A"                 
293.872
 34 A"                                                                         

 Beta MOs, Restricted
 -- Occupied --                  
-490.06  -80.08  -65.19  -58.55  -58.55  -26.34  -15.70   -9.87
  1 A'    2 A'    3 A'    4 A'    5 A'    6 A'    7 A'    8 A'                 
 -7.614  -7.486  -7.478  -5.506  -5.505 -58.551  -7.478  -5.505
  9 A'   10 A'   11 A'   12 A'   13 A'    1 A"    2 A"    3 A"                 
 -3.225  -3.221  -3.213  -1.629  -1.168  -1.045  -0.798  -0.702
 14 A'   15 A'   16 A'   17 A'   18 A'   19 A'   20 A'   21 A'                 
 -0.649  -0.534  -0.469  -0.437  -3.222  -3.213  -0.702  -0.496
 22 A'   23 A'   24 A'   25 A'    4 A"    5 A"    6 A"    7 A"                 
 -0.420
  8 A"                                                                         
 -- Virtual --                   
  0.038   0.056   0.075   0.098   0.112   0.120   0.165   0.178
 26 A'   27 A'   28 A'   29 A'   30 A'   31 A'   32 A'   33 A'                 
  0.204   0.209   0.275   0.313   0.357   0.377   0.416   0.473
 34 A'   35 A'   36 A'   37 A'   38 A'   39 A'   40 A'   41 A'                 
  0.521   0.575   0.592   0.702   0.734   0.785   0.808   0.828
 42 A'   43 A'   44 A'   45 A'   46 A'   47 A'   48 A'   49 A'                 
  0.942   1.001   1.120   1.224   1.301   1.390   1.600   1.641
 50 A'   51 A'   52 A'   53 A'   54 A'   55 A'   56 A'   57 A'                 
  1.841   1.941   2.264   2.298   2.345   2.437   2.599   2.865
 58 A'   59 A'   60 A'   61 A'   62 A'   63 A'   64 A'   65 A'                 
  4.008   4.207   4.236   4.433   4.528   4.591   4.749   5.248
 66 A'   67 A'   68 A'   69 A'   70 A'   71 A'   72 A'   73 A'                 
  6.943   7.089   7.176   7.463   8.201   8.271  14.792  14.853
 74 A'   75 A'   76 A'   77 A'   78 A'   79 A'   80 A'   81 A'                 
 36.630  49.448  68.752 166.076 293.883 293.9671028.388  -0.009
 82 A'   83 A'   84 A'   85 A'   86 A'   87 A'   88 A'    9 A"                 
  0.081   0.123   0.217   0.362   0.379   0.558   0.658   0.756
 10 A"   11 A"   12 A"   13 A"   14 A"   15 A"   16 A"   17 A"                 
  0.852   0.982   1.039   1.559   1.756   2.244   2.292   2.382
 18 A"   19 A"   20 A"   21 A"   22 A"   23 A"   24 A"   25 A"                 
  4.137   4.200   4.354   4.520   4.536   6.908   8.189  14.690
 26 A"   27 A"   28 A"   29 A"   30 A"   31 A"   32 A"   33 A"                 
293.872
 34 A"                                                                         
 --------------------------------------------------------------

          Ground-State Mulliken Net Atomic Charges

     Atom                 Charge (a.u.)
  ----------------------------------------
      1 Br                   -0.170539
      2 P                     0.433749
      3 N                    -0.213214
      4 F                    -0.049996
  ----------------------------------------
  Sum of atomic charges =    -0.000000

 -----------------------------------------------------------------
                    Cartesian Multipole Moments
 -----------------------------------------------------------------
    Charge (ESU x 10^10)
                 0.0000
    Dipole Moment (Debye)
         X       1.0450      Y       2.0269      Z       0.0000
       Tot       2.2804
    Quadrupole Moments (Debye-Ang)
        XX     -46.5388     XY      -2.9129     YY     -42.7146
        XZ      -0.0000     YZ       0.0000     ZZ     -40.9837
    Octopole Moments (Debye-Ang^2)
       XXX      41.2266    XXY      -0.0939    XYY       8.8405
       YYY      -4.1240    XXZ       0.0000    XYZ       0.0000
       YYZ      -0.0000    XZZ       5.5736    YZZ      -1.1167
       ZZZ      -0.0000
    Hexadecapole Moments (Debye-Ang^3)
      XXXX    -655.4074   XXXY     -14.1425   XXYY    -123.7952
      XYYY      -1.3383   YYYY    -115.4745   XXXZ      -0.0000
      XXYZ      -0.0000   XYYZ      -0.0000   YYYZ       0.0000
      XXZZ    -112.0348   XYZZ      -0.4530   YYZZ     -26.4329
      XZZZ      -0.0000   YZZZ       0.0000   ZZZZ     -48.1313
 -----------------------------------------------------------------
 DrvMan completing analytic gradient of the correlated energy
 Correlated dipole moment
            1
    1   0.4111214
    2   0.7974529
    3   0.0000000
 Energy read as -3067.723622983
 Full Analytical Gradient: (in a.u., or Hartree/Bohr)
             1             2             3             4
    1    0.00408225   -0.00117599    0.00560945   -0.00851572
    2   -0.00075823    0.00114032   -0.00142149    0.00103940
    3   -0.00000000    0.00000000   -0.00000000    0.00000000
 Gradient time:  CPU 0.74 s  wall 0.77 s
 Geometry Optimization Parameters
   NAtoms,    NIC,     NZ,  NCons,   NDum,   NFix, NCnnct, MaxDiis
        4      14       4       0       0       0       0       0


** GEOMETRY OPTIMIZATION IN DELOCALIZED INTERNAL COORDINATES **
   Searching for a Minimum

   Optimization Cycle:   1

                       Coordinates (Angstroms)
     ATOM                X               Y               Z
      1  Br        1.3551122055   -0.1252864066    0.0000000000
      2  P        -0.6999337500    0.7484930091    0.0000000000
      3  N        -1.5323995383   -0.6340395720    0.0000000000
      4  F        -2.9114582414   -0.2671215447    0.0000000000
   Point Group: cs    Number of degrees of freedom:     5


   Energy is  -3067.723622983


 Attempting to Generate Delocalized Internal Coordinates

  5 Hessian modes will be used to form the next step
  Hessian Eigenvalues:
     0.174005    0.250000    0.250000    0.414181    0.486366

 Minimum Search - Taking Simple RFO Step
 Searching for Lamda that Minimizes Along All modes
 Value Taken    Lamda =  -0.00037408
 Step Taken.  Stepsize is  0.036977

                             Maximum     Tolerance    Cnvgd?
         Gradient           0.007405      0.000300      NO
         Displacement       0.026809      0.001200      NO
         Energy change     *********      0.000001      NO


 New Cartesian Coordinates Obtained by Inverse Iteration

 Displacement from previous Coordinates is:  0.060155
 ----------------------------------------------------------------
             Standard Nuclear Orientation (Angstroms)
    I     Atom           X                Y                Z
 ----------------------------------------------------------------
    1      Br      1.3328479696    -0.1296562979     0.0000000000
    2      P      -0.7051676669     0.7526194231     0.0000000000
    3      N      -1.5246478004    -0.6353440809     0.0000000000
    4      F      -2.8917118266    -0.2655735585     0.0000000000
 ----------------------------------------------------------------
 Molecular Point Group                 Cs    NOp =  2
 Largest Abelian Subgroup              Cs    NOp =  2
 Nuclear Repulsion Energy =   296.8443183134 hartrees
 There are       33 alpha and       33 beta electrons
 Applying Cartesian multipole field
    Component          Value
    ---------          -----
     (2,0,0)        1.00000E-11
     (0,2,0)        2.00000E-11
     (0,0,2)       -3.00000E-11
 Nucleus-field energy     =     0.0000000067 hartrees
 Requested basis set is 6-311++G(d,p)
 There are 44 shells and 122 basis functions
 A cutoff of  1.0D-14 yielded    876 shell pairs
 There are      6997 function pairs (      7708 Cartesian)
 Smallest overlap matrix eigenvalue = 1.37E-03
 Guess MOs from SCF MO coefficient file

 -----------------------------------------------------------------------
  General SCF calculation program by
  Eric Jon Sundstrom, Paul Horn, Yuezhi Mao, Dmitri Zuev, Alec White,
  David Stuck, Shaama M.S., Shane Yost, Joonho Lee, David Small,
  Daniel Levine, Susi Lehtola, Hugh Burton, Evgeny Epifanovsky
 -----------------------------------------------------------------------
 Hartree-Fock
 using 4 threads for integral computing
 -------------------------------------------------------
 OpenMP Integral computing Module                
 Release: version 2.0, May 2017, Q-Chem Inc. Pleasanton 
 -------------------------------------------------------
 A restricted SCF calculation will be
 performed using DIIS
 SCF converges when DIIS error is below 1.0e-08
 ---------------------------------------
  Cycle       Energy         DIIS error
 ---------------------------------------
    1   -3066.9358141703      2.38e-04  
    2   -3066.9359334098      5.71e-05  
    3   -3066.9359473850      2.71e-05  
    4   -3066.9359498411      1.27e-05  
    5   -3066.9359505805      5.55e-06  
    6   -3066.9359507319      1.64e-06  
    7   -3066.9359507478      6.51e-07  
    8   -3066.9359507502      3.55e-07  
    9   -3066.9359507508      1.51e-07  
   10   -3066.9359507510      5.23e-08  
   11   -3066.9359507511      2.00e-08  
   12   -3066.9359507511      7.75e-09  Convergence criterion met
 ---------------------------------------
 SCF time:   CPU 7.30s  wall 2.00s 
 SCF   energy in the final basis set =    -3066.9359507511
 Total energy in the final basis set =    -3066.9359507511


 ------------------------------------------------------------------------------

   CCMAN2: suite of methods based on coupled cluster
           and equation of motion theories.

   Components:
   * libvmm-1.3-trunk
     by Evgeny Epifanovsky, Ilya Kaliman.
   * libtensor-2.5-trunk
     by Evgeny Epifanovsky, Michael Wormit, Dmitry Zuev, Sam Manzer, 
        Ilya Kaliman.
   * libcc-2.5-trunk
     by Evgeny Epifanovsky, Arik Landau, Tomasz Kus, Kirill Khistyaev, 
        Dmitry Zuev, Prashant Manohar, Xintian Feng, Anna Krylov, 
        Matthew Goldey, Alec White, Thomas Jagau, Kaushik Nanda, 
        Anastasia Gunina, Alexander Kunitsa, Joonho Lee.

   CCMAN original authors:
   Anna I. Krylov, C. David Sherrill, Steven R. Gwaltney,
   Edward F. C. Byrd (2000)
   Sergey V. Levchenko, Lyudmila V. Slipchenko, Tao Wang,
   Ana-Maria C. Cristian (2003)
   Piotr A. Pieniazek, C. Melania Oana, Evgeny Epifanovsky (2007)
   Prashant Manohar (2009)

 ------------------------------------------------------------------------------


 Allocating and initializing 30808MB of RAM...
 Calculation will run on 4 cores.


 Alpha MOs, Restricted
 -- Occupied --                  
-490.06  -80.07  -65.19  -58.55  -58.55  -58.55  -26.34  -15.70
  1 A'    2 A'    3 A'    4 A'    1 A"    5 A'    6 A'    7 A'                 
 -9.872  -7.612  -7.485  -7.478  -7.477  -5.504  -5.503  -5.503
  8 A'    9 A'   10 A'    2 A"   11 A'   12 A'   13 A'    3 A"                 
 -3.224  -3.221  -3.221  -3.212  -3.212  -1.634  -1.168  -1.045
 14 A'    4 A"   15 A'    5 A"   16 A'   17 A'   18 A'   19 A'                 
 -0.800  -0.705  -0.705  -0.650  -0.533  -0.496  -0.469  -0.437
 20 A'    6 A"   21 A'   22 A'   23 A'    7 A"   24 A'   25 A'                 
 -0.418
  8 A"                                                                         
 -- Virtual --                   
 -0.008   0.040   0.056   0.075   0.081   0.099   0.112   0.121
  9 A"   26 A'   27 A'   28 A'   10 A"   29 A'   30 A'   31 A'                 
  0.123   0.168   0.180   0.204   0.209   0.217   0.276   0.314
 11 A"   32 A'   33 A'   34 A'   35 A'   12 A"   36 A'   37 A'                 
  0.358   0.362   0.378   0.379   0.417   0.473   0.521   0.559
 38 A'   13 A"   39 A'   14 A"   40 A'   41 A'   42 A'   15 A"                 
  0.574   0.593   0.656   0.702   0.735   0.756   0.786   0.810
 43 A'   44 A'   16 A"   45 A'   46 A'   17 A"   47 A'   48 A'                 
  0.832   0.853   0.943   0.986   1.004   1.040   1.122   1.228
 49 A'   18 A"   50 A'   19 A"   51 A'   20 A"   52 A'   53 A'                 
  1.308   1.389   1.559   1.603   1.638   1.757   1.843   1.942
 54 A'   55 A'   21 A"   56 A'   57 A'   22 A"   58 A'   59 A'                 
  2.243   2.271   2.293   2.300   2.346   2.384   2.437   2.603
 23 A"   60 A'   24 A"   61 A'   62 A'   25 A"   63 A'   64 A'                 
  2.869   4.015   4.134   4.198   4.206   4.234   4.365   4.445
 65 A'   66 A'   26 A"   27 A"   67 A'   68 A'   28 A"   69 A'                 
  4.521   4.529   4.538   4.597   4.754   5.271   6.908   6.944
 29 A"   70 A'   30 A"   71 A'   72 A'   73 A'   31 A"   74 A'                 
  7.104   7.179   7.467   8.189   8.203   8.273  14.692  14.795
 75 A'   76 A'   77 A'   32 A"   78 A'   79 A'   33 A"   80 A'                 
 14.857  36.633  49.451  68.752 166.081 293.874 293.885 293.970
 81 A'   82 A'   83 A'   84 A'   85 A'   34 A"   86 A'   87 A'                 
*******
 88 A'                                                                         

 Beta MOs, Restricted
 -- Occupied --                  
-490.06  -80.07  -65.19  -58.55  -58.55  -58.55  -26.34  -15.70
  1 A'    2 A'    3 A'    4 A'    1 A"    5 A'    6 A'    7 A'                 
 -9.872  -7.612  -7.485  -7.478  -7.477  -5.504  -5.503  -5.503
  8 A'    9 A'   10 A'    2 A"   11 A'   12 A'   13 A'    3 A"                 
 -3.224  -3.221  -3.221  -3.212  -3.212  -1.634  -1.168  -1.045
 14 A'    4 A"   15 A'    5 A"   16 A'   17 A'   18 A'   19 A'                 
 -0.800  -0.705  -0.705  -0.650  -0.533  -0.496  -0.469  -0.437
 20 A'    6 A"   21 A'   22 A'   23 A'    7 A"   24 A'   25 A'                 
 -0.418
  8 A"                                                                         
 -- Virtual --                   
 -0.008   0.040   0.056   0.075   0.081   0.099   0.112   0.121
  9 A"   26 A'   27 A'   28 A'   10 A"   29 A'   30 A'   31 A'                 
  0.123   0.168   0.180   0.204   0.209   0.217   0.276   0.314
 11 A"   32 A'   33 A'   34 A'   35 A'   12 A"   36 A'   37 A'                 
  0.358   0.362   0.378   0.379   0.417   0.473   0.521   0.559
 38 A'   13 A"   39 A'   14 A"   40 A'   41 A'   42 A'   15 A"                 
  0.574   0.593   0.656   0.702   0.735   0.756   0.786   0.810
 43 A'   44 A'   16 A"   45 A'   46 A'   17 A"   47 A'   48 A'                 
  0.832   0.853   0.943   0.986   1.004   1.040   1.122   1.228
 49 A'   18 A"   50 A'   19 A"   51 A'   20 A"   52 A'   53 A'                 
  1.308   1.389   1.559   1.603   1.638   1.757   1.843   1.942
 54 A'   55 A'   21 A"   56 A'   57 A'   22 A"   58 A'   59 A'                 
  2.243   2.271   2.293   2.300   2.346   2.384   2.437   2.603
 23 A"   60 A'   24 A"   61 A'   62 A'   25 A"   63 A'   64 A'                 
  2.869   4.015   4.134   4.198   4.206   4.234   4.365   4.445
 65 A'   66 A'   26 A"   27 A"   67 A'   68 A'   28 A"   69 A'                 
  4.521   4.529   4.538   4.597   4.754   5.271   6.908   6.944
 29 A"   70 A'   30 A"   71 A'   72 A'   73 A'   31 A"   74 A'                 
  7.104   7.179   7.467   8.189   8.203   8.273  14.692  14.795
 75 A'   76 A'   77 A'   32 A"   78 A'   79 A'   33 A"   80 A'                 
 14.857  36.633  49.451  68.752 166.081 293.874 293.885 293.970
 81 A'   82 A'   83 A'   84 A'   85 A'   34 A"   86 A'   87 A'                 
*******
 88 A'                                                                         

 Occupation and symmetry of molecular orbitals

 Point group: Cs (2 irreducible representations).

                           A'   A"    All 
 ------------------------------------------
 All molecular orbitals:
  - Alpha                  88   34    122 
  - Beta                   88   34    122 
 ------------------------------------------
 Alpha orbitals:
  - Frozen occupied        13   3     16  
  - Active occupied        12   5     17  
  - Active virtual         63   26    89  
  - Frozen virtual         0    0     0   
 ------------------------------------------
 Beta orbitals:
  - Frozen occupied        13   3     16  
  - Active occupied        12   5     17  
  - Active virtual         63   26    89  
  - Frozen virtual         0    0     0   
 ------------------------------------------

 Import integrals:   CPU 0.00 s  wall 0.00 s

 Import integrals:   CPU 30.48 s  wall 9.06 s

 MP2 amplitudes:   CPU 0.11 s  wall 0.09 s

Running a double precision version
           CCSD T amplitudes will be solved using DIIS.

           Start     Size      MaxIter   EConv     TConv     
           3         7         100       1.00e-07  1.00e-05  
 ------------------------------------------------------------------------------
           Energy (a.u.)   Ediff      Tdiff       Comment
 ------------------------------------------------------------------------------
         -3067.71800961                           
     1   -3067.69454807   2.35e-02   7.84e-01     
     2   -3067.72182353   2.73e-02   1.03e-01     
     3   -3067.71978982   2.03e-03   4.85e-02     
     4   -3067.72268476   2.89e-03   1.83e-02     Switched to DIIS steps.
     5   -3067.72370055   1.02e-03   1.31e-02     
     6   -3067.72378503   8.45e-05   3.79e-03     
     7   -3067.72378000   5.02e-06   1.50e-03     
     8   -3067.72378299   2.99e-06   4.19e-04     
     9   -3067.72378513   2.14e-06   2.75e-04     
    10   -3067.72378428   8.51e-07   9.48e-05     
    11   -3067.72378478   5.03e-07   3.41e-05     
    12   -3067.72378480   1.60e-08   1.89e-05     
    13   -3067.72378474   5.42e-08   5.56e-06     
 ------------------------------------------------------------------------------
         -3067.72378474                           CCSD T converged.

End of double precision
 SCF energy                 = -3066.93595075
 MP2 energy                 = -3067.71800961
 CCSD correlation energy     =    -0.78783399
 CCSD total energy           = -3067.72378474

 CCSD  T1^2 = 0.0158  T2^2 = 0.2689  Leading amplitudes:

 Amplitude    Orbitals with energies
 -0.0395       7 (A") A                  ->    9 (A") A                   
              -0.4960                         -0.0083                     
 -0.0395       7 (A") B                  ->    9 (A") B                   
              -0.4960                         -0.0083                     
  0.0241       8 (A") A                  ->    9 (A") A                   
              -0.4177                         -0.0083                     
  0.0241       8 (A") B                  ->    9 (A") B                   
              -0.4177                         -0.0083                     

 Amplitude    Orbitals with energies
 -0.0933       8 (A") A      8 (A") B    ->    9 (A") A      9 (A") B     
              -0.4177       -0.4177           -0.0083       -0.0083       
  0.0933       8 (A") A      8 (A") B    ->    9 (A") B      9 (A") A     
              -0.4177       -0.4177           -0.0083       -0.0083       
  0.0933       8 (A") B      8 (A") A    ->    9 (A") A      9 (A") B     
              -0.4177       -0.4177           -0.0083       -0.0083       
 -0.0933       8 (A") B      8 (A") A    ->    9 (A") B      9 (A") A     
              -0.4177       -0.4177           -0.0083       -0.0083       

 Computing CCSD intemediates for later calculations in double precision
 Finished.

Running a double precision version
           CCSD Lambda amplitudes will be solved using DIIS.
           Start     Size      MaxIter   EConv     LConv     
           3         7         100       1.00e-07  1.00e-05  
 ------------------------------------------------------------------------------
            Enorm      Ldiff       Comment
 ------------------------------------------------------------------------------
     1     6.41e-02   4.28e-02     
     2     1.98e-02   7.97e-03     
     3     9.24e-03   1.66e-03     
     4     5.04e-03   1.53e-03     Switched to DIIS steps.
     5     1.61e-03   1.01e-03     
     6     7.90e-04   2.53e-04     
     7     2.69e-04   8.49e-05     
     8     1.24e-04   9.65e-06     
     9     4.49e-05   4.37e-06     
    10     1.94e-05   1.43e-06     
    11     9.17e-06   4.97e-08     
    12     3.59e-06   1.94e-07     
    13     1.83e-06   2.36e-07     
    14     7.76e-07   6.54e-08     
    15     3.34e-07   2.18e-08     
    16     1.81e-07   4.04e-09     
    17     7.74e-08   1.04e-08     
 ------------------------------------------------------------------------------
                                   CCSD Lambda converged.

 Computing density matrices in double precision...
           Orbital response amplitudes will be solved using DIIS.
           Start     Size      MaxIter   EConv     LConv     
           3         7         100       1.00e-06  1.00e-06  
 ------------------------------------------------------------------------------
            Enorm      Ldiff       Comment
 ------------------------------------------------------------------------------
     1     1.20e-01   5.76e-03     
     2     1.22e-01   2.77e-03     
     3     1.61e-01   3.29e-02     
     4     2.49e-02   6.53e-02     Switched to DIIS steps.
     5     8.30e-03   9.44e-03     
     6     1.21e-03   6.56e-04     
     7     6.89e-04   5.65e-05     
     8     2.07e-04   1.29e-04     
     9     8.03e-05   2.30e-05     
    10     2.34e-05   1.41e-05     
    11     5.20e-06   3.03e-07     
    12     3.50e-06   1.13e-06     
    13     5.25e-07   5.49e-07     
 ------------------------------------------------------------------------------
                                   Orbital response converged.

 Computing density matrices... Done.
 CCSD calculation:   CPU 399.50 s  wall 104.82 s

 Transferring MO TPDM to AO TPDM
 Transferring g2_o1o1o1o1
 Transferring g2_o1o1o1v1
 Transferring g2_o1o1v1v1
 Transferring g2_o1v1o1v1
 Transferring g2_o1v1v1v1
 Transferring g2_v1v1v1v1
 Adding separable TPDM
 Computing TPDM gradient
 --------------------------------------------------------
 2e gradient
  Atom          X               Y               Z
 --------------------------------------------------------
    1        -41.609483       10.669750       -0.000000  
    2         16.942285      -27.056499        0.000000  
    3          8.023548       15.535060       -0.000000  
    4         16.643650        0.851690       -0.000000  
 --------------------------------------------------------
 --------------------------------------------------------
 Final gradient
  Atom          X               Y               Z
 --------------------------------------------------------
    1        -41.609483       10.669750       -0.000000  
    2         16.942285      -27.056499        0.000000  
    3          8.023548       15.535060       -0.000000  
    4         16.643650        0.851690       -0.000000  
 --------------------------------------------------------
 Analytic gradient from two-electron contribution:   CPU 185.91 s  wall 60.34 s

 Total ccman2 time:   CPU 619.31 s  wall 175.46 s


 --------------------------------------------------------------
             Orbital Energies (a.u.) and Symmetries
 --------------------------------------------------------------

 Alpha MOs, Restricted
 -- Occupied --                  
-490.06  -80.07  -65.19  -58.55  -58.55  -26.34  -15.70   -9.87
  1 A'    2 A'    3 A'    4 A'    5 A'    6 A'    7 A'    8 A'                 
 -7.612  -7.485  -7.477  -5.504  -5.503 -58.551  -7.478  -5.503
  9 A'   10 A'   11 A'   12 A'   13 A'    1 A"    2 A"    3 A"                 
 -3.224  -3.221  -3.212  -1.634  -1.168  -1.045  -0.800  -0.705
 14 A'   15 A'   16 A'   17 A'   18 A'   19 A'   20 A'   21 A'                 
 -0.650  -0.533  -0.469  -0.437  -3.221  -3.212  -0.705  -0.496
 22 A'   23 A'   24 A'   25 A'    4 A"    5 A"    6 A"    7 A"                 
 -0.418
  8 A"                                                                         
 -- Virtual --                   
  0.040   0.056   0.075   0.099   0.112   0.121   0.168   0.180
 26 A'   27 A'   28 A'   29 A'   30 A'   31 A'   32 A'   33 A'                 
  0.204   0.209   0.276   0.314   0.358   0.378   0.417   0.473
 34 A'   35 A'   36 A'   37 A'   38 A'   39 A'   40 A'   41 A'                 
  0.521   0.574   0.593   0.702   0.735   0.786   0.810   0.832
 42 A'   43 A'   44 A'   45 A'   46 A'   47 A'   48 A'   49 A'                 
  0.943   1.004   1.122   1.228   1.308   1.389   1.603   1.638
 50 A'   51 A'   52 A'   53 A'   54 A'   55 A'   56 A'   57 A'                 
  1.843   1.942   2.271   2.300   2.346   2.437   2.603   2.869
 58 A'   59 A'   60 A'   61 A'   62 A'   63 A'   64 A'   65 A'                 
  4.015   4.206   4.234   4.445   4.529   4.597   4.754   5.271
 66 A'   67 A'   68 A'   69 A'   70 A'   71 A'   72 A'   73 A'                 
  6.944   7.104   7.179   7.467   8.203   8.273  14.795  14.857
 74 A'   75 A'   76 A'   77 A'   78 A'   79 A'   80 A'   81 A'                 
 36.633  49.451  68.752 166.081 293.885 293.9701028.391  -0.008
 82 A'   83 A'   84 A'   85 A'   86 A'   87 A'   88 A'    9 A"                 
  0.081   0.123   0.217   0.362   0.379   0.559   0.656   0.756
 10 A"   11 A"   12 A"   13 A"   14 A"   15 A"   16 A"   17 A"                 
  0.853   0.986   1.040   1.559   1.757   2.243   2.293   2.384
 18 A"   19 A"   20 A"   21 A"   22 A"   23 A"   24 A"   25 A"                 
  4.134   4.198   4.365   4.521   4.538   6.908   8.189  14.692
 26 A"   27 A"   28 A"   29 A"   30 A"   31 A"   32 A"   33 A"                 
293.874
 34 A"                                                                         

 Beta MOs, Restricted
 -- Occupied --                  
-490.06  -80.07  -65.19  -58.55  -58.55  -26.34  -15.70   -9.87
  1 A'    2 A'    3 A'    4 A'    5 A'    6 A'    7 A'    8 A'                 
 -7.612  -7.485  -7.477  -5.504  -5.503 -58.551  -7.478  -5.503
  9 A'   10 A'   11 A'   12 A'   13 A'    1 A"    2 A"    3 A"                 
 -3.224  -3.221  -3.212  -1.634  -1.168  -1.045  -0.800  -0.705
 14 A'   15 A'   16 A'   17 A'   18 A'   19 A'   20 A'   21 A'                 
 -0.650  -0.533  -0.469  -0.437  -3.221  -3.212  -0.705  -0.496
 22 A'   23 A'   24 A'   25 A'    4 A"    5 A"    6 A"    7 A"                 
 -0.418
  8 A"                                                                         
 -- Virtual --                   
  0.040   0.056   0.075   0.099   0.112   0.121   0.168   0.180
 26 A'   27 A'   28 A'   29 A'   30 A'   31 A'   32 A'   33 A'                 
  0.204   0.209   0.276   0.314   0.358   0.378   0.417   0.473
 34 A'   35 A'   36 A'   37 A'   38 A'   39 A'   40 A'   41 A'                 
  0.521   0.574   0.593   0.702   0.735   0.786   0.810   0.832
 42 A'   43 A'   44 A'   45 A'   46 A'   47 A'   48 A'   49 A'                 
  0.943   1.004   1.122   1.228   1.308   1.389   1.603   1.638
 50 A'   51 A'   52 A'   53 A'   54 A'   55 A'   56 A'   57 A'                 
  1.843   1.942   2.271   2.300   2.346   2.437   2.603   2.869
 58 A'   59 A'   60 A'   61 A'   62 A'   63 A'   64 A'   65 A'                 
  4.015   4.206   4.234   4.445   4.529   4.597   4.754   5.271
 66 A'   67 A'   68 A'   69 A'   70 A'   71 A'   72 A'   73 A'                 
  6.944   7.104   7.179   7.467   8.203   8.273  14.795  14.857
 74 A'   75 A'   76 A'   77 A'   78 A'   79 A'   80 A'   81 A'                 
 36.633  49.451  68.752 166.081 293.885 293.9701028.391  -0.008
 82 A'   83 A'   84 A'   85 A'   86 A'   87 A'   88 A'    9 A"                 
  0.081   0.123   0.217   0.362   0.379   0.559   0.656   0.756
 10 A"   11 A"   12 A"   13 A"   14 A"   15 A"   16 A"   17 A"                 
  0.853   0.986   1.040   1.559   1.757   2.243   2.293   2.384
 18 A"   19 A"   20 A"   21 A"   22 A"   23 A"   24 A"   25 A"                 
  4.134   4.198   4.365   4.521   4.538   6.908   8.189  14.692
 26 A"   27 A"   28 A"   29 A"   30 A"   31 A"   32 A"   33 A"                 
293.874
 34 A"                                                                         
 --------------------------------------------------------------

          Ground-State Mulliken Net Atomic Charges

     Atom                 Charge (a.u.)
  ----------------------------------------
      1 Br                   -0.172506
      2 P                     0.434684
      3 N                    -0.216497
      4 F                    -0.045680
  ----------------------------------------
  Sum of atomic charges =     0.000000

 -----------------------------------------------------------------
                    Cartesian Multipole Moments
 -----------------------------------------------------------------
    Charge (ESU x 10^10)
                 0.0000
    Dipole Moment (Debye)
         X       1.0056      Y       2.0256      Z      -0.0000
       Tot       2.2615
    Quadrupole Moments (Debye-Ang)
        XX     -46.3893     XY      -2.8952     YY     -42.6536
        XZ      -0.0000     YZ       0.0000     ZZ     -40.9509
    Octopole Moments (Debye-Ang^2)
       XXX      41.5052    XXY      -0.1895    XYY       9.1764
       YYY      -4.0470    XXZ      -0.0000    XYZ      -0.0000
       YYZ      -0.0000    XZZ       5.8753    YZZ      -1.0927
       ZZZ      -0.0000
    Hexadecapole Moments (Debye-Ang^3)
      XXXX    -644.0574   XXXY     -13.2682   XXYY    -121.9366
      XYYY      -0.6379   YYYY    -115.9616   XXXZ      -0.0000
      XXYZ       0.0000   XYYZ       0.0000   YYYZ      -0.0000
      XXZZ    -110.1463   XYZZ      -0.2304   YYZZ     -26.5007
      XZZZ      -0.0000   YZZZ      -0.0000   ZZZZ     -48.0546
 -----------------------------------------------------------------
 DrvMan completing analytic gradient of the correlated energy
 Correlated dipole moment
            1
    1   0.3956482
    2   0.7969197
    3  -0.0000000
 Energy read as -3067.723784744
 Full Analytical Gradient: (in a.u., or Hartree/Bohr)
             1             2             3             4
    1   -0.00015519   -0.00203324    0.00291950   -0.00073107
    2   -0.00054528    0.00028499   -0.00109019    0.00135049
    3    0.00000000   -0.00000000    0.00000000    0.00000000
 Gradient time:  CPU 0.78 s  wall 0.83 s
 Geometry Optimization Parameters
   NAtoms,    NIC,     NZ,  NCons,   NDum,   NFix, NCnnct, MaxDiis
        4      14       4       0       0       0       0       0

 Cartesian Hessian Update
 Hessian Updated using BFGS Update


** GEOMETRY OPTIMIZATION IN DELOCALIZED INTERNAL COORDINATES **
   Searching for a Minimum

   Optimization Cycle:   2

                       Coordinates (Angstroms)
     ATOM                X               Y               Z
      1  Br        1.3328479696   -0.1296562979    0.0000000000
      2  P        -0.7051676669    0.7526194231    0.0000000000
      3  N        -1.5246478004   -0.6353440809    0.0000000000
      4  F        -2.8917118266   -0.2655735585    0.0000000000
   Point Group: cs    Number of degrees of freedom:     5


   Energy is  -3067.723784744

 Hessian Updated using BFGS Update

  5 Hessian modes will be used to form the next step
  Hessian Eigenvalues:
     0.158659    0.248893    0.322741    0.383406    0.515504

 Minimum Search - Taking Simple RFO Step
 Searching for Lamda that Minimizes Along All modes
 Value Taken    Lamda =  -0.00004956
 Step Taken.  Stepsize is  0.012467

                             Maximum     Tolerance    Cnvgd?
         Gradient           0.003245      0.000300      NO
         Displacement       0.007966      0.001200      NO
         Energy change     -0.000162      0.000001      NO


 New Cartesian Coordinates Obtained by Inverse Iteration

 Displacement from previous Coordinates is:  0.016029
 ----------------------------------------------------------------
             Standard Nuclear Orientation (Angstroms)
    I     Atom           X                Y                Z
 ----------------------------------------------------------------
    1      Br      1.3362075970    -0.1284101884     0.0000000000
    2      P      -0.7011193255     0.7514363741     0.0000000000
    3      N      -1.5289077802    -0.6328010820     0.0000000000
    4      F      -2.8948598156    -0.2681796178     0.0000000000
 ----------------------------------------------------------------
 Molecular Point Group                 Cs    NOp =  2
 Largest Abelian Subgroup              Cs    NOp =  2
 Nuclear Repulsion Energy =   296.6914124733 hartrees
 There are       33 alpha and       33 beta electrons
 Applying Cartesian multipole field
    Component          Value
    ---------          -----
     (2,0,0)        1.00000E-11
     (0,2,0)        2.00000E-11
     (0,0,2)       -3.00000E-11
 Nucleus-field energy     =     0.0000000067 hartrees
 Requested basis set is 6-311++G(d,p)
 There are 44 shells and 122 basis functions
 A cutoff of  1.0D-14 yielded    876 shell pairs
 There are      6997 function pairs (      7708 Cartesian)
 Smallest overlap matrix eigenvalue = 1.38E-03
 Guess MOs from SCF MO coefficient file

 -----------------------------------------------------------------------
  General SCF calculation program by
  Eric Jon Sundstrom, Paul Horn, Yuezhi Mao, Dmitri Zuev, Alec White,
  David Stuck, Shaama M.S., Shane Yost, Joonho Lee, David Small,
  Daniel Levine, Susi Lehtola, Hugh Burton, Evgeny Epifanovsky
 -----------------------------------------------------------------------
 Hartree-Fock
 using 4 threads for integral computing
 -------------------------------------------------------
 OpenMP Integral computing Module                
 Release: version 2.0, May 2017, Q-Chem Inc. Pleasanton 
 -------------------------------------------------------
 A restricted SCF calculation will be
 performed using DIIS
 SCF converges when DIIS error is below 1.0e-08
 ---------------------------------------
  Cycle       Energy         DIIS error
 ---------------------------------------
    1   -3066.9360456577      9.28e-05  
    2   -3066.9360694384      2.69e-05  
    3   -3066.9360725326      1.25e-05  
    4   -3066.9360729579      5.98e-06  
    5   -3066.9360730998      1.67e-06  
    6   -3066.9360731127      7.93e-07  
    7   -3066.9360731146      1.96e-07  
    8   -3066.9360731149      7.50e-08  
    9   -3066.9360731149      3.93e-08  
   10   -3066.9360731149      1.72e-08  
   11   -3066.9360731149      5.98e-09  Convergence criterion met
 ---------------------------------------
 SCF time:   CPU 6.69s  wall 2.00s 
 SCF   energy in the final basis set =    -3066.9360731149
 Total energy in the final basis set =    -3066.9360731149


 ------------------------------------------------------------------------------

   CCMAN2: suite of methods based on coupled cluster
           and equation of motion theories.

   Components:
   * libvmm-1.3-trunk
     by Evgeny Epifanovsky, Ilya Kaliman.
   * libtensor-2.5-trunk
     by Evgeny Epifanovsky, Michael Wormit, Dmitry Zuev, Sam Manzer, 
        Ilya Kaliman.
   * libcc-2.5-trunk
     by Evgeny Epifanovsky, Arik Landau, Tomasz Kus, Kirill Khistyaev, 
        Dmitry Zuev, Prashant Manohar, Xintian Feng, Anna Krylov, 
        Matthew Goldey, Alec White, Thomas Jagau, Kaushik Nanda, 
        Anastasia Gunina, Alexander Kunitsa, Joonho Lee.

   CCMAN original authors:
   Anna I. Krylov, C. David Sherrill, Steven R. Gwaltney,
   Edward F. C. Byrd (2000)
   Sergey V. Levchenko, Lyudmila V. Slipchenko, Tao Wang,
   Ana-Maria C. Cristian (2003)
   Piotr A. Pieniazek, C. Melania Oana, Evgeny Epifanovsky (2007)
   Prashant Manohar (2009)

 ------------------------------------------------------------------------------


 Allocating and initializing 30808MB of RAM...
 Calculation will run on 4 cores.


 Alpha MOs, Restricted
 -- Occupied --                  
-490.06  -80.07  -65.19  -58.55  -58.55  -58.55  -26.34  -15.70
  1 A'    2 A'    3 A'    4 A'    1 A"    5 A'    6 A'    7 A'                 
 -9.872  -7.611  -7.486  -7.478  -7.477  -5.503  -5.502  -5.502
  8 A'    9 A'   10 A'    2 A"   11 A'   12 A'   13 A'    3 A"                 
 -3.225  -3.221  -3.221  -3.212  -3.212  -1.635  -1.167  -1.046
 14 A'    4 A"   15 A'    5 A"   16 A'   17 A'   18 A'   19 A'                 
 -0.801  -0.705  -0.705  -0.650  -0.533  -0.496  -0.469  -0.437
 20 A'   21 A'    6 A"   22 A'   23 A'    7 A"   24 A'   25 A'                 
 -0.418
  8 A"                                                                         
 -- Virtual --                   
 -0.008   0.040   0.056   0.075   0.081   0.099   0.113   0.121
  9 A"   26 A'   27 A'   28 A'   10 A"   29 A'   30 A'   31 A'                 
  0.123   0.167   0.180   0.204   0.210   0.217   0.276   0.315
 11 A"   32 A'   33 A'   34 A'   35 A'   12 A"   36 A'   37 A'                 
  0.358   0.362   0.378   0.379   0.417   0.473   0.521   0.559
 38 A'   13 A"   39 A'   14 A"   40 A'   41 A'   42 A'   15 A"                 
  0.574   0.593   0.656   0.702   0.735   0.756   0.786   0.810
 43 A'   44 A'   16 A"   45 A'   46 A'   17 A"   47 A'   48 A'                 
  0.832   0.853   0.943   0.987   1.005   1.040   1.122   1.228
 49 A'   18 A"   50 A'   19 A"   51 A'   20 A"   52 A'   53 A'                 
  1.308   1.390   1.559   1.602   1.637   1.757   1.844   1.943
 54 A'   55 A'   21 A"   56 A'   57 A'   22 A"   58 A'   59 A'                 
  2.242   2.272   2.293   2.300   2.347   2.383   2.436   2.603
 23 A"   60 A'   24 A"   61 A'   62 A'   25 A"   63 A'   64 A'                 
  2.868   4.016   4.133   4.198   4.205   4.234   4.367   4.445
 65 A'   66 A'   26 A"   27 A"   67 A'   68 A'   28 A"   69 A'                 
  4.520   4.529   4.537   4.596   4.754   5.276   6.907   6.943
 29 A"   70 A'   30 A"   71 A'   72 A'   73 A'   31 A"   74 A'                 
  7.106   7.178   7.467   8.189   8.202   8.273  14.693  14.794
 75 A'   76 A'   77 A'   32 A"   78 A'   79 A'   33 A"   80 A'                 
 14.857  36.633  49.450  68.751 166.080 293.873 293.885 293.970
 81 A'   82 A'   83 A'   84 A'   85 A'   34 A"   86 A'   87 A'                 
*******
 88 A'                                                                         

 Beta MOs, Restricted
 -- Occupied --                  
-490.06  -80.07  -65.19  -58.55  -58.55  -58.55  -26.34  -15.70
  1 A'    2 A'    3 A'    4 A'    1 A"    5 A'    6 A'    7 A'                 
 -9.872  -7.611  -7.486  -7.478  -7.477  -5.503  -5.502  -5.502
  8 A'    9 A'   10 A'    2 A"   11 A'   12 A'   13 A'    3 A"                 
 -3.225  -3.221  -3.221  -3.212  -3.212  -1.635  -1.167  -1.046
 14 A'    4 A"   15 A'    5 A"   16 A'   17 A'   18 A'   19 A'                 
 -0.801  -0.705  -0.705  -0.650  -0.533  -0.496  -0.469  -0.437
 20 A'   21 A'    6 A"   22 A'   23 A'    7 A"   24 A'   25 A'                 
 -0.418
  8 A"                                                                         
 -- Virtual --                   
 -0.008   0.040   0.056   0.075   0.081   0.099   0.113   0.121
  9 A"   26 A'   27 A'   28 A'   10 A"   29 A'   30 A'   31 A'                 
  0.123   0.167   0.180   0.204   0.210   0.217   0.276   0.315
 11 A"   32 A'   33 A'   34 A'   35 A'   12 A"   36 A'   37 A'                 
  0.358   0.362   0.378   0.379   0.417   0.473   0.521   0.559
 38 A'   13 A"   39 A'   14 A"   40 A'   41 A'   42 A'   15 A"                 
  0.574   0.593   0.656   0.702   0.735   0.756   0.786   0.810
 43 A'   44 A'   16 A"   45 A'   46 A'   17 A"   47 A'   48 A'                 
  0.832   0.853   0.943   0.987   1.005   1.040   1.122   1.228
 49 A'   18 A"   50 A'   19 A"   51 A'   20 A"   52 A'   53 A'                 
  1.308   1.390   1.559   1.602   1.637   1.757   1.844   1.943
 54 A'   55 A'   21 A"   56 A'   57 A'   22 A"   58 A'   59 A'                 
  2.242   2.272   2.293   2.300   2.347   2.383   2.436   2.603
 23 A"   60 A'   24 A"   61 A'   62 A'   25 A"   63 A'   64 A'                 
  2.868   4.016   4.133   4.198   4.205   4.234   4.367   4.445
 65 A'   66 A'   26 A"   27 A"   67 A'   68 A'   28 A"   69 A'                 
  4.520   4.529   4.537   4.596   4.754   5.276   6.907   6.943
 29 A"   70 A'   30 A"   71 A'   72 A'   73 A'   31 A"   74 A'                 
  7.106   7.178   7.467   8.189   8.202   8.273  14.693  14.794
 75 A'   76 A'   77 A'   32 A"   78 A'   79 A'   33 A"   80 A'                 
 14.857  36.633  49.450  68.751 166.080 293.873 293.885 293.970
 81 A'   82 A'   83 A'   84 A'   85 A'   34 A"   86 A'   87 A'                 
*******
 88 A'                                                                         

 Occupation and symmetry of molecular orbitals

 Point group: Cs (2 irreducible representations).

                           A'   A"    All 
 ------------------------------------------
 All molecular orbitals:
  - Alpha                  88   34    122 
  - Beta                   88   34    122 
 ------------------------------------------
 Alpha orbitals:
  - Frozen occupied        13   3     16  
  - Active occupied        12   5     17  
  - Active virtual         63   26    89  
  - Frozen virtual         0    0     0   
 ------------------------------------------
 Beta orbitals:
  - Frozen occupied        13   3     16  
  - Active occupied        12   5     17  
  - Active virtual         63   26    89  
  - Frozen virtual         0    0     0   
 ------------------------------------------

 Import integrals:   CPU 0.00 s  wall 0.00 s

 Import integrals:   CPU 27.84 s  wall 7.28 s

 MP2 amplitudes:   CPU 0.11 s  wall 0.09 s

Running a double precision version
           CCSD T amplitudes will be solved using DIIS.

           Start     Size      MaxIter   EConv     TConv     
           3         7         100       1.00e-07  1.00e-05  
 ------------------------------------------------------------------------------
           Energy (a.u.)   Ediff      Tdiff       Comment
 ------------------------------------------------------------------------------
         -3067.71804714                           
     1   -3067.69461932   2.34e-02   7.84e-01     
     2   -3067.72185604   2.72e-02   1.03e-01     
     3   -3067.71983260   2.02e-03   4.84e-02     
     4   -3067.72271981   2.89e-03   1.83e-02     Switched to DIIS steps.
     5   -3067.72373342   1.01e-03   1.31e-02     
     6   -3067.72381715   8.37e-05   3.78e-03     
     7   -3067.72381189   5.26e-06   1.49e-03     
     8   -3067.72381483   2.93e-06   4.15e-04     
     9   -3067.72381690   2.07e-06   2.71e-04     
    10   -3067.72381605   8.51e-07   9.37e-05     
    11   -3067.72381654   4.96e-07   3.37e-05     
    12   -3067.72381656   1.32e-08   1.87e-05     
    13   -3067.72381650   5.24e-08   5.49e-06     
 ------------------------------------------------------------------------------
         -3067.72381650                           CCSD T converged.

End of double precision
 SCF energy                 = -3066.93607311
 MP2 energy                 = -3067.71804714
 CCSD correlation energy     =    -0.78774339
 CCSD total energy           = -3067.72381650

 CCSD  T1^2 = 0.0157  T2^2 = 0.2688  Leading amplitudes:

 Amplitude    Orbitals with energies
  0.0392       7 (A") A                  ->    9 (A") A                   
              -0.4959                         -0.0080                     
  0.0392       7 (A") B                  ->    9 (A") B                   
              -0.4959                         -0.0080                     
 -0.0240       8 (A") A                  ->    9 (A") A                   
              -0.4176                         -0.0080                     
 -0.0240       8 (A") B                  ->    9 (A") B                   
              -0.4176                         -0.0080                     

 Amplitude    Orbitals with energies
 -0.0942       8 (A") A      8 (A") B    ->    9 (A") A      9 (A") B     
              -0.4176       -0.4176           -0.0080       -0.0080       
  0.0942       8 (A") A      8 (A") B    ->    9 (A") B      9 (A") A     
              -0.4176       -0.4176           -0.0080       -0.0080       
  0.0942       8 (A") B      8 (A") A    ->    9 (A") A      9 (A") B     
              -0.4176       -0.4176           -0.0080       -0.0080       
 -0.0942       8 (A") B      8 (A") A    ->    9 (A") B      9 (A") A     
              -0.4176       -0.4176           -0.0080       -0.0080       

 Computing CCSD intemediates for later calculations in double precision
 Finished.

Running a double precision version
           CCSD Lambda amplitudes will be solved using DIIS.
           Start     Size      MaxIter   EConv     LConv     
           3         7         100       1.00e-07  1.00e-05  
 ------------------------------------------------------------------------------
            Enorm      Ldiff       Comment
 ------------------------------------------------------------------------------
     1     6.41e-02   4.28e-02     
     2     1.97e-02   7.94e-03     
     3     9.21e-03   1.66e-03     
     4     5.03e-03   1.52e-03     Switched to DIIS steps.
     5     1.60e-03   1.01e-03     
     6     7.86e-04   2.51e-04     
     7     2.67e-04   8.38e-05     
     8     1.23e-04   9.28e-06     
     9     4.43e-05   4.47e-06     
    10     1.91e-05   1.46e-06     
    11     9.04e-06   3.20e-08     
    12     3.53e-06   1.81e-07     
    13     1.79e-06   2.31e-07     
    14     7.60e-07   6.35e-08     
    15     3.26e-07   2.17e-08     
    16     1.76e-07   3.78e-09     
    17     7.52e-08   9.96e-09     
 ------------------------------------------------------------------------------
                                   CCSD Lambda converged.

 Computing density matrices in double precision...
           Orbital response amplitudes will be solved using DIIS.
           Start     Size      MaxIter   EConv     LConv     
           3         7         100       1.00e-06  1.00e-06  
 ------------------------------------------------------------------------------
            Enorm      Ldiff       Comment
 ------------------------------------------------------------------------------
     1     1.20e-01   5.68e-03     
     2     1.22e-01   2.71e-03     
     3     1.61e-01   3.29e-02     
     4     2.50e-02   6.52e-02     Switched to DIIS steps.
     5     8.32e-03   9.49e-03     
     6     1.21e-03   6.61e-04     
     7     6.93e-04   5.73e-05     
     8     2.08e-04   1.31e-04     
     9     8.03e-05   2.28e-05     
    10     2.33e-05   1.40e-05     
    11     5.18e-06   2.47e-07     
    12     3.49e-06   1.12e-06     
    13     5.27e-07   5.51e-07     
 ------------------------------------------------------------------------------
                                   Orbital response converged.

 Computing density matrices... Done.
 CCSD calculation:   CPU 399.04 s  wall 104.82 s

 Transferring MO TPDM to AO TPDM
 Transferring g2_o1o1o1o1
 Transferring g2_o1o1o1v1
 Transferring g2_o1o1v1v1
 Transferring g2_o1v1o1v1
 Transferring g2_o1v1v1v1
 Transferring g2_v1v1v1v1
 Adding separable TPDM
 Computing TPDM gradient
 --------------------------------------------------------
 2e gradient
  Atom          X               Y               Z
 --------------------------------------------------------
    1        -41.617676       10.655525       -0.000000  
    2         16.904164      -26.940602        0.000000  
    3          8.054991       15.425334       -0.000000  
    4         16.658522        0.859743       -0.000000  
 --------------------------------------------------------
 --------------------------------------------------------
 Final gradient
  Atom          X               Y               Z
 --------------------------------------------------------
    1        -41.617676       10.655525       -0.000000  
    2         16.904164      -26.940602        0.000000  
    3          8.054991       15.425334       -0.000000  
    4         16.658522        0.859743       -0.000000  
 --------------------------------------------------------
 Analytic gradient from two-electron contribution:   CPU 190.14 s  wall 65.12 s

 Total ccman2 time:   CPU 620.51 s  wall 178.49 s


 --------------------------------------------------------------
             Orbital Energies (a.u.) and Symmetries
 --------------------------------------------------------------

 Alpha MOs, Restricted
 -- Occupied --                  
-490.06  -80.07  -65.19  -58.55  -58.55  -26.34  -15.70   -9.87
  1 A'    2 A'    3 A'    4 A'    5 A'    6 A'    7 A'    8 A'                 
 -7.611  -7.486  -7.477  -5.503  -5.502 -58.551  -7.478  -5.502
  9 A'   10 A'   11 A'   12 A'   13 A'    1 A"    2 A"    3 A"                 
 -3.225  -3.221  -3.212  -1.635  -1.167  -1.046  -0.801  -0.705
 14 A'   15 A'   16 A'   17 A'   18 A'   19 A'   20 A'   21 A'                 
 -0.650  -0.533  -0.469  -0.437  -3.221  -3.212  -0.705  -0.496
 22 A'   23 A'   24 A'   25 A'    4 A"    5 A"    6 A"    7 A"                 
 -0.418
  8 A"                                                                         
 -- Virtual --                   
  0.040   0.056   0.075   0.099   0.113   0.121   0.167   0.180
 26 A'   27 A'   28 A'   29 A'   30 A'   31 A'   32 A'   33 A'                 
  0.204   0.210   0.276   0.315   0.358   0.378   0.417   0.473
 34 A'   35 A'   36 A'   37 A'   38 A'   39 A'   40 A'   41 A'                 
  0.521   0.574   0.593   0.702   0.735   0.786   0.810   0.832
 42 A'   43 A'   44 A'   45 A'   46 A'   47 A'   48 A'   49 A'                 
  0.943   1.005   1.122   1.228   1.308   1.390   1.602   1.637
 50 A'   51 A'   52 A'   53 A'   54 A'   55 A'   56 A'   57 A'                 
  1.844   1.943   2.272   2.300   2.347   2.436   2.603   2.868
 58 A'   59 A'   60 A'   61 A'   62 A'   63 A'   64 A'   65 A'                 
  4.016   4.205   4.234   4.445   4.529   4.596   4.754   5.276
 66 A'   67 A'   68 A'   69 A'   70 A'   71 A'   72 A'   73 A'                 
  6.943   7.106   7.178   7.467   8.202   8.273  14.794  14.857
 74 A'   75 A'   76 A'   77 A'   78 A'   79 A'   80 A'   81 A'                 
 36.633  49.450  68.751 166.080 293.885 293.9701028.390  -0.008
 82 A'   83 A'   84 A'   85 A'   86 A'   87 A'   88 A'    9 A"                 
  0.081   0.123   0.217   0.362   0.379   0.559   0.656   0.756
 10 A"   11 A"   12 A"   13 A"   14 A"   15 A"   16 A"   17 A"                 
  0.853   0.987   1.040   1.559   1.757   2.242   2.293   2.383
 18 A"   19 A"   20 A"   21 A"   22 A"   23 A"   24 A"   25 A"                 
  4.133   4.198   4.367   4.520   4.537   6.907   8.189  14.693
 26 A"   27 A"   28 A"   29 A"   30 A"   31 A"   32 A"   33 A"                 
293.873
 34 A"                                                                         

 Beta MOs, Restricted
 -- Occupied --                  
-490.06  -80.07  -65.19  -58.55  -58.55  -26.34  -15.70   -9.87
  1 A'    2 A'    3 A'    4 A'    5 A'    6 A'    7 A'    8 A'                 
 -7.611  -7.486  -7.477  -5.503  -5.502 -58.551  -7.478  -5.502
  9 A'   10 A'   11 A'   12 A'   13 A'    1 A"    2 A"    3 A"                 
 -3.225  -3.221  -3.212  -1.635  -1.167  -1.046  -0.801  -0.705
 14 A'   15 A'   16 A'   17 A'   18 A'   19 A'   20 A'   21 A'                 
 -0.650  -0.533  -0.469  -0.437  -3.221  -3.212  -0.705  -0.496
 22 A'   23 A'   24 A'   25 A'    4 A"    5 A"    6 A"    7 A"                 
 -0.418
  8 A"                                                                         
 -- Virtual --                   
  0.040   0.056   0.075   0.099   0.113   0.121   0.167   0.180
 26 A'   27 A'   28 A'   29 A'   30 A'   31 A'   32 A'   33 A'                 
  0.204   0.210   0.276   0.315   0.358   0.378   0.417   0.473
 34 A'   35 A'   36 A'   37 A'   38 A'   39 A'   40 A'   41 A'                 
  0.521   0.574   0.593   0.702   0.735   0.786   0.810   0.832
 42 A'   43 A'   44 A'   45 A'   46 A'   47 A'   48 A'   49 A'                 
  0.943   1.005   1.122   1.228   1.308   1.390   1.602   1.637
 50 A'   51 A'   52 A'   53 A'   54 A'   55 A'   56 A'   57 A'                 
  1.844   1.943   2.272   2.300   2.347   2.436   2.603   2.868
 58 A'   59 A'   60 A'   61 A'   62 A'   63 A'   64 A'   65 A'                 
  4.016   4.205   4.234   4.445   4.529   4.596   4.754   5.276
 66 A'   67 A'   68 A'   69 A'   70 A'   71 A'   72 A'   73 A'                 
  6.943   7.106   7.178   7.467   8.202   8.273  14.794  14.857
 74 A'   75 A'   76 A'   77 A'   78 A'   79 A'   80 A'   81 A'                 
 36.633  49.450  68.751 166.080 293.885 293.9701028.390  -0.008
 82 A'   83 A'   84 A'   85 A'   86 A'   87 A'   88 A'    9 A"                 
  0.081   0.123   0.217   0.362   0.379   0.559   0.656   0.756
 10 A"   11 A"   12 A"   13 A"   14 A"   15 A"   16 A"   17 A"                 
  0.853   0.987   1.040   1.559   1.757   2.242   2.293   2.383
 18 A"   19 A"   20 A"   21 A"   22 A"   23 A"   24 A"   25 A"                 
  4.133   4.198   4.367   4.520   4.537   6.907   8.189  14.693
 26 A"   27 A"   28 A"   29 A"   30 A"   31 A"   32 A"   33 A"                 
293.873
 34 A"                                                                         
 --------------------------------------------------------------

          Ground-State Mulliken Net Atomic Charges

     Atom                 Charge (a.u.)
  ----------------------------------------
      1 Br                   -0.170795
      2 P                     0.433092
      3 N                    -0.218450
      4 F                    -0.043847
  ----------------------------------------
  Sum of atomic charges =    -0.000000

 -----------------------------------------------------------------
                    Cartesian Multipole Moments
 -----------------------------------------------------------------
    Charge (ESU x 10^10)
                 0.0000
    Dipole Moment (Debye)
         X       1.0158      Y       2.0129      Z      -0.0000
       Tot       2.2547
    Quadrupole Moments (Debye-Ang)
        XX     -46.3404     XY      -2.8813     YY     -42.6903
        XZ       0.0000     YZ      -0.0000     ZZ     -40.9545
    Octopole Moments (Debye-Ang^2)
       XXX      41.2364    XXY      -0.1962    XYY       9.1285
       YYY      -4.1285    XXZ      -0.0000    XYZ      -0.0000
       YYZ      -0.0000    XZZ       5.8190    YZZ      -1.1166
       ZZZ      -0.0000
    Hexadecapole Moments (Debye-Ang^3)
      XXXX    -644.9228   XXXY     -13.5169   XXYY    -122.1845
      XYYY      -0.9229   YYYY    -115.8810   XXXZ       0.0000
      XXYZ      -0.0000   XYYZ       0.0000   YYYZ      -0.0000
      XXZZ    -110.3784   XYZZ      -0.3201   YYZZ     -26.4889
      XZZZ       0.0000   YZZZ      -0.0000   ZZZZ     -48.0759
 -----------------------------------------------------------------
 DrvMan completing analytic gradient of the correlated energy
 Correlated dipole moment
            1
    1   0.3996588
    2   0.7919216
    3  -0.0000000
 Energy read as -3067.723816503
 Full Analytical Gradient: (in a.u., or Hartree/Bohr)
             1             2             3             4
    1   -0.00012084   -0.00033133    0.00127706   -0.00082489
    2   -0.00001729   -0.00001097   -0.00052936    0.00055763
    3    0.00000000   -0.00000000    0.00000000   -0.00000000
 Gradient time:  CPU 0.77 s  wall 0.81 s
 Geometry Optimization Parameters
   NAtoms,    NIC,     NZ,  NCons,   NDum,   NFix, NCnnct, MaxDiis
        4      14       4       0       0       0       0       0

 Cartesian Hessian Update
 Hessian Updated using BFGS Update


** GEOMETRY OPTIMIZATION IN DELOCALIZED INTERNAL COORDINATES **
   Searching for a Minimum

   Optimization Cycle:   3

                       Coordinates (Angstroms)
     ATOM                X               Y               Z
      1  Br        1.3362075970   -0.1284101884    0.0000000000
      2  P        -0.7011193255    0.7514363741    0.0000000000
      3  N        -1.5289077802   -0.6328010820    0.0000000000
      4  F        -2.8948598156   -0.2681796178    0.0000000000
   Point Group: cs    Number of degrees of freedom:     5


   Energy is  -3067.723816503

 Hessian Updated using BFGS Update

  5 Hessian modes will be used to form the next step
  Hessian Eigenvalues:
     0.149109    0.211452    0.267618    0.409507    0.523383

 Minimum Search - Taking Simple RFO Step
 Searching for Lamda that Minimizes Along All modes
 Value Taken    Lamda =  -0.00000892
 Step Taken.  Stepsize is  0.006803

                             Maximum     Tolerance    Cnvgd?
         Gradient           0.000868      0.000300      NO
         Displacement       0.004476      0.001200      NO
         Energy change     -0.000032      0.000001      NO


 New Cartesian Coordinates Obtained by Inverse Iteration

 Displacement from previous Coordinates is:  0.007520
 ----------------------------------------------------------------
             Standard Nuclear Orientation (Angstroms)
    I     Atom           X                Y                Z
 ----------------------------------------------------------------
    1      Br      1.3365891186    -0.1290731901     0.0000000000
    2      P      -0.6997410165     0.7522830807     0.0000000000
    3      N      -1.5304361318    -0.6306314035     0.0000000000
    4      F      -2.8950912946    -0.2705330012     0.0000000000
 ----------------------------------------------------------------
 Molecular Point Group                 Cs    NOp =  2
 Largest Abelian Subgroup              Cs    NOp =  2
 Nuclear Repulsion Energy =   296.6800989685 hartrees
 There are       33 alpha and       33 beta electrons
 Applying Cartesian multipole field
    Component          Value
    ---------          -----
     (2,0,0)        1.00000E-11
     (0,2,0)        2.00000E-11
     (0,0,2)       -3.00000E-11
 Nucleus-field energy     =     0.0000000067 hartrees
 Requested basis set is 6-311++G(d,p)
 There are 44 shells and 122 basis functions
 A cutoff of  1.0D-14 yielded    876 shell pairs
 There are      6997 function pairs (      7708 Cartesian)
 Smallest overlap matrix eigenvalue = 1.37E-03
 Guess MOs from SCF MO coefficient file

 -----------------------------------------------------------------------
  General SCF calculation program by
  Eric Jon Sundstrom, Paul Horn, Yuezhi Mao, Dmitri Zuev, Alec White,
  David Stuck, Shaama M.S., Shane Yost, Joonho Lee, David Small,
  Daniel Levine, Susi Lehtola, Hugh Burton, Evgeny Epifanovsky
 -----------------------------------------------------------------------
 Hartree-Fock
 using 4 threads for integral computing
 -------------------------------------------------------
 OpenMP Integral computing Module                
 Release: version 2.0, May 2017, Q-Chem Inc. Pleasanton 
 -------------------------------------------------------
 A restricted SCF calculation will be
 performed using DIIS
 SCF converges when DIIS error is below 1.0e-08
 ---------------------------------------
  Cycle       Energy         DIIS error
 ---------------------------------------
    1   -3066.9361639432      6.26e-05  
    2   -3066.9361736515      1.71e-05  
    3   -3066.9361750106      5.44e-06  
    4   -3066.9361751547      3.48e-06  
    5   -3066.9361751875      9.00e-07  
    6   -3066.9361751920      4.35e-07  
    7   -3066.9361751926      1.65e-07  
    8   -3066.9361751928      7.42e-08  
    9   -3066.9361751929      3.24e-08  
   10   -3066.9361751929      1.11e-08  
   11   -3066.9361751929      4.33e-09  Convergence criterion met
 ---------------------------------------
 SCF time:   CPU 6.65s  wall 2.00s 
 SCF   energy in the final basis set =    -3066.9361751929
 Total energy in the final basis set =    -3066.9361751929


 ------------------------------------------------------------------------------

   CCMAN2: suite of methods based on coupled cluster
           and equation of motion theories.

   Components:
   * libvmm-1.3-trunk
     by Evgeny Epifanovsky, Ilya Kaliman.
   * libtensor-2.5-trunk
     by Evgeny Epifanovsky, Michael Wormit, Dmitry Zuev, Sam Manzer, 
        Ilya Kaliman.
   * libcc-2.5-trunk
     by Evgeny Epifanovsky, Arik Landau, Tomasz Kus, Kirill Khistyaev, 
        Dmitry Zuev, Prashant Manohar, Xintian Feng, Anna Krylov, 
        Matthew Goldey, Alec White, Thomas Jagau, Kaushik Nanda, 
        Anastasia Gunina, Alexander Kunitsa, Joonho Lee.

   CCMAN original authors:
   Anna I. Krylov, C. David Sherrill, Steven R. Gwaltney,
   Edward F. C. Byrd (2000)
   Sergey V. Levchenko, Lyudmila V. Slipchenko, Tao Wang,
   Ana-Maria C. Cristian (2003)
   Piotr A. Pieniazek, C. Melania Oana, Evgeny Epifanovsky (2007)
   Prashant Manohar (2009)

 ------------------------------------------------------------------------------


 Allocating and initializing 30808MB of RAM...
 Calculation will run on 4 cores.


 Alpha MOs, Restricted
 -- Occupied --                  
-490.06  -80.07  -65.19  -58.55  -58.55  -58.55  -26.34  -15.70
  1 A'    2 A'    3 A'    4 A'    1 A"    5 A'    6 A'    7 A'                 
 -9.872  -7.611  -7.486  -7.478  -7.477  -5.503  -5.502  -5.502
  8 A'    9 A'   10 A'    2 A"   11 A'   12 A'   13 A'    3 A"                 
 -3.225  -3.221  -3.221  -3.212  -3.212  -1.636  -1.167  -1.046
 14 A'    4 A"   15 A'    5 A"   16 A'   17 A'   18 A'   19 A'                 
 -0.801  -0.706  -0.706  -0.651  -0.533  -0.496  -0.469  -0.437
 20 A'   21 A'    6 A"   22 A'   23 A'    7 A"   24 A'   25 A'                 
 -0.417
  8 A"                                                                         
 -- Virtual --                   
 -0.008   0.040   0.056   0.075   0.081   0.099   0.113   0.121
  9 A"   26 A'   27 A'   28 A'   10 A"   29 A'   30 A'   31 A'                 
  0.123   0.168   0.180   0.204   0.210   0.217   0.276   0.315
 11 A"   32 A'   33 A'   34 A'   35 A'   12 A"   36 A'   37 A'                 
  0.358   0.363   0.378   0.379   0.417   0.473   0.521   0.559
 38 A'   13 A"   39 A'   14 A"   40 A'   41 A'   42 A'   15 A"                 
  0.574   0.593   0.656   0.702   0.735   0.756   0.786   0.811
 43 A'   44 A'   16 A"   45 A'   46 A'   17 A"   47 A'   48 A'                 
  0.833   0.854   0.944   0.987   1.006   1.040   1.122   1.228
 49 A'   18 A"   50 A'   19 A"   51 A'   20 A"   52 A'   53 A'                 
  1.308   1.390   1.559   1.601   1.635   1.758   1.844   1.943
 54 A'   55 A'   21 A"   56 A'   57 A'   22 A"   58 A'   59 A'                 
  2.242   2.273   2.292   2.300   2.347   2.383   2.435   2.604
 23 A"   60 A'   24 A"   61 A'   62 A'   25 A"   63 A'   64 A'                 
  2.868   4.017   4.132   4.197   4.204   4.233   4.369   4.446
 65 A'   66 A'   26 A"   27 A"   67 A'   68 A'   28 A"   69 A'                 
  4.520   4.529   4.538   4.596   4.754   5.280   6.907   6.942
 29 A"   70 A'   30 A"   71 A'   72 A'   73 A'   31 A"   74 A'                 
  7.108   7.179   7.467   8.189   8.202   8.273  14.693  14.795
 75 A'   76 A'   77 A'   32 A"   78 A'   79 A'   33 A"   80 A'                 
 14.857  36.633  49.450  68.751 166.080 293.873 293.885 293.970
 81 A'   82 A'   83 A'   84 A'   85 A'   34 A"   86 A'   87 A'                 
*******
 88 A'                                                                         

 Beta MOs, Restricted
 -- Occupied --                  
-490.06  -80.07  -65.19  -58.55  -58.55  -58.55  -26.34  -15.70
  1 A'    2 A'    3 A'    4 A'    1 A"    5 A'    6 A'    7 A'                 
 -9.872  -7.611  -7.486  -7.478  -7.477  -5.503  -5.502  -5.502
  8 A'    9 A'   10 A'    2 A"   11 A'   12 A'   13 A'    3 A"                 
 -3.225  -3.221  -3.221  -3.212  -3.212  -1.636  -1.167  -1.046
 14 A'    4 A"   15 A'    5 A"   16 A'   17 A'   18 A'   19 A'                 
 -0.801  -0.706  -0.706  -0.651  -0.533  -0.496  -0.469  -0.437
 20 A'   21 A'    6 A"   22 A'   23 A'    7 A"   24 A'   25 A'                 
 -0.417
  8 A"                                                                         
 -- Virtual --                   
 -0.008   0.040   0.056   0.075   0.081   0.099   0.113   0.121
  9 A"   26 A'   27 A'   28 A'   10 A"   29 A'   30 A'   31 A'                 
  0.123   0.168   0.180   0.204   0.210   0.217   0.276   0.315
 11 A"   32 A'   33 A'   34 A'   35 A'   12 A"   36 A'   37 A'                 
  0.358   0.363   0.378   0.379   0.417   0.473   0.521   0.559
 38 A'   13 A"   39 A'   14 A"   40 A'   41 A'   42 A'   15 A"                 
  0.574   0.593   0.656   0.702   0.735   0.756   0.786   0.811
 43 A'   44 A'   16 A"   45 A'   46 A'   17 A"   47 A'   48 A'                 
  0.833   0.854   0.944   0.987   1.006   1.040   1.122   1.228
 49 A'   18 A"   50 A'   19 A"   51 A'   20 A"   52 A'   53 A'                 
  1.308   1.390   1.559   1.601   1.635   1.758   1.844   1.943
 54 A'   55 A'   21 A"   56 A'   57 A'   22 A"   58 A'   59 A'                 
  2.242   2.273   2.292   2.300   2.347   2.383   2.435   2.604
 23 A"   60 A'   24 A"   61 A'   62 A'   25 A"   63 A'   64 A'                 
  2.868   4.017   4.132   4.197   4.204   4.233   4.369   4.446
 65 A'   66 A'   26 A"   27 A"   67 A'   68 A'   28 A"   69 A'                 
  4.520   4.529   4.538   4.596   4.754   5.280   6.907   6.942
 29 A"   70 A'   30 A"   71 A'   72 A'   73 A'   31 A"   74 A'                 
  7.108   7.179   7.467   8.189   8.202   8.273  14.693  14.795
 75 A'   76 A'   77 A'   32 A"   78 A'   79 A'   33 A"   80 A'                 
 14.857  36.633  49.450  68.751 166.080 293.873 293.885 293.970
 81 A'   82 A'   83 A'   84 A'   85 A'   34 A"   86 A'   87 A'                 
*******
 88 A'                                                                         

 Occupation and symmetry of molecular orbitals

 Point group: Cs (2 irreducible representations).

                           A'   A"    All 
 ------------------------------------------
 All molecular orbitals:
  - Alpha                  88   34    122 
  - Beta                   88   34    122 
 ------------------------------------------
 Alpha orbitals:
  - Frozen occupied        13   3     16  
  - Active occupied        12   5     17  
  - Active virtual         63   26    89  
  - Frozen virtual         0    0     0   
 ------------------------------------------
 Beta orbitals:
  - Frozen occupied        13   3     16  
  - Active occupied        12   5     17  
  - Active virtual         63   26    89  
  - Frozen virtual         0    0     0   
 ------------------------------------------

 Import integrals:   CPU 0.00 s  wall 0.00 s

 Import integrals:   CPU 30.07 s  wall 8.29 s

 MP2 amplitudes:   CPU 0.16 s  wall 0.14 s

Running a double precision version
           CCSD T amplitudes will be solved using DIIS.

           Start     Size      MaxIter   EConv     TConv     
           3         7         100       1.00e-07  1.00e-05  
 ------------------------------------------------------------------------------
           Energy (a.u.)   Ediff      Tdiff       Comment
 ------------------------------------------------------------------------------
         -3067.71804566                           
     1   -3067.69466791   2.34e-02   7.84e-01     
     2   -3067.72185914   2.72e-02   1.03e-01     
     3   -3067.71984924   2.01e-03   4.84e-02     
     4   -3067.72272821   2.88e-03   1.83e-02     Switched to DIIS steps.
     5   -3067.72373943   1.01e-03   1.31e-02     
     6   -3067.72382235   8.29e-05   3.76e-03     
     7   -3067.72381689   5.46e-06   1.49e-03     
     8   -3067.72381978   2.89e-06   4.12e-04     
     9   -3067.72382179   2.01e-06   2.68e-04     
    10   -3067.72382095   8.48e-07   9.29e-05     
    11   -3067.72382144   4.90e-07   3.34e-05     
    12   -3067.72382145   1.10e-08   1.86e-05     
    13   -3067.72382140   5.10e-08   5.42e-06     
 ------------------------------------------------------------------------------
         -3067.72382140                           CCSD T converged.

End of double precision
 SCF energy                 = -3066.93617519
 MP2 energy                 = -3067.71804566
 CCSD correlation energy     =    -0.78764620
 CCSD total energy           = -3067.72382140

 CCSD  T1^2 = 0.0156  T2^2 = 0.2687  Leading amplitudes:

 Amplitude    Orbitals with energies
 -0.0390       7 (A") A                  ->    9 (A") A                   
              -0.4958                         -0.0078                     
 -0.0390       7 (A") B                  ->    9 (A") B                   
              -0.4958                         -0.0078                     
 -0.0238       8 (A") A                  ->    9 (A") A                   
              -0.4173                         -0.0078                     
 -0.0238       8 (A") B                  ->    9 (A") B                   
              -0.4173                         -0.0078                     

 Amplitude    Orbitals with energies
 -0.0945       8 (A") A      8 (A") B    ->    9 (A") A      9 (A") B     
              -0.4173       -0.4173           -0.0078       -0.0078       
  0.0945       8 (A") A      8 (A") B    ->    9 (A") B      9 (A") A     
              -0.4173       -0.4173           -0.0078       -0.0078       
  0.0945       8 (A") B      8 (A") A    ->    9 (A") A      9 (A") B     
              -0.4173       -0.4173           -0.0078       -0.0078       
 -0.0945       8 (A") B      8 (A") A    ->    9 (A") B      9 (A") A     
              -0.4173       -0.4173           -0.0078       -0.0078       

 Computing CCSD intemediates for later calculations in double precision
 Finished.

Running a double precision version
           CCSD Lambda amplitudes will be solved using DIIS.
           Start     Size      MaxIter   EConv     LConv     
           3         7         100       1.00e-07  1.00e-05  
 ------------------------------------------------------------------------------
            Enorm      Ldiff       Comment
 ------------------------------------------------------------------------------
     1     6.40e-02   4.28e-02     
     2     1.97e-02   7.91e-03     
     3     9.18e-03   1.66e-03     
     4     5.02e-03   1.52e-03     Switched to DIIS steps.
     5     1.60e-03   1.01e-03     
     6     7.82e-04   2.49e-04     
     7     2.65e-04   8.30e-05     
     8     1.22e-04   8.97e-06     
     9     4.40e-05   4.55e-06     
    10     1.90e-05   1.48e-06     
    11     8.96e-06   1.88e-08     
    12     3.50e-06   1.72e-07     
    13     1.77e-06   2.28e-07     
    14     7.50e-07   6.21e-08     
    15     3.21e-07   2.16e-08     
    16     1.73e-07   3.73e-09     
    17     7.38e-08   9.75e-09     
 ------------------------------------------------------------------------------
                                   CCSD Lambda converged.

 Computing density matrices in double precision...
           Orbital response amplitudes will be solved using DIIS.
           Start     Size      MaxIter   EConv     LConv     
           3         7         100       1.00e-06  1.00e-06  
 ------------------------------------------------------------------------------
            Enorm      Ldiff       Comment
 ------------------------------------------------------------------------------
     1     1.20e-01   5.62e-03     
     2     1.21e-01   2.75e-03     
     3     1.61e-01   3.27e-02     
     4     2.49e-02   6.49e-02     Switched to DIIS steps.
     5     8.33e-03   9.48e-03     
     6     1.22e-03   6.65e-04     
     7     6.95e-04   5.70e-05     
     8     2.08e-04   1.31e-04     
     9     8.01e-05   2.24e-05     
    10     2.33e-05   1.40e-05     
    11     5.17e-06   2.30e-07     
    12     3.46e-06   1.11e-06     
    13     5.26e-07   5.51e-07     
 ------------------------------------------------------------------------------
                                   Orbital response converged.

 Computing density matrices... Done.
 CCSD calculation:   CPU 399.43 s  wall 105.00 s

 Transferring MO TPDM to AO TPDM
 Transferring g2_o1o1o1o1
 Transferring g2_o1o1o1v1
 Transferring g2_o1o1v1v1
 Transferring g2_o1v1o1v1
 Transferring g2_o1v1v1v1
 Transferring g2_v1v1v1v1
 Adding separable TPDM
 Computing TPDM gradient
 --------------------------------------------------------
 2e gradient
  Atom          X               Y               Z
 --------------------------------------------------------
    1        -41.609118       10.689661       -0.000000  
    2         16.875958      -26.937351        0.000000  
    3          8.057962       15.370942       -0.000000  
    4         16.675198        0.876749        0.000000  
 --------------------------------------------------------
 --------------------------------------------------------
 Final gradient
  Atom          X               Y               Z
 --------------------------------------------------------
    1        -41.609118       10.689661       -0.000000  
    2         16.875958      -26.937351        0.000000  
    3          8.057962       15.370942       -0.000000  
    4         16.675198        0.876749        0.000000  
 --------------------------------------------------------
 Analytic gradient from two-electron contribution:   CPU 191.63 s  wall 66.60 s

 Total ccman2 time:   CPU 625.83 s  wall 181.63 s


 --------------------------------------------------------------
             Orbital Energies (a.u.) and Symmetries
 --------------------------------------------------------------

 Alpha MOs, Restricted
 -- Occupied --                  
-490.06  -80.07  -65.19  -58.55  -58.55  -26.34  -15.70   -9.87
  1 A'    2 A'    3 A'    4 A'    5 A'    6 A'    7 A'    8 A'                 
 -7.611  -7.486  -7.477  -5.503  -5.502 -58.551  -7.478  -5.502
  9 A'   10 A'   11 A'   12 A'   13 A'    1 A"    2 A"    3 A"                 
 -3.225  -3.221  -3.212  -1.636  -1.167  -1.046  -0.801  -0.706
 14 A'   15 A'   16 A'   17 A'   18 A'   19 A'   20 A'   21 A'                 
 -0.651  -0.533  -0.469  -0.437  -3.221  -3.212  -0.706  -0.496
 22 A'   23 A'   24 A'   25 A'    4 A"    5 A"    6 A"    7 A"                 
 -0.417
  8 A"                                                                         
 -- Virtual --                   
  0.040   0.056   0.075   0.099   0.113   0.121   0.168   0.180
 26 A'   27 A'   28 A'   29 A'   30 A'   31 A'   32 A'   33 A'                 
  0.204   0.210   0.276   0.315   0.358   0.378   0.417   0.473
 34 A'   35 A'   36 A'   37 A'   38 A'   39 A'   40 A'   41 A'                 
  0.521   0.574   0.593   0.702   0.735   0.786   0.811   0.833
 42 A'   43 A'   44 A'   45 A'   46 A'   47 A'   48 A'   49 A'                 
  0.944   1.006   1.122   1.228   1.308   1.390   1.601   1.635
 50 A'   51 A'   52 A'   53 A'   54 A'   55 A'   56 A'   57 A'                 
  1.844   1.943   2.273   2.300   2.347   2.435   2.604   2.868
 58 A'   59 A'   60 A'   61 A'   62 A'   63 A'   64 A'   65 A'                 
  4.017   4.204   4.233   4.446   4.529   4.596   4.754   5.280
 66 A'   67 A'   68 A'   69 A'   70 A'   71 A'   72 A'   73 A'                 
  6.942   7.108   7.179   7.467   8.202   8.273  14.795  14.857
 74 A'   75 A'   76 A'   77 A'   78 A'   79 A'   80 A'   81 A'                 
 36.633  49.450  68.751 166.080 293.885 293.9701028.390  -0.008
 82 A'   83 A'   84 A'   85 A'   86 A'   87 A'   88 A'    9 A"                 
  0.081   0.123   0.217   0.363   0.379   0.559   0.656   0.756
 10 A"   11 A"   12 A"   13 A"   14 A"   15 A"   16 A"   17 A"                 
  0.854   0.987   1.040   1.559   1.758   2.242   2.292   2.383
 18 A"   19 A"   20 A"   21 A"   22 A"   23 A"   24 A"   25 A"                 
  4.132   4.197   4.369   4.520   4.538   6.907   8.189  14.693
 26 A"   27 A"   28 A"   29 A"   30 A"   31 A"   32 A"   33 A"                 
293.873
 34 A"                                                                         

 Beta MOs, Restricted
 -- Occupied --                  
-490.06  -80.07  -65.19  -58.55  -58.55  -26.34  -15.70   -9.87
  1 A'    2 A'    3 A'    4 A'    5 A'    6 A'    7 A'    8 A'                 
 -7.611  -7.486  -7.477  -5.503  -5.502 -58.551  -7.478  -5.502
  9 A'   10 A'   11 A'   12 A'   13 A'    1 A"    2 A"    3 A"                 
 -3.225  -3.221  -3.212  -1.636  -1.167  -1.046  -0.801  -0.706
 14 A'   15 A'   16 A'   17 A'   18 A'   19 A'   20 A'   21 A'                 
 -0.651  -0.533  -0.469  -0.437  -3.221  -3.212  -0.706  -0.496
 22 A'   23 A'   24 A'   25 A'    4 A"    5 A"    6 A"    7 A"                 
 -0.417
  8 A"                                                                         
 -- Virtual --                   
  0.040   0.056   0.075   0.099   0.113   0.121   0.168   0.180
 26 A'   27 A'   28 A'   29 A'   30 A'   31 A'   32 A'   33 A'                 
  0.204   0.210   0.276   0.315   0.358   0.378   0.417   0.473
 34 A'   35 A'   36 A'   37 A'   38 A'   39 A'   40 A'   41 A'                 
  0.521   0.574   0.593   0.702   0.735   0.786   0.811   0.833
 42 A'   43 A'   44 A'   45 A'   46 A'   47 A'   48 A'   49 A'                 
  0.944   1.006   1.122   1.228   1.308   1.390   1.601   1.635
 50 A'   51 A'   52 A'   53 A'   54 A'   55 A'   56 A'   57 A'                 
  1.844   1.943   2.273   2.300   2.347   2.435   2.604   2.868
 58 A'   59 A'   60 A'   61 A'   62 A'   63 A'   64 A'   65 A'                 
  4.017   4.204   4.233   4.446   4.529   4.596   4.754   5.280
 66 A'   67 A'   68 A'   69 A'   70 A'   71 A'   72 A'   73 A'                 
  6.942   7.108   7.179   7.467   8.202   8.273  14.795  14.857
 74 A'   75 A'   76 A'   77 A'   78 A'   79 A'   80 A'   81 A'                 
 36.633  49.450  68.751 166.080 293.885 293.9701028.390  -0.008
 82 A'   83 A'   84 A'   85 A'   86 A'   87 A'   88 A'    9 A"                 
  0.081   0.123   0.217   0.363   0.379   0.559   0.656   0.756
 10 A"   11 A"   12 A"   13 A"   14 A"   15 A"   16 A"   17 A"                 
  0.854   0.987   1.040   1.559   1.758   2.242   2.292   2.383
 18 A"   19 A"   20 A"   21 A"   22 A"   23 A"   24 A"   25 A"                 
  4.132   4.197   4.369   4.520   4.538   6.907   8.189  14.693
 26 A"   27 A"   28 A"   29 A"   30 A"   31 A"   32 A"   33 A"                 
293.873
 34 A"                                                                         
 --------------------------------------------------------------

          Ground-State Mulliken Net Atomic Charges

     Atom                 Charge (a.u.)
  ----------------------------------------
      1 Br                   -0.170352
      2 P                     0.432176
      3 N                    -0.219510
      4 F                    -0.042314
  ----------------------------------------
  Sum of atomic charges =    -0.000000

 -----------------------------------------------------------------
                    Cartesian Multipole Moments
 -----------------------------------------------------------------
    Charge (ESU x 10^10)
                -0.0000
    Dipole Moment (Debye)
         X       1.0078      Y       2.0098      Z      -0.0000
       Tot       2.2483
    Quadrupole Moments (Debye-Ang)
        XX     -46.2962     XY      -2.8777     YY     -42.6979
        XZ       0.0000     YZ       0.0000     ZZ     -40.9568
    Octopole Moments (Debye-Ang^2)
       XXX      41.0525    XXY      -0.2041    XYY       9.1148
       YYY      -4.1514    XXZ      -0.0000    XYZ      -0.0000
       YYZ       0.0000    XZZ       5.8006    YZZ      -1.1220
       ZZZ      -0.0000
    Hexadecapole Moments (Debye-Ang^3)
      XXXX    -644.5935   XXXY     -13.5198   XXYY    -122.1971
      XYYY      -0.9277   YYYY    -115.9885   XXXZ       0.0000
      XXYZ       0.0000   XYYZ      -0.0000   YYYZ       0.0000
      XXZZ    -110.3802   XYZZ      -0.3196   YYZZ     -26.5086
      XZZZ      -0.0000   YZZZ       0.0000   ZZZZ     -48.0914
 -----------------------------------------------------------------
 DrvMan completing analytic gradient of the correlated energy
 Correlated dipole moment
            1
    1   0.3964857
    2   0.7907312
    3  -0.0000000
 Energy read as -3067.723821397
 Full Analytical Gradient: (in a.u., or Hartree/Bohr)
             1             2             3             4
    1   -0.00010726    0.00016204    0.00012324   -0.00017802
    2    0.00008346   -0.00004648   -0.00010618    0.00006920
    3    0.00000000    0.00000000    0.00000000   -0.00000000
 Gradient time:  CPU 0.75 s  wall 0.80 s
 Geometry Optimization Parameters
   NAtoms,    NIC,     NZ,  NCons,   NDum,   NFix, NCnnct, MaxDiis
        4      14       4       0       0       0       0       0

 Cartesian Hessian Update
 Hessian Updated using BFGS Update


** GEOMETRY OPTIMIZATION IN DELOCALIZED INTERNAL COORDINATES **
   Searching for a Minimum

   Optimization Cycle:   4

                       Coordinates (Angstroms)
     ATOM                X               Y               Z
      1  Br        1.3365891186   -0.1290731901    0.0000000000
      2  P        -0.6997410165    0.7522830807    0.0000000000
      3  N        -1.5304361318   -0.6306314035    0.0000000000
      4  F        -2.8950912946   -0.2705330012    0.0000000000
   Point Group: cs    Number of degrees of freedom:     5


   Energy is  -3067.723821397

 Hessian Updated using BFGS Update

  5 Hessian modes will be used to form the next step
  Hessian Eigenvalues:
     0.157257    0.175409    0.273432    0.407033    0.532481

 Minimum Search - Taking Simple RFO Step
 Searching for Lamda that Minimizes Along All modes
 Value Taken    Lamda =   0.00000000
 Step Taken.  Stepsize is  0.001297

                             Maximum     Tolerance    Cnvgd?
         Gradient           0.000219      0.000300     YES
         Displacement       0.000989      0.001200     YES
         Energy change     -0.000005      0.000001      NO


                       Distance Matrix (Angstroms)
             Br(  1)   P (  2)   N (  3)
   P (  2)  2.218880
   N (  3)  2.910566  1.613229
   F (  4)  4.234044  2.421924  1.411366

 Final energy is   -3067.7238213966184     


 ******************************
 **  OPTIMIZATION CONVERGED  **
 ******************************

                       Coordinates (Angstroms)
     ATOM                X               Y               Z
      1  Br        1.3365891186   -0.1290731901    0.0000000000
      2  P        -0.6997410165    0.7522830807    0.0000000000
      3  N        -1.5304361318   -0.6306314035    0.0000000000
      4  F        -2.8950912946   -0.2705330012    0.0000000000

Z-matrix Print:
$molecule
0 1
Br
P  1 2.218880
N  2 1.613229 1 97.588847
F  3 1.411366 2 106.210597 1 -180.000000 0
$end


 --------------------------------------------------------------
             Orbital Energies (a.u.) and Symmetries
 --------------------------------------------------------------

 Alpha MOs, Restricted
 -- Occupied --                  
-490.06  -80.07  -65.19  -58.55  -58.55  -26.34  -15.70   -9.87
  1 A'    2 A'    3 A'    4 A'    5 A'    6 A'    7 A'    8 A'                 
 -7.611  -7.486  -7.477  -5.503  -5.502 -58.551  -7.478  -5.502
  9 A'   10 A'   11 A'   12 A'   13 A'    1 A"    2 A"    3 A"                 
 -3.225  -3.221  -3.212  -1.636  -1.167  -1.046  -0.801  -0.706
 14 A'   15 A'   16 A'   17 A'   18 A'   19 A'   20 A'   21 A'                 
 -0.651  -0.533  -0.469  -0.437  -3.221  -3.212  -0.706  -0.496
 22 A'   23 A'   24 A'   25 A'    4 A"    5 A"    6 A"    7 A"                 
 -0.417
  8 A"                                                                         
 -- Virtual --                   
  0.040   0.056   0.075   0.099   0.113   0.121   0.168   0.180
 26 A'   27 A'   28 A'   29 A'   30 A'   31 A'   32 A'   33 A'                 
  0.204   0.210   0.276   0.315   0.358   0.378   0.417   0.473
 34 A'   35 A'   36 A'   37 A'   38 A'   39 A'   40 A'   41 A'                 
  0.521   0.574   0.593   0.702   0.735   0.786   0.811   0.833
 42 A'   43 A'   44 A'   45 A'   46 A'   47 A'   48 A'   49 A'                 
  0.944   1.006   1.122   1.228   1.308   1.390   1.601   1.635
 50 A'   51 A'   52 A'   53 A'   54 A'   55 A'   56 A'   57 A'                 
  1.844   1.943   2.273   2.300   2.347   2.435   2.604   2.868
 58 A'   59 A'   60 A'   61 A'   62 A'   63 A'   64 A'   65 A'                 
  4.017   4.204   4.233   4.446   4.529   4.596   4.754   5.280
 66 A'   67 A'   68 A'   69 A'   70 A'   71 A'   72 A'   73 A'                 
  6.942   7.108   7.179   7.467   8.202   8.273  14.795  14.857
 74 A'   75 A'   76 A'   77 A'   78 A'   79 A'   80 A'   81 A'                 
 36.633  49.450  68.751 166.080 293.885 293.9701028.390  -0.008
 82 A'   83 A'   84 A'   85 A'   86 A'   87 A'   88 A'    9 A"                 
  0.081   0.123   0.217   0.363   0.379   0.559   0.656   0.756
 10 A"   11 A"   12 A"   13 A"   14 A"   15 A"   16 A"   17 A"                 
  0.854   0.987   1.040   1.559   1.758   2.242   2.292   2.383
 18 A"   19 A"   20 A"   21 A"   22 A"   23 A"   24 A"   25 A"                 
  4.132   4.197   4.369   4.520   4.538   6.907   8.189  14.693
 26 A"   27 A"   28 A"   29 A"   30 A"   31 A"   32 A"   33 A"                 
293.873
 34 A"                                                                         

 Beta MOs, Restricted
 -- Occupied --                  
-490.06  -80.07  -65.19  -58.55  -58.55  -26.34  -15.70   -9.87
  1 A'    2 A'    3 A'    4 A'    5 A'    6 A'    7 A'    8 A'                 
 -7.611  -7.486  -7.477  -5.503  -5.502 -58.551  -7.478  -5.502
  9 A'   10 A'   11 A'   12 A'   13 A'    1 A"    2 A"    3 A"                 
 -3.225  -3.221  -3.212  -1.636  -1.167  -1.046  -0.801  -0.706
 14 A'   15 A'   16 A'   17 A'   18 A'   19 A'   20 A'   21 A'                 
 -0.651  -0.533  -0.469  -0.437  -3.221  -3.212  -0.706  -0.496
 22 A'   23 A'   24 A'   25 A'    4 A"    5 A"    6 A"    7 A"                 
 -0.417
  8 A"                                                                         
 -- Virtual --                   
  0.040   0.056   0.075   0.099   0.113   0.121   0.168   0.180
 26 A'   27 A'   28 A'   29 A'   30 A'   31 A'   32 A'   33 A'                 
  0.204   0.210   0.276   0.315   0.358   0.378   0.417   0.473
 34 A'   35 A'   36 A'   37 A'   38 A'   39 A'   40 A'   41 A'                 
  0.521   0.574   0.593   0.702   0.735   0.786   0.811   0.833
 42 A'   43 A'   44 A'   45 A'   46 A'   47 A'   48 A'   49 A'                 
  0.944   1.006   1.122   1.228   1.308   1.390   1.601   1.635
 50 A'   51 A'   52 A'   53 A'   54 A'   55 A'   56 A'   57 A'                 
  1.844   1.943   2.273   2.300   2.347   2.435   2.604   2.868
 58 A'   59 A'   60 A'   61 A'   62 A'   63 A'   64 A'   65 A'                 
  4.017   4.204   4.233   4.446   4.529   4.596   4.754   5.280
 66 A'   67 A'   68 A'   69 A'   70 A'   71 A'   72 A'   73 A'                 
  6.942   7.108   7.179   7.467   8.202   8.273  14.795  14.857
 74 A'   75 A'   76 A'   77 A'   78 A'   79 A'   80 A'   81 A'                 
 36.633  49.450  68.751 166.080 293.885 293.9701028.390  -0.008
 82 A'   83 A'   84 A'   85 A'   86 A'   87 A'   88 A'    9 A"                 
  0.081   0.123   0.217   0.363   0.379   0.559   0.656   0.756
 10 A"   11 A"   12 A"   13 A"   14 A"   15 A"   16 A"   17 A"                 
  0.854   0.987   1.040   1.559   1.758   2.242   2.292   2.383
 18 A"   19 A"   20 A"   21 A"   22 A"   23 A"   24 A"   25 A"                 
  4.132   4.197   4.369   4.520   4.538   6.907   8.189  14.693
 26 A"   27 A"   28 A"   29 A"   30 A"   31 A"   32 A"   33 A"                 
293.873
 34 A"                                                                         
 --------------------------------------------------------------

          Ground-State Mulliken Net Atomic Charges

     Atom                 Charge (a.u.)
  ----------------------------------------
      1 Br                   -0.170352
      2 P                     0.432176
      3 N                    -0.219510
      4 F                    -0.042314
  ----------------------------------------
  Sum of atomic charges =    -0.000000

 -----------------------------------------------------------------
                    Cartesian Multipole Moments
 -----------------------------------------------------------------
    Charge (ESU x 10^10)
                -0.0000
    Dipole Moment (Debye)
         X       1.0078      Y       2.0098      Z      -0.0000
       Tot       2.2483
    Quadrupole Moments (Debye-Ang)
        XX     -46.2962     XY      -2.8777     YY     -42.6979
        XZ       0.0000     YZ       0.0000     ZZ     -40.9568
    Octopole Moments (Debye-Ang^2)
       XXX      41.0525    XXY      -0.2041    XYY       9.1148
       YYY      -4.1514    XXZ      -0.0000    XYZ      -0.0000
       YYZ       0.0000    XZZ       5.8006    YZZ      -1.1220
       ZZZ      -0.0000
    Hexadecapole Moments (Debye-Ang^3)
      XXXX    -644.5935   XXXY     -13.5198   XXYY    -122.1971
      XYYY      -0.9277   YYYY    -115.9885   XXXZ       0.0000
      XXYZ       0.0000   XYYZ      -0.0000   YYYZ       0.0000
      XXZZ    -110.3802   XYZZ      -0.3196   YYZZ     -26.5086
      XZZZ      -0.0000   YZZZ       0.0000   ZZZZ     -48.0914
 -----------------------------------------------------------------
Archival summary:
1\1\garfield\OPT\ProcedureUnspecified\BasisUnspecified\r1111\taweetha\ThuNov2902:35:112018ThuNov2902:35:112018\0\\#,OPT,ProcedureUnspecified,BasisUnspecified,\\0,1\Br\P,1,2.21888\N,2,1.61323,1,97.5888\F,3,1.41137,2,106.211,1,-180,0\\HF=-3066.93618\\@

 Total job time:  762.67s(wall), 2555.87s(cpu) 
 Thu Nov 29 02:35:11 2018

        *************************************************************
        *                                                           *
        *  Thank you very much for using Q-Chem.  Have a nice day.  *
        *                                                           *
        *************************************************************
