# Supplementary material for: Geometric and energetic data from ab initio calculations of haloethene, haloimine, halomethylenephosphine, haloiminophosphine, halodiazene, halodiphosphene and halocyclopropane
Source: Data Brief. 2019 Nov 2;27:104738. doi: 10.1016/j.dib.2019.104738 (PMC6861602; doi:10.1016/j.dib.2019.104738)
Supplement: Multimedia component 7 [file mmc7.zip › NP/CCSD/FENPECl.out]

Q-Chem Developer Version!
                  Welcome to Q-Chem
     A Quantum Leap Into The Future Of Chemistry


 Q-Chem 5.1, Q-Chem, Inc., Pleasanton, CA (2018)

 Yihan Shao,  Zhengting Gan,  E. Epifanovsky,  A. T. B. Gilbert,  M. Wormit,  
 J. Kussmann,  A. W. Lange,  A. Behn,  Jia Deng,  Xintian Feng,  D. Ghosh,  
 M. Goldey,  P. R. Horn,  L. D. Jacobson,  I. Kaliman,  T. Kus,  A. Landau,  
 Jie Liu,  E. I. Proynov,  R. M. Richard,  R. P. Steele,  E. J. Sundstrom,  
 H. L. Woodcock III,  P. M. Zimmerman,  D. Zuev,  B. Albrecht,  E. Alguire,  
 S. A. Baeppler,  D. Barton,  Z. Benda,  Y. A. Bernard,  E. J. Berquist,  
 K. B. Bravaya,  H. Burton,  D. Casanova,  Chun-Min Chang,  Yunqing Chen,  
 A. Chien,  K. D. Closser,  M. P. Coons,  S. Coriani,  S. Dasgupta,  
 A. L. Dempwolff,  M. Diedenhofen,  Hainam Do,  R. G. Edgar,  Po-Tung Fang,  
 S. Faraji,  S. Fatehi,  Qingguo Feng,  K. D. Fenk,  J. Fosso-Tande,  
 Qinghui Ge,  A. Ghysels,  G. Gidofalvi,  J. Gomes,  J. Gonthier,  A. Gunina,  
 D. Hait,  M. W. D. Hanson-Heine,  P. H. P. Harbach,  A. W. Hauser,  
 J. E. Herr,  E. G. Hohenstein,  Z. C. Holden,  Kerwin Hui,  B. C. Huynh,  
 T.-C. Jagau,  Hyunjun Ji,  B. Kaduk,  K. Khistyaev,  Jaehoon Kim,  
 P. Klunzinger,  K. Koh,  D. Kosenkov,  L. Koulias,  T. Kowalczyk,  
 C. M. Krauter,  A. Kunitsa,  Ka Un Lao,  A. Laurent,  K. V. Lawler,  
 Joonho Lee,  D. Lefrancois,  S. Lehtola,  D. S. Levine,  Yi-Pei Li,  
 You-Sheng Lin,  Fenglai Liu,  E. Livshits,  A. Luenser,  P. Manohar,  
 E. Mansoor,  S. F. Manzer,  Shan-Ping Mao,  Yuezhi Mao,  N. Mardirossian,  
 A. V. Marenich,  T. Markovich,  L. A. Martinez-Martinez,  S. A. Maurer,  
 N. J. Mayhall,  S. C. McKenzie,  J.-M. Mewes,  A. F. Morrison,  
 J. W. Mullinax,  K. Nanda,  T. S. Nguyen-Beck,  R. Olivares-Amaya,  
 J. A. Parkhill,  T. M. Perrine,  F. Plasser,  P. Pokhilko,  S. Prager,  
 A. Prociuk,  E. Ramos,  D. R. Rehn,  F. Rob,  M. Schneider,  N. Sergueev,  
 S. M. Sharada,  S. Sharma,  D. W. Small,  T. Stauch,  T. Stein,  
 Yu-Chuan Su,  A. J. W. Thom,  A. Tkatchenko,  T. Tsuchimochi,  N. M. Tubman,  
 L. Vogt,  M. L. Vidal,  O. Vydrov,  M. A. Watson,  J. Wenzel,  
 M. de Wergifosse,  T. A. Wesolowski,  A. White,  J. Witte,  A. Yamada,  
 Jun Yang,  K. Yao,  S. Yeganeh,  S. R. Yost,  Zhi-Qiang You,  A. Zech,  
 Igor Ying Zhang,  Xing Zhang,  Yan Zhao,  Ying Zhu,  B. R. Brooks,  
 G. K. L. Chan,  C. J. Cramer,  M. S. Gordon,  W. J. Hehre,  A. Klamt,  
 M. W. Schmidt,  C. D. Sherrill,  D. G. Truhlar,  A. Aspuru-Guzik,  R. Baer,  
 A. T. Bell,  N. A. Besley,  Jeng-Da Chai,  A. E. DePrince, III,  
 R. A. DiStasio Jr.,  A. Dreuw,  B. D. Dunietz,  T. R. Furlani,  
 Chao-Ping Hsu,  Yousung Jung,  Jing Kong,  D. S. Lambrecht,  WanZhen Liang,  
 C. Ochsenfeld,  V. A. Rassolov,  L. V. Slipchenko,  J. E. Subotnik,  
 T. Van Voorhis,  J. M. Herbert,  A. I. Krylov,  P. M. W. Gill,  M. Head-Gordon

 Contributors to earlier versions of Q-Chem not listed above: 
 R. D. Adamson,  B. Austin,  J. Baker,  G. J. O. Beran,  K. Brandhorst,  
 S. T. Brown,  E. F. C. Byrd,  A. K. Chakraborty,  C.-L. Cheng,  
 Siu Hung Chien,  D. M. Chipman,  D. L. Crittenden,  H. Dachsel,  
 R. J. Doerksen,  A. D. Dutoi,  L. Fusti-Molnar,  W. A. Goddard III,  
 A. Golubeva-Zadorozhnaya,  S. R. Gwaltney,  G. Hawkins,  A. Heyden,  
 S. Hirata,  G. Kedziora,  F. J. Keil,  C. Kelley,  Jihan Kim,  R. A. King,  
 R. Z. Khaliullin,  P. P. Korambath,  W. Kurlancheek,  A. M. Lee,  M. S. Lee,  
 S. V. Levchenko,  Ching Yeh Lin,  D. Liotard,  R. C. Lochan,  I. Lotan,  
 P. E. Maslen,  N. Nair,  D. P. O'Neill,  D. Neuhauser,  E. Neuscamman,  
 C. M. Oana,  R. Olson,  B. Peters,  R. Peverati,  P. A. Pieniazek,  
 Y. M. Rhee,  J. Ritchie,  M. A. Rohrdanz,  E. Rosta,  N. J. Russ,  
 H. F. Schaefer III,  N. E. Schultz,  N. Shenvi,  A. C. Simmonett,  A. Sodt,  
 D. Stuck,  K. S. Thanthiriwatte,  V. Vanovschi,  Tao Wang,  A. Warshel,  
 C. F. Williams,  Q. Wu,  X. Xu,  W. Zhang

 Please cite Q-Chem as follows:
 Y. Shao et al., Mol. Phys. 113, 184-215 (2015)
 DOI: 10.1080/00268976.2014.952696

 Q-Chem 5.1.2 for Intel X86 EM64T Linux

 Parts of Q-Chem use Armadillo 8.300.2 (Tropical Shenanigans).
 http://arma.sourceforge.net/

 Q-Chem begins on Thu Nov 29 02:48:04 2018  

Host: 
0

     Scratch files written to /scratch/taweetham/qchem7916//
Input Ideriv = 1
Curr. Ideriv = -1
Max.  Ideriv = 1

Checking the input file for inconsistencies... 	...done.

--------------------------------------------------------------
User input:
--------------------------------------------------------------
F=Cl_E.out
$molecule
0 1
P 
N  1 1.612425
F  2 1.423278 1 106.208604
Cl 1 2.064134 2 98.357998 3 -180.000000 0
$end

$rem
   JOB_TYPE	OPTIMIZATION
   BASIS	6-311++G**
   METHOD	ccsd
   MEM_TOTAL	31000
   N_FROZEN_CORE      FC
$end


--------------------------------------------------------------
 ----------------------------------------------------------------
             Standard Nuclear Orientation (Angstroms)
    I     Atom           X                Y                Z
 ----------------------------------------------------------------
    1      P      -0.0912321424    -0.6822941461    -0.0000000000
    2      N      -1.0185457098     0.6367979387    -0.0000000000
    3      F      -2.3651012470     0.1758115500    -0.0000000000
    4      Cl      1.7520125487     0.2467366277     0.0000000000
 ----------------------------------------------------------------
 Molecular Point Group                 Cs    NOp =  2
 Largest Abelian Subgroup              Cs    NOp =  2
 Nuclear Repulsion Energy =   194.8202598887 hartrees
 There are       24 alpha and       24 beta electrons
 Requested basis set is 6-311++G(d,p)
 There are 38 shells and 104 basis functions
 Total memory of 31000MB is distributed as follows: 
   QALLOC including MEM_STATIC uses 192MB
   MEM_STATIC is set to 192MB
   CCMAN JOB total memory use is  30808MB
 Warning: actual memory use might exceed 31000MB

 Total QAlloc Memory Limit    192 MB
 Mega-Array Size       188 MB
 MEM_STATIC part       192 MB
 A cutoff of  1.0D-14 yielded    673 shell pairs
 There are      5282 function pairs (      5709 Cartesian)

 -------------------------------------------------------
 OpenMP Integral Computing Module                       
 Release: version 1.0, May 2013, Q-Chem Inc. Pittsburgh 
 -------------------------------------------------------
 Integral Job Info:
 Integral job number is                      11
 Integral operator is                         1
 short-range coefficients                     0
 long-range coefficients              100000000
 Omega coefficients                           0
 if combine SR and LR in K                    0
 Integral screening is                        0
 Integral computing path is                   2
 max size of driver memory is            800000
 size of driver memory is                593474
 size of scratch memory is              8114252
 max col of scratch BK array               1296
 max len of scratch array in speh3          155
 max len of scratch index in speh4           18
 max int batch size is                      520
 min int batch size is                       52
 fixed nKL is                                52
 max L of basis functions is                  2
 order of int derivative is                   0
 number of shells is                         38
 number of basis is                         108
 number of cartesian basis is               108
 number of contracted shell pairs           673
 number of primitive shell pairs           1987
 maxK2 (contraction) of shell pair           36
 max number of K2 of shell pair               1
 max number of CS2 of shell pair             63
 max number of PS2 of shell pair            192
 mem total for path MDJ                  512850
 -------------------------------------------------------
 Smallest overlap matrix eigenvalue = 1.97E-03

 Scale SEOQF with 1.000000e-01/1.000000e-01/1.000000e-01

 Standard Electronic Orientation quadrupole field applied
 Nucleus-field energy     =     0.0000000047 hartrees
 Guess from superposition of atomic densities
 Warning:  Energy on first SCF cycle will be non-variational
 SAD guess density has 48.000000 electrons

 -----------------------------------------------------------------------
  General SCF calculation program by
  Eric Jon Sundstrom, Paul Horn, Yuezhi Mao, Dmitri Zuev, Alec White,
  David Stuck, Shaama M.S., Shane Yost, Joonho Lee, David Small,
  Daniel Levine, Susi Lehtola, Hugh Burton, Evgeny Epifanovsky
 -----------------------------------------------------------------------
 Hartree-Fock
 using 4 threads for integral computing
 -------------------------------------------------------
 OpenMP Integral computing Module                
 Release: version 2.0, May 2017, Q-Chem Inc. Pleasanton 
 -------------------------------------------------------
 A restricted SCF calculation will be
 performed using DIIS
 SCF converges when DIIS error is below 1.0e-08
 ---------------------------------------
  Cycle       Energy         DIIS error
 ---------------------------------------
    1    -954.3287165238      4.74e-02  
    2    -954.0026743876      6.83e-03  
    3    -954.0557994728      3.72e-03  
    4    -954.0694699898      8.80e-04  
    5    -954.0706391883      3.55e-04  
    6    -954.0709274641      1.41e-04  
    7    -954.0709838784      5.31e-05  
    8    -954.0710011249      3.30e-05  
    9    -954.0710049505      1.09e-05  
   10    -954.0710056815      4.31e-06  
   11    -954.0710057900      1.41e-06  
   12    -954.0710058021      3.55e-07  
   13    -954.0710058028      1.11e-07  
   14    -954.0710058028      3.89e-08  
   15    -954.0710058028      1.10e-08  
   16    -954.0710058028      2.56e-09  Convergence criterion met
 ---------------------------------------
 SCF time:   CPU 5.58s  wall 2.00s 
 SCF   energy in the final basis set =     -954.0710058028
 Total energy in the final basis set =     -954.0710058028


 ------------------------------------------------------------------------------

   CCMAN2: suite of methods based on coupled cluster
           and equation of motion theories.

   Components:
   * libvmm-1.3-trunk
     by Evgeny Epifanovsky, Ilya Kaliman.
   * libtensor-2.5-trunk
     by Evgeny Epifanovsky, Michael Wormit, Dmitry Zuev, Sam Manzer, 
        Ilya Kaliman.
   * libcc-2.5-trunk
     by Evgeny Epifanovsky, Arik Landau, Tomasz Kus, Kirill Khistyaev, 
        Dmitry Zuev, Prashant Manohar, Xintian Feng, Anna Krylov, 
        Matthew Goldey, Alec White, Thomas Jagau, Kaushik Nanda, 
        Anastasia Gunina, Alexander Kunitsa, Joonho Lee.

   CCMAN original authors:
   Anna I. Krylov, C. David Sherrill, Steven R. Gwaltney,
   Edward F. C. Byrd (2000)
   Sergey V. Levchenko, Lyudmila V. Slipchenko, Tao Wang,
   Ana-Maria C. Cristian (2003)
   Piotr A. Pieniazek, C. Melania Oana, Evgeny Epifanovsky (2007)
   Prashant Manohar (2009)

 ------------------------------------------------------------------------------


 Allocating and initializing 30808MB of RAM...
 Calculation will run on 4 cores.


 Alpha MOs, Restricted
 -- Occupied --                  
-104.87  -80.08  -26.34  -15.70  -10.60   -8.07   -8.07   -8.07
  1 A'    2 A'    3 A'    4 A'    5 A'    6 A'    1 A"    7 A'                 
 -7.618  -5.510  -5.509  -5.509  -1.632  -1.189  -1.113  -0.805
  8 A'    9 A'   10 A'    2 A"   11 A'   12 A'   13 A'   14 A'                 
 -0.708  -0.705  -0.660  -0.553  -0.533  -0.508  -0.455  -0.433
 15 A'    3 A"   16 A'   17 A'    4 A"   18 A'   19 A'    5 A"                 
 -- Virtual --                   
 -0.008   0.049   0.053   0.074   0.079   0.112   0.126   0.144
  6 A"   20 A'   21 A'   22 A'    7 A"   23 A'   24 A'    8 A"                 
  0.145   0.170   0.197   0.207   0.218   0.236   0.275   0.316
 25 A'   26 A'   27 A'   28 A'    9 A"   29 A'   30 A'   31 A'                 
  0.365   0.367   0.374   0.380   0.417   0.475   0.547   0.587
 32 A'   10 A"   11 A"   33 A'   34 A'   35 A'   36 A'   37 A'                 
  0.588   0.626   0.755   0.799   0.818   0.845   0.889   0.936
 12 A"   38 A'   39 A'   13 A"   40 A'   14 A"   41 A'   42 A'                 
  1.035   1.064   1.116   1.129   1.151   1.177   1.188   1.257
 15 A"   43 A'   16 A"   44 A'   45 A'   17 A"   46 A'   47 A'                 
  1.391   1.468   1.558   1.617   1.633   1.758   1.843   1.978
 48 A'   49 A'   18 A"   50 A'   51 A'   19 A"   52 A'   53 A'                 
  2.252   2.270   2.378   2.383   2.577   2.591   2.618   2.717
 20 A"   54 A'   21 A"   55 A'   56 A'   22 A"   57 A'   58 A'                 
  2.880   4.018   4.135   4.198   4.205   4.237   4.357   4.440
 59 A'   60 A'   23 A"   24 A"   61 A'   62 A'   25 A"   63 A'                 
  5.254   6.906   6.941   7.090   7.467  10.339  14.684  14.782
 64 A'   26 A"   65 A'   66 A'   67 A'   68 A'   27 A"   69 A'                 
 14.851  26.654  26.701  26.995  36.631  68.748 166.075 219.193
 70 A'   28 A"   71 A'   72 A'   73 A'   74 A'   75 A'   76 A'                 

 Beta MOs, Restricted
 -- Occupied --                  
-104.87  -80.08  -26.34  -15.70  -10.60   -8.07   -8.07   -8.07
  1 A'    2 A'    3 A'    4 A'    5 A'    6 A'    1 A"    7 A'                 
 -7.618  -5.510  -5.509  -5.509  -1.632  -1.189  -1.113  -0.805
  8 A'    9 A'   10 A'    2 A"   11 A'   12 A'   13 A'   14 A'                 
 -0.708  -0.705  -0.660  -0.553  -0.533  -0.508  -0.455  -0.433
 15 A'    3 A"   16 A'   17 A'    4 A"   18 A'   19 A'    5 A"                 
 -- Virtual --                   
 -0.008   0.049   0.053   0.074   0.079   0.112   0.126   0.144
  6 A"   20 A'   21 A'   22 A'    7 A"   23 A'   24 A'    8 A"                 
  0.145   0.170   0.197   0.207   0.218   0.236   0.275   0.316
 25 A'   26 A'   27 A'   28 A'    9 A"   29 A'   30 A'   31 A'                 
  0.365   0.367   0.374   0.380   0.417   0.475   0.547   0.587
 32 A'   10 A"   11 A"   33 A'   34 A'   35 A'   36 A'   37 A'                 
  0.588   0.626   0.755   0.799   0.818   0.845   0.889   0.936
 12 A"   38 A'   39 A'   13 A"   40 A'   14 A"   41 A'   42 A'                 
  1.035   1.064   1.116   1.129   1.151   1.177   1.188   1.257
 15 A"   43 A'   16 A"   44 A'   45 A'   17 A"   46 A'   47 A'                 
  1.391   1.468   1.558   1.617   1.633   1.758   1.843   1.978
 48 A'   49 A'   18 A"   50 A'   51 A'   19 A"   52 A'   53 A'                 
  2.252   2.270   2.378   2.383   2.577   2.591   2.618   2.717
 20 A"   54 A'   21 A"   55 A'   56 A'   22 A"   57 A'   58 A'                 
  2.880   4.018   4.135   4.198   4.205   4.237   4.357   4.440
 59 A'   60 A'   23 A"   24 A"   61 A'   62 A'   25 A"   63 A'                 
  5.254   6.906   6.941   7.090   7.467  10.339  14.684  14.782
 64 A'   26 A"   65 A'   66 A'   67 A'   68 A'   27 A"   69 A'                 
 14.851  26.654  26.701  26.995  36.631  68.748 166.075 219.193
 70 A'   28 A"   71 A'   72 A'   73 A'   74 A'   75 A'   76 A'                 

 Occupation and symmetry of molecular orbitals

 Point group: Cs (2 irreducible representations).

                           A'   A"    All 
 ------------------------------------------
 All molecular orbitals:
  - Alpha                  76   28    104 
  - Beta                   76   28    104 
 ------------------------------------------
 Alpha orbitals:
  - Frozen occupied        10   2     12  
  - Active occupied        9    3     12  
  - Active virtual         57   23    80  
  - Frozen virtual         0    0     0   
 ------------------------------------------
 Beta orbitals:
  - Frozen occupied        10   2     12  
  - Active occupied        9    3     12  
  - Active virtual         57   23    80  
  - Frozen virtual         0    0     0   
 ------------------------------------------

 Import integrals:   CPU 0.00 s  wall 0.00 s

 Import integrals:   CPU 13.54 s  wall 3.82 s

 MP2 amplitudes:   CPU 0.15 s  wall 0.14 s

Running a double precision version
           CCSD T amplitudes will be solved using DIIS.

           Start     Size      MaxIter   EConv     TConv     
           3         7         100       1.00e-07  1.00e-05  
 ------------------------------------------------------------------------------
           Energy (a.u.)   Ediff      Tdiff       Comment
 ------------------------------------------------------------------------------
          -954.71148973                           
     1    -954.70607936   5.41e-03   7.48e-01     
     2    -954.73032608   2.42e-02   1.01e-01     
     3    -954.72899650   1.33e-03   4.78e-02     
     4    -954.73179881   2.80e-03   1.77e-02     Switched to DIIS steps.
     5    -954.73280613   1.01e-03   1.30e-02     
     6    -954.73289838   9.22e-05   3.64e-03     
     7    -954.73289524   3.14e-06   1.51e-03     
     8    -954.73289492   3.16e-07   3.96e-04     
     9    -954.73289665   1.73e-06   2.74e-04     
    10    -954.73289650   1.57e-07   8.61e-05     
    11    -954.73289665   1.55e-07   3.13e-05     
    12    -954.73289673   7.19e-08   1.71e-05     
    13    -954.73289669   3.46e-08   4.73e-06     
 ------------------------------------------------------------------------------
          -954.73289669                           CCSD T converged.

End of double precision
 SCF energy                 = -954.07100580
 MP2 energy                 = -954.71148973
 CCSD correlation energy     =   -0.66189089
 CCSD total energy           = -954.73289669

 CCSD  T1^2 = 0.0154  T2^2 = 0.2536  Leading amplitudes:

 Amplitude    Orbitals with energies
 -0.0340       4 (A") A                  ->    6 (A") A                   
              -0.5327                         -0.0081                     
 -0.0340       4 (A") B                  ->    6 (A") B                   
              -0.5327                         -0.0081                     
 -0.0316       5 (A") A                  ->    6 (A") A                   
              -0.4331                         -0.0081                     
 -0.0316       5 (A") B                  ->    6 (A") B                   
              -0.4331                         -0.0081                     

 Amplitude    Orbitals with energies
 -0.1176       5 (A") A      5 (A") B    ->    6 (A") A      6 (A") B     
              -0.4331       -0.4331           -0.0081       -0.0081       
  0.1176       5 (A") A      5 (A") B    ->    6 (A") B      6 (A") A     
              -0.4331       -0.4331           -0.0081       -0.0081       
  0.1176       5 (A") B      5 (A") A    ->    6 (A") A      6 (A") B     
              -0.4331       -0.4331           -0.0081       -0.0081       
 -0.1176       5 (A") B      5 (A") A    ->    6 (A") B      6 (A") A     
              -0.4331       -0.4331           -0.0081       -0.0081       

 Computing CCSD intemediates for later calculations in double precision
 Finished.

Running a double precision version
           CCSD Lambda amplitudes will be solved using DIIS.
           Start     Size      MaxIter   EConv     LConv     
           3         7         100       1.00e-07  1.00e-05  
 ------------------------------------------------------------------------------
            Enorm      Ldiff       Comment
 ------------------------------------------------------------------------------
     1     6.25e-02   4.22e-02     
     2     1.96e-02   8.24e-03     
     3     9.14e-03   1.75e-03     
     4     4.99e-03   1.55e-03     Switched to DIIS steps.
     5     1.55e-03   1.04e-03     
     6     7.71e-04   2.41e-04     
     7     2.57e-04   8.39e-05     
     8     1.20e-04   1.00e-05     
     9     4.11e-05   3.89e-06     
    10     1.75e-05   1.12e-06     
    11     7.88e-06   1.02e-07     
    12     3.00e-06   2.16e-07     
    13     1.51e-06   2.08e-07     
    14     6.28e-07   4.88e-08     
    15     2.65e-07   1.78e-08     
    16     1.43e-07   5.52e-09     
    17     5.84e-08   7.99e-09     
 ------------------------------------------------------------------------------
                                   CCSD Lambda converged.

 Computing density matrices in double precision...
           Orbital response amplitudes will be solved using DIIS.
           Start     Size      MaxIter   EConv     LConv     
           3         7         100       1.00e-06  1.00e-06  
 ------------------------------------------------------------------------------
            Enorm      Ldiff       Comment
 ------------------------------------------------------------------------------
     1     8.93e-02   5.62e-04     
     2     5.94e-02   1.74e-02     
     3     7.61e-02   2.28e-02     
     4     1.89e-02   2.34e-02     Switched to DIIS steps.
     5     4.29e-03   7.19e-03     
     6     1.27e-03   8.41e-04     
     7     4.78e-04   7.48e-05     
     8     1.36e-04   4.61e-05     
     9     3.61e-05   1.69e-05     
    10     1.08e-05   6.59e-07     
    11     2.97e-06   1.45e-06     
    12     9.19e-07   3.39e-08     
 ------------------------------------------------------------------------------
                                   Orbital response converged.

 Computing density matrices... Done.
 CCSD calculation:   CPU 140.92 s  wall 38.09 s

 Transferring MO TPDM to AO TPDM
 Transferring g2_o1o1o1o1
 Transferring g2_o1o1o1v1
 Transferring g2_o1o1v1v1
 Transferring g2_o1v1o1v1
 Transferring g2_o1v1v1v1
 Transferring g2_v1v1v1v1
 Adding separable TPDM
 Computing TPDM gradient
 --------------------------------------------------------
 2e gradient
  Atom          X               Y               Z
 --------------------------------------------------------
    1          2.908322       21.056960       -0.000000  
    2          5.182106      -13.980788       -0.000000  
    3         14.608884        0.209633        0.000000  
    4        -22.699312       -7.285805        0.000000  
 --------------------------------------------------------
 --------------------------------------------------------
 Final gradient
  Atom          X               Y               Z
 --------------------------------------------------------
    1          2.908322       21.056960       -0.000000  
    2          5.182106      -13.980788       -0.000000  
    3         14.608884        0.209633        0.000000  
    4        -22.699312       -7.285805        0.000000  
 --------------------------------------------------------
 Analytic gradient from two-electron contribution:   CPU 99.78 s  wall 34.90 s

 Total ccman2 time:   CPU 259.02 s  wall 78.56 s


 --------------------------------------------------------------
             Orbital Energies (a.u.) and Symmetries
 --------------------------------------------------------------

 Alpha MOs, Restricted
 -- Occupied --                  
-104.87  -80.08  -26.34  -15.70  -10.60   -8.07   -8.07   -7.62
  1 A'    2 A'    3 A'    4 A'    5 A'    6 A'    7 A'    8 A'                 
 -5.510  -5.509  -8.066  -5.509  -1.632  -1.189  -1.113  -0.805
  9 A'   10 A'    1 A"    2 A"   11 A'   12 A'   13 A'   14 A'                 
 -0.708  -0.660  -0.553  -0.508  -0.455  -0.705  -0.533  -0.433
 15 A'   16 A'   17 A'   18 A'   19 A'    3 A"    4 A"    5 A"                 
 -- Virtual --                   
  0.049   0.053   0.074   0.112   0.126   0.145   0.170   0.197
 20 A'   21 A'   22 A'   23 A'   24 A'   25 A'   26 A'   27 A'                 
  0.207   0.236   0.275   0.316   0.365   0.380   0.417   0.475
 28 A'   29 A'   30 A'   31 A'   32 A'   33 A'   34 A'   35 A'                 
  0.547   0.587   0.626   0.755   0.818   0.889   0.936   1.064
 36 A'   37 A'   38 A'   39 A'   40 A'   41 A'   42 A'   43 A'                 
  1.129   1.151   1.188   1.257   1.391   1.468   1.617   1.633
 44 A'   45 A'   46 A'   47 A'   48 A'   49 A'   50 A'   51 A'                 
  1.843   1.978   2.270   2.383   2.577   2.618   2.717   2.880
 52 A'   53 A'   54 A'   55 A'   56 A'   57 A'   58 A'   59 A'                 
  4.018   4.205   4.237   4.440   5.254   6.941   7.090   7.467
 60 A'   61 A'   62 A'   63 A'   64 A'   65 A'   66 A'   67 A'                 
 10.339  14.782  14.851  26.701  26.995  36.631  68.748 166.075
 68 A'   69 A'   70 A'   71 A'   72 A'   73 A'   74 A'   75 A'                 
219.193  -0.008   0.079   0.144   0.218   0.367   0.374   0.588
 76 A'    6 A"    7 A"    8 A"    9 A"   10 A"   11 A"   12 A"                 
  0.799   0.845   1.035   1.116   1.177   1.558   1.758   2.252
 13 A"   14 A"   15 A"   16 A"   17 A"   18 A"   19 A"   20 A"                 
  2.378   2.591   4.135   4.198   4.357   6.906  14.684  26.654
 21 A"   22 A"   23 A"   24 A"   25 A"   26 A"   27 A"   28 A"                 

 Beta MOs, Restricted
 -- Occupied --                  
-104.87  -80.08  -26.34  -15.70  -10.60   -8.07   -8.07   -7.62
  1 A'    2 A'    3 A'    4 A'    5 A'    6 A'    7 A'    8 A'                 
 -5.510  -5.509  -8.066  -5.509  -1.632  -1.189  -1.113  -0.805
  9 A'   10 A'    1 A"    2 A"   11 A'   12 A'   13 A'   14 A'                 
 -0.708  -0.660  -0.553  -0.508  -0.455  -0.705  -0.533  -0.433
 15 A'   16 A'   17 A'   18 A'   19 A'    3 A"    4 A"    5 A"                 
 -- Virtual --                   
  0.049   0.053   0.074   0.112   0.126   0.145   0.170   0.197
 20 A'   21 A'   22 A'   23 A'   24 A'   25 A'   26 A'   27 A'                 
  0.207   0.236   0.275   0.316   0.365   0.380   0.417   0.475
 28 A'   29 A'   30 A'   31 A'   32 A'   33 A'   34 A'   35 A'                 
  0.547   0.587   0.626   0.755   0.818   0.889   0.936   1.064
 36 A'   37 A'   38 A'   39 A'   40 A'   41 A'   42 A'   43 A'                 
  1.129   1.151   1.188   1.257   1.391   1.468   1.617   1.633
 44 A'   45 A'   46 A'   47 A'   48 A'   49 A'   50 A'   51 A'                 
  1.843   1.978   2.270   2.383   2.577   2.618   2.717   2.880
 52 A'   53 A'   54 A'   55 A'   56 A'   57 A'   58 A'   59 A'                 
  4.018   4.205   4.237   4.440   5.254   6.941   7.090   7.467
 60 A'   61 A'   62 A'   63 A'   64 A'   65 A'   66 A'   67 A'                 
 10.339  14.782  14.851  26.701  26.995  36.631  68.748 166.075
 68 A'   69 A'   70 A'   71 A'   72 A'   73 A'   74 A'   75 A'                 
219.193  -0.008   0.079   0.144   0.218   0.367   0.374   0.588
 76 A'    6 A"    7 A"    8 A"    9 A"   10 A"   11 A"   12 A"                 
  0.799   0.845   1.035   1.116   1.177   1.558   1.758   2.252
 13 A"   14 A"   15 A"   16 A"   17 A"   18 A"   19 A"   20 A"                 
  2.378   2.591   4.135   4.198   4.357   6.906  14.684  26.654
 21 A"   22 A"   23 A"   24 A"   25 A"   26 A"   27 A"   28 A"                 
 --------------------------------------------------------------

          Ground-State Mulliken Net Atomic Charges

     Atom                 Charge (a.u.)
  ----------------------------------------
      1 P                     0.378805
      2 N                    -0.235808
      3 F                    -0.048556
      4 Cl                   -0.094440
  ----------------------------------------
  Sum of atomic charges =     0.000000

 -----------------------------------------------------------------
                    Cartesian Multipole Moments
 -----------------------------------------------------------------
    Charge (ESU x 10^10)
                 0.0000
    Dipole Moment (Debye)
         X       1.0000      Y      -2.0692      Z       0.0000
       Tot       2.2982
    Quadrupole Moments (Debye-Ang)
        XX     -40.6167     XY       1.1884     YY     -37.0476
        XZ       0.0000     YZ       0.0000     ZZ     -35.0303
    Octopole Moments (Debye-Ang^2)
       XXX      -1.6854    XXY       0.1063    XYY      -2.0794
       YYY       0.4834    XXZ       0.0000    XYZ      -0.0000
       YYZ       0.0000    XZZ      -4.1470    YZZ      -0.1012
       ZZZ       0.0000
    Hexadecapole Moments (Debye-Ang^3)
      XXXX    -492.7619   XXXY       7.1199   XXYY     -95.2440
      XYYY      -0.3270   YYYY    -103.0471   XXXZ       0.0000
      XXYZ       0.0000   XYYZ       0.0000   YYYZ       0.0000
      XXZZ     -87.5969   XYZZ      -0.5866   YYZZ     -23.1028
      XZZZ       0.0000   YZZZ      -0.0000   ZZZZ     -40.0457
 -----------------------------------------------------------------
 DrvMan completing analytic gradient of the correlated energy
 Correlated dipole moment
            1
    1   0.3934206
    2  -0.8141025
    3   0.0000000
 Energy read as -954.732896690
 Full Analytical Gradient: (in a.u., or Hartree/Bohr)
             1             2             3             4
    1   -0.00286465    0.00444020   -0.00774218    0.00616662
    2   -0.00200748    0.00198543   -0.00163776    0.00165981
    3    0.00000000   -0.00000000   -0.00000000   -0.00000000
 Gradient time:  CPU 0.81 s  wall 0.85 s
 Geometry Optimization Parameters
   NAtoms,    NIC,     NZ,  NCons,   NDum,   NFix, NCnnct, MaxDiis
        4      14       4       0       0       0       0       0


** GEOMETRY OPTIMIZATION IN DELOCALIZED INTERNAL COORDINATES **
   Searching for a Minimum

   Optimization Cycle:   1

                       Coordinates (Angstroms)
     ATOM                X               Y               Z
      1  P        -0.0912321424   -0.6822941461    0.0000000000
      2  N        -1.0185457098    0.6367979387    0.0000000000
      3  F        -2.3651012470    0.1758115500    0.0000000000
      4  Cl        1.7520125487    0.2467366277    0.0000000000
   Point Group: cs    Number of degrees of freedom:     5


   Energy is   -954.732896690


 Attempting to Generate Delocalized Internal Coordinates

  5 Hessian modes will be used to form the next step
  Hessian Eigenvalues:
     0.250000    0.250000    0.281716    0.419705    0.488882

 Minimum Search - Taking Simple RFO Step
 Searching for Lamda that Minimizes Along All modes
 Value Taken    Lamda =  -0.00042396
 Step Taken.  Stepsize is  0.037047

                             Maximum     Tolerance    Cnvgd?
         Gradient           0.007691      0.000300      NO
         Displacement       0.025538      0.001200      NO
         Energy change     *********      0.000001      NO


 New Cartesian Coordinates Obtained by Inverse Iteration

 Displacement from previous Coordinates is:  0.065400
 ----------------------------------------------------------------
             Standard Nuclear Orientation (Angstroms)
    I     Atom           X                Y                Z
 ----------------------------------------------------------------
    1      P      -0.0957775587    -0.6898894844     0.0000000000
    2      N      -1.0087370901     0.6363118506     0.0000000000
    3      F      -2.3457221050     0.1779180886     0.0000000000
    4      Cl      1.7273702033     0.2527115154     0.0000000000
 ----------------------------------------------------------------
 Molecular Point Group                 Cs    NOp =  2
 Largest Abelian Subgroup              Cs    NOp =  2
 Nuclear Repulsion Energy =   196.1360351185 hartrees
 There are       24 alpha and       24 beta electrons
 Applying Cartesian multipole field
    Component          Value
    ---------          -----
     (2,0,0)        1.00000E-11
     (0,2,0)        2.00000E-11
     (0,0,2)       -3.00000E-11
 Nucleus-field energy     =     0.0000000046 hartrees
 Requested basis set is 6-311++G(d,p)
 There are 38 shells and 104 basis functions
 A cutoff of  1.0D-14 yielded    674 shell pairs
 There are      5287 function pairs (      5715 Cartesian)
 Smallest overlap matrix eigenvalue = 1.93E-03
 Guess MOs from SCF MO coefficient file

 -----------------------------------------------------------------------
  General SCF calculation program by
  Eric Jon Sundstrom, Paul Horn, Yuezhi Mao, Dmitri Zuev, Alec White,
  David Stuck, Shaama M.S., Shane Yost, Joonho Lee, David Small,
  Daniel Levine, Susi Lehtola, Hugh Burton, Evgeny Epifanovsky
 -----------------------------------------------------------------------
 Hartree-Fock
 using 4 threads for integral computing
 -------------------------------------------------------
 OpenMP Integral computing Module                
 Release: version 2.0, May 2017, Q-Chem Inc. Pleasanton 
 -------------------------------------------------------
 A restricted SCF calculation will be
 performed using DIIS
 SCF converges when DIIS error is below 1.0e-08
 ---------------------------------------
  Cycle       Energy         DIIS error
 ---------------------------------------
    1    -954.0716697444      2.90e-04  
    2    -954.0718072380      7.15e-05  
    3    -954.0718227081      3.33e-05  
    4    -954.0718252802      1.55e-05  
    5    -954.0718259864      6.45e-06  
    6    -954.0718261343      1.68e-06  
    7    -954.0718261469      6.28e-07  
    8    -954.0718261488      3.33e-07  
    9    -954.0718261493      1.40e-07  
   10    -954.0718261494      6.72e-08  
   11    -954.0718261495      1.58e-08  
   12    -954.0718261495      6.82e-09  Convergence criterion met
 ---------------------------------------
 SCF time:   CPU 4.16s  wall 1.00s 
 SCF   energy in the final basis set =     -954.0718261495
 Total energy in the final basis set =     -954.0718261495


 ------------------------------------------------------------------------------

   CCMAN2: suite of methods based on coupled cluster
           and equation of motion theories.

   Components:
   * libvmm-1.3-trunk
     by Evgeny Epifanovsky, Ilya Kaliman.
   * libtensor-2.5-trunk
     by Evgeny Epifanovsky, Michael Wormit, Dmitry Zuev, Sam Manzer, 
        Ilya Kaliman.
   * libcc-2.5-trunk
     by Evgeny Epifanovsky, Arik Landau, Tomasz Kus, Kirill Khistyaev, 
        Dmitry Zuev, Prashant Manohar, Xintian Feng, Anna Krylov, 
        Matthew Goldey, Alec White, Thomas Jagau, Kaushik Nanda, 
        Anastasia Gunina, Alexander Kunitsa, Joonho Lee.

   CCMAN original authors:
   Anna I. Krylov, C. David Sherrill, Steven R. Gwaltney,
   Edward F. C. Byrd (2000)
   Sergey V. Levchenko, Lyudmila V. Slipchenko, Tao Wang,
   Ana-Maria C. Cristian (2003)
   Piotr A. Pieniazek, C. Melania Oana, Evgeny Epifanovsky (2007)
   Prashant Manohar (2009)

 ------------------------------------------------------------------------------


 Allocating and initializing 30808MB of RAM...
 Calculation will run on 4 cores.


 Alpha MOs, Restricted
 -- Occupied --                  
-104.87  -80.08  -26.34  -15.70  -10.60   -8.07   -8.07   -8.07
  1 A'    2 A'    3 A'    4 A'    5 A'    6 A'    1 A"    7 A'                 
 -7.616  -5.508  -5.507  -5.507  -1.637  -1.191  -1.112  -0.807
  8 A'    9 A'   10 A'    2 A"   11 A'   12 A'   13 A'   14 A'                 
 -0.710  -0.707  -0.662  -0.552  -0.533  -0.507  -0.456  -0.431
 15 A'    3 A"   16 A'   17 A'    4 A"   18 A'   19 A'    5 A"                 
 -- Virtual --                   
 -0.007   0.051   0.054   0.074   0.079   0.114   0.127   0.144
  6 A"   20 A'   21 A'   22 A'    7 A"   23 A'   24 A'    8 A"                 
  0.145   0.174   0.199   0.208   0.218   0.236   0.276   0.317
 25 A'   26 A'   27 A'   28 A'    9 A"   29 A'   30 A'   31 A'                 
  0.367   0.367   0.374   0.381   0.418   0.476   0.547   0.587
 32 A'   10 A"   11 A"   33 A'   34 A'   35 A'   36 A'   37 A'                 
  0.589   0.628   0.755   0.797   0.819   0.846   0.894   0.936
 12 A"   38 A'   39 A'   13 A"   40 A'   14 A"   41 A'   42 A'                 
  1.036   1.057   1.116   1.130   1.153   1.181   1.193   1.267
 15 A"   43 A'   16 A"   44 A'   45 A'   17 A"   46 A'   47 A'                 
  1.392   1.475   1.558   1.619   1.631   1.759   1.846   1.977
 48 A'   49 A'   18 A"   50 A'   51 A'   19 A"   52 A'   53 A'                 
  2.251   2.278   2.380   2.385   2.581   2.592   2.620   2.718
 20 A"   54 A'   21 A"   55 A'   56 A'   22 A"   57 A'   58 A'                 
  2.885   4.027   4.132   4.197   4.204   4.236   4.367   4.452
 59 A'   60 A'   23 A"   24 A"   61 A'   62 A'   25 A"   63 A'                 
  5.275   6.906   6.943   7.104   7.471  10.341  14.686  14.785
 64 A'   26 A"   65 A'   66 A'   67 A'   68 A'   27 A"   69 A'                 
 14.855  26.656  26.704  27.005  36.634  68.749 166.081 219.196
 70 A'   28 A"   71 A'   72 A'   73 A'   74 A'   75 A'   76 A'                 

 Beta MOs, Restricted
 -- Occupied --                  
-104.87  -80.08  -26.34  -15.70  -10.60   -8.07   -8.07   -8.07
  1 A'    2 A'    3 A'    4 A'    5 A'    6 A'    1 A"    7 A'                 
 -7.616  -5.508  -5.507  -5.507  -1.637  -1.191  -1.112  -0.807
  8 A'    9 A'   10 A'    2 A"   11 A'   12 A'   13 A'   14 A'                 
 -0.710  -0.707  -0.662  -0.552  -0.533  -0.507  -0.456  -0.431
 15 A'    3 A"   16 A'   17 A'    4 A"   18 A'   19 A'    5 A"                 
 -- Virtual --                   
 -0.007   0.051   0.054   0.074   0.079   0.114   0.127   0.144
  6 A"   20 A'   21 A'   22 A'    7 A"   23 A'   24 A'    8 A"                 
  0.145   0.174   0.199   0.208   0.218   0.236   0.276   0.317
 25 A'   26 A'   27 A'   28 A'    9 A"   29 A'   30 A'   31 A'                 
  0.367   0.367   0.374   0.381   0.418   0.476   0.547   0.587
 32 A'   10 A"   11 A"   33 A'   34 A'   35 A'   36 A'   37 A'                 
  0.589   0.628   0.755   0.797   0.819   0.846   0.894   0.936
 12 A"   38 A'   39 A'   13 A"   40 A'   14 A"   41 A'   42 A'                 
  1.036   1.057   1.116   1.130   1.153   1.181   1.193   1.267
 15 A"   43 A'   16 A"   44 A'   45 A'   17 A"   46 A'   47 A'                 
  1.392   1.475   1.558   1.619   1.631   1.759   1.846   1.977
 48 A'   49 A'   18 A"   50 A'   51 A'   19 A"   52 A'   53 A'                 
  2.251   2.278   2.380   2.385   2.581   2.592   2.620   2.718
 20 A"   54 A'   21 A"   55 A'   56 A'   22 A"   57 A'   58 A'                 
  2.885   4.027   4.132   4.197   4.204   4.236   4.367   4.452
 59 A'   60 A'   23 A"   24 A"   61 A'   62 A'   25 A"   63 A'                 
  5.275   6.906   6.943   7.104   7.471  10.341  14.686  14.785
 64 A'   26 A"   65 A'   66 A'   67 A'   68 A'   27 A"   69 A'                 
 14.855  26.656  26.704  27.005  36.634  68.749 166.081 219.196
 70 A'   28 A"   71 A'   72 A'   73 A'   74 A'   75 A'   76 A'                 

 Occupation and symmetry of molecular orbitals

 Point group: Cs (2 irreducible representations).

                           A'   A"    All 
 ------------------------------------------
 All molecular orbitals:
  - Alpha                  76   28    104 
  - Beta                   76   28    104 
 ------------------------------------------
 Alpha orbitals:
  - Frozen occupied        10   2     12  
  - Active occupied        9    3     12  
  - Active virtual         57   23    80  
  - Frozen virtual         0    0     0   
 ------------------------------------------
 Beta orbitals:
  - Frozen occupied        10   2     12  
  - Active occupied        9    3     12  
  - Active virtual         57   23    80  
  - Frozen virtual         0    0     0   
 ------------------------------------------

 Import integrals:   CPU 0.00 s  wall 0.00 s

 Import integrals:   CPU 14.23 s  wall 4.08 s

 MP2 amplitudes:   CPU 0.12 s  wall 0.11 s

Running a double precision version
           CCSD T amplitudes will be solved using DIIS.

           Start     Size      MaxIter   EConv     TConv     
           3         7         100       1.00e-07  1.00e-05  
 ------------------------------------------------------------------------------
           Energy (a.u.)   Ediff      Tdiff       Comment
 ------------------------------------------------------------------------------
          -954.71167424                           
     1    -954.70656373   5.11e-03   7.47e-01     
     2    -954.73051129   2.39e-02   1.00e-01     
     3    -954.72925902   1.25e-03   4.74e-02     
     4    -954.73201066   2.75e-03   1.74e-02     Switched to DIIS steps.
     5    -954.73300135   9.91e-04   1.29e-02     
     6    -954.73309017   8.88e-05   3.56e-03     
     7    -954.73308629   3.89e-06   1.50e-03     
     8    -954.73308596   3.27e-07   3.89e-04     
     9    -954.73308758   1.62e-06   2.72e-04     
    10    -954.73308743   1.50e-07   8.52e-05     
    11    -954.73308757   1.43e-07   3.07e-05     
    12    -954.73308764   7.01e-08   1.66e-05     
    13    -954.73308760   3.59e-08   4.56e-06     
 ------------------------------------------------------------------------------
          -954.73308760                           CCSD T converged.

End of double precision
 SCF energy                 = -954.07182615
 MP2 energy                 = -954.71167424
 CCSD correlation energy     =   -0.66126145
 CCSD total energy           = -954.73308760

 CCSD  T1^2 = 0.0152  T2^2 = 0.2524  Leading amplitudes:

 Amplitude    Orbitals with energies
 -0.0336       4 (A") A                  ->    6 (A") A                   
              -0.5334                         -0.0071                     
 -0.0336       4 (A") B                  ->    6 (A") B                   
              -0.5334                         -0.0071                     
  0.0316       5 (A") A                  ->    6 (A") A                   
              -0.4307                         -0.0071                     
  0.0316       5 (A") B                  ->    6 (A") B                   
              -0.4307                         -0.0071                     

 Amplitude    Orbitals with energies
 -0.1174       5 (A") A      5 (A") B    ->    6 (A") A      6 (A") B     
              -0.4307       -0.4307           -0.0071       -0.0071       
  0.1174       5 (A") A      5 (A") B    ->    6 (A") B      6 (A") A     
              -0.4307       -0.4307           -0.0071       -0.0071       
  0.1174       5 (A") B      5 (A") A    ->    6 (A") A      6 (A") B     
              -0.4307       -0.4307           -0.0071       -0.0071       
 -0.1174       5 (A") B      5 (A") A    ->    6 (A") B      6 (A") A     
              -0.4307       -0.4307           -0.0071       -0.0071       

 Computing CCSD intemediates for later calculations in double precision
 Finished.

Running a double precision version
           CCSD Lambda amplitudes will be solved using DIIS.
           Start     Size      MaxIter   EConv     LConv     
           3         7         100       1.00e-07  1.00e-05  
 ------------------------------------------------------------------------------
            Enorm      Ldiff       Comment
 ------------------------------------------------------------------------------
     1     6.20e-02   4.19e-02     
     2     1.93e-02   8.13e-03     
     3     9.02e-03   1.75e-03     
     4     4.94e-03   1.52e-03     Switched to DIIS steps.
     5     1.54e-03   1.04e-03     
     6     7.62e-04   2.38e-04     
     7     2.54e-04   8.32e-05     
     8     1.19e-04   9.87e-06     
     9     4.06e-05   3.74e-06     
    10     1.73e-05   1.01e-06     
    11     7.81e-06   1.38e-07     
    12     3.01e-06   2.30e-07     
    13     1.51e-06   2.11e-07     
    14     6.24e-07   4.72e-08     
    15     2.68e-07   1.74e-08     
    16     1.44e-07   6.68e-09     
    17     6.12e-08   8.39e-09     
 ------------------------------------------------------------------------------
                                   CCSD Lambda converged.

 Computing density matrices in double precision...
           Orbital response amplitudes will be solved using DIIS.
           Start     Size      MaxIter   EConv     LConv     
           3         7         100       1.00e-06  1.00e-06  
 ------------------------------------------------------------------------------
            Enorm      Ldiff       Comment
 ------------------------------------------------------------------------------
     1     8.84e-02   2.01e-04     
     2     5.75e-02   1.80e-02     
     3     7.14e-02   2.13e-02     
     4     1.85e-02   2.09e-02     Switched to DIIS steps.
     5     4.25e-03   7.02e-03     
     6     1.26e-03   8.31e-04     
     7     4.78e-04   7.28e-05     
     8     1.34e-04   4.64e-05     
     9     3.47e-05   1.67e-05     
    10     1.03e-05   5.50e-07     
    11     2.66e-06   1.41e-06     
    12     8.07e-07   3.20e-08     
 ------------------------------------------------------------------------------
                                   Orbital response converged.

 Computing density matrices... Done.
 CCSD calculation:   CPU 140.39 s  wall 37.95 s

 Transferring MO TPDM to AO TPDM
 Transferring g2_o1o1o1o1
 Transferring g2_o1o1o1v1
 Transferring g2_o1o1v1v1
 Transferring g2_o1v1o1v1
 Transferring g2_o1v1v1v1
 Transferring g2_v1v1v1v1
 Adding separable TPDM
 Computing TPDM gradient
 --------------------------------------------------------
 2e gradient
  Atom          X               Y               Z
 --------------------------------------------------------
    1          3.072992       21.557529        0.000000  
    2          5.111613      -14.172575       -0.000000  
    3         14.680786        0.181037        0.000000  
    4        -22.865391       -7.565991       -0.000000  
 --------------------------------------------------------
 --------------------------------------------------------
 Final gradient
  Atom          X               Y               Z
 --------------------------------------------------------
    1          3.072992       21.557529        0.000000  
    2          5.111613      -14.172575       -0.000000  
    3         14.680786        0.181037        0.000000  
    4        -22.865391       -7.565991       -0.000000  
 --------------------------------------------------------
 Analytic gradient from two-electron contribution:   CPU 98.34 s  wall 34.43 s

 Total ccman2 time:   CPU 256.35 s  wall 77.77 s


 --------------------------------------------------------------
             Orbital Energies (a.u.) and Symmetries
 --------------------------------------------------------------

 Alpha MOs, Restricted
 -- Occupied --                  
-104.87  -80.08  -26.34  -15.70  -10.60   -8.07   -8.07   -7.62
  1 A'    2 A'    3 A'    4 A'    5 A'    6 A'    7 A'    8 A'                 
 -5.508  -5.507  -8.065  -5.507  -1.637  -1.191  -1.112  -0.807
  9 A'   10 A'    1 A"    2 A"   11 A'   12 A'   13 A'   14 A'                 
 -0.710  -0.662  -0.552  -0.507  -0.456  -0.707  -0.533  -0.431
 15 A'   16 A'   17 A'   18 A'   19 A'    3 A"    4 A"    5 A"                 
 -- Virtual --                   
  0.051   0.054   0.074   0.114   0.127   0.145   0.174   0.199
 20 A'   21 A'   22 A'   23 A'   24 A'   25 A'   26 A'   27 A'                 
  0.208   0.236   0.276   0.317   0.367   0.381   0.418   0.476
 28 A'   29 A'   30 A'   31 A'   32 A'   33 A'   34 A'   35 A'                 
  0.547   0.587   0.628   0.755   0.819   0.894   0.936   1.057
 36 A'   37 A'   38 A'   39 A'   40 A'   41 A'   42 A'   43 A'                 
  1.130   1.153   1.193   1.267   1.392   1.475   1.619   1.631
 44 A'   45 A'   46 A'   47 A'   48 A'   49 A'   50 A'   51 A'                 
  1.846   1.977   2.278   2.385   2.581   2.620   2.718   2.885
 52 A'   53 A'   54 A'   55 A'   56 A'   57 A'   58 A'   59 A'                 
  4.027   4.204   4.236   4.452   5.275   6.943   7.104   7.471
 60 A'   61 A'   62 A'   63 A'   64 A'   65 A'   66 A'   67 A'                 
 10.341  14.785  14.855  26.704  27.005  36.634  68.749 166.081
 68 A'   69 A'   70 A'   71 A'   72 A'   73 A'   74 A'   75 A'                 
219.196  -0.007   0.079   0.144   0.218   0.367   0.374   0.589
 76 A'    6 A"    7 A"    8 A"    9 A"   10 A"   11 A"   12 A"                 
  0.797   0.846   1.036   1.116   1.181   1.558   1.759   2.251
 13 A"   14 A"   15 A"   16 A"   17 A"   18 A"   19 A"   20 A"                 
  2.380   2.592   4.132   4.197   4.367   6.906  14.686  26.656
 21 A"   22 A"   23 A"   24 A"   25 A"   26 A"   27 A"   28 A"                 

 Beta MOs, Restricted
 -- Occupied --                  
-104.87  -80.08  -26.34  -15.70  -10.60   -8.07   -8.07   -7.62
  1 A'    2 A'    3 A'    4 A'    5 A'    6 A'    7 A'    8 A'                 
 -5.508  -5.507  -8.065  -5.507  -1.637  -1.191  -1.112  -0.807
  9 A'   10 A'    1 A"    2 A"   11 A'   12 A'   13 A'   14 A'                 
 -0.710  -0.662  -0.552  -0.507  -0.456  -0.707  -0.533  -0.431
 15 A'   16 A'   17 A'   18 A'   19 A'    3 A"    4 A"    5 A"                 
 -- Virtual --                   
  0.051   0.054   0.074   0.114   0.127   0.145   0.174   0.199
 20 A'   21 A'   22 A'   23 A'   24 A'   25 A'   26 A'   27 A'                 
  0.208   0.236   0.276   0.317   0.367   0.381   0.418   0.476
 28 A'   29 A'   30 A'   31 A'   32 A'   33 A'   34 A'   35 A'                 
  0.547   0.587   0.628   0.755   0.819   0.894   0.936   1.057
 36 A'   37 A'   38 A'   39 A'   40 A'   41 A'   42 A'   43 A'                 
  1.130   1.153   1.193   1.267   1.392   1.475   1.619   1.631
 44 A'   45 A'   46 A'   47 A'   48 A'   49 A'   50 A'   51 A'                 
  1.846   1.977   2.278   2.385   2.581   2.620   2.718   2.885
 52 A'   53 A'   54 A'   55 A'   56 A'   57 A'   58 A'   59 A'                 
  4.027   4.204   4.236   4.452   5.275   6.943   7.104   7.471
 60 A'   61 A'   62 A'   63 A'   64 A'   65 A'   66 A'   67 A'                 
 10.341  14.785  14.855  26.704  27.005  36.634  68.749 166.081
 68 A'   69 A'   70 A'   71 A'   72 A'   73 A'   74 A'   75 A'                 
219.196  -0.007   0.079   0.144   0.218   0.367   0.374   0.589
 76 A'    6 A"    7 A"    8 A"    9 A"   10 A"   11 A"   12 A"                 
  0.797   0.846   1.036   1.116   1.181   1.558   1.759   2.251
 13 A"   14 A"   15 A"   16 A"   17 A"   18 A"   19 A"   20 A"                 
  2.380   2.592   4.132   4.197   4.367   6.906  14.686  26.656
 21 A"   22 A"   23 A"   24 A"   25 A"   26 A"   27 A"   28 A"                 
 --------------------------------------------------------------

          Ground-State Mulliken Net Atomic Charges

     Atom                 Charge (a.u.)
  ----------------------------------------
      1 P                     0.378462
      2 N                    -0.239455
      3 F                    -0.045123
      4 Cl                   -0.093884
  ----------------------------------------
  Sum of atomic charges =     0.000000

 -----------------------------------------------------------------
                    Cartesian Multipole Moments
 -----------------------------------------------------------------
    Charge (ESU x 10^10)
                -0.0000
    Dipole Moment (Debye)
         X       0.9743      Y      -2.0875      Z       0.0000
       Tot       2.3036
    Quadrupole Moments (Debye-Ang)
        XX     -40.4861     XY       1.1704     YY     -36.9732
        XZ       0.0000     YZ       0.0000     ZZ     -34.9956
    Octopole Moments (Debye-Ang^2)
       XXX      -1.3383    XXY       0.1780    XYY      -1.8338
       YYY       0.5285    XXZ       0.0000    XYZ       0.0000
       YYZ       0.0000    XZZ      -3.9402    YZZ      -0.0937
       ZZZ       0.0000
    Hexadecapole Moments (Debye-Ang^3)
      XXXX    -482.6952   XXXY       6.6533   XXYY     -93.4854
      XYYY      -0.7799   YYYY    -103.9073   XXXZ       0.0000
      XXYZ       0.0000   XYYZ       0.0000   YYYZ       0.0000
      XXZZ     -85.8151   XYZZ      -0.7319   YYZZ     -23.2300
      XZZZ       0.0000   YZZZ       0.0000   ZZZZ     -39.9672
 -----------------------------------------------------------------
 DrvMan completing analytic gradient of the correlated energy
 Correlated dipole moment
            1
    1   0.3833193
    2  -0.8212740
    3   0.0000000
 Energy read as -954.733087603
 Full Analytical Gradient: (in a.u., or Hartree/Bohr)
             1             2             3             4
    1   -0.00348124    0.00277837   -0.00038154    0.00108441
    2   -0.00154707    0.00155011   -0.00142310    0.00142006
    3    0.00000000   -0.00000000    0.00000000   -0.00000000
 Gradient time:  CPU 0.77 s  wall 0.82 s
 Geometry Optimization Parameters
   NAtoms,    NIC,     NZ,  NCons,   NDum,   NFix, NCnnct, MaxDiis
        4      14       4       0       0       0       0       0

 Cartesian Hessian Update
 Hessian Updated using BFGS Update


** GEOMETRY OPTIMIZATION IN DELOCALIZED INTERNAL COORDINATES **
   Searching for a Minimum

   Optimization Cycle:   2

                       Coordinates (Angstroms)
     ATOM                X               Y               Z
      1  P        -0.0957775587   -0.6898894844    0.0000000000
      2  N        -1.0087370901    0.6363118506    0.0000000000
      3  F        -2.3457221050    0.1779180886    0.0000000000
      4  Cl        1.7273702033    0.2527115154    0.0000000000
   Point Group: cs    Number of degrees of freedom:     5


   Energy is   -954.733087603

 Hessian Updated using BFGS Update

  5 Hessian modes will be used to form the next step
  Hessian Eigenvalues:
     0.210135    0.252825    0.348945    0.415997    0.521912

 Minimum Search - Taking Simple RFO Step
 Searching for Lamda that Minimizes Along All modes
 Value Taken    Lamda =  -0.00007464
 Step Taken.  Stepsize is  0.016058

                             Maximum     Tolerance    Cnvgd?
         Gradient           0.003313      0.000300      NO
         Displacement       0.010422      0.001200      NO
         Energy change     -0.000191      0.000001      NO


 New Cartesian Coordinates Obtained by Inverse Iteration

 Displacement from previous Coordinates is:  0.016601
 ----------------------------------------------------------------
             Standard Nuclear Orientation (Angstroms)
    I     Atom           X                Y                Z
 ----------------------------------------------------------------
    1      P      -0.0906678186    -0.6877600927     0.0000000000
    2      N      -1.0125890085     0.6332403020     0.0000000000
    3      F      -2.3487974042     0.1805171059     0.0000000000
    4      Cl      1.7291876808     0.2510546551     0.0000000000
 ----------------------------------------------------------------
 Molecular Point Group                 Cs    NOp =  2
 Largest Abelian Subgroup              Cs    NOp =  2
 Nuclear Repulsion Energy =   196.1471366778 hartrees
 There are       24 alpha and       24 beta electrons
 Applying Cartesian multipole field
    Component          Value
    ---------          -----
     (2,0,0)        1.00000E-11
     (0,2,0)        2.00000E-11
     (0,0,2)       -3.00000E-11
 Nucleus-field energy     =     0.0000000047 hartrees
 Requested basis set is 6-311++G(d,p)
 There are 38 shells and 104 basis functions
 A cutoff of  1.0D-14 yielded    675 shell pairs
 There are      5288 function pairs (      5716 Cartesian)
 Smallest overlap matrix eigenvalue = 1.93E-03
 Guess MOs from SCF MO coefficient file

 -----------------------------------------------------------------------
  General SCF calculation program by
  Eric Jon Sundstrom, Paul Horn, Yuezhi Mao, Dmitri Zuev, Alec White,
  David Stuck, Shaama M.S., Shane Yost, Joonho Lee, David Small,
  Daniel Levine, Susi Lehtola, Hugh Burton, Evgeny Epifanovsky
 -----------------------------------------------------------------------
 Hartree-Fock
 using 4 threads for integral computing
 -------------------------------------------------------
 OpenMP Integral computing Module                
 Release: version 2.0, May 2017, Q-Chem Inc. Pleasanton 
 -------------------------------------------------------
 A restricted SCF calculation will be
 performed using DIIS
 SCF converges when DIIS error is below 1.0e-08
 ---------------------------------------
  Cycle       Energy         DIIS error
 ---------------------------------------
    1    -954.0719774899      1.31e-04  
    2    -954.0720114315      3.72e-05  
    3    -954.0720153758      1.67e-05  
    4    -954.0720159404      7.86e-06  
    5    -954.0720160963      2.49e-06  
    6    -954.0720161162      7.99e-07  
    7    -954.0720161182      3.28e-07  
    8    -954.0720161185      8.54e-08  
    9    -954.0720161185      3.11e-08  
   10    -954.0720161185      1.33e-08  
   11    -954.0720161185      4.16e-09  Convergence criterion met
 ---------------------------------------
 SCF time:   CPU 3.87s  wall 1.00s 
 SCF   energy in the final basis set =     -954.0720161185
 Total energy in the final basis set =     -954.0720161185


 ------------------------------------------------------------------------------

   CCMAN2: suite of methods based on coupled cluster
           and equation of motion theories.

   Components:
   * libvmm-1.3-trunk
     by Evgeny Epifanovsky, Ilya Kaliman.
   * libtensor-2.5-trunk
     by Evgeny Epifanovsky, Michael Wormit, Dmitry Zuev, Sam Manzer, 
        Ilya Kaliman.
   * libcc-2.5-trunk
     by Evgeny Epifanovsky, Arik Landau, Tomasz Kus, Kirill Khistyaev, 
        Dmitry Zuev, Prashant Manohar, Xintian Feng, Anna Krylov, 
        Matthew Goldey, Alec White, Thomas Jagau, Kaushik Nanda, 
        Anastasia Gunina, Alexander Kunitsa, Joonho Lee.

   CCMAN original authors:
   Anna I. Krylov, C. David Sherrill, Steven R. Gwaltney,
   Edward F. C. Byrd (2000)
   Sergey V. Levchenko, Lyudmila V. Slipchenko, Tao Wang,
   Ana-Maria C. Cristian (2003)
   Piotr A. Pieniazek, C. Melania Oana, Evgeny Epifanovsky (2007)
   Prashant Manohar (2009)

 ------------------------------------------------------------------------------


 Allocating and initializing 30808MB of RAM...
 Calculation will run on 4 cores.


 Alpha MOs, Restricted
 -- Occupied --                  
-104.87  -80.08  -26.34  -15.70  -10.60   -8.07   -8.07   -8.07
  1 A'    2 A'    3 A'    4 A'    5 A'    6 A'    1 A"    7 A'                 
 -7.615  -5.507  -5.506  -5.506  -1.638  -1.191  -1.112  -0.807
  8 A'    9 A'   10 A'    2 A"   11 A'   12 A'   13 A'   14 A'                 
 -0.711  -0.707  -0.662  -0.552  -0.534  -0.508  -0.454  -0.430
 15 A'    3 A"   16 A'   17 A'    4 A"   18 A'   19 A'    5 A"                 
 -- Virtual --                   
 -0.007   0.051   0.054   0.074   0.080   0.115   0.127   0.144
  6 A"   20 A'   21 A'   22 A'    7 A"   23 A'   24 A'    8 A"                 
  0.145   0.173   0.199   0.208   0.218   0.236   0.277   0.318
 25 A'   26 A'   27 A'   28 A'    9 A"   29 A'   30 A'   31 A'                 
  0.367   0.367   0.374   0.382   0.418   0.476   0.546   0.587
 32 A'   10 A"   11 A"   33 A'   34 A'   35 A'   36 A'   37 A'                 
  0.589   0.628   0.755   0.796   0.818   0.847   0.895   0.938
 12 A"   38 A'   39 A'   13 A"   40 A'   14 A"   41 A'   42 A'                 
  1.036   1.059   1.115   1.130   1.153   1.182   1.193   1.265
 15 A"   43 A'   16 A"   44 A'   45 A'   17 A"   46 A'   47 A'                 
  1.392   1.478   1.559   1.619   1.629   1.760   1.847   1.978
 48 A'   49 A'   18 A"   50 A'   51 A'   19 A"   52 A'   53 A'                 
  2.251   2.279   2.380   2.385   2.580   2.592   2.620   2.719
 20 A"   54 A'   21 A"   55 A'   56 A'   22 A"   57 A'   58 A'                 
  2.885   4.028   4.132   4.196   4.204   4.236   4.369   4.452
 59 A'   60 A'   23 A"   24 A"   61 A'   62 A'   25 A"   63 A'                 
  5.280   6.906   6.941   7.107   7.472  10.341  14.687  14.785
 64 A'   26 A"   65 A'   66 A'   67 A'   68 A'   27 A"   69 A'                 
 14.855  26.656  26.704  27.008  36.635  68.748 166.081 219.195
 70 A'   28 A"   71 A'   72 A'   73 A'   74 A'   75 A'   76 A'                 

 Beta MOs, Restricted
 -- Occupied --                  
-104.87  -80.08  -26.34  -15.70  -10.60   -8.07   -8.07   -8.07
  1 A'    2 A'    3 A'    4 A'    5 A'    6 A'    1 A"    7 A'                 
 -7.615  -5.507  -5.506  -5.506  -1.638  -1.191  -1.112  -0.807
  8 A'    9 A'   10 A'    2 A"   11 A'   12 A'   13 A'   14 A'                 
 -0.711  -0.707  -0.662  -0.552  -0.534  -0.508  -0.454  -0.430
 15 A'    3 A"   16 A'   17 A'    4 A"   18 A'   19 A'    5 A"                 
 -- Virtual --                   
 -0.007   0.051   0.054   0.074   0.080   0.115   0.127   0.144
  6 A"   20 A'   21 A'   22 A'    7 A"   23 A'   24 A'    8 A"                 
  0.145   0.173   0.199   0.208   0.218   0.236   0.277   0.318
 25 A'   26 A'   27 A'   28 A'    9 A"   29 A'   30 A'   31 A'                 
  0.367   0.367   0.374   0.382   0.418   0.476   0.546   0.587
 32 A'   10 A"   11 A"   33 A'   34 A'   35 A'   36 A'   37 A'                 
  0.589   0.628   0.755   0.796   0.818   0.847   0.895   0.938
 12 A"   38 A'   39 A'   13 A"   40 A'   14 A"   41 A'   42 A'                 
  1.036   1.059   1.115   1.130   1.153   1.182   1.193   1.265
 15 A"   43 A'   16 A"   44 A'   45 A'   17 A"   46 A'   47 A'                 
  1.392   1.478   1.559   1.619   1.629   1.760   1.847   1.978
 48 A'   49 A'   18 A"   50 A'   51 A'   19 A"   52 A'   53 A'                 
  2.251   2.279   2.380   2.385   2.580   2.592   2.620   2.719
 20 A"   54 A'   21 A"   55 A'   56 A'   22 A"   57 A'   58 A'                 
  2.885   4.028   4.132   4.196   4.204   4.236   4.369   4.452
 59 A'   60 A'   23 A"   24 A"   61 A'   62 A'   25 A"   63 A'                 
  5.280   6.906   6.941   7.107   7.472  10.341  14.687  14.785
 64 A'   26 A"   65 A'   66 A'   67 A'   68 A'   27 A"   69 A'                 
 14.855  26.656  26.704  27.008  36.635  68.748 166.081 219.195
 70 A'   28 A"   71 A'   72 A'   73 A'   74 A'   75 A'   76 A'                 

 Occupation and symmetry of molecular orbitals

 Point group: Cs (2 irreducible representations).

                           A'   A"    All 
 ------------------------------------------
 All molecular orbitals:
  - Alpha                  76   28    104 
  - Beta                   76   28    104 
 ------------------------------------------
 Alpha orbitals:
  - Frozen occupied        10   2     12  
  - Active occupied        9    3     12  
  - Active virtual         57   23    80  
  - Frozen virtual         0    0     0   
 ------------------------------------------
 Beta orbitals:
  - Frozen occupied        10   2     12  
  - Active occupied        9    3     12  
  - Active virtual         57   23    80  
  - Frozen virtual         0    0     0   
 ------------------------------------------

 Import integrals:   CPU 0.00 s  wall 0.00 s

 Import integrals:   CPU 14.49 s  wall 4.04 s

 MP2 amplitudes:   CPU 0.10 s  wall 0.09 s

Running a double precision version
           CCSD T amplitudes will be solved using DIIS.

           Start     Size      MaxIter   EConv     TConv     
           3         7         100       1.00e-07  1.00e-05  
 ------------------------------------------------------------------------------
           Energy (a.u.)   Ediff      Tdiff       Comment
 ------------------------------------------------------------------------------
          -954.71174550                           
     1    -954.70667350   5.07e-03   7.47e-01     
     2    -954.73056381   2.39e-02   1.00e-01     
     3    -954.72932283   1.24e-03   4.73e-02     
     4    -954.73206310   2.74e-03   1.74e-02     Switched to DIIS steps.
     5    -954.73305030   9.87e-04   1.28e-02     
     6    -954.73313841   8.81e-05   3.55e-03     
     7    -954.73313431   4.10e-06   1.49e-03     
     8    -954.73313396   3.50e-07   3.86e-04     
     9    -954.73313552   1.56e-06   2.69e-04     
    10    -954.73313537   1.57e-07   8.42e-05     
    11    -954.73313551   1.40e-07   3.03e-05     
    12    -954.73313557   6.71e-08   1.64e-05     
    13    -954.73313554   3.49e-08   4.52e-06     
 ------------------------------------------------------------------------------
          -954.73313554                           CCSD T converged.

End of double precision
 SCF energy                 = -954.07201612
 MP2 energy                 = -954.71174550
 CCSD correlation energy     =   -0.66111942
 CCSD total energy           = -954.73313554

 CCSD  T1^2 = 0.0151  T2^2 = 0.2521  Leading amplitudes:

 Amplitude    Orbitals with energies
 -0.0333       4 (A") A                  ->    6 (A") A                   
              -0.5341                         -0.0065                     
 -0.0333       4 (A") B                  ->    6 (A") B                   
              -0.5341                         -0.0065                     
  0.0315       5 (A") A                  ->    6 (A") A                   
              -0.4302                         -0.0065                     
  0.0315       5 (A") B                  ->    6 (A") B                   
              -0.4302                         -0.0065                     

 Amplitude    Orbitals with energies
 -0.1179       5 (A") A      5 (A") B    ->    6 (A") A      6 (A") B     
              -0.4302       -0.4302           -0.0065       -0.0065       
  0.1179       5 (A") A      5 (A") B    ->    6 (A") B      6 (A") A     
              -0.4302       -0.4302           -0.0065       -0.0065       
  0.1179       5 (A") B      5 (A") A    ->    6 (A") A      6 (A") B     
              -0.4302       -0.4302           -0.0065       -0.0065       
 -0.1179       5 (A") B      5 (A") A    ->    6 (A") B      6 (A") A     
              -0.4302       -0.4302           -0.0065       -0.0065       

 Computing CCSD intemediates for later calculations in double precision
 Finished.

Running a double precision version
           CCSD Lambda amplitudes will be solved using DIIS.
           Start     Size      MaxIter   EConv     LConv     
           3         7         100       1.00e-07  1.00e-05  
 ------------------------------------------------------------------------------
            Enorm      Ldiff       Comment
 ------------------------------------------------------------------------------
     1     6.19e-02   4.18e-02     
     2     1.93e-02   8.10e-03     
     3     9.00e-03   1.74e-03     
     4     4.92e-03   1.52e-03     Switched to DIIS steps.
     5     1.53e-03   1.03e-03     
     6     7.58e-04   2.37e-04     
     7     2.52e-04   8.22e-05     
     8     1.18e-04   9.57e-06     
     9     4.01e-05   3.79e-06     
    10     1.71e-05   1.03e-06     
    11     7.69e-06   1.26e-07     
    12     2.96e-06   2.21e-07     
    13     1.48e-06   2.06e-07     
    14     6.11e-07   4.55e-08     
    15     2.62e-07   1.71e-08     
    16     1.41e-07   6.47e-09     
    17     5.94e-08   8.11e-09     
 ------------------------------------------------------------------------------
                                   CCSD Lambda converged.

 Computing density matrices in double precision...
           Orbital response amplitudes will be solved using DIIS.
           Start     Size      MaxIter   EConv     LConv     
           3         7         100       1.00e-06  1.00e-06  
 ------------------------------------------------------------------------------
            Enorm      Ldiff       Comment
 ------------------------------------------------------------------------------
     1     8.83e-02   1.37e-04     
     2     5.72e-02   1.81e-02     
     3     7.05e-02   2.10e-02     
     4     1.85e-02   2.04e-02     Switched to DIIS steps.
     5     4.25e-03   7.01e-03     
     6     1.26e-03   8.33e-04     
     7     4.76e-04   7.30e-05     
     8     1.32e-04   4.75e-05     
     9     3.43e-05   1.63e-05     
    10     1.02e-05   5.10e-07     
    11     2.64e-06   1.40e-06     
    12     7.89e-07   2.95e-08     
 ------------------------------------------------------------------------------
                                   Orbital response converged.

 Computing density matrices... Done.
 CCSD calculation:   CPU 140.69 s  wall 38.06 s

 Transferring MO TPDM to AO TPDM
 Transferring g2_o1o1o1o1
 Transferring g2_o1o1o1v1
 Transferring g2_o1o1v1v1
 Transferring g2_o1v1o1v1
 Transferring g2_o1v1v1v1
 Transferring g2_v1v1v1v1
 Adding separable TPDM
 Computing TPDM gradient
 --------------------------------------------------------
 2e gradient
  Atom          X               Y               Z
 --------------------------------------------------------
    1          3.054887       21.461534        0.000000  
    2          5.161029      -14.063531       -0.000000  
    3         14.703733        0.177137        0.000000  
    4        -22.919649       -7.575141       -0.000000  
 --------------------------------------------------------
 --------------------------------------------------------
 Final gradient
  Atom          X               Y               Z
 --------------------------------------------------------
    1          3.054887       21.461534        0.000000  
    2          5.161029      -14.063531       -0.000000  
    3         14.703733        0.177137        0.000000  
    4        -22.919649       -7.575141       -0.000000  
 --------------------------------------------------------
 Analytic gradient from two-electron contribution:   CPU 99.83 s  wall 35.06 s

 Total ccman2 time:   CPU 257.65 s  wall 78.20 s


 --------------------------------------------------------------
             Orbital Energies (a.u.) and Symmetries
 --------------------------------------------------------------

 Alpha MOs, Restricted
 -- Occupied --                  
-104.87  -80.08  -26.34  -15.70  -10.60   -8.07   -8.07   -7.62
  1 A'    2 A'    3 A'    4 A'    5 A'    6 A'    7 A'    8 A'                 
 -5.507  -5.506  -8.066  -5.506  -1.638  -1.191  -1.112  -0.807
  9 A'   10 A'    1 A"    2 A"   11 A'   12 A'   13 A'   14 A'                 
 -0.711  -0.662  -0.552  -0.508  -0.454  -0.707  -0.534  -0.430
 15 A'   16 A'   17 A'   18 A'   19 A'    3 A"    4 A"    5 A"                 
 -- Virtual --                   
  0.051   0.054   0.074   0.115   0.127   0.145   0.173   0.199
 20 A'   21 A'   22 A'   23 A'   24 A'   25 A'   26 A'   27 A'                 
  0.208   0.236   0.277   0.318   0.367   0.382   0.418   0.476
 28 A'   29 A'   30 A'   31 A'   32 A'   33 A'   34 A'   35 A'                 
  0.546   0.587   0.628   0.755   0.818   0.895   0.938   1.059
 36 A'   37 A'   38 A'   39 A'   40 A'   41 A'   42 A'   43 A'                 
  1.130   1.153   1.193   1.265   1.392   1.478   1.619   1.629
 44 A'   45 A'   46 A'   47 A'   48 A'   49 A'   50 A'   51 A'                 
  1.847   1.978   2.279   2.385   2.580   2.620   2.719   2.885
 52 A'   53 A'   54 A'   55 A'   56 A'   57 A'   58 A'   59 A'                 
  4.028   4.204   4.236   4.452   5.280   6.941   7.107   7.472
 60 A'   61 A'   62 A'   63 A'   64 A'   65 A'   66 A'   67 A'                 
 10.341  14.785  14.855  26.704  27.008  36.635  68.748 166.081
 68 A'   69 A'   70 A'   71 A'   72 A'   73 A'   74 A'   75 A'                 
219.195  -0.007   0.080   0.144   0.218   0.367   0.374   0.589
 76 A'    6 A"    7 A"    8 A"    9 A"   10 A"   11 A"   12 A"                 
  0.796   0.847   1.036   1.115   1.182   1.559   1.760   2.251
 13 A"   14 A"   15 A"   16 A"   17 A"   18 A"   19 A"   20 A"                 
  2.380   2.592   4.132   4.196   4.369   6.906  14.687  26.656
 21 A"   22 A"   23 A"   24 A"   25 A"   26 A"   27 A"   28 A"                 

 Beta MOs, Restricted
 -- Occupied --                  
-104.87  -80.08  -26.34  -15.70  -10.60   -8.07   -8.07   -7.62
  1 A'    2 A'    3 A'    4 A'    5 A'    6 A'    7 A'    8 A'                 
 -5.507  -5.506  -8.066  -5.506  -1.638  -1.191  -1.112  -0.807
  9 A'   10 A'    1 A"    2 A"   11 A'   12 A'   13 A'   14 A'                 
 -0.711  -0.662  -0.552  -0.508  -0.454  -0.707  -0.534  -0.430
 15 A'   16 A'   17 A'   18 A'   19 A'    3 A"    4 A"    5 A"                 
 -- Virtual --                   
  0.051   0.054   0.074   0.115   0.127   0.145   0.173   0.199
 20 A'   21 A'   22 A'   23 A'   24 A'   25 A'   26 A'   27 A'                 
  0.208   0.236   0.277   0.318   0.367   0.382   0.418   0.476
 28 A'   29 A'   30 A'   31 A'   32 A'   33 A'   34 A'   35 A'                 
  0.546   0.587   0.628   0.755   0.818   0.895   0.938   1.059
 36 A'   37 A'   38 A'   39 A'   40 A'   41 A'   42 A'   43 A'                 
  1.130   1.153   1.193   1.265   1.392   1.478   1.619   1.629
 44 A'   45 A'   46 A'   47 A'   48 A'   49 A'   50 A'   51 A'                 
  1.847   1.978   2.279   2.385   2.580   2.620   2.719   2.885
 52 A'   53 A'   54 A'   55 A'   56 A'   57 A'   58 A'   59 A'                 
  4.028   4.204   4.236   4.452   5.280   6.941   7.107   7.472
 60 A'   61 A'   62 A'   63 A'   64 A'   65 A'   66 A'   67 A'                 
 10.341  14.785  14.855  26.704  27.008  36.635  68.748 166.081
 68 A'   69 A'   70 A'   71 A'   72 A'   73 A'   74 A'   75 A'                 
219.195  -0.007   0.080   0.144   0.218   0.367   0.374   0.589
 76 A'    6 A"    7 A"    8 A"    9 A"   10 A"   11 A"   12 A"                 
  0.796   0.847   1.036   1.115   1.182   1.559   1.760   2.251
 13 A"   14 A"   15 A"   16 A"   17 A"   18 A"   19 A"   20 A"                 
  2.380   2.592   4.132   4.196   4.369   6.906  14.687  26.656
 21 A"   22 A"   23 A"   24 A"   25 A"   26 A"   27 A"   28 A"                 
 --------------------------------------------------------------

          Ground-State Mulliken Net Atomic Charges

     Atom                 Charge (a.u.)
  ----------------------------------------
      1 P                     0.375971
      2 N                    -0.242578
      3 F                    -0.043213
      4 Cl                   -0.090181
  ----------------------------------------
  Sum of atomic charges =     0.000000

 -----------------------------------------------------------------
                    Cartesian Multipole Moments
 -----------------------------------------------------------------
    Charge (ESU x 10^10)
                 0.0000
    Dipole Moment (Debye)
         X       0.9991      Y      -2.0664      Z      -0.0000
       Tot       2.2953
    Quadrupole Moments (Debye-Ang)
        XX     -40.4104     XY       1.1733     YY     -37.0158
        XZ      -0.0000     YZ       0.0000     ZZ     -34.9949
    Octopole Moments (Debye-Ang^2)
       XXX      -1.4195    XXY       0.1733    XYY      -1.8652
       YYY       0.5949    XXZ      -0.0000    XYZ       0.0000
       YYZ      -0.0000    XZZ      -3.9600    YZZ      -0.0754
       ZZZ      -0.0000
    Hexadecapole Moments (Debye-Ang^3)
      XXXX    -483.1418   XXXY       6.9258   XXYY     -93.6102
      XYYY      -0.4440   YYYY    -103.7013   XXXZ      -0.0000
      XXYZ       0.0000   XYYZ      -0.0000   YYYZ       0.0000
      XXZZ     -85.9374   XYZZ      -0.6263   YYZZ     -23.1970
      XZZZ      -0.0000   YZZZ       0.0000   ZZZZ     -39.9843
 -----------------------------------------------------------------
 DrvMan completing analytic gradient of the correlated energy
 Correlated dipole moment
            1
    1   0.3930838
    2  -0.8130006
    3  -0.0000000
 Energy read as -954.733135539
 Full Analytical Gradient: (in a.u., or Hartree/Bohr)
             1             2             3             4
    1   -0.00088728    0.00111363   -0.00054105    0.00031471
    2   -0.00037322    0.00060143   -0.00055579    0.00032758
    3   -0.00000000    0.00000000   -0.00000000    0.00000000
 Gradient time:  CPU 0.78 s  wall 0.82 s
 Geometry Optimization Parameters
   NAtoms,    NIC,     NZ,  NCons,   NDum,   NFix, NCnnct, MaxDiis
        4      14       4       0       0       0       0       0

 Cartesian Hessian Update
 Hessian Updated using BFGS Update


** GEOMETRY OPTIMIZATION IN DELOCALIZED INTERNAL COORDINATES **
   Searching for a Minimum

   Optimization Cycle:   3

                       Coordinates (Angstroms)
     ATOM                X               Y               Z
      1  P        -0.0906678186   -0.6877600927    0.0000000000
      2  N        -1.0125890085    0.6332403020    0.0000000000
      3  F        -2.3487974042    0.1805171059    0.0000000000
      4  Cl        1.7291876808    0.2510546551    0.0000000000
   Point Group: cs    Number of degrees of freedom:     5


   Energy is   -954.733135539

 Hessian Updated using BFGS Update

  5 Hessian modes will be used to form the next step
  Hessian Eigenvalues:
     0.162660    0.254455    0.315253    0.427431    0.516899

 Minimum Search - Taking Simple RFO Step
 Searching for Lamda that Minimizes Along All modes
 Value Taken    Lamda =  -0.00000992
 Step Taken.  Stepsize is  0.007419

                             Maximum     Tolerance    Cnvgd?
         Gradient           0.001012      0.000300      NO
         Displacement       0.005430      0.001200      NO
         Energy change     -0.000048      0.000001      NO


 New Cartesian Coordinates Obtained by Inverse Iteration

 Displacement from previous Coordinates is:  0.006858
 ----------------------------------------------------------------
             Standard Nuclear Orientation (Angstroms)
    I     Atom           X                Y                Z
 ----------------------------------------------------------------
    1      P      -0.0886342817    -0.6876952058     0.0000000000
    2      N      -1.0138889944     0.6313274488     0.0000000000
    3      F      -2.3492945766     0.1823556147     0.0000000000
    4      Cl      1.7289513021     0.2510641126     0.0000000000
 ----------------------------------------------------------------
 Molecular Point Group                 Cs    NOp =  2
 Largest Abelian Subgroup              Cs    NOp =  2
 Nuclear Repulsion Energy =   196.1954353634 hartrees
 There are       24 alpha and       24 beta electrons
 Applying Cartesian multipole field
    Component          Value
    ---------          -----
     (2,0,0)        1.00000E-11
     (0,2,0)        2.00000E-11
     (0,0,2)       -3.00000E-11
 Nucleus-field energy     =     0.0000000047 hartrees
 Requested basis set is 6-311++G(d,p)
 There are 38 shells and 104 basis functions
 A cutoff of  1.0D-14 yielded    675 shell pairs
 There are      5288 function pairs (      5716 Cartesian)
 Smallest overlap matrix eigenvalue = 1.93E-03
 Guess MOs from SCF MO coefficient file

 -----------------------------------------------------------------------
  General SCF calculation program by
  Eric Jon Sundstrom, Paul Horn, Yuezhi Mao, Dmitri Zuev, Alec White,
  David Stuck, Shaama M.S., Shane Yost, Joonho Lee, David Small,
  Daniel Levine, Susi Lehtola, Hugh Burton, Evgeny Epifanovsky
 -----------------------------------------------------------------------
 Hartree-Fock
 using 4 threads for integral computing
 -------------------------------------------------------
 OpenMP Integral computing Module                
 Release: version 2.0, May 2017, Q-Chem Inc. Pleasanton 
 -------------------------------------------------------
 A restricted SCF calculation will be
 performed using DIIS
 SCF converges when DIIS error is below 1.0e-08
 ---------------------------------------
  Cycle       Energy         DIIS error
 ---------------------------------------
    1    -954.0721079506      6.90e-05  
    2    -954.0721167643      1.90e-05  
    3    -954.0721178617      6.91e-06  
    4    -954.0721179835      4.02e-06  
    5    -954.0721180197      1.21e-06  
    6    -954.0721180244      4.05e-07  
    7    -954.0721180249      1.82e-07  
    8    -954.0721180250      5.79e-08  
    9    -954.0721180250      2.44e-08  
   10    -954.0721180250      7.54e-09  Convergence criterion met
 ---------------------------------------
 SCF time:   CPU 3.47s  wall 1.00s 
 SCF   energy in the final basis set =     -954.0721180250
 Total energy in the final basis set =     -954.0721180250


 ------------------------------------------------------------------------------

   CCMAN2: suite of methods based on coupled cluster
           and equation of motion theories.

   Components:
   * libvmm-1.3-trunk
     by Evgeny Epifanovsky, Ilya Kaliman.
   * libtensor-2.5-trunk
     by Evgeny Epifanovsky, Michael Wormit, Dmitry Zuev, Sam Manzer, 
        Ilya Kaliman.
   * libcc-2.5-trunk
     by Evgeny Epifanovsky, Arik Landau, Tomasz Kus, Kirill Khistyaev, 
        Dmitry Zuev, Prashant Manohar, Xintian Feng, Anna Krylov, 
        Matthew Goldey, Alec White, Thomas Jagau, Kaushik Nanda, 
        Anastasia Gunina, Alexander Kunitsa, Joonho Lee.

   CCMAN original authors:
   Anna I. Krylov, C. David Sherrill, Steven R. Gwaltney,
   Edward F. C. Byrd (2000)
   Sergey V. Levchenko, Lyudmila V. Slipchenko, Tao Wang,
   Ana-Maria C. Cristian (2003)
   Piotr A. Pieniazek, C. Melania Oana, Evgeny Epifanovsky (2007)
   Prashant Manohar (2009)

 ------------------------------------------------------------------------------


 Allocating and initializing 30808MB of RAM...
 Calculation will run on 4 cores.


 Alpha MOs, Restricted
 -- Occupied --                  
-104.87  -80.08  -26.34  -15.70  -10.60   -8.07   -8.07   -8.07
  1 A'    2 A'    3 A'    4 A'    5 A'    6 A'    1 A"    7 A'                 
 -7.615  -5.507  -5.506  -5.506  -1.638  -1.191  -1.112  -0.808
  8 A'    9 A'   10 A'    2 A"   11 A'   12 A'   13 A'   14 A'                 
 -0.711  -0.708  -0.663  -0.552  -0.534  -0.508  -0.454  -0.430
 15 A'    3 A"   16 A'   17 A'    4 A"   18 A'   19 A'    5 A"                 
 -- Virtual --                   
 -0.006   0.051   0.054   0.074   0.080   0.115   0.127   0.144
  6 A"   20 A'   21 A'   22 A'    7 A"   23 A'   24 A'    8 A"                 
  0.145   0.174   0.200   0.208   0.218   0.236   0.277   0.318
 25 A'   26 A'   27 A'   28 A'    9 A"   29 A'   30 A'   31 A'                 
  0.367   0.367   0.374   0.382   0.418   0.476   0.546   0.587
 32 A'   10 A"   11 A"   33 A'   34 A'   35 A'   36 A'   37 A'                 
  0.589   0.628   0.755   0.796   0.818   0.847   0.896   0.938
 12 A"   38 A'   39 A'   13 A"   40 A'   14 A"   41 A'   42 A'                 
  1.037   1.060   1.115   1.130   1.154   1.182   1.193   1.265
 15 A"   43 A'   16 A"   44 A'   45 A'   17 A"   46 A'   47 A'                 
  1.392   1.479   1.559   1.619   1.628   1.760   1.847   1.979
 48 A'   49 A'   18 A"   50 A'   51 A'   19 A"   52 A'   53 A'                 
  2.251   2.280   2.380   2.385   2.581   2.592   2.620   2.720
 20 A"   54 A'   21 A"   55 A'   56 A'   22 A"   57 A'   58 A'                 
  2.885   4.029   4.131   4.196   4.203   4.236   4.371   4.453
 59 A'   60 A'   23 A"   24 A"   61 A'   62 A'   25 A"   63 A'                 
  5.284   6.906   6.941   7.110   7.473  10.341  14.687  14.785
 64 A'   26 A"   65 A'   66 A'   67 A'   68 A'   27 A"   69 A'                 
 14.855  26.656  26.704  27.009  36.635  68.748 166.081 219.195
 70 A'   28 A"   71 A'   72 A'   73 A'   74 A'   75 A'   76 A'                 

 Beta MOs, Restricted
 -- Occupied --                  
-104.87  -80.08  -26.34  -15.70  -10.60   -8.07   -8.07   -8.07
  1 A'    2 A'    3 A'    4 A'    5 A'    6 A'    1 A"    7 A'                 
 -7.615  -5.507  -5.506  -5.506  -1.638  -1.191  -1.112  -0.808
  8 A'    9 A'   10 A'    2 A"   11 A'   12 A'   13 A'   14 A'                 
 -0.711  -0.708  -0.663  -0.552  -0.534  -0.508  -0.454  -0.430
 15 A'    3 A"   16 A'   17 A'    4 A"   18 A'   19 A'    5 A"                 
 -- Virtual --                   
 -0.006   0.051   0.054   0.074   0.080   0.115   0.127   0.144
  6 A"   20 A'   21 A'   22 A'    7 A"   23 A'   24 A'    8 A"                 
  0.145   0.174   0.200   0.208   0.218   0.236   0.277   0.318
 25 A'   26 A'   27 A'   28 A'    9 A"   29 A'   30 A'   31 A'                 
  0.367   0.367   0.374   0.382   0.418   0.476   0.546   0.587
 32 A'   10 A"   11 A"   33 A'   34 A'   35 A'   36 A'   37 A'                 
  0.589   0.628   0.755   0.796   0.818   0.847   0.896   0.938
 12 A"   38 A'   39 A'   13 A"   40 A'   14 A"   41 A'   42 A'                 
  1.037   1.060   1.115   1.130   1.154   1.182   1.193   1.265
 15 A"   43 A'   16 A"   44 A'   45 A'   17 A"   46 A'   47 A'                 
  1.392   1.479   1.559   1.619   1.628   1.760   1.847   1.979
 48 A'   49 A'   18 A"   50 A'   51 A'   19 A"   52 A'   53 A'                 
  2.251   2.280   2.380   2.385   2.581   2.592   2.620   2.720
 20 A"   54 A'   21 A"   55 A'   56 A'   22 A"   57 A'   58 A'                 
  2.885   4.029   4.131   4.196   4.203   4.236   4.371   4.453
 59 A'   60 A'   23 A"   24 A"   61 A'   62 A'   25 A"   63 A'                 
  5.284   6.906   6.941   7.110   7.473  10.341  14.687  14.785
 64 A'   26 A"   65 A'   66 A'   67 A'   68 A'   27 A"   69 A'                 
 14.855  26.656  26.704  27.009  36.635  68.748 166.081 219.195
 70 A'   28 A"   71 A'   72 A'   73 A'   74 A'   75 A'   76 A'                 

 Occupation and symmetry of molecular orbitals

 Point group: Cs (2 irreducible representations).

                           A'   A"    All 
 ------------------------------------------
 All molecular orbitals:
  - Alpha                  76   28    104 
  - Beta                   76   28    104 
 ------------------------------------------
 Alpha orbitals:
  - Frozen occupied        10   2     12  
  - Active occupied        9    3     12  
  - Active virtual         57   23    80  
  - Frozen virtual         0    0     0   
 ------------------------------------------
 Beta orbitals:
  - Frozen occupied        10   2     12  
  - Active occupied        9    3     12  
  - Active virtual         57   23    80  
  - Frozen virtual         0    0     0   
 ------------------------------------------

 Import integrals:   CPU 0.00 s  wall 0.00 s

 Import integrals:   CPU 13.77 s  wall 3.99 s

 MP2 amplitudes:   CPU 0.09 s  wall 0.08 s

Running a double precision version
           CCSD T amplitudes will be solved using DIIS.

           Start     Size      MaxIter   EConv     TConv     
           3         7         100       1.00e-07  1.00e-05  
 ------------------------------------------------------------------------------
           Energy (a.u.)   Ediff      Tdiff       Comment
 ------------------------------------------------------------------------------
          -954.71175736                           
     1    -954.70672212   5.04e-03   7.47e-01     
     2    -954.73057004   2.38e-02   1.00e-01     
     3    -954.72933894   1.23e-03   4.73e-02     
     4    -954.73207134   2.73e-03   1.74e-02     Switched to DIIS steps.
     5    -954.73305618   9.85e-04   1.28e-02     
     6    -954.73314372   8.75e-05   3.54e-03     
     7    -954.73313946   4.26e-06   1.48e-03     
     8    -954.73313909   3.64e-07   3.84e-04     
     9    -954.73314062   1.52e-06   2.68e-04     
    10    -954.73314046   1.59e-07   8.37e-05     
    11    -954.73314060   1.37e-07   3.01e-05     
    12    -954.73314066   6.54e-08   1.63e-05     
    13    -954.73314063   3.44e-08   4.48e-06     
 ------------------------------------------------------------------------------
          -954.73314063                           CCSD T converged.

End of double precision
 SCF energy                 = -954.07211803
 MP2 energy                 = -954.71175736
 CCSD correlation energy     =   -0.66102260
 CCSD total energy           = -954.73314063

 CCSD  T1^2 = 0.0150  T2^2 = 0.2519  Leading amplitudes:

 Amplitude    Orbitals with energies
 -0.0331       4 (A") A                  ->    6 (A") A                   
              -0.5344                         -0.0062                     
 -0.0331       4 (A") B                  ->    6 (A") B                   
              -0.5344                         -0.0062                     
  0.0314       5 (A") A                  ->    6 (A") A                   
              -0.4299                         -0.0062                     
  0.0314       5 (A") B                  ->    6 (A") B                   
              -0.4299                         -0.0062                     

 Amplitude    Orbitals with energies
 -0.1181       5 (A") A      5 (A") B    ->    6 (A") A      6 (A") B     
              -0.4299       -0.4299           -0.0062       -0.0062       
  0.1181       5 (A") A      5 (A") B    ->    6 (A") B      6 (A") A     
              -0.4299       -0.4299           -0.0062       -0.0062       
  0.1181       5 (A") B      5 (A") A    ->    6 (A") A      6 (A") B     
              -0.4299       -0.4299           -0.0062       -0.0062       
 -0.1181       5 (A") B      5 (A") A    ->    6 (A") B      6 (A") A     
              -0.4299       -0.4299           -0.0062       -0.0062       

 Computing CCSD intemediates for later calculations in double precision
 Finished.

Running a double precision version
           CCSD Lambda amplitudes will be solved using DIIS.
           Start     Size      MaxIter   EConv     LConv     
           3         7         100       1.00e-07  1.00e-05  
 ------------------------------------------------------------------------------
            Enorm      Ldiff       Comment
 ------------------------------------------------------------------------------
     1     6.18e-02   4.18e-02     
     2     1.92e-02   8.07e-03     
     3     8.98e-03   1.74e-03     
     4     4.91e-03   1.51e-03     Switched to DIIS steps.
     5     1.53e-03   1.03e-03     
     6     7.56e-04   2.35e-04     
     7     2.51e-04   8.16e-05     
     8     1.17e-04   9.36e-06     
     9     3.98e-05   3.84e-06     
    10     1.70e-05   1.04e-06     
    11     7.63e-06   1.19e-07     
    12     2.93e-06   2.15e-07     
    13     1.47e-06   2.04e-07     
    14     6.04e-07   4.46e-08     
    15     2.58e-07   1.69e-08     
    16     1.39e-07   6.44e-09     
    17     5.86e-08   7.99e-09     
 ------------------------------------------------------------------------------
                                   CCSD Lambda converged.

 Computing density matrices in double precision...
           Orbital response amplitudes will be solved using DIIS.
           Start     Size      MaxIter   EConv     LConv     
           3         7         100       1.00e-06  1.00e-06  
 ------------------------------------------------------------------------------
            Enorm      Ldiff       Comment
 ------------------------------------------------------------------------------
     1     8.81e-02   9.50e-05     
     2     5.69e-02   1.83e-02     
     3     6.97e-02   2.08e-02     
     4     1.85e-02   2.01e-02     Switched to DIIS steps.
     5     4.25e-03   6.99e-03     
     6     1.26e-03   8.33e-04     
     7     4.75e-04   7.30e-05     
     8     1.31e-04   4.81e-05     
     9     3.42e-05   1.62e-05     
    10     1.01e-05   4.90e-07     
    11     2.62e-06   1.39e-06     
    12     7.76e-07   2.80e-08     
 ------------------------------------------------------------------------------
                                   Orbital response converged.

 Computing density matrices... Done.
 CCSD calculation:   CPU 140.86 s  wall 38.14 s

 Transferring MO TPDM to AO TPDM
 Transferring g2_o1o1o1o1
 Transferring g2_o1o1o1v1
 Transferring g2_o1o1v1v1
 Transferring g2_o1v1o1v1
 Transferring g2_o1v1v1v1
 Transferring g2_v1v1v1v1
 Adding separable TPDM
 Computing TPDM gradient
 --------------------------------------------------------
 2e gradient
  Atom          X               Y               Z
 --------------------------------------------------------
    1          3.046510       21.446322       -0.000000  
    2          5.173756      -14.016528       -0.000000  
    3         14.720154        0.167981       -0.000000  
    4        -22.940421       -7.597775        0.000000  
 --------------------------------------------------------
 --------------------------------------------------------
 Final gradient
  Atom          X               Y               Z
 --------------------------------------------------------
    1          3.046510       21.446322       -0.000000  
    2          5.173756      -14.016528       -0.000000  
    3         14.720154        0.167981       -0.000000  
    4        -22.940421       -7.597775        0.000000  
 --------------------------------------------------------
 Analytic gradient from two-electron contribution:   CPU 96.96 s  wall 34.21 s

 Total ccman2 time:   CPU 254.53 s  wall 77.48 s


 --------------------------------------------------------------
             Orbital Energies (a.u.) and Symmetries
 --------------------------------------------------------------

 Alpha MOs, Restricted
 -- Occupied --                  
-104.87  -80.08  -26.34  -15.70  -10.60   -8.07   -8.07   -7.61
  1 A'    2 A'    3 A'    4 A'    5 A'    6 A'    7 A'    8 A'                 
 -5.507  -5.506  -8.066  -5.506  -1.638  -1.191  -1.112  -0.808
  9 A'   10 A'    1 A"    2 A"   11 A'   12 A'   13 A'   14 A'                 
 -0.711  -0.663  -0.552  -0.508  -0.454  -0.708  -0.534  -0.430
 15 A'   16 A'   17 A'   18 A'   19 A'    3 A"    4 A"    5 A"                 
 -- Virtual --                   
  0.051   0.054   0.074   0.115   0.127   0.145   0.174   0.200
 20 A'   21 A'   22 A'   23 A'   24 A'   25 A'   26 A'   27 A'                 
  0.208   0.236   0.277   0.318   0.367   0.382   0.418   0.476
 28 A'   29 A'   30 A'   31 A'   32 A'   33 A'   34 A'   35 A'                 
  0.546   0.587   0.628   0.755   0.818   0.896   0.938   1.060
 36 A'   37 A'   38 A'   39 A'   40 A'   41 A'   42 A'   43 A'                 
  1.130   1.154   1.193   1.265   1.392   1.479   1.619   1.628
 44 A'   45 A'   46 A'   47 A'   48 A'   49 A'   50 A'   51 A'                 
  1.847   1.979   2.280   2.385   2.581   2.620   2.720   2.885
 52 A'   53 A'   54 A'   55 A'   56 A'   57 A'   58 A'   59 A'                 
  4.029   4.203   4.236   4.453   5.284   6.941   7.110   7.473
 60 A'   61 A'   62 A'   63 A'   64 A'   65 A'   66 A'   67 A'                 
 10.341  14.785  14.855  26.704  27.009  36.635  68.748 166.081
 68 A'   69 A'   70 A'   71 A'   72 A'   73 A'   74 A'   75 A'                 
219.195  -0.006   0.080   0.144   0.218   0.367   0.374   0.589
 76 A'    6 A"    7 A"    8 A"    9 A"   10 A"   11 A"   12 A"                 
  0.796   0.847   1.037   1.115   1.182   1.559   1.760   2.251
 13 A"   14 A"   15 A"   16 A"   17 A"   18 A"   19 A"   20 A"                 
  2.380   2.592   4.131   4.196   4.371   6.906  14.687  26.656
 21 A"   22 A"   23 A"   24 A"   25 A"   26 A"   27 A"   28 A"                 

 Beta MOs, Restricted
 -- Occupied --                  
-104.87  -80.08  -26.34  -15.70  -10.60   -8.07   -8.07   -7.61
  1 A'    2 A'    3 A'    4 A'    5 A'    6 A'    7 A'    8 A'                 
 -5.507  -5.506  -8.066  -5.506  -1.638  -1.191  -1.112  -0.808
  9 A'   10 A'    1 A"    2 A"   11 A'   12 A'   13 A'   14 A'                 
 -0.711  -0.663  -0.552  -0.508  -0.454  -0.708  -0.534  -0.430
 15 A'   16 A'   17 A'   18 A'   19 A'    3 A"    4 A"    5 A"                 
 -- Virtual --                   
  0.051   0.054   0.074   0.115   0.127   0.145   0.174   0.200
 20 A'   21 A'   22 A'   23 A'   24 A'   25 A'   26 A'   27 A'                 
  0.208   0.236   0.277   0.318   0.367   0.382   0.418   0.476
 28 A'   29 A'   30 A'   31 A'   32 A'   33 A'   34 A'   35 A'                 
  0.546   0.587   0.628   0.755   0.818   0.896   0.938   1.060
 36 A'   37 A'   38 A'   39 A'   40 A'   41 A'   42 A'   43 A'                 
  1.130   1.154   1.193   1.265   1.392   1.479   1.619   1.628
 44 A'   45 A'   46 A'   47 A'   48 A'   49 A'   50 A'   51 A'                 
  1.847   1.979   2.280   2.385   2.581   2.620   2.720   2.885
 52 A'   53 A'   54 A'   55 A'   56 A'   57 A'   58 A'   59 A'                 
  4.029   4.203   4.236   4.453   5.284   6.941   7.110   7.473
 60 A'   61 A'   62 A'   63 A'   64 A'   65 A'   66 A'   67 A'                 
 10.341  14.785  14.855  26.704  27.009  36.635  68.748 166.081
 68 A'   69 A'   70 A'   71 A'   72 A'   73 A'   74 A'   75 A'                 
219.195  -0.006   0.080   0.144   0.218   0.367   0.374   0.589
 76 A'    6 A"    7 A"    8 A"    9 A"   10 A"   11 A"   12 A"                 
  0.796   0.847   1.037   1.115   1.182   1.559   1.760   2.251
 13 A"   14 A"   15 A"   16 A"   17 A"   18 A"   19 A"   20 A"                 
  2.380   2.592   4.131   4.196   4.371   6.906  14.687  26.656
 21 A"   22 A"   23 A"   24 A"   25 A"   26 A"   27 A"   28 A"                 
 --------------------------------------------------------------

          Ground-State Mulliken Net Atomic Charges

     Atom                 Charge (a.u.)
  ----------------------------------------
      1 P                     0.374799
      2 N                    -0.244109
      3 F                    -0.041965
      4 Cl                   -0.088725
  ----------------------------------------
  Sum of atomic charges =     0.000000

 -----------------------------------------------------------------
                    Cartesian Multipole Moments
 -----------------------------------------------------------------
    Charge (ESU x 10^10)
                -0.0000
    Dipole Moment (Debye)
         X       1.0035      Y      -2.0597      Z      -0.0000
       Tot       2.2912
    Quadrupole Moments (Debye-Ang)
        XX     -40.3692     XY       1.1739     YY     -37.0290
        XZ       0.0000     YZ       0.0000     ZZ     -34.9942
    Octopole Moments (Debye-Ang^2)
       XXX      -1.4707    XXY       0.1753    XYY      -1.8734
       YYY       0.6288    XXZ       0.0000    XYZ       0.0000
       YYZ       0.0000    XZZ      -3.9650    YZZ      -0.0665
       ZZZ       0.0000
    Hexadecapole Moments (Debye-Ang^3)
      XXXX    -482.9095   XXXY       7.0065   XXYY     -93.5938
      XYYY      -0.3395   YYYY    -103.6996   XXXZ       0.0000
      XXYZ       0.0000   XYYZ       0.0000   YYYZ       0.0000
      XXZZ     -85.9168   XYZZ      -0.5947   YYZZ     -23.1975
      XZZZ       0.0000   YZZZ       0.0000   ZZZZ     -39.9927
 -----------------------------------------------------------------
 DrvMan completing analytic gradient of the correlated energy
 Correlated dipole moment
            1
    1   0.3948257
    2  -0.8103563
    3  -0.0000000
 Energy read as -954.733140628
 Full Analytical Gradient: (in a.u., or Hartree/Bohr)
             1             2             3             4
    1    0.00012597    0.00013943   -0.00013484   -0.00013055
    2    0.00006933    0.00008774   -0.00007618   -0.00008089
    3   -0.00000000    0.00000000    0.00000000    0.00000000
 Gradient time:  CPU 0.78 s  wall 0.82 s
 Geometry Optimization Parameters
   NAtoms,    NIC,     NZ,  NCons,   NDum,   NFix, NCnnct, MaxDiis
        4      14       4       0       0       0       0       0

 Cartesian Hessian Update
 Hessian Updated using BFGS Update


** GEOMETRY OPTIMIZATION IN DELOCALIZED INTERNAL COORDINATES **
   Searching for a Minimum

   Optimization Cycle:   4

                       Coordinates (Angstroms)
     ATOM                X               Y               Z
      1  P        -0.0886342817   -0.6876952058    0.0000000000
      2  N        -1.0138889944    0.6313274488    0.0000000000
      3  F        -2.3492945766    0.1823556147    0.0000000000
      4  Cl        1.7289513021    0.2510641126    0.0000000000
   Point Group: cs    Number of degrees of freedom:     5


   Energy is   -954.733140628

 Hessian Updated using BFGS Update

  5 Hessian modes will be used to form the next step
  Hessian Eigenvalues:
     0.163601    0.256554    0.299323    0.428698    0.521855

 Minimum Search - Taking Simple RFO Step
 Searching for Lamda that Minimizes Along All modes
 Value Taken    Lamda =   0.00000000
 Step Taken.  Stepsize is  0.000787

                             Maximum     Tolerance    Cnvgd?
         Gradient           0.000198      0.000300     YES
         Displacement       0.000614      0.001200     YES
         Energy change     -0.000005      0.000001      NO


                       Distance Matrix (Angstroms)
             P (  1)   N (  2)   F (  3)
   N (  2)  1.611185
   F (  3)  2.422307  1.408859
   Cl(  4)  2.045699  2.769074  4.078825

 Final energy is   -954.73314062804229     


 ******************************
 **  OPTIMIZATION CONVERGED  **
 ******************************

                       Coordinates (Angstroms)
     ATOM                X               Y               Z
      1  P        -0.0886342817   -0.6876952058    0.0000000000
      2  N        -1.0138889944    0.6313274488    0.0000000000
      3  F        -2.3492945766    0.1823556147    0.0000000000
      4  Cl        1.7289513021    0.2510641126    0.0000000000

Z-matrix Print:
$molecule
0 1
P 
N  1 1.611185
F  2 1.408859 1 106.465533
Cl 1 2.045699 2 97.732739 3 -180.000000 0
$end


 --------------------------------------------------------------
             Orbital Energies (a.u.) and Symmetries
 --------------------------------------------------------------

 Alpha MOs, Restricted
 -- Occupied --                  
-104.87  -80.08  -26.34  -15.70  -10.60   -8.07   -8.07   -7.61
  1 A'    2 A'    3 A'    4 A'    5 A'    6 A'    7 A'    8 A'                 
 -5.507  -5.506  -8.066  -5.506  -1.638  -1.191  -1.112  -0.808
  9 A'   10 A'    1 A"    2 A"   11 A'   12 A'   13 A'   14 A'                 
 -0.711  -0.663  -0.552  -0.508  -0.454  -0.708  -0.534  -0.430
 15 A'   16 A'   17 A'   18 A'   19 A'    3 A"    4 A"    5 A"                 
 -- Virtual --                   
  0.051   0.054   0.074   0.115   0.127   0.145   0.174   0.200
 20 A'   21 A'   22 A'   23 A'   24 A'   25 A'   26 A'   27 A'                 
  0.208   0.236   0.277   0.318   0.367   0.382   0.418   0.476
 28 A'   29 A'   30 A'   31 A'   32 A'   33 A'   34 A'   35 A'                 
  0.546   0.587   0.628   0.755   0.818   0.896   0.938   1.060
 36 A'   37 A'   38 A'   39 A'   40 A'   41 A'   42 A'   43 A'                 
  1.130   1.154   1.193   1.265   1.392   1.479   1.619   1.628
 44 A'   45 A'   46 A'   47 A'   48 A'   49 A'   50 A'   51 A'                 
  1.847   1.979   2.280   2.385   2.581   2.620   2.720   2.885
 52 A'   53 A'   54 A'   55 A'   56 A'   57 A'   58 A'   59 A'                 
  4.029   4.203   4.236   4.453   5.284   6.941   7.110   7.473
 60 A'   61 A'   62 A'   63 A'   64 A'   65 A'   66 A'   67 A'                 
 10.341  14.785  14.855  26.704  27.009  36.635  68.748 166.081
 68 A'   69 A'   70 A'   71 A'   72 A'   73 A'   74 A'   75 A'                 
219.195  -0.006   0.080   0.144   0.218   0.367   0.374   0.589
 76 A'    6 A"    7 A"    8 A"    9 A"   10 A"   11 A"   12 A"                 
  0.796   0.847   1.037   1.115   1.182   1.559   1.760   2.251
 13 A"   14 A"   15 A"   16 A"   17 A"   18 A"   19 A"   20 A"                 
  2.380   2.592   4.131   4.196   4.371   6.906  14.687  26.656
 21 A"   22 A"   23 A"   24 A"   25 A"   26 A"   27 A"   28 A"                 

 Beta MOs, Restricted
 -- Occupied --                  
-104.87  -80.08  -26.34  -15.70  -10.60   -8.07   -8.07   -7.61
  1 A'    2 A'    3 A'    4 A'    5 A'    6 A'    7 A'    8 A'                 
 -5.507  -5.506  -8.066  -5.506  -1.638  -1.191  -1.112  -0.808
  9 A'   10 A'    1 A"    2 A"   11 A'   12 A'   13 A'   14 A'                 
 -0.711  -0.663  -0.552  -0.508  -0.454  -0.708  -0.534  -0.430
 15 A'   16 A'   17 A'   18 A'   19 A'    3 A"    4 A"    5 A"                 
 -- Virtual --                   
  0.051   0.054   0.074   0.115   0.127   0.145   0.174   0.200
 20 A'   21 A'   22 A'   23 A'   24 A'   25 A'   26 A'   27 A'                 
  0.208   0.236   0.277   0.318   0.367   0.382   0.418   0.476
 28 A'   29 A'   30 A'   31 A'   32 A'   33 A'   34 A'   35 A'                 
  0.546   0.587   0.628   0.755   0.818   0.896   0.938   1.060
 36 A'   37 A'   38 A'   39 A'   40 A'   41 A'   42 A'   43 A'                 
  1.130   1.154   1.193   1.265   1.392   1.479   1.619   1.628
 44 A'   45 A'   46 A'   47 A'   48 A'   49 A'   50 A'   51 A'                 
  1.847   1.979   2.280   2.385   2.581   2.620   2.720   2.885
 52 A'   53 A'   54 A'   55 A'   56 A'   57 A'   58 A'   59 A'                 
  4.029   4.203   4.236   4.453   5.284   6.941   7.110   7.473
 60 A'   61 A'   62 A'   63 A'   64 A'   65 A'   66 A'   67 A'                 
 10.341  14.785  14.855  26.704  27.009  36.635  68.748 166.081
 68 A'   69 A'   70 A'   71 A'   72 A'   73 A'   74 A'   75 A'                 
219.195  -0.006   0.080   0.144   0.218   0.367   0.374   0.589
 76 A'    6 A"    7 A"    8 A"    9 A"   10 A"   11 A"   12 A"                 
  0.796   0.847   1.037   1.115   1.182   1.559   1.760   2.251
 13 A"   14 A"   15 A"   16 A"   17 A"   18 A"   19 A"   20 A"                 
  2.380   2.592   4.131   4.196   4.371   6.906  14.687  26.656
 21 A"   22 A"   23 A"   24 A"   25 A"   26 A"   27 A"   28 A"                 
 --------------------------------------------------------------

          Ground-State Mulliken Net Atomic Charges

     Atom                 Charge (a.u.)
  ----------------------------------------
      1 P                     0.374799
      2 N                    -0.244109
      3 F                    -0.041965
      4 Cl                   -0.088725
  ----------------------------------------
  Sum of atomic charges =     0.000000

 -----------------------------------------------------------------
                    Cartesian Multipole Moments
 -----------------------------------------------------------------
    Charge (ESU x 10^10)
                -0.0000
    Dipole Moment (Debye)
         X       1.0035      Y      -2.0597      Z      -0.0000
       Tot       2.2912
    Quadrupole Moments (Debye-Ang)
        XX     -40.3692     XY       1.1739     YY     -37.0290
        XZ       0.0000     YZ       0.0000     ZZ     -34.9942
    Octopole Moments (Debye-Ang^2)
       XXX      -1.4707    XXY       0.1753    XYY      -1.8734
       YYY       0.6288    XXZ       0.0000    XYZ       0.0000
       YYZ       0.0000    XZZ      -3.9650    YZZ      -0.0665
       ZZZ       0.0000
    Hexadecapole Moments (Debye-Ang^3)
      XXXX    -482.9095   XXXY       7.0065   XXYY     -93.5938
      XYYY      -0.3395   YYYY    -103.6996   XXXZ       0.0000
      XXYZ       0.0000   XYYZ       0.0000   YYYZ       0.0000
      XXZZ     -85.9168   XYZZ      -0.5947   YYZZ     -23.1975
      XZZZ       0.0000   YZZZ       0.0000   ZZZZ     -39.9927
 -----------------------------------------------------------------
Archival summary:
1\1\garfield\OPT\ProcedureUnspecified\BasisUnspecified\l1111\taweetha\ThuNov2902:53:572018ThuNov2902:53:572018\0\\#,OPT,ProcedureUnspecified,BasisUnspecified,\\0,1\P\N,1,1.61118\F,2,1.40886,1,106.466\Cl,1,2.0457,2,97.7327,3,-180,0\\HF=-954.072118\\@

 Total job time:  352.96s(wall), 1078.67s(cpu) 
 Thu Nov 29 02:53:57 2018

        *************************************************************
        *                                                           *
        *  Thank you very much for using Q-Chem.  Have a nice day.  *
        *                                                           *
        *************************************************************
