# Supplementary material for: Geometric and energetic data from ab initio calculations of haloethene, haloimine, halomethylenephosphine, haloiminophosphine, halodiazene, halodiphosphene and halocyclopropane
Source: Data Brief. 2019 Nov 2;27:104738. doi: 10.1016/j.dib.2019.104738 (PMC6861602; doi:10.1016/j.dib.2019.104738)
Supplement: Multimedia component 7 [file mmc7.zip › NP/CCSD/FENPEF.out]

Q-Chem Developer Version!
                  Welcome to Q-Chem
     A Quantum Leap Into The Future Of Chemistry


 Q-Chem 5.1, Q-Chem, Inc., Pleasanton, CA (2018)

 Yihan Shao,  Zhengting Gan,  E. Epifanovsky,  A. T. B. Gilbert,  M. Wormit,  
 J. Kussmann,  A. W. Lange,  A. Behn,  Jia Deng,  Xintian Feng,  D. Ghosh,  
 M. Goldey,  P. R. Horn,  L. D. Jacobson,  I. Kaliman,  T. Kus,  A. Landau,  
 Jie Liu,  E. I. Proynov,  R. M. Richard,  R. P. Steele,  E. J. Sundstrom,  
 H. L. Woodcock III,  P. M. Zimmerman,  D. Zuev,  B. Albrecht,  E. Alguire,  
 S. A. Baeppler,  D. Barton,  Z. Benda,  Y. A. Bernard,  E. J. Berquist,  
 K. B. Bravaya,  H. Burton,  D. Casanova,  Chun-Min Chang,  Yunqing Chen,  
 A. Chien,  K. D. Closser,  M. P. Coons,  S. Coriani,  S. Dasgupta,  
 A. L. Dempwolff,  M. Diedenhofen,  Hainam Do,  R. G. Edgar,  Po-Tung Fang,  
 S. Faraji,  S. Fatehi,  Qingguo Feng,  K. D. Fenk,  J. Fosso-Tande,  
 Qinghui Ge,  A. Ghysels,  G. Gidofalvi,  J. Gomes,  J. Gonthier,  A. Gunina,  
 D. Hait,  M. W. D. Hanson-Heine,  P. H. P. Harbach,  A. W. Hauser,  
 J. E. Herr,  E. G. Hohenstein,  Z. C. Holden,  Kerwin Hui,  B. C. Huynh,  
 T.-C. Jagau,  Hyunjun Ji,  B. Kaduk,  K. Khistyaev,  Jaehoon Kim,  
 P. Klunzinger,  K. Koh,  D. Kosenkov,  L. Koulias,  T. Kowalczyk,  
 C. M. Krauter,  A. Kunitsa,  Ka Un Lao,  A. Laurent,  K. V. Lawler,  
 Joonho Lee,  D. Lefrancois,  S. Lehtola,  D. S. Levine,  Yi-Pei Li,  
 You-Sheng Lin,  Fenglai Liu,  E. Livshits,  A. Luenser,  P. Manohar,  
 E. Mansoor,  S. F. Manzer,  Shan-Ping Mao,  Yuezhi Mao,  N. Mardirossian,  
 A. V. Marenich,  T. Markovich,  L. A. Martinez-Martinez,  S. A. Maurer,  
 N. J. Mayhall,  S. C. McKenzie,  J.-M. Mewes,  A. F. Morrison,  
 J. W. Mullinax,  K. Nanda,  T. S. Nguyen-Beck,  R. Olivares-Amaya,  
 J. A. Parkhill,  T. M. Perrine,  F. Plasser,  P. Pokhilko,  S. Prager,  
 A. Prociuk,  E. Ramos,  D. R. Rehn,  F. Rob,  M. Schneider,  N. Sergueev,  
 S. M. Sharada,  S. Sharma,  D. W. Small,  T. Stauch,  T. Stein,  
 Yu-Chuan Su,  A. J. W. Thom,  A. Tkatchenko,  T. Tsuchimochi,  N. M. Tubman,  
 L. Vogt,  M. L. Vidal,  O. Vydrov,  M. A. Watson,  J. Wenzel,  
 M. de Wergifosse,  T. A. Wesolowski,  A. White,  J. Witte,  A. Yamada,  
 Jun Yang,  K. Yao,  S. Yeganeh,  S. R. Yost,  Zhi-Qiang You,  A. Zech,  
 Igor Ying Zhang,  Xing Zhang,  Yan Zhao,  Ying Zhu,  B. R. Brooks,  
 G. K. L. Chan,  C. J. Cramer,  M. S. Gordon,  W. J. Hehre,  A. Klamt,  
 M. W. Schmidt,  C. D. Sherrill,  D. G. Truhlar,  A. Aspuru-Guzik,  R. Baer,  
 A. T. Bell,  N. A. Besley,  Jeng-Da Chai,  A. E. DePrince, III,  
 R. A. DiStasio Jr.,  A. Dreuw,  B. D. Dunietz,  T. R. Furlani,  
 Chao-Ping Hsu,  Yousung Jung,  Jing Kong,  D. S. Lambrecht,  WanZhen Liang,  
 C. Ochsenfeld,  V. A. Rassolov,  L. V. Slipchenko,  J. E. Subotnik,  
 T. Van Voorhis,  J. M. Herbert,  A. I. Krylov,  P. M. W. Gill,  M. Head-Gordon

 Contributors to earlier versions of Q-Chem not listed above: 
 R. D. Adamson,  B. Austin,  J. Baker,  G. J. O. Beran,  K. Brandhorst,  
 S. T. Brown,  E. F. C. Byrd,  A. K. Chakraborty,  C.-L. Cheng,  
 Siu Hung Chien,  D. M. Chipman,  D. L. Crittenden,  H. Dachsel,  
 R. J. Doerksen,  A. D. Dutoi,  L. Fusti-Molnar,  W. A. Goddard III,  
 A. Golubeva-Zadorozhnaya,  S. R. Gwaltney,  G. Hawkins,  A. Heyden,  
 S. Hirata,  G. Kedziora,  F. J. Keil,  C. Kelley,  Jihan Kim,  R. A. King,  
 R. Z. Khaliullin,  P. P. Korambath,  W. Kurlancheek,  A. M. Lee,  M. S. Lee,  
 S. V. Levchenko,  Ching Yeh Lin,  D. Liotard,  R. C. Lochan,  I. Lotan,  
 P. E. Maslen,  N. Nair,  D. P. O'Neill,  D. Neuhauser,  E. Neuscamman,  
 C. M. Oana,  R. Olson,  B. Peters,  R. Peverati,  P. A. Pieniazek,  
 Y. M. Rhee,  J. Ritchie,  M. A. Rohrdanz,  E. Rosta,  N. J. Russ,  
 H. F. Schaefer III,  N. E. Schultz,  N. Shenvi,  A. C. Simmonett,  A. Sodt,  
 D. Stuck,  K. S. Thanthiriwatte,  V. Vanovschi,  Tao Wang,  A. Warshel,  
 C. F. Williams,  Q. Wu,  X. Xu,  W. Zhang

 Please cite Q-Chem as follows:
 Y. Shao et al., Mol. Phys. 113, 184-215 (2015)
 DOI: 10.1080/00268976.2014.952696

 Q-Chem 5.1.2 for Intel X86 EM64T Linux

 Parts of Q-Chem use Armadillo 8.300.2 (Tropical Shenanigans).
 http://arma.sourceforge.net/

 Q-Chem begins on Thu Nov 29 02:59:48 2018  

Host: 
0

     Scratch files written to /scratch/taweetham/qchem8043//
Input Ideriv = 1
Curr. Ideriv = -1
Max.  Ideriv = 1

Checking the input file for inconsistencies... 	...done.

--------------------------------------------------------------
User input:
--------------------------------------------------------------
F=F_E.out
$molecule
0 1
P 
N  1 1.604513
F  2 1.418987 1 106.840534
F  1 1.614724 2 98.418937 3 -180.000000 0
$end

$rem
   JOB_TYPE	OPTIMIZATION
   BASIS	6-311++G**
   METHOD	ccsd
   MEM_TOTAL	31000
   N_FROZEN_CORE      FC
$end


--------------------------------------------------------------
 ----------------------------------------------------------------
             Standard Nuclear Orientation (Angstroms)
    I     Atom           X                Y                Z
 ----------------------------------------------------------------
    1      P       0.4305970984    -0.5304633388    -0.0000000000
    2      N      -0.6756099464     0.6317620874    -0.0000000000
    3      F      -1.9427928795    -0.0068078151     0.0000000000
    4      F       1.7506054516     0.3995428673    -0.0000000000
 ----------------------------------------------------------------
 Molecular Point Group                 Cs    NOp =  2
 Largest Abelian Subgroup              Cs    NOp =  2
 Nuclear Repulsion Energy =   156.9732180564 hartrees
 There are       20 alpha and       20 beta electrons
 Requested basis set is 6-311++G(d,p)
 There are 31 shells and 96 basis functions
 Total memory of 31000MB is distributed as follows: 
   QALLOC including MEM_STATIC uses 192MB
   MEM_STATIC is set to 192MB
   CCMAN JOB total memory use is  30808MB
 Warning: actual memory use might exceed 31000MB

 Total QAlloc Memory Limit    192 MB
 Mega-Array Size       188 MB
 MEM_STATIC part       192 MB
 A cutoff of  1.0D-14 yielded    468 shell pairs
 There are      4567 function pairs (      4951 Cartesian)

 -------------------------------------------------------
 OpenMP Integral Computing Module                       
 Release: version 1.0, May 2013, Q-Chem Inc. Pittsburgh 
 -------------------------------------------------------
 Integral Job Info:
 Integral job number is                      11
 Integral operator is                         1
 short-range coefficients                     0
 long-range coefficients              100000000
 Omega coefficients                           0
 if combine SR and LR in K                    0
 Integral screening is                        0
 Integral computing path is                   2
 max size of driver memory is            800000
 size of driver memory is                593474
 size of scratch memory is              4204008
 max col of scratch BK array               1296
 max len of scratch array in speh3          155
 max len of scratch index in speh4           18
 max int batch size is                      520
 min int batch size is                       52
 fixed nKL is                                52
 max L of basis functions is                  2
 order of int derivative is                   0
 number of shells is                         31
 number of basis is                         100
 number of cartesian basis is               100
 number of contracted shell pairs           468
 number of primitive shell pairs           1470
 maxK2 (contraction) of shell pair           36
 max number of K2 of shell pair               1
 max number of CS2 of shell pair             56
 max number of PS2 of shell pair            240
 mem total for path MDJ                  513244
 -------------------------------------------------------
 Smallest overlap matrix eigenvalue = 2.36E-03

 Scale SEOQF with 1.000000e-01/1.000000e-01/1.000000e-01

 Standard Electronic Orientation quadrupole field applied
 Nucleus-field energy     =     0.0000000030 hartrees
 Guess from superposition of atomic densities
 Warning:  Energy on first SCF cycle will be non-variational
 SAD guess density has 40.000000 electrons

 -----------------------------------------------------------------------
  General SCF calculation program by
  Eric Jon Sundstrom, Paul Horn, Yuezhi Mao, Dmitri Zuev, Alec White,
  David Stuck, Shaama M.S., Shane Yost, Joonho Lee, David Small,
  Daniel Levine, Susi Lehtola, Hugh Burton, Evgeny Epifanovsky
 -----------------------------------------------------------------------
 Hartree-Fock
 using 4 threads for integral computing
 -------------------------------------------------------
 OpenMP Integral computing Module                
 Release: version 2.0, May 2017, Q-Chem Inc. Pleasanton 
 -------------------------------------------------------
 A restricted SCF calculation will be
 performed using DIIS
 SCF converges when DIIS error is below 1.0e-08
 ---------------------------------------
  Cycle       Energy         DIIS error
 ---------------------------------------
    1    -594.2042100847      5.32e-02  
    2    -593.9647642091      8.26e-03  
    3    -594.0177140808      4.65e-03  
    4    -594.0323397632      1.00e-03  
    5    -594.0334096069      3.14e-04  
    6    -594.0336018533      1.58e-04  
    7    -594.0336456890      5.47e-05  
    8    -594.0336608016      2.70e-05  
    9    -594.0336636599      1.04e-05  
   10    -594.0336640800      4.28e-06  
   11    -594.0336641448      1.57e-06  
   12    -594.0336641560      3.42e-07  
   13    -594.0336641565      9.27e-08  
   14    -594.0336641566      3.24e-08  
   15    -594.0336641566      1.06e-08  
   16    -594.0336641566      2.42e-09  Convergence criterion met
 ---------------------------------------
 SCF time:   CPU 4.19s  wall 2.00s 
 SCF   energy in the final basis set =     -594.0336641566
 Total energy in the final basis set =     -594.0336641566


 ------------------------------------------------------------------------------

   CCMAN2: suite of methods based on coupled cluster
           and equation of motion theories.

   Components:
   * libvmm-1.3-trunk
     by Evgeny Epifanovsky, Ilya Kaliman.
   * libtensor-2.5-trunk
     by Evgeny Epifanovsky, Michael Wormit, Dmitry Zuev, Sam Manzer, 
        Ilya Kaliman.
   * libcc-2.5-trunk
     by Evgeny Epifanovsky, Arik Landau, Tomasz Kus, Kirill Khistyaev, 
        Dmitry Zuev, Prashant Manohar, Xintian Feng, Anna Krylov, 
        Matthew Goldey, Alec White, Thomas Jagau, Kaushik Nanda, 
        Anastasia Gunina, Alexander Kunitsa, Joonho Lee.

   CCMAN original authors:
   Anna I. Krylov, C. David Sherrill, Steven R. Gwaltney,
   Edward F. C. Byrd (2000)
   Sergey V. Levchenko, Lyudmila V. Slipchenko, Tao Wang,
   Ana-Maria C. Cristian (2003)
   Piotr A. Pieniazek, C. Melania Oana, Evgeny Epifanovsky (2007)
   Prashant Manohar (2009)

 ------------------------------------------------------------------------------


 Allocating and initializing 30808MB of RAM...
 Calculation will run on 4 cores.


 Alpha MOs, Restricted
 -- Occupied --                  
-80.095 -26.348 -26.340 -15.692  -7.631  -5.524  -5.522  -5.522
  1 A'    2 A'    3 A'    4 A'    5 A'    6 A'    7 A'    1 A"                 
 -1.651  -1.635  -1.158  -0.852  -0.749  -0.729  -0.722  -0.704
  8 A'    9 A'   10 A'   11 A'   12 A'   13 A'    2 A"    3 A"                 
 -0.666  -0.587  -0.473  -0.446
 14 A'   15 A'   16 A'    4 A"                                                 
 -- Virtual --                   
 -0.001   0.052   0.056   0.076   0.081   0.126   0.175   0.187
  5 A"   17 A'   18 A'   19 A'    6 A"   20 A'   21 A'   22 A'                 
  0.221   0.224   0.264   0.290   0.302   0.320   0.366   0.369
  7 A"   23 A'   24 A'   25 A'    8 A"   26 A'   27 A'    9 A"                 
  0.382   0.392   0.421   0.458   0.471   0.524   0.592   0.759
 28 A'   10 A"   29 A'   30 A'   31 A'   32 A'   33 A'   34 A'                 
  0.842   0.861   0.878   0.931   1.036   1.068   1.109   1.259
 11 A"   12 A"   35 A'   36 A'   13 A"   37 A'   38 A'   39 A'                 
  1.385   1.546   1.564   1.572   1.593   1.612   1.660   1.745
 40 A'   14 A"   15 A"   41 A'   42 A'   43 A'   44 A'   16 A"                 
  1.839   1.905   2.204   2.243   2.257   2.386   2.411   2.583
 45 A'   46 A'   47 A'   48 A'   17 A"   18 A"   49 A'   50 A'                 
  2.874   3.989   4.131   4.170   4.176   4.193   4.195   4.204
 51 A'   52 A'   19 A"   20 A"   53 A'   54 A'   21 A"   22 A"                 
  4.210   4.291   4.361   4.424   4.561   5.266   6.869   6.900
 55 A'   56 A'   23 A"   57 A'   58 A'   59 A'   24 A"   60 A'                 
  6.906   6.915   6.952   7.102   7.550  14.672  14.775  14.842
 25 A"   61 A'   62 A'   63 A'   64 A'   26 A"   65 A'   66 A'                 
 36.638  68.710  68.735 166.131
 67 A'   68 A'   69 A'   70 A'                                                 

 Beta MOs, Restricted
 -- Occupied --                  
-80.095 -26.348 -26.340 -15.692  -7.631  -5.524  -5.522  -5.522
  1 A'    2 A'    3 A'    4 A'    5 A'    6 A'    7 A'    1 A"                 
 -1.651  -1.635  -1.158  -0.852  -0.749  -0.729  -0.722  -0.704
  8 A'    9 A'   10 A'   11 A'   12 A'   13 A'    2 A"    3 A"                 
 -0.666  -0.587  -0.473  -0.446
 14 A'   15 A'   16 A'    4 A"                                                 
 -- Virtual --                   
 -0.001   0.052   0.056   0.076   0.081   0.126   0.175   0.187
  5 A"   17 A'   18 A'   19 A'    6 A"   20 A'   21 A'   22 A'                 
  0.221   0.224   0.264   0.290   0.302   0.320   0.366   0.369
  7 A"   23 A'   24 A'   25 A'    8 A"   26 A'   27 A'    9 A"                 
  0.382   0.392   0.421   0.458   0.471   0.524   0.592   0.759
 28 A'   10 A"   29 A'   30 A'   31 A'   32 A'   33 A'   34 A'                 
  0.842   0.861   0.878   0.931   1.036   1.068   1.109   1.259
 11 A"   12 A"   35 A'   36 A'   13 A"   37 A'   38 A'   39 A'                 
  1.385   1.546   1.564   1.572   1.593   1.612   1.660   1.745
 40 A'   14 A"   15 A"   41 A'   42 A'   43 A'   44 A'   16 A"                 
  1.839   1.905   2.204   2.243   2.257   2.386   2.411   2.583
 45 A'   46 A'   47 A'   48 A'   17 A"   18 A"   49 A'   50 A'                 
  2.874   3.989   4.131   4.170   4.176   4.193   4.195   4.204
 51 A'   52 A'   19 A"   20 A"   53 A'   54 A'   21 A"   22 A"                 
  4.210   4.291   4.361   4.424   4.561   5.266   6.869   6.900
 55 A'   56 A'   23 A"   57 A'   58 A'   59 A'   24 A"   60 A'                 
  6.906   6.915   6.952   7.102   7.550  14.672  14.775  14.842
 25 A"   61 A'   62 A'   63 A'   64 A'   26 A"   65 A'   66 A'                 
 36.638  68.710  68.735 166.131
 67 A'   68 A'   69 A'   70 A'                                                 

 Occupation and symmetry of molecular orbitals

 Point group: Cs (2 irreducible representations).

                           A'   A"    All 
 ------------------------------------------
 All molecular orbitals:
  - Alpha                  70   26    96  
  - Beta                   70   26    96  
 ------------------------------------------
 Alpha orbitals:
  - Frozen occupied        7    1     8   
  - Active occupied        9    3     12  
  - Active virtual         54   22    76  
  - Frozen virtual         0    0     0   
 ------------------------------------------
 Beta orbitals:
  - Frozen occupied        7    1     8   
  - Active occupied        9    3     12  
  - Active virtual         54   22    76  
  - Frozen virtual         0    0     0   
 ------------------------------------------

 Import integrals:   CPU 0.00 s  wall 0.00 s

 Import integrals:   CPU 8.98 s  wall 2.48 s

 MP2 amplitudes:   CPU 0.09 s  wall 0.08 s

Running a double precision version
           CCSD T amplitudes will be solved using DIIS.

           Start     Size      MaxIter   EConv     TConv     
           3         7         100       1.00e-07  1.00e-05  
 ------------------------------------------------------------------------------
           Energy (a.u.)   Ediff      Tdiff       Comment
 ------------------------------------------------------------------------------
          -594.74467151                           
     1    -594.72490911   1.98e-02   7.15e-01     
     2    -594.75206554   2.72e-02   1.02e-01     
     3    -594.74968505   2.38e-03   4.94e-02     
     4    -594.75279097   3.11e-03   1.93e-02     Switched to DIIS steps.
     5    -594.75383601   1.05e-03   1.29e-02     
     6    -594.75392117   8.52e-05   3.24e-03     
     7    -594.75391613   5.04e-06   1.44e-03     
     8    -594.75391498   1.16e-06   3.79e-04     
     9    -594.75391637   1.39e-06   2.40e-04     
    10    -594.75391592   4.49e-07   7.85e-05     
    11    -594.75391624   3.15e-07   2.95e-05     
    12    -594.75391627   3.54e-08   1.59e-05     
    13    -594.75391625   2.25e-08   4.19e-06     
 ------------------------------------------------------------------------------
          -594.75391625                           CCSD T converged.

End of double precision
 SCF energy                 = -594.03366416
 MP2 energy                 = -594.74467151
 CCSD correlation energy     =   -0.72025209
 CCSD total energy           = -594.75391625

 CCSD  T1^2 = 0.0165  T2^2 = 0.2306  Leading amplitudes:

 Amplitude    Orbitals with energies
  0.0376       4 (A") A                  ->    5 (A") A                   
              -0.4465                         -0.0011                     
  0.0376       4 (A") B                  ->    5 (A") B                   
              -0.4465                         -0.0011                     
  0.0254       3 (A") A                  ->    5 (A") A                   
              -0.7037                         -0.0011                     
  0.0254       3 (A") B                  ->    5 (A") B                   
              -0.7037                         -0.0011                     

 Amplitude    Orbitals with energies
 -0.1259       4 (A") A      4 (A") B    ->    5 (A") A      5 (A") B     
              -0.4465       -0.4465           -0.0011       -0.0011       
  0.1259       4 (A") A      4 (A") B    ->    5 (A") B      5 (A") A     
              -0.4465       -0.4465           -0.0011       -0.0011       
  0.1259       4 (A") B      4 (A") A    ->    5 (A") A      5 (A") B     
              -0.4465       -0.4465           -0.0011       -0.0011       
 -0.1259       4 (A") B      4 (A") A    ->    5 (A") B      5 (A") A     
              -0.4465       -0.4465           -0.0011       -0.0011       

 Computing CCSD intemediates for later calculations in double precision
 Finished.

Running a double precision version
           CCSD Lambda amplitudes will be solved using DIIS.
           Start     Size      MaxIter   EConv     LConv     
           3         7         100       1.00e-07  1.00e-05  
 ------------------------------------------------------------------------------
            Enorm      Ldiff       Comment
 ------------------------------------------------------------------------------
     1     6.11e-02   3.71e-02     
     2     2.05e-02   1.00e-02     
     3     8.70e-03   1.34e-03     
     4     4.83e-03   1.80e-03     Switched to DIIS steps.
     5     1.42e-03   9.95e-04     
     6     7.09e-04   2.21e-04     
     7     2.34e-04   7.25e-05     
     8     1.13e-04   1.20e-05     
     9     3.95e-05   7.93e-07     
    10     1.77e-05   3.86e-07     
    11     7.51e-06   4.33e-07     
    12     3.02e-06   2.77e-07     
    13     1.53e-06   2.12e-07     
    14     7.45e-07   2.52e-08     
    15     3.57e-07   3.17e-09     
    16     1.93e-07   2.18e-08     
    17     7.96e-08   1.60e-08     
 ------------------------------------------------------------------------------
                                   CCSD Lambda converged.

 Computing density matrices in double precision...
           Orbital response amplitudes will be solved using DIIS.
           Start     Size      MaxIter   EConv     LConv     
           3         7         100       1.00e-06  1.00e-06  
 ------------------------------------------------------------------------------
            Enorm      Ldiff       Comment
 ------------------------------------------------------------------------------
     1     9.30e-02   1.66e-03     
     2     6.16e-02   1.75e-02     
     3     8.53e-02   2.77e-02     
     4     1.89e-02   2.88e-02     Switched to DIIS steps.
     5     4.11e-03   7.12e-03     
     6     1.33e-03   7.89e-04     
     7     3.20e-04   1.02e-04     
     8     9.91e-05   3.98e-05     
     9     3.29e-05   7.19e-06     
    10     6.82e-06   3.40e-07     
    11     1.58e-06   8.17e-07     
    12     8.37e-07   2.76e-08     
 ------------------------------------------------------------------------------
                                   Orbital response converged.

 Computing density matrices... Done.
 CCSD calculation:   CPU 119.43 s  wall 32.54 s

 Transferring MO TPDM to AO TPDM
 Transferring g2_o1o1o1o1
 Transferring g2_o1o1o1v1
 Transferring g2_o1o1v1v1
 Transferring g2_o1v1o1v1
 Transferring g2_o1v1v1v1
 Transferring g2_v1v1v1v1
 Adding separable TPDM
 Computing TPDM gradient
 --------------------------------------------------------
 2e gradient
  Atom          X               Y               Z
 --------------------------------------------------------
    1         -4.193305       18.956785       -0.000000  
    2          6.893501      -13.121551        0.000000  
    3         13.778344        1.962037       -0.000000  
    4        -16.478540       -7.797271        0.000000  
 --------------------------------------------------------
 --------------------------------------------------------
 Final gradient
  Atom          X               Y               Z
 --------------------------------------------------------
    1         -4.193305       18.956785       -0.000000  
    2          6.893501      -13.121551        0.000000  
    3         13.778344        1.962037       -0.000000  
    4        -16.478540       -7.797271        0.000000  
 --------------------------------------------------------
 Analytic gradient from two-electron contribution:   CPU 74.34 s  wall 23.54 s

 Total ccman2 time:   CPU 205.96 s  wall 59.66 s


 --------------------------------------------------------------
             Orbital Energies (a.u.) and Symmetries
 --------------------------------------------------------------

 Alpha MOs, Restricted
 -- Occupied --                  
-80.095 -26.348 -26.340 -15.692  -7.631  -5.524  -5.522  -5.522
  1 A'    2 A'    3 A'    4 A'    5 A'    6 A'    7 A'    1 A"                 
 -1.651  -1.635  -1.158  -0.852  -0.749  -0.729  -0.666  -0.587
  8 A'    9 A'   10 A'   11 A'   12 A'   13 A'   14 A'   15 A'                 
 -0.473  -0.722  -0.704  -0.446
 16 A'    2 A"    3 A"    4 A"                                                 
 -- Virtual --                   
  0.052   0.056   0.076   0.126   0.175   0.187   0.224   0.264
 17 A'   18 A'   19 A'   20 A'   21 A'   22 A'   23 A'   24 A'                 
  0.290   0.320   0.366   0.382   0.421   0.458   0.471   0.524
 25 A'   26 A'   27 A'   28 A'   29 A'   30 A'   31 A'   32 A'                 
  0.592   0.759   0.878   0.931   1.068   1.109   1.259   1.385
 33 A'   34 A'   35 A'   36 A'   37 A'   38 A'   39 A'   40 A'                 
  1.572   1.593   1.612   1.660   1.839   1.905   2.204   2.243
 41 A'   42 A'   43 A'   44 A'   45 A'   46 A'   47 A'   48 A'                 
  2.411   2.583   2.874   3.989   4.176   4.193   4.210   4.291
 49 A'   50 A'   51 A'   52 A'   53 A'   54 A'   55 A'   56 A'                 
  4.424   4.561   5.266   6.900   6.915   6.952   7.102   7.550
 57 A'   58 A'   59 A'   60 A'   61 A'   62 A'   63 A'   64 A'                 
 14.775  14.842  36.638  68.710  68.735 166.131  -0.001   0.081
 65 A'   66 A'   67 A'   68 A'   69 A'   70 A'    5 A"    6 A"                 
  0.221   0.302   0.369   0.392   0.842   0.861   1.036   1.546
  7 A"    8 A"    9 A"   10 A"   11 A"   12 A"   13 A"   14 A"                 
  1.564   1.745   2.257   2.386   4.131   4.170   4.195   4.204
 15 A"   16 A"   17 A"   18 A"   19 A"   20 A"   21 A"   22 A"                 
  4.361   6.869   6.906  14.672
 23 A"   24 A"   25 A"   26 A"                                                 

 Beta MOs, Restricted
 -- Occupied --                  
-80.095 -26.348 -26.340 -15.692  -7.631  -5.524  -5.522  -5.522
  1 A'    2 A'    3 A'    4 A'    5 A'    6 A'    7 A'    1 A"                 
 -1.651  -1.635  -1.158  -0.852  -0.749  -0.729  -0.666  -0.587
  8 A'    9 A'   10 A'   11 A'   12 A'   13 A'   14 A'   15 A'                 
 -0.473  -0.722  -0.704  -0.446
 16 A'    2 A"    3 A"    4 A"                                                 
 -- Virtual --                   
  0.052   0.056   0.076   0.126   0.175   0.187   0.224   0.264
 17 A'   18 A'   19 A'   20 A'   21 A'   22 A'   23 A'   24 A'                 
  0.290   0.320   0.366   0.382   0.421   0.458   0.471   0.524
 25 A'   26 A'   27 A'   28 A'   29 A'   30 A'   31 A'   32 A'                 
  0.592   0.759   0.878   0.931   1.068   1.109   1.259   1.385
 33 A'   34 A'   35 A'   36 A'   37 A'   38 A'   39 A'   40 A'                 
  1.572   1.593   1.612   1.660   1.839   1.905   2.204   2.243
 41 A'   42 A'   43 A'   44 A'   45 A'   46 A'   47 A'   48 A'                 
  2.411   2.583   2.874   3.989   4.176   4.193   4.210   4.291
 49 A'   50 A'   51 A'   52 A'   53 A'   54 A'   55 A'   56 A'                 
  4.424   4.561   5.266   6.900   6.915   6.952   7.102   7.550
 57 A'   58 A'   59 A'   60 A'   61 A'   62 A'   63 A'   64 A'                 
 14.775  14.842  36.638  68.710  68.735 166.131  -0.001   0.081
 65 A'   66 A'   67 A'   68 A'   69 A'   70 A'    5 A"    6 A"                 
  0.221   0.302   0.369   0.392   0.842   0.861   1.036   1.546
  7 A"    8 A"    9 A"   10 A"   11 A"   12 A"   13 A"   14 A"                 
  1.564   1.745   2.257   2.386   4.131   4.170   4.195   4.204
 15 A"   16 A"   17 A"   18 A"   19 A"   20 A"   21 A"   22 A"                 
  4.361   6.869   6.906  14.672
 23 A"   24 A"   25 A"   26 A"                                                 
 --------------------------------------------------------------

          Ground-State Mulliken Net Atomic Charges

     Atom                 Charge (a.u.)
  ----------------------------------------
      1 P                     0.548281
      2 N                    -0.282470
      3 F                    -0.064019
      4 F                    -0.201791
  ----------------------------------------
  Sum of atomic charges =     0.000000

 -----------------------------------------------------------------
                    Cartesian Multipole Moments
 -----------------------------------------------------------------
    Charge (ESU x 10^10)
                 0.0000
    Dipole Moment (Debye)
         X       0.9155      Y      -2.2487      Z       0.0000
       Tot       2.4279
    Quadrupole Moments (Debye-Ang)
        XX     -32.7562     XY      -0.7070     YY     -29.3586
        XZ      -0.0000     YZ      -0.0000     ZZ     -26.7517
    Octopole Moments (Debye-Ang^2)
       XXX      -1.5131    XXY      -2.1659    XYY      -0.0215
       YYY       0.9424    XXZ       0.0000    XYZ      -0.0000
       YYZ       0.0000    XZZ       0.3697    YZZ       0.3510
       ZZZ       0.0000
    Hexadecapole Moments (Debye-Ang^3)
      XXXX    -281.4089   XXXY       1.4363   XXYY     -55.0573
      XYYY       6.9904   YYYY     -75.3996   XXXZ      -0.0000
      XXYZ      -0.0000   XYYZ       0.0000   YYYZ      -0.0000
      XXZZ     -47.5262   XYZZ       1.5761   YYZZ     -16.6691
      XZZZ      -0.0000   YZZZ      -0.0000   ZZZZ     -27.3680
 -----------------------------------------------------------------
 DrvMan completing analytic gradient of the correlated energy
 Correlated dipole moment
            1
    1   0.3601704
    2  -0.8847184
    3   0.0000000
 Energy read as -594.753916251
 Full Analytical Gradient: (in a.u., or Hartree/Bohr)
             1             2             3             4
    1   -0.00361310    0.00357105   -0.00697986    0.00702191
    2   -0.00416656    0.00249289   -0.00205072    0.00372438
    3    0.00000000    0.00000000   -0.00000000   -0.00000000
 Gradient time:  CPU 0.82 s  wall 0.86 s
 Geometry Optimization Parameters
   NAtoms,    NIC,     NZ,  NCons,   NDum,   NFix, NCnnct, MaxDiis
        4      14       4       0       0       0       0       0


** GEOMETRY OPTIMIZATION IN DELOCALIZED INTERNAL COORDINATES **
   Searching for a Minimum

   Optimization Cycle:   1

                       Coordinates (Angstroms)
     ATOM                X               Y               Z
      1  P         0.4305970984   -0.5304633388    0.0000000000
      2  N        -0.6756099464    0.6317620874    0.0000000000
      3  F        -1.9427928795   -0.0068078151    0.0000000000
      4  F         1.7506054516    0.3995428673    0.0000000000
   Point Group: cs    Number of degrees of freedom:     5


   Energy is   -594.753916251


 Attempting to Generate Delocalized Internal Coordinates

  5 Hessian modes will be used to form the next step
  Hessian Eigenvalues:
     0.250000    0.250000    0.426133    0.484727    0.503548

 Minimum Search - Taking Simple RFO Step
 Searching for Lamda that Minimizes Along All modes
 Value Taken    Lamda =  -0.00034917
 Step Taken.  Stepsize is  0.030317

                             Maximum     Tolerance    Cnvgd?
         Gradient           0.008444      0.000300      NO
         Displacement       0.025235      0.001200      NO
         Energy change     *********      0.000001      NO


 New Cartesian Coordinates Obtained by Inverse Iteration

 Displacement from previous Coordinates is:  0.048534
 ----------------------------------------------------------------
             Standard Nuclear Orientation (Angstroms)
    I     Atom           X                Y                Z
 ----------------------------------------------------------------
    1      P       0.4254313309    -0.5325332787     0.0000000000
    2      N      -0.6707273930     0.6353307729     0.0000000000
    3      F      -1.9254714173    -0.0081143072     0.0000000000
    4      F       1.7335672034     0.3993506138     0.0000000000
 ----------------------------------------------------------------
 Molecular Point Group                 Cs    NOp =  2
 Largest Abelian Subgroup              Cs    NOp =  2
 Nuclear Repulsion Energy =   157.9127285755 hartrees
 There are       20 alpha and       20 beta electrons
 Applying Cartesian multipole field
    Component          Value
    ---------          -----
     (2,0,0)        1.00000E-11
     (0,2,0)        2.00000E-11
     (0,0,2)       -3.00000E-11
 Nucleus-field energy     =     0.0000000030 hartrees
 Requested basis set is 6-311++G(d,p)
 There are 31 shells and 96 basis functions
 A cutoff of  1.0D-14 yielded    472 shell pairs
 There are      4616 function pairs (      5009 Cartesian)
 Smallest overlap matrix eigenvalue = 2.34E-03
 Guess MOs from SCF MO coefficient file

 -----------------------------------------------------------------------
  General SCF calculation program by
  Eric Jon Sundstrom, Paul Horn, Yuezhi Mao, Dmitri Zuev, Alec White,
  David Stuck, Shaama M.S., Shane Yost, Joonho Lee, David Small,
  Daniel Levine, Susi Lehtola, Hugh Burton, Evgeny Epifanovsky
 -----------------------------------------------------------------------
 Hartree-Fock
 using 4 threads for integral computing
 -------------------------------------------------------
 OpenMP Integral computing Module                
 Release: version 2.0, May 2017, Q-Chem Inc. Pleasanton 
 -------------------------------------------------------
 A restricted SCF calculation will be
 performed using DIIS
 SCF converges when DIIS error is below 1.0e-08
 ---------------------------------------
  Cycle       Energy         DIIS error
 ---------------------------------------
    1    -594.0346810511      3.05e-04  
    2    -594.0347870286      8.03e-05  
    3    -594.0347981210      4.21e-05  
    4    -594.0348005508      1.52e-05  
    5    -594.0348011231      6.45e-06  
    6    -594.0348012207      2.54e-06  
    7    -594.0348012347      8.57e-07  
    8    -594.0348012372      3.31e-07  
    9    -594.0348012377      1.66e-07  
   10    -594.0348012378      5.87e-08  
   11    -594.0348012378      1.87e-08  
   12    -594.0348012378      5.86e-09  Convergence criterion met
 ---------------------------------------
 SCF time:   CPU 3.08s  wall 1.00s 
 SCF   energy in the final basis set =     -594.0348012378
 Total energy in the final basis set =     -594.0348012378


 ------------------------------------------------------------------------------

   CCMAN2: suite of methods based on coupled cluster
           and equation of motion theories.

   Components:
   * libvmm-1.3-trunk
     by Evgeny Epifanovsky, Ilya Kaliman.
   * libtensor-2.5-trunk
     by Evgeny Epifanovsky, Michael Wormit, Dmitry Zuev, Sam Manzer, 
        Ilya Kaliman.
   * libcc-2.5-trunk
     by Evgeny Epifanovsky, Arik Landau, Tomasz Kus, Kirill Khistyaev, 
        Dmitry Zuev, Prashant Manohar, Xintian Feng, Anna Krylov, 
        Matthew Goldey, Alec White, Thomas Jagau, Kaushik Nanda, 
        Anastasia Gunina, Alexander Kunitsa, Joonho Lee.

   CCMAN original authors:
   Anna I. Krylov, C. David Sherrill, Steven R. Gwaltney,
   Edward F. C. Byrd (2000)
   Sergey V. Levchenko, Lyudmila V. Slipchenko, Tao Wang,
   Ana-Maria C. Cristian (2003)
   Piotr A. Pieniazek, C. Melania Oana, Evgeny Epifanovsky (2007)
   Prashant Manohar (2009)

 ------------------------------------------------------------------------------


 Allocating and initializing 30808MB of RAM...
 Calculation will run on 4 cores.


 Alpha MOs, Restricted
 -- Occupied --                  
-80.092 -26.348 -26.340 -15.690  -7.629  -5.522  -5.520  -5.520
  1 A'    2 A'    3 A'    4 A'    5 A'    6 A'    7 A'    1 A"                 
 -1.654  -1.639  -1.157  -0.853  -0.751  -0.732  -0.724  -0.705
  8 A'    9 A'   10 A'   11 A'   12 A'   13 A'    2 A"    3 A"                 
 -0.666  -0.586  -0.473  -0.444
 14 A'   15 A'   16 A'    4 A"                                                 
 -- Virtual --                   
  0.000   0.052   0.057   0.076   0.081   0.127   0.177   0.187
  5 A"   17 A'   18 A'   19 A'    6 A"   20 A'   21 A'   22 A'                 
  0.221   0.226   0.265   0.293   0.302   0.321   0.367   0.370
  7 A"   23 A'   24 A'   25 A'    8 A"   26 A'   27 A'    9 A"                 
  0.383   0.393   0.423   0.460   0.472   0.527   0.592   0.761
 28 A'   10 A"   29 A'   30 A'   31 A'   32 A'   33 A'   34 A'                 
  0.844   0.863   0.883   0.931   1.036   1.066   1.113   1.264
 11 A"   12 A"   35 A'   36 A'   13 A"   37 A'   38 A'   39 A'                 
  1.384   1.546   1.564   1.572   1.594   1.614   1.660   1.746
 40 A'   14 A"   15 A"   41 A'   42 A'   43 A'   44 A'   16 A"                 
  1.840   1.904   2.205   2.249   2.257   2.388   2.411   2.588
 45 A'   46 A'   47 A'   48 A'   17 A"   18 A"   49 A'   50 A'                 
  2.878   3.992   4.128   4.170   4.176   4.192   4.194   4.205
 51 A'   52 A'   19 A"   20 A"   53 A'   54 A'   21 A"   22 A"                 
  4.209   4.297   4.370   4.436   4.570   5.285   6.868   6.900
 55 A'   56 A'   23 A"   57 A'   58 A'   59 A'   24 A"   60 A'                 
  6.905   6.914   6.954   7.115   7.559  14.674  14.781  14.846
 25 A"   61 A'   62 A'   63 A'   64 A'   26 A"   65 A'   66 A'                 
 36.642  68.711  68.735 166.139
 67 A'   68 A'   69 A'   70 A'                                                 

 Beta MOs, Restricted
 -- Occupied --                  
-80.092 -26.348 -26.340 -15.690  -7.629  -5.522  -5.520  -5.520
  1 A'    2 A'    3 A'    4 A'    5 A'    6 A'    7 A'    1 A"                 
 -1.654  -1.639  -1.157  -0.853  -0.751  -0.732  -0.724  -0.705
  8 A'    9 A'   10 A'   11 A'   12 A'   13 A'    2 A"    3 A"                 
 -0.666  -0.586  -0.473  -0.444
 14 A'   15 A'   16 A'    4 A"                                                 
 -- Virtual --                   
  0.000   0.052   0.057   0.076   0.081   0.127   0.177   0.187
  5 A"   17 A'   18 A'   19 A'    6 A"   20 A'   21 A'   22 A'                 
  0.221   0.226   0.265   0.293   0.302   0.321   0.367   0.370
  7 A"   23 A'   24 A'   25 A'    8 A"   26 A'   27 A'    9 A"                 
  0.383   0.393   0.423   0.460   0.472   0.527   0.592   0.761
 28 A'   10 A"   29 A'   30 A'   31 A'   32 A'   33 A'   34 A'                 
  0.844   0.863   0.883   0.931   1.036   1.066   1.113   1.264
 11 A"   12 A"   35 A'   36 A'   13 A"   37 A'   38 A'   39 A'                 
  1.384   1.546   1.564   1.572   1.594   1.614   1.660   1.746
 40 A'   14 A"   15 A"   41 A'   42 A'   43 A'   44 A'   16 A"                 
  1.840   1.904   2.205   2.249   2.257   2.388   2.411   2.588
 45 A'   46 A'   47 A'   48 A'   17 A"   18 A"   49 A'   50 A'                 
  2.878   3.992   4.128   4.170   4.176   4.192   4.194   4.205
 51 A'   52 A'   19 A"   20 A"   53 A'   54 A'   21 A"   22 A"                 
  4.209   4.297   4.370   4.436   4.570   5.285   6.868   6.900
 55 A'   56 A'   23 A"   57 A'   58 A'   59 A'   24 A"   60 A'                 
  6.905   6.914   6.954   7.115   7.559  14.674  14.781  14.846
 25 A"   61 A'   62 A'   63 A'   64 A'   26 A"   65 A'   66 A'                 
 36.642  68.711  68.735 166.139
 67 A'   68 A'   69 A'   70 A'                                                 

 Occupation and symmetry of molecular orbitals

 Point group: Cs (2 irreducible representations).

                           A'   A"    All 
 ------------------------------------------
 All molecular orbitals:
  - Alpha                  70   26    96  
  - Beta                   70   26    96  
 ------------------------------------------
 Alpha orbitals:
  - Frozen occupied        7    1     8   
  - Active occupied        9    3     12  
  - Active virtual         54   22    76  
  - Frozen virtual         0    0     0   
 ------------------------------------------
 Beta orbitals:
  - Frozen occupied        7    1     8   
  - Active occupied        9    3     12  
  - Active virtual         54   22    76  
  - Frozen virtual         0    0     0   
 ------------------------------------------

 Import integrals:   CPU 0.00 s  wall 0.00 s

 Import integrals:   CPU 8.94 s  wall 2.40 s

 MP2 amplitudes:   CPU 0.09 s  wall 0.08 s

Running a double precision version
           CCSD T amplitudes will be solved using DIIS.

           Start     Size      MaxIter   EConv     TConv     
           3         7         100       1.00e-07  1.00e-05  
 ------------------------------------------------------------------------------
           Energy (a.u.)   Ediff      Tdiff       Comment
 ------------------------------------------------------------------------------
          -594.74463912                           
     1    -594.72540694   1.92e-02   7.14e-01     
     2    -594.75218133   2.68e-02   1.01e-01     
     3    -594.74992449   2.26e-03   4.89e-02     
     4    -594.75296749   3.04e-03   1.88e-02     Switched to DIIS steps.
     5    -594.75399469   1.03e-03   1.28e-02     
     6    -594.75407595   8.13e-05   3.16e-03     
     7    -594.75407050   5.45e-06   1.43e-03     
     8    -594.75406937   1.13e-06   3.75e-04     
     9    -594.75407071   1.34e-06   2.40e-04     
    10    -594.75407029   4.19e-07   7.81e-05     
    11    -594.75407059   3.04e-07   2.88e-05     
    12    -594.75407063   3.64e-08   1.57e-05     
    13    -594.75407061   2.25e-08   4.05e-06     
 ------------------------------------------------------------------------------
          -594.75407061                           CCSD T converged.

End of double precision
 SCF energy                 = -594.03480124
 MP2 energy                 = -594.74463912
 CCSD correlation energy     =   -0.71926937
 CCSD total energy           = -594.75407061

 CCSD  T1^2 = 0.0162  T2^2 = 0.2293  Leading amplitudes:

 Amplitude    Orbitals with energies
  0.0375       4 (A") A                  ->    5 (A") A                   
              -0.4445                          0.0001                     
  0.0375       4 (A") B                  ->    5 (A") B                   
              -0.4445                          0.0001                     
  0.0254       3 (A") A                  ->    5 (A") A                   
              -0.7054                          0.0001                     
  0.0254       3 (A") B                  ->    5 (A") B                   
              -0.7054                          0.0001                     

 Amplitude    Orbitals with energies
 -0.1251       4 (A") A      4 (A") B    ->    5 (A") A      5 (A") B     
              -0.4445       -0.4445            0.0001        0.0001       
  0.1251       4 (A") A      4 (A") B    ->    5 (A") B      5 (A") A     
              -0.4445       -0.4445            0.0001        0.0001       
  0.1251       4 (A") B      4 (A") A    ->    5 (A") A      5 (A") B     
              -0.4445       -0.4445            0.0001        0.0001       
 -0.1251       4 (A") B      4 (A") A    ->    5 (A") B      5 (A") A     
              -0.4445       -0.4445            0.0001        0.0001       

 Computing CCSD intemediates for later calculations in double precision
 Finished.

Running a double precision version
           CCSD Lambda amplitudes will be solved using DIIS.
           Start     Size      MaxIter   EConv     LConv     
           3         7         100       1.00e-07  1.00e-05  
 ------------------------------------------------------------------------------
            Enorm      Ldiff       Comment
 ------------------------------------------------------------------------------
     1     6.04e-02   3.67e-02     
     2     2.01e-02   9.88e-03     
     3     8.54e-03   1.35e-03     
     4     4.76e-03   1.77e-03     Switched to DIIS steps.
     5     1.40e-03   9.83e-04     
     6     6.99e-04   2.18e-04     
     7     2.31e-04   7.23e-05     
     8     1.12e-04   1.22e-05     
     9     3.83e-05   5.80e-07     
    10     1.69e-05   2.61e-07     
    11     7.02e-06   4.64e-07     
    12     2.71e-06   2.82e-07     
    13     1.32e-06   2.07e-07     
    14     6.20e-07   2.97e-08     
    15     2.91e-07   6.87e-09     
    16     1.60e-07   1.53e-08     
    17     6.75e-08   1.22e-08     
 ------------------------------------------------------------------------------
                                   CCSD Lambda converged.

 Computing density matrices in double precision...
           Orbital response amplitudes will be solved using DIIS.
           Start     Size      MaxIter   EConv     LConv     
           3         7         100       1.00e-06  1.00e-06  
 ------------------------------------------------------------------------------
            Enorm      Ldiff       Comment
 ------------------------------------------------------------------------------
     1     9.20e-02   1.29e-03     
     2     5.98e-02   1.81e-02     
     3     8.10e-02   2.62e-02     
     4     1.86e-02   2.65e-02     Switched to DIIS steps.
     5     4.04e-03   6.97e-03     
     6     1.31e-03   7.73e-04     
     7     3.23e-04   9.92e-05     
     8     1.01e-04   3.86e-05     
     9     3.17e-05   7.77e-06     
    10     6.40e-06   3.32e-07     
    11     1.46e-06   7.75e-07     
    12     7.69e-07   2.01e-08     
 ------------------------------------------------------------------------------
                                   Orbital response converged.

 Computing density matrices... Done.
 CCSD calculation:   CPU 120.73 s  wall 32.87 s

 Transferring MO TPDM to AO TPDM
 Transferring g2_o1o1o1o1
 Transferring g2_o1o1o1v1
 Transferring g2_o1o1v1v1
 Transferring g2_o1v1o1v1
 Transferring g2_o1v1v1v1
 Transferring g2_v1v1v1v1
 Adding separable TPDM
 Computing TPDM gradient
 --------------------------------------------------------
 2e gradient
  Atom          X               Y               Z
 --------------------------------------------------------
    1         -4.149201       19.293721        0.000000  
    2          6.884913      -13.349523        0.000000  
    3         13.826205        2.002080       -0.000000  
    4        -16.561918       -7.946278       -0.000000  
 --------------------------------------------------------
 --------------------------------------------------------
 Final gradient
  Atom          X               Y               Z
 --------------------------------------------------------
    1         -4.149201       19.293721        0.000000  
    2          6.884913      -13.349523        0.000000  
    3         13.826205        2.002080       -0.000000  
    4        -16.561918       -7.946278       -0.000000  
 --------------------------------------------------------
 Analytic gradient from two-electron contribution:   CPU 72.66 s  wall 22.96 s

 Total ccman2 time:   CPU 205.41 s  wall 59.26 s


 --------------------------------------------------------------
             Orbital Energies (a.u.) and Symmetries
 --------------------------------------------------------------

 Alpha MOs, Restricted
 -- Occupied --                  
-80.092 -26.348 -26.340 -15.690  -7.629  -5.522  -5.520  -5.520
  1 A'    2 A'    3 A'    4 A'    5 A'    6 A'    7 A'    1 A"                 
 -1.654  -1.639  -1.157  -0.853  -0.751  -0.732  -0.666  -0.586
  8 A'    9 A'   10 A'   11 A'   12 A'   13 A'   14 A'   15 A'                 
 -0.473  -0.724  -0.705  -0.444
 16 A'    2 A"    3 A"    4 A"                                                 
 -- Virtual --                   
  0.052   0.057   0.076   0.127   0.177   0.187   0.226   0.265
 17 A'   18 A'   19 A'   20 A'   21 A'   22 A'   23 A'   24 A'                 
  0.293   0.321   0.367   0.383   0.423   0.460   0.472   0.527
 25 A'   26 A'   27 A'   28 A'   29 A'   30 A'   31 A'   32 A'                 
  0.592   0.761   0.883   0.931   1.066   1.113   1.264   1.384
 33 A'   34 A'   35 A'   36 A'   37 A'   38 A'   39 A'   40 A'                 
  1.572   1.594   1.614   1.660   1.840   1.904   2.205   2.249
 41 A'   42 A'   43 A'   44 A'   45 A'   46 A'   47 A'   48 A'                 
  2.411   2.588   2.878   3.992   4.176   4.192   4.209   4.297
 49 A'   50 A'   51 A'   52 A'   53 A'   54 A'   55 A'   56 A'                 
  4.436   4.570   5.285   6.900   6.914   6.954   7.115   7.559
 57 A'   58 A'   59 A'   60 A'   61 A'   62 A'   63 A'   64 A'                 
 14.781  14.846  36.642  68.711  68.735 166.139   0.000   0.081
 65 A'   66 A'   67 A'   68 A'   69 A'   70 A'    5 A"    6 A"                 
  0.221   0.302   0.370   0.393   0.844   0.863   1.036   1.546
  7 A"    8 A"    9 A"   10 A"   11 A"   12 A"   13 A"   14 A"                 
  1.564   1.746   2.257   2.388   4.128   4.170   4.194   4.205
 15 A"   16 A"   17 A"   18 A"   19 A"   20 A"   21 A"   22 A"                 
  4.370   6.868   6.905  14.674
 23 A"   24 A"   25 A"   26 A"                                                 

 Beta MOs, Restricted
 -- Occupied --                  
-80.092 -26.348 -26.340 -15.690  -7.629  -5.522  -5.520  -5.520
  1 A'    2 A'    3 A'    4 A'    5 A'    6 A'    7 A'    1 A"                 
 -1.654  -1.639  -1.157  -0.853  -0.751  -0.732  -0.666  -0.586
  8 A'    9 A'   10 A'   11 A'   12 A'   13 A'   14 A'   15 A'                 
 -0.473  -0.724  -0.705  -0.444
 16 A'    2 A"    3 A"    4 A"                                                 
 -- Virtual --                   
  0.052   0.057   0.076   0.127   0.177   0.187   0.226   0.265
 17 A'   18 A'   19 A'   20 A'   21 A'   22 A'   23 A'   24 A'                 
  0.293   0.321   0.367   0.383   0.423   0.460   0.472   0.527
 25 A'   26 A'   27 A'   28 A'   29 A'   30 A'   31 A'   32 A'                 
  0.592   0.761   0.883   0.931   1.066   1.113   1.264   1.384
 33 A'   34 A'   35 A'   36 A'   37 A'   38 A'   39 A'   40 A'                 
  1.572   1.594   1.614   1.660   1.840   1.904   2.205   2.249
 41 A'   42 A'   43 A'   44 A'   45 A'   46 A'   47 A'   48 A'                 
  2.411   2.588   2.878   3.992   4.176   4.192   4.209   4.297
 49 A'   50 A'   51 A'   52 A'   53 A'   54 A'   55 A'   56 A'                 
  4.436   4.570   5.285   6.900   6.914   6.954   7.115   7.559
 57 A'   58 A'   59 A'   60 A'   61 A'   62 A'   63 A'   64 A'                 
 14.781  14.846  36.642  68.711  68.735 166.139   0.000   0.081
 65 A'   66 A'   67 A'   68 A'   69 A'   70 A'    5 A"    6 A"                 
  0.221   0.302   0.370   0.393   0.844   0.863   1.036   1.546
  7 A"    8 A"    9 A"   10 A"   11 A"   12 A"   13 A"   14 A"                 
  1.564   1.746   2.257   2.388   4.128   4.170   4.194   4.205
 15 A"   16 A"   17 A"   18 A"   19 A"   20 A"   21 A"   22 A"                 
  4.370   6.868   6.905  14.674
 23 A"   24 A"   25 A"   26 A"                                                 
 --------------------------------------------------------------

          Ground-State Mulliken Net Atomic Charges

     Atom                 Charge (a.u.)
  ----------------------------------------
      1 P                     0.545172
      2 N                    -0.284714
      3 F                    -0.062270
      4 F                    -0.198187
  ----------------------------------------
  Sum of atomic charges =    -0.000000

 -----------------------------------------------------------------
                    Cartesian Multipole Moments
 -----------------------------------------------------------------
    Charge (ESU x 10^10)
                 0.0000
    Dipole Moment (Debye)
         X       0.9225      Y      -2.2532      Z      -0.0000
       Tot       2.4348
    Quadrupole Moments (Debye-Ang)
        XX     -32.5969     XY      -0.7176     YY     -29.3475
        XZ      -0.0000     YZ       0.0000     ZZ     -26.7288
    Octopole Moments (Debye-Ang^2)
       XXX      -1.2567    XXY      -2.1010    XYY       0.0286
       YYY       0.9968    XXZ      -0.0000    XYZ       0.0000
       YYZ      -0.0000    XZZ       0.3987    YZZ       0.3675
       ZZZ      -0.0000
    Hexadecapole Moments (Debye-Ang^3)
      XXXX    -276.1703   XXXY       1.4532   XXYY     -54.2582
      XYYY       6.9770   YYYY     -75.7677   XXXZ      -0.0000
      XXYZ       0.0000   XYYZ      -0.0000   YYYZ      -0.0000
      XXZZ     -46.7218   XYZZ       1.5717   YYZZ     -16.7188
      XZZZ      -0.0000   YZZZ      -0.0000   ZZZZ     -27.3337
 -----------------------------------------------------------------
 DrvMan completing analytic gradient of the correlated energy
 Correlated dipole moment
            1
    1   0.3629583
    2  -0.8864816
    3  -0.0000000
 Energy read as -594.754070605
 Full Analytical Gradient: (in a.u., or Hartree/Bohr)
             1             2             3             4
    1   -0.00315575    0.00183222    0.00026662    0.00105691
    2   -0.00270531    0.00149743   -0.00090894    0.00211682
    3   -0.00000000   -0.00000000    0.00000000   -0.00000000
 Gradient time:  CPU 0.77 s  wall 0.79 s
 Geometry Optimization Parameters
   NAtoms,    NIC,     NZ,  NCons,   NDum,   NFix, NCnnct, MaxDiis
        4      14       4       0       0       0       0       0

 Cartesian Hessian Update
 Hessian Updated using BFGS Update


** GEOMETRY OPTIMIZATION IN DELOCALIZED INTERNAL COORDINATES **
   Searching for a Minimum

   Optimization Cycle:   2

                       Coordinates (Angstroms)
     ATOM                X               Y               Z
      1  P         0.4254313309   -0.5325332787    0.0000000000
      2  N        -0.6707273930    0.6353307729    0.0000000000
      3  F        -1.9254714173   -0.0081143072    0.0000000000
      4  F         1.7335672034    0.3993506138    0.0000000000
   Point Group: cs    Number of degrees of freedom:     5


   Energy is   -594.754070605

 Hessian Updated using BFGS Update

  5 Hessian modes will be used to form the next step
  Hessian Eigenvalues:
     0.246726    0.294959    0.406690    0.458539    0.540291

 Minimum Search - Taking Simple RFO Step
 Searching for Lamda that Minimizes Along All modes
 Value Taken    Lamda =  -0.00006445
 Step Taken.  Stepsize is  0.013909

                             Maximum     Tolerance    Cnvgd?
         Gradient           0.002777      0.000300      NO
         Displacement       0.008530      0.001200      NO
         Energy change     -0.000154      0.000001      NO


 New Cartesian Coordinates Obtained by Inverse Iteration

 Displacement from previous Coordinates is:  0.016964
 ----------------------------------------------------------------
             Standard Nuclear Orientation (Angstroms)
    I     Atom           X                Y                Z
 ----------------------------------------------------------------
    1      P       0.4284014809    -0.5280931295     0.0000000000
    2      N      -0.6747467745     0.6338064731     0.0000000000
    3      F      -1.9284028311    -0.0080108731     0.0000000000
    4      F       1.7375478488     0.3963313304     0.0000000000
 ----------------------------------------------------------------
 Molecular Point Group                 Cs    NOp =  2
 Largest Abelian Subgroup              Cs    NOp =  2
 Nuclear Repulsion Energy =   157.9023410667 hartrees
 There are       20 alpha and       20 beta electrons
 Applying Cartesian multipole field
    Component          Value
    ---------          -----
     (2,0,0)        1.00000E-11
     (0,2,0)        2.00000E-11
     (0,0,2)       -3.00000E-11
 Nucleus-field energy     =     0.0000000030 hartrees
 Requested basis set is 6-311++G(d,p)
 There are 31 shells and 96 basis functions
 A cutoff of  1.0D-14 yielded    472 shell pairs
 There are      4616 function pairs (      5009 Cartesian)
 Smallest overlap matrix eigenvalue = 2.33E-03
 Guess MOs from SCF MO coefficient file

 -----------------------------------------------------------------------
  General SCF calculation program by
  Eric Jon Sundstrom, Paul Horn, Yuezhi Mao, Dmitri Zuev, Alec White,
  David Stuck, Shaama M.S., Shane Yost, Joonho Lee, David Small,
  Daniel Levine, Susi Lehtola, Hugh Burton, Evgeny Epifanovsky
 -----------------------------------------------------------------------
 Hartree-Fock
 using 4 threads for integral computing
 -------------------------------------------------------
 OpenMP Integral computing Module                
 Release: version 2.0, May 2017, Q-Chem Inc. Pleasanton 
 -------------------------------------------------------
 A restricted SCF calculation will be
 performed using DIIS
 SCF converges when DIIS error is below 1.0e-08
 ---------------------------------------
  Cycle       Energy         DIIS error
 ---------------------------------------
    1    -594.0350270857      1.36e-04  
    2    -594.0350519818      3.80e-05  
    3    -594.0350543266      2.00e-05  
    4    -594.0350547485      5.22e-06  
    5    -594.0350548181      1.57e-06  
    6    -594.0350548247      8.39e-07  
    7    -594.0350548259      2.22e-07  
    8    -594.0350548260      6.95e-08  
    9    -594.0350548260      3.37e-08  
   10    -594.0350548260      1.51e-08  
   11    -594.0350548260      4.28e-09  Convergence criterion met
 ---------------------------------------
 SCF time:   CPU 2.74s  wall 1.00s 
 SCF   energy in the final basis set =     -594.0350548260
 Total energy in the final basis set =     -594.0350548260


 ------------------------------------------------------------------------------

   CCMAN2: suite of methods based on coupled cluster
           and equation of motion theories.

   Components:
   * libvmm-1.3-trunk
     by Evgeny Epifanovsky, Ilya Kaliman.
   * libtensor-2.5-trunk
     by Evgeny Epifanovsky, Michael Wormit, Dmitry Zuev, Sam Manzer, 
        Ilya Kaliman.
   * libcc-2.5-trunk
     by Evgeny Epifanovsky, Arik Landau, Tomasz Kus, Kirill Khistyaev, 
        Dmitry Zuev, Prashant Manohar, Xintian Feng, Anna Krylov, 
        Matthew Goldey, Alec White, Thomas Jagau, Kaushik Nanda, 
        Anastasia Gunina, Alexander Kunitsa, Joonho Lee.

   CCMAN original authors:
   Anna I. Krylov, C. David Sherrill, Steven R. Gwaltney,
   Edward F. C. Byrd (2000)
   Sergey V. Levchenko, Lyudmila V. Slipchenko, Tao Wang,
   Ana-Maria C. Cristian (2003)
   Piotr A. Pieniazek, C. Melania Oana, Evgeny Epifanovsky (2007)
   Prashant Manohar (2009)

 ------------------------------------------------------------------------------


 Allocating and initializing 30808MB of RAM...
 Calculation will run on 4 cores.


 Alpha MOs, Restricted
 -- Occupied --                  
-80.092 -26.349 -26.340 -15.689  -7.629  -5.521  -5.520  -5.519
  1 A'    2 A'    3 A'    4 A'    5 A'    6 A'    7 A'    1 A"                 
 -1.656  -1.639  -1.157  -0.855  -0.752  -0.733  -0.725  -0.706
  8 A'    9 A'   10 A'   11 A'   12 A'   13 A'    2 A"    3 A"                 
 -0.668  -0.586  -0.471  -0.444
 14 A'   15 A'   16 A'    4 A"                                                 
 -- Virtual --                   
  0.001   0.052   0.057   0.076   0.081   0.128   0.177   0.187
  5 A"   17 A'   18 A'   19 A'    6 A"   20 A'   21 A'   22 A'                 
  0.221   0.226   0.265   0.294   0.302   0.320   0.367   0.370
  7 A"   23 A'   24 A'   25 A'    8 A"   26 A'   27 A'    9 A"                 
  0.383   0.393   0.424   0.460   0.472   0.526   0.592   0.762
 28 A'   10 A"   29 A'   30 A'   31 A'   32 A'   33 A'   34 A'                 
  0.844   0.863   0.882   0.931   1.036   1.069   1.113   1.264
 11 A"   12 A"   35 A'   36 A'   13 A"   37 A'   38 A'   39 A'                 
  1.384   1.546   1.564   1.570   1.594   1.612   1.658   1.746
 40 A'   14 A"   15 A"   41 A'   42 A'   43 A'   44 A'   16 A"                 
  1.840   1.904   2.204   2.249   2.257   2.388   2.411   2.589
 45 A'   46 A'   47 A'   48 A'   17 A"   18 A"   49 A'   50 A'                 
  2.878   3.993   4.128   4.168   4.174   4.192   4.194   4.204
 51 A'   52 A'   19 A"   20 A"   53 A'   54 A'   21 A"   22 A"                 
  4.209   4.295   4.372   4.436   4.573   5.288   6.867   6.899
 55 A'   56 A'   23 A"   57 A'   58 A'   59 A'   24 A"   60 A'                 
  6.905   6.912   6.953   7.117   7.560  14.674  14.782  14.846
 25 A"   61 A'   62 A'   63 A'   64 A'   26 A"   65 A'   66 A'                 
 36.642  68.710  68.735 166.140
 67 A'   68 A'   69 A'   70 A'                                                 

 Beta MOs, Restricted
 -- Occupied --                  
-80.092 -26.349 -26.340 -15.689  -7.629  -5.521  -5.520  -5.519
  1 A'    2 A'    3 A'    4 A'    5 A'    6 A'    7 A'    1 A"                 
 -1.656  -1.639  -1.157  -0.855  -0.752  -0.733  -0.725  -0.706
  8 A'    9 A'   10 A'   11 A'   12 A'   13 A'    2 A"    3 A"                 
 -0.668  -0.586  -0.471  -0.444
 14 A'   15 A'   16 A'    4 A"                                                 
 -- Virtual --                   
  0.001   0.052   0.057   0.076   0.081   0.128   0.177   0.187
  5 A"   17 A'   18 A'   19 A'    6 A"   20 A'   21 A'   22 A'                 
  0.221   0.226   0.265   0.294   0.302   0.320   0.367   0.370
  7 A"   23 A'   24 A'   25 A'    8 A"   26 A'   27 A'    9 A"                 
  0.383   0.393   0.424   0.460   0.472   0.526   0.592   0.762
 28 A'   10 A"   29 A'   30 A'   31 A'   32 A'   33 A'   34 A'                 
  0.844   0.863   0.882   0.931   1.036   1.069   1.113   1.264
 11 A"   12 A"   35 A'   36 A'   13 A"   37 A'   38 A'   39 A'                 
  1.384   1.546   1.564   1.570   1.594   1.612   1.658   1.746
 40 A'   14 A"   15 A"   41 A'   42 A'   43 A'   44 A'   16 A"                 
  1.840   1.904   2.204   2.249   2.257   2.388   2.411   2.589
 45 A'   46 A'   47 A'   48 A'   17 A"   18 A"   49 A'   50 A'                 
  2.878   3.993   4.128   4.168   4.174   4.192   4.194   4.204
 51 A'   52 A'   19 A"   20 A"   53 A'   54 A'   21 A"   22 A"                 
  4.209   4.295   4.372   4.436   4.573   5.288   6.867   6.899
 55 A'   56 A'   23 A"   57 A'   58 A'   59 A'   24 A"   60 A'                 
  6.905   6.912   6.953   7.117   7.560  14.674  14.782  14.846
 25 A"   61 A'   62 A'   63 A'   64 A'   26 A"   65 A'   66 A'                 
 36.642  68.710  68.735 166.140
 67 A'   68 A'   69 A'   70 A'                                                 

 Occupation and symmetry of molecular orbitals

 Point group: Cs (2 irreducible representations).

                           A'   A"    All 
 ------------------------------------------
 All molecular orbitals:
  - Alpha                  70   26    96  
  - Beta                   70   26    96  
 ------------------------------------------
 Alpha orbitals:
  - Frozen occupied        7    1     8   
  - Active occupied        9    3     12  
  - Active virtual         54   22    76  
  - Frozen virtual         0    0     0   
 ------------------------------------------
 Beta orbitals:
  - Frozen occupied        7    1     8   
  - Active occupied        9    3     12  
  - Active virtual         54   22    76  
  - Frozen virtual         0    0     0   
 ------------------------------------------

 Import integrals:   CPU 0.00 s  wall 0.00 s

 Import integrals:   CPU 8.81 s  wall 2.42 s

 MP2 amplitudes:   CPU 0.09 s  wall 0.07 s

Running a double precision version
           CCSD T amplitudes will be solved using DIIS.

           Start     Size      MaxIter   EConv     TConv     
           3         7         100       1.00e-07  1.00e-05  
 ------------------------------------------------------------------------------
           Energy (a.u.)   Ediff      Tdiff       Comment
 ------------------------------------------------------------------------------
          -594.74467015                           
     1    -594.72551450   1.92e-02   7.14e-01     
     2    -594.75221599   2.67e-02   1.01e-01     
     3    -594.74997993   2.24e-03   4.88e-02     
     4    -594.75300944   3.03e-03   1.87e-02     Switched to DIIS steps.
     5    -594.75403220   1.02e-03   1.27e-02     
     6    -594.75411272   8.05e-05   3.15e-03     
     7    -594.75410726   5.46e-06   1.42e-03     
     8    -594.75410612   1.14e-06   3.74e-04     
     9    -594.75410745   1.33e-06   2.39e-04     
    10    -594.75410703   4.21e-07   7.77e-05     
    11    -594.75410733   3.03e-07   2.85e-05     
    12    -594.75410737   3.39e-08   1.55e-05     
    13    -594.75410734   2.18e-08   4.00e-06     
 ------------------------------------------------------------------------------
          -594.75410734                           CCSD T converged.

End of double precision
 SCF energy                 = -594.03505483
 MP2 energy                 = -594.74467015
 CCSD correlation energy     =   -0.71905252
 CCSD total energy           = -594.75410734

 CCSD  T1^2 = 0.0162  T2^2 = 0.2291  Leading amplitudes:

 Amplitude    Orbitals with energies
  0.0373       4 (A") A                  ->    5 (A") A                   
              -0.4442                          0.0007                     
  0.0373       4 (A") B                  ->    5 (A") B                   
              -0.4442                          0.0007                     
  0.0249       3 (A") A                  ->    5 (A") A                   
              -0.7062                          0.0007                     
  0.0249       3 (A") B                  ->    5 (A") B                   
              -0.7062                          0.0007                     

 Amplitude    Orbitals with energies
 -0.1248       4 (A") A      4 (A") B    ->    5 (A") A      5 (A") B     
              -0.4442       -0.4442            0.0007        0.0007       
  0.1248       4 (A") A      4 (A") B    ->    5 (A") B      5 (A") A     
              -0.4442       -0.4442            0.0007        0.0007       
  0.1248       4 (A") B      4 (A") A    ->    5 (A") A      5 (A") B     
              -0.4442       -0.4442            0.0007        0.0007       
 -0.1248       4 (A") B      4 (A") A    ->    5 (A") B      5 (A") A     
              -0.4442       -0.4442            0.0007        0.0007       

 Computing CCSD intemediates for later calculations in double precision
 Finished.

Running a double precision version
           CCSD Lambda amplitudes will be solved using DIIS.
           Start     Size      MaxIter   EConv     LConv     
           3         7         100       1.00e-07  1.00e-05  
 ------------------------------------------------------------------------------
            Enorm      Ldiff       Comment
 ------------------------------------------------------------------------------
     1     6.03e-02   3.67e-02     
     2     2.00e-02   9.83e-03     
     3     8.50e-03   1.35e-03     
     4     4.74e-03   1.76e-03     Switched to DIIS steps.
     5     1.39e-03   9.77e-04     
     6     6.96e-04   2.16e-04     
     7     2.30e-04   7.16e-05     
     8     1.11e-04   1.20e-05     
     9     3.80e-05   5.80e-07     
    10     1.68e-05   2.57e-07     
    11     6.97e-06   4.60e-07     
    12     2.70e-06   2.76e-07     
    13     1.32e-06   2.03e-07     
    14     6.26e-07   2.74e-08     
    15     2.96e-07   5.98e-09     
    16     1.62e-07   1.61e-08     
    17     6.81e-08   1.25e-08     
 ------------------------------------------------------------------------------
                                   CCSD Lambda converged.

 Computing density matrices in double precision...
           Orbital response amplitudes will be solved using DIIS.
           Start     Size      MaxIter   EConv     LConv     
           3         7         100       1.00e-06  1.00e-06  
 ------------------------------------------------------------------------------
            Enorm      Ldiff       Comment
 ------------------------------------------------------------------------------
     1     9.18e-02   1.20e-03     
     2     5.96e-02   1.81e-02     
     3     8.04e-02   2.60e-02     
     4     1.85e-02   2.62e-02     Switched to DIIS steps.
     5     4.02e-03   6.94e-03     
     6     1.31e-03   7.70e-04     
     7     3.22e-04   9.83e-05     
     8     1.01e-04   3.83e-05     
     9     3.15e-05   7.84e-06     
    10     6.37e-06   3.38e-07     
    11     1.45e-06   7.76e-07     
    12     7.59e-07   2.01e-08     
 ------------------------------------------------------------------------------
                                   Orbital response converged.

 Computing density matrices... Done.
 CCSD calculation:   CPU 121.31 s  wall 32.98 s

 Transferring MO TPDM to AO TPDM
 Transferring g2_o1o1o1o1
 Transferring g2_o1o1o1v1
 Transferring g2_o1o1v1v1
 Transferring g2_o1v1o1v1
 Transferring g2_o1v1v1v1
 Transferring g2_v1v1v1v1
 Adding separable TPDM
 Computing TPDM gradient
 --------------------------------------------------------
 2e gradient
  Atom          X               Y               Z
 --------------------------------------------------------
    1         -4.129685       19.146785       -0.000000  
    2          6.925537      -13.262865        0.000000  
    3         13.838795        2.022953        0.000000  
    4        -16.634648       -7.906873       -0.000000  
 --------------------------------------------------------
 --------------------------------------------------------
 Final gradient
  Atom          X               Y               Z
 --------------------------------------------------------
    1         -4.129685       19.146785       -0.000000  
    2          6.925537      -13.262865        0.000000  
    3         13.838795        2.022953        0.000000  
    4        -16.634648       -7.906873       -0.000000  
 --------------------------------------------------------
 Analytic gradient from two-electron contribution:   CPU 74.37 s  wall 24.06 s

 Total ccman2 time:   CPU 208.59 s  wall 60.72 s


 --------------------------------------------------------------
             Orbital Energies (a.u.) and Symmetries
 --------------------------------------------------------------

 Alpha MOs, Restricted
 -- Occupied --                  
-80.092 -26.349 -26.340 -15.689  -7.629  -5.521  -5.520  -5.519
  1 A'    2 A'    3 A'    4 A'    5 A'    6 A'    7 A'    1 A"                 
 -1.656  -1.639  -1.157  -0.855  -0.752  -0.733  -0.668  -0.586
  8 A'    9 A'   10 A'   11 A'   12 A'   13 A'   14 A'   15 A'                 
 -0.471  -0.725  -0.706  -0.444
 16 A'    2 A"    3 A"    4 A"                                                 
 -- Virtual --                   
  0.052   0.057   0.076   0.128   0.177   0.187   0.226   0.265
 17 A'   18 A'   19 A'   20 A'   21 A'   22 A'   23 A'   24 A'                 
  0.294   0.320   0.367   0.383   0.424   0.460   0.472   0.526
 25 A'   26 A'   27 A'   28 A'   29 A'   30 A'   31 A'   32 A'                 
  0.592   0.762   0.882   0.931   1.069   1.113   1.264   1.384
 33 A'   34 A'   35 A'   36 A'   37 A'   38 A'   39 A'   40 A'                 
  1.570   1.594   1.612   1.658   1.840   1.904   2.204   2.249
 41 A'   42 A'   43 A'   44 A'   45 A'   46 A'   47 A'   48 A'                 
  2.411   2.589   2.878   3.993   4.174   4.192   4.209   4.295
 49 A'   50 A'   51 A'   52 A'   53 A'   54 A'   55 A'   56 A'                 
  4.436   4.573   5.288   6.899   6.912   6.953   7.117   7.560
 57 A'   58 A'   59 A'   60 A'   61 A'   62 A'   63 A'   64 A'                 
 14.782  14.846  36.642  68.710  68.735 166.140   0.001   0.081
 65 A'   66 A'   67 A'   68 A'   69 A'   70 A'    5 A"    6 A"                 
  0.221   0.302   0.370   0.393   0.844   0.863   1.036   1.546
  7 A"    8 A"    9 A"   10 A"   11 A"   12 A"   13 A"   14 A"                 
  1.564   1.746   2.257   2.388   4.128   4.168   4.194   4.204
 15 A"   16 A"   17 A"   18 A"   19 A"   20 A"   21 A"   22 A"                 
  4.372   6.867   6.905  14.674
 23 A"   24 A"   25 A"   26 A"                                                 

 Beta MOs, Restricted
 -- Occupied --                  
-80.092 -26.349 -26.340 -15.689  -7.629  -5.521  -5.520  -5.519
  1 A'    2 A'    3 A'    4 A'    5 A'    6 A'    7 A'    1 A"                 
 -1.656  -1.639  -1.157  -0.855  -0.752  -0.733  -0.668  -0.586
  8 A'    9 A'   10 A'   11 A'   12 A'   13 A'   14 A'   15 A'                 
 -0.471  -0.725  -0.706  -0.444
 16 A'    2 A"    3 A"    4 A"                                                 
 -- Virtual --                   
  0.052   0.057   0.076   0.128   0.177   0.187   0.226   0.265
 17 A'   18 A'   19 A'   20 A'   21 A'   22 A'   23 A'   24 A'                 
  0.294   0.320   0.367   0.383   0.424   0.460   0.472   0.526
 25 A'   26 A'   27 A'   28 A'   29 A'   30 A'   31 A'   32 A'                 
  0.592   0.762   0.882   0.931   1.069   1.113   1.264   1.384
 33 A'   34 A'   35 A'   36 A'   37 A'   38 A'   39 A'   40 A'                 
  1.570   1.594   1.612   1.658   1.840   1.904   2.204   2.249
 41 A'   42 A'   43 A'   44 A'   45 A'   46 A'   47 A'   48 A'                 
  2.411   2.589   2.878   3.993   4.174   4.192   4.209   4.295
 49 A'   50 A'   51 A'   52 A'   53 A'   54 A'   55 A'   56 A'                 
  4.436   4.573   5.288   6.899   6.912   6.953   7.117   7.560
 57 A'   58 A'   59 A'   60 A'   61 A'   62 A'   63 A'   64 A'                 
 14.782  14.846  36.642  68.710  68.735 166.140   0.001   0.081
 65 A'   66 A'   67 A'   68 A'   69 A'   70 A'    5 A"    6 A"                 
  0.221   0.302   0.370   0.393   0.844   0.863   1.036   1.546
  7 A"    8 A"    9 A"   10 A"   11 A"   12 A"   13 A"   14 A"                 
  1.564   1.746   2.257   2.388   4.128   4.168   4.194   4.204
 15 A"   16 A"   17 A"   18 A"   19 A"   20 A"   21 A"   22 A"                 
  4.372   6.867   6.905  14.674
 23 A"   24 A"   25 A"   26 A"                                                 
 --------------------------------------------------------------

          Ground-State Mulliken Net Atomic Charges

     Atom                 Charge (a.u.)
  ----------------------------------------
      1 P                     0.541842
      2 N                    -0.287193
      3 F                    -0.060530
      4 F                    -0.194120
  ----------------------------------------
  Sum of atomic charges =     0.000000

 -----------------------------------------------------------------
                    Cartesian Multipole Moments
 -----------------------------------------------------------------
    Charge (ESU x 10^10)
                 0.0000
    Dipole Moment (Debye)
         X       0.9390      Y      -2.2212      Z       0.0000
       Tot       2.4115
    Quadrupole Moments (Debye-Ang)
        XX     -32.5575     XY      -0.6813     YY     -29.3836
        XZ       0.0000     YZ       0.0000     ZZ     -26.7353
    Octopole Moments (Debye-Ang^2)
       XXX      -1.2973    XXY      -2.0989    XYY       0.0214
       YYY       0.9498    XXZ       0.0000    XYZ       0.0000
       YYZ       0.0000    XZZ       0.3912    YZZ       0.3547
       ZZZ       0.0000
    Hexadecapole Moments (Debye-Ang^3)
      XXXX    -277.0362   XXXY       1.5754   XXYY     -54.3844
      XYYY       7.1155   YYYY     -75.4137   XXXZ       0.0000
      XXYZ      -0.0000   XYYZ      -0.0000   YYYZ       0.0000
      XXZZ     -46.8777   XYZZ       1.6151   YYZZ     -16.6678
      XZZZ       0.0000   YZZZ      -0.0000   ZZZZ     -27.3710
 -----------------------------------------------------------------
 DrvMan completing analytic gradient of the correlated energy
 Correlated dipole moment
            1
    1   0.3694450
    2  -0.8738861
    3   0.0000000
 Energy read as -594.754107344
 Full Analytical Gradient: (in a.u., or Hartree/Bohr)
             1             2             3             4
    1   -0.00078797    0.00027415    0.00002115    0.00049267
    2   -0.00036670    0.00042009   -0.00035960    0.00030621
    3   -0.00000000   -0.00000000    0.00000000    0.00000000
 Gradient time:  CPU 0.80 s  wall 0.79 s
 Geometry Optimization Parameters
   NAtoms,    NIC,     NZ,  NCons,   NDum,   NFix, NCnnct, MaxDiis
        4      14       4       0       0       0       0       0

 Cartesian Hessian Update
 Hessian Updated using BFGS Update


** GEOMETRY OPTIMIZATION IN DELOCALIZED INTERNAL COORDINATES **
   Searching for a Minimum

   Optimization Cycle:   3

                       Coordinates (Angstroms)
     ATOM                X               Y               Z
      1  P         0.4284014809   -0.5280931295    0.0000000000
      2  N        -0.6747467745    0.6338064731    0.0000000000
      3  F        -1.9284028311   -0.0080108731    0.0000000000
      4  F         1.7375478488    0.3963313304    0.0000000000
   Point Group: cs    Number of degrees of freedom:     5


   Energy is   -594.754107344

 Hessian Updated using BFGS Update

  5 Hessian modes will be used to form the next step
  Hessian Eigenvalues:
     0.219000    0.283166    0.418418    0.454389    0.534866

 Minimum Search - Taking Simple RFO Step
 Searching for Lamda that Minimizes Along All modes
 Value Taken    Lamda =  -0.00000505
 Step Taken.  Stepsize is  0.004740

                             Maximum     Tolerance    Cnvgd?
         Gradient           0.000570      0.000300      NO
         Displacement       0.002503      0.001200      NO
         Energy change     -0.000037      0.000001      NO


 New Cartesian Coordinates Obtained by Inverse Iteration

 Displacement from previous Coordinates is:  0.006675
 ----------------------------------------------------------------
             Standard Nuclear Orientation (Angstroms)
    I     Atom           X                Y                Z
 ----------------------------------------------------------------
    1      P       0.4301035020    -0.5287079846     0.0000000000
    2      N      -0.6746143747     0.6318869428     0.0000000000
    3      F      -1.9295164447    -0.0062304160     0.0000000000
    4      F       1.7368270416     0.3970852585     0.0000000000
 ----------------------------------------------------------------
 Molecular Point Group                 Cs    NOp =  2
 Largest Abelian Subgroup              Cs    NOp =  2
 Nuclear Repulsion Energy =   157.9074893943 hartrees
 There are       20 alpha and       20 beta electrons
 Applying Cartesian multipole field
    Component          Value
    ---------          -----
     (2,0,0)        1.00000E-11
     (0,2,0)        2.00000E-11
     (0,0,2)       -3.00000E-11
 Nucleus-field energy     =     0.0000000030 hartrees
 Requested basis set is 6-311++G(d,p)
 There are 31 shells and 96 basis functions
 A cutoff of  1.0D-14 yielded    472 shell pairs
 There are      4616 function pairs (      5009 Cartesian)
 Smallest overlap matrix eigenvalue = 2.33E-03
 Guess MOs from SCF MO coefficient file

 -----------------------------------------------------------------------
  General SCF calculation program by
  Eric Jon Sundstrom, Paul Horn, Yuezhi Mao, Dmitri Zuev, Alec White,
  David Stuck, Shaama M.S., Shane Yost, Joonho Lee, David Small,
  Daniel Levine, Susi Lehtola, Hugh Burton, Evgeny Epifanovsky
 -----------------------------------------------------------------------
 Hartree-Fock
 using 4 threads for integral computing
 -------------------------------------------------------
 OpenMP Integral computing Module                
 Release: version 2.0, May 2017, Q-Chem Inc. Pleasanton 
 -------------------------------------------------------
 A restricted SCF calculation will be
 performed using DIIS
 SCF converges when DIIS error is below 1.0e-08
 ---------------------------------------
  Cycle       Energy         DIIS error
 ---------------------------------------
    1    -594.0350990704      6.21e-05  
    2    -594.0351052752      1.90e-05  
    3    -594.0351061745      9.07e-06  
    4    -594.0351063133      3.70e-06  
    5    -594.0351063506      1.13e-06  
    6    -594.0351063532      4.85e-07  
    7    -594.0351063537      1.54e-07  
    8    -594.0351063538      5.53e-08  
    9    -594.0351063538      2.36e-08  
   10    -594.0351063538      8.43e-09  Convergence criterion met
 ---------------------------------------
 SCF time:   CPU 2.50s  wall 0.00s 
 SCF   energy in the final basis set =     -594.0351063538
 Total energy in the final basis set =     -594.0351063538


 ------------------------------------------------------------------------------

   CCMAN2: suite of methods based on coupled cluster
           and equation of motion theories.

   Components:
   * libvmm-1.3-trunk
     by Evgeny Epifanovsky, Ilya Kaliman.
   * libtensor-2.5-trunk
     by Evgeny Epifanovsky, Michael Wormit, Dmitry Zuev, Sam Manzer, 
        Ilya Kaliman.
   * libcc-2.5-trunk
     by Evgeny Epifanovsky, Arik Landau, Tomasz Kus, Kirill Khistyaev, 
        Dmitry Zuev, Prashant Manohar, Xintian Feng, Anna Krylov, 
        Matthew Goldey, Alec White, Thomas Jagau, Kaushik Nanda, 
        Anastasia Gunina, Alexander Kunitsa, Joonho Lee.

   CCMAN original authors:
   Anna I. Krylov, C. David Sherrill, Steven R. Gwaltney,
   Edward F. C. Byrd (2000)
   Sergey V. Levchenko, Lyudmila V. Slipchenko, Tao Wang,
   Ana-Maria C. Cristian (2003)
   Piotr A. Pieniazek, C. Melania Oana, Evgeny Epifanovsky (2007)
   Prashant Manohar (2009)

 ------------------------------------------------------------------------------


 Allocating and initializing 30808MB of RAM...
 Calculation will run on 4 cores.


 Alpha MOs, Restricted
 -- Occupied --                  
-80.092 -26.350 -26.340 -15.689  -7.628  -5.521  -5.519  -5.519
  1 A'    2 A'    3 A'    4 A'    5 A'    6 A'    7 A'    1 A"                 
 -1.656  -1.639  -1.156  -0.855  -0.752  -0.733  -0.726  -0.706
  8 A'    9 A'   10 A'   11 A'   12 A'   13 A'    2 A"    3 A"                 
 -0.668  -0.586  -0.471  -0.444
 14 A'   15 A'   16 A'    4 A"                                                 
 -- Virtual --                   
  0.001   0.052   0.057   0.076   0.081   0.128   0.177   0.187
  5 A"   17 A'   18 A'   19 A'    6 A"   20 A'   21 A'   22 A'                 
  0.221   0.226   0.265   0.294   0.302   0.320   0.367   0.370
  7 A"   23 A'   24 A'   25 A'    8 A"   26 A'   27 A'    9 A"                 
  0.383   0.393   0.425   0.460   0.472   0.526   0.592   0.762
 28 A'   10 A"   29 A'   30 A'   31 A'   32 A'   33 A'   34 A'                 
  0.844   0.864   0.882   0.932   1.037   1.070   1.114   1.265
 11 A"   12 A"   35 A'   36 A'   13 A"   37 A'   38 A'   39 A'                 
  1.385   1.546   1.564   1.570   1.594   1.612   1.658   1.746
 40 A'   14 A"   15 A"   41 A'   42 A'   43 A'   44 A'   16 A"                 
  1.840   1.904   2.204   2.249   2.257   2.388   2.411   2.589
 45 A'   46 A'   47 A'   48 A'   17 A"   18 A"   49 A'   50 A'                 
  2.878   3.993   4.128   4.168   4.174   4.192   4.194   4.204
 51 A'   52 A'   19 A"   20 A"   53 A'   54 A'   21 A"   22 A"                 
  4.209   4.296   4.372   4.436   4.573   5.289   6.867   6.898
 55 A'   56 A'   23 A"   57 A'   58 A'   59 A'   24 A"   60 A'                 
  6.905   6.912   6.952   7.118   7.561  14.674  14.783  14.846
 25 A"   61 A'   62 A'   63 A'   64 A'   26 A"   65 A'   66 A'                 
 36.642  68.710  68.735 166.141
 67 A'   68 A'   69 A'   70 A'                                                 

 Beta MOs, Restricted
 -- Occupied --                  
-80.092 -26.350 -26.340 -15.689  -7.628  -5.521  -5.519  -5.519
  1 A'    2 A'    3 A'    4 A'    5 A'    6 A'    7 A'    1 A"                 
 -1.656  -1.639  -1.156  -0.855  -0.752  -0.733  -0.726  -0.706
  8 A'    9 A'   10 A'   11 A'   12 A'   13 A'    2 A"    3 A"                 
 -0.668  -0.586  -0.471  -0.444
 14 A'   15 A'   16 A'    4 A"                                                 
 -- Virtual --                   
  0.001   0.052   0.057   0.076   0.081   0.128   0.177   0.187
  5 A"   17 A'   18 A'   19 A'    6 A"   20 A'   21 A'   22 A'                 
  0.221   0.226   0.265   0.294   0.302   0.320   0.367   0.370
  7 A"   23 A'   24 A'   25 A'    8 A"   26 A'   27 A'    9 A"                 
  0.383   0.393   0.425   0.460   0.472   0.526   0.592   0.762
 28 A'   10 A"   29 A'   30 A'   31 A'   32 A'   33 A'   34 A'                 
  0.844   0.864   0.882   0.932   1.037   1.070   1.114   1.265
 11 A"   12 A"   35 A'   36 A'   13 A"   37 A'   38 A'   39 A'                 
  1.385   1.546   1.564   1.570   1.594   1.612   1.658   1.746
 40 A'   14 A"   15 A"   41 A'   42 A'   43 A'   44 A'   16 A"                 
  1.840   1.904   2.204   2.249   2.257   2.388   2.411   2.589
 45 A'   46 A'   47 A'   48 A'   17 A"   18 A"   49 A'   50 A'                 
  2.878   3.993   4.128   4.168   4.174   4.192   4.194   4.204
 51 A'   52 A'   19 A"   20 A"   53 A'   54 A'   21 A"   22 A"                 
  4.209   4.296   4.372   4.436   4.573   5.289   6.867   6.898
 55 A'   56 A'   23 A"   57 A'   58 A'   59 A'   24 A"   60 A'                 
  6.905   6.912   6.952   7.118   7.561  14.674  14.783  14.846
 25 A"   61 A'   62 A'   63 A'   64 A'   26 A"   65 A'   66 A'                 
 36.642  68.710  68.735 166.141
 67 A'   68 A'   69 A'   70 A'                                                 

 Occupation and symmetry of molecular orbitals

 Point group: Cs (2 irreducible representations).

                           A'   A"    All 
 ------------------------------------------
 All molecular orbitals:
  - Alpha                  70   26    96  
  - Beta                   70   26    96  
 ------------------------------------------
 Alpha orbitals:
  - Frozen occupied        7    1     8   
  - Active occupied        9    3     12  
  - Active virtual         54   22    76  
  - Frozen virtual         0    0     0   
 ------------------------------------------
 Beta orbitals:
  - Frozen occupied        7    1     8   
  - Active occupied        9    3     12  
  - Active virtual         54   22    76  
  - Frozen virtual         0    0     0   
 ------------------------------------------

 Import integrals:   CPU 0.00 s  wall 0.00 s

 Import integrals:   CPU 8.87 s  wall 2.37 s

 MP2 amplitudes:   CPU 0.09 s  wall 0.08 s

Running a double precision version
           CCSD T amplitudes will be solved using DIIS.

           Start     Size      MaxIter   EConv     TConv     
           3         7         100       1.00e-07  1.00e-05  
 ------------------------------------------------------------------------------
           Energy (a.u.)   Ediff      Tdiff       Comment
 ------------------------------------------------------------------------------
          -594.74467141                           
     1    -594.72553461   1.91e-02   7.14e-01     
     2    -594.75221832   2.67e-02   1.01e-01     
     3    -594.74998701   2.23e-03   4.88e-02     
     4    -594.75301337   3.03e-03   1.87e-02     Switched to DIIS steps.
     5    -594.75403534   1.02e-03   1.27e-02     
     6    -594.75411567   8.03e-05   3.14e-03     
     7    -594.75411019   5.48e-06   1.42e-03     
     8    -594.75410904   1.15e-06   3.74e-04     
     9    -594.75411035   1.31e-06   2.38e-04     
    10    -594.75410993   4.23e-07   7.75e-05     
    11    -594.75411023   3.03e-07   2.84e-05     
    12    -594.75411026   3.26e-08   1.55e-05     
    13    -594.75411024   2.12e-08   3.99e-06     
 ------------------------------------------------------------------------------
          -594.75411024                           CCSD T converged.

End of double precision
 SCF energy                 = -594.03510635
 MP2 energy                 = -594.74467141
 CCSD correlation energy     =   -0.71900389
 CCSD total energy           = -594.75411024

 CCSD  T1^2 = 0.0161  T2^2 = 0.2290  Leading amplitudes:

 Amplitude    Orbitals with energies
 -0.0373       4 (A") A                  ->    5 (A") A                   
              -0.4440                          0.0008                     
 -0.0373       4 (A") B                  ->    5 (A") B                   
              -0.4440                          0.0008                     
  0.0248       3 (A") A                  ->    5 (A") A                   
              -0.7062                          0.0008                     
  0.0248       3 (A") B                  ->    5 (A") B                   
              -0.7062                          0.0008                     

 Amplitude    Orbitals with energies
 -0.1248       4 (A") A      4 (A") B    ->    5 (A") A      5 (A") B     
              -0.4440       -0.4440            0.0008        0.0008       
  0.1248       4 (A") A      4 (A") B    ->    5 (A") B      5 (A") A     
              -0.4440       -0.4440            0.0008        0.0008       
  0.1248       4 (A") B      4 (A") A    ->    5 (A") A      5 (A") B     
              -0.4440       -0.4440            0.0008        0.0008       
 -0.1248       4 (A") B      4 (A") A    ->    5 (A") B      5 (A") A     
              -0.4440       -0.4440            0.0008        0.0008       

 Computing CCSD intemediates for later calculations in double precision
 Finished.

Running a double precision version
           CCSD Lambda amplitudes will be solved using DIIS.
           Start     Size      MaxIter   EConv     LConv     
           3         7         100       1.00e-07  1.00e-05  
 ------------------------------------------------------------------------------
            Enorm      Ldiff       Comment
 ------------------------------------------------------------------------------
     1     6.02e-02   3.66e-02     
     2     2.00e-02   9.82e-03     
     3     8.49e-03   1.35e-03     
     4     4.74e-03   1.76e-03     Switched to DIIS steps.
     5     1.39e-03   9.76e-04     
     6     6.95e-04   2.16e-04     
     7     2.29e-04   7.14e-05     
     8     1.11e-04   1.20e-05     
     9     3.80e-05   6.20e-07     
    10     1.68e-05   2.73e-07     
    11     6.98e-06   4.53e-07     
    12     2.71e-06   2.72e-07     
    13     1.33e-06   2.02e-07     
    14     6.32e-07   2.63e-08     
    15     2.99e-07   5.50e-09     
    16     1.64e-07   1.67e-08     
    17     6.87e-08   1.28e-08     
 ------------------------------------------------------------------------------
                                   CCSD Lambda converged.

 Computing density matrices in double precision...
           Orbital response amplitudes will be solved using DIIS.
           Start     Size      MaxIter   EConv     LConv     
           3         7         100       1.00e-06  1.00e-06  
 ------------------------------------------------------------------------------
            Enorm      Ldiff       Comment
 ------------------------------------------------------------------------------
     1     9.18e-02   1.18e-03     
     2     5.95e-02   1.81e-02     
     3     8.01e-02   2.59e-02     
     4     1.85e-02   2.61e-02     Switched to DIIS steps.
     5     4.02e-03   6.94e-03     
     6     1.31e-03   7.70e-04     
     7     3.22e-04   9.89e-05     
     8     1.02e-04   3.83e-05     
     9     3.15e-05   7.94e-06     
    10     6.37e-06   3.21e-07     
    11     1.45e-06   7.78e-07     
    12     7.56e-07   2.05e-08     
 ------------------------------------------------------------------------------
                                   Orbital response converged.

 Computing density matrices... Done.
 CCSD calculation:   CPU 119.63 s  wall 32.55 s

 Transferring MO TPDM to AO TPDM
 Transferring g2_o1o1o1o1
 Transferring g2_o1o1o1v1
 Transferring g2_o1o1v1v1
 Transferring g2_o1v1o1v1
 Transferring g2_o1v1v1v1
 Transferring g2_v1v1v1v1
 Adding separable TPDM
 Computing TPDM gradient
 --------------------------------------------------------
 2e gradient
  Atom          X               Y               Z
 --------------------------------------------------------
    1         -4.135968       19.157888       -0.000000  
    2          6.926549      -13.226544       -0.000000  
    3         13.846327        2.006961        0.000000  
    4        -16.636908       -7.938305        0.000000  
 --------------------------------------------------------
 --------------------------------------------------------
 Final gradient
  Atom          X               Y               Z
 --------------------------------------------------------
    1         -4.135968       19.157888       -0.000000  
    2          6.926549      -13.226544       -0.000000  
    3         13.846327        2.006961        0.000000  
    4        -16.636908       -7.938305        0.000000  
 --------------------------------------------------------
 Analytic gradient from two-electron contribution:   CPU 71.61 s  wall 21.94 s

 Total ccman2 time:   CPU 202.73 s  wall 57.73 s


 --------------------------------------------------------------
             Orbital Energies (a.u.) and Symmetries
 --------------------------------------------------------------

 Alpha MOs, Restricted
 -- Occupied --                  
-80.092 -26.350 -26.340 -15.689  -7.628  -5.521  -5.519  -5.519
  1 A'    2 A'    3 A'    4 A'    5 A'    6 A'    7 A'    1 A"                 
 -1.656  -1.639  -1.156  -0.855  -0.752  -0.733  -0.668  -0.586
  8 A'    9 A'   10 A'   11 A'   12 A'   13 A'   14 A'   15 A'                 
 -0.471  -0.726  -0.706  -0.444
 16 A'    2 A"    3 A"    4 A"                                                 
 -- Virtual --                   
  0.052   0.057   0.076   0.128   0.177   0.187   0.226   0.265
 17 A'   18 A'   19 A'   20 A'   21 A'   22 A'   23 A'   24 A'                 
  0.294   0.320   0.367   0.383   0.425   0.460   0.472   0.526
 25 A'   26 A'   27 A'   28 A'   29 A'   30 A'   31 A'   32 A'                 
  0.592   0.762   0.882   0.932   1.070   1.114   1.265   1.385
 33 A'   34 A'   35 A'   36 A'   37 A'   38 A'   39 A'   40 A'                 
  1.570   1.594   1.612   1.658   1.840   1.904   2.204   2.249
 41 A'   42 A'   43 A'   44 A'   45 A'   46 A'   47 A'   48 A'                 
  2.411   2.589   2.878   3.993   4.174   4.192   4.209   4.296
 49 A'   50 A'   51 A'   52 A'   53 A'   54 A'   55 A'   56 A'                 
  4.436   4.573   5.289   6.898   6.912   6.952   7.118   7.561
 57 A'   58 A'   59 A'   60 A'   61 A'   62 A'   63 A'   64 A'                 
 14.783  14.846  36.642  68.710  68.735 166.141   0.001   0.081
 65 A'   66 A'   67 A'   68 A'   69 A'   70 A'    5 A"    6 A"                 
  0.221   0.302   0.370   0.393   0.844   0.864   1.037   1.546
  7 A"    8 A"    9 A"   10 A"   11 A"   12 A"   13 A"   14 A"                 
  1.564   1.746   2.257   2.388   4.128   4.168   4.194   4.204
 15 A"   16 A"   17 A"   18 A"   19 A"   20 A"   21 A"   22 A"                 
  4.372   6.867   6.905  14.674
 23 A"   24 A"   25 A"   26 A"                                                 

 Beta MOs, Restricted
 -- Occupied --                  
-80.092 -26.350 -26.340 -15.689  -7.628  -5.521  -5.519  -5.519
  1 A'    2 A'    3 A'    4 A'    5 A'    6 A'    7 A'    1 A"                 
 -1.656  -1.639  -1.156  -0.855  -0.752  -0.733  -0.668  -0.586
  8 A'    9 A'   10 A'   11 A'   12 A'   13 A'   14 A'   15 A'                 
 -0.471  -0.726  -0.706  -0.444
 16 A'    2 A"    3 A"    4 A"                                                 
 -- Virtual --                   
  0.052   0.057   0.076   0.128   0.177   0.187   0.226   0.265
 17 A'   18 A'   19 A'   20 A'   21 A'   22 A'   23 A'   24 A'                 
  0.294   0.320   0.367   0.383   0.425   0.460   0.472   0.526
 25 A'   26 A'   27 A'   28 A'   29 A'   30 A'   31 A'   32 A'                 
  0.592   0.762   0.882   0.932   1.070   1.114   1.265   1.385
 33 A'   34 A'   35 A'   36 A'   37 A'   38 A'   39 A'   40 A'                 
  1.570   1.594   1.612   1.658   1.840   1.904   2.204   2.249
 41 A'   42 A'   43 A'   44 A'   45 A'   46 A'   47 A'   48 A'                 
  2.411   2.589   2.878   3.993   4.174   4.192   4.209   4.296
 49 A'   50 A'   51 A'   52 A'   53 A'   54 A'   55 A'   56 A'                 
  4.436   4.573   5.289   6.898   6.912   6.952   7.118   7.561
 57 A'   58 A'   59 A'   60 A'   61 A'   62 A'   63 A'   64 A'                 
 14.783  14.846  36.642  68.710  68.735 166.141   0.001   0.081
 65 A'   66 A'   67 A'   68 A'   69 A'   70 A'    5 A"    6 A"                 
  0.221   0.302   0.370   0.393   0.844   0.864   1.037   1.546
  7 A"    8 A"    9 A"   10 A"   11 A"   12 A"   13 A"   14 A"                 
  1.564   1.746   2.257   2.388   4.128   4.168   4.194   4.204
 15 A"   16 A"   17 A"   18 A"   19 A"   20 A"   21 A"   22 A"                 
  4.372   6.867   6.905  14.674
 23 A"   24 A"   25 A"   26 A"                                                 
 --------------------------------------------------------------

          Ground-State Mulliken Net Atomic Charges

     Atom                 Charge (a.u.)
  ----------------------------------------
      1 P                     0.541018
      2 N                    -0.287930
      3 F                    -0.060136
      4 F                    -0.192951
  ----------------------------------------
  Sum of atomic charges =    -0.000000

 -----------------------------------------------------------------
                    Cartesian Multipole Moments
 -----------------------------------------------------------------
    Charge (ESU x 10^10)
                -0.0000
    Dipole Moment (Debye)
         X       0.9441      Y      -2.2215      Z       0.0000
       Tot       2.4137
    Quadrupole Moments (Debye-Ang)
        XX     -32.5361     XY      -0.6777     YY     -29.3864
        XZ       0.0000     YZ      -0.0000     ZZ     -26.7366
    Octopole Moments (Debye-Ang^2)
       XXX      -1.3000    XXY      -2.0916    XYY      -0.0008
       YYY       0.9788    XXZ       0.0000    XYZ      -0.0000
       YYZ       0.0000    XZZ       0.3813    YZZ       0.3635
       ZZZ       0.0000
    Hexadecapole Moments (Debye-Ang^3)
      XXXX    -277.0697   XXXY       1.6395   XXYY     -54.4090
      XYYY       7.1807   YYYY     -75.4076   XXXZ       0.0000
      XXYZ      -0.0000   XYYZ       0.0000   YYYZ       0.0000
      XXZZ     -46.8933   XYZZ       1.6367   YYZZ     -16.6694
      XZZZ       0.0000   YZZZ       0.0000   ZZZZ     -27.3815
 -----------------------------------------------------------------
 DrvMan completing analytic gradient of the correlated energy
 Correlated dipole moment
            1
    1   0.3714203
    2  -0.8739928
    3   0.0000000
 Energy read as -594.754110242
 Full Analytical Gradient: (in a.u., or Hartree/Bohr)
             1             2             3             4
    1    0.00007920    0.00014793   -0.00017903   -0.00004810
    2    0.00003348    0.00021340   -0.00016146   -0.00008542
    3   -0.00000000    0.00000000   -0.00000000    0.00000000
 Gradient time:  CPU 0.78 s  wall 0.79 s
 Geometry Optimization Parameters
   NAtoms,    NIC,     NZ,  NCons,   NDum,   NFix, NCnnct, MaxDiis
        4      14       4       0       0       0       0       0

 Cartesian Hessian Update
 Hessian Updated using BFGS Update


** GEOMETRY OPTIMIZATION IN DELOCALIZED INTERNAL COORDINATES **
   Searching for a Minimum

   Optimization Cycle:   4

                       Coordinates (Angstroms)
     ATOM                X               Y               Z
      1  P         0.4301035020   -0.5287079846    0.0000000000
      2  N        -0.6746143747    0.6318869428    0.0000000000
      3  F        -1.9295164447   -0.0062304160    0.0000000000
      4  F         1.7368270416    0.3970852585    0.0000000000
   Point Group: cs    Number of degrees of freedom:     5


   Energy is   -594.754110242

 Hessian Updated using BFGS Update

  5 Hessian modes will be used to form the next step
  Hessian Eigenvalues:
     0.167050    0.282855    0.421114    0.481673    0.560832

 Minimum Search - Taking Simple RFO Step
 Searching for Lamda that Minimizes Along All modes
 Value Taken    Lamda =   0.00000000
 Step Taken.  Stepsize is  0.001440

                             Maximum     Tolerance    Cnvgd?
         Gradient           0.000241      0.000300     YES
         Displacement       0.000923      0.001200     YES
         Energy change     -0.000003      0.000001      NO


                       Distance Matrix (Angstroms)
             P (  1)   N (  2)   F (  3)
   N (  2)  1.602305
   F (  3)  2.416772  1.407826
   F (  4)  1.601443  2.422846  3.688460

 Final energy is   -594.75411024199752     


 ******************************
 **  OPTIMIZATION CONVERGED  **
 ******************************

                       Coordinates (Angstroms)
     ATOM                X               Y               Z
      1  P         0.4301035020   -0.5287079846    0.0000000000
      2  N        -0.6746143747    0.6318869428    0.0000000000
      3  F        -1.9295164447   -0.0062304160    0.0000000000
      4  F         1.7368270416    0.3970852585    0.0000000000

Z-matrix Print:
$molecule
0 1
P 
F  1 1.601443
N  1 1.602305 2 98.270031
F  3 1.407826 1 106.633684 2 -180.000000 0
$end


 --------------------------------------------------------------
             Orbital Energies (a.u.) and Symmetries
 --------------------------------------------------------------

 Alpha MOs, Restricted
 -- Occupied --                  
-80.092 -26.350 -26.340 -15.689  -7.628  -5.521  -5.519  -5.519
  1 A'    2 A'    3 A'    4 A'    5 A'    6 A'    7 A'    1 A"                 
 -1.656  -1.639  -1.156  -0.855  -0.752  -0.733  -0.668  -0.586
  8 A'    9 A'   10 A'   11 A'   12 A'   13 A'   14 A'   15 A'                 
 -0.471  -0.726  -0.706  -0.444
 16 A'    2 A"    3 A"    4 A"                                                 
 -- Virtual --                   
  0.052   0.057   0.076   0.128   0.177   0.187   0.226   0.265
 17 A'   18 A'   19 A'   20 A'   21 A'   22 A'   23 A'   24 A'                 
  0.294   0.320   0.367   0.383   0.425   0.460   0.472   0.526
 25 A'   26 A'   27 A'   28 A'   29 A'   30 A'   31 A'   32 A'                 
  0.592   0.762   0.882   0.932   1.070   1.114   1.265   1.385
 33 A'   34 A'   35 A'   36 A'   37 A'   38 A'   39 A'   40 A'                 
  1.570   1.594   1.612   1.658   1.840   1.904   2.204   2.249
 41 A'   42 A'   43 A'   44 A'   45 A'   46 A'   47 A'   48 A'                 
  2.411   2.589   2.878   3.993   4.174   4.192   4.209   4.296
 49 A'   50 A'   51 A'   52 A'   53 A'   54 A'   55 A'   56 A'                 
  4.436   4.573   5.289   6.898   6.912   6.952   7.118   7.561
 57 A'   58 A'   59 A'   60 A'   61 A'   62 A'   63 A'   64 A'                 
 14.783  14.846  36.642  68.710  68.735 166.141   0.001   0.081
 65 A'   66 A'   67 A'   68 A'   69 A'   70 A'    5 A"    6 A"                 
  0.221   0.302   0.370   0.393   0.844   0.864   1.037   1.546
  7 A"    8 A"    9 A"   10 A"   11 A"   12 A"   13 A"   14 A"                 
  1.564   1.746   2.257   2.388   4.128   4.168   4.194   4.204
 15 A"   16 A"   17 A"   18 A"   19 A"   20 A"   21 A"   22 A"                 
  4.372   6.867   6.905  14.674
 23 A"   24 A"   25 A"   26 A"                                                 

 Beta MOs, Restricted
 -- Occupied --                  
-80.092 -26.350 -26.340 -15.689  -7.628  -5.521  -5.519  -5.519
  1 A'    2 A'    3 A'    4 A'    5 A'    6 A'    7 A'    1 A"                 
 -1.656  -1.639  -1.156  -0.855  -0.752  -0.733  -0.668  -0.586
  8 A'    9 A'   10 A'   11 A'   12 A'   13 A'   14 A'   15 A'                 
 -0.471  -0.726  -0.706  -0.444
 16 A'    2 A"    3 A"    4 A"                                                 
 -- Virtual --                   
  0.052   0.057   0.076   0.128   0.177   0.187   0.226   0.265
 17 A'   18 A'   19 A'   20 A'   21 A'   22 A'   23 A'   24 A'                 
  0.294   0.320   0.367   0.383   0.425   0.460   0.472   0.526
 25 A'   26 A'   27 A'   28 A'   29 A'   30 A'   31 A'   32 A'                 
  0.592   0.762   0.882   0.932   1.070   1.114   1.265   1.385
 33 A'   34 A'   35 A'   36 A'   37 A'   38 A'   39 A'   40 A'                 
  1.570   1.594   1.612   1.658   1.840   1.904   2.204   2.249
 41 A'   42 A'   43 A'   44 A'   45 A'   46 A'   47 A'   48 A'                 
  2.411   2.589   2.878   3.993   4.174   4.192   4.209   4.296
 49 A'   50 A'   51 A'   52 A'   53 A'   54 A'   55 A'   56 A'                 
  4.436   4.573   5.289   6.898   6.912   6.952   7.118   7.561
 57 A'   58 A'   59 A'   60 A'   61 A'   62 A'   63 A'   64 A'                 
 14.783  14.846  36.642  68.710  68.735 166.141   0.001   0.081
 65 A'   66 A'   67 A'   68 A'   69 A'   70 A'    5 A"    6 A"                 
  0.221   0.302   0.370   0.393   0.844   0.864   1.037   1.546
  7 A"    8 A"    9 A"   10 A"   11 A"   12 A"   13 A"   14 A"                 
  1.564   1.746   2.257   2.388   4.128   4.168   4.194   4.204
 15 A"   16 A"   17 A"   18 A"   19 A"   20 A"   21 A"   22 A"                 
  4.372   6.867   6.905  14.674
 23 A"   24 A"   25 A"   26 A"                                                 
 --------------------------------------------------------------

          Ground-State Mulliken Net Atomic Charges

     Atom                 Charge (a.u.)
  ----------------------------------------
      1 P                     0.541018
      2 N                    -0.287930
      3 F                    -0.060136
      4 F                    -0.192951
  ----------------------------------------
  Sum of atomic charges =    -0.000000

 -----------------------------------------------------------------
                    Cartesian Multipole Moments
 -----------------------------------------------------------------
    Charge (ESU x 10^10)
                -0.0000
    Dipole Moment (Debye)
         X       0.9441      Y      -2.2215      Z       0.0000
       Tot       2.4137
    Quadrupole Moments (Debye-Ang)
        XX     -32.5361     XY      -0.6777     YY     -29.3864
        XZ       0.0000     YZ      -0.0000     ZZ     -26.7366
    Octopole Moments (Debye-Ang^2)
       XXX      -1.3000    XXY      -2.0916    XYY      -0.0008
       YYY       0.9788    XXZ       0.0000    XYZ      -0.0000
       YYZ       0.0000    XZZ       0.3813    YZZ       0.3635
       ZZZ       0.0000
    Hexadecapole Moments (Debye-Ang^3)
      XXXX    -277.0697   XXXY       1.6395   XXYY     -54.4090
      XYYY       7.1807   YYYY     -75.4076   XXXZ       0.0000
      XXYZ      -0.0000   XYYZ       0.0000   YYYZ       0.0000
      XXZZ     -46.8933   XYZZ       1.6367   YYZZ     -16.6694
      XZZZ       0.0000   YZZZ       0.0000   ZZZZ     -27.3815
 -----------------------------------------------------------------
Archival summary:
1\1\garfield\OPT\ProcedureUnspecified\BasisUnspecified\121\taweetha\ThuNov2903:04:232018ThuNov2903:04:232018\0\\#,OPT,ProcedureUnspecified,BasisUnspecified,\\0,1\P\F,1,1.60144\N,1,1.60231,2,98.27\F,3,1.40783,1,106.634,2,-180,0\\HF=-594.035106\\@

 Total job time:  275.14s(wall), 868.71s(cpu) 
 Thu Nov 29 03:04:23 2018

        *************************************************************
        *                                                           *
        *  Thank you very much for using Q-Chem.  Have a nice day.  *
        *                                                           *
        *************************************************************
