# Supplementary material for: Geometric and energetic data from ab initio calculations of haloethene, haloimine, halomethylenephosphine, haloiminophosphine, halodiazene, halodiphosphene and halocyclopropane
Source: Data Brief. 2019 Nov 2;27:104738. doi: 10.1016/j.dib.2019.104738 (PMC6861602; doi:10.1016/j.dib.2019.104738)
Supplement: Multimedia component 7 [file mmc7.zip › NP/CCSD/FENPEH.out]

Q-Chem Developer Version!
                  Welcome to Q-Chem
     A Quantum Leap Into The Future Of Chemistry


 Q-Chem 5.1, Q-Chem, Inc., Pleasanton, CA (2018)

 Yihan Shao,  Zhengting Gan,  E. Epifanovsky,  A. T. B. Gilbert,  M. Wormit,  
 J. Kussmann,  A. W. Lange,  A. Behn,  Jia Deng,  Xintian Feng,  D. Ghosh,  
 M. Goldey,  P. R. Horn,  L. D. Jacobson,  I. Kaliman,  T. Kus,  A. Landau,  
 Jie Liu,  E. I. Proynov,  R. M. Richard,  R. P. Steele,  E. J. Sundstrom,  
 H. L. Woodcock III,  P. M. Zimmerman,  D. Zuev,  B. Albrecht,  E. Alguire,  
 S. A. Baeppler,  D. Barton,  Z. Benda,  Y. A. Bernard,  E. J. Berquist,  
 K. B. Bravaya,  H. Burton,  D. Casanova,  Chun-Min Chang,  Yunqing Chen,  
 A. Chien,  K. D. Closser,  M. P. Coons,  S. Coriani,  S. Dasgupta,  
 A. L. Dempwolff,  M. Diedenhofen,  Hainam Do,  R. G. Edgar,  Po-Tung Fang,  
 S. Faraji,  S. Fatehi,  Qingguo Feng,  K. D. Fenk,  J. Fosso-Tande,  
 Qinghui Ge,  A. Ghysels,  G. Gidofalvi,  J. Gomes,  J. Gonthier,  A. Gunina,  
 D. Hait,  M. W. D. Hanson-Heine,  P. H. P. Harbach,  A. W. Hauser,  
 J. E. Herr,  E. G. Hohenstein,  Z. C. Holden,  Kerwin Hui,  B. C. Huynh,  
 T.-C. Jagau,  Hyunjun Ji,  B. Kaduk,  K. Khistyaev,  Jaehoon Kim,  
 P. Klunzinger,  K. Koh,  D. Kosenkov,  L. Koulias,  T. Kowalczyk,  
 C. M. Krauter,  A. Kunitsa,  Ka Un Lao,  A. Laurent,  K. V. Lawler,  
 Joonho Lee,  D. Lefrancois,  S. Lehtola,  D. S. Levine,  Yi-Pei Li,  
 You-Sheng Lin,  Fenglai Liu,  E. Livshits,  A. Luenser,  P. Manohar,  
 E. Mansoor,  S. F. Manzer,  Shan-Ping Mao,  Yuezhi Mao,  N. Mardirossian,  
 A. V. Marenich,  T. Markovich,  L. A. Martinez-Martinez,  S. A. Maurer,  
 N. J. Mayhall,  S. C. McKenzie,  J.-M. Mewes,  A. F. Morrison,  
 J. W. Mullinax,  K. Nanda,  T. S. Nguyen-Beck,  R. Olivares-Amaya,  
 J. A. Parkhill,  T. M. Perrine,  F. Plasser,  P. Pokhilko,  S. Prager,  
 A. Prociuk,  E. Ramos,  D. R. Rehn,  F. Rob,  M. Schneider,  N. Sergueev,  
 S. M. Sharada,  S. Sharma,  D. W. Small,  T. Stauch,  T. Stein,  
 Yu-Chuan Su,  A. J. W. Thom,  A. Tkatchenko,  T. Tsuchimochi,  N. M. Tubman,  
 L. Vogt,  M. L. Vidal,  O. Vydrov,  M. A. Watson,  J. Wenzel,  
 M. de Wergifosse,  T. A. Wesolowski,  A. White,  J. Witte,  A. Yamada,  
 Jun Yang,  K. Yao,  S. Yeganeh,  S. R. Yost,  Zhi-Qiang You,  A. Zech,  
 Igor Ying Zhang,  Xing Zhang,  Yan Zhao,  Ying Zhu,  B. R. Brooks,  
 G. K. L. Chan,  C. J. Cramer,  M. S. Gordon,  W. J. Hehre,  A. Klamt,  
 M. W. Schmidt,  C. D. Sherrill,  D. G. Truhlar,  A. Aspuru-Guzik,  R. Baer,  
 A. T. Bell,  N. A. Besley,  Jeng-Da Chai,  A. E. DePrince, III,  
 R. A. DiStasio Jr.,  A. Dreuw,  B. D. Dunietz,  T. R. Furlani,  
 Chao-Ping Hsu,  Yousung Jung,  Jing Kong,  D. S. Lambrecht,  WanZhen Liang,  
 C. Ochsenfeld,  V. A. Rassolov,  L. V. Slipchenko,  J. E. Subotnik,  
 T. Van Voorhis,  J. M. Herbert,  A. I. Krylov,  P. M. W. Gill,  M. Head-Gordon

 Contributors to earlier versions of Q-Chem not listed above: 
 R. D. Adamson,  B. Austin,  J. Baker,  G. J. O. Beran,  K. Brandhorst,  
 S. T. Brown,  E. F. C. Byrd,  A. K. Chakraborty,  C.-L. Cheng,  
 Siu Hung Chien,  D. M. Chipman,  D. L. Crittenden,  H. Dachsel,  
 R. J. Doerksen,  A. D. Dutoi,  L. Fusti-Molnar,  W. A. Goddard III,  
 A. Golubeva-Zadorozhnaya,  S. R. Gwaltney,  G. Hawkins,  A. Heyden,  
 S. Hirata,  G. Kedziora,  F. J. Keil,  C. Kelley,  Jihan Kim,  R. A. King,  
 R. Z. Khaliullin,  P. P. Korambath,  W. Kurlancheek,  A. M. Lee,  M. S. Lee,  
 S. V. Levchenko,  Ching Yeh Lin,  D. Liotard,  R. C. Lochan,  I. Lotan,  
 P. E. Maslen,  N. Nair,  D. P. O'Neill,  D. Neuhauser,  E. Neuscamman,  
 C. M. Oana,  R. Olson,  B. Peters,  R. Peverati,  P. A. Pieniazek,  
 Y. M. Rhee,  J. Ritchie,  M. A. Rohrdanz,  E. Rosta,  N. J. Russ,  
 H. F. Schaefer III,  N. E. Schultz,  N. Shenvi,  A. C. Simmonett,  A. Sodt,  
 D. Stuck,  K. S. Thanthiriwatte,  V. Vanovschi,  Tao Wang,  A. Warshel,  
 C. F. Williams,  Q. Wu,  X. Xu,  W. Zhang

 Please cite Q-Chem as follows:
 Y. Shao et al., Mol. Phys. 113, 184-215 (2015)
 DOI: 10.1080/00268976.2014.952696

 Q-Chem 5.1.2 for Intel X86 EM64T Linux

 Parts of Q-Chem use Armadillo 8.300.2 (Tropical Shenanigans).
 http://arma.sourceforge.net/

 Q-Chem begins on Thu Nov 29 03:10:11 2018  

Host: 
0

     Scratch files written to /scratch/taweetham/qchem8174//
Input Ideriv = 1
Curr. Ideriv = -1
Max.  Ideriv = 1

Checking the input file for inconsistencies... 	...done.

--------------------------------------------------------------
User input:
--------------------------------------------------------------
F=H_E.out
$molecule
0 1
P 
H  1 1.427241
N  1 1.615781 2 90.242411
F  3 1.419930 1 108.773132 2 -180.000000 0
$end

$rem
   JOB_TYPE	OPTIMIZATION
   BASIS	6-311++G**
   METHOD	ccsd
   MEM_TOTAL	31000
   N_FROZEN_CORE      FC
$end


--------------------------------------------------------------
 ----------------------------------------------------------------
             Standard Nuclear Orientation (Angstroms)
    I     Atom           X                Y                Z
 ----------------------------------------------------------------
    1      P       0.9690078477    -0.2208290780    -0.0000000000
    2      H       1.7398037632     0.9803747052     0.0000000000
    3      N      -0.3945559422     0.6460284830     0.0000000000
    4      F      -1.5014477648    -0.2433486574    -0.0000000000
 ----------------------------------------------------------------
 Molecular Point Group                 Cs    NOp =  2
 Largest Abelian Subgroup              Cs    NOp =  2
 Nuclear Repulsion Energy =    95.4337408267 hartrees
 There are       16 alpha and       16 beta electrons
 Requested basis set is 6-311++G(d,p)
 There are 30 shells and 81 basis functions
 Total memory of 31000MB is distributed as follows: 
   QALLOC including MEM_STATIC uses 192MB
   MEM_STATIC is set to 192MB
   CCMAN JOB total memory use is  30808MB
 Warning: actual memory use might exceed 31000MB

 Total QAlloc Memory Limit    192 MB
 Mega-Array Size       188 MB
 MEM_STATIC part       192 MB
 A cutoff of  1.0D-14 yielded    453 shell pairs
 There are      3378 function pairs (      3640 Cartesian)

 -------------------------------------------------------
 OpenMP Integral Computing Module                       
 Release: version 1.0, May 2013, Q-Chem Inc. Pittsburgh 
 -------------------------------------------------------
 Integral Job Info:
 Integral job number is                      11
 Integral operator is                         1
 short-range coefficients                     0
 long-range coefficients              100000000
 Omega coefficients                           0
 if combine SR and LR in K                    0
 Integral screening is                        0
 Integral computing path is                   2
 max size of driver memory is            800000
 size of driver memory is                593474
 size of scratch memory is              4204008
 max col of scratch BK array               1296
 max len of scratch array in speh3          155
 max len of scratch index in speh4           18
 max int batch size is                      520
 min int batch size is                       52
 fixed nKL is                                52
 max L of basis functions is                  2
 order of int derivative is                   0
 number of shells is                         30
 number of basis is                          84
 number of cartesian basis is                84
 number of contracted shell pairs           453
 number of primitive shell pairs           1336
 maxK2 (contraction) of shell pair           36
 max number of K2 of shell pair               1
 max number of CS2 of shell pair             51
 max number of PS2 of shell pair            132
 mem total for path MDJ                  510786
 -------------------------------------------------------
 Smallest overlap matrix eigenvalue = 1.71E-03

 Scale SEOQF with 1.000000e-01/1.000000e-01/1.000000e-01

 Standard Electronic Orientation quadrupole field applied
 Nucleus-field energy     =     0.0000000017 hartrees
 Guess from superposition of atomic densities
 Warning:  Energy on first SCF cycle will be non-variational
 SAD guess density has 32.000000 electrons

 -----------------------------------------------------------------------
  General SCF calculation program by
  Eric Jon Sundstrom, Paul Horn, Yuezhi Mao, Dmitri Zuev, Alec White,
  David Stuck, Shaama M.S., Shane Yost, Joonho Lee, David Small,
  Daniel Levine, Susi Lehtola, Hugh Burton, Evgeny Epifanovsky
 -----------------------------------------------------------------------
 Hartree-Fock
 using 4 threads for integral computing
 -------------------------------------------------------
 OpenMP Integral computing Module                
 Release: version 2.0, May 2017, Q-Chem Inc. Pleasanton 
 -------------------------------------------------------
 A restricted SCF calculation will be
 performed using DIIS
 SCF converges when DIIS error is below 1.0e-08
 ---------------------------------------
  Cycle       Energy         DIIS error
 ---------------------------------------
    1    -495.1883338416      5.49e-02  
    2    -495.0655366041      7.78e-03  
    3    -495.1048529603      5.04e-03  
    4    -495.1182412084      1.12e-03  
    5    -495.1196887827      4.01e-04  
    6    -495.1199376813      1.79e-04  
    7    -495.1199831857      5.98e-05  
    8    -495.1199950332      2.98e-05  
    9    -495.1199971337      9.57e-06  
   10    -495.1199974540      3.38e-06  
   11    -495.1199974912      9.50e-07  
   12    -495.1199974945      2.74e-07  
   13    -495.1199974948      9.22e-08  
   14    -495.1199974949      2.86e-08  
   15    -495.1199974949      6.06e-09  Convergence criterion met
 ---------------------------------------
 SCF time:   CPU 2.85s  wall 1.00s 
 SCF   energy in the final basis set =     -495.1199974949
 Total energy in the final basis set =     -495.1199974949


 ------------------------------------------------------------------------------

   CCMAN2: suite of methods based on coupled cluster
           and equation of motion theories.

   Components:
   * libvmm-1.3-trunk
     by Evgeny Epifanovsky, Ilya Kaliman.
   * libtensor-2.5-trunk
     by Evgeny Epifanovsky, Michael Wormit, Dmitry Zuev, Sam Manzer, 
        Ilya Kaliman.
   * libcc-2.5-trunk
     by Evgeny Epifanovsky, Arik Landau, Tomasz Kus, Kirill Khistyaev, 
        Dmitry Zuev, Prashant Manohar, Xintian Feng, Anna Krylov, 
        Matthew Goldey, Alec White, Thomas Jagau, Kaushik Nanda, 
        Anastasia Gunina, Alexander Kunitsa, Joonho Lee.

   CCMAN original authors:
   Anna I. Krylov, C. David Sherrill, Steven R. Gwaltney,
   Edward F. C. Byrd (2000)
   Sergey V. Levchenko, Lyudmila V. Slipchenko, Tao Wang,
   Ana-Maria C. Cristian (2003)
   Piotr A. Pieniazek, C. Melania Oana, Evgeny Epifanovsky (2007)
   Prashant Manohar (2009)

 ------------------------------------------------------------------------------


 Allocating and initializing 30808MB of RAM...
 Calculation will run on 4 cores.


 Alpha MOs, Restricted
 -- Occupied --                  
-80.020 -26.317 -15.690  -7.563  -5.455  -5.455  -5.454  -1.614
  1 A'    2 A'    3 A'    4 A'    5 A'    1 A"    6 A'    7 A'                 
 -1.140  -0.812  -0.700  -0.684  -0.632  -0.534  -0.438  -0.431
  8 A'    9 A'   10 A'    2 A"   11 A'   12 A'   13 A'    3 A"                 
 -- Virtual --                   
  0.003   0.047   0.066   0.079   0.086   0.101   0.153   0.171
  4 A"   14 A'   15 A'   16 A'    5 A"   17 A'   18 A'   19 A'                 
  0.201   0.225   0.226   0.288   0.310   0.361   0.363   0.376
 20 A'   21 A'    6 A"   22 A'   23 A'    7 A"   24 A'   25 A'                 
  0.391   0.404   0.494   0.554   0.586   0.781   0.825   0.866
  8 A"   26 A'   27 A'   28 A'   29 A'   30 A'    9 A"   31 A'                 
  0.876   0.948   1.029   1.051   1.134   1.256   1.394   1.563
 10 A"   32 A'   33 A'   11 A"   34 A'   35 A'   36 A'   12 A"                 
  1.565   1.631   1.656   1.726   1.802   1.836   1.930   2.251
 37 A'   38 A'   13 A"   39 A'   14 A"   40 A'   41 A'   42 A'                 
  2.265   2.267   2.396   2.461   2.608   2.831   2.945   4.048
 15 A"   43 A'   16 A"   44 A'   45 A'   46 A'   47 A'   48 A'                 
  4.146   4.217   4.222   4.256   4.376   4.457   5.281   6.919
 17 A"   18 A"   49 A'   50 A'   19 A"   51 A'   52 A'   20 A"                 
  6.949   7.107   7.580  14.734  14.799  14.894  36.639  68.760
 53 A'   54 A'   55 A'   21 A"   56 A'   57 A'   58 A'   59 A'                 
166.193
 60 A'                                                                         

 Beta MOs, Restricted
 -- Occupied --                  
-80.020 -26.317 -15.690  -7.563  -5.455  -5.455  -5.454  -1.614
  1 A'    2 A'    3 A'    4 A'    5 A'    1 A"    6 A'    7 A'                 
 -1.140  -0.812  -0.700  -0.684  -0.632  -0.534  -0.438  -0.431
  8 A'    9 A'   10 A'    2 A"   11 A'   12 A'   13 A'    3 A"                 
 -- Virtual --                   
  0.003   0.047   0.066   0.079   0.086   0.101   0.153   0.171
  4 A"   14 A'   15 A'   16 A'    5 A"   17 A'   18 A'   19 A'                 
  0.201   0.225   0.226   0.288   0.310   0.361   0.363   0.376
 20 A'   21 A'    6 A"   22 A'   23 A'    7 A"   24 A'   25 A'                 
  0.391   0.404   0.494   0.554   0.586   0.781   0.825   0.866
  8 A"   26 A'   27 A'   28 A'   29 A'   30 A'    9 A"   31 A'                 
  0.876   0.948   1.029   1.051   1.134   1.256   1.394   1.563
 10 A"   32 A'   33 A'   11 A"   34 A'   35 A'   36 A'   12 A"                 
  1.565   1.631   1.656   1.726   1.802   1.836   1.930   2.251
 37 A'   38 A'   13 A"   39 A'   14 A"   40 A'   41 A'   42 A'                 
  2.265   2.267   2.396   2.461   2.608   2.831   2.945   4.048
 15 A"   43 A'   16 A"   44 A'   45 A'   46 A'   47 A'   48 A'                 
  4.146   4.217   4.222   4.256   4.376   4.457   5.281   6.919
 17 A"   18 A"   49 A'   50 A'   19 A"   51 A'   52 A'   20 A"                 
  6.949   7.107   7.580  14.734  14.799  14.894  36.639  68.760
 53 A'   54 A'   55 A'   21 A"   56 A'   57 A'   58 A'   59 A'                 
166.193
 60 A'                                                                         

 Occupation and symmetry of molecular orbitals

 Point group: Cs (2 irreducible representations).

                           A'   A"    All 
 ------------------------------------------
 All molecular orbitals:
  - Alpha                  60   21    81  
  - Beta                   60   21    81  
 ------------------------------------------
 Alpha orbitals:
  - Frozen occupied        6    1     7   
  - Active occupied        7    2     9   
  - Active virtual         47   18    65  
  - Frozen virtual         0    0     0   
 ------------------------------------------
 Beta orbitals:
  - Frozen occupied        6    1     7   
  - Active occupied        7    2     9   
  - Active virtual         47   18    65  
  - Frozen virtual         0    0     0   
 ------------------------------------------

 Import integrals:   CPU 0.00 s  wall 0.00 s

 Import integrals:   CPU 3.98 s  wall 1.06 s

 MP2 amplitudes:   CPU 0.06 s  wall 0.05 s

Running a double precision version
           CCSD T amplitudes will be solved using DIIS.

           Start     Size      MaxIter   EConv     TConv     
           3         7         100       1.00e-07  1.00e-05  
 ------------------------------------------------------------------------------
           Energy (a.u.)   Ediff      Tdiff       Comment
 ------------------------------------------------------------------------------
          -495.63358640                           
     1    -495.62552357   8.06e-03   6.54e-01     
     2    -495.64743111   2.19e-02   9.52e-02     
     3    -495.64634309   1.09e-03   4.55e-02     
     4    -495.64897488   2.63e-03   1.64e-02     Switched to DIIS steps.
     5    -495.64998643   1.01e-03   1.35e-02     
     6    -495.65008297   9.65e-05   3.74e-03     
     7    -495.65008024   2.73e-06   1.49e-03     
     8    -495.65007949   7.50e-07   3.56e-04     
     9    -495.65008198   2.49e-06   2.50e-04     
    10    -495.65008176   2.20e-07   7.79e-05     
    11    -495.65008200   2.35e-07   3.02e-05     
    12    -495.65008212   1.19e-07   1.61e-05     
    13    -495.65008210   1.57e-08   4.54e-06     
 ------------------------------------------------------------------------------
          -495.65008210                           CCSD T converged.

End of double precision
 SCF energy                 = -495.11999749
 MP2 energy                 = -495.63358640
 CCSD correlation energy     =   -0.53008460
 CCSD total energy           = -495.65008210

 CCSD  T1^2 = 0.0142  T2^2 = 0.2065  Leading amplitudes:

 Amplitude    Orbitals with energies
  0.0398       3 (A") A                  ->    4 (A") A                   
              -0.4315                          0.0026                     
  0.0398       3 (A") B                  ->    4 (A") B                   
              -0.4315                          0.0026                     
  0.0208       3 (A") A                  ->    10 (A") A                  
              -0.4315                          0.8761                     
  0.0208       3 (A") B                  ->    10 (A") B                  
              -0.4315                          0.8761                     

 Amplitude    Orbitals with energies
 -0.1377       3 (A") A      3 (A") B    ->    4 (A") A      4 (A") B     
              -0.4315       -0.4315            0.0026        0.0026       
  0.1377       3 (A") A      3 (A") B    ->    4 (A") B      4 (A") A     
              -0.4315       -0.4315            0.0026        0.0026       
  0.1377       3 (A") B      3 (A") A    ->    4 (A") A      4 (A") B     
              -0.4315       -0.4315            0.0026        0.0026       
 -0.1377       3 (A") B      3 (A") A    ->    4 (A") B      4 (A") A     
              -0.4315       -0.4315            0.0026        0.0026       

 Computing CCSD intemediates for later calculations in double precision
 Finished.

Running a double precision version
           CCSD Lambda amplitudes will be solved using DIIS.
           Start     Size      MaxIter   EConv     LConv     
           3         7         100       1.00e-07  1.00e-05  
 ------------------------------------------------------------------------------
            Enorm      Ldiff       Comment
 ------------------------------------------------------------------------------
     1     5.92e-02   4.02e-02     
     2     1.84e-02   8.32e-03     
     3     8.81e-03   1.94e-03     
     4     4.80e-03   1.59e-03     Switched to DIIS steps.
     5     1.52e-03   1.20e-03     
     6     7.81e-04   2.77e-04     
     7     2.53e-04   9.81e-05     
     8     1.15e-04   7.97e-06     
     9     3.66e-05   8.59e-06     
    10     1.50e-05   2.90e-06     
    11     6.68e-06   6.35e-07     
    12     2.68e-06   2.29e-07     
    13     1.44e-06   8.20e-08     
    14     6.24e-07   4.18e-09     
    15     2.78e-07   6.58e-09     
    16     1.46e-07   6.89e-09     
    17     6.19e-08   7.24e-09     
 ------------------------------------------------------------------------------
                                   CCSD Lambda converged.

 Computing density matrices in double precision...
           Orbital response amplitudes will be solved using DIIS.
           Start     Size      MaxIter   EConv     LConv     
           3         7         100       1.00e-06  1.00e-06  
 ------------------------------------------------------------------------------
            Enorm      Ldiff       Comment
 ------------------------------------------------------------------------------
     1     8.19e-02   2.77e-03     
     2     6.24e-02   5.95e-03     
     3     9.91e-02   2.59e-02     
     4     1.83e-02   3.45e-02     Switched to DIIS steps.
     5     4.01e-03   8.28e-03     
     6     1.05e-03   9.25e-04     
     7     3.77e-04   1.03e-04     
     8     9.53e-05   5.26e-05     
     9     2.64e-05   7.10e-06     
    10     5.73e-06   3.36e-06     
    11     9.85e-07   9.47e-07     
 ------------------------------------------------------------------------------
                                   Orbital response converged.

 Computing density matrices... Done.
 CCSD calculation:   CPU 44.43 s  wall 12.99 s

 Transferring MO TPDM to AO TPDM
 Transferring g2_o1o1o1o1
 Transferring g2_o1o1o1v1
 Transferring g2_o1o1v1v1
 Transferring g2_o1v1o1v1
 Transferring g2_o1v1v1v1
 Transferring g2_v1v1v1v1
 Adding separable TPDM
 Computing TPDM gradient
 --------------------------------------------------------
 2e gradient
  Atom          X               Y               Z
 --------------------------------------------------------
    1        -14.683652       10.117399       -0.000000  
    2         -2.538276       -2.983007        0.000000  
    3          5.768399      -11.833702        0.000000  
    4         11.453529        4.699309       -0.000000  
 --------------------------------------------------------
 --------------------------------------------------------
 Final gradient
  Atom          X               Y               Z
 --------------------------------------------------------
    1        -14.683652       10.117399       -0.000000  
    2         -2.538276       -2.983007        0.000000  
    3          5.768399      -11.833702        0.000000  
    4         11.453529        4.699309       -0.000000  
 --------------------------------------------------------
 Analytic gradient from two-electron contribution:   CPU 36.66 s  wall 10.72 s

 Total ccman2 time:   CPU 88.68 s  wall 25.87 s


 --------------------------------------------------------------
             Orbital Energies (a.u.) and Symmetries
 --------------------------------------------------------------

 Alpha MOs, Restricted
 -- Occupied --                  
-80.020 -26.317 -15.690  -7.563  -5.455  -5.454  -5.455  -1.614
  1 A'    2 A'    3 A'    4 A'    5 A'    6 A'    1 A"    7 A'                 
 -1.140  -0.812  -0.700  -0.632  -0.534  -0.438  -0.684  -0.431
  8 A'    9 A'   10 A'   11 A'   12 A'   13 A'    2 A"    3 A"                 
 -- Virtual --                   
  0.047   0.066   0.079   0.101   0.153   0.171   0.201   0.225
 14 A'   15 A'   16 A'   17 A'   18 A'   19 A'   20 A'   21 A'                 
  0.288   0.310   0.363   0.376   0.404   0.494   0.554   0.586
 22 A'   23 A'   24 A'   25 A'   26 A'   27 A'   28 A'   29 A'                 
  0.781   0.866   0.948   1.029   1.134   1.256   1.394   1.565
 30 A'   31 A'   32 A'   33 A'   34 A'   35 A'   36 A'   37 A'                 
  1.631   1.726   1.836   1.930   2.251   2.267   2.461   2.608
 38 A'   39 A'   40 A'   41 A'   42 A'   43 A'   44 A'   45 A'                 
  2.831   2.945   4.048   4.222   4.256   4.457   5.281   6.949
 46 A'   47 A'   48 A'   49 A'   50 A'   51 A'   52 A'   53 A'                 
  7.107   7.580  14.799  14.894  36.639  68.760 166.193   0.003
 54 A'   55 A'   56 A'   57 A'   58 A'   59 A'   60 A'    4 A"                 
  0.086   0.226   0.361   0.391   0.825   0.876   1.051   1.563
  5 A"    6 A"    7 A"    8 A"    9 A"   10 A"   11 A"   12 A"                 
  1.656   1.802   2.265   2.396   4.146   4.217   4.376   6.919
 13 A"   14 A"   15 A"   16 A"   17 A"   18 A"   19 A"   20 A"                 
 14.734
 21 A"                                                                         

 Beta MOs, Restricted
 -- Occupied --                  
-80.020 -26.317 -15.690  -7.563  -5.455  -5.454  -5.455  -1.614
  1 A'    2 A'    3 A'    4 A'    5 A'    6 A'    1 A"    7 A'                 
 -1.140  -0.812  -0.700  -0.632  -0.534  -0.438  -0.684  -0.431
  8 A'    9 A'   10 A'   11 A'   12 A'   13 A'    2 A"    3 A"                 
 -- Virtual --                   
  0.047   0.066   0.079   0.101   0.153   0.171   0.201   0.225
 14 A'   15 A'   16 A'   17 A'   18 A'   19 A'   20 A'   21 A'                 
  0.288   0.310   0.363   0.376   0.404   0.494   0.554   0.586
 22 A'   23 A'   24 A'   25 A'   26 A'   27 A'   28 A'   29 A'                 
  0.781   0.866   0.948   1.029   1.134   1.256   1.394   1.565
 30 A'   31 A'   32 A'   33 A'   34 A'   35 A'   36 A'   37 A'                 
  1.631   1.726   1.836   1.930   2.251   2.267   2.461   2.608
 38 A'   39 A'   40 A'   41 A'   42 A'   43 A'   44 A'   45 A'                 
  2.831   2.945   4.048   4.222   4.256   4.457   5.281   6.949
 46 A'   47 A'   48 A'   49 A'   50 A'   51 A'   52 A'   53 A'                 
  7.107   7.580  14.799  14.894  36.639  68.760 166.193   0.003
 54 A'   55 A'   56 A'   57 A'   58 A'   59 A'   60 A'    4 A"                 
  0.086   0.226   0.361   0.391   0.825   0.876   1.051   1.563
  5 A"    6 A"    7 A"    8 A"    9 A"   10 A"   11 A"   12 A"                 
  1.656   1.802   2.265   2.396   4.146   4.217   4.376   6.919
 13 A"   14 A"   15 A"   16 A"   17 A"   18 A"   19 A"   20 A"                 
 14.734
 21 A"                                                                         
 --------------------------------------------------------------

          Ground-State Mulliken Net Atomic Charges

     Atom                 Charge (a.u.)
  ----------------------------------------
      1 P                     0.347785
      2 H                    -0.051934
      3 N                    -0.223393
      4 F                    -0.072459
  ----------------------------------------
  Sum of atomic charges =    -0.000000

 -----------------------------------------------------------------
                    Cartesian Multipole Moments
 -----------------------------------------------------------------
    Charge (ESU x 10^10)
                 0.0000
    Dipole Moment (Debye)
         X       2.8897      Y      -0.5205      Z      -0.0000
       Tot       2.9363
    Quadrupole Moments (Debye-Ang)
        XX     -23.7522     XY       0.9229     YY     -26.0540
        XZ       0.0000     YZ      -0.0000     ZZ     -23.2949
    Octopole Moments (Debye-Ang^2)
       XXX      -3.8329    XXY       0.5776    XYY      -3.3701
       YYY      -2.7511    XXZ      -0.0000    XYZ      -0.0000
       YYZ      -0.0000    XZZ      -2.8919    YZZ      -0.7259
       ZZZ       0.0000
    Hexadecapole Moments (Debye-Ang^3)
      XXXX    -181.3951   XXXY       3.7954   XXYY     -40.8494
      XYYY       6.5287   YYYY     -59.9836   XXXZ       0.0000
      XXYZ      -0.0000   XYYZ       0.0000   YYYZ      -0.0000
      XXZZ     -34.3872   XYZZ       1.1681   YYZZ     -14.2668
      XZZZ       0.0000   YZZZ      -0.0000   ZZZZ     -26.6520
 -----------------------------------------------------------------
 DrvMan completing analytic gradient of the correlated energy
 Correlated dipole moment
            1
    1   1.1369127
    2  -0.2047949
    3  -0.0000000
 Energy read as -495.650082100
 Full Analytical Gradient: (in a.u., or Hartree/Bohr)
             1             2             3             4
    1   -0.00227252    0.00211985    0.00684331   -0.00669063
    2   -0.00261830    0.00389750    0.00222678   -0.00350599
    3   -0.00000000   -0.00000000    0.00000000   -0.00000000
 Gradient time:  CPU 0.70 s  wall 0.66 s
 Geometry Optimization Parameters
   NAtoms,    NIC,     NZ,  NCons,   NDum,   NFix, NCnnct, MaxDiis
        4      14       4       0       0       0       0       0


** GEOMETRY OPTIMIZATION IN DELOCALIZED INTERNAL COORDINATES **
   Searching for a Minimum

   Optimization Cycle:   1

                       Coordinates (Angstroms)
     ATOM                X               Y               Z
      1  P         0.9690078477   -0.2208290780    0.0000000000
      2  H         1.7398037632    0.9803747052    0.0000000000
      3  N        -0.3945559422    0.6460284830    0.0000000000
      4  F        -1.5014477648   -0.2433486574    0.0000000000
   Point Group: cs    Number of degrees of freedom:     5


   Energy is   -495.650082100


 Attempting to Generate Delocalized Internal Coordinates

  5 Hessian modes will be used to form the next step
  Hessian Eigenvalues:
     0.160000    0.205124    0.250000    0.424709    0.482833

 Minimum Search - Taking Simple RFO Step
 Searching for Lamda that Minimizes Along All modes
 Value Taken    Lamda =  -0.00029205
 Step Taken.  Stepsize is  0.032316

                             Maximum     Tolerance    Cnvgd?
         Gradient           0.006538      0.000300      NO
         Displacement       0.022128      0.001200      NO
         Energy change     *********      0.000001      NO


 New Cartesian Coordinates Obtained by Inverse Iteration

 Displacement from previous Coordinates is:  0.040944
 ----------------------------------------------------------------
             Standard Nuclear Orientation (Angstroms)
    I     Atom           X                Y                Z
 ----------------------------------------------------------------
    1      P       0.9634814478    -0.2156420923     0.0000000000
    2      H       1.7358398477     0.9709788997     0.0000000000
    3      N      -0.3998860480     0.6531866284     0.0000000000
    4      F      -1.4866273436    -0.2462979830     0.0000000000
 ----------------------------------------------------------------
 Molecular Point Group                 Cs    NOp =  2
 Largest Abelian Subgroup              Cs    NOp =  2
 Nuclear Repulsion Energy =    95.8610134571 hartrees
 There are       16 alpha and       16 beta electrons
 Applying Cartesian multipole field
    Component          Value
    ---------          -----
     (2,0,0)        1.00000E-11
     (0,2,0)        2.00000E-11
     (0,0,2)       -3.00000E-11
 Nucleus-field energy     =     0.0000000017 hartrees
 Requested basis set is 6-311++G(d,p)
 There are 30 shells and 81 basis functions
 A cutoff of  1.0D-14 yielded    454 shell pairs
 There are      3383 function pairs (      3646 Cartesian)
 Smallest overlap matrix eigenvalue = 1.69E-03
 Guess MOs from SCF MO coefficient file

 -----------------------------------------------------------------------
  General SCF calculation program by
  Eric Jon Sundstrom, Paul Horn, Yuezhi Mao, Dmitri Zuev, Alec White,
  David Stuck, Shaama M.S., Shane Yost, Joonho Lee, David Small,
  Daniel Levine, Susi Lehtola, Hugh Burton, Evgeny Epifanovsky
 -----------------------------------------------------------------------
 Hartree-Fock
 using 4 threads for integral computing
 -------------------------------------------------------
 OpenMP Integral computing Module                
 Release: version 2.0, May 2017, Q-Chem Inc. Pleasanton 
 -------------------------------------------------------
 A restricted SCF calculation will be
 performed using DIIS
 SCF converges when DIIS error is below 1.0e-08
 ---------------------------------------
  Cycle       Energy         DIIS error
 ---------------------------------------
    1    -495.1204781525      3.96e-04  
    2    -495.1206281443      9.97e-05  
    3    -495.1206464279      3.97e-05  
    4    -495.1206488506      2.00e-05  
    5    -495.1206495354      7.44e-06  
    6    -495.1206496211      3.11e-06  
    7    -495.1206496366      1.29e-06  
    8    -495.1206496417      5.27e-07  
    9    -495.1206496427      1.33e-07  
   10    -495.1206496428      3.03e-08  
   11    -495.1206496428      1.31e-08  
   12    -495.1206496428      3.81e-09  Convergence criterion met
 ---------------------------------------
 SCF time:   CPU 2.18s  wall 1.00s 
 SCF   energy in the final basis set =     -495.1206496428
 Total energy in the final basis set =     -495.1206496428


 ------------------------------------------------------------------------------

   CCMAN2: suite of methods based on coupled cluster
           and equation of motion theories.

   Components:
   * libvmm-1.3-trunk
     by Evgeny Epifanovsky, Ilya Kaliman.
   * libtensor-2.5-trunk
     by Evgeny Epifanovsky, Michael Wormit, Dmitry Zuev, Sam Manzer, 
        Ilya Kaliman.
   * libcc-2.5-trunk
     by Evgeny Epifanovsky, Arik Landau, Tomasz Kus, Kirill Khistyaev, 
        Dmitry Zuev, Prashant Manohar, Xintian Feng, Anna Krylov, 
        Matthew Goldey, Alec White, Thomas Jagau, Kaushik Nanda, 
        Anastasia Gunina, Alexander Kunitsa, Joonho Lee.

   CCMAN original authors:
   Anna I. Krylov, C. David Sherrill, Steven R. Gwaltney,
   Edward F. C. Byrd (2000)
   Sergey V. Levchenko, Lyudmila V. Slipchenko, Tao Wang,
   Ana-Maria C. Cristian (2003)
   Piotr A. Pieniazek, C. Melania Oana, Evgeny Epifanovsky (2007)
   Prashant Manohar (2009)

 ------------------------------------------------------------------------------


 Allocating and initializing 30808MB of RAM...
 Calculation will run on 4 cores.


 Alpha MOs, Restricted
 -- Occupied --                  
-80.019 -26.318 -15.689  -7.561  -5.454  -5.453  -5.453  -1.619
  1 A'    2 A'    3 A'    4 A'    5 A'    1 A"    6 A'    7 A'                 
 -1.139  -0.815  -0.703  -0.688  -0.634  -0.533  -0.438  -0.430
  8 A'    9 A'   10 A'    2 A"   11 A'   12 A'   13 A'    3 A"                 
 -- Virtual --                   
  0.003   0.048   0.066   0.079   0.086   0.102   0.154   0.173
  4 A"   14 A'   15 A'   16 A'    5 A"   17 A'   18 A'   19 A'                 
  0.201   0.225   0.227   0.290   0.312   0.360   0.363   0.376
 20 A'    6 A"   21 A'   22 A'   23 A'    7 A"   24 A'   25 A'                 
  0.391   0.405   0.494   0.553   0.587   0.782   0.826   0.868
  8 A"   26 A'   27 A'   28 A'   29 A'   30 A'    9 A"   31 A'                 
  0.877   0.948   1.031   1.051   1.135   1.256   1.394   1.562
 10 A"   32 A'   33 A'   11 A"   34 A'   35 A'   36 A'   12 A"                 
  1.564   1.629   1.661   1.728   1.802   1.835   1.931   2.258
 37 A'   38 A'   13 A"   39 A'   14 A"   40 A'   41 A'   42 A'                 
  2.264   2.276   2.396   2.463   2.612   2.833   2.946   4.051
 15 A"   43 A'   16 A"   44 A'   45 A'   46 A'   47 A'   48 A'                 
  4.142   4.215   4.221   4.254   4.385   4.465   5.298   6.917
 17 A"   18 A"   49 A'   50 A'   19 A"   51 A'   52 A'   20 A"                 
  6.949   7.118   7.584  14.736  14.804  14.895  36.641  68.758
 53 A'   54 A'   55 A'   21 A"   56 A'   57 A'   58 A'   59 A'                 
166.200
 60 A'                                                                         

 Beta MOs, Restricted
 -- Occupied --                  
-80.019 -26.318 -15.689  -7.561  -5.454  -5.453  -5.453  -1.619
  1 A'    2 A'    3 A'    4 A'    5 A'    1 A"    6 A'    7 A'                 
 -1.139  -0.815  -0.703  -0.688  -0.634  -0.533  -0.438  -0.430
  8 A'    9 A'   10 A'    2 A"   11 A'   12 A'   13 A'    3 A"                 
 -- Virtual --                   
  0.003   0.048   0.066   0.079   0.086   0.102   0.154   0.173
  4 A"   14 A'   15 A'   16 A'    5 A"   17 A'   18 A'   19 A'                 
  0.201   0.225   0.227   0.290   0.312   0.360   0.363   0.376
 20 A'    6 A"   21 A'   22 A'   23 A'    7 A"   24 A'   25 A'                 
  0.391   0.405   0.494   0.553   0.587   0.782   0.826   0.868
  8 A"   26 A'   27 A'   28 A'   29 A'   30 A'    9 A"   31 A'                 
  0.877   0.948   1.031   1.051   1.135   1.256   1.394   1.562
 10 A"   32 A'   33 A'   11 A"   34 A'   35 A'   36 A'   12 A"                 
  1.564   1.629   1.661   1.728   1.802   1.835   1.931   2.258
 37 A'   38 A'   13 A"   39 A'   14 A"   40 A'   41 A'   42 A'                 
  2.264   2.276   2.396   2.463   2.612   2.833   2.946   4.051
 15 A"   43 A'   16 A"   44 A'   45 A'   46 A'   47 A'   48 A'                 
  4.142   4.215   4.221   4.254   4.385   4.465   5.298   6.917
 17 A"   18 A"   49 A'   50 A'   19 A"   51 A'   52 A'   20 A"                 
  6.949   7.118   7.584  14.736  14.804  14.895  36.641  68.758
 53 A'   54 A'   55 A'   21 A"   56 A'   57 A'   58 A'   59 A'                 
166.200
 60 A'                                                                         

 Occupation and symmetry of molecular orbitals

 Point group: Cs (2 irreducible representations).

                           A'   A"    All 
 ------------------------------------------
 All molecular orbitals:
  - Alpha                  60   21    81  
  - Beta                   60   21    81  
 ------------------------------------------
 Alpha orbitals:
  - Frozen occupied        6    1     7   
  - Active occupied        7    2     9   
  - Active virtual         47   18    65  
  - Frozen virtual         0    0     0   
 ------------------------------------------
 Beta orbitals:
  - Frozen occupied        6    1     7   
  - Active occupied        7    2     9   
  - Active virtual         47   18    65  
  - Frozen virtual         0    0     0   
 ------------------------------------------

 Import integrals:   CPU 0.00 s  wall 0.00 s

 Import integrals:   CPU 4.00 s  wall 1.10 s

 MP2 amplitudes:   CPU 0.06 s  wall 0.05 s

Running a double precision version
           CCSD T amplitudes will be solved using DIIS.

           Start     Size      MaxIter   EConv     TConv     
           3         7         100       1.00e-07  1.00e-05  
 ------------------------------------------------------------------------------
           Energy (a.u.)   Ediff      Tdiff       Comment
 ------------------------------------------------------------------------------
          -495.63371197                           
     1    -495.62589253   7.82e-03   6.53e-01     
     2    -495.64757693   2.17e-02   9.48e-02     
     3    -495.64654512   1.03e-03   4.52e-02     
     4    -495.64913771   2.59e-03   1.62e-02     Switched to DIIS steps.
     5    -495.65013423   9.97e-04   1.34e-02     
     6    -495.65022697   9.27e-05   3.68e-03     
     7    -495.65022316   3.81e-06   1.47e-03     
     8    -495.65022239   7.77e-07   3.47e-04     
     9    -495.65022465   2.27e-06   2.42e-04     
    10    -495.65022443   2.23e-07   7.57e-05     
    11    -495.65022465   2.15e-07   2.92e-05     
    12    -495.65022476   1.09e-07   1.56e-05     
    13    -495.65022474   1.36e-08   4.27e-06     
 ------------------------------------------------------------------------------
          -495.65022474                           CCSD T converged.

End of double precision
 SCF energy                 = -495.12064964
 MP2 energy                 = -495.63371197
 CCSD correlation energy     =   -0.52957510
 CCSD total energy           = -495.65022474

 CCSD  T1^2 = 0.0139  T2^2 = 0.2057  Leading amplitudes:

 Amplitude    Orbitals with energies
  0.0394       3 (A") A                  ->    4 (A") A                   
              -0.4298                          0.0031                     
  0.0394       3 (A") B                  ->    4 (A") B                   
              -0.4298                          0.0031                     
  0.0210       3 (A") A                  ->    10 (A") A                  
              -0.4298                          0.8767                     
  0.0210       3 (A") B                  ->    10 (A") B                  
              -0.4298                          0.8767                     

 Amplitude    Orbitals with energies
 -0.1381       3 (A") A      3 (A") B    ->    4 (A") A      4 (A") B     
              -0.4298       -0.4298            0.0031        0.0031       
  0.1381       3 (A") A      3 (A") B    ->    4 (A") B      4 (A") A     
              -0.4298       -0.4298            0.0031        0.0031       
  0.1381       3 (A") B      3 (A") A    ->    4 (A") A      4 (A") B     
              -0.4298       -0.4298            0.0031        0.0031       
 -0.1381       3 (A") B      3 (A") A    ->    4 (A") B      4 (A") A     
              -0.4298       -0.4298            0.0031        0.0031       

 Computing CCSD intemediates for later calculations in double precision
 Finished.

Running a double precision version
           CCSD Lambda amplitudes will be solved using DIIS.
           Start     Size      MaxIter   EConv     LConv     
           3         7         100       1.00e-07  1.00e-05  
 ------------------------------------------------------------------------------
            Enorm      Ldiff       Comment
 ------------------------------------------------------------------------------
     1     5.89e-02   4.01e-02     
     2     1.82e-02   8.22e-03     
     3     8.70e-03   1.94e-03     
     4     4.75e-03   1.57e-03     Switched to DIIS steps.
     5     1.50e-03   1.19e-03     
     6     7.69e-04   2.73e-04     
     7     2.47e-04   9.63e-05     
     8     1.12e-04   7.25e-06     
     9     3.56e-05   8.58e-06     
    10     1.45e-05   2.86e-06     
    11     6.45e-06   6.47e-07     
    12     2.55e-06   2.38e-07     
    13     1.35e-06   7.29e-08     
    14     5.78e-07   1.84e-09     
    15     2.57e-07   5.27e-09     
    16     1.35e-07   7.17e-09     
    17     5.71e-08   6.56e-09     
 ------------------------------------------------------------------------------
                                   CCSD Lambda converged.

 Computing density matrices in double precision...
           Orbital response amplitudes will be solved using DIIS.
           Start     Size      MaxIter   EConv     LConv     
           3         7         100       1.00e-06  1.00e-06  
 ------------------------------------------------------------------------------
            Enorm      Ldiff       Comment
 ------------------------------------------------------------------------------
     1     8.13e-02   2.52e-03     
     2     6.08e-02   6.61e-03     
     3     9.55e-02   2.46e-02     
     4     1.83e-02   3.23e-02     Switched to DIIS steps.
     5     3.98e-03   8.32e-03     
     6     1.05e-03   9.22e-04     
     7     3.79e-04   1.01e-04     
     8     9.39e-05   5.27e-05     
     9     2.54e-05   7.05e-06     
    10     5.45e-06   3.31e-06     
    11     9.63e-07   9.25e-07     
 ------------------------------------------------------------------------------
                                   Orbital response converged.

 Computing density matrices... Done.
 CCSD calculation:   CPU 44.85 s  wall 13.07 s

 Transferring MO TPDM to AO TPDM
 Transferring g2_o1o1o1o1
 Transferring g2_o1o1o1v1
 Transferring g2_o1o1v1v1
 Transferring g2_o1v1o1v1
 Transferring g2_o1v1v1v1
 Transferring g2_v1v1v1v1
 Adding separable TPDM
 Computing TPDM gradient
 --------------------------------------------------------
 2e gradient
  Atom          X               Y               Z
 --------------------------------------------------------
    1        -14.707913       10.110782        0.000000  
    2         -2.566342       -2.958428       -0.000000  
    3          5.823314      -11.996233        0.000000  
    4         11.450941        4.843879       -0.000000  
 --------------------------------------------------------
 --------------------------------------------------------
 Final gradient
  Atom          X               Y               Z
 --------------------------------------------------------
    1        -14.707913       10.110782        0.000000  
    2         -2.566342       -2.958428       -0.000000  
    3          5.823314      -11.996233        0.000000  
    4         11.450941        4.843879       -0.000000  
 --------------------------------------------------------
 Analytic gradient from two-electron contribution:   CPU 36.92 s  wall 10.81 s

 Total ccman2 time:   CPU 89.47 s  wall 26.10 s


 --------------------------------------------------------------
             Orbital Energies (a.u.) and Symmetries
 --------------------------------------------------------------

 Alpha MOs, Restricted
 -- Occupied --                  
-80.019 -26.318 -15.689  -7.561  -5.454  -5.453  -5.453  -1.619
  1 A'    2 A'    3 A'    4 A'    5 A'    6 A'    1 A"    7 A'                 
 -1.139  -0.815  -0.703  -0.634  -0.533  -0.438  -0.688  -0.430
  8 A'    9 A'   10 A'   11 A'   12 A'   13 A'    2 A"    3 A"                 
 -- Virtual --                   
  0.048   0.066   0.079   0.102   0.154   0.173   0.201   0.227
 14 A'   15 A'   16 A'   17 A'   18 A'   19 A'   20 A'   21 A'                 
  0.290   0.312   0.363   0.376   0.405   0.494   0.553   0.587
 22 A'   23 A'   24 A'   25 A'   26 A'   27 A'   28 A'   29 A'                 
  0.782   0.868   0.948   1.031   1.135   1.256   1.394   1.564
 30 A'   31 A'   32 A'   33 A'   34 A'   35 A'   36 A'   37 A'                 
  1.629   1.728   1.835   1.931   2.258   2.276   2.463   2.612
 38 A'   39 A'   40 A'   41 A'   42 A'   43 A'   44 A'   45 A'                 
  2.833   2.946   4.051   4.221   4.254   4.465   5.298   6.949
 46 A'   47 A'   48 A'   49 A'   50 A'   51 A'   52 A'   53 A'                 
  7.118   7.584  14.804  14.895  36.641  68.758 166.200   0.003
 54 A'   55 A'   56 A'   57 A'   58 A'   59 A'   60 A'    4 A"                 
  0.086   0.225   0.360   0.391   0.826   0.877   1.051   1.562
  5 A"    6 A"    7 A"    8 A"    9 A"   10 A"   11 A"   12 A"                 
  1.661   1.802   2.264   2.396   4.142   4.215   4.385   6.917
 13 A"   14 A"   15 A"   16 A"   17 A"   18 A"   19 A"   20 A"                 
 14.736
 21 A"                                                                         

 Beta MOs, Restricted
 -- Occupied --                  
-80.019 -26.318 -15.689  -7.561  -5.454  -5.453  -5.453  -1.619
  1 A'    2 A'    3 A'    4 A'    5 A'    6 A'    1 A"    7 A'                 
 -1.139  -0.815  -0.703  -0.634  -0.533  -0.438  -0.688  -0.430
  8 A'    9 A'   10 A'   11 A'   12 A'   13 A'    2 A"    3 A"                 
 -- Virtual --                   
  0.048   0.066   0.079   0.102   0.154   0.173   0.201   0.227
 14 A'   15 A'   16 A'   17 A'   18 A'   19 A'   20 A'   21 A'                 
  0.290   0.312   0.363   0.376   0.405   0.494   0.553   0.587
 22 A'   23 A'   24 A'   25 A'   26 A'   27 A'   28 A'   29 A'                 
  0.782   0.868   0.948   1.031   1.135   1.256   1.394   1.564
 30 A'   31 A'   32 A'   33 A'   34 A'   35 A'   36 A'   37 A'                 
  1.629   1.728   1.835   1.931   2.258   2.276   2.463   2.612
 38 A'   39 A'   40 A'   41 A'   42 A'   43 A'   44 A'   45 A'                 
  2.833   2.946   4.051   4.221   4.254   4.465   5.298   6.949
 46 A'   47 A'   48 A'   49 A'   50 A'   51 A'   52 A'   53 A'                 
  7.118   7.584  14.804  14.895  36.641  68.758 166.200   0.003
 54 A'   55 A'   56 A'   57 A'   58 A'   59 A'   60 A'    4 A"                 
  0.086   0.225   0.360   0.391   0.826   0.877   1.051   1.562
  5 A"    6 A"    7 A"    8 A"    9 A"   10 A"   11 A"   12 A"                 
  1.661   1.802   2.264   2.396   4.142   4.215   4.385   6.917
 13 A"   14 A"   15 A"   16 A"   17 A"   18 A"   19 A"   20 A"                 
 14.736
 21 A"                                                                         
 --------------------------------------------------------------

          Ground-State Mulliken Net Atomic Charges

     Atom                 Charge (a.u.)
  ----------------------------------------
      1 P                     0.348502
      2 H                    -0.054203
      3 N                    -0.227083
      4 F                    -0.067216
  ----------------------------------------
  Sum of atomic charges =     0.000000

 -----------------------------------------------------------------
                    Cartesian Multipole Moments
 -----------------------------------------------------------------
    Charge (ESU x 10^10)
                 0.0000
    Dipole Moment (Debye)
         X       2.8447      Y      -0.5088      Z      -0.0000
       Tot       2.8898
    Quadrupole Moments (Debye-Ang)
        XX     -23.6978     XY       0.9321     YY     -26.0773
        XZ      -0.0000     YZ      -0.0000     ZZ     -23.2859
    Octopole Moments (Debye-Ang^2)
       XXX      -3.8883    XXY       0.4777    XYY      -3.3425
       YYY      -3.0122    XXZ      -0.0000    XYZ       0.0000
       YYZ      -0.0000    XZZ      -2.8864    YZZ      -0.7910
       ZZZ      -0.0000
    Hexadecapole Moments (Debye-Ang^3)
      XXXX    -179.0208   XXXY       3.6869   XXYY     -40.5045
      XYYY       6.5161   YYYY     -60.1383   XXXZ      -0.0000
      XXYZ       0.0000   XYYZ      -0.0000   YYYZ      -0.0000
      XXZZ     -34.0013   XYZZ       1.1713   YYZZ     -14.2895
      XZZZ      -0.0000   YZZZ      -0.0000   ZZZZ     -26.6677
 -----------------------------------------------------------------
 DrvMan completing analytic gradient of the correlated energy
 Correlated dipole moment
            1
    1   1.1191812
    2  -0.2001614
    3  -0.0000000
 Energy read as -495.650224741
 Full Analytical Gradient: (in a.u., or Hartree/Bohr)
             1             2             3             4
    1   -0.00110821   -0.00043454    0.00214415   -0.00060139
    2   -0.00012569   -0.00008970    0.00180602   -0.00159064
    3    0.00000000   -0.00000000    0.00000000   -0.00000000
 Gradient time:  CPU 0.70 s  wall 0.67 s
 Geometry Optimization Parameters
   NAtoms,    NIC,     NZ,  NCons,   NDum,   NFix, NCnnct, MaxDiis
        4      14       4       0       0       0       0       0

 Cartesian Hessian Update
 Hessian Updated using BFGS Update


** GEOMETRY OPTIMIZATION IN DELOCALIZED INTERNAL COORDINATES **
   Searching for a Minimum

   Optimization Cycle:   2

                       Coordinates (Angstroms)
     ATOM                X               Y               Z
      1  P         0.9634814478   -0.2156420923    0.0000000000
      2  H         1.7358398477    0.9709788997    0.0000000000
      3  N        -0.3998860480    0.6531866284    0.0000000000
      4  F        -1.4866273436   -0.2462979830    0.0000000000
   Point Group: cs    Number of degrees of freedom:     5


   Energy is   -495.650224741

 Hessian Updated using BFGS Update

  5 Hessian modes will be used to form the next step
  Hessian Eigenvalues:
     0.151142    0.199590    0.326771    0.359057    0.491331

 Minimum Search - Taking Simple RFO Step
 Searching for Lamda that Minimizes Along All modes
 Value Taken    Lamda =  -0.00003108
 Step Taken.  Stepsize is  0.010777

                             Maximum     Tolerance    Cnvgd?
         Gradient           0.002157      0.000300      NO
         Displacement       0.007213      0.001200      NO
         Energy change     -0.000143      0.000001      NO


 New Cartesian Coordinates Obtained by Inverse Iteration

 Displacement from previous Coordinates is:  0.013418
 ----------------------------------------------------------------
             Standard Nuclear Orientation (Angstroms)
    I     Atom           X                Y                Z
 ----------------------------------------------------------------
    1      P       0.9656734815    -0.2138609500     0.0000000000
    2      H       1.7393736567     0.9713800783     0.0000000000
    3      N      -0.4026027144     0.6497528924     0.0000000000
    4      F      -1.4896365199    -0.2450465679     0.0000000000
 ----------------------------------------------------------------
 Molecular Point Group                 Cs    NOp =  2
 Largest Abelian Subgroup              Cs    NOp =  2
 Nuclear Repulsion Energy =    95.8107310364 hartrees
 There are       16 alpha and       16 beta electrons
 Applying Cartesian multipole field
    Component          Value
    ---------          -----
     (2,0,0)        1.00000E-11
     (0,2,0)        2.00000E-11
     (0,0,2)       -3.00000E-11
 Nucleus-field energy     =     0.0000000017 hartrees
 Requested basis set is 6-311++G(d,p)
 There are 30 shells and 81 basis functions
 A cutoff of  1.0D-14 yielded    454 shell pairs
 There are      3383 function pairs (      3646 Cartesian)
 Smallest overlap matrix eigenvalue = 1.69E-03
 Guess MOs from SCF MO coefficient file

 -----------------------------------------------------------------------
  General SCF calculation program by
  Eric Jon Sundstrom, Paul Horn, Yuezhi Mao, Dmitri Zuev, Alec White,
  David Stuck, Shaama M.S., Shane Yost, Joonho Lee, David Small,
  Daniel Levine, Susi Lehtola, Hugh Burton, Evgeny Epifanovsky
 -----------------------------------------------------------------------
 Hartree-Fock
 using 4 threads for integral computing
 -------------------------------------------------------
 OpenMP Integral computing Module                
 Release: version 2.0, May 2017, Q-Chem Inc. Pleasanton 
 -------------------------------------------------------
 A restricted SCF calculation will be
 performed using DIIS
 SCF converges when DIIS error is below 1.0e-08
 ---------------------------------------
  Cycle       Energy         DIIS error
 ---------------------------------------
    1    -495.1207449749      1.21e-04  
    2    -495.1207610483      3.40e-05  
    3    -495.1207628955      1.57e-05  
    4    -495.1207631579      7.66e-06  
    5    -495.1207632401      1.63e-06  
    6    -495.1207632464      5.60e-07  
    7    -495.1207632468      2.66e-07  
    8    -495.1207632470      9.24e-08  
    9    -495.1207632470      4.54e-08  
   10    -495.1207632470      1.45e-08  
   11    -495.1207632470      3.81e-09  Convergence criterion met
 ---------------------------------------
 SCF time:   CPU 1.99s  wall 1.00s 
 SCF   energy in the final basis set =     -495.1207632470
 Total energy in the final basis set =     -495.1207632470


 ------------------------------------------------------------------------------

   CCMAN2: suite of methods based on coupled cluster
           and equation of motion theories.

   Components:
   * libvmm-1.3-trunk
     by Evgeny Epifanovsky, Ilya Kaliman.
   * libtensor-2.5-trunk
     by Evgeny Epifanovsky, Michael Wormit, Dmitry Zuev, Sam Manzer, 
        Ilya Kaliman.
   * libcc-2.5-trunk
     by Evgeny Epifanovsky, Arik Landau, Tomasz Kus, Kirill Khistyaev, 
        Dmitry Zuev, Prashant Manohar, Xintian Feng, Anna Krylov, 
        Matthew Goldey, Alec White, Thomas Jagau, Kaushik Nanda, 
        Anastasia Gunina, Alexander Kunitsa, Joonho Lee.

   CCMAN original authors:
   Anna I. Krylov, C. David Sherrill, Steven R. Gwaltney,
   Edward F. C. Byrd (2000)
   Sergey V. Levchenko, Lyudmila V. Slipchenko, Tao Wang,
   Ana-Maria C. Cristian (2003)
   Piotr A. Pieniazek, C. Melania Oana, Evgeny Epifanovsky (2007)
   Prashant Manohar (2009)

 ------------------------------------------------------------------------------


 Allocating and initializing 30808MB of RAM...
 Calculation will run on 4 cores.


 Alpha MOs, Restricted
 -- Occupied --                  
-80.018 -26.319 -15.689  -7.561  -5.454  -5.453  -5.452  -1.621
  1 A'    2 A'    3 A'    4 A'    5 A'    1 A"    6 A'    7 A'                 
 -1.139  -0.815  -0.704  -0.689  -0.635  -0.533  -0.437  -0.429
  8 A'    9 A'   10 A'    2 A"   11 A'   12 A'   13 A'    3 A"                 
 -- Virtual --                   
  0.003   0.048   0.066   0.079   0.086   0.102   0.154   0.173
  4 A"   14 A'   15 A'   16 A'    5 A"   17 A'   18 A'   19 A'                 
  0.201   0.225   0.226   0.290   0.313   0.360   0.363   0.377
 20 A'    6 A"   21 A'   22 A'   23 A'    7 A"   24 A'   25 A'                 
  0.391   0.405   0.494   0.554   0.587   0.782   0.826   0.867
  8 A"   26 A'   27 A'   28 A'   29 A'   30 A'    9 A"   31 A'                 
  0.877   0.949   1.032   1.052   1.135   1.256   1.394   1.562
 10 A"   32 A'   33 A'   11 A"   34 A'   35 A'   36 A'   12 A"                 
  1.562   1.628   1.661   1.726   1.802   1.835   1.931   2.259
 37 A'   38 A'   13 A"   39 A'   14 A"   40 A'   41 A'   42 A'                 
  2.264   2.277   2.395   2.461   2.613   2.832   2.946   4.052
 15 A"   43 A'   16 A"   44 A'   45 A'   46 A'   47 A'   48 A'                 
  4.141   4.214   4.220   4.253   4.387   4.466   5.303   6.917
 17 A"   18 A"   49 A'   50 A'   19 A"   51 A'   52 A'   20 A"                 
  6.948   7.121   7.584  14.736  14.805  14.894  36.641  68.758
 53 A'   54 A'   55 A'   21 A"   56 A'   57 A'   58 A'   59 A'                 
166.199
 60 A'                                                                         

 Beta MOs, Restricted
 -- Occupied --                  
-80.018 -26.319 -15.689  -7.561  -5.454  -5.453  -5.452  -1.621
  1 A'    2 A'    3 A'    4 A'    5 A'    1 A"    6 A'    7 A'                 
 -1.139  -0.815  -0.704  -0.689  -0.635  -0.533  -0.437  -0.429
  8 A'    9 A'   10 A'    2 A"   11 A'   12 A'   13 A'    3 A"                 
 -- Virtual --                   
  0.003   0.048   0.066   0.079   0.086   0.102   0.154   0.173
  4 A"   14 A'   15 A'   16 A'    5 A"   17 A'   18 A'   19 A'                 
  0.201   0.225   0.226   0.290   0.313   0.360   0.363   0.377
 20 A'    6 A"   21 A'   22 A'   23 A'    7 A"   24 A'   25 A'                 
  0.391   0.405   0.494   0.554   0.587   0.782   0.826   0.867
  8 A"   26 A'   27 A'   28 A'   29 A'   30 A'    9 A"   31 A'                 
  0.877   0.949   1.032   1.052   1.135   1.256   1.394   1.562
 10 A"   32 A'   33 A'   11 A"   34 A'   35 A'   36 A'   12 A"                 
  1.562   1.628   1.661   1.726   1.802   1.835   1.931   2.259
 37 A'   38 A'   13 A"   39 A'   14 A"   40 A'   41 A'   42 A'                 
  2.264   2.277   2.395   2.461   2.613   2.832   2.946   4.052
 15 A"   43 A'   16 A"   44 A'   45 A'   46 A'   47 A'   48 A'                 
  4.141   4.214   4.220   4.253   4.387   4.466   5.303   6.917
 17 A"   18 A"   49 A'   50 A'   19 A"   51 A'   52 A'   20 A"                 
  6.948   7.121   7.584  14.736  14.805  14.894  36.641  68.758
 53 A'   54 A'   55 A'   21 A"   56 A'   57 A'   58 A'   59 A'                 
166.199
 60 A'                                                                         

 Occupation and symmetry of molecular orbitals

 Point group: Cs (2 irreducible representations).

                           A'   A"    All 
 ------------------------------------------
 All molecular orbitals:
  - Alpha                  60   21    81  
  - Beta                   60   21    81  
 ------------------------------------------
 Alpha orbitals:
  - Frozen occupied        6    1     7   
  - Active occupied        7    2     9   
  - Active virtual         47   18    65  
  - Frozen virtual         0    0     0   
 ------------------------------------------
 Beta orbitals:
  - Frozen occupied        6    1     7   
  - Active occupied        7    2     9   
  - Active virtual         47   18    65  
  - Frozen virtual         0    0     0   
 ------------------------------------------

 Import integrals:   CPU 0.00 s  wall 0.00 s

 Import integrals:   CPU 3.98 s  wall 1.07 s

 MP2 amplitudes:   CPU 0.06 s  wall 0.05 s

Running a double precision version
           CCSD T amplitudes will be solved using DIIS.

           Start     Size      MaxIter   EConv     TConv     
           3         7         100       1.00e-07  1.00e-05  
 ------------------------------------------------------------------------------
           Energy (a.u.)   Ediff      Tdiff       Comment
 ------------------------------------------------------------------------------
          -495.63372481                           
     1    -495.62594314   7.78e-03   6.53e-01     
     2    -495.64759357   2.17e-02   9.47e-02     
     3    -495.64657050   1.02e-03   4.52e-02     
     4    -495.64915688   2.59e-03   1.62e-02     Switched to DIIS steps.
     5    -495.65015174   9.95e-04   1.34e-02     
     6    -495.65024388   9.21e-05   3.67e-03     
     7    -495.65023977   4.11e-06   1.46e-03     
     8    -495.65023898   7.87e-07   3.44e-04     
     9    -495.65024118   2.20e-06   2.40e-04     
    10    -495.65024096   2.19e-07   7.52e-05     
    11    -495.65024117   2.13e-07   2.91e-05     
    12    -495.65024128   1.09e-07   1.55e-05     
    13    -495.65024127   1.21e-08   4.24e-06     
 ------------------------------------------------------------------------------
          -495.65024127                           CCSD T converged.

End of double precision
 SCF energy                 = -495.12076325
 MP2 energy                 = -495.63372481
 CCSD correlation energy     =   -0.52947802
 CCSD total energy           = -495.65024127

 CCSD  T1^2 = 0.0139  T2^2 = 0.2056  Leading amplitudes:

 Amplitude    Orbitals with energies
  0.0390       3 (A") A                  ->    4 (A") A                   
              -0.4292                          0.0032                     
  0.0390       3 (A") B                  ->    4 (A") B                   
              -0.4292                          0.0032                     
  0.0210       3 (A") A                  ->    10 (A") A                  
              -0.4292                          0.8765                     
  0.0210       3 (A") B                  ->    10 (A") B                  
              -0.4292                          0.8765                     

 Amplitude    Orbitals with energies
 -0.1385       3 (A") A      3 (A") B    ->    4 (A") A      4 (A") B     
              -0.4292       -0.4292            0.0032        0.0032       
  0.1385       3 (A") A      3 (A") B    ->    4 (A") B      4 (A") A     
              -0.4292       -0.4292            0.0032        0.0032       
  0.1385       3 (A") B      3 (A") A    ->    4 (A") A      4 (A") B     
              -0.4292       -0.4292            0.0032        0.0032       
 -0.1385       3 (A") B      3 (A") A    ->    4 (A") B      4 (A") A     
              -0.4292       -0.4292            0.0032        0.0032       

 Computing CCSD intemediates for later calculations in double precision
 Finished.

Running a double precision version
           CCSD Lambda amplitudes will be solved using DIIS.
           Start     Size      MaxIter   EConv     LConv     
           3         7         100       1.00e-07  1.00e-05  
 ------------------------------------------------------------------------------
            Enorm      Ldiff       Comment
 ------------------------------------------------------------------------------
     1     5.88e-02   4.01e-02     
     2     1.82e-02   8.19e-03     
     3     8.68e-03   1.94e-03     
     4     4.74e-03   1.57e-03     Switched to DIIS steps.
     5     1.50e-03   1.18e-03     
     6     7.65e-04   2.71e-04     
     7     2.45e-04   9.52e-05     
     8     1.11e-04   6.86e-06     
     9     3.54e-05   8.62e-06     
    10     1.45e-05   2.86e-06     
    11     6.42e-06   6.53e-07     
    12     2.55e-06   2.37e-07     
    13     1.36e-06   7.37e-08     
    14     5.78e-07   9.71e-10     
    15     2.56e-07   6.02e-09     
    16     1.34e-07   7.11e-09     
    17     5.70e-08   6.47e-09     
 ------------------------------------------------------------------------------
                                   CCSD Lambda converged.

 Computing density matrices in double precision...
           Orbital response amplitudes will be solved using DIIS.
           Start     Size      MaxIter   EConv     LConv     
           3         7         100       1.00e-06  1.00e-06  
 ------------------------------------------------------------------------------
            Enorm      Ldiff       Comment
 ------------------------------------------------------------------------------
     1     8.12e-02   2.48e-03     
     2     6.05e-02   6.74e-03     
     3     9.48e-02   2.44e-02     
     4     1.84e-02   3.19e-02     Switched to DIIS steps.
     5     3.99e-03   8.36e-03     
     6     1.06e-03   9.24e-04     
     7     3.81e-04   1.03e-04     
     8     9.37e-05   5.37e-05     
     9     2.54e-05   7.02e-06     
    10     5.45e-06   3.33e-06     
    11     9.72e-07   9.27e-07     
 ------------------------------------------------------------------------------
                                   Orbital response converged.

 Computing density matrices... Done.
 CCSD calculation:   CPU 44.47 s  wall 12.96 s

 Transferring MO TPDM to AO TPDM
 Transferring g2_o1o1o1o1
 Transferring g2_o1o1o1v1
 Transferring g2_o1o1v1v1
 Transferring g2_o1v1o1v1
 Transferring g2_o1v1v1v1
 Transferring g2_v1v1v1v1
 Adding separable TPDM
 Computing TPDM gradient
 --------------------------------------------------------
 2e gradient
  Atom          X               Y               Z
 --------------------------------------------------------
    1        -14.710110       10.015204       -0.000000  
    2         -2.584918       -2.946193       -0.000000  
    3          5.817989      -11.914805        0.000000  
    4         11.477039        4.845793       -0.000000  
 --------------------------------------------------------
 --------------------------------------------------------
 Final gradient
  Atom          X               Y               Z
 --------------------------------------------------------
    1        -14.710110       10.015204       -0.000000  
    2         -2.584918       -2.946193       -0.000000  
    3          5.817989      -11.914805        0.000000  
    4         11.477039        4.845793       -0.000000  
 --------------------------------------------------------
 Analytic gradient from two-electron contribution:   CPU 37.36 s  wall 11.00 s

 Total ccman2 time:   CPU 88.86 s  wall 25.99 s


 --------------------------------------------------------------
             Orbital Energies (a.u.) and Symmetries
 --------------------------------------------------------------

 Alpha MOs, Restricted
 -- Occupied --                  
-80.018 -26.319 -15.689  -7.561  -5.454  -5.452  -5.453  -1.621
  1 A'    2 A'    3 A'    4 A'    5 A'    6 A'    1 A"    7 A'                 
 -1.139  -0.815  -0.704  -0.635  -0.533  -0.437  -0.689  -0.429
  8 A'    9 A'   10 A'   11 A'   12 A'   13 A'    2 A"    3 A"                 
 -- Virtual --                   
  0.048   0.066   0.079   0.102   0.154   0.173   0.201   0.226
 14 A'   15 A'   16 A'   17 A'   18 A'   19 A'   20 A'   21 A'                 
  0.290   0.313   0.363   0.377   0.405   0.494   0.554   0.587
 22 A'   23 A'   24 A'   25 A'   26 A'   27 A'   28 A'   29 A'                 
  0.782   0.867   0.949   1.032   1.135   1.256   1.394   1.562
 30 A'   31 A'   32 A'   33 A'   34 A'   35 A'   36 A'   37 A'                 
  1.628   1.726   1.835   1.931   2.259   2.277   2.461   2.613
 38 A'   39 A'   40 A'   41 A'   42 A'   43 A'   44 A'   45 A'                 
  2.832   2.946   4.052   4.220   4.253   4.466   5.303   6.948
 46 A'   47 A'   48 A'   49 A'   50 A'   51 A'   52 A'   53 A'                 
  7.121   7.584  14.805  14.894  36.641  68.758 166.199   0.003
 54 A'   55 A'   56 A'   57 A'   58 A'   59 A'   60 A'    4 A"                 
  0.086   0.225   0.360   0.391   0.826   0.877   1.052   1.562
  5 A"    6 A"    7 A"    8 A"    9 A"   10 A"   11 A"   12 A"                 
  1.661   1.802   2.264   2.395   4.141   4.214   4.387   6.917
 13 A"   14 A"   15 A"   16 A"   17 A"   18 A"   19 A"   20 A"                 
 14.736
 21 A"                                                                         

 Beta MOs, Restricted
 -- Occupied --                  
-80.018 -26.319 -15.689  -7.561  -5.454  -5.452  -5.453  -1.621
  1 A'    2 A'    3 A'    4 A'    5 A'    6 A'    1 A"    7 A'                 
 -1.139  -0.815  -0.704  -0.635  -0.533  -0.437  -0.689  -0.429
  8 A'    9 A'   10 A'   11 A'   12 A'   13 A'    2 A"    3 A"                 
 -- Virtual --                   
  0.048   0.066   0.079   0.102   0.154   0.173   0.201   0.226
 14 A'   15 A'   16 A'   17 A'   18 A'   19 A'   20 A'   21 A'                 
  0.290   0.313   0.363   0.377   0.405   0.494   0.554   0.587
 22 A'   23 A'   24 A'   25 A'   26 A'   27 A'   28 A'   29 A'                 
  0.782   0.867   0.949   1.032   1.135   1.256   1.394   1.562
 30 A'   31 A'   32 A'   33 A'   34 A'   35 A'   36 A'   37 A'                 
  1.628   1.726   1.835   1.931   2.259   2.277   2.461   2.613
 38 A'   39 A'   40 A'   41 A'   42 A'   43 A'   44 A'   45 A'                 
  2.832   2.946   4.052   4.220   4.253   4.466   5.303   6.948
 46 A'   47 A'   48 A'   49 A'   50 A'   51 A'   52 A'   53 A'                 
  7.121   7.584  14.805  14.894  36.641  68.758 166.199   0.003
 54 A'   55 A'   56 A'   57 A'   58 A'   59 A'   60 A'    4 A"                 
  0.086   0.225   0.360   0.391   0.826   0.877   1.052   1.562
  5 A"    6 A"    7 A"    8 A"    9 A"   10 A"   11 A"   12 A"                 
  1.661   1.802   2.264   2.395   4.141   4.214   4.387   6.917
 13 A"   14 A"   15 A"   16 A"   17 A"   18 A"   19 A"   20 A"                 
 14.736
 21 A"                                                                         
 --------------------------------------------------------------

          Ground-State Mulliken Net Atomic Charges

     Atom                 Charge (a.u.)
  ----------------------------------------
      1 P                     0.347789
      2 H                    -0.054027
      3 N                    -0.228667
      4 F                    -0.065094
  ----------------------------------------
  Sum of atomic charges =    -0.000000

 -----------------------------------------------------------------
                    Cartesian Multipole Moments
 -----------------------------------------------------------------
    Charge (ESU x 10^10)
                 0.0000
    Dipole Moment (Debye)
         X       2.8328      Y      -0.5014      Z      -0.0000
       Tot       2.8768
    Quadrupole Moments (Debye-Ang)
        XX     -23.6771     XY       0.9607     YY     -26.0897
        XZ       0.0000     YZ      -0.0000     ZZ     -23.2922
    Octopole Moments (Debye-Ang^2)
       XXX      -3.9046    XXY       0.5042    XYY      -3.3587
       YYY      -3.0258    XXZ       0.0000    XYZ       0.0000
       YYZ      -0.0000    XZZ      -2.9010    YZZ      -0.7917
       ZZZ      -0.0000
    Hexadecapole Moments (Debye-Ang^3)
      XXXX    -179.5770   XXXY       3.7604   XXYY     -40.6115
      XYYY       6.5204   YYYY     -59.9479   XXXZ       0.0000
      XXYZ      -0.0000   XYYZ       0.0000   YYYZ      -0.0000
      XXZZ     -34.1177   XYZZ       1.1786   YYZZ     -14.2636
      XZZZ       0.0000   YZZZ      -0.0000   ZZZZ     -26.6994
 -----------------------------------------------------------------
 DrvMan completing analytic gradient of the correlated energy
 Correlated dipole moment
            1
    1   1.1144937
    2  -0.1972624
    3  -0.0000000
 Energy read as -495.650241268
 Full Analytical Gradient: (in a.u., or Hartree/Bohr)
             1             2             3             4
    1    0.00010084    0.00004163    0.00052732   -0.00066980
    2    0.00058906   -0.00048010    0.00057913   -0.00068809
    3    0.00000000   -0.00000000   -0.00000000    0.00000000
 Gradient time:  CPU 0.69 s  wall 0.66 s
 Geometry Optimization Parameters
   NAtoms,    NIC,     NZ,  NCons,   NDum,   NFix, NCnnct, MaxDiis
        4      14       4       0       0       0       0       0

 Cartesian Hessian Update
 Hessian Updated using BFGS Update


** GEOMETRY OPTIMIZATION IN DELOCALIZED INTERNAL COORDINATES **
   Searching for a Minimum

   Optimization Cycle:   3

                       Coordinates (Angstroms)
     ATOM                X               Y               Z
      1  P         0.9656734815   -0.2138609500    0.0000000000
      2  H         1.7393736567    0.9713800783    0.0000000000
      3  N        -0.4026027144    0.6497528924    0.0000000000
      4  F        -1.4896365199   -0.2450465679    0.0000000000
   Point Group: cs    Number of degrees of freedom:     5


   Energy is   -495.650241268

 Hessian Updated using BFGS Update

  5 Hessian modes will be used to form the next step
  Hessian Eigenvalues:
     0.176240    0.209257    0.222043    0.376858    0.527745

 Minimum Search - Taking Simple RFO Step
 Searching for Lamda that Minimizes Along All modes
 Value Taken    Lamda =  -0.00000811
 Step Taken.  Stepsize is  0.006377

                             Maximum     Tolerance    Cnvgd?
         Gradient           0.000917      0.000300      NO
         Displacement       0.004664      0.001200      NO
         Energy change     -0.000017      0.000001      NO


 New Cartesian Coordinates Obtained by Inverse Iteration

 Displacement from previous Coordinates is:  0.009868
 ----------------------------------------------------------------
             Standard Nuclear Orientation (Angstroms)
    I     Atom           X                Y                Z
 ----------------------------------------------------------------
    1      P       0.9670592023    -0.2159558488     0.0000000000
    2      H       1.7366876758     0.9729490750     0.0000000000
    3      N      -0.4014563212     0.6478017258     0.0000000000
    4      F      -1.4894826530    -0.2425694992     0.0000000000
 ----------------------------------------------------------------
 Molecular Point Group                 Cs    NOp =  2
 Largest Abelian Subgroup              Cs    NOp =  2
 Nuclear Repulsion Energy =    95.8256492437 hartrees
 There are       16 alpha and       16 beta electrons
 Applying Cartesian multipole field
    Component          Value
    ---------          -----
     (2,0,0)        1.00000E-11
     (0,2,0)        2.00000E-11
     (0,0,2)       -3.00000E-11
 Nucleus-field energy     =     0.0000000017 hartrees
 Requested basis set is 6-311++G(d,p)
 There are 30 shells and 81 basis functions
 A cutoff of  1.0D-14 yielded    454 shell pairs
 There are      3383 function pairs (      3646 Cartesian)
 Smallest overlap matrix eigenvalue = 1.69E-03
 Guess MOs from SCF MO coefficient file

 -----------------------------------------------------------------------
  General SCF calculation program by
  Eric Jon Sundstrom, Paul Horn, Yuezhi Mao, Dmitri Zuev, Alec White,
  David Stuck, Shaama M.S., Shane Yost, Joonho Lee, David Small,
  Daniel Levine, Susi Lehtola, Hugh Burton, Evgeny Epifanovsky
 -----------------------------------------------------------------------
 Hartree-Fock
 using 4 threads for integral computing
 -------------------------------------------------------
 OpenMP Integral computing Module                
 Release: version 2.0, May 2017, Q-Chem Inc. Pleasanton 
 -------------------------------------------------------
 A restricted SCF calculation will be
 performed using DIIS
 SCF converges when DIIS error is below 1.0e-08
 ---------------------------------------
  Cycle       Energy         DIIS error
 ---------------------------------------
    1    -495.1208013879      8.55e-05  
    2    -495.1208089826      2.34e-05  
    3    -495.1208100558      7.62e-06  
    4    -495.1208101711      5.22e-06  
    5    -495.1208102034      1.14e-06  
    6    -495.1208102066      4.16e-07  
    7    -495.1208102070      2.29e-07  
    8    -495.1208102071      9.79e-08  
    9    -495.1208102072      3.89e-08  
   10    -495.1208102072      8.32e-09  Convergence criterion met
 ---------------------------------------
 SCF time:   CPU 1.82s  wall 1.00s 
 SCF   energy in the final basis set =     -495.1208102072
 Total energy in the final basis set =     -495.1208102072


 ------------------------------------------------------------------------------

   CCMAN2: suite of methods based on coupled cluster
           and equation of motion theories.

   Components:
   * libvmm-1.3-trunk
     by Evgeny Epifanovsky, Ilya Kaliman.
   * libtensor-2.5-trunk
     by Evgeny Epifanovsky, Michael Wormit, Dmitry Zuev, Sam Manzer, 
        Ilya Kaliman.
   * libcc-2.5-trunk
     by Evgeny Epifanovsky, Arik Landau, Tomasz Kus, Kirill Khistyaev, 
        Dmitry Zuev, Prashant Manohar, Xintian Feng, Anna Krylov, 
        Matthew Goldey, Alec White, Thomas Jagau, Kaushik Nanda, 
        Anastasia Gunina, Alexander Kunitsa, Joonho Lee.

   CCMAN original authors:
   Anna I. Krylov, C. David Sherrill, Steven R. Gwaltney,
   Edward F. C. Byrd (2000)
   Sergey V. Levchenko, Lyudmila V. Slipchenko, Tao Wang,
   Ana-Maria C. Cristian (2003)
   Piotr A. Pieniazek, C. Melania Oana, Evgeny Epifanovsky (2007)
   Prashant Manohar (2009)

 ------------------------------------------------------------------------------


 Allocating and initializing 30808MB of RAM...
 Calculation will run on 4 cores.


 Alpha MOs, Restricted
 -- Occupied --                  
-80.018 -26.319 -15.689  -7.561  -5.453  -5.453  -5.452  -1.622
  1 A'    2 A'    3 A'    4 A'    5 A'    1 A"    6 A'    7 A'                 
 -1.139  -0.816  -0.704  -0.689  -0.636  -0.533  -0.437  -0.429
  8 A'    9 A'   10 A'    2 A"   11 A'   12 A'   13 A'    3 A"                 
 -- Virtual --                   
  0.003   0.048   0.066   0.079   0.086   0.102   0.154   0.173
  4 A"   14 A'   15 A'   16 A'    5 A"   17 A'   18 A'   19 A'                 
  0.201   0.225   0.226   0.291   0.313   0.360   0.363   0.377
 20 A'    6 A"   21 A'   22 A'   23 A'    7 A"   24 A'   25 A'                 
  0.391   0.405   0.494   0.554   0.587   0.782   0.826   0.868
  8 A"   26 A'   27 A'   28 A'   29 A'   30 A'    9 A"   31 A'                 
  0.877   0.950   1.032   1.052   1.135   1.255   1.394   1.562
 10 A"   32 A'   33 A'   11 A"   34 A'   35 A'   36 A'   12 A"                 
  1.562   1.627   1.661   1.727   1.803   1.835   1.932   2.260
 37 A'   38 A'   13 A"   39 A'   14 A"   40 A'   41 A'   42 A'                 
  2.263   2.276   2.394   2.460   2.614   2.832   2.946   4.054
 15 A"   43 A'   16 A"   44 A'   45 A'   46 A'   47 A'   48 A'                 
  4.140   4.213   4.219   4.252   4.389   4.467   5.307   6.916
 17 A"   18 A"   49 A'   50 A'   19 A"   51 A'   52 A'   20 A"                 
  6.947   7.124   7.584  14.736  14.804  14.894  36.641  68.757
 53 A'   54 A'   55 A'   21 A"   56 A'   57 A'   58 A'   59 A'                 
166.198
 60 A'                                                                         

 Beta MOs, Restricted
 -- Occupied --                  
-80.018 -26.319 -15.689  -7.561  -5.453  -5.453  -5.452  -1.622
  1 A'    2 A'    3 A'    4 A'    5 A'    1 A"    6 A'    7 A'                 
 -1.139  -0.816  -0.704  -0.689  -0.636  -0.533  -0.437  -0.429
  8 A'    9 A'   10 A'    2 A"   11 A'   12 A'   13 A'    3 A"                 
 -- Virtual --                   
  0.003   0.048   0.066   0.079   0.086   0.102   0.154   0.173
  4 A"   14 A'   15 A'   16 A'    5 A"   17 A'   18 A'   19 A'                 
  0.201   0.225   0.226   0.291   0.313   0.360   0.363   0.377
 20 A'    6 A"   21 A'   22 A'   23 A'    7 A"   24 A'   25 A'                 
  0.391   0.405   0.494   0.554   0.587   0.782   0.826   0.868
  8 A"   26 A'   27 A'   28 A'   29 A'   30 A'    9 A"   31 A'                 
  0.877   0.950   1.032   1.052   1.135   1.255   1.394   1.562
 10 A"   32 A'   33 A'   11 A"   34 A'   35 A'   36 A'   12 A"                 
  1.562   1.627   1.661   1.727   1.803   1.835   1.932   2.260
 37 A'   38 A'   13 A"   39 A'   14 A"   40 A'   41 A'   42 A'                 
  2.263   2.276   2.394   2.460   2.614   2.832   2.946   4.054
 15 A"   43 A'   16 A"   44 A'   45 A'   46 A'   47 A'   48 A'                 
  4.140   4.213   4.219   4.252   4.389   4.467   5.307   6.916
 17 A"   18 A"   49 A'   50 A'   19 A"   51 A'   52 A'   20 A"                 
  6.947   7.124   7.584  14.736  14.804  14.894  36.641  68.757
 53 A'   54 A'   55 A'   21 A"   56 A'   57 A'   58 A'   59 A'                 
166.198
 60 A'                                                                         

 Occupation and symmetry of molecular orbitals

 Point group: Cs (2 irreducible representations).

                           A'   A"    All 
 ------------------------------------------
 All molecular orbitals:
  - Alpha                  60   21    81  
  - Beta                   60   21    81  
 ------------------------------------------
 Alpha orbitals:
  - Frozen occupied        6    1     7   
  - Active occupied        7    2     9   
  - Active virtual         47   18    65  
  - Frozen virtual         0    0     0   
 ------------------------------------------
 Beta orbitals:
  - Frozen occupied        6    1     7   
  - Active occupied        7    2     9   
  - Active virtual         47   18    65  
  - Frozen virtual         0    0     0   
 ------------------------------------------

 Import integrals:   CPU 0.00 s  wall 0.00 s

 Import integrals:   CPU 4.06 s  wall 1.13 s

 MP2 amplitudes:   CPU 0.12 s  wall 0.11 s

Running a double precision version
           CCSD T amplitudes will be solved using DIIS.

           Start     Size      MaxIter   EConv     TConv     
           3         7         100       1.00e-07  1.00e-05  
 ------------------------------------------------------------------------------
           Energy (a.u.)   Ediff      Tdiff       Comment
 ------------------------------------------------------------------------------
          -495.63373594                           
     1    -495.62597774   7.76e-03   6.53e-01     
     2    -495.64759882   2.16e-02   9.47e-02     
     3    -495.64658269   1.02e-03   4.51e-02     
     4    -495.64916368   2.58e-03   1.62e-02     Switched to DIIS steps.
     5    -495.65015648   9.93e-04   1.34e-02     
     6    -495.65024800   9.15e-05   3.66e-03     
     7    -495.65024371   4.29e-06   1.46e-03     
     8    -495.65024291   8.03e-07   3.40e-04     
     9    -495.65024505   2.14e-06   2.37e-04     
    10    -495.65024483   2.19e-07   7.47e-05     
    11    -495.65024504   2.09e-07   2.89e-05     
    12    -495.65024514   1.07e-07   1.54e-05     
    13    -495.65024513   1.15e-08   4.19e-06     
 ------------------------------------------------------------------------------
          -495.65024513                           CCSD T converged.

End of double precision
 SCF energy                 = -495.12081021
 MP2 energy                 = -495.63373594
 CCSD correlation energy     =   -0.52943493
 CCSD total energy           = -495.65024513

 CCSD  T1^2 = 0.0138  T2^2 = 0.2056  Leading amplitudes:

 Amplitude    Orbitals with energies
 -0.0387       3 (A") A                  ->    4 (A") A                   
              -0.4288                          0.0033                     
 -0.0387       3 (A") B                  ->    4 (A") B                   
              -0.4288                          0.0033                     
 -0.0211       3 (A") A                  ->    10 (A") A                  
              -0.4288                          0.8766                     
 -0.0211       3 (A") B                  ->    10 (A") B                  
              -0.4288                          0.8766                     

 Amplitude    Orbitals with energies
 -0.1386       3 (A") A      3 (A") B    ->    4 (A") A      4 (A") B     
              -0.4288       -0.4288            0.0033        0.0033       
  0.1386       3 (A") A      3 (A") B    ->    4 (A") B      4 (A") A     
              -0.4288       -0.4288            0.0033        0.0033       
  0.1386       3 (A") B      3 (A") A    ->    4 (A") A      4 (A") B     
              -0.4288       -0.4288            0.0033        0.0033       
 -0.1386       3 (A") B      3 (A") A    ->    4 (A") B      4 (A") A     
              -0.4288       -0.4288            0.0033        0.0033       

 Computing CCSD intemediates for later calculations in double precision
 Finished.

Running a double precision version
           CCSD Lambda amplitudes will be solved using DIIS.
           Start     Size      MaxIter   EConv     LConv     
           3         7         100       1.00e-07  1.00e-05  
 ------------------------------------------------------------------------------
            Enorm      Ldiff       Comment
 ------------------------------------------------------------------------------
     1     5.88e-02   4.01e-02     
     2     1.81e-02   8.17e-03     
     3     8.66e-03   1.94e-03     
     4     4.73e-03   1.56e-03     Switched to DIIS steps.
     5     1.49e-03   1.18e-03     
     6     7.61e-04   2.69e-04     
     7     2.44e-04   9.43e-05     
     8     1.11e-04   6.52e-06     
     9     3.51e-05   8.68e-06     
    10     1.44e-05   2.87e-06     
    11     6.38e-06   6.60e-07     
    12     2.54e-06   2.39e-07     
    13     1.35e-06   7.22e-08     
    14     5.73e-07   1.72e-09     
    15     2.54e-07   6.05e-09     
    16     1.33e-07   7.11e-09     
    17     5.63e-08   6.34e-09     
 ------------------------------------------------------------------------------
                                   CCSD Lambda converged.

 Computing density matrices in double precision...
           Orbital response amplitudes will be solved using DIIS.
           Start     Size      MaxIter   EConv     LConv     
           3         7         100       1.00e-06  1.00e-06  
 ------------------------------------------------------------------------------
            Enorm      Ldiff       Comment
 ------------------------------------------------------------------------------
     1     8.11e-02   2.45e-03     
     2     6.03e-02   6.87e-03     
     3     9.42e-02   2.42e-02     
     4     1.84e-02   3.15e-02     Switched to DIIS steps.
     5     3.99e-03   8.37e-03     
     6     1.06e-03   9.23e-04     
     7     3.82e-04   1.03e-04     
     8     9.39e-05   5.40e-05     
     9     2.54e-05   7.05e-06     
    10     5.44e-06   3.33e-06     
    11     9.72e-07   9.27e-07     
 ------------------------------------------------------------------------------
                                   Orbital response converged.

 Computing density matrices... Done.
 CCSD calculation:   CPU 45.34 s  wall 13.31 s

 Transferring MO TPDM to AO TPDM
 Transferring g2_o1o1o1o1
 Transferring g2_o1o1o1v1
 Transferring g2_o1o1v1v1
 Transferring g2_o1v1o1v1
 Transferring g2_o1v1v1v1
 Transferring g2_v1v1v1v1
 Adding separable TPDM
 Computing TPDM gradient
 --------------------------------------------------------
 2e gradient
  Atom          X               Y               Z
 --------------------------------------------------------
    1        -14.713555       10.039827       -0.000000  
    2         -2.566051       -2.962663        0.000000  
    3          5.780011      -11.906557       -0.000000  
    4         11.499594        4.829393        0.000000  
 --------------------------------------------------------
 --------------------------------------------------------
 Final gradient
  Atom          X               Y               Z
 --------------------------------------------------------
    1        -14.713555       10.039827       -0.000000  
    2         -2.566051       -2.962663        0.000000  
    3          5.780011      -11.906557       -0.000000  
    4         11.499594        4.829393        0.000000  
 --------------------------------------------------------
 Analytic gradient from two-electron contribution:   CPU 37.11 s  wall 10.86 s

 Total ccman2 time:   CPU 91.59 s  wall 26.98 s


 --------------------------------------------------------------
             Orbital Energies (a.u.) and Symmetries
 --------------------------------------------------------------

 Alpha MOs, Restricted
 -- Occupied --                  
-80.018 -26.319 -15.689  -7.561  -5.453  -5.452  -5.453  -1.622
  1 A'    2 A'    3 A'    4 A'    5 A'    6 A'    1 A"    7 A'                 
 -1.139  -0.816  -0.704  -0.636  -0.533  -0.437  -0.689  -0.429
  8 A'    9 A'   10 A'   11 A'   12 A'   13 A'    2 A"    3 A"                 
 -- Virtual --                   
  0.048   0.066   0.079   0.102   0.154   0.173   0.201   0.226
 14 A'   15 A'   16 A'   17 A'   18 A'   19 A'   20 A'   21 A'                 
  0.291   0.313   0.363   0.377   0.405   0.494   0.554   0.587
 22 A'   23 A'   24 A'   25 A'   26 A'   27 A'   28 A'   29 A'                 
  0.782   0.868   0.950   1.032   1.135   1.255   1.394   1.562
 30 A'   31 A'   32 A'   33 A'   34 A'   35 A'   36 A'   37 A'                 
  1.627   1.727   1.835   1.932   2.260   2.276   2.460   2.614
 38 A'   39 A'   40 A'   41 A'   42 A'   43 A'   44 A'   45 A'                 
  2.832   2.946   4.054   4.219   4.252   4.467   5.307   6.947
 46 A'   47 A'   48 A'   49 A'   50 A'   51 A'   52 A'   53 A'                 
  7.124   7.584  14.804  14.894  36.641  68.757 166.198   0.003
 54 A'   55 A'   56 A'   57 A'   58 A'   59 A'   60 A'    4 A"                 
  0.086   0.225   0.360   0.391   0.826   0.877   1.052   1.562
  5 A"    6 A"    7 A"    8 A"    9 A"   10 A"   11 A"   12 A"                 
  1.661   1.803   2.263   2.394   4.140   4.213   4.389   6.916
 13 A"   14 A"   15 A"   16 A"   17 A"   18 A"   19 A"   20 A"                 
 14.736
 21 A"                                                                         

 Beta MOs, Restricted
 -- Occupied --                  
-80.018 -26.319 -15.689  -7.561  -5.453  -5.452  -5.453  -1.622
  1 A'    2 A'    3 A'    4 A'    5 A'    6 A'    1 A"    7 A'                 
 -1.139  -0.816  -0.704  -0.636  -0.533  -0.437  -0.689  -0.429
  8 A'    9 A'   10 A'   11 A'   12 A'   13 A'    2 A"    3 A"                 
 -- Virtual --                   
  0.048   0.066   0.079   0.102   0.154   0.173   0.201   0.226
 14 A'   15 A'   16 A'   17 A'   18 A'   19 A'   20 A'   21 A'                 
  0.291   0.313   0.363   0.377   0.405   0.494   0.554   0.587
 22 A'   23 A'   24 A'   25 A'   26 A'   27 A'   28 A'   29 A'                 
  0.782   0.868   0.950   1.032   1.135   1.255   1.394   1.562
 30 A'   31 A'   32 A'   33 A'   34 A'   35 A'   36 A'   37 A'                 
  1.627   1.727   1.835   1.932   2.260   2.276   2.460   2.614
 38 A'   39 A'   40 A'   41 A'   42 A'   43 A'   44 A'   45 A'                 
  2.832   2.946   4.054   4.219   4.252   4.467   5.307   6.947
 46 A'   47 A'   48 A'   49 A'   50 A'   51 A'   52 A'   53 A'                 
  7.124   7.584  14.804  14.894  36.641  68.757 166.198   0.003
 54 A'   55 A'   56 A'   57 A'   58 A'   59 A'   60 A'    4 A"                 
  0.086   0.225   0.360   0.391   0.826   0.877   1.052   1.562
  5 A"    6 A"    7 A"    8 A"    9 A"   10 A"   11 A"   12 A"                 
  1.661   1.803   2.263   2.394   4.140   4.213   4.389   6.916
 13 A"   14 A"   15 A"   16 A"   17 A"   18 A"   19 A"   20 A"                 
 14.736
 21 A"                                                                         
 --------------------------------------------------------------

          Ground-State Mulliken Net Atomic Charges

     Atom                 Charge (a.u.)
  ----------------------------------------
      1 P                     0.346871
      2 H                    -0.053875
      3 N                    -0.228944
      4 F                    -0.064051
  ----------------------------------------
  Sum of atomic charges =     0.000000

 -----------------------------------------------------------------
                    Cartesian Multipole Moments
 -----------------------------------------------------------------
    Charge (ESU x 10^10)
                -0.0000
    Dipole Moment (Debye)
         X       2.8213      Y      -0.5104      Z      -0.0000
       Tot       2.8671
    Quadrupole Moments (Debye-Ang)
        XX     -23.6722     XY       0.9566     YY     -26.0859
        XZ      -0.0000     YZ       0.0000     ZZ     -23.2954
    Octopole Moments (Debye-Ang^2)
       XXX      -4.0131    XXY       0.5221    XYY      -3.3933
       YYY      -2.9583    XXZ      -0.0000    XYZ       0.0000
       YYZ      -0.0000    XZZ      -2.9363    YZZ      -0.7725
       ZZZ      -0.0000
    Hexadecapole Moments (Debye-Ang^3)
      XXXX    -179.6789   XXXY       3.8656   XXYY     -40.6215
      XYYY       6.6302   YYYY     -59.9129   XXXZ      -0.0000
      XXYZ       0.0000   XYYZ      -0.0000   YYYZ       0.0000
      XXZZ     -34.1389   XYZZ       1.2141   YYZZ     -14.2602
      XZZZ      -0.0000   YZZZ       0.0000   ZZZZ     -26.7142
 -----------------------------------------------------------------
 DrvMan completing analytic gradient of the correlated energy
 Correlated dipole moment
            1
    1   1.1099777
    2  -0.2008030
    3  -0.0000000
 Energy read as -495.650245133
 Full Analytical Gradient: (in a.u., or Hartree/Bohr)
             1             2             3             4
    1    0.00011547   -0.00002347   -0.00004862   -0.00004338
    2   -0.00008139    0.00001647    0.00007173   -0.00000680
    3    0.00000000    0.00000000   -0.00000000    0.00000000
 Gradient time:  CPU 0.69 s  wall 0.66 s
 Geometry Optimization Parameters
   NAtoms,    NIC,     NZ,  NCons,   NDum,   NFix, NCnnct, MaxDiis
        4      14       4       0       0       0       0       0

 Cartesian Hessian Update
 Hessian Updated using BFGS Update


** GEOMETRY OPTIMIZATION IN DELOCALIZED INTERNAL COORDINATES **
   Searching for a Minimum

   Optimization Cycle:   4

                       Coordinates (Angstroms)
     ATOM                X               Y               Z
      1  P         0.9670592023   -0.2159558488    0.0000000000
      2  H         1.7366876758    0.9729490750    0.0000000000
      3  N        -0.4014563212    0.6478017258    0.0000000000
      4  F        -1.4894826530   -0.2425694992    0.0000000000
   Point Group: cs    Number of degrees of freedom:     5


   Energy is   -495.650245133

 Hessian Updated using BFGS Update

  5 Hessian modes will be used to form the next step
  Hessian Eigenvalues:
     0.186806    0.212544    0.220410    0.377075    0.516560

 Minimum Search - Taking Simple RFO Step
 Searching for Lamda that Minimizes Along All modes
 Value Taken    Lamda =   0.00000000
 Step Taken.  Stepsize is  0.000530

                             Maximum     Tolerance    Cnvgd?
         Gradient           0.000080      0.000300     YES
         Displacement       0.000404      0.001200     YES
         Energy change     -0.000004      0.000001      NO


                       Distance Matrix (Angstroms)
             P (  1)   H (  2)   N (  3)
   H (  2)  1.416271
   N (  3)  1.618305  2.162725
   F (  4)  2.456686  3.447559  1.405903

 Final energy is   -495.65024513330627     


 ******************************
 **  OPTIMIZATION CONVERGED  **
 ******************************

                       Coordinates (Angstroms)
     ATOM                X               Y               Z
      1  P         0.9670592023   -0.2159558488    0.0000000000
      2  H         1.7366876758    0.9729490750    0.0000000000
      3  N        -0.4014563212    0.6478017258    0.0000000000
      4  F        -1.4894826530   -0.2425694992    0.0000000000

Z-matrix Print:
$molecule
0 1
P 
H  1 1.416271
N  1 1.618305 2 90.658050
F  3 1.405903 1 108.446657 2 -180.000000 0
$end


 --------------------------------------------------------------
             Orbital Energies (a.u.) and Symmetries
 --------------------------------------------------------------

 Alpha MOs, Restricted
 -- Occupied --                  
-80.018 -26.319 -15.689  -7.561  -5.453  -5.452  -5.453  -1.622
  1 A'    2 A'    3 A'    4 A'    5 A'    6 A'    1 A"    7 A'                 
 -1.139  -0.816  -0.704  -0.636  -0.533  -0.437  -0.689  -0.429
  8 A'    9 A'   10 A'   11 A'   12 A'   13 A'    2 A"    3 A"                 
 -- Virtual --                   
  0.048   0.066   0.079   0.102   0.154   0.173   0.201   0.226
 14 A'   15 A'   16 A'   17 A'   18 A'   19 A'   20 A'   21 A'                 
  0.291   0.313   0.363   0.377   0.405   0.494   0.554   0.587
 22 A'   23 A'   24 A'   25 A'   26 A'   27 A'   28 A'   29 A'                 
  0.782   0.868   0.950   1.032   1.135   1.255   1.394   1.562
 30 A'   31 A'   32 A'   33 A'   34 A'   35 A'   36 A'   37 A'                 
  1.627   1.727   1.835   1.932   2.260   2.276   2.460   2.614
 38 A'   39 A'   40 A'   41 A'   42 A'   43 A'   44 A'   45 A'                 
  2.832   2.946   4.054   4.219   4.252   4.467   5.307   6.947
 46 A'   47 A'   48 A'   49 A'   50 A'   51 A'   52 A'   53 A'                 
  7.124   7.584  14.804  14.894  36.641  68.757 166.198   0.003
 54 A'   55 A'   56 A'   57 A'   58 A'   59 A'   60 A'    4 A"                 
  0.086   0.225   0.360   0.391   0.826   0.877   1.052   1.562
  5 A"    6 A"    7 A"    8 A"    9 A"   10 A"   11 A"   12 A"                 
  1.661   1.803   2.263   2.394   4.140   4.213   4.389   6.916
 13 A"   14 A"   15 A"   16 A"   17 A"   18 A"   19 A"   20 A"                 
 14.736
 21 A"                                                                         

 Beta MOs, Restricted
 -- Occupied --                  
-80.018 -26.319 -15.689  -7.561  -5.453  -5.452  -5.453  -1.622
  1 A'    2 A'    3 A'    4 A'    5 A'    6 A'    1 A"    7 A'                 
 -1.139  -0.816  -0.704  -0.636  -0.533  -0.437  -0.689  -0.429
  8 A'    9 A'   10 A'   11 A'   12 A'   13 A'    2 A"    3 A"                 
 -- Virtual --                   
  0.048   0.066   0.079   0.102   0.154   0.173   0.201   0.226
 14 A'   15 A'   16 A'   17 A'   18 A'   19 A'   20 A'   21 A'                 
  0.291   0.313   0.363   0.377   0.405   0.494   0.554   0.587
 22 A'   23 A'   24 A'   25 A'   26 A'   27 A'   28 A'   29 A'                 
  0.782   0.868   0.950   1.032   1.135   1.255   1.394   1.562
 30 A'   31 A'   32 A'   33 A'   34 A'   35 A'   36 A'   37 A'                 
  1.627   1.727   1.835   1.932   2.260   2.276   2.460   2.614
 38 A'   39 A'   40 A'   41 A'   42 A'   43 A'   44 A'   45 A'                 
  2.832   2.946   4.054   4.219   4.252   4.467   5.307   6.947
 46 A'   47 A'   48 A'   49 A'   50 A'   51 A'   52 A'   53 A'                 
  7.124   7.584  14.804  14.894  36.641  68.757 166.198   0.003
 54 A'   55 A'   56 A'   57 A'   58 A'   59 A'   60 A'    4 A"                 
  0.086   0.225   0.360   0.391   0.826   0.877   1.052   1.562
  5 A"    6 A"    7 A"    8 A"    9 A"   10 A"   11 A"   12 A"                 
  1.661   1.803   2.263   2.394   4.140   4.213   4.389   6.916
 13 A"   14 A"   15 A"   16 A"   17 A"   18 A"   19 A"   20 A"                 
 14.736
 21 A"                                                                         
 --------------------------------------------------------------

          Ground-State Mulliken Net Atomic Charges

     Atom                 Charge (a.u.)
  ----------------------------------------
      1 P                     0.346871
      2 H                    -0.053875
      3 N                    -0.228944
      4 F                    -0.064051
  ----------------------------------------
  Sum of atomic charges =     0.000000

 -----------------------------------------------------------------
                    Cartesian Multipole Moments
 -----------------------------------------------------------------
    Charge (ESU x 10^10)
                -0.0000
    Dipole Moment (Debye)
         X       2.8213      Y      -0.5104      Z      -0.0000
       Tot       2.8671
    Quadrupole Moments (Debye-Ang)
        XX     -23.6722     XY       0.9566     YY     -26.0859
        XZ      -0.0000     YZ       0.0000     ZZ     -23.2954
    Octopole Moments (Debye-Ang^2)
       XXX      -4.0131    XXY       0.5221    XYY      -3.3933
       YYY      -2.9583    XXZ      -0.0000    XYZ       0.0000
       YYZ      -0.0000    XZZ      -2.9363    YZZ      -0.7725
       ZZZ      -0.0000
    Hexadecapole Moments (Debye-Ang^3)
      XXXX    -179.6789   XXXY       3.8656   XXYY     -40.6215
      XYYY       6.6302   YYYY     -59.9129   XXXZ      -0.0000
      XXYZ       0.0000   XYYZ      -0.0000   YYYZ       0.0000
      XXZZ     -34.1389   XYZZ       1.2141   YYZZ     -14.2602
      XZZZ      -0.0000   YZZZ       0.0000   ZZZZ     -26.7142
 -----------------------------------------------------------------
Archival summary:
1\1\garfield\OPT\ProcedureUnspecified\BasisUnspecified\1111\taweetha\ThuNov2903:12:322018ThuNov2903:12:322018\0\\#,OPT,ProcedureUnspecified,BasisUnspecified,\\0,1\P\H,1,1.41627\N,1,1.61831,2,90.658\F,3,1.4059,1,108.447,2,-180,0\\HF=-495.12081\\@

 Total job time:  140.60s(wall), 400.35s(cpu) 
 Thu Nov 29 03:12:32 2018

        *************************************************************
        *                                                           *
        *  Thank you very much for using Q-Chem.  Have a nice day.  *
        *                                                           *
        *************************************************************
