# Supplementary material for: Geometric and energetic data from ab initio calculations of haloethene, haloimine, halomethylenephosphine, haloiminophosphine, halodiazene, halodiphosphene and halocyclopropane
Source: Data Brief. 2019 Nov 2;27:104738. doi: 10.1016/j.dib.2019.104738 (PMC6861602; doi:10.1016/j.dib.2019.104738)
Supplement: Multimedia component 7 [file mmc7.zip › NP/CCSD/FENPEI.out]

Q-Chem Developer Version!
                  Welcome to Q-Chem
     A Quantum Leap Into The Future Of Chemistry


 Q-Chem 5.1, Q-Chem, Inc., Pleasanton, CA (2018)

 Yihan Shao,  Zhengting Gan,  E. Epifanovsky,  A. T. B. Gilbert,  M. Wormit,  
 J. Kussmann,  A. W. Lange,  A. Behn,  Jia Deng,  Xintian Feng,  D. Ghosh,  
 M. Goldey,  P. R. Horn,  L. D. Jacobson,  I. Kaliman,  T. Kus,  A. Landau,  
 Jie Liu,  E. I. Proynov,  R. M. Richard,  R. P. Steele,  E. J. Sundstrom,  
 H. L. Woodcock III,  P. M. Zimmerman,  D. Zuev,  B. Albrecht,  E. Alguire,  
 S. A. Baeppler,  D. Barton,  Z. Benda,  Y. A. Bernard,  E. J. Berquist,  
 K. B. Bravaya,  H. Burton,  D. Casanova,  Chun-Min Chang,  Yunqing Chen,  
 A. Chien,  K. D. Closser,  M. P. Coons,  S. Coriani,  S. Dasgupta,  
 A. L. Dempwolff,  M. Diedenhofen,  Hainam Do,  R. G. Edgar,  Po-Tung Fang,  
 S. Faraji,  S. Fatehi,  Qingguo Feng,  K. D. Fenk,  J. Fosso-Tande,  
 Qinghui Ge,  A. Ghysels,  G. Gidofalvi,  J. Gomes,  J. Gonthier,  A. Gunina,  
 D. Hait,  M. W. D. Hanson-Heine,  P. H. P. Harbach,  A. W. Hauser,  
 J. E. Herr,  E. G. Hohenstein,  Z. C. Holden,  Kerwin Hui,  B. C. Huynh,  
 T.-C. Jagau,  Hyunjun Ji,  B. Kaduk,  K. Khistyaev,  Jaehoon Kim,  
 P. Klunzinger,  K. Koh,  D. Kosenkov,  L. Koulias,  T. Kowalczyk,  
 C. M. Krauter,  A. Kunitsa,  Ka Un Lao,  A. Laurent,  K. V. Lawler,  
 Joonho Lee,  D. Lefrancois,  S. Lehtola,  D. S. Levine,  Yi-Pei Li,  
 You-Sheng Lin,  Fenglai Liu,  E. Livshits,  A. Luenser,  P. Manohar,  
 E. Mansoor,  S. F. Manzer,  Shan-Ping Mao,  Yuezhi Mao,  N. Mardirossian,  
 A. V. Marenich,  T. Markovich,  L. A. Martinez-Martinez,  S. A. Maurer,  
 N. J. Mayhall,  S. C. McKenzie,  J.-M. Mewes,  A. F. Morrison,  
 J. W. Mullinax,  K. Nanda,  T. S. Nguyen-Beck,  R. Olivares-Amaya,  
 J. A. Parkhill,  T. M. Perrine,  F. Plasser,  P. Pokhilko,  S. Prager,  
 A. Prociuk,  E. Ramos,  D. R. Rehn,  F. Rob,  M. Schneider,  N. Sergueev,  
 S. M. Sharada,  S. Sharma,  D. W. Small,  T. Stauch,  T. Stein,  
 Yu-Chuan Su,  A. J. W. Thom,  A. Tkatchenko,  T. Tsuchimochi,  N. M. Tubman,  
 L. Vogt,  M. L. Vidal,  O. Vydrov,  M. A. Watson,  J. Wenzel,  
 M. de Wergifosse,  T. A. Wesolowski,  A. White,  J. Witte,  A. Yamada,  
 Jun Yang,  K. Yao,  S. Yeganeh,  S. R. Yost,  Zhi-Qiang You,  A. Zech,  
 Igor Ying Zhang,  Xing Zhang,  Yan Zhao,  Ying Zhu,  B. R. Brooks,  
 G. K. L. Chan,  C. J. Cramer,  M. S. Gordon,  W. J. Hehre,  A. Klamt,  
 M. W. Schmidt,  C. D. Sherrill,  D. G. Truhlar,  A. Aspuru-Guzik,  R. Baer,  
 A. T. Bell,  N. A. Besley,  Jeng-Da Chai,  A. E. DePrince, III,  
 R. A. DiStasio Jr.,  A. Dreuw,  B. D. Dunietz,  T. R. Furlani,  
 Chao-Ping Hsu,  Yousung Jung,  Jing Kong,  D. S. Lambrecht,  WanZhen Liang,  
 C. Ochsenfeld,  V. A. Rassolov,  L. V. Slipchenko,  J. E. Subotnik,  
 T. Van Voorhis,  J. M. Herbert,  A. I. Krylov,  P. M. W. Gill,  M. Head-Gordon

 Contributors to earlier versions of Q-Chem not listed above: 
 R. D. Adamson,  B. Austin,  J. Baker,  G. J. O. Beran,  K. Brandhorst,  
 S. T. Brown,  E. F. C. Byrd,  A. K. Chakraborty,  C.-L. Cheng,  
 Siu Hung Chien,  D. M. Chipman,  D. L. Crittenden,  H. Dachsel,  
 R. J. Doerksen,  A. D. Dutoi,  L. Fusti-Molnar,  W. A. Goddard III,  
 A. Golubeva-Zadorozhnaya,  S. R. Gwaltney,  G. Hawkins,  A. Heyden,  
 S. Hirata,  G. Kedziora,  F. J. Keil,  C. Kelley,  Jihan Kim,  R. A. King,  
 R. Z. Khaliullin,  P. P. Korambath,  W. Kurlancheek,  A. M. Lee,  M. S. Lee,  
 S. V. Levchenko,  Ching Yeh Lin,  D. Liotard,  R. C. Lochan,  I. Lotan,  
 P. E. Maslen,  N. Nair,  D. P. O'Neill,  D. Neuhauser,  E. Neuscamman,  
 C. M. Oana,  R. Olson,  B. Peters,  R. Peverati,  P. A. Pieniazek,  
 Y. M. Rhee,  J. Ritchie,  M. A. Rohrdanz,  E. Rosta,  N. J. Russ,  
 H. F. Schaefer III,  N. E. Schultz,  N. Shenvi,  A. C. Simmonett,  A. Sodt,  
 D. Stuck,  K. S. Thanthiriwatte,  V. Vanovschi,  Tao Wang,  A. Warshel,  
 C. F. Williams,  Q. Wu,  X. Xu,  W. Zhang

 Please cite Q-Chem as follows:
 Y. Shao et al., Mol. Phys. 113, 184-215 (2015)
 DOI: 10.1080/00268976.2014.952696

 Q-Chem 5.1.2 for Intel X86 EM64T Linux

 Parts of Q-Chem use Armadillo 8.300.2 (Tropical Shenanigans).
 http://arma.sourceforge.net/

 Q-Chem begins on Thu Nov 29 03:14:52 2018  

Host: 
0

     Scratch files written to /scratch/taweetham/qchem8297//
Input Ideriv = 1
Curr. Ideriv = -1
Max.  Ideriv = 1

Checking the input file for inconsistencies... 	...done.

--------------------------------------------------------------
User input:
--------------------------------------------------------------
F=I_E.out
$molecule
0 1
I 
P  1 2.468803
N  2 1.615170 1 97.225659
F  3 1.430638 2 106.334892 1 -180.000000 0
$end

$rem
   JOB_TYPE	OPTIMIZATION
   BASIS	6-311++G**
   METHOD	ccsd
   MEM_TOTAL	31000
   N_FROZEN_CORE      FC
$end


--------------------------------------------------------------
 ----------------------------------------------------------------
             Standard Nuclear Orientation (Angstroms)
    I     Atom           X                Y                Z
 ----------------------------------------------------------------
    1      I       1.1464428059    -0.0821979097    -0.0000000000
    2      P      -1.1620889457     0.7928274641     0.0000000000
    3      N      -1.9199760231    -0.6334899293    -0.0000000000
    4      F      -3.3211447073    -0.3446103604    -0.0000000000
 ----------------------------------------------------------------
 Molecular Point Group                 Cs    NOp =  2
 Largest Abelian Subgroup              Cs    NOp =  2
 Nuclear Repulsion Energy =   376.7993629954 hartrees
 There are       42 alpha and       42 beta electrons
 Requested basis set is 6-311++G(d,p)
 There are 49 shells and 136 basis functions
 Total memory of 31000MB is distributed as follows: 
   QALLOC including MEM_STATIC uses 192MB
   MEM_STATIC is set to 192MB
   CCMAN JOB total memory use is  30808MB
 Warning: actual memory use might exceed 31000MB

 Total QAlloc Memory Limit    192 MB
 Mega-Array Size       188 MB
 MEM_STATIC part       192 MB
 A cutoff of  1.0D-14 yielded   1041 shell pairs
 There are      8377 function pairs (      9401 Cartesian)

 -------------------------------------------------------
 OpenMP Integral Computing Module                       
 Release: version 1.0, May 2013, Q-Chem Inc. Pittsburgh 
 -------------------------------------------------------
 Integral Job Info:
 Integral job number is                      11
 Integral operator is                         1
 short-range coefficients                     0
 long-range coefficients              100000000
 Omega coefficients                           0
 if combine SR and LR in K                    0
 Integral screening is                        0
 Integral computing path is                   2
 max size of driver memory is            800000
 size of driver memory is                593474
 size of scratch memory is             11861008
 max col of scratch BK array               1296
 max len of scratch array in speh3          155
 max len of scratch index in speh4           18
 max int batch size is                      520
 min int batch size is                       52
 fixed nKL is                                52
 max L of basis functions is                  2
 order of int derivative is                   0
 number of shells is                         49
 number of basis is                         144
 number of cartesian basis is               144
 number of contracted shell pairs          1041
 number of primitive shell pairs           2380
 maxK2 (contraction) of shell pair           36
 max number of K2 of shell pair               1
 max number of CS2 of shell pair            131
 max number of PS2 of shell pair            132
 mem total for path MDJ                  520668
 -------------------------------------------------------
 Smallest overlap matrix eigenvalue = 2.35E-03

 Scale SEOQF with 1.000000e-01/1.000000e-01/1.000000e-01

 Standard Electronic Orientation quadrupole field applied
 Nucleus-field energy     =     0.0000000087 hartrees
 Guess from superposition of atomic densities
 Warning:  Energy on first SCF cycle will be non-variational
 SAD guess density has 84.000000 electrons

 -----------------------------------------------------------------------
  General SCF calculation program by
  Eric Jon Sundstrom, Paul Horn, Yuezhi Mao, Dmitri Zuev, Alec White,
  David Stuck, Shaama M.S., Shane Yost, Joonho Lee, David Small,
  Daniel Levine, Susi Lehtola, Hugh Burton, Evgeny Epifanovsky
 -----------------------------------------------------------------------
 Hartree-Fock
 using 4 threads for integral computing
 -------------------------------------------------------
 OpenMP Integral computing Module                
 Release: version 2.0, May 2017, Q-Chem Inc. Pleasanton 
 -------------------------------------------------------
 A restricted SCF calculation will be
 performed using DIIS
 SCF converges when DIIS error is below 1.0e-08
 ---------------------------------------
  Cycle       Energy         DIIS error
 ---------------------------------------
    1   -7411.5438596615      3.82e-02  
    2   -7411.3051768311      5.27e-03  
    3   -7411.3575832869      3.12e-03  
    4   -7411.3748467386      6.80e-04  
    5   -7411.3761972872      2.91e-04  
    6   -7411.3765483990      1.16e-04  
    7   -7411.3766288409      4.95e-05  
    8   -7411.3766510609      2.97e-05  
    9   -7411.3766568365      9.37e-06  
   10   -7411.3766576567      4.45e-06  
   11   -7411.3766577882      1.78e-06  
   12   -7411.3766578232      6.19e-07  
   13   -7411.3766578275      1.41e-07  
   14   -7411.3766578276      4.86e-08  
   15   -7411.3766578277      1.81e-08  
   16   -7411.3766578276      5.17e-09  Convergence criterion met
 ---------------------------------------
 SCF time:   CPU 10.40s  wall 3.00s 
 SCF   energy in the final basis set =    -7411.3766578276
 Total energy in the final basis set =    -7411.3766578276


 ------------------------------------------------------------------------------

   CCMAN2: suite of methods based on coupled cluster
           and equation of motion theories.

   Components:
   * libvmm-1.3-trunk
     by Evgeny Epifanovsky, Ilya Kaliman.
   * libtensor-2.5-trunk
     by Evgeny Epifanovsky, Michael Wormit, Dmitry Zuev, Sam Manzer, 
        Ilya Kaliman.
   * libcc-2.5-trunk
     by Evgeny Epifanovsky, Arik Landau, Tomasz Kus, Kirill Khistyaev, 
        Dmitry Zuev, Prashant Manohar, Xintian Feng, Anna Krylov, 
        Matthew Goldey, Alec White, Thomas Jagau, Kaushik Nanda, 
        Anastasia Gunina, Alexander Kunitsa, Joonho Lee.

   CCMAN original authors:
   Anna I. Krylov, C. David Sherrill, Steven R. Gwaltney,
   Edward F. C. Byrd (2000)
   Sergey V. Levchenko, Lyudmila V. Slipchenko, Tao Wang,
   Ana-Maria C. Cristian (2003)
   Piotr A. Pieniazek, C. Melania Oana, Evgeny Epifanovsky (2007)
   Prashant Manohar (2009)

 ------------------------------------------------------------------------------


 Allocating and initializing 30808MB of RAM...
 Calculation will run on 4 cores.


 Alpha MOs, Restricted
 -- Occupied --                  
******* -180.89 -169.70 -169.70 -169.70  -80.07  -37.95  -33.13
  1 A'    2 A'    3 A'    1 A"    4 A'    5 A'    6 A'    7 A'                 
-33.130 -33.130 -26.332 -24.318 -24.317 -24.316 -24.313 -24.313
  2 A"    8 A'    9 A'   10 A'    3 A"   11 A'    4 A"   12 A'                 
-15.701  -7.607  -7.263  -5.499  -5.498  -5.498  -5.496  -5.485
 13 A'   14 A'   15 A'   16 A'   17 A'    5 A"   18 A'    6 A"                 
 -5.485  -2.419  -2.414  -2.414  -2.402  -2.402  -1.625  -1.160
 19 A'   20 A'    7 A"   21 A'    8 A"   22 A'   23 A'   24 A'                 
 -0.897  -0.780  -0.698  -0.694  -0.638  -0.517  -0.471  -0.436
 25 A'   26 A'    9 A"   27 A'   28 A'   29 A'   10 A"   30 A'                 
 -0.399  -0.391
 31 A'   11 A"                                                                 
 -- Virtual --                   
 -0.011   0.025   0.062   0.080   0.082   0.089   0.150   0.182
 12 A"   32 A'   33 A'   34 A'   13 A"   35 A'   36 A'   37 A'                 
  0.202   0.215   0.251   0.284   0.307   0.310   0.335   0.359
 38 A'   14 A"   39 A'   40 A'   41 A'   15 A"   42 A'   43 A'                 
  0.360   0.376   0.388   0.401   0.475   0.524   0.540   0.565
 16 A"   44 A'   17 A"   45 A'   46 A'   47 A'   18 A"   48 A'                 
  0.576   0.597   0.633   0.702   0.773   0.851   0.904   0.918
 19 A"   49 A'   50 A'   51 A'   52 A'   20 A"   21 A"   53 A'                 
  0.948   1.038   1.084   1.107   1.248   1.384   1.526   1.552
 54 A'   22 A"   55 A'   56 A'   57 A'   58 A'   23 A"   59 A'                 
  1.561   1.576   1.618   1.649   1.753   1.837   1.915   2.252
 24 A"   60 A'   61 A'   62 A'   25 A"   63 A'   64 A'   65 A'                 
  2.255   2.379   2.390   2.583   2.860   4.005   4.138   4.203
 26 A"   27 A"   66 A'   67 A'   68 A'   69 A'   28 A"   29 A"                 
  4.209   4.237   4.352   4.429   4.468   4.474   4.480   4.538
 70 A'   71 A'   30 A"   72 A'   31 A"   73 A'   32 A"   74 A'                 
  4.627   4.759   5.240   6.515   6.533   6.558   6.909   6.943
 75 A'   76 A'   77 A'   33 A"   78 A'   79 A'   34 A"   80 A'                 
  7.083   7.469  14.691  14.787  14.851  28.856  29.513  29.527
 81 A'   82 A'   35 A"   83 A'   84 A'   85 A'   36 A"   86 A'                 
 29.547  29.861  29.863  29.865  29.885  29.950  36.627  68.747
 87 A'   37 A"   88 A'   38 A"   89 A'   90 A'   91 A'   92 A'                 
130.573 130.584 130.606 154.254 166.0761912.172
 39 A"   93 A'   94 A'   95 A'   96 A'   97 A'                                 

 Beta MOs, Restricted
 -- Occupied --                  
******* -180.89 -169.70 -169.70 -169.70  -80.07  -37.95  -33.13
  1 A'    2 A'    3 A'    1 A"    4 A'    5 A'    6 A'    7 A'                 
-33.130 -33.130 -26.332 -24.318 -24.317 -24.316 -24.313 -24.313
  2 A"    8 A'    9 A'   10 A'    3 A"   11 A'    4 A"   12 A'                 
-15.701  -7.607  -7.263  -5.499  -5.498  -5.498  -5.496  -5.485
 13 A'   14 A'   15 A'   16 A'   17 A'    5 A"   18 A'    6 A"                 
 -5.485  -2.419  -2.414  -2.414  -2.402  -2.402  -1.625  -1.160
 19 A'   20 A'    7 A"   21 A'    8 A"   22 A'   23 A'   24 A'                 
 -0.897  -0.780  -0.698  -0.694  -0.638  -0.517  -0.471  -0.436
 25 A'   26 A'    9 A"   27 A'   28 A'   29 A'   10 A"   30 A'                 
 -0.399  -0.391
 31 A'   11 A"                                                                 
 -- Virtual --                   
 -0.011   0.025   0.062   0.080   0.082   0.089   0.150   0.182
 12 A"   32 A'   33 A'   34 A'   13 A"   35 A'   36 A'   37 A'                 
  0.202   0.215   0.251   0.284   0.307   0.310   0.335   0.359
 38 A'   14 A"   39 A'   40 A'   41 A'   15 A"   42 A'   43 A'                 
  0.360   0.376   0.388   0.401   0.475   0.524   0.540   0.565
 16 A"   44 A'   17 A"   45 A'   46 A'   47 A'   18 A"   48 A'                 
  0.576   0.597   0.633   0.702   0.773   0.851   0.904   0.918
 19 A"   49 A'   50 A'   51 A'   52 A'   20 A"   21 A"   53 A'                 
  0.948   1.038   1.084   1.107   1.248   1.384   1.526   1.552
 54 A'   22 A"   55 A'   56 A'   57 A'   58 A'   23 A"   59 A'                 
  1.561   1.576   1.618   1.649   1.753   1.837   1.915   2.252
 24 A"   60 A'   61 A'   62 A'   25 A"   63 A'   64 A'   65 A'                 
  2.255   2.379   2.390   2.583   2.860   4.005   4.138   4.203
 26 A"   27 A"   66 A'   67 A'   68 A'   69 A'   28 A"   29 A"                 
  4.209   4.237   4.352   4.429   4.468   4.474   4.480   4.538
 70 A'   71 A'   30 A"   72 A'   31 A"   73 A'   32 A"   74 A'                 
  4.627   4.759   5.240   6.515   6.533   6.558   6.909   6.943
 75 A'   76 A'   77 A'   33 A"   78 A'   79 A'   34 A"   80 A'                 
  7.083   7.469  14.691  14.787  14.851  28.856  29.513  29.527
 81 A'   82 A'   35 A"   83 A'   84 A'   85 A'   36 A"   86 A'                 
 29.547  29.861  29.863  29.865  29.885  29.950  36.627  68.747
 87 A'   37 A"   88 A'   38 A"   89 A'   90 A'   91 A'   92 A'                 
130.573 130.584 130.606 154.254 166.0761912.172
 39 A"   93 A'   94 A'   95 A'   96 A'   97 A'                                 

 Occupation and symmetry of molecular orbitals

 Point group: Cs (2 irreducible representations).

                           A'   A"    All 
 ------------------------------------------
 All molecular orbitals:
  - Alpha                  97   39    136 
  - Beta                   97   39    136 
 ------------------------------------------
 Alpha orbitals:
  - Frozen occupied        19   6     25  
  - Active occupied        12   5     17  
  - Active virtual         66   28    94  
  - Frozen virtual         0    0     0   
 ------------------------------------------
 Beta orbitals:
  - Frozen occupied        19   6     25  
  - Active occupied        12   5     17  
  - Active virtual         66   28    94  
  - Frozen virtual         0    0     0   
 ------------------------------------------

 Import integrals:   CPU 0.00 s  wall 0.00 s

 Import integrals:   CPU 49.74 s  wall 13.59 s

 MP2 amplitudes:   CPU 0.14 s  wall 0.12 s

Running a double precision version
           CCSD T amplitudes will be solved using DIIS.

           Start     Size      MaxIter   EConv     TConv     
           3         7         100       1.00e-07  1.00e-05  
 ------------------------------------------------------------------------------
           Energy (a.u.)   Ediff      Tdiff       Comment
 ------------------------------------------------------------------------------
         -7412.08905278                           
     1   -7412.07192654   1.71e-02   7.86e-01     
     2   -7412.09791461   2.60e-02   1.04e-01     
     3   -7412.09596927   1.95e-03   5.00e-02     
     4   -7412.09895047   2.98e-03   1.95e-02     Switched to DIIS steps.
     5   -7412.10000756   1.06e-03   1.37e-02     
     6   -7412.10011322   1.06e-04   4.06e-03     
     7   -7412.10011578   2.56e-06   1.56e-03     
     8   -7412.10011698   1.20e-06   4.46e-04     
     9   -7412.10011902   2.04e-06   2.68e-04     
    10   -7412.10011887   1.46e-07   1.00e-04     
    11   -7412.10011926   3.86e-07   4.00e-05     
    12   -7412.10011933   7.37e-08   2.32e-05     
    13   -7412.10011934   8.96e-09   7.50e-06     
 ------------------------------------------------------------------------------
         -7412.10011934                           CCSD T converged.

End of double precision
 SCF energy                 = -7411.37665783
 MP2 energy                 = -7412.08905278
 CCSD correlation energy     =    -0.72346151
 CCSD total energy           = -7412.10011934

 CCSD  T1^2 = 0.0166  T2^2 = 0.2753  Leading amplitudes:

 Amplitude    Orbitals with energies
 -0.0465       10 (A") A                 ->    12 (A") A                  
              -0.4708                         -0.0112                     
 -0.0465       10 (A") B                 ->    12 (A") B                  
              -0.4708                         -0.0112                     
 -0.0186       27 (A') A                 ->    32 (A') A                  
              -0.6941                          0.0247                     
 -0.0186       27 (A') B                 ->    32 (A') B                  
              -0.6941                          0.0247                     

 Amplitude    Orbitals with energies
 -0.1005       10 (A") A     10 (A") B   ->    12 (A") A     12 (A") B    
              -0.4708       -0.4708           -0.0112       -0.0112       
  0.1005       10 (A") A     10 (A") B   ->    12 (A") B     12 (A") A    
              -0.4708       -0.4708           -0.0112       -0.0112       
  0.1005       10 (A") B     10 (A") A   ->    12 (A") A     12 (A") B    
              -0.4708       -0.4708           -0.0112       -0.0112       
 -0.1005       10 (A") B     10 (A") A   ->    12 (A") B     12 (A") A    
              -0.4708       -0.4708           -0.0112       -0.0112       

 Computing CCSD intemediates for later calculations in double precision
 Finished.

Running a double precision version
           CCSD Lambda amplitudes will be solved using DIIS.
           Start     Size      MaxIter   EConv     LConv     
           3         7         100       1.00e-07  1.00e-05  
 ------------------------------------------------------------------------------
            Enorm      Ldiff       Comment
 ------------------------------------------------------------------------------
     1     6.66e-02   4.53e-02     
     2     2.05e-02   8.10e-03     
     3     9.60e-03   1.80e-03     
     4     5.25e-03   1.60e-03     Switched to DIIS steps.
     5     1.71e-03   1.06e-03     
     6     8.39e-04   2.79e-04     
     7     2.89e-04   9.16e-05     
     8     1.28e-04   8.92e-06     
     9     4.94e-05   6.23e-06     
    10     2.09e-05   2.51e-06     
    11     1.01e-05   3.76e-07     
    12     4.17e-06   4.41e-08     
    13     2.31e-06   2.21e-07     
    14     1.05e-06   6.35e-08     
    15     4.70e-07   2.97e-08     
    16     2.48e-07   2.64e-10     
    17     1.07e-07   1.22e-08     
    18     5.02e-08   4.71e-09     
 ------------------------------------------------------------------------------
                                   CCSD Lambda converged.

 Computing density matrices in double precision...
           Orbital response amplitudes will be solved using DIIS.
           Start     Size      MaxIter   EConv     LConv     
           3         7         100       1.00e-06  1.00e-06  
 ------------------------------------------------------------------------------
            Enorm      Ldiff       Comment
 ------------------------------------------------------------------------------
     1     1.00e-01   1.63e-03     
     2     7.96e-02   1.49e-02     
     3     9.99e-02   2.66e-02     
     4     1.84e-02   3.53e-02     Switched to DIIS steps.
     5     4.86e-03   6.83e-03     
     6     1.19e-03   8.93e-04     
     7     6.34e-04   1.40e-04     
     8     1.95e-04   1.05e-04     
     9     5.81e-05   2.32e-05     
    10     2.44e-05   2.73e-06     
    11     6.84e-06   2.58e-06     
    12     2.22e-06   8.22e-07     
    13     7.17e-07   6.94e-07     
 ------------------------------------------------------------------------------
                                   Orbital response converged.

 Computing density matrices... Done.
 CCSD calculation:   CPU 474.79 s  wall 124.44 s

 Transferring MO TPDM to AO TPDM
 Transferring g2_o1o1o1o1
 Transferring g2_o1o1o1v1
 Transferring g2_o1o1v1v1
 Transferring g2_o1v1o1v1
 Transferring g2_o1v1v1v1
 Transferring g2_v1v1v1v1
 Adding separable TPDM
 Computing TPDM gradient
 --------------------------------------------------------
 2e gradient
  Atom          X               Y               Z
 --------------------------------------------------------
    1        -53.058678       10.934695       -0.000000  
    2         25.182190      -28.702597       -0.000000  
    3         10.000699       16.056961       -0.000000  
    4         17.875789        1.710941        0.000000  
 --------------------------------------------------------
 --------------------------------------------------------
 Final gradient
  Atom          X               Y               Z
 --------------------------------------------------------
    1        -53.058678       10.934695       -0.000000  
    2         25.182190      -28.702597       -0.000000  
    3         10.000699       16.056961       -0.000000  
    4         17.875789        1.710941        0.000000  
 --------------------------------------------------------
 Analytic gradient from two-electron contribution:   CPU 269.16 s  wall 94.67 s

 Total ccman2 time:   CPU 798.28 s  wall 234.20 s


 --------------------------------------------------------------
             Orbital Energies (a.u.) and Symmetries
 --------------------------------------------------------------

 Alpha MOs, Restricted
 -- Occupied --                  
******* -180.89 -169.70 -169.70  -80.07  -37.95  -33.13  -33.13
  1 A'    2 A'    3 A'    4 A'    5 A'    6 A'    7 A'    8 A'                 
-26.332 -24.318 -24.316 -24.313 -15.701  -7.607  -7.263  -5.499
  9 A'   10 A'   11 A'   12 A'   13 A'   14 A'   15 A'   16 A'                 
 -5.498  -5.496  -5.485-169.698 -33.130 -24.317 -24.313  -5.498
 17 A'   18 A'   19 A'    1 A"    2 A"    3 A"    4 A"    5 A"                 
 -5.485  -2.419  -2.414  -2.402  -1.625  -1.160  -0.897  -0.780
  6 A"   20 A'   21 A'   22 A'   23 A'   24 A'   25 A'   26 A'                 
 -0.694  -0.638  -0.517  -0.436  -0.399  -2.414  -2.402  -0.698
 27 A'   28 A'   29 A'   30 A'   31 A'    7 A"    8 A"    9 A"                 
 -0.471  -0.391
 10 A"   11 A"                                                                 
 -- Virtual --                   
  0.025   0.062   0.080   0.089   0.150   0.182   0.202   0.251
 32 A'   33 A'   34 A'   35 A'   36 A'   37 A'   38 A'   39 A'                 
  0.284   0.307   0.335   0.359   0.376   0.401   0.475   0.524
 40 A'   41 A'   42 A'   43 A'   44 A'   45 A'   46 A'   47 A'                 
  0.565   0.597   0.633   0.702   0.773   0.918   0.948   1.084
 48 A'   49 A'   50 A'   51 A'   52 A'   53 A'   54 A'   55 A'                 
  1.107   1.248   1.384   1.552   1.576   1.618   1.649   1.837
 56 A'   57 A'   58 A'   59 A'   60 A'   61 A'   62 A'   63 A'                 
  1.915   2.252   2.390   2.583   2.860   4.005   4.209   4.237
 64 A'   65 A'   66 A'   67 A'   68 A'   69 A'   70 A'   71 A'                 
  4.429   4.474   4.538   4.627   4.759   5.240   6.533   6.558
 72 A'   73 A'   74 A'   75 A'   76 A'   77 A'   78 A'   79 A'                 
  6.943   7.083   7.469  14.787  14.851  28.856  29.527  29.547
 80 A'   81 A'   82 A'   83 A'   84 A'   85 A'   86 A'   87 A'                 
 29.863  29.885  29.950  36.627  68.747 130.584 130.606 154.254
 88 A'   89 A'   90 A'   91 A'   92 A'   93 A'   94 A'   95 A'                 
166.0761912.172  -0.011   0.082   0.215   0.310   0.360   0.388
 96 A'   97 A'   12 A"   13 A"   14 A"   15 A"   16 A"   17 A"                 
  0.540   0.576   0.851   0.904   1.038   1.526   1.561   1.753
 18 A"   19 A"   20 A"   21 A"   22 A"   23 A"   24 A"   25 A"                 
  2.255   2.379   4.138   4.203   4.352   4.468   4.480   6.515
 26 A"   27 A"   28 A"   29 A"   30 A"   31 A"   32 A"   33 A"                 
  6.909  14.691  29.513  29.861  29.865 130.573
 34 A"   35 A"   36 A"   37 A"   38 A"   39 A"                                 

 Beta MOs, Restricted
 -- Occupied --                  
******* -180.89 -169.70 -169.70  -80.07  -37.95  -33.13  -33.13
  1 A'    2 A'    3 A'    4 A'    5 A'    6 A'    7 A'    8 A'                 
-26.332 -24.318 -24.316 -24.313 -15.701  -7.607  -7.263  -5.499
  9 A'   10 A'   11 A'   12 A'   13 A'   14 A'   15 A'   16 A'                 
 -5.498  -5.496  -5.485-169.698 -33.130 -24.317 -24.313  -5.498
 17 A'   18 A'   19 A'    1 A"    2 A"    3 A"    4 A"    5 A"                 
 -5.485  -2.419  -2.414  -2.402  -1.625  -1.160  -0.897  -0.780
  6 A"   20 A'   21 A'   22 A'   23 A'   24 A'   25 A'   26 A'                 
 -0.694  -0.638  -0.517  -0.436  -0.399  -2.414  -2.402  -0.698
 27 A'   28 A'   29 A'   30 A'   31 A'    7 A"    8 A"    9 A"                 
 -0.471  -0.391
 10 A"   11 A"                                                                 
 -- Virtual --                   
  0.025   0.062   0.080   0.089   0.150   0.182   0.202   0.251
 32 A'   33 A'   34 A'   35 A'   36 A'   37 A'   38 A'   39 A'                 
  0.284   0.307   0.335   0.359   0.376   0.401   0.475   0.524
 40 A'   41 A'   42 A'   43 A'   44 A'   45 A'   46 A'   47 A'                 
  0.565   0.597   0.633   0.702   0.773   0.918   0.948   1.084
 48 A'   49 A'   50 A'   51 A'   52 A'   53 A'   54 A'   55 A'                 
  1.107   1.248   1.384   1.552   1.576   1.618   1.649   1.837
 56 A'   57 A'   58 A'   59 A'   60 A'   61 A'   62 A'   63 A'                 
  1.915   2.252   2.390   2.583   2.860   4.005   4.209   4.237
 64 A'   65 A'   66 A'   67 A'   68 A'   69 A'   70 A'   71 A'                 
  4.429   4.474   4.538   4.627   4.759   5.240   6.533   6.558
 72 A'   73 A'   74 A'   75 A'   76 A'   77 A'   78 A'   79 A'                 
  6.943   7.083   7.469  14.787  14.851  28.856  29.527  29.547
 80 A'   81 A'   82 A'   83 A'   84 A'   85 A'   86 A'   87 A'                 
 29.863  29.885  29.950  36.627  68.747 130.584 130.606 154.254
 88 A'   89 A'   90 A'   91 A'   92 A'   93 A'   94 A'   95 A'                 
166.0761912.172  -0.011   0.082   0.215   0.310   0.360   0.388
 96 A'   97 A'   12 A"   13 A"   14 A"   15 A"   16 A"   17 A"                 
  0.540   0.576   0.851   0.904   1.038   1.526   1.561   1.753
 18 A"   19 A"   20 A"   21 A"   22 A"   23 A"   24 A"   25 A"                 
  2.255   2.379   4.138   4.203   4.352   4.468   4.480   6.515
 26 A"   27 A"   28 A"   29 A"   30 A"   31 A"   32 A"   33 A"                 
  6.909  14.691  29.513  29.861  29.865 130.573
 34 A"   35 A"   36 A"   37 A"   38 A"   39 A"                                 
 --------------------------------------------------------------

          Ground-State Mulliken Net Atomic Charges

     Atom                 Charge (a.u.)
  ----------------------------------------
      1 I                    -0.116586
      2 P                     0.363404
      3 N                    -0.187135
      4 F                    -0.059683
  ----------------------------------------
  Sum of atomic charges =     0.000000

 -----------------------------------------------------------------
                    Cartesian Multipole Moments
 -----------------------------------------------------------------
    Charge (ESU x 10^10)
                -0.0000
    Dipole Moment (Debye)
         X       1.3155      Y       1.9359      Z      -0.0000
       Tot       2.3406
    Quadrupole Moments (Debye-Ang)
        XX     -56.9573     XY      -4.1932     YY     -53.2315
        XZ      -0.0000     YZ       0.0000     ZZ     -51.6013
    Octopole Moments (Debye-Ang^2)
       XXX      58.6129    XXY       1.7305    XYY      11.4103
       YYY      -4.7798    XXZ      -0.0000    XYZ      -0.0000
       YYZ      -0.0000    XZZ       7.1386    YZZ      -1.3373
       ZZZ      -0.0000
    Hexadecapole Moments (Debye-Ang^3)
      XXXX    -911.2730   XXXY     -18.7269   XXYY    -168.3711
      XYYY       1.6819   YYYY    -140.6377   XXXZ       0.0000
      XXYZ       0.0000   XYYZ       0.0000   YYYZ       0.0000
      XXZZ    -152.1275   XYZZ       0.2272   YYZZ     -33.8448
      XZZZ       0.0000   YZZZ       0.0000   ZZZZ     -67.7631
 -----------------------------------------------------------------
 DrvMan completing analytic gradient of the correlated energy
 Correlated dipole moment
            1
    1   0.5175594
    2   0.7616578
    3  -0.0000000
 Energy read as -7412.100119340
 Full Analytical Gradient: (in a.u., or Hartree/Bohr)
             1             2             3             4
    1    0.00147121    0.00054120    0.00694173   -0.00895413
    2   -0.00012108    0.00024984   -0.00071518    0.00058643
    3   -0.00000000    0.00000000   -0.00000000    0.00000000
 Gradient time:  CPU 0.78 s  wall 0.81 s
 Geometry Optimization Parameters
   NAtoms,    NIC,     NZ,  NCons,   NDum,   NFix, NCnnct, MaxDiis
        4      14       4       0       0       0       0       0


** GEOMETRY OPTIMIZATION IN DELOCALIZED INTERNAL COORDINATES **
   Searching for a Minimum

   Optimization Cycle:   1

                       Coordinates (Angstroms)
     ATOM                X               Y               Z
      1  I         1.1464428059   -0.0821979097    0.0000000000
      2  P        -1.1620889457    0.7928274641    0.0000000000
      3  N        -1.9199760231   -0.6334899293    0.0000000000
      4  F        -3.3211447073   -0.3446103604    0.0000000000
   Point Group: cs    Number of degrees of freedom:     5


   Energy is  -7412.100119340


 Attempting to Generate Delocalized Internal Coordinates

  5 Hessian modes will be used to form the next step
  Hessian Eigenvalues:
     0.098958    0.250000    0.250000    0.408978    0.483927

 Minimum Search - Taking Simple RFO Step
 Searching for Lamda that Minimizes Along All modes
 Value Taken    Lamda =  -0.00027481
 Step Taken.  Stepsize is  0.030271

                             Maximum     Tolerance    Cnvgd?
         Gradient           0.006272      0.000300      NO
         Displacement       0.023002      0.001200      NO
         Energy change     *********      0.000001      NO


 New Cartesian Coordinates Obtained by Inverse Iteration

 Displacement from previous Coordinates is:  0.044691
 ----------------------------------------------------------------
             Standard Nuclear Orientation (Angstroms)
    I     Atom           X                Y                Z
 ----------------------------------------------------------------
    1      I       1.1321769761    -0.0836326836     0.0000000000
    2      P      -1.1677114686     0.7928406804     0.0000000000
    3      N      -1.9167556921    -0.6368352160     0.0000000000
    4      F      -3.3044766855    -0.3398435160     0.0000000000
 ----------------------------------------------------------------
 Molecular Point Group                 Cs    NOp =  2
 Largest Abelian Subgroup              Cs    NOp =  2
 Nuclear Repulsion Energy =   378.5414686274 hartrees
 There are       42 alpha and       42 beta electrons
 Applying Cartesian multipole field
    Component          Value
    ---------          -----
     (2,0,0)        1.00000E-11
     (0,2,0)        2.00000E-11
     (0,0,2)       -3.00000E-11
 Nucleus-field energy     =     0.0000000086 hartrees
 Requested basis set is 6-311++G(d,p)
 There are 49 shells and 136 basis functions
 A cutoff of  1.0D-14 yielded   1043 shell pairs
 There are      8385 function pairs (      9410 Cartesian)
 Smallest overlap matrix eigenvalue = 2.32E-03
 Guess MOs from SCF MO coefficient file

 -----------------------------------------------------------------------
  General SCF calculation program by
  Eric Jon Sundstrom, Paul Horn, Yuezhi Mao, Dmitri Zuev, Alec White,
  David Stuck, Shaama M.S., Shane Yost, Joonho Lee, David Small,
  Daniel Levine, Susi Lehtola, Hugh Burton, Evgeny Epifanovsky
 -----------------------------------------------------------------------
 Hartree-Fock
 using 4 threads for integral computing
 -------------------------------------------------------
 OpenMP Integral computing Module                
 Release: version 2.0, May 2017, Q-Chem Inc. Pleasanton 
 -------------------------------------------------------
 A restricted SCF calculation will be
 performed using DIIS
 SCF converges when DIIS error is below 1.0e-08
 ---------------------------------------
  Cycle       Energy         DIIS error
 ---------------------------------------
    1   -7411.3773571851      2.09e-04  
    2   -7411.3774631265      4.95e-05  
    3   -7411.3774750804      2.51e-05  
    4   -7411.3774772536      1.09e-05  
    5   -7411.3774779595      4.72e-06  
    6   -7411.3774780928      1.83e-06  
    7   -7411.3774781149      7.14e-07  
    8   -7411.3774781194      3.63e-07  
    9   -7411.3774781205      1.52e-07  
   10   -7411.3774781207      5.26e-08  
   11   -7411.3774781208      2.30e-08  
   12   -7411.3774781207      7.70e-09  Convergence criterion met
 ---------------------------------------
 SCF time:   CPU 7.68s  wall 3.00s 
 SCF   energy in the final basis set =    -7411.3774781207
 Total energy in the final basis set =    -7411.3774781207


 ------------------------------------------------------------------------------

   CCMAN2: suite of methods based on coupled cluster
           and equation of motion theories.

   Components:
   * libvmm-1.3-trunk
     by Evgeny Epifanovsky, Ilya Kaliman.
   * libtensor-2.5-trunk
     by Evgeny Epifanovsky, Michael Wormit, Dmitry Zuev, Sam Manzer, 
        Ilya Kaliman.
   * libcc-2.5-trunk
     by Evgeny Epifanovsky, Arik Landau, Tomasz Kus, Kirill Khistyaev, 
        Dmitry Zuev, Prashant Manohar, Xintian Feng, Anna Krylov, 
        Matthew Goldey, Alec White, Thomas Jagau, Kaushik Nanda, 
        Anastasia Gunina, Alexander Kunitsa, Joonho Lee.

   CCMAN original authors:
   Anna I. Krylov, C. David Sherrill, Steven R. Gwaltney,
   Edward F. C. Byrd (2000)
   Sergey V. Levchenko, Lyudmila V. Slipchenko, Tao Wang,
   Ana-Maria C. Cristian (2003)
   Piotr A. Pieniazek, C. Melania Oana, Evgeny Epifanovsky (2007)
   Prashant Manohar (2009)

 ------------------------------------------------------------------------------


 Allocating and initializing 30808MB of RAM...
 Calculation will run on 4 cores.


 Alpha MOs, Restricted
 -- Occupied --                  
******* -180.89 -169.70 -169.70 -169.70  -80.07  -37.95  -33.13
  1 A'    2 A'    3 A'    1 A"    4 A'    5 A'    6 A'    7 A'                 
-33.129 -33.129 -26.334 -24.317 -24.316 -24.316 -24.312 -24.312
  2 A"    8 A'    9 A'   10 A'    3 A"   11 A'    4 A"   12 A'                 
-15.700  -7.606  -7.262  -5.497  -5.496  -5.496  -5.495  -5.485
 13 A'   14 A'   15 A'   16 A'   17 A'    5 A"   18 A'    6 A"                 
 -5.484  -2.418  -2.413  -2.413  -2.401  -2.401  -1.631  -1.160
 19 A'   20 A'    7 A"   21 A'    8 A"   22 A'   23 A'   24 A'                 
 -0.898  -0.782  -0.702  -0.697  -0.639  -0.515  -0.470  -0.437
 25 A'   26 A'    9 A"   27 A'   28 A'   29 A'   10 A"   30 A'                 
 -0.398  -0.390
 31 A'   11 A"                                                                 
 -- Virtual --                   
 -0.010   0.027   0.062   0.081   0.083   0.089   0.152   0.184
 12 A"   32 A'   33 A'   34 A'   13 A"   35 A'   36 A'   37 A'                 
  0.201   0.214   0.253   0.284   0.309   0.311   0.335   0.359
 38 A'   14 A"   39 A'   40 A'   41 A'   15 A"   42 A'   16 A"                 
  0.360   0.376   0.388   0.402   0.475   0.525   0.541   0.564
 43 A'   44 A'   17 A"   45 A'   46 A'   47 A'   18 A"   48 A'                 
  0.577   0.599   0.633   0.704   0.774   0.852   0.906   0.921
 19 A"   49 A'   50 A'   51 A'   52 A'   20 A"   21 A"   53 A'                 
  0.948   1.038   1.083   1.109   1.250   1.384   1.527   1.553
 54 A'   22 A"   55 A'   56 A'   57 A'   58 A'   23 A"   59 A'                 
  1.560   1.578   1.615   1.651   1.753   1.838   1.917   2.253
 24 A"   60 A'   61 A'   62 A'   25 A"   63 A'   64 A'   26 A"                 
  2.258   2.380   2.389   2.587   2.862   4.010   4.133   4.200
 65 A'   27 A"   66 A'   67 A'   68 A'   69 A'   28 A"   29 A"                 
  4.208   4.234   4.362   4.440   4.469   4.475   4.482   4.541
 70 A'   71 A'   30 A"   72 A'   31 A"   73 A'   32 A"   74 A'                 
  4.630   4.761   5.263   6.516   6.535   6.559   6.907   6.943
 75 A'   76 A'   77 A'   33 A"   78 A'   79 A'   34 A"   80 A'                 
  7.097   7.471  14.693  14.789  14.853  28.858  29.514  29.528
 81 A'   82 A'   35 A"   83 A'   84 A'   85 A'   36 A"   86 A'                 
 29.548  29.862  29.864  29.866  29.887  29.952  36.630  68.746
 87 A'   37 A"   88 A'   38 A"   89 A'   90 A'   91 A'   92 A'                 
130.574 130.585 130.607 154.256 166.0791912.174
 39 A"   93 A'   94 A'   95 A'   96 A'   97 A'                                 

 Beta MOs, Restricted
 -- Occupied --                  
******* -180.89 -169.70 -169.70 -169.70  -80.07  -37.95  -33.13
  1 A'    2 A'    3 A'    1 A"    4 A'    5 A'    6 A'    7 A'                 
-33.129 -33.129 -26.334 -24.317 -24.316 -24.316 -24.312 -24.312
  2 A"    8 A'    9 A'   10 A'    3 A"   11 A'    4 A"   12 A'                 
-15.700  -7.606  -7.262  -5.497  -5.496  -5.496  -5.495  -5.485
 13 A'   14 A'   15 A'   16 A'   17 A'    5 A"   18 A'    6 A"                 
 -5.484  -2.418  -2.413  -2.413  -2.401  -2.401  -1.631  -1.160
 19 A'   20 A'    7 A"   21 A'    8 A"   22 A'   23 A'   24 A'                 
 -0.898  -0.782  -0.702  -0.697  -0.639  -0.515  -0.470  -0.437
 25 A'   26 A'    9 A"   27 A'   28 A'   29 A'   10 A"   30 A'                 
 -0.398  -0.390
 31 A'   11 A"                                                                 
 -- Virtual --                   
 -0.010   0.027   0.062   0.081   0.083   0.089   0.152   0.184
 12 A"   32 A'   33 A'   34 A'   13 A"   35 A'   36 A'   37 A'                 
  0.201   0.214   0.253   0.284   0.309   0.311   0.335   0.359
 38 A'   14 A"   39 A'   40 A'   41 A'   15 A"   42 A'   16 A"                 
  0.360   0.376   0.388   0.402   0.475   0.525   0.541   0.564
 43 A'   44 A'   17 A"   45 A'   46 A'   47 A'   18 A"   48 A'                 
  0.577   0.599   0.633   0.704   0.774   0.852   0.906   0.921
 19 A"   49 A'   50 A'   51 A'   52 A'   20 A"   21 A"   53 A'                 
  0.948   1.038   1.083   1.109   1.250   1.384   1.527   1.553
 54 A'   22 A"   55 A'   56 A'   57 A'   58 A'   23 A"   59 A'                 
  1.560   1.578   1.615   1.651   1.753   1.838   1.917   2.253
 24 A"   60 A'   61 A'   62 A'   25 A"   63 A'   64 A'   26 A"                 
  2.258   2.380   2.389   2.587   2.862   4.010   4.133   4.200
 65 A'   27 A"   66 A'   67 A'   68 A'   69 A'   28 A"   29 A"                 
  4.208   4.234   4.362   4.440   4.469   4.475   4.482   4.541
 70 A'   71 A'   30 A"   72 A'   31 A"   73 A'   32 A"   74 A'                 
  4.630   4.761   5.263   6.516   6.535   6.559   6.907   6.943
 75 A'   76 A'   77 A'   33 A"   78 A'   79 A'   34 A"   80 A'                 
  7.097   7.471  14.693  14.789  14.853  28.858  29.514  29.528
 81 A'   82 A'   35 A"   83 A'   84 A'   85 A'   36 A"   86 A'                 
 29.548  29.862  29.864  29.866  29.887  29.952  36.630  68.746
 87 A'   37 A"   88 A'   38 A"   89 A'   90 A'   91 A'   92 A'                 
130.574 130.585 130.607 154.256 166.0791912.174
 39 A"   93 A'   94 A'   95 A'   96 A'   97 A'                                 

 Occupation and symmetry of molecular orbitals

 Point group: Cs (2 irreducible representations).

                           A'   A"    All 
 ------------------------------------------
 All molecular orbitals:
  - Alpha                  97   39    136 
  - Beta                   97   39    136 
 ------------------------------------------
 Alpha orbitals:
  - Frozen occupied        19   6     25  
  - Active occupied        12   5     17  
  - Active virtual         66   28    94  
  - Frozen virtual         0    0     0   
 ------------------------------------------
 Beta orbitals:
  - Frozen occupied        19   6     25  
  - Active occupied        12   5     17  
  - Active virtual         66   28    94  
  - Frozen virtual         0    0     0   
 ------------------------------------------

 Import integrals:   CPU 0.00 s  wall 0.00 s

 Import integrals:   CPU 49.76 s  wall 13.59 s

 MP2 amplitudes:   CPU 0.14 s  wall 0.12 s

Running a double precision version
           CCSD T amplitudes will be solved using DIIS.

           Start     Size      MaxIter   EConv     TConv     
           3         7         100       1.00e-07  1.00e-05  
 ------------------------------------------------------------------------------
           Energy (a.u.)   Ediff      Tdiff       Comment
 ------------------------------------------------------------------------------
         -7412.08915621                           
     1   -7412.07235699   1.68e-02   7.85e-01     
     2   -7412.09803198   2.57e-02   1.04e-01     
     3   -7412.09617774   1.85e-03   4.95e-02     
     4   -7412.09910293   2.93e-03   1.92e-02     Switched to DIIS steps.
     5   -7412.10014201   1.04e-03   1.36e-02     
     6   -7412.10024359   1.02e-04   3.98e-03     
     7   -7412.10024515   1.57e-06   1.53e-03     
     8   -7412.10024625   1.10e-06   4.34e-04     
     9   -7412.10024812   1.87e-06   2.63e-04     
    10   -7412.10024797   1.58e-07   9.85e-05     
    11   -7412.10024833   3.64e-07   3.87e-05     
    12   -7412.10024840   6.75e-08   2.26e-05     
    13   -7412.10024840   6.52e-09   7.16e-06     
 ------------------------------------------------------------------------------
         -7412.10024840                           CCSD T converged.

End of double precision
 SCF energy                 = -7411.37747812
 MP2 energy                 = -7412.08915621
 CCSD correlation energy     =    -0.72277028
 CCSD total energy           = -7412.10024840

 CCSD  T1^2 = 0.0163  T2^2 = 0.2741  Leading amplitudes:

 Amplitude    Orbitals with energies
 -0.0460       10 (A") A                 ->    12 (A") A                  
              -0.4701                         -0.0105                     
 -0.0460       10 (A") B                 ->    12 (A") B                  
              -0.4701                         -0.0105                     
 -0.0180       27 (A') A                 ->    32 (A') A                  
              -0.6974                          0.0271                     
 -0.0180       27 (A') B                 ->    32 (A') B                  
              -0.6974                          0.0271                     

 Amplitude    Orbitals with energies
 -0.0991       10 (A") A     10 (A") B   ->    12 (A") A     12 (A") B    
              -0.4701       -0.4701           -0.0105       -0.0105       
  0.0991       10 (A") A     10 (A") B   ->    12 (A") B     12 (A") A    
              -0.4701       -0.4701           -0.0105       -0.0105       
  0.0991       10 (A") B     10 (A") A   ->    12 (A") A     12 (A") B    
              -0.4701       -0.4701           -0.0105       -0.0105       
 -0.0991       10 (A") B     10 (A") A   ->    12 (A") B     12 (A") A    
              -0.4701       -0.4701           -0.0105       -0.0105       

 Computing CCSD intemediates for later calculations in double precision
 Finished.

Running a double precision version
           CCSD Lambda amplitudes will be solved using DIIS.
           Start     Size      MaxIter   EConv     LConv     
           3         7         100       1.00e-07  1.00e-05  
 ------------------------------------------------------------------------------
            Enorm      Ldiff       Comment
 ------------------------------------------------------------------------------
     1     6.60e-02   4.50e-02     
     2     2.02e-02   7.98e-03     
     3     9.46e-03   1.80e-03     
     4     5.17e-03   1.57e-03     Switched to DIIS steps.
     5     1.68e-03   1.04e-03     
     6     8.24e-04   2.73e-04     
     7     2.82e-04   8.96e-05     
     8     1.26e-04   8.40e-06     
     9     4.86e-05   6.09e-06     
    10     2.06e-05   2.41e-06     
    11     1.01e-05   3.40e-07     
    12     4.20e-06   1.60e-08     
    13     2.31e-06   2.30e-07     
    14     1.03e-06   6.54e-08     
    15     4.54e-07   2.87e-08     
    16     2.41e-07   2.90e-09     
    17     1.03e-07   1.33e-08     
    18     4.92e-08   4.93e-09     
 ------------------------------------------------------------------------------
                                   CCSD Lambda converged.

 Computing density matrices in double precision...
           Orbital response amplitudes will be solved using DIIS.
           Start     Size      MaxIter   EConv     LConv     
           3         7         100       1.00e-06  1.00e-06  
 ------------------------------------------------------------------------------
            Enorm      Ldiff       Comment
 ------------------------------------------------------------------------------
     1     9.93e-02   2.14e-03     
     2     7.75e-02   1.56e-02     
     3     9.55e-02   2.53e-02     
     4     1.76e-02   3.32e-02     Switched to DIIS steps.
     5     4.82e-03   6.49e-03     
     6     1.17e-03   8.82e-04     
     7     6.26e-04   1.38e-04     
     8     1.91e-04   1.05e-04     
     9     5.61e-05   2.08e-05     
    10     2.32e-05   2.13e-06     
    11     6.54e-06   2.41e-06     
    12     2.08e-06   7.60e-07     
    13     6.82e-07   6.45e-07     
 ------------------------------------------------------------------------------
                                   Orbital response converged.

 Computing density matrices... Done.
 CCSD calculation:   CPU 474.70 s  wall 124.36 s

 Transferring MO TPDM to AO TPDM
 Transferring g2_o1o1o1o1
 Transferring g2_o1o1o1v1
 Transferring g2_o1o1v1v1
 Transferring g2_o1v1o1v1
 Transferring g2_o1v1v1v1
 Transferring g2_v1v1v1v1
 Adding separable TPDM
 Computing TPDM gradient
 --------------------------------------------------------
 2e gradient
  Atom          X               Y               Z
 --------------------------------------------------------
    1        -53.383118       11.065938       -0.000000  
    2         25.439982      -28.985823        0.000000  
    3          9.986547       16.260153       -0.000000  
    4         17.956589        1.659733        0.000000  
 --------------------------------------------------------
 --------------------------------------------------------
 Final gradient
  Atom          X               Y               Z
 --------------------------------------------------------
    1        -53.383118       11.065938       -0.000000  
    2         25.439982      -28.985823        0.000000  
    3          9.986547       16.260153       -0.000000  
    4         17.956589        1.659733        0.000000  
 --------------------------------------------------------
 Analytic gradient from two-electron contribution:   CPU 271.48 s  wall 94.66 s

 Total ccman2 time:   CPU 799.94 s  wall 234.06 s


 --------------------------------------------------------------
             Orbital Energies (a.u.) and Symmetries
 --------------------------------------------------------------

 Alpha MOs, Restricted
 -- Occupied --                  
******* -180.89 -169.70 -169.70  -80.07  -37.95  -33.13  -33.13
  1 A'    2 A'    3 A'    4 A'    5 A'    6 A'    7 A'    8 A'                 
-26.334 -24.317 -24.316 -24.312 -15.700  -7.606  -7.262  -5.497
  9 A'   10 A'   11 A'   12 A'   13 A'   14 A'   15 A'   16 A'                 
 -5.496  -5.495  -5.484-169.697 -33.129 -24.316 -24.312  -5.496
 17 A'   18 A'   19 A'    1 A"    2 A"    3 A"    4 A"    5 A"                 
 -5.485  -2.418  -2.413  -2.401  -1.631  -1.160  -0.898  -0.782
  6 A"   20 A'   21 A'   22 A'   23 A'   24 A'   25 A'   26 A'                 
 -0.697  -0.639  -0.515  -0.437  -0.398  -2.413  -2.401  -0.702
 27 A'   28 A'   29 A'   30 A'   31 A'    7 A"    8 A"    9 A"                 
 -0.470  -0.390
 10 A"   11 A"                                                                 
 -- Virtual --                   
  0.027   0.062   0.081   0.089   0.152   0.184   0.201   0.253
 32 A'   33 A'   34 A'   35 A'   36 A'   37 A'   38 A'   39 A'                 
  0.284   0.309   0.335   0.360   0.376   0.402   0.475   0.525
 40 A'   41 A'   42 A'   43 A'   44 A'   45 A'   46 A'   47 A'                 
  0.564   0.599   0.633   0.704   0.774   0.921   0.948   1.083
 48 A'   49 A'   50 A'   51 A'   52 A'   53 A'   54 A'   55 A'                 
  1.109   1.250   1.384   1.553   1.578   1.615   1.651   1.838
 56 A'   57 A'   58 A'   59 A'   60 A'   61 A'   62 A'   63 A'                 
  1.917   2.258   2.389   2.587   2.862   4.010   4.208   4.234
 64 A'   65 A'   66 A'   67 A'   68 A'   69 A'   70 A'   71 A'                 
  4.440   4.475   4.541   4.630   4.761   5.263   6.535   6.559
 72 A'   73 A'   74 A'   75 A'   76 A'   77 A'   78 A'   79 A'                 
  6.943   7.097   7.471  14.789  14.853  28.858  29.528  29.548
 80 A'   81 A'   82 A'   83 A'   84 A'   85 A'   86 A'   87 A'                 
 29.864  29.887  29.952  36.630  68.746 130.585 130.607 154.256
 88 A'   89 A'   90 A'   91 A'   92 A'   93 A'   94 A'   95 A'                 
166.0791912.174  -0.010   0.083   0.214   0.311   0.359   0.388
 96 A'   97 A'   12 A"   13 A"   14 A"   15 A"   16 A"   17 A"                 
  0.541   0.577   0.852   0.906   1.038   1.527   1.560   1.753
 18 A"   19 A"   20 A"   21 A"   22 A"   23 A"   24 A"   25 A"                 
  2.253   2.380   4.133   4.200   4.362   4.469   4.482   6.516
 26 A"   27 A"   28 A"   29 A"   30 A"   31 A"   32 A"   33 A"                 
  6.907  14.693  29.514  29.862  29.866 130.574
 34 A"   35 A"   36 A"   37 A"   38 A"   39 A"                                 

 Beta MOs, Restricted
 -- Occupied --                  
******* -180.89 -169.70 -169.70  -80.07  -37.95  -33.13  -33.13
  1 A'    2 A'    3 A'    4 A'    5 A'    6 A'    7 A'    8 A'                 
-26.334 -24.317 -24.316 -24.312 -15.700  -7.606  -7.262  -5.497
  9 A'   10 A'   11 A'   12 A'   13 A'   14 A'   15 A'   16 A'                 
 -5.496  -5.495  -5.484-169.697 -33.129 -24.316 -24.312  -5.496
 17 A'   18 A'   19 A'    1 A"    2 A"    3 A"    4 A"    5 A"                 
 -5.485  -2.418  -2.413  -2.401  -1.631  -1.160  -0.898  -0.782
  6 A"   20 A'   21 A'   22 A'   23 A'   24 A'   25 A'   26 A'                 
 -0.697  -0.639  -0.515  -0.437  -0.398  -2.413  -2.401  -0.702
 27 A'   28 A'   29 A'   30 A'   31 A'    7 A"    8 A"    9 A"                 
 -0.470  -0.390
 10 A"   11 A"                                                                 
 -- Virtual --                   
  0.027   0.062   0.081   0.089   0.152   0.184   0.201   0.253
 32 A'   33 A'   34 A'   35 A'   36 A'   37 A'   38 A'   39 A'                 
  0.284   0.309   0.335   0.360   0.376   0.402   0.475   0.525
 40 A'   41 A'   42 A'   43 A'   44 A'   45 A'   46 A'   47 A'                 
  0.564   0.599   0.633   0.704   0.774   0.921   0.948   1.083
 48 A'   49 A'   50 A'   51 A'   52 A'   53 A'   54 A'   55 A'                 
  1.109   1.250   1.384   1.553   1.578   1.615   1.651   1.838
 56 A'   57 A'   58 A'   59 A'   60 A'   61 A'   62 A'   63 A'                 
  1.917   2.258   2.389   2.587   2.862   4.010   4.208   4.234
 64 A'   65 A'   66 A'   67 A'   68 A'   69 A'   70 A'   71 A'                 
  4.440   4.475   4.541   4.630   4.761   5.263   6.535   6.559
 72 A'   73 A'   74 A'   75 A'   76 A'   77 A'   78 A'   79 A'                 
  6.943   7.097   7.471  14.789  14.853  28.858  29.528  29.548
 80 A'   81 A'   82 A'   83 A'   84 A'   85 A'   86 A'   87 A'                 
 29.864  29.887  29.952  36.630  68.746 130.585 130.607 154.256
 88 A'   89 A'   90 A'   91 A'   92 A'   93 A'   94 A'   95 A'                 
166.0791912.174  -0.010   0.083   0.214   0.311   0.359   0.388
 96 A'   97 A'   12 A"   13 A"   14 A"   15 A"   16 A"   17 A"                 
  0.541   0.577   0.852   0.906   1.038   1.527   1.560   1.753
 18 A"   19 A"   20 A"   21 A"   22 A"   23 A"   24 A"   25 A"                 
  2.253   2.380   4.133   4.200   4.362   4.469   4.482   6.516
 26 A"   27 A"   28 A"   29 A"   30 A"   31 A"   32 A"   33 A"                 
  6.907  14.693  29.514  29.862  29.866 130.574
 34 A"   35 A"   36 A"   37 A"   38 A"   39 A"                                 
 --------------------------------------------------------------

          Ground-State Mulliken Net Atomic Charges

     Atom                 Charge (a.u.)
  ----------------------------------------
      1 I                    -0.118349
      2 P                     0.361694
      3 N                    -0.188643
      4 F                    -0.054701
  ----------------------------------------
  Sum of atomic charges =     0.000000

 -----------------------------------------------------------------
                    Cartesian Multipole Moments
 -----------------------------------------------------------------
    Charge (ESU x 10^10)
                 0.0000
    Dipole Moment (Debye)
         X       1.2458      Y       1.9218      Z       0.0000
       Tot       2.2903
    Quadrupole Moments (Debye-Ang)
        XX     -56.7563     XY      -4.1527     YY     -53.2021
        XZ      -0.0000     YZ      -0.0000     ZZ     -51.5837
    Octopole Moments (Debye-Ang^2)
       XXX      58.6158    XXY       1.5804    XYY      11.7535
       YYY      -4.6746    XXZ       0.0000    XYZ       0.0000
       YYZ      -0.0000    XZZ       7.4561    YZZ      -1.3150
       ZZZ      -0.0000
    Hexadecapole Moments (Debye-Ang^3)
      XXXX    -900.1791   XXXY     -17.6736   XXYY    -166.7814
      XYYY       2.2159   YYYY    -140.6427   XXXZ      -0.0000
      XXYZ       0.0000   XYYZ       0.0000   YYYZ       0.0000
      XXZZ    -150.5313   XYZZ       0.4098   YYZZ     -33.8471
      XZZZ      -0.0000   YZZZ       0.0000   ZZZZ     -67.7344
 -----------------------------------------------------------------
 DrvMan completing analytic gradient of the correlated energy
 Correlated dipole moment
            1
    1   0.4901369
    2   0.7560896
    3   0.0000000
 Energy read as -7412.100248403
 Full Analytical Gradient: (in a.u., or Hartree/Bohr)
             1             2             3             4
    1   -0.00060937   -0.00116136    0.00318957   -0.00141884
    2   -0.00010536   -0.00042061   -0.00075850    0.00128447
    3   -0.00000000    0.00000000   -0.00000000   -0.00000000
 Gradient time:  CPU 0.76 s  wall 0.80 s
 Geometry Optimization Parameters
   NAtoms,    NIC,     NZ,  NCons,   NDum,   NFix, NCnnct, MaxDiis
        4      14       4       0       0       0       0       0

 Cartesian Hessian Update
 Hessian Updated using BFGS Update


** GEOMETRY OPTIMIZATION IN DELOCALIZED INTERNAL COORDINATES **
   Searching for a Minimum

   Optimization Cycle:   2

                       Coordinates (Angstroms)
     ATOM                X               Y               Z
      1  I         1.1321769761   -0.0836326836    0.0000000000
      2  P        -1.1677114686    0.7928406804    0.0000000000
      3  N        -1.9167556921   -0.6368352160    0.0000000000
      4  F        -3.3044766855   -0.3398435160    0.0000000000
   Point Group: cs    Number of degrees of freedom:     5


   Energy is  -7412.100248403

 Hessian Updated using BFGS Update

  5 Hessian modes will be used to form the next step
  Hessian Eigenvalues:
     0.101916    0.250000    0.276063    0.363046    0.514558

 Minimum Search - Taking Simple RFO Step
 Searching for Lamda that Minimizes Along All modes
 Value Taken    Lamda =  -0.00004188
 Step Taken.  Stepsize is  0.011783

                             Maximum     Tolerance    Cnvgd?
         Gradient           0.002641      0.000300      NO
         Displacement       0.007146      0.001200      NO
         Energy change     -0.000129      0.000001      NO


 New Cartesian Coordinates Obtained by Inverse Iteration

 Displacement from previous Coordinates is:  0.014166
 ----------------------------------------------------------------
             Standard Nuclear Orientation (Angstroms)
    I     Atom           X                Y                Z
 ----------------------------------------------------------------
    1      I       1.1359617777    -0.0835109588     0.0000000000
    2      P      -1.1654783909     0.7931943583     0.0000000000
    3      N      -1.9210704380    -0.6343240868     0.0000000000
    4      F      -3.3061798190    -0.3428300479     0.0000000000
 ----------------------------------------------------------------
 Molecular Point Group                 Cs    NOp =  2
 Largest Abelian Subgroup              Cs    NOp =  2
 Nuclear Repulsion Energy =   378.1845059963 hartrees
 There are       42 alpha and       42 beta electrons
 Applying Cartesian multipole field
    Component          Value
    ---------          -----
     (2,0,0)        1.00000E-11
     (0,2,0)        2.00000E-11
     (0,0,2)       -3.00000E-11
 Nucleus-field energy     =     0.0000000086 hartrees
 Requested basis set is 6-311++G(d,p)
 There are 49 shells and 136 basis functions
 A cutoff of  1.0D-14 yielded   1043 shell pairs
 There are      8385 function pairs (      9410 Cartesian)
 Smallest overlap matrix eigenvalue = 2.32E-03
 Guess MOs from SCF MO coefficient file

 -----------------------------------------------------------------------
  General SCF calculation program by
  Eric Jon Sundstrom, Paul Horn, Yuezhi Mao, Dmitri Zuev, Alec White,
  David Stuck, Shaama M.S., Shane Yost, Joonho Lee, David Small,
  Daniel Levine, Susi Lehtola, Hugh Burton, Evgeny Epifanovsky
 -----------------------------------------------------------------------
 Hartree-Fock
 using 4 threads for integral computing
 -------------------------------------------------------
 OpenMP Integral computing Module                
 Release: version 2.0, May 2017, Q-Chem Inc. Pleasanton 
 -------------------------------------------------------
 A restricted SCF calculation will be
 performed using DIIS
 SCF converges when DIIS error is below 1.0e-08
 ---------------------------------------
  Cycle       Energy         DIIS error
 ---------------------------------------
    1   -7411.3775955767      8.61e-05  
    2   -7411.3776184824      2.32e-05  
    3   -7411.3776215024      8.56e-06  
    4   -7411.3776218453      5.54e-06  
    5   -7411.3776219671      1.35e-06  
    6   -7411.3776219830      7.20e-07  
    7   -7411.3776219853      2.58e-07  
    8   -7411.3776219862      1.20e-07  
    9   -7411.3776219862      4.47e-08  
   10   -7411.3776219863      1.55e-08  
   11   -7411.3776219862      5.77e-09  Convergence criterion met
 ---------------------------------------
 SCF time:   CPU 7.06s  wall 2.00s 
 SCF   energy in the final basis set =    -7411.3776219862
 Total energy in the final basis set =    -7411.3776219862


 ------------------------------------------------------------------------------

   CCMAN2: suite of methods based on coupled cluster
           and equation of motion theories.

   Components:
   * libvmm-1.3-trunk
     by Evgeny Epifanovsky, Ilya Kaliman.
   * libtensor-2.5-trunk
     by Evgeny Epifanovsky, Michael Wormit, Dmitry Zuev, Sam Manzer, 
        Ilya Kaliman.
   * libcc-2.5-trunk
     by Evgeny Epifanovsky, Arik Landau, Tomasz Kus, Kirill Khistyaev, 
        Dmitry Zuev, Prashant Manohar, Xintian Feng, Anna Krylov, 
        Matthew Goldey, Alec White, Thomas Jagau, Kaushik Nanda, 
        Anastasia Gunina, Alexander Kunitsa, Joonho Lee.

   CCMAN original authors:
   Anna I. Krylov, C. David Sherrill, Steven R. Gwaltney,
   Edward F. C. Byrd (2000)
   Sergey V. Levchenko, Lyudmila V. Slipchenko, Tao Wang,
   Ana-Maria C. Cristian (2003)
   Piotr A. Pieniazek, C. Melania Oana, Evgeny Epifanovsky (2007)
   Prashant Manohar (2009)

 ------------------------------------------------------------------------------


 Allocating and initializing 30808MB of RAM...
 Calculation will run on 4 cores.


 Alpha MOs, Restricted
 -- Occupied --                  
******* -180.89 -169.70 -169.70 -169.70  -80.07  -37.95  -33.13
  1 A'    2 A'    3 A'    1 A"    4 A'    5 A'    6 A'    7 A'                 
-33.129 -33.129 -26.335 -24.317 -24.316 -24.315 -24.312 -24.312
  2 A"    8 A'    9 A'   10 A'    3 A"   11 A'    4 A"   12 A'                 
-15.700  -7.605  -7.262  -5.497  -5.496  -5.496  -5.495  -5.484
 13 A'   14 A'   15 A'   16 A'   17 A'    5 A"   18 A'    6 A"                 
 -5.484  -2.418  -2.413  -2.413  -2.401  -2.401  -1.633  -1.159
 19 A'   20 A'    7 A"   21 A'    8 A"   22 A'   23 A'   24 A'                 
 -0.898  -0.783  -0.703  -0.699  -0.639  -0.515  -0.469  -0.436
 25 A'   26 A'    9 A"   27 A'   28 A'   29 A'   10 A"   30 A'                 
 -0.398  -0.389
 31 A'   11 A"                                                                 
 -- Virtual --                   
 -0.010   0.027   0.063   0.081   0.083   0.089   0.152   0.184
 12 A"   32 A'   33 A'   34 A'   13 A"   35 A'   36 A'   37 A'                 
  0.201   0.214   0.253   0.284   0.310   0.311   0.335   0.359
 38 A'   14 A"   39 A'   40 A'   41 A'   15 A"   42 A'   16 A"                 
  0.360   0.377   0.388   0.402   0.475   0.525   0.541   0.565
 43 A'   44 A'   17 A"   45 A'   46 A'   47 A'   18 A"   48 A'                 
  0.577   0.598   0.633   0.704   0.774   0.852   0.906   0.921
 19 A"   49 A'   50 A'   51 A'   52 A'   20 A"   21 A"   53 A'                 
  0.949   1.039   1.084   1.109   1.249   1.384   1.527   1.553
 54 A'   22 A"   55 A'   56 A'   57 A'   58 A'   23 A"   59 A'                 
  1.560   1.577   1.613   1.650   1.754   1.838   1.916   2.253
 24 A"   60 A'   61 A'   62 A'   25 A"   63 A'   64 A'   26 A"                 
  2.260   2.379   2.388   2.588   2.861   4.011   4.132   4.199
 65 A'   27 A"   66 A'   67 A'   68 A'   69 A'   28 A"   29 A"                 
  4.206   4.233   4.366   4.441   4.469   4.475   4.482   4.540
 70 A'   71 A'   30 A"   72 A'   31 A"   73 A'   32 A"   74 A'                 
  4.629   4.761   5.270   6.516   6.534   6.559   6.906   6.942
 75 A'   76 A'   77 A'   33 A"   78 A'   79 A'   34 A"   80 A'                 
  7.101   7.471  14.693  14.789  14.853  28.858  29.514  29.528
 81 A'   82 A'   35 A"   83 A'   84 A'   85 A'   36 A"   86 A'                 
 29.548  29.862  29.864  29.866  29.887  29.952  36.630  68.745
 87 A'   37 A"   88 A'   38 A"   89 A'   90 A'   91 A'   92 A'                 
130.574 130.585 130.607 154.256 166.0791912.173
 39 A"   93 A'   94 A'   95 A'   96 A'   97 A'                                 

 Beta MOs, Restricted
 -- Occupied --                  
******* -180.89 -169.70 -169.70 -169.70  -80.07  -37.95  -33.13
  1 A'    2 A'    3 A'    1 A"    4 A'    5 A'    6 A'    7 A'                 
-33.129 -33.129 -26.335 -24.317 -24.316 -24.315 -24.312 -24.312
  2 A"    8 A'    9 A'   10 A'    3 A"   11 A'    4 A"   12 A'                 
-15.700  -7.605  -7.262  -5.497  -5.496  -5.496  -5.495  -5.484
 13 A'   14 A'   15 A'   16 A'   17 A'    5 A"   18 A'    6 A"                 
 -5.484  -2.418  -2.413  -2.413  -2.401  -2.401  -1.633  -1.159
 19 A'   20 A'    7 A"   21 A'    8 A"   22 A'   23 A'   24 A'                 
 -0.898  -0.783  -0.703  -0.699  -0.639  -0.515  -0.469  -0.436
 25 A'   26 A'    9 A"   27 A'   28 A'   29 A'   10 A"   30 A'                 
 -0.398  -0.389
 31 A'   11 A"                                                                 
 -- Virtual --                   
 -0.010   0.027   0.063   0.081   0.083   0.089   0.152   0.184
 12 A"   32 A'   33 A'   34 A'   13 A"   35 A'   36 A'   37 A'                 
  0.201   0.214   0.253   0.284   0.310   0.311   0.335   0.359
 38 A'   14 A"   39 A'   40 A'   41 A'   15 A"   42 A'   16 A"                 
  0.360   0.377   0.388   0.402   0.475   0.525   0.541   0.565
 43 A'   44 A'   17 A"   45 A'   46 A'   47 A'   18 A"   48 A'                 
  0.577   0.598   0.633   0.704   0.774   0.852   0.906   0.921
 19 A"   49 A'   50 A'   51 A'   52 A'   20 A"   21 A"   53 A'                 
  0.949   1.039   1.084   1.109   1.249   1.384   1.527   1.553
 54 A'   22 A"   55 A'   56 A'   57 A'   58 A'   23 A"   59 A'                 
  1.560   1.577   1.613   1.650   1.754   1.838   1.916   2.253
 24 A"   60 A'   61 A'   62 A'   25 A"   63 A'   64 A'   26 A"                 
  2.260   2.379   2.388   2.588   2.861   4.011   4.132   4.199
 65 A'   27 A"   66 A'   67 A'   68 A'   69 A'   28 A"   29 A"                 
  4.206   4.233   4.366   4.441   4.469   4.475   4.482   4.540
 70 A'   71 A'   30 A"   72 A'   31 A"   73 A'   32 A"   74 A'                 
  4.629   4.761   5.270   6.516   6.534   6.559   6.906   6.942
 75 A'   76 A'   77 A'   33 A"   78 A'   79 A'   34 A"   80 A'                 
  7.101   7.471  14.693  14.789  14.853  28.858  29.514  29.528
 81 A'   82 A'   35 A"   83 A'   84 A'   85 A'   36 A"   86 A'                 
 29.548  29.862  29.864  29.866  29.887  29.952  36.630  68.745
 87 A'   37 A"   88 A'   38 A"   89 A'   90 A'   91 A'   92 A'                 
130.574 130.585 130.607 154.256 166.0791912.173
 39 A"   93 A'   94 A'   95 A'   96 A'   97 A'                                 

 Occupation and symmetry of molecular orbitals

 Point group: Cs (2 irreducible representations).

                           A'   A"    All 
 ------------------------------------------
 All molecular orbitals:
  - Alpha                  97   39    136 
  - Beta                   97   39    136 
 ------------------------------------------
 Alpha orbitals:
  - Frozen occupied        19   6     25  
  - Active occupied        12   5     17  
  - Active virtual         66   28    94  
  - Frozen virtual         0    0     0   
 ------------------------------------------
 Beta orbitals:
  - Frozen occupied        19   6     25  
  - Active occupied        12   5     17  
  - Active virtual         66   28    94  
  - Frozen virtual         0    0     0   
 ------------------------------------------

 Import integrals:   CPU 0.00 s  wall 0.00 s

 Import integrals:   CPU 49.29 s  wall 13.72 s

 MP2 amplitudes:   CPU 0.14 s  wall 0.12 s

Running a double precision version
           CCSD T amplitudes will be solved using DIIS.

           Start     Size      MaxIter   EConv     TConv     
           3         7         100       1.00e-07  1.00e-05  
 ------------------------------------------------------------------------------
           Energy (a.u.)   Ediff      Tdiff       Comment
 ------------------------------------------------------------------------------
         -7412.08915912                           
     1   -7412.07243880   1.67e-02   7.85e-01     
     2   -7412.09805402   2.56e-02   1.04e-01     
     3   -7412.09622122   1.83e-03   4.95e-02     
     4   -7412.09913585   2.91e-03   1.92e-02     Switched to DIIS steps.
     5   -7412.10017213   1.04e-03   1.36e-02     
     6   -7412.10027239   1.00e-04   3.95e-03     
     7   -7412.10027351   1.12e-06   1.52e-03     
     8   -7412.10027456   1.05e-06   4.29e-04     
     9   -7412.10027634   1.78e-06   2.59e-04     
    10   -7412.10027617   1.70e-07   9.69e-05     
    11   -7412.10027652   3.56e-07   3.81e-05     
    12   -7412.10027658   6.11e-08   2.22e-05     
    13   -7412.10027659   9.02e-09   7.01e-06     
 ------------------------------------------------------------------------------
         -7412.10027659                           CCSD T converged.

End of double precision
 SCF energy                 = -7411.37762199
 MP2 energy                 = -7412.08915912
 CCSD correlation energy     =    -0.72265461
 CCSD total energy           = -7412.10027659

 CCSD  T1^2 = 0.0162  T2^2 = 0.2741  Leading amplitudes:

 Amplitude    Orbitals with energies
 -0.0456       10 (A") A                 ->    12 (A") A                  
              -0.4695                         -0.0102                     
 -0.0456       10 (A") B                 ->    12 (A") B                  
              -0.4695                         -0.0102                     
 -0.0178       27 (A') A                 ->    32 (A') A                  
              -0.6986                          0.0268                     
 -0.0178       27 (A') B                 ->    32 (A') B                  
              -0.6986                          0.0268                     

 Amplitude    Orbitals with energies
 -0.0991       10 (A") A     10 (A") B   ->    12 (A") A     12 (A") B    
              -0.4695       -0.4695           -0.0102       -0.0102       
  0.0991       10 (A") A     10 (A") B   ->    12 (A") B     12 (A") A    
              -0.4695       -0.4695           -0.0102       -0.0102       
  0.0991       10 (A") B     10 (A") A   ->    12 (A") A     12 (A") B    
              -0.4695       -0.4695           -0.0102       -0.0102       
 -0.0991       10 (A") B     10 (A") A   ->    12 (A") B     12 (A") A    
              -0.4695       -0.4695           -0.0102       -0.0102       

 Computing CCSD intemediates for later calculations in double precision
 Finished.

Running a double precision version
           CCSD Lambda amplitudes will be solved using DIIS.
           Start     Size      MaxIter   EConv     LConv     
           3         7         100       1.00e-07  1.00e-05  
 ------------------------------------------------------------------------------
            Enorm      Ldiff       Comment
 ------------------------------------------------------------------------------
     1     6.59e-02   4.50e-02     
     2     2.01e-02   7.94e-03     
     3     9.41e-03   1.81e-03     
     4     5.16e-03   1.56e-03     Switched to DIIS steps.
     5     1.67e-03   1.04e-03     
     6     8.18e-04   2.71e-04     
     7     2.80e-04   8.83e-05     
     8     1.25e-04   7.90e-06     
     9     4.79e-05   6.24e-06     
    10     2.03e-05   2.46e-06     
    11     9.88e-06   3.66e-07     
    12     4.10e-06   3.52e-08     
    13     2.26e-06   2.20e-07     
    14     1.01e-06   6.16e-08     
    15     4.45e-07   2.84e-08     
    16     2.35e-07   2.27e-09     
    17     1.01e-07   1.27e-08     
    18     4.80e-08   4.68e-09     
 ------------------------------------------------------------------------------
                                   CCSD Lambda converged.

 Computing density matrices in double precision...
           Orbital response amplitudes will be solved using DIIS.
           Start     Size      MaxIter   EConv     LConv     
           3         7         100       1.00e-06  1.00e-06  
 ------------------------------------------------------------------------------
            Enorm      Ldiff       Comment
 ------------------------------------------------------------------------------
     1     9.92e-02   2.22e-03     
     2     7.73e-02   1.57e-02     
     3     9.49e-02   2.52e-02     
     4     1.74e-02   3.30e-02     Switched to DIIS steps.
     5     4.85e-03   6.39e-03     
     6     1.18e-03   8.82e-04     
     7     6.30e-04   1.36e-04     
     8     1.95e-04   1.04e-04     
     9     5.71e-05   2.24e-05     
    10     2.36e-05   2.43e-06     
    11     6.49e-06   2.48e-06     
    12     2.08e-06   7.64e-07     
    13     6.88e-07   6.44e-07     
 ------------------------------------------------------------------------------
                                   Orbital response converged.

 Computing density matrices... Done.
 CCSD calculation:   CPU 475.10 s  wall 124.64 s

 Transferring MO TPDM to AO TPDM
 Transferring g2_o1o1o1o1
 Transferring g2_o1o1o1v1
 Transferring g2_o1o1v1v1
 Transferring g2_o1v1o1v1
 Transferring g2_o1v1v1v1
 Transferring g2_v1v1v1v1
 Adding separable TPDM
 Computing TPDM gradient
 --------------------------------------------------------
 2e gradient
  Atom          X               Y               Z
 --------------------------------------------------------
    1        -53.296892       11.052386       -0.000000  
    2         25.338733      -28.885500        0.000000  
    3          9.987303       16.157009        0.000000  
    4         17.970856        1.676105       -0.000000  
 --------------------------------------------------------
 --------------------------------------------------------
 Final gradient
  Atom          X               Y               Z
 --------------------------------------------------------
    1        -53.296892       11.052386       -0.000000  
    2         25.338733      -28.885500        0.000000  
    3          9.987303       16.157009        0.000000  
    4         17.970856        1.676105       -0.000000  
 --------------------------------------------------------
 Analytic gradient from two-electron contribution:   CPU 266.09 s  wall 90.08 s

 Total ccman2 time:   CPU 794.65 s  wall 229.93 s


 --------------------------------------------------------------
             Orbital Energies (a.u.) and Symmetries
 --------------------------------------------------------------

 Alpha MOs, Restricted
 -- Occupied --                  
******* -180.89 -169.70 -169.70  -80.07  -37.95  -33.13  -33.13
  1 A'    2 A'    3 A'    4 A'    5 A'    6 A'    7 A'    8 A'                 
-26.335 -24.317 -24.315 -24.312 -15.700  -7.605  -7.262  -5.497
  9 A'   10 A'   11 A'   12 A'   13 A'   14 A'   15 A'   16 A'                 
 -5.496  -5.495  -5.484-169.697 -33.129 -24.316 -24.312  -5.496
 17 A'   18 A'   19 A'    1 A"    2 A"    3 A"    4 A"    5 A"                 
 -5.484  -2.418  -2.413  -2.401  -1.633  -1.159  -0.898  -0.783
  6 A"   20 A'   21 A'   22 A'   23 A'   24 A'   25 A'   26 A'                 
 -0.699  -0.639  -0.515  -0.436  -0.398  -2.413  -2.401  -0.703
 27 A'   28 A'   29 A'   30 A'   31 A'    7 A"    8 A"    9 A"                 
 -0.469  -0.389
 10 A"   11 A"                                                                 
 -- Virtual --                   
  0.027   0.063   0.081   0.089   0.152   0.184   0.201   0.253
 32 A'   33 A'   34 A'   35 A'   36 A'   37 A'   38 A'   39 A'                 
  0.284   0.310   0.335   0.360   0.377   0.402   0.475   0.525
 40 A'   41 A'   42 A'   43 A'   44 A'   45 A'   46 A'   47 A'                 
  0.565   0.598   0.633   0.704   0.774   0.921   0.949   1.084
 48 A'   49 A'   50 A'   51 A'   52 A'   53 A'   54 A'   55 A'                 
  1.109   1.249   1.384   1.553   1.577   1.613   1.650   1.838
 56 A'   57 A'   58 A'   59 A'   60 A'   61 A'   62 A'   63 A'                 
  1.916   2.260   2.388   2.588   2.861   4.011   4.206   4.233
 64 A'   65 A'   66 A'   67 A'   68 A'   69 A'   70 A'   71 A'                 
  4.441   4.475   4.540   4.629   4.761   5.270   6.534   6.559
 72 A'   73 A'   74 A'   75 A'   76 A'   77 A'   78 A'   79 A'                 
  6.942   7.101   7.471  14.789  14.853  28.858  29.528  29.548
 80 A'   81 A'   82 A'   83 A'   84 A'   85 A'   86 A'   87 A'                 
 29.864  29.887  29.952  36.630  68.745 130.585 130.607 154.256
 88 A'   89 A'   90 A'   91 A'   92 A'   93 A'   94 A'   95 A'                 
166.0791912.173  -0.010   0.083   0.214   0.311   0.359   0.388
 96 A'   97 A'   12 A"   13 A"   14 A"   15 A"   16 A"   17 A"                 
  0.541   0.577   0.852   0.906   1.039   1.527   1.560   1.754
 18 A"   19 A"   20 A"   21 A"   22 A"   23 A"   24 A"   25 A"                 
  2.253   2.379   4.132   4.199   4.366   4.469   4.482   6.516
 26 A"   27 A"   28 A"   29 A"   30 A"   31 A"   32 A"   33 A"                 
  6.906  14.693  29.514  29.862  29.866 130.574
 34 A"   35 A"   36 A"   37 A"   38 A"   39 A"                                 

 Beta MOs, Restricted
 -- Occupied --                  
******* -180.89 -169.70 -169.70  -80.07  -37.95  -33.13  -33.13
  1 A'    2 A'    3 A'    4 A'    5 A'    6 A'    7 A'    8 A'                 
-26.335 -24.317 -24.315 -24.312 -15.700  -7.605  -7.262  -5.497
  9 A'   10 A'   11 A'   12 A'   13 A'   14 A'   15 A'   16 A'                 
 -5.496  -5.495  -5.484-169.697 -33.129 -24.316 -24.312  -5.496
 17 A'   18 A'   19 A'    1 A"    2 A"    3 A"    4 A"    5 A"                 
 -5.484  -2.418  -2.413  -2.401  -1.633  -1.159  -0.898  -0.783
  6 A"   20 A'   21 A'   22 A'   23 A'   24 A'   25 A'   26 A'                 
 -0.699  -0.639  -0.515  -0.436  -0.398  -2.413  -2.401  -0.703
 27 A'   28 A'   29 A'   30 A'   31 A'    7 A"    8 A"    9 A"                 
 -0.469  -0.389
 10 A"   11 A"                                                                 
 -- Virtual --                   
  0.027   0.063   0.081   0.089   0.152   0.184   0.201   0.253
 32 A'   33 A'   34 A'   35 A'   36 A'   37 A'   38 A'   39 A'                 
  0.284   0.310   0.335   0.360   0.377   0.402   0.475   0.525
 40 A'   41 A'   42 A'   43 A'   44 A'   45 A'   46 A'   47 A'                 
  0.565   0.598   0.633   0.704   0.774   0.921   0.949   1.084
 48 A'   49 A'   50 A'   51 A'   52 A'   53 A'   54 A'   55 A'                 
  1.109   1.249   1.384   1.553   1.577   1.613   1.650   1.838
 56 A'   57 A'   58 A'   59 A'   60 A'   61 A'   62 A'   63 A'                 
  1.916   2.260   2.388   2.588   2.861   4.011   4.206   4.233
 64 A'   65 A'   66 A'   67 A'   68 A'   69 A'   70 A'   71 A'                 
  4.441   4.475   4.540   4.629   4.761   5.270   6.534   6.559
 72 A'   73 A'   74 A'   75 A'   76 A'   77 A'   78 A'   79 A'                 
  6.942   7.101   7.471  14.789  14.853  28.858  29.528  29.548
 80 A'   81 A'   82 A'   83 A'   84 A'   85 A'   86 A'   87 A'                 
 29.864  29.887  29.952  36.630  68.745 130.585 130.607 154.256
 88 A'   89 A'   90 A'   91 A'   92 A'   93 A'   94 A'   95 A'                 
166.0791912.173  -0.010   0.083   0.214   0.311   0.359   0.388
 96 A'   97 A'   12 A"   13 A"   14 A"   15 A"   16 A"   17 A"                 
  0.541   0.577   0.852   0.906   1.039   1.527   1.560   1.754
 18 A"   19 A"   20 A"   21 A"   22 A"   23 A"   24 A"   25 A"                 
  2.253   2.379   4.132   4.199   4.366   4.469   4.482   6.516
 26 A"   27 A"   28 A"   29 A"   30 A"   31 A"   32 A"   33 A"                 
  6.906  14.693  29.514  29.862  29.866 130.574
 34 A"   35 A"   36 A"   37 A"   38 A"   39 A"                                 
 --------------------------------------------------------------

          Ground-State Mulliken Net Atomic Charges

     Atom                 Charge (a.u.)
  ----------------------------------------
      1 I                    -0.117946
      2 P                     0.360397
      3 N                    -0.190264
      4 F                    -0.052186
  ----------------------------------------
  Sum of atomic charges =     0.000000

 -----------------------------------------------------------------
                    Cartesian Multipole Moments
 -----------------------------------------------------------------
    Charge (ESU x 10^10)
                -0.0000
    Dipole Moment (Debye)
         X       1.2318      Y       1.9145      Z       0.0000
       Tot       2.2766
    Quadrupole Moments (Debye-Ang)
        XX     -56.6737     XY      -4.1359     YY     -53.2270
        XZ      -0.0000     YZ       0.0000     ZZ     -51.5931
    Octopole Moments (Debye-Ang^2)
       XXX      58.0313    XXY       1.5464    XYY      11.6579
       YYY      -4.7379    XXZ       0.0000    XYZ      -0.0000
       YYZ       0.0000    XZZ       7.3475    YZZ      -1.3348
       ZZZ       0.0000
    Hexadecapole Moments (Debye-Ang^3)
      XXXX    -900.8102   XXXY     -17.7258   XXYY    -167.1114
      XYYY       2.1207   YYYY    -140.7574   XXXZ      -0.0000
      XXYZ       0.0000   XYYZ      -0.0000   YYYZ       0.0000
      XXZZ    -150.8292   XYZZ       0.3832   YYZZ     -33.8722
      XZZZ      -0.0000   YZZZ       0.0000   ZZZZ     -67.7773
 -----------------------------------------------------------------
 DrvMan completing analytic gradient of the correlated energy
 Correlated dipole moment
            1
    1   0.4846423
    2   0.7532328
    3   0.0000000
 Energy read as -7412.100276592
 Full Analytical Gradient: (in a.u., or Hartree/Bohr)
             1             2             3             4
    1   -0.00005722   -0.00043479    0.00112229   -0.00063028
    2   -0.00001530   -0.00006605   -0.00045231    0.00053366
    3    0.00000000   -0.00000000    0.00000000   -0.00000000
 Gradient time:  CPU 0.76 s  wall 0.80 s
 Geometry Optimization Parameters
   NAtoms,    NIC,     NZ,  NCons,   NDum,   NFix, NCnnct, MaxDiis
        4      14       4       0       0       0       0       0

 Cartesian Hessian Update
 Hessian Updated using BFGS Update


** GEOMETRY OPTIMIZATION IN DELOCALIZED INTERNAL COORDINATES **
   Searching for a Minimum

   Optimization Cycle:   3

                       Coordinates (Angstroms)
     ATOM                X               Y               Z
      1  I         1.1359617777   -0.0835109588    0.0000000000
      2  P        -1.1654783909    0.7931943583    0.0000000000
      3  N        -1.9210704380   -0.6343240868    0.0000000000
      4  F        -3.3061798190   -0.3428300479    0.0000000000
   Point Group: cs    Number of degrees of freedom:     5


   Energy is  -7412.100276592

 Hessian Updated using BFGS Update

  5 Hessian modes will be used to form the next step
  Hessian Eigenvalues:
     0.103131    0.172320    0.263839    0.358654    0.509550

 Minimum Search - Taking Simple RFO Step
 Searching for Lamda that Minimizes Along All modes
 Value Taken    Lamda =  -0.00000980
 Step Taken.  Stepsize is  0.007522

                             Maximum     Tolerance    Cnvgd?
         Gradient           0.000848      0.000300      NO
         Displacement       0.004669      0.001200      NO
         Energy change     -0.000028      0.000001      NO


 New Cartesian Coordinates Obtained by Inverse Iteration

 Displacement from previous Coordinates is:  0.009550
 ----------------------------------------------------------------
             Standard Nuclear Orientation (Angstroms)
    I     Atom           X                Y                Z
 ----------------------------------------------------------------
    1      I       1.1360832809    -0.0847019689     0.0000000000
    2      P      -1.1640879299     0.7948858161     0.0000000000
    3      N      -1.9225165019    -0.6316511439     0.0000000000
    4      F      -3.3062457193    -0.3460034386     0.0000000000
 ----------------------------------------------------------------
 Molecular Point Group                 Cs    NOp =  2
 Largest Abelian Subgroup              Cs    NOp =  2
 Nuclear Repulsion Energy =   378.1632969716 hartrees
 There are       42 alpha and       42 beta electrons
 Applying Cartesian multipole field
    Component          Value
    ---------          -----
     (2,0,0)        1.00000E-11
     (0,2,0)        2.00000E-11
     (0,0,2)       -3.00000E-11
 Nucleus-field energy     =     0.0000000086 hartrees
 Requested basis set is 6-311++G(d,p)
 There are 49 shells and 136 basis functions
 A cutoff of  1.0D-14 yielded   1043 shell pairs
 There are      8385 function pairs (      9410 Cartesian)
 Smallest overlap matrix eigenvalue = 2.32E-03
 Guess MOs from SCF MO coefficient file

 -----------------------------------------------------------------------
  General SCF calculation program by
  Eric Jon Sundstrom, Paul Horn, Yuezhi Mao, Dmitri Zuev, Alec White,
  David Stuck, Shaama M.S., Shane Yost, Joonho Lee, David Small,
  Daniel Levine, Susi Lehtola, Hugh Burton, Evgeny Epifanovsky
 -----------------------------------------------------------------------
 Hartree-Fock
 using 4 threads for integral computing
 -------------------------------------------------------
 OpenMP Integral computing Module                
 Release: version 2.0, May 2017, Q-Chem Inc. Pleasanton 
 -------------------------------------------------------
 A restricted SCF calculation will be
 performed using DIIS
 SCF converges when DIIS error is below 1.0e-08
 ---------------------------------------
  Cycle       Energy         DIIS error
 ---------------------------------------
    1   -7411.3777057607      6.53e-05  
    2   -7411.3777190899      1.84e-05  
    3   -7411.3777210841      6.03e-06  
    4   -7411.3777213032      4.02e-06  
    5   -7411.3777213586      9.36e-07  
    6   -7411.3777213641      4.78e-07  
    7   -7411.3777213649      1.76e-07  
    8   -7411.3777213653      8.07e-08  
    9   -7411.3777213653      4.10e-08  
   10   -7411.3777213652      1.34e-08  
   11   -7411.3777213652      4.37e-09  Convergence criterion met
 ---------------------------------------
 SCF time:   CPU 7.05s  wall 2.00s 
 SCF   energy in the final basis set =    -7411.3777213652
 Total energy in the final basis set =    -7411.3777213652


 ------------------------------------------------------------------------------

   CCMAN2: suite of methods based on coupled cluster
           and equation of motion theories.

   Components:
   * libvmm-1.3-trunk
     by Evgeny Epifanovsky, Ilya Kaliman.
   * libtensor-2.5-trunk
     by Evgeny Epifanovsky, Michael Wormit, Dmitry Zuev, Sam Manzer, 
        Ilya Kaliman.
   * libcc-2.5-trunk
     by Evgeny Epifanovsky, Arik Landau, Tomasz Kus, Kirill Khistyaev, 
        Dmitry Zuev, Prashant Manohar, Xintian Feng, Anna Krylov, 
        Matthew Goldey, Alec White, Thomas Jagau, Kaushik Nanda, 
        Anastasia Gunina, Alexander Kunitsa, Joonho Lee.

   CCMAN original authors:
   Anna I. Krylov, C. David Sherrill, Steven R. Gwaltney,
   Edward F. C. Byrd (2000)
   Sergey V. Levchenko, Lyudmila V. Slipchenko, Tao Wang,
   Ana-Maria C. Cristian (2003)
   Piotr A. Pieniazek, C. Melania Oana, Evgeny Epifanovsky (2007)
   Prashant Manohar (2009)

 ------------------------------------------------------------------------------


 Allocating and initializing 30808MB of RAM...
 Calculation will run on 4 cores.


 Alpha MOs, Restricted
 -- Occupied --                  
******* -180.89 -169.70 -169.70 -169.70  -80.07  -37.94  -33.13
  1 A'    2 A'    3 A'    1 A"    4 A'    5 A'    6 A'    7 A'                 
-33.129 -33.129 -26.335 -24.317 -24.316 -24.315 -24.312 -24.312
  2 A"    8 A'    9 A'   10 A'    3 A"   11 A'    4 A"   12 A'                 
-15.700  -7.605  -7.262  -5.497  -5.496  -5.496  -5.495  -5.484
 13 A'   14 A'   15 A'   16 A'   17 A'    5 A"   18 A'    6 A"                 
 -5.484  -2.418  -2.413  -2.413  -2.401  -2.401  -1.635  -1.159
 19 A'   20 A'    7 A"   21 A'    8 A"   22 A'   23 A'   24 A'                 
 -0.898  -0.784  -0.704  -0.699  -0.639  -0.515  -0.469  -0.436
 25 A'   26 A'    9 A"   27 A'   28 A'   29 A'   10 A"   30 A'                 
 -0.398  -0.389
 31 A'   11 A"                                                                 
 -- Virtual --                   
 -0.010   0.027   0.063   0.081   0.083   0.089   0.152   0.184
 12 A"   32 A'   33 A'   34 A'   13 A"   35 A'   36 A'   37 A'                 
  0.201   0.214   0.254   0.284   0.310   0.311   0.335   0.359
 38 A'   14 A"   39 A'   40 A'   41 A'   15 A"   42 A'   16 A"                 
  0.360   0.377   0.388   0.401   0.476   0.525   0.541   0.565
 43 A'   44 A'   17 A"   45 A'   46 A'   47 A'   18 A"   48 A'                 
  0.577   0.598   0.634   0.704   0.774   0.852   0.906   0.921
 19 A"   49 A'   50 A'   51 A'   52 A'   20 A"   21 A"   53 A'                 
  0.949   1.039   1.085   1.109   1.249   1.384   1.527   1.553
 54 A'   22 A"   55 A'   56 A'   57 A'   58 A'   23 A"   59 A'                 
  1.560   1.577   1.612   1.650   1.754   1.839   1.916   2.252
 24 A"   60 A'   61 A'   62 A'   25 A"   63 A'   64 A'   26 A"                 
  2.261   2.378   2.387   2.588   2.860   4.012   4.131   4.199
 65 A'   27 A"   66 A'   67 A'   68 A'   69 A'   28 A"   29 A"                 
  4.206   4.232   4.368   4.442   4.469   4.475   4.482   4.540
 70 A'   71 A'   30 A"   72 A'   31 A"   73 A'   32 A"   74 A'                 
  4.630   4.761   5.275   6.516   6.535   6.559   6.906   6.941
 75 A'   76 A'   77 A'   33 A"   78 A'   79 A'   34 A"   80 A'                 
  7.103   7.471  14.693  14.789  14.853  28.858  29.514  29.528
 81 A'   82 A'   35 A"   83 A'   84 A'   85 A'   36 A"   86 A'                 
 29.548  29.862  29.864  29.866  29.887  29.952  36.630  68.744
 87 A'   37 A"   88 A'   38 A"   89 A'   90 A'   91 A'   92 A'                 
130.574 130.585 130.607 154.256 166.0791912.174
 39 A"   93 A'   94 A'   95 A'   96 A'   97 A'                                 

 Beta MOs, Restricted
 -- Occupied --                  
******* -180.89 -169.70 -169.70 -169.70  -80.07  -37.94  -33.13
  1 A'    2 A'    3 A'    1 A"    4 A'    5 A'    6 A'    7 A'                 
-33.129 -33.129 -26.335 -24.317 -24.316 -24.315 -24.312 -24.312
  2 A"    8 A'    9 A'   10 A'    3 A"   11 A'    4 A"   12 A'                 
-15.700  -7.605  -7.262  -5.497  -5.496  -5.496  -5.495  -5.484
 13 A'   14 A'   15 A'   16 A'   17 A'    5 A"   18 A'    6 A"                 
 -5.484  -2.418  -2.413  -2.413  -2.401  -2.401  -1.635  -1.159
 19 A'   20 A'    7 A"   21 A'    8 A"   22 A'   23 A'   24 A'                 
 -0.898  -0.784  -0.704  -0.699  -0.639  -0.515  -0.469  -0.436
 25 A'   26 A'    9 A"   27 A'   28 A'   29 A'   10 A"   30 A'                 
 -0.398  -0.389
 31 A'   11 A"                                                                 
 -- Virtual --                   
 -0.010   0.027   0.063   0.081   0.083   0.089   0.152   0.184
 12 A"   32 A'   33 A'   34 A'   13 A"   35 A'   36 A'   37 A'                 
  0.201   0.214   0.254   0.284   0.310   0.311   0.335   0.359
 38 A'   14 A"   39 A'   40 A'   41 A'   15 A"   42 A'   16 A"                 
  0.360   0.377   0.388   0.401   0.476   0.525   0.541   0.565
 43 A'   44 A'   17 A"   45 A'   46 A'   47 A'   18 A"   48 A'                 
  0.577   0.598   0.634   0.704   0.774   0.852   0.906   0.921
 19 A"   49 A'   50 A'   51 A'   52 A'   20 A"   21 A"   53 A'                 
  0.949   1.039   1.085   1.109   1.249   1.384   1.527   1.553
 54 A'   22 A"   55 A'   56 A'   57 A'   58 A'   23 A"   59 A'                 
  1.560   1.577   1.612   1.650   1.754   1.839   1.916   2.252
 24 A"   60 A'   61 A'   62 A'   25 A"   63 A'   64 A'   26 A"                 
  2.261   2.378   2.387   2.588   2.860   4.012   4.131   4.199
 65 A'   27 A"   66 A'   67 A'   68 A'   69 A'   28 A"   29 A"                 
  4.206   4.232   4.368   4.442   4.469   4.475   4.482   4.540
 70 A'   71 A'   30 A"   72 A'   31 A"   73 A'   32 A"   74 A'                 
  4.630   4.761   5.275   6.516   6.535   6.559   6.906   6.941
 75 A'   76 A'   77 A'   33 A"   78 A'   79 A'   34 A"   80 A'                 
  7.103   7.471  14.693  14.789  14.853  28.858  29.514  29.528
 81 A'   82 A'   35 A"   83 A'   84 A'   85 A'   36 A"   86 A'                 
 29.548  29.862  29.864  29.866  29.887  29.952  36.630  68.744
 87 A'   37 A"   88 A'   38 A"   89 A'   90 A'   91 A'   92 A'                 
130.574 130.585 130.607 154.256 166.0791912.174
 39 A"   93 A'   94 A'   95 A'   96 A'   97 A'                                 

 Occupation and symmetry of molecular orbitals

 Point group: Cs (2 irreducible representations).

                           A'   A"    All 
 ------------------------------------------
 All molecular orbitals:
  - Alpha                  97   39    136 
  - Beta                   97   39    136 
 ------------------------------------------
 Alpha orbitals:
  - Frozen occupied        19   6     25  
  - Active occupied        12   5     17  
  - Active virtual         66   28    94  
  - Frozen virtual         0    0     0   
 ------------------------------------------
 Beta orbitals:
  - Frozen occupied        19   6     25  
  - Active occupied        12   5     17  
  - Active virtual         66   28    94  
  - Frozen virtual         0    0     0   
 ------------------------------------------

 Import integrals:   CPU 0.00 s  wall 0.00 s

 Import integrals:   CPU 48.89 s  wall 13.27 s

 MP2 amplitudes:   CPU 0.14 s  wall 0.15 s

Running a double precision version
           CCSD T amplitudes will be solved using DIIS.

           Start     Size      MaxIter   EConv     TConv     
           3         7         100       1.00e-07  1.00e-05  
 ------------------------------------------------------------------------------
           Energy (a.u.)   Ediff      Tdiff       Comment
 ------------------------------------------------------------------------------
         -7412.08915553                           
     1   -7412.07248753   1.67e-02   7.85e-01     
     2   -7412.09805624   2.56e-02   1.04e-01     
     3   -7412.09623837   1.82e-03   4.94e-02     
     4   -7412.09914459   2.91e-03   1.91e-02     Switched to DIIS steps.
     5   -7412.10017833   1.03e-03   1.36e-02     
     6   -7412.10027766   9.93e-05   3.94e-03     
     7   -7412.10027851   8.48e-07   1.51e-03     
     8   -7412.10027952   1.02e-06   4.26e-04     
     9   -7412.10028124   1.72e-06   2.55e-04     
    10   -7412.10028106   1.78e-07   9.58e-05     
    11   -7412.10028141   3.51e-07   3.76e-05     
    12   -7412.10028147   5.72e-08   2.19e-05     
    13   -7412.10028148   1.00e-08   6.90e-06     
 ------------------------------------------------------------------------------
         -7412.10028148                           CCSD T converged.

End of double precision
 SCF energy                 = -7411.37772137
 MP2 energy                 = -7412.08915553
 CCSD correlation energy     =    -0.72256012
 CCSD total energy           = -7412.10028148

 CCSD  T1^2 = 0.0161  T2^2 = 0.2740  Leading amplitudes:

 Amplitude    Orbitals with energies
 -0.0453       10 (A") A                 ->    12 (A") A                  
              -0.4691                         -0.0100                     
 -0.0453       10 (A") B                 ->    12 (A") B                  
              -0.4691                         -0.0100                     
  0.0179       9 (A") A                  ->    12 (A") A                  
              -0.7040                         -0.0100                     
  0.0179       9 (A") B                  ->    12 (A") B                  
              -0.7040                         -0.0100                     

 Amplitude    Orbitals with energies
 -0.0990       10 (A") A     10 (A") B   ->    12 (A") A     12 (A") B    
              -0.4691       -0.4691           -0.0100       -0.0100       
  0.0990       10 (A") A     10 (A") B   ->    12 (A") B     12 (A") A    
              -0.4691       -0.4691           -0.0100       -0.0100       
  0.0990       10 (A") B     10 (A") A   ->    12 (A") A     12 (A") B    
              -0.4691       -0.4691           -0.0100       -0.0100       
 -0.0990       10 (A") B     10 (A") A   ->    12 (A") B     12 (A") A    
              -0.4691       -0.4691           -0.0100       -0.0100       

 Computing CCSD intemediates for later calculations in double precision
 Finished.

Running a double precision version
           CCSD Lambda amplitudes will be solved using DIIS.
           Start     Size      MaxIter   EConv     LConv     
           3         7         100       1.00e-07  1.00e-05  
 ------------------------------------------------------------------------------
            Enorm      Ldiff       Comment
 ------------------------------------------------------------------------------
     1     6.59e-02   4.50e-02     
     2     2.01e-02   7.91e-03     
     3     9.38e-03   1.81e-03     
     4     5.14e-03   1.56e-03     Switched to DIIS steps.
     5     1.66e-03   1.03e-03     
     6     8.14e-04   2.69e-04     
     7     2.78e-04   8.74e-05     
     8     1.24e-04   7.57e-06     
     9     4.74e-05   6.32e-06     
    10     2.00e-05   2.48e-06     
    11     9.74e-06   3.80e-07     
    12     4.03e-06   4.59e-08     
    13     2.22e-06   2.14e-07     
    14     9.92e-07   5.90e-08     
    15     4.38e-07   2.80e-08     
    16     2.30e-07   2.04e-09     
    17     9.87e-08   1.23e-08     
 ------------------------------------------------------------------------------
                                   CCSD Lambda converged.

 Computing density matrices in double precision...
           Orbital response amplitudes will be solved using DIIS.
           Start     Size      MaxIter   EConv     LConv     
           3         7         100       1.00e-06  1.00e-06  
 ------------------------------------------------------------------------------
            Enorm      Ldiff       Comment
 ------------------------------------------------------------------------------
     1     9.90e-02   2.30e-03     
     2     7.71e-02   1.57e-02     
     3     9.43e-02   2.50e-02     
     4     1.72e-02   3.28e-02     Switched to DIIS steps.
     5     4.87e-03   6.32e-03     
     6     1.18e-03   8.81e-04     
     7     6.32e-04   1.35e-04     
     8     1.96e-04   1.04e-04     
     9     5.74e-05   2.28e-05     
    10     2.36e-05   2.49e-06     
    11     6.47e-06   2.50e-06     
    12     2.07e-06   7.61e-07     
    13     6.92e-07   6.41e-07     
 ------------------------------------------------------------------------------
                                   Orbital response converged.

 Computing density matrices... Done.
 CCSD calculation:   CPU 467.20 s  wall 122.62 s

 Transferring MO TPDM to AO TPDM
 Transferring g2_o1o1o1o1
 Transferring g2_o1o1o1v1
 Transferring g2_o1o1v1v1
 Transferring g2_o1v1o1v1
 Transferring g2_o1v1v1v1
 Transferring g2_v1v1v1v1
 Adding separable TPDM
 Computing TPDM gradient
 --------------------------------------------------------
 2e gradient
  Atom          X               Y               Z
 --------------------------------------------------------
    1        -53.278937       11.113256       -0.000000  
    2         25.300929      -28.903373       -0.000000  
    3          9.989382       16.086213       -0.000000  
    4         17.988626        1.703904        0.000000  
 --------------------------------------------------------
 --------------------------------------------------------
 Final gradient
  Atom          X               Y               Z
 --------------------------------------------------------
    1        -53.278937       11.113256       -0.000000  
    2         25.300929      -28.903373       -0.000000  
    3          9.989382       16.086213       -0.000000  
    4         17.988626        1.703904        0.000000  
 --------------------------------------------------------
 Analytic gradient from two-electron contribution:   CPU 274.97 s  wall 96.69 s

 Total ccman2 time:   CPU 795.09 s  wall 234.09 s


 --------------------------------------------------------------
             Orbital Energies (a.u.) and Symmetries
 --------------------------------------------------------------

 Alpha MOs, Restricted
 -- Occupied --                  
******* -180.89 -169.70 -169.70  -80.07  -37.94  -33.13  -33.13
  1 A'    2 A'    3 A'    4 A'    5 A'    6 A'    7 A'    8 A'                 
-26.335 -24.317 -24.315 -24.312 -15.700  -7.605  -7.262  -5.497
  9 A'   10 A'   11 A'   12 A'   13 A'   14 A'   15 A'   16 A'                 
 -5.496  -5.495  -5.484-169.697 -33.129 -24.316 -24.312  -5.496
 17 A'   18 A'   19 A'    1 A"    2 A"    3 A"    4 A"    5 A"                 
 -5.484  -2.418  -2.413  -2.401  -1.635  -1.159  -0.898  -0.784
  6 A"   20 A'   21 A'   22 A'   23 A'   24 A'   25 A'   26 A'                 
 -0.699  -0.639  -0.515  -0.436  -0.398  -2.413  -2.401  -0.704
 27 A'   28 A'   29 A'   30 A'   31 A'    7 A"    8 A"    9 A"                 
 -0.469  -0.389
 10 A"   11 A"                                                                 
 -- Virtual --                   
  0.027   0.063   0.081   0.089   0.152   0.184   0.201   0.254
 32 A'   33 A'   34 A'   35 A'   36 A'   37 A'   38 A'   39 A'                 
  0.284   0.310   0.335   0.360   0.377   0.401   0.476   0.525
 40 A'   41 A'   42 A'   43 A'   44 A'   45 A'   46 A'   47 A'                 
  0.565   0.598   0.634   0.704   0.774   0.921   0.949   1.085
 48 A'   49 A'   50 A'   51 A'   52 A'   53 A'   54 A'   55 A'                 
  1.109   1.249   1.384   1.553   1.577   1.612   1.650   1.839
 56 A'   57 A'   58 A'   59 A'   60 A'   61 A'   62 A'   63 A'                 
  1.916   2.261   2.387   2.588   2.860   4.012   4.206   4.232
 64 A'   65 A'   66 A'   67 A'   68 A'   69 A'   70 A'   71 A'                 
  4.442   4.475   4.540   4.630   4.761   5.275   6.535   6.559
 72 A'   73 A'   74 A'   75 A'   76 A'   77 A'   78 A'   79 A'                 
  6.941   7.103   7.471  14.789  14.853  28.858  29.528  29.548
 80 A'   81 A'   82 A'   83 A'   84 A'   85 A'   86 A'   87 A'                 
 29.864  29.887  29.952  36.630  68.744 130.585 130.607 154.256
 88 A'   89 A'   90 A'   91 A'   92 A'   93 A'   94 A'   95 A'                 
166.0791912.174  -0.010   0.083   0.214   0.311   0.359   0.388
 96 A'   97 A'   12 A"   13 A"   14 A"   15 A"   16 A"   17 A"                 
  0.541   0.577   0.852   0.906   1.039   1.527   1.560   1.754
 18 A"   19 A"   20 A"   21 A"   22 A"   23 A"   24 A"   25 A"                 
  2.252   2.378   4.131   4.199   4.368   4.469   4.482   6.516
 26 A"   27 A"   28 A"   29 A"   30 A"   31 A"   32 A"   33 A"                 
  6.906  14.693  29.514  29.862  29.866 130.574
 34 A"   35 A"   36 A"   37 A"   38 A"   39 A"                                 

 Beta MOs, Restricted
 -- Occupied --                  
******* -180.89 -169.70 -169.70  -80.07  -37.94  -33.13  -33.13
  1 A'    2 A'    3 A'    4 A'    5 A'    6 A'    7 A'    8 A'                 
-26.335 -24.317 -24.315 -24.312 -15.700  -7.605  -7.262  -5.497
  9 A'   10 A'   11 A'   12 A'   13 A'   14 A'   15 A'   16 A'                 
 -5.496  -5.495  -5.484-169.697 -33.129 -24.316 -24.312  -5.496
 17 A'   18 A'   19 A'    1 A"    2 A"    3 A"    4 A"    5 A"                 
 -5.484  -2.418  -2.413  -2.401  -1.635  -1.159  -0.898  -0.784
  6 A"   20 A'   21 A'   22 A'   23 A'   24 A'   25 A'   26 A'                 
 -0.699  -0.639  -0.515  -0.436  -0.398  -2.413  -2.401  -0.704
 27 A'   28 A'   29 A'   30 A'   31 A'    7 A"    8 A"    9 A"                 
 -0.469  -0.389
 10 A"   11 A"                                                                 
 -- Virtual --                   
  0.027   0.063   0.081   0.089   0.152   0.184   0.201   0.254
 32 A'   33 A'   34 A'   35 A'   36 A'   37 A'   38 A'   39 A'                 
  0.284   0.310   0.335   0.360   0.377   0.401   0.476   0.525
 40 A'   41 A'   42 A'   43 A'   44 A'   45 A'   46 A'   47 A'                 
  0.565   0.598   0.634   0.704   0.774   0.921   0.949   1.085
 48 A'   49 A'   50 A'   51 A'   52 A'   53 A'   54 A'   55 A'                 
  1.109   1.249   1.384   1.553   1.577   1.612   1.650   1.839
 56 A'   57 A'   58 A'   59 A'   60 A'   61 A'   62 A'   63 A'                 
  1.916   2.261   2.387   2.588   2.860   4.012   4.206   4.232
 64 A'   65 A'   66 A'   67 A'   68 A'   69 A'   70 A'   71 A'                 
  4.442   4.475   4.540   4.630   4.761   5.275   6.535   6.559
 72 A'   73 A'   74 A'   75 A'   76 A'   77 A'   78 A'   79 A'                 
  6.941   7.103   7.471  14.789  14.853  28.858  29.528  29.548
 80 A'   81 A'   82 A'   83 A'   84 A'   85 A'   86 A'   87 A'                 
 29.864  29.887  29.952  36.630  68.744 130.585 130.607 154.256
 88 A'   89 A'   90 A'   91 A'   92 A'   93 A'   94 A'   95 A'                 
166.0791912.174  -0.010   0.083   0.214   0.311   0.359   0.388
 96 A'   97 A'   12 A"   13 A"   14 A"   15 A"   16 A"   17 A"                 
  0.541   0.577   0.852   0.906   1.039   1.527   1.560   1.754
 18 A"   19 A"   20 A"   21 A"   22 A"   23 A"   24 A"   25 A"                 
  2.252   2.378   4.131   4.199   4.368   4.469   4.482   6.516
 26 A"   27 A"   28 A"   29 A"   30 A"   31 A"   32 A"   33 A"                 
  6.906  14.693  29.514  29.862  29.866 130.574
 34 A"   35 A"   36 A"   37 A"   38 A"   39 A"                                 
 --------------------------------------------------------------

          Ground-State Mulliken Net Atomic Charges

     Atom                 Charge (a.u.)
  ----------------------------------------
      1 I                    -0.117552
      2 P                     0.359420
      3 N                    -0.191269
      4 F                    -0.050599
  ----------------------------------------
  Sum of atomic charges =     0.000000

 -----------------------------------------------------------------
                    Cartesian Multipole Moments
 -----------------------------------------------------------------
    Charge (ESU x 10^10)
                 0.0000
    Dipole Moment (Debye)
         X       1.2212      Y       1.9120      Z       0.0000
       Tot       2.2687
    Quadrupole Moments (Debye-Ang)
        XX     -56.6178     XY      -4.1327     YY     -53.2309
        XZ      -0.0000     YZ       0.0000     ZZ     -51.5960
    Octopole Moments (Debye-Ang^2)
       XXX      57.7614    XXY       1.5386    XYY      11.6501
       YYY      -4.7275    XXZ      -0.0000    XYZ      -0.0000
       YYZ       0.0000    XZZ       7.3305    YZZ      -1.3274
       ZZZ      -0.0000
    Hexadecapole Moments (Debye-Ang^3)
      XXXX    -899.9711   XXXY     -17.6352   XXYY    -167.1087
      XYYY       2.2292   YYYY    -140.9878   XXXZ       0.0000
      XXYZ       0.0000   XYYZ      -0.0000   YYYZ       0.0000
      XXZZ    -150.8023   XYZZ       0.4188   YYZZ     -33.9117
      XZZZ       0.0000   YZZZ       0.0000   ZZZZ     -67.7952
 -----------------------------------------------------------------
 DrvMan completing analytic gradient of the correlated energy
 Correlated dipole moment
            1
    1   0.4804526
    2   0.7522461
    3   0.0000000
 Energy read as -7412.100281480
 Full Analytical Gradient: (in a.u., or Hartree/Bohr)
             1             2             3             4
    1   -0.00003948    0.00008787   -0.00003989   -0.00000849
    2    0.00002733    0.00003187   -0.00006378    0.00000459
    3   -0.00000000    0.00000000   -0.00000000   -0.00000000
 Gradient time:  CPU 0.77 s  wall 0.81 s
 Geometry Optimization Parameters
   NAtoms,    NIC,     NZ,  NCons,   NDum,   NFix, NCnnct, MaxDiis
        4      14       4       0       0       0       0       0

 Cartesian Hessian Update
 Hessian Updated using BFGS Update


** GEOMETRY OPTIMIZATION IN DELOCALIZED INTERNAL COORDINATES **
   Searching for a Minimum

   Optimization Cycle:   4

                       Coordinates (Angstroms)
     ATOM                X               Y               Z
      1  I         1.1360832809   -0.0847019689    0.0000000000
      2  P        -1.1640879299    0.7948858161    0.0000000000
      3  N        -1.9225165019   -0.6316511439    0.0000000000
      4  F        -3.3062457193   -0.3460034386    0.0000000000
   Point Group: cs    Number of degrees of freedom:     5


   Energy is  -7412.100281480

 Hessian Updated using BFGS Update

  5 Hessian modes will be used to form the next step
  Hessian Eigenvalues:
     0.104082    0.168964    0.264420    0.358599    0.515070

 Minimum Search - Taking Simple RFO Step
 Searching for Lamda that Minimizes Along All modes
 Value Taken    Lamda =   0.00000000
 Step Taken.  Stepsize is  0.000546

                             Maximum     Tolerance    Cnvgd?
         Gradient           0.000062      0.000300     YES
         Displacement       0.000327      0.001200     YES
         Energy change     -0.000005      0.000001      NO


                       Distance Matrix (Angstroms)
             I (  1)   P (  2)   N (  3)
   P (  2)  2.462613
   N (  3)  3.107119  1.615618
   F (  4)  4.450007  2.427029  1.412905

 Final energy is   -7412.1002814802468     


 ******************************
 **  OPTIMIZATION CONVERGED  **
 ******************************

                       Coordinates (Angstroms)
     ATOM                X               Y               Z
      1  I         1.1360832809   -0.0847019689    0.0000000000
      2  P        -1.1640879299    0.7948858161    0.0000000000
      3  N        -1.9225165019   -0.6316511439    0.0000000000
      4  F        -3.3062457193   -0.3460034386    0.0000000000

Z-matrix Print:
$molecule
0 1
I 
P  1 2.462613
N  2 1.615618 1 97.070760
F  3 1.412905 2 106.333754 1 -180.000000 0
$end


 --------------------------------------------------------------
             Orbital Energies (a.u.) and Symmetries
 --------------------------------------------------------------

 Alpha MOs, Restricted
 -- Occupied --                  
******* -180.89 -169.70 -169.70  -80.07  -37.94  -33.13  -33.13
  1 A'    2 A'    3 A'    4 A'    5 A'    6 A'    7 A'    8 A'                 
-26.335 -24.317 -24.315 -24.312 -15.700  -7.605  -7.262  -5.497
  9 A'   10 A'   11 A'   12 A'   13 A'   14 A'   15 A'   16 A'                 
 -5.496  -5.495  -5.484-169.697 -33.129 -24.316 -24.312  -5.496
 17 A'   18 A'   19 A'    1 A"    2 A"    3 A"    4 A"    5 A"                 
 -5.484  -2.418  -2.413  -2.401  -1.635  -1.159  -0.898  -0.784
  6 A"   20 A'   21 A'   22 A'   23 A'   24 A'   25 A'   26 A'                 
 -0.699  -0.639  -0.515  -0.436  -0.398  -2.413  -2.401  -0.704
 27 A'   28 A'   29 A'   30 A'   31 A'    7 A"    8 A"    9 A"                 
 -0.469  -0.389
 10 A"   11 A"                                                                 
 -- Virtual --                   
  0.027   0.063   0.081   0.089   0.152   0.184   0.201   0.254
 32 A'   33 A'   34 A'   35 A'   36 A'   37 A'   38 A'   39 A'                 
  0.284   0.310   0.335   0.360   0.377   0.401   0.476   0.525
 40 A'   41 A'   42 A'   43 A'   44 A'   45 A'   46 A'   47 A'                 
  0.565   0.598   0.634   0.704   0.774   0.921   0.949   1.085
 48 A'   49 A'   50 A'   51 A'   52 A'   53 A'   54 A'   55 A'                 
  1.109   1.249   1.384   1.553   1.577   1.612   1.650   1.839
 56 A'   57 A'   58 A'   59 A'   60 A'   61 A'   62 A'   63 A'                 
  1.916   2.261   2.387   2.588   2.860   4.012   4.206   4.232
 64 A'   65 A'   66 A'   67 A'   68 A'   69 A'   70 A'   71 A'                 
  4.442   4.475   4.540   4.630   4.761   5.275   6.535   6.559
 72 A'   73 A'   74 A'   75 A'   76 A'   77 A'   78 A'   79 A'                 
  6.941   7.103   7.471  14.789  14.853  28.858  29.528  29.548
 80 A'   81 A'   82 A'   83 A'   84 A'   85 A'   86 A'   87 A'                 
 29.864  29.887  29.952  36.630  68.744 130.585 130.607 154.256
 88 A'   89 A'   90 A'   91 A'   92 A'   93 A'   94 A'   95 A'                 
166.0791912.174  -0.010   0.083   0.214   0.311   0.359   0.388
 96 A'   97 A'   12 A"   13 A"   14 A"   15 A"   16 A"   17 A"                 
  0.541   0.577   0.852   0.906   1.039   1.527   1.560   1.754
 18 A"   19 A"   20 A"   21 A"   22 A"   23 A"   24 A"   25 A"                 
  2.252   2.378   4.131   4.199   4.368   4.469   4.482   6.516
 26 A"   27 A"   28 A"   29 A"   30 A"   31 A"   32 A"   33 A"                 
  6.906  14.693  29.514  29.862  29.866 130.574
 34 A"   35 A"   36 A"   37 A"   38 A"   39 A"                                 

 Beta MOs, Restricted
 -- Occupied --                  
******* -180.89 -169.70 -169.70  -80.07  -37.94  -33.13  -33.13
  1 A'    2 A'    3 A'    4 A'    5 A'    6 A'    7 A'    8 A'                 
-26.335 -24.317 -24.315 -24.312 -15.700  -7.605  -7.262  -5.497
  9 A'   10 A'   11 A'   12 A'   13 A'   14 A'   15 A'   16 A'                 
 -5.496  -5.495  -5.484-169.697 -33.129 -24.316 -24.312  -5.496
 17 A'   18 A'   19 A'    1 A"    2 A"    3 A"    4 A"    5 A"                 
 -5.484  -2.418  -2.413  -2.401  -1.635  -1.159  -0.898  -0.784
  6 A"   20 A'   21 A'   22 A'   23 A'   24 A'   25 A'   26 A'                 
 -0.699  -0.639  -0.515  -0.436  -0.398  -2.413  -2.401  -0.704
 27 A'   28 A'   29 A'   30 A'   31 A'    7 A"    8 A"    9 A"                 
 -0.469  -0.389
 10 A"   11 A"                                                                 
 -- Virtual --                   
  0.027   0.063   0.081   0.089   0.152   0.184   0.201   0.254
 32 A'   33 A'   34 A'   35 A'   36 A'   37 A'   38 A'   39 A'                 
  0.284   0.310   0.335   0.360   0.377   0.401   0.476   0.525
 40 A'   41 A'   42 A'   43 A'   44 A'   45 A'   46 A'   47 A'                 
  0.565   0.598   0.634   0.704   0.774   0.921   0.949   1.085
 48 A'   49 A'   50 A'   51 A'   52 A'   53 A'   54 A'   55 A'                 
  1.109   1.249   1.384   1.553   1.577   1.612   1.650   1.839
 56 A'   57 A'   58 A'   59 A'   60 A'   61 A'   62 A'   63 A'                 
  1.916   2.261   2.387   2.588   2.860   4.012   4.206   4.232
 64 A'   65 A'   66 A'   67 A'   68 A'   69 A'   70 A'   71 A'                 
  4.442   4.475   4.540   4.630   4.761   5.275   6.535   6.559
 72 A'   73 A'   74 A'   75 A'   76 A'   77 A'   78 A'   79 A'                 
  6.941   7.103   7.471  14.789  14.853  28.858  29.528  29.548
 80 A'   81 A'   82 A'   83 A'   84 A'   85 A'   86 A'   87 A'                 
 29.864  29.887  29.952  36.630  68.744 130.585 130.607 154.256
 88 A'   89 A'   90 A'   91 A'   92 A'   93 A'   94 A'   95 A'                 
166.0791912.174  -0.010   0.083   0.214   0.311   0.359   0.388
 96 A'   97 A'   12 A"   13 A"   14 A"   15 A"   16 A"   17 A"                 
  0.541   0.577   0.852   0.906   1.039   1.527   1.560   1.754
 18 A"   19 A"   20 A"   21 A"   22 A"   23 A"   24 A"   25 A"                 
  2.252   2.378   4.131   4.199   4.368   4.469   4.482   6.516
 26 A"   27 A"   28 A"   29 A"   30 A"   31 A"   32 A"   33 A"                 
  6.906  14.693  29.514  29.862  29.866 130.574
 34 A"   35 A"   36 A"   37 A"   38 A"   39 A"                                 
 --------------------------------------------------------------

          Ground-State Mulliken Net Atomic Charges

     Atom                 Charge (a.u.)
  ----------------------------------------
      1 I                    -0.117552
      2 P                     0.359420
      3 N                    -0.191269
      4 F                    -0.050599
  ----------------------------------------
  Sum of atomic charges =     0.000000

 -----------------------------------------------------------------
                    Cartesian Multipole Moments
 -----------------------------------------------------------------
    Charge (ESU x 10^10)
                 0.0000
    Dipole Moment (Debye)
         X       1.2212      Y       1.9120      Z       0.0000
       Tot       2.2687
    Quadrupole Moments (Debye-Ang)
        XX     -56.6178     XY      -4.1327     YY     -53.2309
        XZ      -0.0000     YZ       0.0000     ZZ     -51.5960
    Octopole Moments (Debye-Ang^2)
       XXX      57.7614    XXY       1.5386    XYY      11.6501
       YYY      -4.7275    XXZ      -0.0000    XYZ      -0.0000
       YYZ       0.0000    XZZ       7.3305    YZZ      -1.3274
       ZZZ      -0.0000
    Hexadecapole Moments (Debye-Ang^3)
      XXXX    -899.9711   XXXY     -17.6352   XXYY    -167.1087
      XYYY       2.2292   YYYY    -140.9878   XXXZ       0.0000
      XXYZ       0.0000   XYYZ      -0.0000   YYYZ       0.0000
      XXZZ    -150.8023   XYZZ       0.4188   YYZZ     -33.9117
      XZZZ       0.0000   YZZZ       0.0000   ZZZZ     -67.7952
 -----------------------------------------------------------------
Archival summary:
1\1\garfield\OPT\ProcedureUnspecified\BasisUnspecified\1111\taweetha\ThuNov2903:31:092018ThuNov2903:31:092018\0\\#,OPT,ProcedureUnspecified,BasisUnspecified,\\0,1\I\P,1,2.46261\N,2,1.61562,1,97.0708\F,3,1.41291,2,106.334,1,-180,0\\HF=-7411.37772\\@

 Total job time:  976.57s(wall), 3254.14s(cpu) 
 Thu Nov 29 03:31:09 2018

        *************************************************************
        *                                                           *
        *  Thank you very much for using Q-Chem.  Have a nice day.  *
        *                                                           *
        *************************************************************
