# Supplementary material for: Geometric and energetic data from ab initio calculations of haloethene, haloimine, halomethylenephosphine, haloiminophosphine, halodiazene, halodiphosphene and halocyclopropane
Source: Data Brief. 2019 Nov 2;27:104738. doi: 10.1016/j.dib.2019.104738 (PMC6861602; doi:10.1016/j.dib.2019.104738)
Supplement: Multimedia component 7 [file mmc7.zip › NP/CCSD/FENPFE.out]

Q-Chem Developer Version!
                  Welcome to Q-Chem
     A Quantum Leap Into The Future Of Chemistry


 Q-Chem 5.1, Q-Chem, Inc., Pleasanton, CA (2018)

 Yihan Shao,  Zhengting Gan,  E. Epifanovsky,  A. T. B. Gilbert,  M. Wormit,  
 J. Kussmann,  A. W. Lange,  A. Behn,  Jia Deng,  Xintian Feng,  D. Ghosh,  
 M. Goldey,  P. R. Horn,  L. D. Jacobson,  I. Kaliman,  T. Kus,  A. Landau,  
 Jie Liu,  E. I. Proynov,  R. M. Richard,  R. P. Steele,  E. J. Sundstrom,  
 H. L. Woodcock III,  P. M. Zimmerman,  D. Zuev,  B. Albrecht,  E. Alguire,  
 S. A. Baeppler,  D. Barton,  Z. Benda,  Y. A. Bernard,  E. J. Berquist,  
 K. B. Bravaya,  H. Burton,  D. Casanova,  Chun-Min Chang,  Yunqing Chen,  
 A. Chien,  K. D. Closser,  M. P. Coons,  S. Coriani,  S. Dasgupta,  
 A. L. Dempwolff,  M. Diedenhofen,  Hainam Do,  R. G. Edgar,  Po-Tung Fang,  
 S. Faraji,  S. Fatehi,  Qingguo Feng,  K. D. Fenk,  J. Fosso-Tande,  
 Qinghui Ge,  A. Ghysels,  G. Gidofalvi,  J. Gomes,  J. Gonthier,  A. Gunina,  
 D. Hait,  M. W. D. Hanson-Heine,  P. H. P. Harbach,  A. W. Hauser,  
 J. E. Herr,  E. G. Hohenstein,  Z. C. Holden,  Kerwin Hui,  B. C. Huynh,  
 T.-C. Jagau,  Hyunjun Ji,  B. Kaduk,  K. Khistyaev,  Jaehoon Kim,  
 P. Klunzinger,  K. Koh,  D. Kosenkov,  L. Koulias,  T. Kowalczyk,  
 C. M. Krauter,  A. Kunitsa,  Ka Un Lao,  A. Laurent,  K. V. Lawler,  
 Joonho Lee,  D. Lefrancois,  S. Lehtola,  D. S. Levine,  Yi-Pei Li,  
 You-Sheng Lin,  Fenglai Liu,  E. Livshits,  A. Luenser,  P. Manohar,  
 E. Mansoor,  S. F. Manzer,  Shan-Ping Mao,  Yuezhi Mao,  N. Mardirossian,  
 A. V. Marenich,  T. Markovich,  L. A. Martinez-Martinez,  S. A. Maurer,  
 N. J. Mayhall,  S. C. McKenzie,  J.-M. Mewes,  A. F. Morrison,  
 J. W. Mullinax,  K. Nanda,  T. S. Nguyen-Beck,  R. Olivares-Amaya,  
 J. A. Parkhill,  T. M. Perrine,  F. Plasser,  P. Pokhilko,  S. Prager,  
 A. Prociuk,  E. Ramos,  D. R. Rehn,  F. Rob,  M. Schneider,  N. Sergueev,  
 S. M. Sharada,  S. Sharma,  D. W. Small,  T. Stauch,  T. Stein,  
 Yu-Chuan Su,  A. J. W. Thom,  A. Tkatchenko,  T. Tsuchimochi,  N. M. Tubman,  
 L. Vogt,  M. L. Vidal,  O. Vydrov,  M. A. Watson,  J. Wenzel,  
 M. de Wergifosse,  T. A. Wesolowski,  A. White,  J. Witte,  A. Yamada,  
 Jun Yang,  K. Yao,  S. Yeganeh,  S. R. Yost,  Zhi-Qiang You,  A. Zech,  
 Igor Ying Zhang,  Xing Zhang,  Yan Zhao,  Ying Zhu,  B. R. Brooks,  
 G. K. L. Chan,  C. J. Cramer,  M. S. Gordon,  W. J. Hehre,  A. Klamt,  
 M. W. Schmidt,  C. D. Sherrill,  D. G. Truhlar,  A. Aspuru-Guzik,  R. Baer,  
 A. T. Bell,  N. A. Besley,  Jeng-Da Chai,  A. E. DePrince, III,  
 R. A. DiStasio Jr.,  A. Dreuw,  B. D. Dunietz,  T. R. Furlani,  
 Chao-Ping Hsu,  Yousung Jung,  Jing Kong,  D. S. Lambrecht,  WanZhen Liang,  
 C. Ochsenfeld,  V. A. Rassolov,  L. V. Slipchenko,  J. E. Subotnik,  
 T. Van Voorhis,  J. M. Herbert,  A. I. Krylov,  P. M. W. Gill,  M. Head-Gordon

 Contributors to earlier versions of Q-Chem not listed above: 
 R. D. Adamson,  B. Austin,  J. Baker,  G. J. O. Beran,  K. Brandhorst,  
 S. T. Brown,  E. F. C. Byrd,  A. K. Chakraborty,  C.-L. Cheng,  
 Siu Hung Chien,  D. M. Chipman,  D. L. Crittenden,  H. Dachsel,  
 R. J. Doerksen,  A. D. Dutoi,  L. Fusti-Molnar,  W. A. Goddard III,  
 A. Golubeva-Zadorozhnaya,  S. R. Gwaltney,  G. Hawkins,  A. Heyden,  
 S. Hirata,  G. Kedziora,  F. J. Keil,  C. Kelley,  Jihan Kim,  R. A. King,  
 R. Z. Khaliullin,  P. P. Korambath,  W. Kurlancheek,  A. M. Lee,  M. S. Lee,  
 S. V. Levchenko,  Ching Yeh Lin,  D. Liotard,  R. C. Lochan,  I. Lotan,  
 P. E. Maslen,  N. Nair,  D. P. O'Neill,  D. Neuhauser,  E. Neuscamman,  
 C. M. Oana,  R. Olson,  B. Peters,  R. Peverati,  P. A. Pieniazek,  
 Y. M. Rhee,  J. Ritchie,  M. A. Rohrdanz,  E. Rosta,  N. J. Russ,  
 H. F. Schaefer III,  N. E. Schultz,  N. Shenvi,  A. C. Simmonett,  A. Sodt,  
 D. Stuck,  K. S. Thanthiriwatte,  V. Vanovschi,  Tao Wang,  A. Warshel,  
 C. F. Williams,  Q. Wu,  X. Xu,  W. Zhang

 Please cite Q-Chem as follows:
 Y. Shao et al., Mol. Phys. 113, 184-215 (2015)
 DOI: 10.1080/00268976.2014.952696

 Q-Chem 5.1.2 for Intel X86 EM64T Linux

 Parts of Q-Chem use Armadillo 8.300.2 (Tropical Shenanigans).
 http://arma.sourceforge.net/

 Q-Chem begins on Thu Nov 29 03:04:24 2018  

Host: 
0

     Scratch files written to /scratch/taweetham/qchem8105//
Input Ideriv = 1
Curr. Ideriv = -1
Max.  Ideriv = 1

Checking the input file for inconsistencies... 	...done.

--------------------------------------------------------------
User input:
--------------------------------------------------------------
F=F_Z.out
$molecule
0 1
P 
N  1 1.580940
F  2 1.385767 1 120.613050
F  1 1.624320 2 109.243760 3 -0.000000 0
$end

$rem
   JOB_TYPE	OPTIMIZATION
   BASIS	6-311++G**
   METHOD	ccsd
   MEM_TOTAL	31000
   N_FROZEN_CORE      FC
$end


--------------------------------------------------------------
 ----------------------------------------------------------------
             Standard Nuclear Orientation (Angstroms)
    I     Atom           X                Y                Z
 ----------------------------------------------------------------
    1      P       0.6846909097     0.5977347689    -0.0000000000
    2      N      -0.8958271925     0.6342561640    -0.0000000000
    3      F      -1.6288742795    -0.5417507009     0.0000000000
    4      F       1.1844772463    -0.9477842637     0.0000000000
 ----------------------------------------------------------------
 Molecular Point Group                 Cs    NOp =  2
 Largest Abelian Subgroup              Cs    NOp =  2
 Nuclear Repulsion Energy =   158.7204860805 hartrees
 There are       20 alpha and       20 beta electrons
 Requested basis set is 6-311++G(d,p)
 There are 31 shells and 96 basis functions
 Total memory of 31000MB is distributed as follows: 
   QALLOC including MEM_STATIC uses 192MB
   MEM_STATIC is set to 192MB
   CCMAN JOB total memory use is  30808MB
 Warning: actual memory use might exceed 31000MB

 Total QAlloc Memory Limit    192 MB
 Mega-Array Size       188 MB
 MEM_STATIC part       192 MB
 A cutoff of  1.0D-14 yielded    475 shell pairs
 There are      4703 function pairs (      5113 Cartesian)

 -------------------------------------------------------
 OpenMP Integral Computing Module                       
 Release: version 1.0, May 2013, Q-Chem Inc. Pittsburgh 
 -------------------------------------------------------
 Integral Job Info:
 Integral job number is                      11
 Integral operator is                         1
 short-range coefficients                     0
 long-range coefficients              100000000
 Omega coefficients                           0
 if combine SR and LR in K                    0
 Integral screening is                        0
 Integral computing path is                   2
 max size of driver memory is            800000
 size of driver memory is                593474
 size of scratch memory is              4204008
 max col of scratch BK array               1296
 max len of scratch array in speh3          155
 max len of scratch index in speh4           18
 max int batch size is                      520
 min int batch size is                       52
 fixed nKL is                                52
 max L of basis functions is                  2
 order of int derivative is                   0
 number of shells is                         31
 number of basis is                         100
 number of cartesian basis is               100
 number of contracted shell pairs           475
 number of primitive shell pairs           1482
 maxK2 (contraction) of shell pair           36
 max number of K2 of shell pair               1
 max number of CS2 of shell pair             56
 max number of PS2 of shell pair            234
 mem total for path MDJ                  513890
 -------------------------------------------------------
 Smallest overlap matrix eigenvalue = 2.41E-03

 Scale SEOQF with 1.000000e-01/1.000000e-01/1.000000e-01

 Standard Electronic Orientation quadrupole field applied
 Nucleus-field energy     =     0.0000000031 hartrees
 Guess from superposition of atomic densities
 Warning:  Energy on first SCF cycle will be non-variational
 SAD guess density has 40.000000 electrons

 -----------------------------------------------------------------------
  General SCF calculation program by
  Eric Jon Sundstrom, Paul Horn, Yuezhi Mao, Dmitri Zuev, Alec White,
  David Stuck, Shaama M.S., Shane Yost, Joonho Lee, David Small,
  Daniel Levine, Susi Lehtola, Hugh Burton, Evgeny Epifanovsky
 -----------------------------------------------------------------------
 Hartree-Fock
 using 4 threads for integral computing
 -------------------------------------------------------
 OpenMP Integral computing Module                
 Release: version 2.0, May 2017, Q-Chem Inc. Pleasanton 
 -------------------------------------------------------
 A restricted SCF calculation will be
 performed using DIIS
 SCF converges when DIIS error is below 1.0e-08
 ---------------------------------------
  Cycle       Energy         DIIS error
 ---------------------------------------
    1    -594.2637950253      5.41e-02  
    2    -593.9661296165      8.20e-03  
    3    -594.0190994137      4.99e-03  
    4    -594.0364092755      1.05e-03  
    5    -594.0377692186      3.40e-04  
    6    -594.0380093304      1.58e-04  
    7    -594.0380542826      5.23e-05  
    8    -594.0380662257      2.31e-05  
    9    -594.0380680746      7.40e-06  
   10    -594.0380683436      3.16e-06  
   11    -594.0380683760      1.57e-06  
   12    -594.0380683862      3.39e-07  
   13    -594.0380683867      7.30e-08  
   14    -594.0380683867      1.78e-08  
   15    -594.0380683867      3.78e-09  Convergence criterion met
 ---------------------------------------
 SCF time:   CPU 3.98s  wall 1.00s 
 SCF   energy in the final basis set =     -594.0380683867
 Total energy in the final basis set =     -594.0380683867


 ------------------------------------------------------------------------------

   CCMAN2: suite of methods based on coupled cluster
           and equation of motion theories.

   Components:
   * libvmm-1.3-trunk
     by Evgeny Epifanovsky, Ilya Kaliman.
   * libtensor-2.5-trunk
     by Evgeny Epifanovsky, Michael Wormit, Dmitry Zuev, Sam Manzer, 
        Ilya Kaliman.
   * libcc-2.5-trunk
     by Evgeny Epifanovsky, Arik Landau, Tomasz Kus, Kirill Khistyaev, 
        Dmitry Zuev, Prashant Manohar, Xintian Feng, Anna Krylov, 
        Matthew Goldey, Alec White, Thomas Jagau, Kaushik Nanda, 
        Anastasia Gunina, Alexander Kunitsa, Joonho Lee.

   CCMAN original authors:
   Anna I. Krylov, C. David Sherrill, Steven R. Gwaltney,
   Edward F. C. Byrd (2000)
   Sergey V. Levchenko, Lyudmila V. Slipchenko, Tao Wang,
   Ana-Maria C. Cristian (2003)
   Piotr A. Pieniazek, C. Melania Oana, Evgeny Epifanovsky (2007)
   Prashant Manohar (2009)

 ------------------------------------------------------------------------------


 Allocating and initializing 30808MB of RAM...
 Calculation will run on 4 cores.


 Alpha MOs, Restricted
 -- Occupied --                  
-80.091 -26.349 -26.345 -15.690  -7.626  -5.519  -5.517  -5.517
  1 A'    2 A'    3 A'    4 A'    5 A'    6 A'    1 A"    7 A'                 
 -1.652  -1.640  -1.163  -0.851  -0.758  -0.730  -0.723  -0.704
  8 A'    9 A'   10 A'   11 A'   12 A'   13 A'    2 A"    3 A"                 
 -0.696  -0.533  -0.490  -0.451
 14 A'   15 A'   16 A'    4 A"                                                 
 -- Virtual --                   
  0.011   0.049   0.059   0.076   0.082   0.116   0.179   0.204
  5 A"   17 A'   18 A'   19 A'    6 A"   20 A'   21 A'   22 A'                 
  0.219   0.220   0.268   0.288   0.309   0.341   0.359   0.373
  7 A"   23 A'   24 A'   25 A'    8 A"   26 A'   27 A'    9 A"                 
  0.378   0.400   0.419   0.453   0.482   0.504   0.602   0.783
 28 A'   10 A"   29 A'   30 A'   31 A'   32 A'   33 A'   34 A'                 
  0.851   0.864   0.884   0.934   1.034   1.070   1.150   1.282
 11 A"   12 A"   35 A'   36 A'   13 A"   37 A'   38 A'   39 A'                 
  1.372   1.555   1.570   1.582   1.599   1.612   1.629   1.754
 40 A'   14 A"   15 A"   41 A'   42 A'   43 A'   44 A'   16 A"                 
  1.856   1.898   2.209   2.245   2.263   2.383   2.400   2.603
 45 A'   46 A'   47 A'   17 A"   48 A'   18 A"   49 A'   50 A'                 
  2.879   4.034   4.118   4.170   4.170   4.191   4.198   4.205
 51 A'   52 A'   19 A"   53 A'   20 A"   21 A"   54 A'   22 A"                 
  4.221   4.261   4.393   4.446   4.550   5.338   6.872   6.890
 55 A'   56 A'   23 A"   57 A'   58 A'   59 A'   24 A"   60 A'                 
  6.905   6.933   6.948   7.140   7.548  14.677  14.784  14.869
 25 A"   61 A'   62 A'   63 A'   64 A'   26 A"   65 A'   66 A'                 
 36.639  68.714  68.725 166.127
 67 A'   68 A'   69 A'   70 A'                                                 

 Beta MOs, Restricted
 -- Occupied --                  
-80.091 -26.349 -26.345 -15.690  -7.626  -5.519  -5.517  -5.517
  1 A'    2 A'    3 A'    4 A'    5 A'    6 A'    1 A"    7 A'                 
 -1.652  -1.640  -1.163  -0.851  -0.758  -0.730  -0.723  -0.704
  8 A'    9 A'   10 A'   11 A'   12 A'   13 A'    2 A"    3 A"                 
 -0.696  -0.533  -0.490  -0.451
 14 A'   15 A'   16 A'    4 A"                                                 
 -- Virtual --                   
  0.011   0.049   0.059   0.076   0.082   0.116   0.179   0.204
  5 A"   17 A'   18 A'   19 A'    6 A"   20 A'   21 A'   22 A'                 
  0.219   0.220   0.268   0.288   0.309   0.341   0.359   0.373
  7 A"   23 A'   24 A'   25 A'    8 A"   26 A'   27 A'    9 A"                 
  0.378   0.400   0.419   0.453   0.482   0.504   0.602   0.783
 28 A'   10 A"   29 A'   30 A'   31 A'   32 A'   33 A'   34 A'                 
  0.851   0.864   0.884   0.934   1.034   1.070   1.150   1.282
 11 A"   12 A"   35 A'   36 A'   13 A"   37 A'   38 A'   39 A'                 
  1.372   1.555   1.570   1.582   1.599   1.612   1.629   1.754
 40 A'   14 A"   15 A"   41 A'   42 A'   43 A'   44 A'   16 A"                 
  1.856   1.898   2.209   2.245   2.263   2.383   2.400   2.603
 45 A'   46 A'   47 A'   17 A"   48 A'   18 A"   49 A'   50 A'                 
  2.879   4.034   4.118   4.170   4.170   4.191   4.198   4.205
 51 A'   52 A'   19 A"   53 A'   20 A"   21 A"   54 A'   22 A"                 
  4.221   4.261   4.393   4.446   4.550   5.338   6.872   6.890
 55 A'   56 A'   23 A"   57 A'   58 A'   59 A'   24 A"   60 A'                 
  6.905   6.933   6.948   7.140   7.548  14.677  14.784  14.869
 25 A"   61 A'   62 A'   63 A'   64 A'   26 A"   65 A'   66 A'                 
 36.639  68.714  68.725 166.127
 67 A'   68 A'   69 A'   70 A'                                                 

 Occupation and symmetry of molecular orbitals

 Point group: Cs (2 irreducible representations).

                           A'   A"    All 
 ------------------------------------------
 All molecular orbitals:
  - Alpha                  70   26    96  
  - Beta                   70   26    96  
 ------------------------------------------
 Alpha orbitals:
  - Frozen occupied        7    1     8   
  - Active occupied        9    3     12  
  - Active virtual         54   22    76  
  - Frozen virtual         0    0     0   
 ------------------------------------------
 Beta orbitals:
  - Frozen occupied        7    1     8   
  - Active occupied        9    3     12  
  - Active virtual         54   22    76  
  - Frozen virtual         0    0     0   
 ------------------------------------------

 Import integrals:   CPU 0.00 s  wall 0.00 s

 Import integrals:   CPU 8.85 s  wall 2.33 s

 MP2 amplitudes:   CPU 0.09 s  wall 0.07 s

Running a double precision version
           CCSD T amplitudes will be solved using DIIS.

           Start     Size      MaxIter   EConv     TConv     
           3         7         100       1.00e-07  1.00e-05  
 ------------------------------------------------------------------------------
           Energy (a.u.)   Ediff      Tdiff       Comment
 ------------------------------------------------------------------------------
          -594.74871566                           
     1    -594.72868350   2.00e-02   7.12e-01     
     2    -594.75563073   2.69e-02   1.01e-01     
     3    -594.75316128   2.47e-03   4.84e-02     
     4    -594.75623644   3.08e-03   2.06e-02     Switched to DIIS steps.
     5    -594.75730612   1.07e-03   1.26e-02     
     6    -594.75739849   9.24e-05   3.11e-03     
     7    -594.75740163   3.14e-06   1.42e-03     
     8    -594.75740219   5.66e-07   4.03e-04     
     9    -594.75740504   2.84e-06   2.56e-04     
    10    -594.75740487   1.69e-07   8.40e-05     
    11    -594.75740532   4.52e-07   3.49e-05     
    12    -594.75740542   1.06e-07   2.04e-05     
    13    -594.75740539   3.69e-08   7.17e-06     
 ------------------------------------------------------------------------------
          -594.75740539                           CCSD T converged.

End of double precision
 SCF energy                 = -594.03806839
 MP2 energy                 = -594.74871566
 CCSD correlation energy     =   -0.71933700
 CCSD total energy           = -594.75740539

 CCSD  T1^2 = 0.0169  T2^2 = 0.2267  Leading amplitudes:

 Amplitude    Orbitals with energies
  0.0354       3 (A") A                  ->    5 (A") A                   
              -0.7039                          0.0109                     
  0.0354       3 (A") B                  ->    5 (A") B                   
              -0.7039                          0.0109                     
 -0.0316       4 (A") A                  ->    5 (A") A                   
              -0.4515                          0.0109                     
 -0.0316       4 (A") B                  ->    5 (A") B                   
              -0.4515                          0.0109                     

 Amplitude    Orbitals with energies
 -0.1159       4 (A") A      4 (A") B    ->    5 (A") A      5 (A") B     
              -0.4515       -0.4515            0.0109        0.0109       
  0.1159       4 (A") A      4 (A") B    ->    5 (A") B      5 (A") A     
              -0.4515       -0.4515            0.0109        0.0109       
  0.1159       4 (A") B      4 (A") A    ->    5 (A") A      5 (A") B     
              -0.4515       -0.4515            0.0109        0.0109       
 -0.1159       4 (A") B      4 (A") A    ->    5 (A") B      5 (A") A     
              -0.4515       -0.4515            0.0109        0.0109       

 Computing CCSD intemediates for later calculations in double precision
 Finished.

Running a double precision version
           CCSD Lambda amplitudes will be solved using DIIS.
           Start     Size      MaxIter   EConv     LConv     
           3         7         100       1.00e-07  1.00e-05  
 ------------------------------------------------------------------------------
            Enorm      Ldiff       Comment
 ------------------------------------------------------------------------------
     1     5.93e-02   3.57e-02     
     2     2.04e-02   9.78e-03     
     3     8.91e-03   1.18e-03     
     4     4.78e-03   1.75e-03     Switched to DIIS steps.
     5     1.42e-03   9.88e-04     
     6     7.24e-04   2.19e-04     
     7     2.41e-04   7.20e-05     
     8     1.19e-04   1.29e-05     
     9     4.52e-05   4.61e-07     
    10     2.20e-05   2.94e-07     
    11     1.10e-05   5.26e-07     
    12     4.63e-06   3.42e-07     
    13     2.31e-06   2.45e-07     
    14     1.03e-06   3.93e-08     
    15     4.61e-07   2.61e-08     
    16     2.39e-07   4.45e-08     
    17     1.05e-07   2.49e-08     
    18     5.09e-08   9.37e-09     
 ------------------------------------------------------------------------------
                                   CCSD Lambda converged.

 Computing density matrices in double precision...
           Orbital response amplitudes will be solved using DIIS.
           Start     Size      MaxIter   EConv     LConv     
           3         7         100       1.00e-06  1.00e-06  
 ------------------------------------------------------------------------------
            Enorm      Ldiff       Comment
 ------------------------------------------------------------------------------
     1     9.16e-02   1.10e-03     
     2     5.91e-02   1.98e-02     
     3     7.34e-02   2.48e-02     
     4     1.65e-02   2.40e-02     Switched to DIIS steps.
     5     3.93e-03   5.44e-03     
     6     1.08e-03   7.91e-04     
     7     2.64e-04   7.79e-05     
     8     5.37e-05   3.49e-05     
     9     1.54e-05   7.65e-07     
    10     7.82e-06   8.59e-07     
    11     1.37e-06   6.47e-07     
    12     5.31e-07   8.41e-08     
 ------------------------------------------------------------------------------
                                   Orbital response converged.

 Computing density matrices... Done.
 CCSD calculation:   CPU 122.67 s  wall 33.33 s

 Transferring MO TPDM to AO TPDM
 Transferring g2_o1o1o1o1
 Transferring g2_o1o1o1v1
 Transferring g2_o1o1v1v1
 Transferring g2_o1v1o1v1
 Transferring g2_o1v1v1v1
 Transferring g2_v1v1v1v1
 Adding separable TPDM
 Computing TPDM gradient
 --------------------------------------------------------
 2e gradient
  Atom          X               Y               Z
 --------------------------------------------------------
    1        -14.718261      -15.119451       -0.000000  
    2         12.696554       -8.831371        0.000000  
    3         11.643966        8.689884       -0.000000  
    4         -9.622260       15.260937       -0.000000  
 --------------------------------------------------------
 --------------------------------------------------------
 Final gradient
  Atom          X               Y               Z
 --------------------------------------------------------
    1        -14.718261      -15.119451       -0.000000  
    2         12.696554       -8.831371        0.000000  
    3         11.643966        8.689884       -0.000000  
    4         -9.622260       15.260937       -0.000000  
 --------------------------------------------------------
 Analytic gradient from two-electron contribution:   CPU 75.11 s  wall 25.22 s

 Total ccman2 time:   CPU 209.85 s  wall 61.92 s


 --------------------------------------------------------------
             Orbital Energies (a.u.) and Symmetries
 --------------------------------------------------------------

 Alpha MOs, Restricted
 -- Occupied --                  
-80.091 -26.349 -26.345 -15.690  -7.626  -5.519  -5.517  -5.517
  1 A'    2 A'    3 A'    4 A'    5 A'    6 A'    7 A'    1 A"                 
 -1.652  -1.640  -1.163  -0.851  -0.758  -0.730  -0.696  -0.533
  8 A'    9 A'   10 A'   11 A'   12 A'   13 A'   14 A'   15 A'                 
 -0.490  -0.723  -0.704  -0.451
 16 A'    2 A"    3 A"    4 A"                                                 
 -- Virtual --                   
  0.049   0.059   0.076   0.116   0.179   0.204   0.220   0.268
 17 A'   18 A'   19 A'   20 A'   21 A'   22 A'   23 A'   24 A'                 
  0.288   0.341   0.359   0.378   0.419   0.453   0.482   0.504
 25 A'   26 A'   27 A'   28 A'   29 A'   30 A'   31 A'   32 A'                 
  0.602   0.783   0.884   0.934   1.070   1.150   1.282   1.372
 33 A'   34 A'   35 A'   36 A'   37 A'   38 A'   39 A'   40 A'                 
  1.582   1.599   1.612   1.629   1.856   1.898   2.209   2.263
 41 A'   42 A'   43 A'   44 A'   45 A'   46 A'   47 A'   48 A'                 
  2.400   2.603   2.879   4.034   4.170   4.198   4.221   4.261
 49 A'   50 A'   51 A'   52 A'   53 A'   54 A'   55 A'   56 A'                 
  4.446   4.550   5.338   6.890   6.933   6.948   7.140   7.548
 57 A'   58 A'   59 A'   60 A'   61 A'   62 A'   63 A'   64 A'                 
 14.784  14.869  36.639  68.714  68.725 166.127   0.011   0.082
 65 A'   66 A'   67 A'   68 A'   69 A'   70 A'    5 A"    6 A"                 
  0.219   0.309   0.373   0.400   0.851   0.864   1.034   1.555
  7 A"    8 A"    9 A"   10 A"   11 A"   12 A"   13 A"   14 A"                 
  1.570   1.754   2.245   2.383   4.118   4.170   4.191   4.205
 15 A"   16 A"   17 A"   18 A"   19 A"   20 A"   21 A"   22 A"                 
  4.393   6.872   6.905  14.677
 23 A"   24 A"   25 A"   26 A"                                                 

 Beta MOs, Restricted
 -- Occupied --                  
-80.091 -26.349 -26.345 -15.690  -7.626  -5.519  -5.517  -5.517
  1 A'    2 A'    3 A'    4 A'    5 A'    6 A'    7 A'    1 A"                 
 -1.652  -1.640  -1.163  -0.851  -0.758  -0.730  -0.696  -0.533
  8 A'    9 A'   10 A'   11 A'   12 A'   13 A'   14 A'   15 A'                 
 -0.490  -0.723  -0.704  -0.451
 16 A'    2 A"    3 A"    4 A"                                                 
 -- Virtual --                   
  0.049   0.059   0.076   0.116   0.179   0.204   0.220   0.268
 17 A'   18 A'   19 A'   20 A'   21 A'   22 A'   23 A'   24 A'                 
  0.288   0.341   0.359   0.378   0.419   0.453   0.482   0.504
 25 A'   26 A'   27 A'   28 A'   29 A'   30 A'   31 A'   32 A'                 
  0.602   0.783   0.884   0.934   1.070   1.150   1.282   1.372
 33 A'   34 A'   35 A'   36 A'   37 A'   38 A'   39 A'   40 A'                 
  1.582   1.599   1.612   1.629   1.856   1.898   2.209   2.263
 41 A'   42 A'   43 A'   44 A'   45 A'   46 A'   47 A'   48 A'                 
  2.400   2.603   2.879   4.034   4.170   4.198   4.221   4.261
 49 A'   50 A'   51 A'   52 A'   53 A'   54 A'   55 A'   56 A'                 
  4.446   4.550   5.338   6.890   6.933   6.948   7.140   7.548
 57 A'   58 A'   59 A'   60 A'   61 A'   62 A'   63 A'   64 A'                 
 14.784  14.869  36.639  68.714  68.725 166.127   0.011   0.082
 65 A'   66 A'   67 A'   68 A'   69 A'   70 A'    5 A"    6 A"                 
  0.219   0.309   0.373   0.400   0.851   0.864   1.034   1.555
  7 A"    8 A"    9 A"   10 A"   11 A"   12 A"   13 A"   14 A"                 
  1.570   1.754   2.245   2.383   4.118   4.170   4.191   4.205
 15 A"   16 A"   17 A"   18 A"   19 A"   20 A"   21 A"   22 A"                 
  4.393   6.872   6.905  14.677
 23 A"   24 A"   25 A"   26 A"                                                 
 --------------------------------------------------------------

          Ground-State Mulliken Net Atomic Charges

     Atom                 Charge (a.u.)
  ----------------------------------------
      1 P                     0.540291
      2 N                    -0.269268
      3 F                    -0.045286
      4 F                    -0.225737
  ----------------------------------------
  Sum of atomic charges =    -0.000000

 -----------------------------------------------------------------
                    Cartesian Multipole Moments
 -----------------------------------------------------------------
    Charge (ESU x 10^10)
                 0.0000
    Dipole Moment (Debye)
         X       1.8382      Y       1.1052      Z      -0.0000
       Tot       2.1449
    Quadrupole Moments (Debye-Ang)
        XX     -30.3611     XY       2.4242     YY     -30.3709
        XZ      -0.0000     YZ      -0.0000     ZZ     -26.6913
    Octopole Moments (Debye-Ang^2)
       XXX       0.1646    XXY      -2.7673    XYY      -1.1691
       YYY     -11.0205    XXZ      -0.0000    XYZ       0.0000
       YYZ      -0.0000    XZZ      -0.1526    YZZ      -3.9148
       ZZZ      -0.0000
    Hexadecapole Moments (Debye-Ang^3)
      XXXX    -214.9705   XXXY       1.4885   XXYY     -58.6771
      XYYY       2.3421   YYYY    -108.4814   XXXZ      -0.0000
      XXYZ      -0.0000   XYYZ      -0.0000   YYYZ      -0.0000
      XXZZ     -39.1768   XYZZ      -0.0911   YYZZ     -23.0837
      XZZZ      -0.0000   YZZZ      -0.0000   ZZZZ     -27.1661
 -----------------------------------------------------------------
 DrvMan completing analytic gradient of the correlated energy
 Correlated dipole moment
            1
    1   0.7232097
    2   0.4348212
    3  -0.0000000
 Energy read as -594.757405388
 Full Analytical Gradient: (in a.u., or Hartree/Bohr)
             1             2             3             4
    1   -0.00161486    0.00216677   -0.00466771    0.00411580
    2    0.00786414    0.00442613   -0.00432757   -0.00796270
    3    0.00000000   -0.00000000    0.00000000   -0.00000000
 Gradient time:  CPU 0.81 s  wall 0.86 s
 Geometry Optimization Parameters
   NAtoms,    NIC,     NZ,  NCons,   NDum,   NFix, NCnnct, MaxDiis
        4      14       4       0       0       0       0       0


** GEOMETRY OPTIMIZATION IN DELOCALIZED INTERNAL COORDINATES **
   Searching for a Minimum

   Optimization Cycle:   1

                       Coordinates (Angstroms)
     ATOM                X               Y               Z
      1  P         0.6846909097    0.5977347689    0.0000000000
      2  N        -0.8958271925    0.6342561640    0.0000000000
      3  F        -1.6288742795   -0.5417507009    0.0000000000
      4  F         1.1844772463   -0.9477842637    0.0000000000
   Point Group: cs    Number of degrees of freedom:     5


   Energy is   -594.757405388


 Attempting to Generate Delocalized Internal Coordinates

  5 Hessian modes will be used to form the next step
  Hessian Eigenvalues:
     0.250000    0.250000    0.467886    0.480630    0.550875

 Minimum Search - Taking Simple RFO Step
 Searching for Lamda that Minimizes Along All modes
 Value Taken    Lamda =  -0.00041466
 Step Taken.  Stepsize is  0.034188

                             Maximum     Tolerance    Cnvgd?
         Gradient           0.007689      0.000300      NO
         Displacement       0.027119      0.001200      NO
         Energy change     *********      0.000001      NO


 New Cartesian Coordinates Obtained by Inverse Iteration

 Displacement from previous Coordinates is:  0.077713
 ----------------------------------------------------------------
             Standard Nuclear Orientation (Angstroms)
    I     Atom           X                Y                Z
 ----------------------------------------------------------------
    1      P       0.6846818127     0.5998547963     0.0000000000
    2      N      -0.8934597025     0.6352249759     0.0000000000
    3      F      -1.6015392518    -0.5481152961     0.0000000000
    4      F       1.1547838257    -0.9445085078     0.0000000000
 ----------------------------------------------------------------
 Molecular Point Group                 Cs    NOp =  2
 Largest Abelian Subgroup              Cs    NOp =  2
 Nuclear Repulsion Energy =   159.8338128612 hartrees
 There are       20 alpha and       20 beta electrons
 Applying Cartesian multipole field
    Component          Value
    ---------          -----
     (2,0,0)        1.00000E-11
     (0,2,0)        2.00000E-11
     (0,0,2)       -3.00000E-11
 Nucleus-field energy     =     0.0000000031 hartrees
 Requested basis set is 6-311++G(d,p)
 There are 31 shells and 96 basis functions
 A cutoff of  1.0D-14 yielded    475 shell pairs
 There are      4703 function pairs (      5113 Cartesian)
 Smallest overlap matrix eigenvalue = 2.37E-03
 Guess MOs from SCF MO coefficient file

 -----------------------------------------------------------------------
  General SCF calculation program by
  Eric Jon Sundstrom, Paul Horn, Yuezhi Mao, Dmitri Zuev, Alec White,
  David Stuck, Shaama M.S., Shane Yost, Joonho Lee, David Small,
  Daniel Levine, Susi Lehtola, Hugh Burton, Evgeny Epifanovsky
 -----------------------------------------------------------------------
 Hartree-Fock
 using 4 threads for integral computing
 -------------------------------------------------------
 OpenMP Integral computing Module                
 Release: version 2.0, May 2017, Q-Chem Inc. Pleasanton 
 -------------------------------------------------------
 A restricted SCF calculation will be
 performed using DIIS
 SCF converges when DIIS error is below 1.0e-08
 ---------------------------------------
  Cycle       Energy         DIIS error
 ---------------------------------------
    1    -594.0391386812      4.81e-04  
    2    -594.0394708279      1.33e-04  
    3    -594.0395137971      5.66e-05  
    4    -594.0395191806      2.33e-05  
    5    -594.0395204425      6.07e-06  
    6    -594.0395205543      2.46e-06  
    7    -594.0395205689      1.06e-06  
    8    -594.0395205729      5.48e-07  
    9    -594.0395205740      1.99e-07  
   10    -594.0395205742      5.29e-08  
   11    -594.0395205742      2.49e-08  
   12    -594.0395205742      5.15e-09  Convergence criterion met
 ---------------------------------------
 SCF time:   CPU 3.09s  wall 1.00s 
 SCF   energy in the final basis set =     -594.0395205742
 Total energy in the final basis set =     -594.0395205742


 ------------------------------------------------------------------------------

   CCMAN2: suite of methods based on coupled cluster
           and equation of motion theories.

   Components:
   * libvmm-1.3-trunk
     by Evgeny Epifanovsky, Ilya Kaliman.
   * libtensor-2.5-trunk
     by Evgeny Epifanovsky, Michael Wormit, Dmitry Zuev, Sam Manzer, 
        Ilya Kaliman.
   * libcc-2.5-trunk
     by Evgeny Epifanovsky, Arik Landau, Tomasz Kus, Kirill Khistyaev, 
        Dmitry Zuev, Prashant Manohar, Xintian Feng, Anna Krylov, 
        Matthew Goldey, Alec White, Thomas Jagau, Kaushik Nanda, 
        Anastasia Gunina, Alexander Kunitsa, Joonho Lee.

   CCMAN original authors:
   Anna I. Krylov, C. David Sherrill, Steven R. Gwaltney,
   Edward F. C. Byrd (2000)
   Sergey V. Levchenko, Lyudmila V. Slipchenko, Tao Wang,
   Ana-Maria C. Cristian (2003)
   Piotr A. Pieniazek, C. Melania Oana, Evgeny Epifanovsky (2007)
   Prashant Manohar (2009)

 ------------------------------------------------------------------------------


 Allocating and initializing 30808MB of RAM...
 Calculation will run on 4 cores.


 Alpha MOs, Restricted
 -- Occupied --                  
-80.088 -26.349 -26.346 -15.688  -7.624  -5.517  -5.515  -5.515
  1 A'    2 A'    3 A'    4 A'    5 A'    6 A'    1 A"    7 A'                 
 -1.656  -1.643  -1.162  -0.853  -0.761  -0.733  -0.725  -0.705
  8 A'    9 A'   10 A'   11 A'   12 A'   13 A'    2 A"    3 A"                 
 -0.696  -0.534  -0.489  -0.450
 14 A'   15 A'   16 A'    4 A"                                                 
 -- Virtual --                   
  0.012   0.050   0.059   0.077   0.083   0.118   0.180   0.203
  5 A"   17 A'   18 A'   19 A'    6 A"   20 A'   21 A'   22 A'                 
  0.219   0.222   0.269   0.291   0.308   0.344   0.360   0.374
  7 A"   23 A'   24 A'   25 A'    8 A"   26 A'   27 A'    9 A"                 
  0.380   0.401   0.421   0.456   0.483   0.508   0.602   0.785
 28 A'   10 A"   29 A'   30 A'   31 A'   32 A'   33 A'   34 A'                 
  0.853   0.866   0.886   0.935   1.035   1.072   1.151   1.289
 11 A"   12 A"   35 A'   36 A'   13 A"   37 A'   38 A'   39 A'                 
  1.374   1.554   1.571   1.573   1.601   1.620   1.625   1.755
 40 A'   14 A"   15 A"   41 A'   42 A'   43 A'   44 A'   16 A"                 
  1.858   1.898   2.207   2.245   2.265   2.386   2.404   2.609
 45 A'   46 A'   47 A'   17 A"   48 A'   18 A"   49 A'   50 A'                 
  2.883   4.038   4.117   4.168   4.168   4.191   4.199   4.205
 51 A'   52 A'   19 A"   53 A'   20 A"   21 A"   54 A'   22 A"                 
  4.223   4.262   4.401   4.459   4.559   5.352   6.871   6.881
 55 A'   56 A'   23 A"   57 A'   58 A'   59 A'   24 A"   60 A'                 
  6.906   6.928   6.962   7.152   7.556  14.679  14.790  14.873
 25 A"   61 A'   62 A'   63 A'   64 A'   26 A"   65 A'   66 A'                 
 36.644  68.714  68.726 166.135
 67 A'   68 A'   69 A'   70 A'                                                 

 Beta MOs, Restricted
 -- Occupied --                  
-80.088 -26.349 -26.346 -15.688  -7.624  -5.517  -5.515  -5.515
  1 A'    2 A'    3 A'    4 A'    5 A'    6 A'    1 A"    7 A'                 
 -1.656  -1.643  -1.162  -0.853  -0.761  -0.733  -0.725  -0.705
  8 A'    9 A'   10 A'   11 A'   12 A'   13 A'    2 A"    3 A"                 
 -0.696  -0.534  -0.489  -0.450
 14 A'   15 A'   16 A'    4 A"                                                 
 -- Virtual --                   
  0.012   0.050   0.059   0.077   0.083   0.118   0.180   0.203
  5 A"   17 A'   18 A'   19 A'    6 A"   20 A'   21 A'   22 A'                 
  0.219   0.222   0.269   0.291   0.308   0.344   0.360   0.374
  7 A"   23 A'   24 A'   25 A'    8 A"   26 A'   27 A'    9 A"                 
  0.380   0.401   0.421   0.456   0.483   0.508   0.602   0.785
 28 A'   10 A"   29 A'   30 A'   31 A'   32 A'   33 A'   34 A'                 
  0.853   0.866   0.886   0.935   1.035   1.072   1.151   1.289
 11 A"   12 A"   35 A'   36 A'   13 A"   37 A'   38 A'   39 A'                 
  1.374   1.554   1.571   1.573   1.601   1.620   1.625   1.755
 40 A'   14 A"   15 A"   41 A'   42 A'   43 A'   44 A'   16 A"                 
  1.858   1.898   2.207   2.245   2.265   2.386   2.404   2.609
 45 A'   46 A'   47 A'   17 A"   48 A'   18 A"   49 A'   50 A'                 
  2.883   4.038   4.117   4.168   4.168   4.191   4.199   4.205
 51 A'   52 A'   19 A"   53 A'   20 A"   21 A"   54 A'   22 A"                 
  4.223   4.262   4.401   4.459   4.559   5.352   6.871   6.881
 55 A'   56 A'   23 A"   57 A'   58 A'   59 A'   24 A"   60 A'                 
  6.906   6.928   6.962   7.152   7.556  14.679  14.790  14.873
 25 A"   61 A'   62 A'   63 A'   64 A'   26 A"   65 A'   66 A'                 
 36.644  68.714  68.726 166.135
 67 A'   68 A'   69 A'   70 A'                                                 

 Occupation and symmetry of molecular orbitals

 Point group: Cs (2 irreducible representations).

                           A'   A"    All 
 ------------------------------------------
 All molecular orbitals:
  - Alpha                  70   26    96  
  - Beta                   70   26    96  
 ------------------------------------------
 Alpha orbitals:
  - Frozen occupied        7    1     8   
  - Active occupied        9    3     12  
  - Active virtual         54   22    76  
  - Frozen virtual         0    0     0   
 ------------------------------------------
 Beta orbitals:
  - Frozen occupied        7    1     8   
  - Active occupied        9    3     12  
  - Active virtual         54   22    76  
  - Frozen virtual         0    0     0   
 ------------------------------------------

 Import integrals:   CPU 0.00 s  wall 0.00 s

 Import integrals:   CPU 9.41 s  wall 2.68 s

 MP2 amplitudes:   CPU 0.14 s  wall 0.13 s

Running a double precision version
           CCSD T amplitudes will be solved using DIIS.

           Start     Size      MaxIter   EConv     TConv     
           3         7         100       1.00e-07  1.00e-05  
 ------------------------------------------------------------------------------
           Energy (a.u.)   Ediff      Tdiff       Comment
 ------------------------------------------------------------------------------
          -594.74865114                           
     1    -594.72933514   1.93e-02   7.11e-01     
     2    -594.75583470   2.65e-02   1.00e-01     
     3    -594.75352075   2.31e-03   4.77e-02     
     4    -594.75652085   3.00e-03   2.01e-02     Switched to DIIS steps.
     5    -594.75756761   1.05e-03   1.25e-02     
     6    -594.75765495   8.73e-05   3.02e-03     
     7    -594.75765735   2.40e-06   1.39e-03     
     8    -594.75765763   2.80e-07   3.92e-04     
     9    -594.75766025   2.62e-06   2.49e-04     
    10    -594.75766009   1.60e-07   8.11e-05     
    11    -594.75766050   4.05e-07   3.29e-05     
    12    -594.75766059   9.53e-08   1.89e-05     
    13    -594.75766056   3.49e-08   6.59e-06     
 ------------------------------------------------------------------------------
          -594.75766056                           CCSD T converged.

End of double precision
 SCF energy                 = -594.03952057
 MP2 energy                 = -594.74865114
 CCSD correlation energy     =   -0.71813998
 CCSD total energy           = -594.75766056

 CCSD  T1^2 = 0.0164  T2^2 = 0.2253  Leading amplitudes:

 Amplitude    Orbitals with energies
 -0.0348       3 (A") A                  ->    5 (A") A                   
              -0.7052                          0.0122                     
 -0.0348       3 (A") B                  ->    5 (A") B                   
              -0.7052                          0.0122                     
  0.0313       4 (A") A                  ->    5 (A") A                   
              -0.4497                          0.0122                     
  0.0313       4 (A") B                  ->    5 (A") B                   
              -0.4497                          0.0122                     

 Amplitude    Orbitals with energies
 -0.1151       4 (A") A      4 (A") B    ->    5 (A") A      5 (A") B     
              -0.4497       -0.4497            0.0122        0.0122       
  0.1151       4 (A") A      4 (A") B    ->    5 (A") B      5 (A") A     
              -0.4497       -0.4497            0.0122        0.0122       
  0.1151       4 (A") B      4 (A") A    ->    5 (A") A      5 (A") B     
              -0.4497       -0.4497            0.0122        0.0122       
 -0.1151       4 (A") B      4 (A") A    ->    5 (A") B      5 (A") A     
              -0.4497       -0.4497            0.0122        0.0122       

 Computing CCSD intemediates for later calculations in double precision
 Finished.

Running a double precision version
           CCSD Lambda amplitudes will be solved using DIIS.
           Start     Size      MaxIter   EConv     LConv     
           3         7         100       1.00e-07  1.00e-05  
 ------------------------------------------------------------------------------
            Enorm      Ldiff       Comment
 ------------------------------------------------------------------------------
     1     5.85e-02   3.53e-02     
     2     2.00e-02   9.60e-03     
     3     8.72e-03   1.19e-03     
     4     4.68e-03   1.70e-03     Switched to DIIS steps.
     5     1.38e-03   9.65e-04     
     6     7.04e-04   2.12e-04     
     7     2.32e-04   6.90e-05     
     8     1.14e-04   1.22e-05     
     9     4.26e-05   5.75e-07     
    10     2.05e-05   2.95e-07     
    11     1.01e-05   4.93e-07     
    12     4.28e-06   3.14e-07     
    13     2.14e-06   2.29e-07     
    14     9.57e-07   3.34e-08     
    15     4.32e-07   2.31e-08     
    16     2.23e-07   4.04e-08     
    17     9.80e-08   2.30e-08     
 ------------------------------------------------------------------------------
                                   CCSD Lambda converged.

 Computing density matrices in double precision...
           Orbital response amplitudes will be solved using DIIS.
           Start     Size      MaxIter   EConv     LConv     
           3         7         100       1.00e-06  1.00e-06  
 ------------------------------------------------------------------------------
            Enorm      Ldiff       Comment
 ------------------------------------------------------------------------------
     1     9.05e-02   7.68e-04     
     2     5.82e-02   1.96e-02     
     3     7.18e-02   2.41e-02     
     4     1.59e-02   2.33e-02     Switched to DIIS steps.
     5     3.80e-03   5.24e-03     
     6     1.05e-03   7.68e-04     
     7     2.59e-04   6.98e-05     
     8     5.12e-05   3.37e-05     
     9     1.42e-05   5.25e-07     
    10     6.75e-06   9.32e-07     
    11     1.36e-06   5.41e-07     
    12     5.07e-07   7.51e-08     
 ------------------------------------------------------------------------------
                                   Orbital response converged.

 Computing density matrices... Done.
 CCSD calculation:   CPU 120.92 s  wall 33.02 s

 Transferring MO TPDM to AO TPDM
 Transferring g2_o1o1o1o1
 Transferring g2_o1o1o1v1
 Transferring g2_o1o1v1v1
 Transferring g2_o1v1o1v1
 Transferring g2_o1v1v1v1
 Transferring g2_v1v1v1v1
 Adding separable TPDM
 Computing TPDM gradient
 --------------------------------------------------------
 2e gradient
  Atom          X               Y               Z
 --------------------------------------------------------
    1        -14.970427      -15.417016        0.000000  
    2         12.841489       -8.947101        0.000000  
    3         11.681681        8.826911       -0.000000  
    4         -9.552742       15.537206       -0.000000  
 --------------------------------------------------------
 --------------------------------------------------------
 Final gradient
  Atom          X               Y               Z
 --------------------------------------------------------
    1        -14.970427      -15.417016        0.000000  
    2         12.841489       -8.947101        0.000000  
    3         11.681681        8.826911       -0.000000  
    4         -9.552742       15.537206       -0.000000  
 --------------------------------------------------------
 Analytic gradient from two-electron contribution:   CPU 72.51 s  wall 24.29 s

 Total ccman2 time:   CPU 207.67 s  wall 61.62 s


 --------------------------------------------------------------
             Orbital Energies (a.u.) and Symmetries
 --------------------------------------------------------------

 Alpha MOs, Restricted
 -- Occupied --                  
-80.088 -26.349 -26.346 -15.688  -7.624  -5.517  -5.515  -5.515
  1 A'    2 A'    3 A'    4 A'    5 A'    6 A'    7 A'    1 A"                 
 -1.656  -1.643  -1.162  -0.853  -0.761  -0.733  -0.696  -0.534
  8 A'    9 A'   10 A'   11 A'   12 A'   13 A'   14 A'   15 A'                 
 -0.489  -0.725  -0.705  -0.450
 16 A'    2 A"    3 A"    4 A"                                                 
 -- Virtual --                   
  0.050   0.059   0.077   0.118   0.180   0.203   0.222   0.269
 17 A'   18 A'   19 A'   20 A'   21 A'   22 A'   23 A'   24 A'                 
  0.291   0.344   0.360   0.380   0.421   0.456   0.483   0.508
 25 A'   26 A'   27 A'   28 A'   29 A'   30 A'   31 A'   32 A'                 
  0.602   0.785   0.886   0.935   1.072   1.151   1.289   1.374
 33 A'   34 A'   35 A'   36 A'   37 A'   38 A'   39 A'   40 A'                 
  1.573   1.601   1.620   1.625   1.858   1.898   2.207   2.265
 41 A'   42 A'   43 A'   44 A'   45 A'   46 A'   47 A'   48 A'                 
  2.404   2.609   2.883   4.038   4.168   4.199   4.223   4.262
 49 A'   50 A'   51 A'   52 A'   53 A'   54 A'   55 A'   56 A'                 
  4.459   4.559   5.352   6.881   6.928   6.962   7.152   7.556
 57 A'   58 A'   59 A'   60 A'   61 A'   62 A'   63 A'   64 A'                 
 14.790  14.873  36.644  68.714  68.726 166.135   0.012   0.083
 65 A'   66 A'   67 A'   68 A'   69 A'   70 A'    5 A"    6 A"                 
  0.219   0.308   0.374   0.401   0.853   0.866   1.035   1.554
  7 A"    8 A"    9 A"   10 A"   11 A"   12 A"   13 A"   14 A"                 
  1.571   1.755   2.245   2.386   4.117   4.168   4.191   4.205
 15 A"   16 A"   17 A"   18 A"   19 A"   20 A"   21 A"   22 A"                 
  4.401   6.871   6.906  14.679
 23 A"   24 A"   25 A"   26 A"                                                 

 Beta MOs, Restricted
 -- Occupied --                  
-80.088 -26.349 -26.346 -15.688  -7.624  -5.517  -5.515  -5.515
  1 A'    2 A'    3 A'    4 A'    5 A'    6 A'    7 A'    1 A"                 
 -1.656  -1.643  -1.162  -0.853  -0.761  -0.733  -0.696  -0.534
  8 A'    9 A'   10 A'   11 A'   12 A'   13 A'   14 A'   15 A'                 
 -0.489  -0.725  -0.705  -0.450
 16 A'    2 A"    3 A"    4 A"                                                 
 -- Virtual --                   
  0.050   0.059   0.077   0.118   0.180   0.203   0.222   0.269
 17 A'   18 A'   19 A'   20 A'   21 A'   22 A'   23 A'   24 A'                 
  0.291   0.344   0.360   0.380   0.421   0.456   0.483   0.508
 25 A'   26 A'   27 A'   28 A'   29 A'   30 A'   31 A'   32 A'                 
  0.602   0.785   0.886   0.935   1.072   1.151   1.289   1.374
 33 A'   34 A'   35 A'   36 A'   37 A'   38 A'   39 A'   40 A'                 
  1.573   1.601   1.620   1.625   1.858   1.898   2.207   2.265
 41 A'   42 A'   43 A'   44 A'   45 A'   46 A'   47 A'   48 A'                 
  2.404   2.609   2.883   4.038   4.168   4.199   4.223   4.262
 49 A'   50 A'   51 A'   52 A'   53 A'   54 A'   55 A'   56 A'                 
  4.459   4.559   5.352   6.881   6.928   6.962   7.152   7.556
 57 A'   58 A'   59 A'   60 A'   61 A'   62 A'   63 A'   64 A'                 
 14.790  14.873  36.644  68.714  68.726 166.135   0.012   0.083
 65 A'   66 A'   67 A'   68 A'   69 A'   70 A'    5 A"    6 A"                 
  0.219   0.308   0.374   0.401   0.853   0.866   1.035   1.554
  7 A"    8 A"    9 A"   10 A"   11 A"   12 A"   13 A"   14 A"                 
  1.571   1.755   2.245   2.386   4.117   4.168   4.191   4.205
 15 A"   16 A"   17 A"   18 A"   19 A"   20 A"   21 A"   22 A"                 
  4.401   6.871   6.906  14.679
 23 A"   24 A"   25 A"   26 A"                                                 
 --------------------------------------------------------------

          Ground-State Mulliken Net Atomic Charges

     Atom                 Charge (a.u.)
  ----------------------------------------
      1 P                     0.537658
      2 N                    -0.274731
      3 F                    -0.043287
      4 F                    -0.219640
  ----------------------------------------
  Sum of atomic charges =     0.000000

 -----------------------------------------------------------------
                    Cartesian Multipole Moments
 -----------------------------------------------------------------
    Charge (ESU x 10^10)
                -0.0000
    Dipole Moment (Debye)
         X       1.8807      Y       1.0762      Z      -0.0000
       Tot       2.1669
    Quadrupole Moments (Debye-Ang)
        XX     -30.2374     XY       2.3621     YY     -30.3359
        XZ      -0.0000     YZ       0.0000     ZZ     -26.6780
    Octopole Moments (Debye-Ang^2)
       XXX       0.2761    XXY      -3.0299    XYY      -1.0703
       YYY     -11.1073    XXZ      -0.0000    XYZ       0.0000
       YYZ      -0.0000    XZZ      -0.1537    YZZ      -3.9656
       ZZZ      -0.0000
    Hexadecapole Moments (Debye-Ang^3)
      XXXX    -209.6104   XXXY       0.7411   XXYY     -57.9076
      XYYY       1.7889   YYYY    -108.4728   XXXZ      -0.0000
      XXYZ       0.0000   XYYZ       0.0000   YYYZ       0.0000
      XXZZ     -38.3563   XYZZ      -0.2733   YYZZ     -23.1228
      XZZZ      -0.0000   YZZZ       0.0000   ZZZZ     -27.1692
 -----------------------------------------------------------------
 DrvMan completing analytic gradient of the correlated energy
 Correlated dipole moment
            1
    1   0.7399408
    2   0.4234238
    3  -0.0000000
 Energy read as -594.757660557
 Full Analytical Gradient: (in a.u., or Hartree/Bohr)
             1             2             3             4
    1   -0.00276588    0.00265143   -0.00090523    0.00101967
    2    0.00360316    0.00018251   -0.00058988   -0.00319579
    3   -0.00000000    0.00000000   -0.00000000    0.00000000
 Gradient time:  CPU 0.85 s  wall 0.81 s
 Geometry Optimization Parameters
   NAtoms,    NIC,     NZ,  NCons,   NDum,   NFix, NCnnct, MaxDiis
        4      14       4       0       0       0       0       0

 Cartesian Hessian Update
 Hessian Updated using BFGS Update


** GEOMETRY OPTIMIZATION IN DELOCALIZED INTERNAL COORDINATES **
   Searching for a Minimum

   Optimization Cycle:   2

                       Coordinates (Angstroms)
     ATOM                X               Y               Z
      1  P         0.6846818127    0.5998547963    0.0000000000
      2  N        -0.8934597025    0.6352249759    0.0000000000
      3  F        -1.6015392518   -0.5481152961    0.0000000000
      4  F         1.1547838257   -0.9445085078    0.0000000000
   Point Group: cs    Number of degrees of freedom:     5


   Energy is   -594.757660557

 Hessian Updated using BFGS Update

  5 Hessian modes will be used to form the next step
  Hessian Eigenvalues:
     0.215888    0.258154    0.370898    0.484180    0.602806

 Minimum Search - Taking Simple RFO Step
 Searching for Lamda that Minimizes Along All modes
 Value Taken    Lamda =  -0.00005487
 Step Taken.  Stepsize is  0.014059

                             Maximum     Tolerance    Cnvgd?
         Gradient           0.003070      0.000300      NO
         Displacement       0.009068      0.001200      NO
         Energy change     -0.000255      0.000001      NO


 New Cartesian Coordinates Obtained by Inverse Iteration

 Displacement from previous Coordinates is:  0.018751
 ----------------------------------------------------------------
             Standard Nuclear Orientation (Angstroms)
    I     Atom           X                Y                Z
 ----------------------------------------------------------------
    1      P       0.6855250403     0.5981708730     0.0000000000
    2      N      -0.8945509830     0.6363572887     0.0000000000
    3      F      -1.5948251876    -0.5494820900     0.0000000000
    4      F       1.1483178144    -0.9425901033     0.0000000000
 ----------------------------------------------------------------
 Molecular Point Group                 Cs    NOp =  2
 Largest Abelian Subgroup              Cs    NOp =  2
 Nuclear Repulsion Energy =   160.1322578657 hartrees
 There are       20 alpha and       20 beta electrons
 Applying Cartesian multipole field
    Component          Value
    ---------          -----
     (2,0,0)        1.00000E-11
     (0,2,0)        2.00000E-11
     (0,0,2)       -3.00000E-11
 Nucleus-field energy     =     0.0000000030 hartrees
 Requested basis set is 6-311++G(d,p)
 There are 31 shells and 96 basis functions
 A cutoff of  1.0D-14 yielded    475 shell pairs
 There are      4703 function pairs (      5113 Cartesian)
 Smallest overlap matrix eigenvalue = 2.36E-03
 Guess MOs from SCF MO coefficient file

 -----------------------------------------------------------------------
  General SCF calculation program by
  Eric Jon Sundstrom, Paul Horn, Yuezhi Mao, Dmitri Zuev, Alec White,
  David Stuck, Shaama M.S., Shane Yost, Joonho Lee, David Small,
  Daniel Levine, Susi Lehtola, Hugh Burton, Evgeny Epifanovsky
 -----------------------------------------------------------------------
 Hartree-Fock
 using 4 threads for integral computing
 -------------------------------------------------------
 OpenMP Integral computing Module                
 Release: version 2.0, May 2017, Q-Chem Inc. Pleasanton 
 -------------------------------------------------------
 A restricted SCF calculation will be
 performed using DIIS
 SCF converges when DIIS error is below 1.0e-08
 ---------------------------------------
  Cycle       Energy         DIIS error
 ---------------------------------------
    1    -594.0397516605      1.71e-04  
    2    -594.0397903653      5.38e-05  
    3    -594.0397948217      3.18e-05  
    4    -594.0397960333      8.91e-06  
    5    -594.0397962426      2.94e-06  
    6    -594.0397962655      1.41e-06  
    7    -594.0397962693      3.49e-07  
    8    -594.0397962699      1.47e-07  
    9    -594.0397962700      5.56e-08  
   10    -594.0397962700      1.63e-08  
   11    -594.0397962700      7.75e-09  Convergence criterion met
 ---------------------------------------
 SCF time:   CPU 2.78s  wall 1.00s 
 SCF   energy in the final basis set =     -594.0397962700
 Total energy in the final basis set =     -594.0397962700


 ------------------------------------------------------------------------------

   CCMAN2: suite of methods based on coupled cluster
           and equation of motion theories.

   Components:
   * libvmm-1.3-trunk
     by Evgeny Epifanovsky, Ilya Kaliman.
   * libtensor-2.5-trunk
     by Evgeny Epifanovsky, Michael Wormit, Dmitry Zuev, Sam Manzer, 
        Ilya Kaliman.
   * libcc-2.5-trunk
     by Evgeny Epifanovsky, Arik Landau, Tomasz Kus, Kirill Khistyaev, 
        Dmitry Zuev, Prashant Manohar, Xintian Feng, Anna Krylov, 
        Matthew Goldey, Alec White, Thomas Jagau, Kaushik Nanda, 
        Anastasia Gunina, Alexander Kunitsa, Joonho Lee.

   CCMAN original authors:
   Anna I. Krylov, C. David Sherrill, Steven R. Gwaltney,
   Edward F. C. Byrd (2000)
   Sergey V. Levchenko, Lyudmila V. Slipchenko, Tao Wang,
   Ana-Maria C. Cristian (2003)
   Piotr A. Pieniazek, C. Melania Oana, Evgeny Epifanovsky (2007)
   Prashant Manohar (2009)

 ------------------------------------------------------------------------------


 Allocating and initializing 30808MB of RAM...
 Calculation will run on 4 cores.


 Alpha MOs, Restricted
 -- Occupied --                  
-80.087 -26.348 -26.347 -15.687  -7.624  -5.517  -5.514  -5.514
  1 A'    2 A'    3 A'    4 A'    5 A'    6 A'    1 A"    7 A'                 
 -1.657  -1.645  -1.161  -0.854  -0.762  -0.733  -0.726  -0.706
  8 A'    9 A'   10 A'   11 A'   12 A'   13 A'    2 A"    3 A"                 
 -0.697  -0.534  -0.488  -0.448
 14 A'   15 A'   16 A'    4 A"                                                 
 -- Virtual --                   
  0.012   0.050   0.060   0.077   0.083   0.118   0.181   0.203
  5 A"   17 A'   18 A'   19 A'    6 A"   20 A'   21 A'   22 A'                 
  0.219   0.222   0.269   0.292   0.308   0.345   0.360   0.374
  7 A"   23 A'   24 A'   25 A'    8 A"   26 A'   27 A'    9 A"                 
  0.381   0.401   0.422   0.457   0.482   0.509   0.602   0.785
 28 A'   10 A"   29 A'   30 A'   31 A'   32 A'   33 A'   34 A'                 
  0.853   0.867   0.887   0.936   1.036   1.072   1.152   1.288
 11 A"   12 A"   35 A'   36 A'   13 A"   37 A'   38 A'   39 A'                 
  1.375   1.554   1.570   1.571   1.600   1.620   1.625   1.755
 40 A'   14 A"   41 A'   15 A"   42 A'   43 A'   44 A'   16 A"                 
  1.859   1.898   2.207   2.246   2.266   2.385   2.404   2.611
 45 A'   46 A'   47 A'   17 A"   48 A'   18 A"   49 A'   50 A'                 
  2.882   4.039   4.117   4.167   4.167   4.191   4.200   4.205
 51 A'   52 A'   19 A"   53 A'   20 A"   21 A"   54 A'   22 A"                 
  4.223   4.261   4.404   4.462   4.563   5.355   6.869   6.877
 55 A'   56 A'   23 A"   57 A'   58 A'   59 A'   24 A"   60 A'                 
  6.906   6.925   6.965   7.155   7.558  14.680  14.792  14.872
 25 A"   61 A'   62 A'   63 A'   64 A'   26 A"   65 A'   66 A'                 
 36.644  68.713  68.727 166.136
 67 A'   68 A'   69 A'   70 A'                                                 

 Beta MOs, Restricted
 -- Occupied --                  
-80.087 -26.348 -26.347 -15.687  -7.624  -5.517  -5.514  -5.514
  1 A'    2 A'    3 A'    4 A'    5 A'    6 A'    1 A"    7 A'                 
 -1.657  -1.645  -1.161  -0.854  -0.762  -0.733  -0.726  -0.706
  8 A'    9 A'   10 A'   11 A'   12 A'   13 A'    2 A"    3 A"                 
 -0.697  -0.534  -0.488  -0.448
 14 A'   15 A'   16 A'    4 A"                                                 
 -- Virtual --                   
  0.012   0.050   0.060   0.077   0.083   0.118   0.181   0.203
  5 A"   17 A'   18 A'   19 A'    6 A"   20 A'   21 A'   22 A'                 
  0.219   0.222   0.269   0.292   0.308   0.345   0.360   0.374
  7 A"   23 A'   24 A'   25 A'    8 A"   26 A'   27 A'    9 A"                 
  0.381   0.401   0.422   0.457   0.482   0.509   0.602   0.785
 28 A'   10 A"   29 A'   30 A'   31 A'   32 A'   33 A'   34 A'                 
  0.853   0.867   0.887   0.936   1.036   1.072   1.152   1.288
 11 A"   12 A"   35 A'   36 A'   13 A"   37 A'   38 A'   39 A'                 
  1.375   1.554   1.570   1.571   1.600   1.620   1.625   1.755
 40 A'   14 A"   41 A'   15 A"   42 A'   43 A'   44 A'   16 A"                 
  1.859   1.898   2.207   2.246   2.266   2.385   2.404   2.611
 45 A'   46 A'   47 A'   17 A"   48 A'   18 A"   49 A'   50 A'                 
  2.882   4.039   4.117   4.167   4.167   4.191   4.200   4.205
 51 A'   52 A'   19 A"   53 A'   20 A"   21 A"   54 A'   22 A"                 
  4.223   4.261   4.404   4.462   4.563   5.355   6.869   6.877
 55 A'   56 A'   23 A"   57 A'   58 A'   59 A'   24 A"   60 A'                 
  6.906   6.925   6.965   7.155   7.558  14.680  14.792  14.872
 25 A"   61 A'   62 A'   63 A'   64 A'   26 A"   65 A'   66 A'                 
 36.644  68.713  68.727 166.136
 67 A'   68 A'   69 A'   70 A'                                                 

 Occupation and symmetry of molecular orbitals

 Point group: Cs (2 irreducible representations).

                           A'   A"    All 
 ------------------------------------------
 All molecular orbitals:
  - Alpha                  70   26    96  
  - Beta                   70   26    96  
 ------------------------------------------
 Alpha orbitals:
  - Frozen occupied        7    1     8   
  - Active occupied        9    3     12  
  - Active virtual         54   22    76  
  - Frozen virtual         0    0     0   
 ------------------------------------------
 Beta orbitals:
  - Frozen occupied        7    1     8   
  - Active occupied        9    3     12  
  - Active virtual         54   22    76  
  - Frozen virtual         0    0     0   
 ------------------------------------------

 Import integrals:   CPU 0.00 s  wall 0.00 s

 Import integrals:   CPU 8.84 s  wall 2.43 s

 MP2 amplitudes:   CPU 0.09 s  wall 0.07 s

Running a double precision version
           CCSD T amplitudes will be solved using DIIS.

           Start     Size      MaxIter   EConv     TConv     
           3         7         100       1.00e-07  1.00e-05  
 ------------------------------------------------------------------------------
           Energy (a.u.)   Ediff      Tdiff       Comment
 ------------------------------------------------------------------------------
          -594.74862982                           
     1    -594.72945120   1.92e-02   7.11e-01     
     2    -594.75585533   2.64e-02   1.00e-01     
     3    -594.75357471   2.28e-03   4.76e-02     
     4    -594.75655897   2.98e-03   1.99e-02     Switched to DIIS steps.
     5    -594.75760003   1.04e-03   1.24e-02     
     6    -594.75768622   8.62e-05   3.02e-03     
     7    -594.75768827   2.05e-06   1.38e-03     
     8    -594.75768841   1.41e-07   3.91e-04     
     9    -594.75769096   2.55e-06   2.48e-04     
    10    -594.75769079   1.69e-07   8.05e-05     
    11    -594.75769118   3.93e-07   3.22e-05     
    12    -594.75769127   9.04e-08   1.84e-05     
    13    -594.75769124   3.26e-08   6.33e-06     
 ------------------------------------------------------------------------------
          -594.75769124                           CCSD T converged.

End of double precision
 SCF energy                 = -594.03979627
 MP2 energy                 = -594.74862982
 CCSD correlation energy     =   -0.71789497
 CCSD total energy           = -594.75769124

 CCSD  T1^2 = 0.0163  T2^2 = 0.2252  Leading amplitudes:

 Amplitude    Orbitals with energies
  0.0343       3 (A") A                  ->    5 (A") A                   
              -0.7061                          0.0125                     
  0.0343       3 (A") B                  ->    5 (A") B                   
              -0.7061                          0.0125                     
  0.0314       4 (A") A                  ->    5 (A") A                   
              -0.4484                          0.0125                     
  0.0314       4 (A") B                  ->    5 (A") B                   
              -0.4484                          0.0125                     

 Amplitude    Orbitals with energies
 -0.1155       4 (A") A      4 (A") B    ->    5 (A") A      5 (A") B     
              -0.4484       -0.4484            0.0125        0.0125       
  0.1155       4 (A") A      4 (A") B    ->    5 (A") B      5 (A") A     
              -0.4484       -0.4484            0.0125        0.0125       
  0.1155       4 (A") B      4 (A") A    ->    5 (A") A      5 (A") B     
              -0.4484       -0.4484            0.0125        0.0125       
 -0.1155       4 (A") B      4 (A") A    ->    5 (A") B      5 (A") A     
              -0.4484       -0.4484            0.0125        0.0125       

 Computing CCSD intemediates for later calculations in double precision
 Finished.

Running a double precision version
           CCSD Lambda amplitudes will be solved using DIIS.
           Start     Size      MaxIter   EConv     LConv     
           3         7         100       1.00e-07  1.00e-05  
 ------------------------------------------------------------------------------
            Enorm      Ldiff       Comment
 ------------------------------------------------------------------------------
     1     5.84e-02   3.53e-02     
     2     1.99e-02   9.54e-03     
     3     8.67e-03   1.20e-03     
     4     4.66e-03   1.69e-03     Switched to DIIS steps.
     5     1.38e-03   9.60e-04     
     6     6.99e-04   2.11e-04     
     7     2.31e-04   6.88e-05     
     8     1.13e-04   1.21e-05     
     9     4.18e-05   5.64e-07     
    10     1.99e-05   2.90e-07     
    11     9.77e-06   4.82e-07     
    12     4.14e-06   3.03e-07     
    13     2.09e-06   2.22e-07     
    14     9.37e-07   2.99e-08     
    15     4.23e-07   2.13e-08     
    16     2.18e-07   3.86e-08     
    17     9.56e-08   2.23e-08     
 ------------------------------------------------------------------------------
                                   CCSD Lambda converged.

 Computing density matrices in double precision...
           Orbital response amplitudes will be solved using DIIS.
           Start     Size      MaxIter   EConv     LConv     
           3         7         100       1.00e-06  1.00e-06  
 ------------------------------------------------------------------------------
            Enorm      Ldiff       Comment
 ------------------------------------------------------------------------------
     1     9.03e-02   6.78e-04     
     2     5.80e-02   1.95e-02     
     3     7.16e-02   2.39e-02     
     4     1.60e-02   2.32e-02     Switched to DIIS steps.
     5     3.80e-03   5.28e-03     
     6     1.05e-03   7.65e-04     
     7     2.61e-04   6.99e-05     
     8     5.14e-05   3.35e-05     
     9     1.47e-05   6.93e-07     
    10     7.44e-06   7.43e-07     
    11     1.30e-06   6.29e-07     
    12     5.24e-07   6.20e-08     
 ------------------------------------------------------------------------------
                                   Orbital response converged.

 Computing density matrices... Done.
 CCSD calculation:   CPU 119.84 s  wall 32.59 s

 Transferring MO TPDM to AO TPDM
 Transferring g2_o1o1o1o1
 Transferring g2_o1o1o1v1
 Transferring g2_o1o1v1v1
 Transferring g2_o1v1o1v1
 Transferring g2_o1v1v1v1
 Transferring g2_v1v1v1v1
 Adding separable TPDM
 Computing TPDM gradient
 --------------------------------------------------------
 2e gradient
  Atom          X               Y               Z
 --------------------------------------------------------
    1        -14.971991      -15.484485        0.000000  
    2         12.851862       -9.007649       -0.000000  
    3         11.677824        8.852210        0.000000  
    4         -9.557695       15.639924        0.000000  
 --------------------------------------------------------
 --------------------------------------------------------
 Final gradient
  Atom          X               Y               Z
 --------------------------------------------------------
    1        -14.971991      -15.484485        0.000000  
    2         12.851862       -9.007649       -0.000000  
    3         11.677824        8.852210        0.000000  
    4         -9.557695       15.639924        0.000000  
 --------------------------------------------------------
 Analytic gradient from two-electron contribution:   CPU 74.27 s  wall 23.08 s

 Total ccman2 time:   CPU 206.71 s  wall 59.29 s


 --------------------------------------------------------------
             Orbital Energies (a.u.) and Symmetries
 --------------------------------------------------------------

 Alpha MOs, Restricted
 -- Occupied --                  
-80.087 -26.348 -26.347 -15.687  -7.624  -5.517  -5.514  -5.514
  1 A'    2 A'    3 A'    4 A'    5 A'    6 A'    7 A'    1 A"                 
 -1.657  -1.645  -1.161  -0.854  -0.762  -0.733  -0.697  -0.534
  8 A'    9 A'   10 A'   11 A'   12 A'   13 A'   14 A'   15 A'                 
 -0.488  -0.726  -0.706  -0.448
 16 A'    2 A"    3 A"    4 A"                                                 
 -- Virtual --                   
  0.050   0.060   0.077   0.118   0.181   0.203   0.222   0.269
 17 A'   18 A'   19 A'   20 A'   21 A'   22 A'   23 A'   24 A'                 
  0.292   0.345   0.360   0.381   0.422   0.457   0.482   0.509
 25 A'   26 A'   27 A'   28 A'   29 A'   30 A'   31 A'   32 A'                 
  0.602   0.785   0.887   0.936   1.072   1.152   1.288   1.375
 33 A'   34 A'   35 A'   36 A'   37 A'   38 A'   39 A'   40 A'                 
  1.570   1.600   1.620   1.625   1.859   1.898   2.207   2.266
 41 A'   42 A'   43 A'   44 A'   45 A'   46 A'   47 A'   48 A'                 
  2.404   2.611   2.882   4.039   4.167   4.200   4.223   4.261
 49 A'   50 A'   51 A'   52 A'   53 A'   54 A'   55 A'   56 A'                 
  4.462   4.563   5.355   6.877   6.925   6.965   7.155   7.558
 57 A'   58 A'   59 A'   60 A'   61 A'   62 A'   63 A'   64 A'                 
 14.792  14.872  36.644  68.713  68.727 166.136   0.012   0.083
 65 A'   66 A'   67 A'   68 A'   69 A'   70 A'    5 A"    6 A"                 
  0.219   0.308   0.374   0.401   0.853   0.867   1.036   1.554
  7 A"    8 A"    9 A"   10 A"   11 A"   12 A"   13 A"   14 A"                 
  1.571   1.755   2.246   2.385   4.117   4.167   4.191   4.205
 15 A"   16 A"   17 A"   18 A"   19 A"   20 A"   21 A"   22 A"                 
  4.404   6.869   6.906  14.680
 23 A"   24 A"   25 A"   26 A"                                                 

 Beta MOs, Restricted
 -- Occupied --                  
-80.087 -26.348 -26.347 -15.687  -7.624  -5.517  -5.514  -5.514
  1 A'    2 A'    3 A'    4 A'    5 A'    6 A'    7 A'    1 A"                 
 -1.657  -1.645  -1.161  -0.854  -0.762  -0.733  -0.697  -0.534
  8 A'    9 A'   10 A'   11 A'   12 A'   13 A'   14 A'   15 A'                 
 -0.488  -0.726  -0.706  -0.448
 16 A'    2 A"    3 A"    4 A"                                                 
 -- Virtual --                   
  0.050   0.060   0.077   0.118   0.181   0.203   0.222   0.269
 17 A'   18 A'   19 A'   20 A'   21 A'   22 A'   23 A'   24 A'                 
  0.292   0.345   0.360   0.381   0.422   0.457   0.482   0.509
 25 A'   26 A'   27 A'   28 A'   29 A'   30 A'   31 A'   32 A'                 
  0.602   0.785   0.887   0.936   1.072   1.152   1.288   1.375
 33 A'   34 A'   35 A'   36 A'   37 A'   38 A'   39 A'   40 A'                 
  1.570   1.600   1.620   1.625   1.859   1.898   2.207   2.266
 41 A'   42 A'   43 A'   44 A'   45 A'   46 A'   47 A'   48 A'                 
  2.404   2.611   2.882   4.039   4.167   4.200   4.223   4.261
 49 A'   50 A'   51 A'   52 A'   53 A'   54 A'   55 A'   56 A'                 
  4.462   4.563   5.355   6.877   6.925   6.965   7.155   7.558
 57 A'   58 A'   59 A'   60 A'   61 A'   62 A'   63 A'   64 A'                 
 14.792  14.872  36.644  68.713  68.727 166.136   0.012   0.083
 65 A'   66 A'   67 A'   68 A'   69 A'   70 A'    5 A"    6 A"                 
  0.219   0.308   0.374   0.401   0.853   0.867   1.036   1.554
  7 A"    8 A"    9 A"   10 A"   11 A"   12 A"   13 A"   14 A"                 
  1.571   1.755   2.246   2.385   4.117   4.167   4.191   4.205
 15 A"   16 A"   17 A"   18 A"   19 A"   20 A"   21 A"   22 A"                 
  4.404   6.869   6.906  14.680
 23 A"   24 A"   25 A"   26 A"                                                 
 --------------------------------------------------------------

          Ground-State Mulliken Net Atomic Charges

     Atom                 Charge (a.u.)
  ----------------------------------------
      1 P                     0.534561
      2 N                    -0.276383
      3 F                    -0.043252
      4 F                    -0.214925
  ----------------------------------------
  Sum of atomic charges =    -0.000000

 -----------------------------------------------------------------
                    Cartesian Multipole Moments
 -----------------------------------------------------------------
    Charge (ESU x 10^10)
                -0.0000
    Dipole Moment (Debye)
         X       1.9012      Y       1.0445      Z       0.0000
       Tot       2.1693
    Quadrupole Moments (Debye-Ang)
        XX     -30.2150     XY       2.3222     YY     -30.3325
        XZ      -0.0000     YZ       0.0000     ZZ     -26.6838
    Octopole Moments (Debye-Ang^2)
       XXX       0.3262    XXY      -3.1160    XYY      -1.0367
       YYY     -11.1393    XXZ       0.0000    XYZ       0.0000
       YYZ       0.0000    XZZ      -0.1543    YZZ      -3.9865
       ZZZ       0.0000
    Hexadecapole Moments (Debye-Ang^3)
      XXXX    -208.5778   XXXY       0.5546   XXYY     -57.7423
      XYYY       1.6780   YYYY    -108.2701   XXXZ      -0.0000
      XXYZ       0.0000   XYYZ      -0.0000   YYYZ       0.0000
      XXZZ     -38.2064   XYZZ      -0.3120   YYZZ     -23.1091
      XZZZ       0.0000   YZZZ       0.0000   ZZZZ     -27.2061
 -----------------------------------------------------------------
 DrvMan completing analytic gradient of the correlated energy
 Correlated dipole moment
            1
    1   0.7480062
    2   0.4109528
    3   0.0000000
 Energy read as -594.757691241
 Full Analytical Gradient: (in a.u., or Hartree/Bohr)
             1             2             3             4
    1   -0.00105856    0.00062566    0.00034321    0.00008969
    2    0.00051030   -0.00079795    0.00069341   -0.00040576
    3   -0.00000000    0.00000000   -0.00000000    0.00000000
 Gradient time:  CPU 0.85 s  wall 0.80 s
 Geometry Optimization Parameters
   NAtoms,    NIC,     NZ,  NCons,   NDum,   NFix, NCnnct, MaxDiis
        4      14       4       0       0       0       0       0

 Cartesian Hessian Update
 Hessian Updated using BFGS Update


** GEOMETRY OPTIMIZATION IN DELOCALIZED INTERNAL COORDINATES **
   Searching for a Minimum

   Optimization Cycle:   3

                       Coordinates (Angstroms)
     ATOM                X               Y               Z
      1  P         0.6855250403    0.5981708730    0.0000000000
      2  N        -0.8945509830    0.6363572887    0.0000000000
      3  F        -1.5948251876   -0.5494820900    0.0000000000
      4  F         1.1483178144   -0.9425901033    0.0000000000
   Point Group: cs    Number of degrees of freedom:     5


   Energy is   -594.757691241

 Hessian Updated using BFGS Update

  5 Hessian modes will be used to form the next step
  Hessian Eigenvalues:
     0.196844    0.258225    0.351850    0.503008    0.593962

 Minimum Search - Taking Simple RFO Step
 Searching for Lamda that Minimizes Along All modes
 Value Taken    Lamda =  -0.00000404
 Step Taken.  Stepsize is  0.003406

                             Maximum     Tolerance    Cnvgd?
         Gradient           0.000878      0.000300      NO
         Displacement       0.002665      0.001200      NO
         Energy change     -0.000031      0.000001      NO


 New Cartesian Coordinates Obtained by Inverse Iteration

 Displacement from previous Coordinates is:  0.002634
 ----------------------------------------------------------------
             Standard Nuclear Orientation (Angstroms)
    I     Atom           X                Y                Z
 ----------------------------------------------------------------
    1      P       0.6862214246     0.5978428952     0.0000000000
    2      N      -0.8949191417     0.6369561321     0.0000000000
    3      F      -1.5945851911    -0.5500863517     0.0000000000
    4      F       1.1477495922    -0.9422567074     0.0000000000
 ----------------------------------------------------------------
 Molecular Point Group                 Cs    NOp =  2
 Largest Abelian Subgroup              Cs    NOp =  2
 Nuclear Repulsion Energy =   160.1222173724 hartrees
 There are       20 alpha and       20 beta electrons
 Applying Cartesian multipole field
    Component          Value
    ---------          -----
     (2,0,0)        1.00000E-11
     (0,2,0)        2.00000E-11
     (0,0,2)       -3.00000E-11
 Nucleus-field energy     =     0.0000000030 hartrees
 Requested basis set is 6-311++G(d,p)
 There are 31 shells and 96 basis functions
 A cutoff of  1.0D-14 yielded    475 shell pairs
 There are      4703 function pairs (      5113 Cartesian)
 Smallest overlap matrix eigenvalue = 2.36E-03
 Guess MOs from SCF MO coefficient file

 -----------------------------------------------------------------------
  General SCF calculation program by
  Eric Jon Sundstrom, Paul Horn, Yuezhi Mao, Dmitri Zuev, Alec White,
  David Stuck, Shaama M.S., Shane Yost, Joonho Lee, David Small,
  Daniel Levine, Susi Lehtola, Hugh Burton, Evgeny Epifanovsky
 -----------------------------------------------------------------------
 Hartree-Fock
 using 4 threads for integral computing
 -------------------------------------------------------
 OpenMP Integral computing Module                
 Release: version 2.0, May 2017, Q-Chem Inc. Pleasanton 
 -------------------------------------------------------
 A restricted SCF calculation will be
 performed using DIIS
 SCF converges when DIIS error is below 1.0e-08
 ---------------------------------------
  Cycle       Energy         DIIS error
 ---------------------------------------
    1    -594.0397246704      3.85e-05  
    2    -594.0397265252      1.40e-05  
    3    -594.0397267516      8.78e-06  
    4    -594.0397268445      1.75e-06  
    5    -594.0397268547      6.42e-07  
    6    -594.0397268561      3.03e-07  
    7    -594.0397268563      9.99e-08  
    8    -594.0397268564      3.99e-08  
    9    -594.0397268564      1.13e-08  
   10    -594.0397268564      3.43e-09  Convergence criterion met
 ---------------------------------------
 SCF time:   CPU 2.53s  wall 1.00s 
 SCF   energy in the final basis set =     -594.0397268564
 Total energy in the final basis set =     -594.0397268564


 ------------------------------------------------------------------------------

   CCMAN2: suite of methods based on coupled cluster
           and equation of motion theories.

   Components:
   * libvmm-1.3-trunk
     by Evgeny Epifanovsky, Ilya Kaliman.
   * libtensor-2.5-trunk
     by Evgeny Epifanovsky, Michael Wormit, Dmitry Zuev, Sam Manzer, 
        Ilya Kaliman.
   * libcc-2.5-trunk
     by Evgeny Epifanovsky, Arik Landau, Tomasz Kus, Kirill Khistyaev, 
        Dmitry Zuev, Prashant Manohar, Xintian Feng, Anna Krylov, 
        Matthew Goldey, Alec White, Thomas Jagau, Kaushik Nanda, 
        Anastasia Gunina, Alexander Kunitsa, Joonho Lee.

   CCMAN original authors:
   Anna I. Krylov, C. David Sherrill, Steven R. Gwaltney,
   Edward F. C. Byrd (2000)
   Sergey V. Levchenko, Lyudmila V. Slipchenko, Tao Wang,
   Ana-Maria C. Cristian (2003)
   Piotr A. Pieniazek, C. Melania Oana, Evgeny Epifanovsky (2007)
   Prashant Manohar (2009)

 ------------------------------------------------------------------------------


 Allocating and initializing 30808MB of RAM...
 Calculation will run on 4 cores.


 Alpha MOs, Restricted
 -- Occupied --                  
-80.088 -26.348 -26.348 -15.687  -7.624  -5.517  -5.514  -5.514
  1 A'    2 A'    3 A'    4 A'    5 A'    6 A'    1 A"    7 A'                 
 -1.657  -1.645  -1.161  -0.854  -0.762  -0.733  -0.726  -0.706
  8 A'    9 A'   10 A'   11 A'   12 A'   13 A'    2 A"    3 A"                 
 -0.697  -0.534  -0.488  -0.448
 14 A'   15 A'   16 A'    4 A"                                                 
 -- Virtual --                   
  0.012   0.050   0.060   0.077   0.083   0.118   0.181   0.203
  5 A"   17 A'   18 A'   19 A'    6 A"   20 A'   21 A'   22 A'                 
  0.219   0.222   0.269   0.292   0.308   0.344   0.360   0.374
  7 A"   23 A'   24 A'   25 A'    8 A"   26 A'   27 A'    9 A"                 
  0.381   0.401   0.422   0.457   0.482   0.509   0.602   0.784
 28 A'   10 A"   29 A'   30 A'   31 A'   32 A'   33 A'   34 A'                 
  0.852   0.867   0.887   0.937   1.036   1.072   1.153   1.286
 11 A"   12 A"   35 A'   36 A'   13 A"   37 A'   38 A'   39 A'                 
  1.375   1.553   1.570   1.571   1.601   1.620   1.625   1.755
 40 A'   14 A"   41 A'   15 A"   42 A'   43 A'   44 A'   16 A"                 
  1.860   1.898   2.207   2.246   2.265   2.385   2.404   2.610
 45 A'   46 A'   47 A'   17 A"   48 A'   18 A"   49 A'   50 A'                 
  2.882   4.038   4.117   4.166   4.166   4.191   4.200   4.204
 51 A'   52 A'   19 A"   53 A'   20 A"   21 A"   54 A'   22 A"                 
  4.223   4.260   4.403   4.461   4.564   5.354   6.869   6.877
 55 A'   56 A'   23 A"   57 A'   58 A'   59 A'   24 A"   60 A'                 
  6.906   6.924   6.965   7.154   7.558  14.680  14.793  14.871
 25 A"   61 A'   62 A'   63 A'   64 A'   26 A"   65 A'   66 A'                 
 36.644  68.713  68.727 166.135
 67 A'   68 A'   69 A'   70 A'                                                 

 Beta MOs, Restricted
 -- Occupied --                  
-80.088 -26.348 -26.348 -15.687  -7.624  -5.517  -5.514  -5.514
  1 A'    2 A'    3 A'    4 A'    5 A'    6 A'    1 A"    7 A'                 
 -1.657  -1.645  -1.161  -0.854  -0.762  -0.733  -0.726  -0.706
  8 A'    9 A'   10 A'   11 A'   12 A'   13 A'    2 A"    3 A"                 
 -0.697  -0.534  -0.488  -0.448
 14 A'   15 A'   16 A'    4 A"                                                 
 -- Virtual --                   
  0.012   0.050   0.060   0.077   0.083   0.118   0.181   0.203
  5 A"   17 A'   18 A'   19 A'    6 A"   20 A'   21 A'   22 A'                 
  0.219   0.222   0.269   0.292   0.308   0.344   0.360   0.374
  7 A"   23 A'   24 A'   25 A'    8 A"   26 A'   27 A'    9 A"                 
  0.381   0.401   0.422   0.457   0.482   0.509   0.602   0.784
 28 A'   10 A"   29 A'   30 A'   31 A'   32 A'   33 A'   34 A'                 
  0.852   0.867   0.887   0.937   1.036   1.072   1.153   1.286
 11 A"   12 A"   35 A'   36 A'   13 A"   37 A'   38 A'   39 A'                 
  1.375   1.553   1.570   1.571   1.601   1.620   1.625   1.755
 40 A'   14 A"   41 A'   15 A"   42 A'   43 A'   44 A'   16 A"                 
  1.860   1.898   2.207   2.246   2.265   2.385   2.404   2.610
 45 A'   46 A'   47 A'   17 A"   48 A'   18 A"   49 A'   50 A'                 
  2.882   4.038   4.117   4.166   4.166   4.191   4.200   4.204
 51 A'   52 A'   19 A"   53 A'   20 A"   21 A"   54 A'   22 A"                 
  4.223   4.260   4.403   4.461   4.564   5.354   6.869   6.877
 55 A'   56 A'   23 A"   57 A'   58 A'   59 A'   24 A"   60 A'                 
  6.906   6.924   6.965   7.154   7.558  14.680  14.793  14.871
 25 A"   61 A'   62 A'   63 A'   64 A'   26 A"   65 A'   66 A'                 
 36.644  68.713  68.727 166.135
 67 A'   68 A'   69 A'   70 A'                                                 

 Occupation and symmetry of molecular orbitals

 Point group: Cs (2 irreducible representations).

                           A'   A"    All 
 ------------------------------------------
 All molecular orbitals:
  - Alpha                  70   26    96  
  - Beta                   70   26    96  
 ------------------------------------------
 Alpha orbitals:
  - Frozen occupied        7    1     8   
  - Active occupied        9    3     12  
  - Active virtual         54   22    76  
  - Frozen virtual         0    0     0   
 ------------------------------------------
 Beta orbitals:
  - Frozen occupied        7    1     8   
  - Active occupied        9    3     12  
  - Active virtual         54   22    76  
  - Frozen virtual         0    0     0   
 ------------------------------------------

 Import integrals:   CPU 0.00 s  wall 0.00 s

 Import integrals:   CPU 8.72 s  wall 2.34 s

 MP2 amplitudes:   CPU 0.14 s  wall 0.13 s

Running a double precision version
           CCSD T amplitudes will be solved using DIIS.

           Start     Size      MaxIter   EConv     TConv     
           3         7         100       1.00e-07  1.00e-05  
 ------------------------------------------------------------------------------
           Energy (a.u.)   Ediff      Tdiff       Comment
 ------------------------------------------------------------------------------
          -594.74864512                           
     1    -594.72943230   1.92e-02   7.11e-01     
     2    -594.75585899   2.64e-02   1.00e-01     
     3    -594.75357255   2.29e-03   4.77e-02     
     4    -594.75656050   2.99e-03   1.99e-02     Switched to DIIS steps.
     5    -594.75760243   1.04e-03   1.25e-02     
     6    -594.75768885   8.64e-05   3.02e-03     
     7    -594.75769086   2.01e-06   1.39e-03     
     8    -594.75769097   1.09e-07   3.92e-04     
     9    -594.75769352   2.55e-06   2.48e-04     
    10    -594.75769334   1.74e-07   8.07e-05     
    11    -594.75769373   3.94e-07   3.22e-05     
    12    -594.75769382   9.00e-08   1.84e-05     
    13    -594.75769379   3.19e-08   6.31e-06     
 ------------------------------------------------------------------------------
          -594.75769379                           CCSD T converged.

End of double precision
 SCF energy                 = -594.03972686
 MP2 energy                 = -594.74864512
 CCSD correlation energy     =   -0.71796694
 CCSD total energy           = -594.75769379

 CCSD  T1^2 = 0.0163  T2^2 = 0.2253  Leading amplitudes:

 Amplitude    Orbitals with energies
  0.0341       3 (A") A                  ->    5 (A") A                   
              -0.7062                          0.0124                     
  0.0341       3 (A") B                  ->    5 (A") B                   
              -0.7062                          0.0124                     
 -0.0315       4 (A") A                  ->    5 (A") A                   
              -0.4482                          0.0124                     
 -0.0315       4 (A") B                  ->    5 (A") B                   
              -0.4482                          0.0124                     

 Amplitude    Orbitals with energies
 -0.1158       4 (A") A      4 (A") B    ->    5 (A") A      5 (A") B     
              -0.4482       -0.4482            0.0124        0.0124       
  0.1158       4 (A") A      4 (A") B    ->    5 (A") B      5 (A") A     
              -0.4482       -0.4482            0.0124        0.0124       
  0.1158       4 (A") B      4 (A") A    ->    5 (A") A      5 (A") B     
              -0.4482       -0.4482            0.0124        0.0124       
 -0.1158       4 (A") B      4 (A") A    ->    5 (A") B      5 (A") A     
              -0.4482       -0.4482            0.0124        0.0124       

 Computing CCSD intemediates for later calculations in double precision
 Finished.

Running a double precision version
           CCSD Lambda amplitudes will be solved using DIIS.
           Start     Size      MaxIter   EConv     LConv     
           3         7         100       1.00e-07  1.00e-05  
 ------------------------------------------------------------------------------
            Enorm      Ldiff       Comment
 ------------------------------------------------------------------------------
     1     5.85e-02   3.53e-02     
     2     2.00e-02   9.54e-03     
     3     8.68e-03   1.20e-03     
     4     4.66e-03   1.69e-03     Switched to DIIS steps.
     5     1.38e-03   9.61e-04     
     6     7.00e-04   2.12e-04     
     7     2.31e-04   6.90e-05     
     8     1.13e-04   1.22e-05     
     9     4.18e-05   5.47e-07     
    10     1.99e-05   2.91e-07     
    11     9.76e-06   4.82e-07     
    12     4.14e-06   3.03e-07     
    13     2.09e-06   2.23e-07     
    14     9.41e-07   2.91e-08     
    15     4.24e-07   2.11e-08     
    16     2.19e-07   3.86e-08     
    17     9.58e-08   2.23e-08     
 ------------------------------------------------------------------------------
                                   CCSD Lambda converged.

 Computing density matrices in double precision...
           Orbital response amplitudes will be solved using DIIS.
           Start     Size      MaxIter   EConv     LConv     
           3         7         100       1.00e-06  1.00e-06  
 ------------------------------------------------------------------------------
            Enorm      Ldiff       Comment
 ------------------------------------------------------------------------------
     1     9.04e-02   6.93e-04     
     2     5.81e-02   1.94e-02     
     3     7.19e-02   2.40e-02     
     4     1.60e-02   2.33e-02     Switched to DIIS steps.
     5     3.81e-03   5.33e-03     
     6     1.06e-03   7.67e-04     
     7     2.63e-04   7.08e-05     
     8     5.20e-05   3.35e-05     
     9     1.55e-05   8.69e-07     
    10     7.99e-06   5.92e-07     
    11     1.26e-06   7.02e-07     
    12     5.36e-07   5.59e-08     
 ------------------------------------------------------------------------------
                                   Orbital response converged.

 Computing density matrices... Done.
 CCSD calculation:   CPU 121.76 s  wall 33.09 s

 Transferring MO TPDM to AO TPDM
 Transferring g2_o1o1o1o1
 Transferring g2_o1o1o1v1
 Transferring g2_o1o1v1v1
 Transferring g2_o1v1o1v1
 Transferring g2_o1v1v1v1
 Transferring g2_v1v1v1v1
 Adding separable TPDM
 Computing TPDM gradient
 --------------------------------------------------------
 2e gradient
  Atom          X               Y               Z
 --------------------------------------------------------
    1        -14.958396      -15.490726        0.000000  
    2         12.843039       -9.013479       -0.000000  
    3         11.670434        8.847329        0.000000  
    4         -9.555078       15.656875       -0.000000  
 --------------------------------------------------------
 --------------------------------------------------------
 Final gradient
  Atom          X               Y               Z
 --------------------------------------------------------
    1        -14.958396      -15.490726        0.000000  
    2         12.843039       -9.013479       -0.000000  
    3         11.670434        8.847329        0.000000  
    4         -9.555078       15.656875       -0.000000  
 --------------------------------------------------------
 Analytic gradient from two-electron contribution:   CPU 71.69 s  wall 21.52 s

 Total ccman2 time:   CPU 207.14 s  wall 58.60 s


 --------------------------------------------------------------
             Orbital Energies (a.u.) and Symmetries
 --------------------------------------------------------------

 Alpha MOs, Restricted
 -- Occupied --                  
-80.088 -26.348 -26.348 -15.687  -7.624  -5.517  -5.514  -5.514
  1 A'    2 A'    3 A'    4 A'    5 A'    6 A'    7 A'    1 A"                 
 -1.657  -1.645  -1.161  -0.854  -0.762  -0.733  -0.697  -0.534
  8 A'    9 A'   10 A'   11 A'   12 A'   13 A'   14 A'   15 A'                 
 -0.488  -0.726  -0.706  -0.448
 16 A'    2 A"    3 A"    4 A"                                                 
 -- Virtual --                   
  0.050   0.060   0.077   0.118   0.181   0.203   0.222   0.269
 17 A'   18 A'   19 A'   20 A'   21 A'   22 A'   23 A'   24 A'                 
  0.292   0.344   0.360   0.381   0.422   0.457   0.482   0.509
 25 A'   26 A'   27 A'   28 A'   29 A'   30 A'   31 A'   32 A'                 
  0.602   0.784   0.887   0.937   1.072   1.153   1.286   1.375
 33 A'   34 A'   35 A'   36 A'   37 A'   38 A'   39 A'   40 A'                 
  1.570   1.601   1.620   1.625   1.860   1.898   2.207   2.265
 41 A'   42 A'   43 A'   44 A'   45 A'   46 A'   47 A'   48 A'                 
  2.404   2.610   2.882   4.038   4.166   4.200   4.223   4.260
 49 A'   50 A'   51 A'   52 A'   53 A'   54 A'   55 A'   56 A'                 
  4.461   4.564   5.354   6.877   6.924   6.965   7.154   7.558
 57 A'   58 A'   59 A'   60 A'   61 A'   62 A'   63 A'   64 A'                 
 14.793  14.871  36.644  68.713  68.727 166.135   0.012   0.083
 65 A'   66 A'   67 A'   68 A'   69 A'   70 A'    5 A"    6 A"                 
  0.219   0.308   0.374   0.401   0.852   0.867   1.036   1.553
  7 A"    8 A"    9 A"   10 A"   11 A"   12 A"   13 A"   14 A"                 
  1.571   1.755   2.246   2.385   4.117   4.166   4.191   4.204
 15 A"   16 A"   17 A"   18 A"   19 A"   20 A"   21 A"   22 A"                 
  4.403   6.869   6.906  14.680
 23 A"   24 A"   25 A"   26 A"                                                 

 Beta MOs, Restricted
 -- Occupied --                  
-80.088 -26.348 -26.348 -15.687  -7.624  -5.517  -5.514  -5.514
  1 A'    2 A'    3 A'    4 A'    5 A'    6 A'    7 A'    1 A"                 
 -1.657  -1.645  -1.161  -0.854  -0.762  -0.733  -0.697  -0.534
  8 A'    9 A'   10 A'   11 A'   12 A'   13 A'   14 A'   15 A'                 
 -0.488  -0.726  -0.706  -0.448
 16 A'    2 A"    3 A"    4 A"                                                 
 -- Virtual --                   
  0.050   0.060   0.077   0.118   0.181   0.203   0.222   0.269
 17 A'   18 A'   19 A'   20 A'   21 A'   22 A'   23 A'   24 A'                 
  0.292   0.344   0.360   0.381   0.422   0.457   0.482   0.509
 25 A'   26 A'   27 A'   28 A'   29 A'   30 A'   31 A'   32 A'                 
  0.602   0.784   0.887   0.937   1.072   1.153   1.286   1.375
 33 A'   34 A'   35 A'   36 A'   37 A'   38 A'   39 A'   40 A'                 
  1.570   1.601   1.620   1.625   1.860   1.898   2.207   2.265
 41 A'   42 A'   43 A'   44 A'   45 A'   46 A'   47 A'   48 A'                 
  2.404   2.610   2.882   4.038   4.166   4.200   4.223   4.260
 49 A'   50 A'   51 A'   52 A'   53 A'   54 A'   55 A'   56 A'                 
  4.461   4.564   5.354   6.877   6.924   6.965   7.154   7.558
 57 A'   58 A'   59 A'   60 A'   61 A'   62 A'   63 A'   64 A'                 
 14.793  14.871  36.644  68.713  68.727 166.135   0.012   0.083
 65 A'   66 A'   67 A'   68 A'   69 A'   70 A'    5 A"    6 A"                 
  0.219   0.308   0.374   0.401   0.852   0.867   1.036   1.553
  7 A"    8 A"    9 A"   10 A"   11 A"   12 A"   13 A"   14 A"                 
  1.571   1.755   2.246   2.385   4.117   4.166   4.191   4.204
 15 A"   16 A"   17 A"   18 A"   19 A"   20 A"   21 A"   22 A"                 
  4.403   6.869   6.906  14.680
 23 A"   24 A"   25 A"   26 A"                                                 
 --------------------------------------------------------------

          Ground-State Mulliken Net Atomic Charges

     Atom                 Charge (a.u.)
  ----------------------------------------
      1 P                     0.534016
      2 N                    -0.276329
      3 F                    -0.043736
      4 F                    -0.213951
  ----------------------------------------
  Sum of atomic charges =    -0.000000

 -----------------------------------------------------------------
                    Cartesian Multipole Moments
 -----------------------------------------------------------------
    Charge (ESU x 10^10)
                -0.0000
    Dipole Moment (Debye)
         X       1.9105      Y       1.0405      Z       0.0000
       Tot       2.1755
    Quadrupole Moments (Debye-Ang)
        XX     -30.2164     XY       2.3147     YY     -30.3316
        XZ       0.0000     YZ       0.0000     ZZ     -26.6877
    Octopole Moments (Debye-Ang^2)
       XXX       0.3463    XXY      -3.1271    XYY      -1.0303
       YYY     -11.1441    XXZ       0.0000    XYZ      -0.0000
       YYZ       0.0000    XZZ      -0.1535    YZZ      -3.9904
       ZZZ       0.0000
    Hexadecapole Moments (Debye-Ang^3)
      XXXX    -208.6203   XXXY       0.5110   XXYY     -57.7519
      XYYY       1.6479   YYYY    -108.2588   XXXZ       0.0000
      XXYZ       0.0000   XYYZ       0.0000   YYYZ       0.0000
      XXZZ     -38.2164   XYZZ      -0.3233   YYZZ     -23.1124
      XZZZ       0.0000   YZZZ       0.0000   ZZZZ     -27.2188
 -----------------------------------------------------------------
 DrvMan completing analytic gradient of the correlated energy
 Correlated dipole moment
            1
    1   0.7516565
    2   0.4093689
    3   0.0000000
 Energy read as -594.757693793
 Full Analytical Gradient: (in a.u., or Hartree/Bohr)
             1             2             3             4
    1   -0.00014279    0.00004987    0.00013895   -0.00004603
    2    0.00003566   -0.00048052    0.00038353    0.00006134
    3   -0.00000000    0.00000000   -0.00000000   -0.00000000
 Gradient time:  CPU 0.70 s  wall 0.67 s
 Geometry Optimization Parameters
   NAtoms,    NIC,     NZ,  NCons,   NDum,   NFix, NCnnct, MaxDiis
        4      14       4       0       0       0       0       0

 Cartesian Hessian Update
 Hessian Updated using BFGS Update


** GEOMETRY OPTIMIZATION IN DELOCALIZED INTERNAL COORDINATES **
   Searching for a Minimum

   Optimization Cycle:   4

                       Coordinates (Angstroms)
     ATOM                X               Y               Z
      1  P         0.6862214246    0.5978428952    0.0000000000
      2  N        -0.8949191417    0.6369561321    0.0000000000
      3  F        -1.5945851911   -0.5500863517    0.0000000000
      4  F         1.1477495922   -0.9422567074    0.0000000000
   Point Group: cs    Number of degrees of freedom:     5


   Energy is   -594.757693793

 Hessian Updated using BFGS Update

  5 Hessian modes will be used to form the next step
  Hessian Eigenvalues:
     0.158230    0.257953    0.403528    0.424001    0.561353

 Minimum Search - Taking Simple RFO Step
 Searching for Lamda that Minimizes Along All modes
 Value Taken    Lamda =   0.00000000
 Step Taken.  Stepsize is  0.002035

                             Maximum     Tolerance    Cnvgd?
         Gradient           0.000414      0.000300      NO
         Displacement       0.001340      0.001200      NO
         Energy change     -0.000003      0.000001      NO


 New Cartesian Coordinates Obtained by Inverse Iteration

 Displacement from previous Coordinates is:  0.001999
 ----------------------------------------------------------------
             Standard Nuclear Orientation (Angstroms)
    I     Atom           X                Y                Z
 ----------------------------------------------------------------
    1      P       0.6863156263     0.5977115096     0.0000000000
    2      N      -0.8951953647     0.6376629521     0.0000000000
    3      F      -1.5941251285    -0.5505503536     0.0000000000
    4      F       1.1474715509    -0.9423681398     0.0000000000
 ----------------------------------------------------------------
 Molecular Point Group                 Cs    NOp =  2
 Largest Abelian Subgroup              Cs    NOp =  2
 Nuclear Repulsion Energy =   160.1096663642 hartrees
 There are       20 alpha and       20 beta electrons
 Applying Cartesian multipole field
    Component          Value
    ---------          -----
     (2,0,0)        1.00000E-11
     (0,2,0)        2.00000E-11
     (0,0,2)       -3.00000E-11
 Nucleus-field energy     =     0.0000000030 hartrees
 Requested basis set is 6-311++G(d,p)
 There are 31 shells and 96 basis functions
 A cutoff of  1.0D-14 yielded    475 shell pairs
 There are      4703 function pairs (      5113 Cartesian)
 Smallest overlap matrix eigenvalue = 2.37E-03
 Guess MOs from SCF MO coefficient file

 -----------------------------------------------------------------------
  General SCF calculation program by
  Eric Jon Sundstrom, Paul Horn, Yuezhi Mao, Dmitri Zuev, Alec White,
  David Stuck, Shaama M.S., Shane Yost, Joonho Lee, David Small,
  Daniel Levine, Susi Lehtola, Hugh Burton, Evgeny Epifanovsky
 -----------------------------------------------------------------------
 Hartree-Fock
 using 4 threads for integral computing
 -------------------------------------------------------
 OpenMP Integral computing Module                
 Release: version 2.0, May 2017, Q-Chem Inc. Pleasanton 
 -------------------------------------------------------
 A restricted SCF calculation will be
 performed using DIIS
 SCF converges when DIIS error is below 1.0e-08
 ---------------------------------------
  Cycle       Energy         DIIS error
 ---------------------------------------
    1    -594.0396734012      2.45e-05  
    2    -594.0396742658      7.34e-06  
    3    -594.0396743808      4.74e-06  
    4    -594.0396744104      1.35e-06  
    5    -594.0396744163      3.50e-07  
    6    -594.0396744167      1.29e-07  
    7    -594.0396744168      5.29e-08  
    8    -594.0396744168      2.44e-08  
    9    -594.0396744168      7.26e-09  Convergence criterion met
 ---------------------------------------
 SCF time:   CPU 2.28s  wall 1.00s 
 SCF   energy in the final basis set =     -594.0396744168
 Total energy in the final basis set =     -594.0396744168


 ------------------------------------------------------------------------------

   CCMAN2: suite of methods based on coupled cluster
           and equation of motion theories.

   Components:
   * libvmm-1.3-trunk
     by Evgeny Epifanovsky, Ilya Kaliman.
   * libtensor-2.5-trunk
     by Evgeny Epifanovsky, Michael Wormit, Dmitry Zuev, Sam Manzer, 
        Ilya Kaliman.
   * libcc-2.5-trunk
     by Evgeny Epifanovsky, Arik Landau, Tomasz Kus, Kirill Khistyaev, 
        Dmitry Zuev, Prashant Manohar, Xintian Feng, Anna Krylov, 
        Matthew Goldey, Alec White, Thomas Jagau, Kaushik Nanda, 
        Anastasia Gunina, Alexander Kunitsa, Joonho Lee.

   CCMAN original authors:
   Anna I. Krylov, C. David Sherrill, Steven R. Gwaltney,
   Edward F. C. Byrd (2000)
   Sergey V. Levchenko, Lyudmila V. Slipchenko, Tao Wang,
   Ana-Maria C. Cristian (2003)
   Piotr A. Pieniazek, C. Melania Oana, Evgeny Epifanovsky (2007)
   Prashant Manohar (2009)

 ------------------------------------------------------------------------------


 Allocating and initializing 30808MB of RAM...
 Calculation will run on 4 cores.


 Alpha MOs, Restricted
 -- Occupied --                  
-80.088 -26.348 -26.348 -15.687  -7.624  -5.517  -5.515  -5.514
  1 A'    2 A'    3 A'    4 A'    5 A'    6 A'    1 A"    7 A'                 
 -1.657  -1.645  -1.161  -0.854  -0.762  -0.733  -0.726  -0.706
  8 A'    9 A'   10 A'   11 A'   12 A'   13 A'    2 A"    3 A"                 
 -0.697  -0.534  -0.488  -0.448
 14 A'   15 A'   16 A'    4 A"                                                 
 -- Virtual --                   
  0.012   0.050   0.059   0.077   0.083   0.118   0.181   0.203
  5 A"   17 A'   18 A'   19 A'    6 A"   20 A'   21 A'   22 A'                 
  0.219   0.221   0.269   0.292   0.308   0.344   0.360   0.374
  7 A"   23 A'   24 A'   25 A'    8 A"   26 A'   27 A'    9 A"                 
  0.381   0.401   0.422   0.457   0.481   0.509   0.601   0.784
 28 A'   10 A"   29 A'   30 A'   31 A'   32 A'   33 A'   34 A'                 
  0.852   0.866   0.887   0.936   1.036   1.072   1.152   1.286
 11 A"   12 A"   35 A'   36 A'   13 A"   37 A'   38 A'   39 A'                 
  1.375   1.553   1.570   1.571   1.601   1.620   1.625   1.754
 40 A'   14 A"   41 A'   15 A"   42 A'   43 A'   44 A'   16 A"                 
  1.860   1.897   2.206   2.246   2.265   2.385   2.404   2.610
 45 A'   46 A'   47 A'   17 A"   48 A'   18 A"   49 A'   50 A'                 
  2.882   4.038   4.118   4.166   4.166   4.191   4.200   4.204
 51 A'   52 A'   19 A"   53 A'   20 A"   21 A"   54 A'   22 A"                 
  4.223   4.260   4.402   4.461   4.564   5.353   6.869   6.877
 55 A'   56 A'   23 A"   57 A'   58 A'   59 A'   24 A"   60 A'                 
  6.906   6.924   6.965   7.153   7.558  14.679  14.792  14.870
 25 A"   61 A'   62 A'   63 A'   64 A'   26 A"   65 A'   66 A'                 
 36.644  68.712  68.727 166.135
 67 A'   68 A'   69 A'   70 A'                                                 

 Beta MOs, Restricted
 -- Occupied --                  
-80.088 -26.348 -26.348 -15.687  -7.624  -5.517  -5.515  -5.514
  1 A'    2 A'    3 A'    4 A'    5 A'    6 A'    1 A"    7 A'                 
 -1.657  -1.645  -1.161  -0.854  -0.762  -0.733  -0.726  -0.706
  8 A'    9 A'   10 A'   11 A'   12 A'   13 A'    2 A"    3 A"                 
 -0.697  -0.534  -0.488  -0.448
 14 A'   15 A'   16 A'    4 A"                                                 
 -- Virtual --                   
  0.012   0.050   0.059   0.077   0.083   0.118   0.181   0.203
  5 A"   17 A'   18 A'   19 A'    6 A"   20 A'   21 A'   22 A'                 
  0.219   0.221   0.269   0.292   0.308   0.344   0.360   0.374
  7 A"   23 A'   24 A'   25 A'    8 A"   26 A'   27 A'    9 A"                 
  0.381   0.401   0.422   0.457   0.481   0.509   0.601   0.784
 28 A'   10 A"   29 A'   30 A'   31 A'   32 A'   33 A'   34 A'                 
  0.852   0.866   0.887   0.936   1.036   1.072   1.152   1.286
 11 A"   12 A"   35 A'   36 A'   13 A"   37 A'   38 A'   39 A'                 
  1.375   1.553   1.570   1.571   1.601   1.620   1.625   1.754
 40 A'   14 A"   41 A'   15 A"   42 A'   43 A'   44 A'   16 A"                 
  1.860   1.897   2.206   2.246   2.265   2.385   2.404   2.610
 45 A'   46 A'   47 A'   17 A"   48 A'   18 A"   49 A'   50 A'                 
  2.882   4.038   4.118   4.166   4.166   4.191   4.200   4.204
 51 A'   52 A'   19 A"   53 A'   20 A"   21 A"   54 A'   22 A"                 
  4.223   4.260   4.402   4.461   4.564   5.353   6.869   6.877
 55 A'   56 A'   23 A"   57 A'   58 A'   59 A'   24 A"   60 A'                 
  6.906   6.924   6.965   7.153   7.558  14.679  14.792  14.870
 25 A"   61 A'   62 A'   63 A'   64 A'   26 A"   65 A'   66 A'                 
 36.644  68.712  68.727 166.135
 67 A'   68 A'   69 A'   70 A'                                                 

 Occupation and symmetry of molecular orbitals

 Point group: Cs (2 irreducible representations).

                           A'   A"    All 
 ------------------------------------------
 All molecular orbitals:
  - Alpha                  70   26    96  
  - Beta                   70   26    96  
 ------------------------------------------
 Alpha orbitals:
  - Frozen occupied        7    1     8   
  - Active occupied        9    3     12  
  - Active virtual         54   22    76  
  - Frozen virtual         0    0     0   
 ------------------------------------------
 Beta orbitals:
  - Frozen occupied        7    1     8   
  - Active occupied        9    3     12  
  - Active virtual         54   22    76  
  - Frozen virtual         0    0     0   
 ------------------------------------------

 Import integrals:   CPU 0.00 s  wall 0.00 s

 Import integrals:   CPU 8.68 s  wall 2.32 s

 MP2 amplitudes:   CPU 0.12 s  wall 0.10 s

Running a double precision version
           CCSD T amplitudes will be solved using DIIS.

           Start     Size      MaxIter   EConv     TConv     
           3         7         100       1.00e-07  1.00e-05  
 ------------------------------------------------------------------------------
           Energy (a.u.)   Ediff      Tdiff       Comment
 ------------------------------------------------------------------------------
          -594.74865426                           
     1    -594.72941625   1.92e-02   7.11e-01     
     2    -594.75586058   2.64e-02   1.00e-01     
     3    -594.75356934   2.29e-03   4.77e-02     
     4    -594.75656013   2.99e-03   1.99e-02     Switched to DIIS steps.
     5    -594.75760280   1.04e-03   1.25e-02     
     6    -594.75768939   8.66e-05   3.03e-03     
     7    -594.75769139   2.00e-06   1.39e-03     
     8    -594.75769149   9.92e-08   3.93e-04     
     9    -594.75769404   2.55e-06   2.48e-04     
    10    -594.75769386   1.76e-07   8.08e-05     
    11    -594.75769426   3.94e-07   3.23e-05     
    12    -594.75769435   9.00e-08   1.84e-05     
    13    -594.75769432   3.18e-08   6.31e-06     
 ------------------------------------------------------------------------------
          -594.75769432                           CCSD T converged.

End of double precision
 SCF energy                 = -594.03967442
 MP2 energy                 = -594.74865426
 CCSD correlation energy     =   -0.71801990
 CCSD total energy           = -594.75769432

 CCSD  T1^2 = 0.0163  T2^2 = 0.2254  Leading amplitudes:

 Amplitude    Orbitals with energies
 -0.0341       3 (A") A                  ->    5 (A") A                   
              -0.7061                          0.0123                     
 -0.0341       3 (A") B                  ->    5 (A") B                   
              -0.7061                          0.0123                     
  0.0316       4 (A") A                  ->    5 (A") A                   
              -0.4482                          0.0123                     
  0.0316       4 (A") B                  ->    5 (A") B                   
              -0.4482                          0.0123                     

 Amplitude    Orbitals with energies
 -0.1159       4 (A") A      4 (A") B    ->    5 (A") A      5 (A") B     
              -0.4482       -0.4482            0.0123        0.0123       
  0.1159       4 (A") A      4 (A") B    ->    5 (A") B      5 (A") A     
              -0.4482       -0.4482            0.0123        0.0123       
  0.1159       4 (A") B      4 (A") A    ->    5 (A") A      5 (A") B     
              -0.4482       -0.4482            0.0123        0.0123       
 -0.1159       4 (A") B      4 (A") A    ->    5 (A") B      5 (A") A     
              -0.4482       -0.4482            0.0123        0.0123       

 Computing CCSD intemediates for later calculations in double precision
 Finished.

Running a double precision version
           CCSD Lambda amplitudes will be solved using DIIS.
           Start     Size      MaxIter   EConv     LConv     
           3         7         100       1.00e-07  1.00e-05  
 ------------------------------------------------------------------------------
            Enorm      Ldiff       Comment
 ------------------------------------------------------------------------------
     1     5.85e-02   3.54e-02     
     2     2.00e-02   9.55e-03     
     3     8.69e-03   1.20e-03     
     4     4.67e-03   1.70e-03     Switched to DIIS steps.
     5     1.38e-03   9.62e-04     
     6     7.01e-04   2.12e-04     
     7     2.32e-04   6.92e-05     
     8     1.14e-04   1.23e-05     
     9     4.19e-05   5.39e-07     
    10     1.99e-05   2.90e-07     
    11     9.76e-06   4.84e-07     
    12     4.15e-06   3.04e-07     
    13     2.09e-06   2.23e-07     
    14     9.44e-07   2.87e-08     
    15     4.25e-07   2.10e-08     
    16     2.20e-07   3.86e-08     
    17     9.60e-08   2.24e-08     
 ------------------------------------------------------------------------------
                                   CCSD Lambda converged.

 Computing density matrices in double precision...
           Orbital response amplitudes will be solved using DIIS.
           Start     Size      MaxIter   EConv     LConv     
           3         7         100       1.00e-06  1.00e-06  
 ------------------------------------------------------------------------------
            Enorm      Ldiff       Comment
 ------------------------------------------------------------------------------
     1     9.04e-02   7.06e-04     
     2     5.82e-02   1.94e-02     
     3     7.22e-02   2.41e-02     
     4     1.61e-02   2.34e-02     Switched to DIIS steps.
     5     3.81e-03   5.35e-03     
     6     1.06e-03   7.68e-04     
     7     2.63e-04   7.11e-05     
     8     5.22e-05   3.35e-05     
     9     1.58e-05   9.29e-07     
    10     8.16e-06   5.33e-07     
    11     1.25e-06   7.26e-07     
    12     5.43e-07   5.23e-08     
 ------------------------------------------------------------------------------
                                   Orbital response converged.

 Computing density matrices... Done.
 CCSD calculation:   CPU 120.31 s  wall 32.75 s

 Transferring MO TPDM to AO TPDM
 Transferring g2_o1o1o1o1
 Transferring g2_o1o1o1v1
 Transferring g2_o1o1v1v1
 Transferring g2_o1v1o1v1
 Transferring g2_o1v1v1v1
 Transferring g2_v1v1v1v1
 Adding separable TPDM
 Computing TPDM gradient
 --------------------------------------------------------
 2e gradient
  Atom          X               Y               Z
 --------------------------------------------------------
    1        -14.951875      -15.484963       -0.000000  
    2         12.843209       -9.021798       -0.000000  
    3         11.663686        8.845459        0.000000  
    4         -9.555020       15.661302        0.000000  
 --------------------------------------------------------
 --------------------------------------------------------
 Final gradient
  Atom          X               Y               Z
 --------------------------------------------------------
    1        -14.951875      -15.484963       -0.000000  
    2         12.843209       -9.021798       -0.000000  
    3         11.663686        8.845459        0.000000  
    4         -9.555020       15.661302        0.000000  
 --------------------------------------------------------
 Analytic gradient from two-electron contribution:   CPU 74.57 s  wall 22.76 s

 Total ccman2 time:   CPU 207.89 s  wall 59.23 s


 --------------------------------------------------------------
             Orbital Energies (a.u.) and Symmetries
 --------------------------------------------------------------

 Alpha MOs, Restricted
 -- Occupied --                  
-80.088 -26.348 -26.348 -15.687  -7.624  -5.517  -5.514  -5.515
  1 A'    2 A'    3 A'    4 A'    5 A'    6 A'    7 A'    1 A"                 
 -1.657  -1.645  -1.161  -0.854  -0.762  -0.733  -0.697  -0.534
  8 A'    9 A'   10 A'   11 A'   12 A'   13 A'   14 A'   15 A'                 
 -0.488  -0.726  -0.706  -0.448
 16 A'    2 A"    3 A"    4 A"                                                 
 -- Virtual --                   
  0.050   0.059   0.077   0.118   0.181   0.203   0.221   0.269
 17 A'   18 A'   19 A'   20 A'   21 A'   22 A'   23 A'   24 A'                 
  0.292   0.344   0.360   0.381   0.422   0.457   0.481   0.509
 25 A'   26 A'   27 A'   28 A'   29 A'   30 A'   31 A'   32 A'                 
  0.601   0.784   0.887   0.936   1.072   1.152   1.286   1.375
 33 A'   34 A'   35 A'   36 A'   37 A'   38 A'   39 A'   40 A'                 
  1.570   1.601   1.620   1.625   1.860   1.897   2.206   2.265
 41 A'   42 A'   43 A'   44 A'   45 A'   46 A'   47 A'   48 A'                 
  2.404   2.610   2.882   4.038   4.166   4.200   4.223   4.260
 49 A'   50 A'   51 A'   52 A'   53 A'   54 A'   55 A'   56 A'                 
  4.461   4.564   5.353   6.877   6.924   6.965   7.153   7.558
 57 A'   58 A'   59 A'   60 A'   61 A'   62 A'   63 A'   64 A'                 
 14.792  14.870  36.644  68.712  68.727 166.135   0.012   0.083
 65 A'   66 A'   67 A'   68 A'   69 A'   70 A'    5 A"    6 A"                 
  0.219   0.308   0.374   0.401   0.852   0.866   1.036   1.553
  7 A"    8 A"    9 A"   10 A"   11 A"   12 A"   13 A"   14 A"                 
  1.571   1.754   2.246   2.385   4.118   4.166   4.191   4.204
 15 A"   16 A"   17 A"   18 A"   19 A"   20 A"   21 A"   22 A"                 
  4.402   6.869   6.906  14.679
 23 A"   24 A"   25 A"   26 A"                                                 

 Beta MOs, Restricted
 -- Occupied --                  
-80.088 -26.348 -26.348 -15.687  -7.624  -5.517  -5.514  -5.515
  1 A'    2 A'    3 A'    4 A'    5 A'    6 A'    7 A'    1 A"                 
 -1.657  -1.645  -1.161  -0.854  -0.762  -0.733  -0.697  -0.534
  8 A'    9 A'   10 A'   11 A'   12 A'   13 A'   14 A'   15 A'                 
 -0.488  -0.726  -0.706  -0.448
 16 A'    2 A"    3 A"    4 A"                                                 
 -- Virtual --                   
  0.050   0.059   0.077   0.118   0.181   0.203   0.221   0.269
 17 A'   18 A'   19 A'   20 A'   21 A'   22 A'   23 A'   24 A'                 
  0.292   0.344   0.360   0.381   0.422   0.457   0.481   0.509
 25 A'   26 A'   27 A'   28 A'   29 A'   30 A'   31 A'   32 A'                 
  0.601   0.784   0.887   0.936   1.072   1.152   1.286   1.375
 33 A'   34 A'   35 A'   36 A'   37 A'   38 A'   39 A'   40 A'                 
  1.570   1.601   1.620   1.625   1.860   1.897   2.206   2.265
 41 A'   42 A'   43 A'   44 A'   45 A'   46 A'   47 A'   48 A'                 
  2.404   2.610   2.882   4.038   4.166   4.200   4.223   4.260
 49 A'   50 A'   51 A'   52 A'   53 A'   54 A'   55 A'   56 A'                 
  4.461   4.564   5.353   6.877   6.924   6.965   7.153   7.558
 57 A'   58 A'   59 A'   60 A'   61 A'   62 A'   63 A'   64 A'                 
 14.792  14.870  36.644  68.712  68.727 166.135   0.012   0.083
 65 A'   66 A'   67 A'   68 A'   69 A'   70 A'    5 A"    6 A"                 
  0.219   0.308   0.374   0.401   0.852   0.866   1.036   1.553
  7 A"    8 A"    9 A"   10 A"   11 A"   12 A"   13 A"   14 A"                 
  1.571   1.754   2.246   2.385   4.118   4.166   4.191   4.204
 15 A"   16 A"   17 A"   18 A"   19 A"   20 A"   21 A"   22 A"                 
  4.402   6.869   6.906  14.679
 23 A"   24 A"   25 A"   26 A"                                                 
 --------------------------------------------------------------

          Ground-State Mulliken Net Atomic Charges

     Atom                 Charge (a.u.)
  ----------------------------------------
      1 P                     0.533950
      2 N                    -0.276116
      3 F                    -0.044133
      4 F                    -0.213701
  ----------------------------------------
  Sum of atomic charges =    -0.000000

 -----------------------------------------------------------------
                    Cartesian Multipole Moments
 -----------------------------------------------------------------
    Charge (ESU x 10^10)
                 0.0000
    Dipole Moment (Debye)
         X       1.9140      Y       1.0408      Z       0.0000
       Tot       2.1787
    Quadrupole Moments (Debye-Ang)
        XX     -30.2205     XY       2.3111     YY     -30.3315
        XZ      -0.0000     YZ       0.0000     ZZ     -26.6892
    Octopole Moments (Debye-Ang^2)
       XXX       0.3578    XXY      -3.1311    XYY      -1.0268
       YYY     -11.1427    XXZ      -0.0000    XYZ       0.0000
       YYZ      -0.0000    XZZ      -0.1514    YZZ      -3.9908
       ZZZ      -0.0000
    Hexadecapole Moments (Debye-Ang^3)
      XXXX    -208.6073   XXXY       0.5053   XXYY     -57.7575
      XYYY       1.6512   YYYY    -108.2915   XXXZ      -0.0000
      XXYZ       0.0000   XYYZ      -0.0000   YYYZ       0.0000
      XXZZ     -38.2148   XYZZ      -0.3233   YYZZ     -23.1201
      XZZZ       0.0000   YZZZ       0.0000   ZZZZ     -27.2222
 -----------------------------------------------------------------
 DrvMan completing analytic gradient of the correlated energy
 Correlated dipole moment
            1
    1   0.7530242
    2   0.4094663
    3   0.0000000
 Energy read as -594.757694315
 Full Analytical Gradient: (in a.u., or Hartree/Bohr)
             1             2             3             4
    1    0.00003923   -0.00007491    0.00003736   -0.00000168
    2   -0.00008303   -0.00009678    0.00010187    0.00007793
    3   -0.00000000    0.00000000    0.00000000    0.00000000
 Gradient time:  CPU 0.70 s  wall 0.67 s
 Geometry Optimization Parameters
   NAtoms,    NIC,     NZ,  NCons,   NDum,   NFix, NCnnct, MaxDiis
        4      14       4       0       0       0       0       0

 Cartesian Hessian Update
 Hessian Updated using BFGS Update


** GEOMETRY OPTIMIZATION IN DELOCALIZED INTERNAL COORDINATES **
   Searching for a Minimum

   Optimization Cycle:   5

                       Coordinates (Angstroms)
     ATOM                X               Y               Z
      1  P         0.6863156263    0.5977115096    0.0000000000
      2  N        -0.8951953647    0.6376629521    0.0000000000
      3  F        -1.5941251285   -0.5505503536    0.0000000000
      4  F         1.1474715509   -0.9423681398    0.0000000000
   Point Group: cs    Number of degrees of freedom:     5


   Energy is   -594.757694315

 Hessian Updated using BFGS Update

  5 Hessian modes will be used to form the next step
  Hessian Eigenvalues:
     0.141897    0.277467    0.352294    0.415243    0.579408

 Minimum Search - Taking Simple RFO Step
 Searching for Lamda that Minimizes Along All modes
 Value Taken    Lamda =   0.00000000
 Step Taken.  Stepsize is  0.000597

                             Maximum     Tolerance    Cnvgd?
         Gradient           0.000104      0.000300     YES
         Displacement       0.000410      0.001200     YES
         Energy change     -0.000001      0.000001     YES


                       Distance Matrix (Angstroms)
             P (  1)   N (  2)   F (  3)
   N (  2)  1.582016
   F (  3)  2.553217  1.378533
   F (  4)  1.607641  2.582438  2.769454

 Final energy is   -594.75769431522258     


 ******************************
 **  OPTIMIZATION CONVERGED  **
 ******************************

                       Coordinates (Angstroms)
     ATOM                X               Y               Z
      1  P         0.6863156263    0.5977115096    0.0000000000
      2  N        -0.8951953647    0.6376629521    0.0000000000
      3  F        -1.5941251285   -0.5505503536    0.0000000000
      4  F         1.1474715509   -0.9423681398    0.0000000000

Z-matrix Print:
$molecule
0 1
P 
N  1 1.582016
F  2 1.378533 1 119.017782
F  1 1.607641 2 108.116688 3 -0.000000 0
$end


 --------------------------------------------------------------
             Orbital Energies (a.u.) and Symmetries
 --------------------------------------------------------------

 Alpha MOs, Restricted
 -- Occupied --                  
-80.088 -26.348 -26.348 -15.687  -7.624  -5.517  -5.514  -5.515
  1 A'    2 A'    3 A'    4 A'    5 A'    6 A'    7 A'    1 A"                 
 -1.657  -1.645  -1.161  -0.854  -0.762  -0.733  -0.697  -0.534
  8 A'    9 A'   10 A'   11 A'   12 A'   13 A'   14 A'   15 A'                 
 -0.488  -0.726  -0.706  -0.448
 16 A'    2 A"    3 A"    4 A"                                                 
 -- Virtual --                   
  0.050   0.059   0.077   0.118   0.181   0.203   0.221   0.269
 17 A'   18 A'   19 A'   20 A'   21 A'   22 A'   23 A'   24 A'                 
  0.292   0.344   0.360   0.381   0.422   0.457   0.481   0.509
 25 A'   26 A'   27 A'   28 A'   29 A'   30 A'   31 A'   32 A'                 
  0.601   0.784   0.887   0.936   1.072   1.152   1.286   1.375
 33 A'   34 A'   35 A'   36 A'   37 A'   38 A'   39 A'   40 A'                 
  1.570   1.601   1.620   1.625   1.860   1.897   2.206   2.265
 41 A'   42 A'   43 A'   44 A'   45 A'   46 A'   47 A'   48 A'                 
  2.404   2.610   2.882   4.038   4.166   4.200   4.223   4.260
 49 A'   50 A'   51 A'   52 A'   53 A'   54 A'   55 A'   56 A'                 
  4.461   4.564   5.353   6.877   6.924   6.965   7.153   7.558
 57 A'   58 A'   59 A'   60 A'   61 A'   62 A'   63 A'   64 A'                 
 14.792  14.870  36.644  68.712  68.727 166.135   0.012   0.083
 65 A'   66 A'   67 A'   68 A'   69 A'   70 A'    5 A"    6 A"                 
  0.219   0.308   0.374   0.401   0.852   0.866   1.036   1.553
  7 A"    8 A"    9 A"   10 A"   11 A"   12 A"   13 A"   14 A"                 
  1.571   1.754   2.246   2.385   4.118   4.166   4.191   4.204
 15 A"   16 A"   17 A"   18 A"   19 A"   20 A"   21 A"   22 A"                 
  4.402   6.869   6.906  14.679
 23 A"   24 A"   25 A"   26 A"                                                 

 Beta MOs, Restricted
 -- Occupied --                  
-80.088 -26.348 -26.348 -15.687  -7.624  -5.517  -5.514  -5.515
  1 A'    2 A'    3 A'    4 A'    5 A'    6 A'    7 A'    1 A"                 
 -1.657  -1.645  -1.161  -0.854  -0.762  -0.733  -0.697  -0.534
  8 A'    9 A'   10 A'   11 A'   12 A'   13 A'   14 A'   15 A'                 
 -0.488  -0.726  -0.706  -0.448
 16 A'    2 A"    3 A"    4 A"                                                 
 -- Virtual --                   
  0.050   0.059   0.077   0.118   0.181   0.203   0.221   0.269
 17 A'   18 A'   19 A'   20 A'   21 A'   22 A'   23 A'   24 A'                 
  0.292   0.344   0.360   0.381   0.422   0.457   0.481   0.509
 25 A'   26 A'   27 A'   28 A'   29 A'   30 A'   31 A'   32 A'                 
  0.601   0.784   0.887   0.936   1.072   1.152   1.286   1.375
 33 A'   34 A'   35 A'   36 A'   37 A'   38 A'   39 A'   40 A'                 
  1.570   1.601   1.620   1.625   1.860   1.897   2.206   2.265
 41 A'   42 A'   43 A'   44 A'   45 A'   46 A'   47 A'   48 A'                 
  2.404   2.610   2.882   4.038   4.166   4.200   4.223   4.260
 49 A'   50 A'   51 A'   52 A'   53 A'   54 A'   55 A'   56 A'                 
  4.461   4.564   5.353   6.877   6.924   6.965   7.153   7.558
 57 A'   58 A'   59 A'   60 A'   61 A'   62 A'   63 A'   64 A'                 
 14.792  14.870  36.644  68.712  68.727 166.135   0.012   0.083
 65 A'   66 A'   67 A'   68 A'   69 A'   70 A'    5 A"    6 A"                 
  0.219   0.308   0.374   0.401   0.852   0.866   1.036   1.553
  7 A"    8 A"    9 A"   10 A"   11 A"   12 A"   13 A"   14 A"                 
  1.571   1.754   2.246   2.385   4.118   4.166   4.191   4.204
 15 A"   16 A"   17 A"   18 A"   19 A"   20 A"   21 A"   22 A"                 
  4.402   6.869   6.906  14.679
 23 A"   24 A"   25 A"   26 A"                                                 
 --------------------------------------------------------------

          Ground-State Mulliken Net Atomic Charges

     Atom                 Charge (a.u.)
  ----------------------------------------
      1 P                     0.533950
      2 N                    -0.276116
      3 F                    -0.044133
      4 F                    -0.213701
  ----------------------------------------
  Sum of atomic charges =    -0.000000

 -----------------------------------------------------------------
                    Cartesian Multipole Moments
 -----------------------------------------------------------------
    Charge (ESU x 10^10)
                 0.0000
    Dipole Moment (Debye)
         X       1.9140      Y       1.0408      Z       0.0000
       Tot       2.1787
    Quadrupole Moments (Debye-Ang)
        XX     -30.2205     XY       2.3111     YY     -30.3315
        XZ      -0.0000     YZ       0.0000     ZZ     -26.6892
    Octopole Moments (Debye-Ang^2)
       XXX       0.3578    XXY      -3.1311    XYY      -1.0268
       YYY     -11.1427    XXZ      -0.0000    XYZ       0.0000
       YYZ      -0.0000    XZZ      -0.1514    YZZ      -3.9908
       ZZZ      -0.0000
    Hexadecapole Moments (Debye-Ang^3)
      XXXX    -208.6073   XXXY       0.5053   XXYY     -57.7575
      XYYY       1.6512   YYYY    -108.2915   XXXZ      -0.0000
      XXYZ       0.0000   XYYZ      -0.0000   YYYZ       0.0000
      XXZZ     -38.2148   XYZZ      -0.3233   YYZZ     -23.1201
      XZZZ       0.0000   YZZZ       0.0000   ZZZZ     -27.2222
 -----------------------------------------------------------------
Archival summary:
1\1\garfield\OPT\ProcedureUnspecified\BasisUnspecified\121\taweetha\ThuNov2903:10:112018ThuNov2903:10:112018\0\\#,OPT,ProcedureUnspecified,BasisUnspecified,\\0,1\P\N,1,1.58202\F,2,1.37853,1,119.018\F,1,1.60764,2,108.117,3,-0,0\\HF=-594.039674\\@

 Total job time:  347.19s(wall), 1095.67s(cpu) 
 Thu Nov 29 03:10:11 2018

        *************************************************************
        *                                                           *
        *  Thank you very much for using Q-Chem.  Have a nice day.  *
        *                                                           *
        *************************************************************
