# Supplementary material for: Geometric and energetic data from ab initio calculations of haloethene, haloimine, halomethylenephosphine, haloiminophosphine, halodiazene, halodiphosphene and halocyclopropane
Source: Data Brief. 2019 Nov 2;27:104738. doi: 10.1016/j.dib.2019.104738 (PMC6861602; doi:10.1016/j.dib.2019.104738)
Supplement: Multimedia component 7 [file mmc7.zip › NP/CCSD/FENPHE.out]

Q-Chem Developer Version!
                  Welcome to Q-Chem
     A Quantum Leap Into The Future Of Chemistry


 Q-Chem 5.1, Q-Chem, Inc., Pleasanton, CA (2018)

 Yihan Shao,  Zhengting Gan,  E. Epifanovsky,  A. T. B. Gilbert,  M. Wormit,  
 J. Kussmann,  A. W. Lange,  A. Behn,  Jia Deng,  Xintian Feng,  D. Ghosh,  
 M. Goldey,  P. R. Horn,  L. D. Jacobson,  I. Kaliman,  T. Kus,  A. Landau,  
 Jie Liu,  E. I. Proynov,  R. M. Richard,  R. P. Steele,  E. J. Sundstrom,  
 H. L. Woodcock III,  P. M. Zimmerman,  D. Zuev,  B. Albrecht,  E. Alguire,  
 S. A. Baeppler,  D. Barton,  Z. Benda,  Y. A. Bernard,  E. J. Berquist,  
 K. B. Bravaya,  H. Burton,  D. Casanova,  Chun-Min Chang,  Yunqing Chen,  
 A. Chien,  K. D. Closser,  M. P. Coons,  S. Coriani,  S. Dasgupta,  
 A. L. Dempwolff,  M. Diedenhofen,  Hainam Do,  R. G. Edgar,  Po-Tung Fang,  
 S. Faraji,  S. Fatehi,  Qingguo Feng,  K. D. Fenk,  J. Fosso-Tande,  
 Qinghui Ge,  A. Ghysels,  G. Gidofalvi,  J. Gomes,  J. Gonthier,  A. Gunina,  
 D. Hait,  M. W. D. Hanson-Heine,  P. H. P. Harbach,  A. W. Hauser,  
 J. E. Herr,  E. G. Hohenstein,  Z. C. Holden,  Kerwin Hui,  B. C. Huynh,  
 T.-C. Jagau,  Hyunjun Ji,  B. Kaduk,  K. Khistyaev,  Jaehoon Kim,  
 P. Klunzinger,  K. Koh,  D. Kosenkov,  L. Koulias,  T. Kowalczyk,  
 C. M. Krauter,  A. Kunitsa,  Ka Un Lao,  A. Laurent,  K. V. Lawler,  
 Joonho Lee,  D. Lefrancois,  S. Lehtola,  D. S. Levine,  Yi-Pei Li,  
 You-Sheng Lin,  Fenglai Liu,  E. Livshits,  A. Luenser,  P. Manohar,  
 E. Mansoor,  S. F. Manzer,  Shan-Ping Mao,  Yuezhi Mao,  N. Mardirossian,  
 A. V. Marenich,  T. Markovich,  L. A. Martinez-Martinez,  S. A. Maurer,  
 N. J. Mayhall,  S. C. McKenzie,  J.-M. Mewes,  A. F. Morrison,  
 J. W. Mullinax,  K. Nanda,  T. S. Nguyen-Beck,  R. Olivares-Amaya,  
 J. A. Parkhill,  T. M. Perrine,  F. Plasser,  P. Pokhilko,  S. Prager,  
 A. Prociuk,  E. Ramos,  D. R. Rehn,  F. Rob,  M. Schneider,  N. Sergueev,  
 S. M. Sharada,  S. Sharma,  D. W. Small,  T. Stauch,  T. Stein,  
 Yu-Chuan Su,  A. J. W. Thom,  A. Tkatchenko,  T. Tsuchimochi,  N. M. Tubman,  
 L. Vogt,  M. L. Vidal,  O. Vydrov,  M. A. Watson,  J. Wenzel,  
 M. de Wergifosse,  T. A. Wesolowski,  A. White,  J. Witte,  A. Yamada,  
 Jun Yang,  K. Yao,  S. Yeganeh,  S. R. Yost,  Zhi-Qiang You,  A. Zech,  
 Igor Ying Zhang,  Xing Zhang,  Yan Zhao,  Ying Zhu,  B. R. Brooks,  
 G. K. L. Chan,  C. J. Cramer,  M. S. Gordon,  W. J. Hehre,  A. Klamt,  
 M. W. Schmidt,  C. D. Sherrill,  D. G. Truhlar,  A. Aspuru-Guzik,  R. Baer,  
 A. T. Bell,  N. A. Besley,  Jeng-Da Chai,  A. E. DePrince, III,  
 R. A. DiStasio Jr.,  A. Dreuw,  B. D. Dunietz,  T. R. Furlani,  
 Chao-Ping Hsu,  Yousung Jung,  Jing Kong,  D. S. Lambrecht,  WanZhen Liang,  
 C. Ochsenfeld,  V. A. Rassolov,  L. V. Slipchenko,  J. E. Subotnik,  
 T. Van Voorhis,  J. M. Herbert,  A. I. Krylov,  P. M. W. Gill,  M. Head-Gordon

 Contributors to earlier versions of Q-Chem not listed above: 
 R. D. Adamson,  B. Austin,  J. Baker,  G. J. O. Beran,  K. Brandhorst,  
 S. T. Brown,  E. F. C. Byrd,  A. K. Chakraborty,  C.-L. Cheng,  
 Siu Hung Chien,  D. M. Chipman,  D. L. Crittenden,  H. Dachsel,  
 R. J. Doerksen,  A. D. Dutoi,  L. Fusti-Molnar,  W. A. Goddard III,  
 A. Golubeva-Zadorozhnaya,  S. R. Gwaltney,  G. Hawkins,  A. Heyden,  
 S. Hirata,  G. Kedziora,  F. J. Keil,  C. Kelley,  Jihan Kim,  R. A. King,  
 R. Z. Khaliullin,  P. P. Korambath,  W. Kurlancheek,  A. M. Lee,  M. S. Lee,  
 S. V. Levchenko,  Ching Yeh Lin,  D. Liotard,  R. C. Lochan,  I. Lotan,  
 P. E. Maslen,  N. Nair,  D. P. O'Neill,  D. Neuhauser,  E. Neuscamman,  
 C. M. Oana,  R. Olson,  B. Peters,  R. Peverati,  P. A. Pieniazek,  
 Y. M. Rhee,  J. Ritchie,  M. A. Rohrdanz,  E. Rosta,  N. J. Russ,  
 H. F. Schaefer III,  N. E. Schultz,  N. Shenvi,  A. C. Simmonett,  A. Sodt,  
 D. Stuck,  K. S. Thanthiriwatte,  V. Vanovschi,  Tao Wang,  A. Warshel,  
 C. F. Williams,  Q. Wu,  X. Xu,  W. Zhang

 Please cite Q-Chem as follows:
 Y. Shao et al., Mol. Phys. 113, 184-215 (2015)
 DOI: 10.1080/00268976.2014.952696

 Q-Chem 5.1.2 for Intel X86 EM64T Linux

 Parts of Q-Chem use Armadillo 8.300.2 (Tropical Shenanigans).
 http://arma.sourceforge.net/

 Q-Chem begins on Thu Nov 29 03:12:32 2018  

Host: 
0

     Scratch files written to /scratch/taweetham/qchem8236//
Input Ideriv = 1
Curr. Ideriv = -1
Max.  Ideriv = 1

Checking the input file for inconsistencies... 	...done.

--------------------------------------------------------------
User input:
--------------------------------------------------------------
F=H_Z.out
$molecule
0 1
P 
H  1 1.437828
N  1 1.607159 2 100.079415
F  3 1.410028 1 114.875959 2 -0.000000 0
$end

$rem
   JOB_TYPE	OPTIMIZATION
   BASIS	6-311++G**
   METHOD	ccsd
   MEM_TOTAL	31000
   N_FROZEN_CORE      FC
$end


--------------------------------------------------------------
 ----------------------------------------------------------------
             Standard Nuclear Orientation (Angstroms)
    I     Atom           X                Y                Z
 ----------------------------------------------------------------
    1      P       1.0428560125     0.0464090461    -0.0000000000
    2      H       0.6649417096     1.4336834015    -0.0000000000
    3      N      -0.4099340160    -0.6408763272     0.0000000000
    4      F      -1.4931381984     0.2618127997    -0.0000000000
 ----------------------------------------------------------------
 Molecular Point Group                 Cs    NOp =  2
 Largest Abelian Subgroup              Cs    NOp =  2
 Nuclear Repulsion Energy =    95.3304631549 hartrees
 There are       16 alpha and       16 beta electrons
 Requested basis set is 6-311++G(d,p)
 There are 30 shells and 81 basis functions
 Total memory of 31000MB is distributed as follows: 
   QALLOC including MEM_STATIC uses 192MB
   MEM_STATIC is set to 192MB
   CCMAN JOB total memory use is  30808MB
 Warning: actual memory use might exceed 31000MB

 Total QAlloc Memory Limit    192 MB
 Mega-Array Size       188 MB
 MEM_STATIC part       192 MB
 A cutoff of  1.0D-14 yielded    455 shell pairs
 There are      3383 function pairs (      3645 Cartesian)

 -------------------------------------------------------
 OpenMP Integral Computing Module                       
 Release: version 1.0, May 2013, Q-Chem Inc. Pittsburgh 
 -------------------------------------------------------
 Integral Job Info:
 Integral job number is                      11
 Integral operator is                         1
 short-range coefficients                     0
 long-range coefficients              100000000
 Omega coefficients                           0
 if combine SR and LR in K                    0
 Integral screening is                        0
 Integral computing path is                   2
 max size of driver memory is            800000
 size of driver memory is                593474
 size of scratch memory is              4204008
 max col of scratch BK array               1296
 max len of scratch array in speh3          155
 max len of scratch index in speh4           18
 max int batch size is                      520
 min int batch size is                       52
 fixed nKL is                                52
 max L of basis functions is                  2
 order of int derivative is                   0
 number of shells is                         30
 number of basis is                          84
 number of cartesian basis is                84
 number of contracted shell pairs           455
 number of primitive shell pairs           1346
 maxK2 (contraction) of shell pair           36
 max number of K2 of shell pair               1
 max number of CS2 of shell pair             50
 max number of PS2 of shell pair            132
 mem total for path MDJ                  510786
 -------------------------------------------------------
 Smallest overlap matrix eigenvalue = 1.48E-03

 Scale SEOQF with 1.000000e-01/1.000000e-01/1.000000e-01

 Standard Electronic Orientation quadrupole field applied
 Nucleus-field energy     =     0.0000000018 hartrees
 Guess from superposition of atomic densities
 Warning:  Energy on first SCF cycle will be non-variational
 SAD guess density has 32.000000 electrons

 -----------------------------------------------------------------------
  General SCF calculation program by
  Eric Jon Sundstrom, Paul Horn, Yuezhi Mao, Dmitri Zuev, Alec White,
  David Stuck, Shaama M.S., Shane Yost, Joonho Lee, David Small,
  Daniel Levine, Susi Lehtola, Hugh Burton, Evgeny Epifanovsky
 -----------------------------------------------------------------------
 Hartree-Fock
 using 4 threads for integral computing
 -------------------------------------------------------
 OpenMP Integral computing Module                
 Release: version 2.0, May 2017, Q-Chem Inc. Pleasanton 
 -------------------------------------------------------
 A restricted SCF calculation will be
 performed using DIIS
 SCF converges when DIIS error is below 1.0e-08
 ---------------------------------------
  Cycle       Energy         DIIS error
 ---------------------------------------
    1    -495.1994146683      5.50e-02  
    2    -495.0645555699      7.57e-03  
    3    -495.1049018461      4.70e-03  
    4    -495.1166924358      1.12e-03  
    5    -495.1182660831      4.10e-04  
    6    -495.1185464727      1.75e-04  
    7    -495.1185886085      5.63e-05  
    8    -495.1185979243      2.59e-05  
    9    -495.1185991872      7.76e-06  
   10    -495.1185993819      2.75e-06  
   11    -495.1185994090      9.54e-07  
   12    -495.1185994122      2.23e-07  
   13    -495.1185994124      5.24e-08  
   14    -495.1185994124      1.36e-08  
   15    -495.1185994124      4.26e-09  Convergence criterion met
 ---------------------------------------
 SCF time:   CPU 2.86s  wall 1.00s 
 SCF   energy in the final basis set =     -495.1185994124
 Total energy in the final basis set =     -495.1185994124


 ------------------------------------------------------------------------------

   CCMAN2: suite of methods based on coupled cluster
           and equation of motion theories.

   Components:
   * libvmm-1.3-trunk
     by Evgeny Epifanovsky, Ilya Kaliman.
   * libtensor-2.5-trunk
     by Evgeny Epifanovsky, Michael Wormit, Dmitry Zuev, Sam Manzer, 
        Ilya Kaliman.
   * libcc-2.5-trunk
     by Evgeny Epifanovsky, Arik Landau, Tomasz Kus, Kirill Khistyaev, 
        Dmitry Zuev, Prashant Manohar, Xintian Feng, Anna Krylov, 
        Matthew Goldey, Alec White, Thomas Jagau, Kaushik Nanda, 
        Anastasia Gunina, Alexander Kunitsa, Joonho Lee.

   CCMAN original authors:
   Anna I. Krylov, C. David Sherrill, Steven R. Gwaltney,
   Edward F. C. Byrd (2000)
   Sergey V. Levchenko, Lyudmila V. Slipchenko, Tao Wang,
   Ana-Maria C. Cristian (2003)
   Piotr A. Pieniazek, C. Melania Oana, Evgeny Epifanovsky (2007)
   Prashant Manohar (2009)

 ------------------------------------------------------------------------------


 Allocating and initializing 30808MB of RAM...
 Calculation will run on 4 cores.


 Alpha MOs, Restricted
 -- Occupied --                  
-80.020 -26.325 -15.687  -7.562  -5.455  -5.454  -5.453  -1.621
  1 A'    2 A'    3 A'    4 A'    5 A'    1 A"    6 A'    7 A'                 
 -1.140  -0.814  -0.693  -0.690  -0.671  -0.485  -0.459  -0.432
  8 A'    9 A'   10 A'    2 A"   11 A'   12 A'   13 A'    3 A"                 
 -- Virtual --                   
  0.004   0.049   0.068   0.079   0.087   0.096   0.140   0.183
  4 A"   14 A'   15 A'   16 A'    5 A"   17 A'   18 A'   19 A'                 
  0.212   0.221   0.227   0.290   0.315   0.359   0.362   0.376
 20 A'   21 A'    6 A"   22 A'   23 A'   24 A'    7 A"   25 A'                 
  0.390   0.399   0.497   0.561   0.570   0.789   0.827   0.879
  8 A"   26 A'   27 A'   28 A'   29 A'   30 A'    9 A"   10 A"                 
  0.886   0.950   1.051   1.052   1.127   1.273   1.376   1.563
 31 A'   32 A'   33 A'   11 A"   34 A'   35 A'   36 A'   12 A"                 
  1.584   1.616   1.656   1.690   1.801   1.843   1.937   2.250
 37 A'   38 A'   13 A"   39 A'   14 A"   40 A'   41 A'   42 A'                 
  2.262   2.281   2.395   2.463   2.600   2.862   2.932   4.028
 15 A"   43 A'   16 A"   44 A'   45 A'   46 A'   47 A'   48 A'                 
  4.141   4.211   4.216   4.261   4.383   4.458   5.300   6.915
 17 A"   18 A"   49 A'   50 A'   19 A"   51 A'   52 A'   20 A"                 
  6.945   7.112   7.569  14.736  14.797  14.905  36.638  68.753
 53 A'   54 A'   55 A'   21 A"   56 A'   57 A'   58 A'   59 A'                 
166.182
 60 A'                                                                         

 Beta MOs, Restricted
 -- Occupied --                  
-80.020 -26.325 -15.687  -7.562  -5.455  -5.454  -5.453  -1.621
  1 A'    2 A'    3 A'    4 A'    5 A'    1 A"    6 A'    7 A'                 
 -1.140  -0.814  -0.693  -0.690  -0.671  -0.485  -0.459  -0.432
  8 A'    9 A'   10 A'    2 A"   11 A'   12 A'   13 A'    3 A"                 
 -- Virtual --                   
  0.004   0.049   0.068   0.079   0.087   0.096   0.140   0.183
  4 A"   14 A'   15 A'   16 A'    5 A"   17 A'   18 A'   19 A'                 
  0.212   0.221   0.227   0.290   0.315   0.359   0.362   0.376
 20 A'   21 A'    6 A"   22 A'   23 A'   24 A'    7 A"   25 A'                 
  0.390   0.399   0.497   0.561   0.570   0.789   0.827   0.879
  8 A"   26 A'   27 A'   28 A'   29 A'   30 A'    9 A"   10 A"                 
  0.886   0.950   1.051   1.052   1.127   1.273   1.376   1.563
 31 A'   32 A'   33 A'   11 A"   34 A'   35 A'   36 A'   12 A"                 
  1.584   1.616   1.656   1.690   1.801   1.843   1.937   2.250
 37 A'   38 A'   13 A"   39 A'   14 A"   40 A'   41 A'   42 A'                 
  2.262   2.281   2.395   2.463   2.600   2.862   2.932   4.028
 15 A"   43 A'   16 A"   44 A'   45 A'   46 A'   47 A'   48 A'                 
  4.141   4.211   4.216   4.261   4.383   4.458   5.300   6.915
 17 A"   18 A"   49 A'   50 A'   19 A"   51 A'   52 A'   20 A"                 
  6.945   7.112   7.569  14.736  14.797  14.905  36.638  68.753
 53 A'   54 A'   55 A'   21 A"   56 A'   57 A'   58 A'   59 A'                 
166.182
 60 A'                                                                         

 Occupation and symmetry of molecular orbitals

 Point group: Cs (2 irreducible representations).

                           A'   A"    All 
 ------------------------------------------
 All molecular orbitals:
  - Alpha                  60   21    81  
  - Beta                   60   21    81  
 ------------------------------------------
 Alpha orbitals:
  - Frozen occupied        6    1     7   
  - Active occupied        7    2     9   
  - Active virtual         47   18    65  
  - Frozen virtual         0    0     0   
 ------------------------------------------
 Beta orbitals:
  - Frozen occupied        6    1     7   
  - Active occupied        7    2     9   
  - Active virtual         47   18    65  
  - Frozen virtual         0    0     0   
 ------------------------------------------

 Import integrals:   CPU 0.00 s  wall 0.00 s

 Import integrals:   CPU 3.99 s  wall 1.06 s

 MP2 amplitudes:   CPU 0.06 s  wall 0.05 s

Running a double precision version
           CCSD T amplitudes will be solved using DIIS.

           Start     Size      MaxIter   EConv     TConv     
           3         7         100       1.00e-07  1.00e-05  
 ------------------------------------------------------------------------------
           Energy (a.u.)   Ediff      Tdiff       Comment
 ------------------------------------------------------------------------------
          -495.63084317                           
     1    -495.62347025   7.37e-03   6.52e-01     
     2    -495.64509930   2.16e-02   9.40e-02     
     3    -495.64417367   9.26e-04   4.51e-02     
     4    -495.64677975   2.61e-03   1.65e-02     Switched to DIIS steps.
     5    -495.64782972   1.05e-03   1.37e-02     
     6    -495.64793124   1.02e-04   3.65e-03     
     7    -495.64793305   1.81e-06   1.54e-03     
     8    -495.64793405   9.96e-07   4.02e-04     
     9    -495.64793736   3.32e-06   2.69e-04     
    10    -495.64793728   7.91e-08   7.67e-05     
    11    -495.64793744   1.59e-07   2.90e-05     
    12    -495.64793751   7.13e-08   1.50e-05     
    13    -495.64793748   3.52e-08   3.70e-06     
 ------------------------------------------------------------------------------
          -495.64793748                           CCSD T converged.

End of double precision
 SCF energy                 = -495.11859941
 MP2 energy                 = -495.63084317
 CCSD correlation energy     =   -0.52933807
 CCSD total energy           = -495.64793748

 CCSD  T1^2 = 0.0148  T2^2 = 0.2056  Leading amplitudes:

 Amplitude    Orbitals with energies
  0.0392       3 (A") A                  ->    4 (A") A                   
              -0.4323                          0.0044                     
  0.0392       3 (A") B                  ->    4 (A") B                   
              -0.4323                          0.0044                     
  0.0212       3 (A") A                  ->    10 (A") A                  
              -0.4323                          0.8786                     
  0.0212       3 (A") B                  ->    10 (A") B                  
              -0.4323                          0.8786                     

 Amplitude    Orbitals with energies
 -0.1355       3 (A") A      3 (A") B    ->    4 (A") A      4 (A") B     
              -0.4323       -0.4323            0.0044        0.0044       
  0.1355       3 (A") A      3 (A") B    ->    4 (A") B      4 (A") A     
              -0.4323       -0.4323            0.0044        0.0044       
  0.1355       3 (A") B      3 (A") A    ->    4 (A") A      4 (A") B     
              -0.4323       -0.4323            0.0044        0.0044       
 -0.1355       3 (A") B      3 (A") A    ->    4 (A") B      4 (A") A     
              -0.4323       -0.4323            0.0044        0.0044       

 Computing CCSD intemediates for later calculations in double precision
 Finished.

Running a double precision version
           CCSD Lambda amplitudes will be solved using DIIS.
           Start     Size      MaxIter   EConv     LConv     
           3         7         100       1.00e-07  1.00e-05  
 ------------------------------------------------------------------------------
            Enorm      Ldiff       Comment
 ------------------------------------------------------------------------------
     1     5.83e-02   4.00e-02     
     2     1.80e-02   8.20e-03     
     3     8.63e-03   1.98e-03     
     4     4.72e-03   1.59e-03     Switched to DIIS steps.
     5     1.49e-03   1.22e-03     
     6     7.73e-04   2.84e-04     
     7     2.52e-04   1.06e-04     
     8     1.16e-04   1.14e-05     
     9     3.50e-05   6.74e-06     
    10     1.40e-05   2.36e-06     
    11     5.42e-06   4.77e-07     
    12     1.81e-06   1.69e-07     
    13     7.96e-07   4.46e-08     
    14     3.17e-07   1.70e-08     
    15     1.33e-07   6.93e-09     
    16     7.25e-08   6.27e-09     
 ------------------------------------------------------------------------------
                                   CCSD Lambda converged.

 Computing density matrices in double precision...
           Orbital response amplitudes will be solved using DIIS.
           Start     Size      MaxIter   EConv     LConv     
           3         7         100       1.00e-06  1.00e-06  
 ------------------------------------------------------------------------------
            Enorm      Ldiff       Comment
 ------------------------------------------------------------------------------
     1     8.08e-02   2.14e-03     
     2     6.19e-02   5.94e-03     
     3     9.54e-02   2.44e-02     
     4     1.77e-02   3.28e-02     Switched to DIIS steps.
     5     4.04e-03   7.78e-03     
     6     9.94e-04   9.44e-04     
     7     3.29e-04   8.40e-05     
     8     8.43e-05   5.17e-05     
     9     2.66e-05   2.57e-06     
    10     6.30e-06   3.70e-06     
    11     1.06e-06   6.67e-07     
    12     6.37e-07   2.87e-07     
 ------------------------------------------------------------------------------
                                   Orbital response converged.

 Computing density matrices... Done.
 CCSD calculation:   CPU 43.61 s  wall 12.74 s

 Transferring MO TPDM to AO TPDM
 Transferring g2_o1o1o1o1
 Transferring g2_o1o1o1v1
 Transferring g2_o1o1v1v1
 Transferring g2_o1v1o1v1
 Transferring g2_o1v1v1v1
 Transferring g2_v1v1v1v1
 Adding separable TPDM
 Computing TPDM gradient
 --------------------------------------------------------
 2e gradient
  Atom          X               Y               Z
 --------------------------------------------------------
    1        -18.085281       -1.407705        0.000000  
    2          0.079577       -3.908118       -0.000000  
    3          6.468859       10.493081       -0.000000  
    4         11.536845       -5.177258        0.000000  
 --------------------------------------------------------
 --------------------------------------------------------
 Final gradient
  Atom          X               Y               Z
 --------------------------------------------------------
    1        -18.085281       -1.407705        0.000000  
    2          0.079577       -3.908118       -0.000000  
    3          6.468859       10.493081       -0.000000  
    4         11.536845       -5.177258        0.000000  
 --------------------------------------------------------
 Analytic gradient from two-electron contribution:   CPU 37.15 s  wall 10.84 s

 Total ccman2 time:   CPU 88.72 s  wall 25.83 s


 --------------------------------------------------------------
             Orbital Energies (a.u.) and Symmetries
 --------------------------------------------------------------

 Alpha MOs, Restricted
 -- Occupied --                  
-80.020 -26.325 -15.687  -7.562  -5.455  -5.453  -5.454  -1.621
  1 A'    2 A'    3 A'    4 A'    5 A'    6 A'    1 A"    7 A'                 
 -1.140  -0.814  -0.693  -0.671  -0.485  -0.459  -0.690  -0.432
  8 A'    9 A'   10 A'   11 A'   12 A'   13 A'    2 A"    3 A"                 
 -- Virtual --                   
  0.049   0.068   0.079   0.096   0.140   0.183   0.212   0.221
 14 A'   15 A'   16 A'   17 A'   18 A'   19 A'   20 A'   21 A'                 
  0.290   0.315   0.359   0.376   0.399   0.497   0.561   0.570
 22 A'   23 A'   24 A'   25 A'   26 A'   27 A'   28 A'   29 A'                 
  0.789   0.886   0.950   1.051   1.127   1.273   1.376   1.584
 30 A'   31 A'   32 A'   33 A'   34 A'   35 A'   36 A'   37 A'                 
  1.616   1.690   1.843   1.937   2.250   2.281   2.463   2.600
 38 A'   39 A'   40 A'   41 A'   42 A'   43 A'   44 A'   45 A'                 
  2.862   2.932   4.028   4.216   4.261   4.458   5.300   6.945
 46 A'   47 A'   48 A'   49 A'   50 A'   51 A'   52 A'   53 A'                 
  7.112   7.569  14.797  14.905  36.638  68.753 166.182   0.004
 54 A'   55 A'   56 A'   57 A'   58 A'   59 A'   60 A'    4 A"                 
  0.087   0.227   0.362   0.390   0.827   0.879   1.052   1.563
  5 A"    6 A"    7 A"    8 A"    9 A"   10 A"   11 A"   12 A"                 
  1.656   1.801   2.262   2.395   4.141   4.211   4.383   6.915
 13 A"   14 A"   15 A"   16 A"   17 A"   18 A"   19 A"   20 A"                 
 14.736
 21 A"                                                                         

 Beta MOs, Restricted
 -- Occupied --                  
-80.020 -26.325 -15.687  -7.562  -5.455  -5.453  -5.454  -1.621
  1 A'    2 A'    3 A'    4 A'    5 A'    6 A'    1 A"    7 A'                 
 -1.140  -0.814  -0.693  -0.671  -0.485  -0.459  -0.690  -0.432
  8 A'    9 A'   10 A'   11 A'   12 A'   13 A'    2 A"    3 A"                 
 -- Virtual --                   
  0.049   0.068   0.079   0.096   0.140   0.183   0.212   0.221
 14 A'   15 A'   16 A'   17 A'   18 A'   19 A'   20 A'   21 A'                 
  0.290   0.315   0.359   0.376   0.399   0.497   0.561   0.570
 22 A'   23 A'   24 A'   25 A'   26 A'   27 A'   28 A'   29 A'                 
  0.789   0.886   0.950   1.051   1.127   1.273   1.376   1.584
 30 A'   31 A'   32 A'   33 A'   34 A'   35 A'   36 A'   37 A'                 
  1.616   1.690   1.843   1.937   2.250   2.281   2.463   2.600
 38 A'   39 A'   40 A'   41 A'   42 A'   43 A'   44 A'   45 A'                 
  2.862   2.932   4.028   4.216   4.261   4.458   5.300   6.945
 46 A'   47 A'   48 A'   49 A'   50 A'   51 A'   52 A'   53 A'                 
  7.112   7.569  14.797  14.905  36.638  68.753 166.182   0.004
 54 A'   55 A'   56 A'   57 A'   58 A'   59 A'   60 A'    4 A"                 
  0.087   0.227   0.362   0.390   0.827   0.879   1.052   1.563
  5 A"    6 A"    7 A"    8 A"    9 A"   10 A"   11 A"   12 A"                 
  1.656   1.801   2.262   2.395   4.141   4.211   4.383   6.915
 13 A"   14 A"   15 A"   16 A"   17 A"   18 A"   19 A"   20 A"                 
 14.736
 21 A"                                                                         
 --------------------------------------------------------------

          Ground-State Mulliken Net Atomic Charges

     Atom                 Charge (a.u.)
  ----------------------------------------
      1 P                     0.363414
      2 H                    -0.076435
      3 N                    -0.202192
      4 F                    -0.084787
  ----------------------------------------
  Sum of atomic charges =     0.000000

 -----------------------------------------------------------------
                    Cartesian Multipole Moments
 -----------------------------------------------------------------
    Charge (ESU x 10^10)
                 0.0000
    Dipole Moment (Debye)
         X       2.4001      Y       1.4406      Z      -0.0000
       Tot       2.7993
    Quadrupole Moments (Debye-Ang)
        XX     -25.4043     XY       0.8164     YY     -25.0865
        XZ      -0.0000     YZ       0.0000     ZZ     -23.2119
    Octopole Moments (Debye-Ang^2)
       XXX      -9.1574    XXY       2.5305    XYY      -1.9881
       YYY       4.5456    XXZ      -0.0000    XYZ      -0.0000
       YYZ      -0.0000    XZZ      -3.1435    YZZ       1.3023
       ZZZ      -0.0000
    Hexadecapole Moments (Debye-Ang^3)
      XXXX    -191.5092   XXXY       1.8843   XXYY     -39.5856
      XYYY      -3.8638   YYYY     -59.5349   XXXZ      -0.0000
      XXYZ       0.0000   XYYZ      -0.0000   YYYZ       0.0000
      XXZZ     -34.8207   XYZZ      -0.2874   YYZZ     -14.1302
      XZZZ      -0.0000   YZZZ       0.0000   ZZZZ     -26.3000
 -----------------------------------------------------------------
 DrvMan completing analytic gradient of the correlated energy
 Correlated dipole moment
            1
    1   0.9442893
    2   0.5667635
    3  -0.0000000
 Energy read as -495.647937480
 Full Analytical Gradient: (in a.u., or Hartree/Bohr)
             1             2             3             4
    1    0.00088780   -0.00102353    0.00726501   -0.00712928
    2   -0.00635830    0.00451831   -0.00145400    0.00329399
    3   -0.00000000    0.00000000    0.00000000   -0.00000000
 Gradient time:  CPU 0.70 s  wall 0.67 s
 Geometry Optimization Parameters
   NAtoms,    NIC,     NZ,  NCons,   NDum,   NFix, NCnnct, MaxDiis
        4      14       4       0       0       0       0       0


** GEOMETRY OPTIMIZATION IN DELOCALIZED INTERNAL COORDINATES **
   Searching for a Minimum

   Optimization Cycle:   1

                       Coordinates (Angstroms)
     ATOM                X               Y               Z
      1  P         1.0428560125    0.0464090461    0.0000000000
      2  H         0.6649417096    1.4336834015    0.0000000000
      3  N        -0.4099340160   -0.6408763272    0.0000000000
      4  F        -1.4931381984    0.2618127997    0.0000000000
   Point Group: cs    Number of degrees of freedom:     5


   Energy is   -495.647937480


 Attempting to Generate Delocalized Internal Coordinates

  5 Hessian modes will be used to form the next step
  Hessian Eigenvalues:
     0.160000    0.199197    0.250000    0.439982    0.498578

 Minimum Search - Taking Simple RFO Step
 Searching for Lamda that Minimizes Along All modes
 Value Taken    Lamda =  -0.00035928
 Step Taken.  Stepsize is  0.036304

                             Maximum     Tolerance    Cnvgd?
         Gradient           0.006374      0.000300      NO
         Displacement       0.020971      0.001200      NO
         Energy change     *********      0.000001      NO


 New Cartesian Coordinates Obtained by Inverse Iteration

 Displacement from previous Coordinates is:  0.053843
 ----------------------------------------------------------------
             Standard Nuclear Orientation (Angstroms)
    I     Atom           X                Y                Z
 ----------------------------------------------------------------
    1      P       1.0381861959     0.0513416477     0.0000000000
    2      H       0.6515609312     1.4234663259     0.0000000000
    3      N      -0.4118108489    -0.6440505490     0.0000000000
    4      F      -1.4732107705     0.2702714956     0.0000000000
 ----------------------------------------------------------------
 Molecular Point Group                 Cs    NOp =  2
 Largest Abelian Subgroup              Cs    NOp =  2
 Nuclear Repulsion Energy =    95.8191048489 hartrees
 There are       16 alpha and       16 beta electrons
 Applying Cartesian multipole field
    Component          Value
    ---------          -----
     (2,0,0)        1.00000E-11
     (0,2,0)        2.00000E-11
     (0,0,2)       -3.00000E-11
 Nucleus-field energy     =     0.0000000017 hartrees
 Requested basis set is 6-311++G(d,p)
 There are 30 shells and 81 basis functions
 A cutoff of  1.0D-14 yielded    455 shell pairs
 There are      3383 function pairs (      3645 Cartesian)
 Smallest overlap matrix eigenvalue = 1.46E-03
 Guess MOs from SCF MO coefficient file

 -----------------------------------------------------------------------
  General SCF calculation program by
  Eric Jon Sundstrom, Paul Horn, Yuezhi Mao, Dmitri Zuev, Alec White,
  David Stuck, Shaama M.S., Shane Yost, Joonho Lee, David Small,
  Daniel Levine, Susi Lehtola, Hugh Burton, Evgeny Epifanovsky
 -----------------------------------------------------------------------
 Hartree-Fock
 using 4 threads for integral computing
 -------------------------------------------------------
 OpenMP Integral computing Module                
 Release: version 2.0, May 2017, Q-Chem Inc. Pleasanton 
 -------------------------------------------------------
 A restricted SCF calculation will be
 performed using DIIS
 SCF converges when DIIS error is below 1.0e-08
 ---------------------------------------
  Cycle       Energy         DIIS error
 ---------------------------------------
    1    -495.1191688524      4.35e-04  
    2    -495.1193584111      1.14e-04  
    3    -495.1193835708      4.00e-05  
    4    -495.1193867552      2.01e-05  
    5    -495.1193872986      5.58e-06  
    6    -495.1193873495      1.49e-06  
    7    -495.1193873530      7.76e-07  
    8    -495.1193873538      2.74e-07  
    9    -495.1193873540      9.99e-08  
   10    -495.1193873541      3.16e-08  
   11    -495.1193873541      8.95e-09  Convergence criterion met
 ---------------------------------------
 SCF time:   CPU 1.99s  wall 1.00s 
 SCF   energy in the final basis set =     -495.1193873541
 Total energy in the final basis set =     -495.1193873541


 ------------------------------------------------------------------------------

   CCMAN2: suite of methods based on coupled cluster
           and equation of motion theories.

   Components:
   * libvmm-1.3-trunk
     by Evgeny Epifanovsky, Ilya Kaliman.
   * libtensor-2.5-trunk
     by Evgeny Epifanovsky, Michael Wormit, Dmitry Zuev, Sam Manzer, 
        Ilya Kaliman.
   * libcc-2.5-trunk
     by Evgeny Epifanovsky, Arik Landau, Tomasz Kus, Kirill Khistyaev, 
        Dmitry Zuev, Prashant Manohar, Xintian Feng, Anna Krylov, 
        Matthew Goldey, Alec White, Thomas Jagau, Kaushik Nanda, 
        Anastasia Gunina, Alexander Kunitsa, Joonho Lee.

   CCMAN original authors:
   Anna I. Krylov, C. David Sherrill, Steven R. Gwaltney,
   Edward F. C. Byrd (2000)
   Sergey V. Levchenko, Lyudmila V. Slipchenko, Tao Wang,
   Ana-Maria C. Cristian (2003)
   Piotr A. Pieniazek, C. Melania Oana, Evgeny Epifanovsky (2007)
   Prashant Manohar (2009)

 ------------------------------------------------------------------------------


 Allocating and initializing 30808MB of RAM...
 Calculation will run on 4 cores.


 Alpha MOs, Restricted
 -- Occupied --                  
-80.017 -26.325 -15.686  -7.560  -5.453  -5.452  -5.451  -1.626
  1 A'    2 A'    3 A'    4 A'    5 A'    1 A"    6 A'    7 A'                 
 -1.139  -0.817  -0.696  -0.693  -0.673  -0.485  -0.458  -0.431
  8 A'    9 A'   10 A'    2 A"   11 A'   12 A'   13 A'    3 A"                 
 -- Virtual --                   
  0.005   0.049   0.069   0.079   0.087   0.096   0.142   0.183
  4 A"   14 A'   15 A'   16 A'    5 A"   17 A'   18 A'   19 A'                 
  0.211   0.222   0.227   0.291   0.318   0.359   0.361   0.377
 20 A'   21 A'    6 A"   22 A'   23 A'   24 A'    7 A"   25 A'                 
  0.391   0.400   0.497   0.561   0.572   0.789   0.828   0.879
  8 A"   26 A'   27 A'   28 A'   29 A'   30 A'    9 A"   10 A"                 
  0.889   0.951   1.052   1.053   1.125   1.273   1.377   1.562
 31 A'   32 A'   11 A"   33 A'   34 A'   35 A'   36 A'   12 A"                 
  1.579   1.616   1.661   1.696   1.802   1.840   1.938   2.261
 37 A'   38 A'   13 A"   39 A'   14 A"   40 A'   41 A'   42 A'                 
  2.262   2.285   2.395   2.468   2.605   2.865   2.932   4.031
 15 A"   43 A'   16 A"   44 A'   45 A'   46 A'   47 A'   48 A'                 
  4.137   4.209   4.215   4.258   4.392   4.469   5.317   6.913
 17 A"   18 A"   49 A'   50 A'   19 A"   51 A'   52 A'   20 A"                 
  6.944   7.125   7.574  14.737  14.802  14.906  36.640  68.752
 53 A'   54 A'   55 A'   21 A"   56 A'   57 A'   58 A'   59 A'                 
166.189
 60 A'                                                                         

 Beta MOs, Restricted
 -- Occupied --                  
-80.017 -26.325 -15.686  -7.560  -5.453  -5.452  -5.451  -1.626
  1 A'    2 A'    3 A'    4 A'    5 A'    1 A"    6 A'    7 A'                 
 -1.139  -0.817  -0.696  -0.693  -0.673  -0.485  -0.458  -0.431
  8 A'    9 A'   10 A'    2 A"   11 A'   12 A'   13 A'    3 A"                 
 -- Virtual --                   
  0.005   0.049   0.069   0.079   0.087   0.096   0.142   0.183
  4 A"   14 A'   15 A'   16 A'    5 A"   17 A'   18 A'   19 A'                 
  0.211   0.222   0.227   0.291   0.318   0.359   0.361   0.377
 20 A'   21 A'    6 A"   22 A'   23 A'   24 A'    7 A"   25 A'                 
  0.391   0.400   0.497   0.561   0.572   0.789   0.828   0.879
  8 A"   26 A'   27 A'   28 A'   29 A'   30 A'    9 A"   10 A"                 
  0.889   0.951   1.052   1.053   1.125   1.273   1.377   1.562
 31 A'   32 A'   11 A"   33 A'   34 A'   35 A'   36 A'   12 A"                 
  1.579   1.616   1.661   1.696   1.802   1.840   1.938   2.261
 37 A'   38 A'   13 A"   39 A'   14 A"   40 A'   41 A'   42 A'                 
  2.262   2.285   2.395   2.468   2.605   2.865   2.932   4.031
 15 A"   43 A'   16 A"   44 A'   45 A'   46 A'   47 A'   48 A'                 
  4.137   4.209   4.215   4.258   4.392   4.469   5.317   6.913
 17 A"   18 A"   49 A'   50 A'   19 A"   51 A'   52 A'   20 A"                 
  6.944   7.125   7.574  14.737  14.802  14.906  36.640  68.752
 53 A'   54 A'   55 A'   21 A"   56 A'   57 A'   58 A'   59 A'                 
166.189
 60 A'                                                                         

 Occupation and symmetry of molecular orbitals

 Point group: Cs (2 irreducible representations).

                           A'   A"    All 
 ------------------------------------------
 All molecular orbitals:
  - Alpha                  60   21    81  
  - Beta                   60   21    81  
 ------------------------------------------
 Alpha orbitals:
  - Frozen occupied        6    1     7   
  - Active occupied        7    2     9   
  - Active virtual         47   18    65  
  - Frozen virtual         0    0     0   
 ------------------------------------------
 Beta orbitals:
  - Frozen occupied        6    1     7   
  - Active occupied        7    2     9   
  - Active virtual         47   18    65  
  - Frozen virtual         0    0     0   
 ------------------------------------------

 Import integrals:   CPU 0.00 s  wall 0.00 s

 Import integrals:   CPU 4.03 s  wall 1.09 s

 MP2 amplitudes:   CPU 0.10 s  wall 0.09 s

Running a double precision version
           CCSD T amplitudes will be solved using DIIS.

           Start     Size      MaxIter   EConv     TConv     
           3         7         100       1.00e-07  1.00e-05  
 ------------------------------------------------------------------------------
           Energy (a.u.)   Ediff      Tdiff       Comment
 ------------------------------------------------------------------------------
          -495.63096595                           
     1    -495.62390338   7.06e-03   6.51e-01     
     2    -495.64527685   2.14e-02   9.36e-02     
     3    -495.64441653   8.60e-04   4.47e-02     
     4    -495.64697933   2.56e-03   1.62e-02     Switched to DIIS steps.
     5    -495.64801050   1.03e-03   1.36e-02     
     6    -495.64810739   9.69e-05   3.58e-03     
     7    -495.64810776   3.70e-07   1.51e-03     
     8    -495.64810853   7.72e-07   3.88e-04     
     9    -495.64811155   3.02e-06   2.60e-04     
    10    -495.64811146   9.37e-08   7.44e-05     
    11    -495.64811160   1.41e-07   2.81e-05     
    12    -495.64811167   6.79e-08   1.45e-05     
    13    -495.64811164   3.32e-08   3.57e-06     
 ------------------------------------------------------------------------------
          -495.64811164                           CCSD T converged.

End of double precision
 SCF energy                 = -495.11938735
 MP2 energy                 = -495.63096595
 CCSD correlation energy     =   -0.52872428
 CCSD total energy           = -495.64811164

 CCSD  T1^2 = 0.0145  T2^2 = 0.2047  Leading amplitudes:

 Amplitude    Orbitals with energies
 -0.0390       3 (A") A                  ->    4 (A") A                   
              -0.4307                          0.0048                     
 -0.0390       3 (A") B                  ->    4 (A") B                   
              -0.4307                          0.0048                     
 -0.0212       3 (A") A                  ->    10 (A") A                  
              -0.4307                          0.8791                     
 -0.0212       3 (A") B                  ->    10 (A") B                  
              -0.4307                          0.8791                     

 Amplitude    Orbitals with energies
 -0.1359       3 (A") A      3 (A") B    ->    4 (A") A      4 (A") B     
              -0.4307       -0.4307            0.0048        0.0048       
  0.1359       3 (A") A      3 (A") B    ->    4 (A") B      4 (A") A     
              -0.4307       -0.4307            0.0048        0.0048       
  0.1359       3 (A") B      3 (A") A    ->    4 (A") A      4 (A") B     
              -0.4307       -0.4307            0.0048        0.0048       
 -0.1359       3 (A") B      3 (A") A    ->    4 (A") B      4 (A") A     
              -0.4307       -0.4307            0.0048        0.0048       

 Computing CCSD intemediates for later calculations in double precision
 Finished.

Running a double precision version
           CCSD Lambda amplitudes will be solved using DIIS.
           Start     Size      MaxIter   EConv     LConv     
           3         7         100       1.00e-07  1.00e-05  
 ------------------------------------------------------------------------------
            Enorm      Ldiff       Comment
 ------------------------------------------------------------------------------
     1     5.79e-02   3.97e-02     
     2     1.78e-02   8.10e-03     
     3     8.52e-03   1.98e-03     
     4     4.67e-03   1.57e-03     Switched to DIIS steps.
     5     1.47e-03   1.21e-03     
     6     7.60e-04   2.78e-04     
     7     2.46e-04   1.03e-04     
     8     1.13e-04   1.03e-05     
     9     3.39e-05   6.92e-06     
    10     1.35e-05   2.37e-06     
    11     5.22e-06   5.04e-07     
    12     1.74e-06   1.85e-07     
    13     7.61e-07   3.73e-08     
    14     3.01e-07   2.15e-08     
    15     1.27e-07   7.74e-09     
    16     6.91e-08   7.01e-09     
 ------------------------------------------------------------------------------
                                   CCSD Lambda converged.

 Computing density matrices in double precision...
           Orbital response amplitudes will be solved using DIIS.
           Start     Size      MaxIter   EConv     LConv     
           3         7         100       1.00e-06  1.00e-06  
 ------------------------------------------------------------------------------
            Enorm      Ldiff       Comment
 ------------------------------------------------------------------------------
     1     8.02e-02   1.98e-03     
     2     6.03e-02   6.75e-03     
     3     9.16e-02   2.32e-02     
     4     1.77e-02   3.06e-02     Switched to DIIS steps.
     5     4.01e-03   7.85e-03     
     6     1.00e-03   9.36e-04     
     7     3.33e-04   8.40e-05     
     8     8.29e-05   5.19e-05     
     9     2.57e-05   2.66e-06     
    10     6.04e-06   3.61e-06     
    11     1.07e-06   6.74e-07     
    12     6.02e-07   2.90e-07     
 ------------------------------------------------------------------------------
                                   Orbital response converged.

 Computing density matrices... Done.
 CCSD calculation:   CPU 43.61 s  wall 12.72 s

 Transferring MO TPDM to AO TPDM
 Transferring g2_o1o1o1o1
 Transferring g2_o1o1o1v1
 Transferring g2_o1o1v1v1
 Transferring g2_o1v1o1v1
 Transferring g2_o1v1v1v1
 Transferring g2_v1v1v1v1
 Adding separable TPDM
 Computing TPDM gradient
 --------------------------------------------------------
 2e gradient
  Atom          X               Y               Z
 --------------------------------------------------------
    1        -18.117275       -1.481237        0.000000  
    2          0.091523       -3.923019       -0.000000  
    3          6.491778       10.728868       -0.000000  
    4         11.533973       -5.324612        0.000000  
 --------------------------------------------------------
 --------------------------------------------------------
 Final gradient
  Atom          X               Y               Z
 --------------------------------------------------------
    1        -18.117275       -1.481237        0.000000  
    2          0.091523       -3.923019       -0.000000  
    3          6.491778       10.728868       -0.000000  
    4         11.533973       -5.324612        0.000000  
 --------------------------------------------------------
 Analytic gradient from two-electron contribution:   CPU 36.70 s  wall 10.60 s

 Total ccman2 time:   CPU 89.19 s  wall 26.00 s


 --------------------------------------------------------------
             Orbital Energies (a.u.) and Symmetries
 --------------------------------------------------------------

 Alpha MOs, Restricted
 -- Occupied --                  
-80.017 -26.325 -15.686  -7.560  -5.453  -5.451  -5.452  -1.626
  1 A'    2 A'    3 A'    4 A'    5 A'    6 A'    1 A"    7 A'                 
 -1.139  -0.817  -0.696  -0.673  -0.485  -0.458  -0.693  -0.431
  8 A'    9 A'   10 A'   11 A'   12 A'   13 A'    2 A"    3 A"                 
 -- Virtual --                   
  0.049   0.069   0.079   0.096   0.142   0.183   0.211   0.222
 14 A'   15 A'   16 A'   17 A'   18 A'   19 A'   20 A'   21 A'                 
  0.291   0.318   0.359   0.377   0.400   0.497   0.561   0.572
 22 A'   23 A'   24 A'   25 A'   26 A'   27 A'   28 A'   29 A'                 
  0.789   0.889   0.951   1.053   1.125   1.273   1.377   1.579
 30 A'   31 A'   32 A'   33 A'   34 A'   35 A'   36 A'   37 A'                 
  1.616   1.696   1.840   1.938   2.261   2.285   2.468   2.605
 38 A'   39 A'   40 A'   41 A'   42 A'   43 A'   44 A'   45 A'                 
  2.865   2.932   4.031   4.215   4.258   4.469   5.317   6.944
 46 A'   47 A'   48 A'   49 A'   50 A'   51 A'   52 A'   53 A'                 
  7.125   7.574  14.802  14.906  36.640  68.752 166.189   0.005
 54 A'   55 A'   56 A'   57 A'   58 A'   59 A'   60 A'    4 A"                 
  0.087   0.227   0.361   0.391   0.828   0.879   1.052   1.562
  5 A"    6 A"    7 A"    8 A"    9 A"   10 A"   11 A"   12 A"                 
  1.661   1.802   2.262   2.395   4.137   4.209   4.392   6.913
 13 A"   14 A"   15 A"   16 A"   17 A"   18 A"   19 A"   20 A"                 
 14.737
 21 A"                                                                         

 Beta MOs, Restricted
 -- Occupied --                  
-80.017 -26.325 -15.686  -7.560  -5.453  -5.451  -5.452  -1.626
  1 A'    2 A'    3 A'    4 A'    5 A'    6 A'    1 A"    7 A'                 
 -1.139  -0.817  -0.696  -0.673  -0.485  -0.458  -0.693  -0.431
  8 A'    9 A'   10 A'   11 A'   12 A'   13 A'    2 A"    3 A"                 
 -- Virtual --                   
  0.049   0.069   0.079   0.096   0.142   0.183   0.211   0.222
 14 A'   15 A'   16 A'   17 A'   18 A'   19 A'   20 A'   21 A'                 
  0.291   0.318   0.359   0.377   0.400   0.497   0.561   0.572
 22 A'   23 A'   24 A'   25 A'   26 A'   27 A'   28 A'   29 A'                 
  0.789   0.889   0.951   1.053   1.125   1.273   1.377   1.579
 30 A'   31 A'   32 A'   33 A'   34 A'   35 A'   36 A'   37 A'                 
  1.616   1.696   1.840   1.938   2.261   2.285   2.468   2.605
 38 A'   39 A'   40 A'   41 A'   42 A'   43 A'   44 A'   45 A'                 
  2.865   2.932   4.031   4.215   4.258   4.469   5.317   6.944
 46 A'   47 A'   48 A'   49 A'   50 A'   51 A'   52 A'   53 A'                 
  7.125   7.574  14.802  14.906  36.640  68.752 166.189   0.005
 54 A'   55 A'   56 A'   57 A'   58 A'   59 A'   60 A'    4 A"                 
  0.087   0.227   0.361   0.391   0.828   0.879   1.052   1.562
  5 A"    6 A"    7 A"    8 A"    9 A"   10 A"   11 A"   12 A"                 
  1.661   1.802   2.262   2.395   4.137   4.209   4.392   6.913
 13 A"   14 A"   15 A"   16 A"   17 A"   18 A"   19 A"   20 A"                 
 14.737
 21 A"                                                                         
 --------------------------------------------------------------

          Ground-State Mulliken Net Atomic Charges

     Atom                 Charge (a.u.)
  ----------------------------------------
      1 P                     0.364780
      2 H                    -0.077761
      3 N                    -0.206519
      4 F                    -0.080500
  ----------------------------------------
  Sum of atomic charges =     0.000000

 -----------------------------------------------------------------
                    Cartesian Multipole Moments
 -----------------------------------------------------------------
    Charge (ESU x 10^10)
                -0.0000
    Dipole Moment (Debye)
         X       2.3284      Y       1.4547      Z      -0.0000
       Tot       2.7455
    Quadrupole Moments (Debye-Ang)
        XX     -25.4356     XY       0.8328     YY     -25.0437
        XZ      -0.0000     YZ       0.0000     ZZ     -23.2019
    Octopole Moments (Debye-Ang^2)
       XXX      -9.5874    XXY       2.4735    XYY      -1.9815
       YYY       4.4065    XXZ      -0.0000    XYZ      -0.0000
       YYZ      -0.0000    XZZ      -3.2149    YZZ       1.2614
       ZZZ      -0.0000
    Hexadecapole Moments (Debye-Ang^3)
      XXXX    -189.3541   XXXY       1.8987   XXYY     -39.1151
      XYYY      -3.8839   YYYY     -59.4451   XXXZ      -0.0000
      XXYZ       0.0000   XYYZ      -0.0000   YYYZ       0.0000
      XXZZ     -34.4412   XYZZ      -0.2870   YYZZ     -14.1145
      XZZZ      -0.0000   YZZZ       0.0000   ZZZZ     -26.3124
 -----------------------------------------------------------------
 DrvMan completing analytic gradient of the correlated energy
 Correlated dipole moment
            1
    1   0.9160704
    2   0.5723091
    3  -0.0000000
 Energy read as -495.648111636
 Full Analytical Gradient: (in a.u., or Hartree/Bohr)
             1             2             3             4
    1   -0.00269754    0.00022226    0.00286752   -0.00039224
    2   -0.00035363    0.00018249   -0.00120082    0.00137196
    3   -0.00000000    0.00000000    0.00000000   -0.00000000
 Gradient time:  CPU 0.70 s  wall 0.67 s
 Geometry Optimization Parameters
   NAtoms,    NIC,     NZ,  NCons,   NDum,   NFix, NCnnct, MaxDiis
        4      14       4       0       0       0       0       0

 Cartesian Hessian Update
 Hessian Updated using BFGS Update


** GEOMETRY OPTIMIZATION IN DELOCALIZED INTERNAL COORDINATES **
   Searching for a Minimum

   Optimization Cycle:   2

                       Coordinates (Angstroms)
     ATOM                X               Y               Z
      1  P         1.0381861959    0.0513416477    0.0000000000
      2  H         0.6515609312    1.4234663259    0.0000000000
      3  N        -0.4118108489   -0.6440505490    0.0000000000
      4  F        -1.4732107705    0.2702714956    0.0000000000
   Point Group: cs    Number of degrees of freedom:     5


   Energy is   -495.648111636

 Hessian Updated using BFGS Update

  5 Hessian modes will be used to form the next step
  Hessian Eigenvalues:
     0.154882    0.188588    0.311989    0.379484    0.527345

 Minimum Search - Taking Simple RFO Step
 Searching for Lamda that Minimizes Along All modes
 Value Taken    Lamda =  -0.00003163
 Step Taken.  Stepsize is  0.010109

                             Maximum     Tolerance    Cnvgd?
         Gradient           0.002567      0.000300      NO
         Displacement       0.007154      0.001200      NO
         Energy change     -0.000174      0.000001      NO


 New Cartesian Coordinates Obtained by Inverse Iteration

 Displacement from previous Coordinates is:  0.010946
 ----------------------------------------------------------------
             Standard Nuclear Orientation (Angstroms)
    I     Atom           X                Y                Z
 ----------------------------------------------------------------
    1      P       1.0411490886     0.0517886761     0.0000000000
    2      H       0.6522001589     1.4218464952     0.0000000000
    3      N      -0.4128365316    -0.6408986797     0.0000000000
    4      F      -1.4757872082     0.2682924286     0.0000000000
 ----------------------------------------------------------------
 Molecular Point Group                 Cs    NOp =  2
 Largest Abelian Subgroup              Cs    NOp =  2
 Nuclear Repulsion Energy =    95.7494583653 hartrees
 There are       16 alpha and       16 beta electrons
 Applying Cartesian multipole field
    Component          Value
    ---------          -----
     (2,0,0)        1.00000E-11
     (0,2,0)        2.00000E-11
     (0,0,2)       -3.00000E-11
 Nucleus-field energy     =     0.0000000017 hartrees
 Requested basis set is 6-311++G(d,p)
 There are 30 shells and 81 basis functions
 A cutoff of  1.0D-14 yielded    455 shell pairs
 There are      3383 function pairs (      3645 Cartesian)
 Smallest overlap matrix eigenvalue = 1.46E-03
 Guess MOs from SCF MO coefficient file

 -----------------------------------------------------------------------
  General SCF calculation program by
  Eric Jon Sundstrom, Paul Horn, Yuezhi Mao, Dmitri Zuev, Alec White,
  David Stuck, Shaama M.S., Shane Yost, Joonho Lee, David Small,
  Daniel Levine, Susi Lehtola, Hugh Burton, Evgeny Epifanovsky
 -----------------------------------------------------------------------
 Hartree-Fock
 using 4 threads for integral computing
 -------------------------------------------------------
 OpenMP Integral computing Module                
 Release: version 2.0, May 2017, Q-Chem Inc. Pleasanton 
 -------------------------------------------------------
 A restricted SCF calculation will be
 performed using DIIS
 SCF converges when DIIS error is below 1.0e-08
 ---------------------------------------
  Cycle       Energy         DIIS error
 ---------------------------------------
    1    -495.1193032383      1.15e-04  
    2    -495.1193164195      3.87e-05  
    3    -495.1193180733      2.41e-05  
    4    -495.1193186856      8.05e-06  
    5    -495.1193188184      2.19e-06  
    6    -495.1193188337      8.73e-07  
    7    -495.1193188359      5.15e-07  
    8    -495.1193188367      1.96e-07  
    9    -495.1193188368      5.90e-08  
   10    -495.1193188368      1.24e-08  
   11    -495.1193188368      3.44e-09  Convergence criterion met
 ---------------------------------------
 SCF time:   CPU 1.99s  wall 1.00s 
 SCF   energy in the final basis set =     -495.1193188368
 Total energy in the final basis set =     -495.1193188368


 ------------------------------------------------------------------------------

   CCMAN2: suite of methods based on coupled cluster
           and equation of motion theories.

   Components:
   * libvmm-1.3-trunk
     by Evgeny Epifanovsky, Ilya Kaliman.
   * libtensor-2.5-trunk
     by Evgeny Epifanovsky, Michael Wormit, Dmitry Zuev, Sam Manzer, 
        Ilya Kaliman.
   * libcc-2.5-trunk
     by Evgeny Epifanovsky, Arik Landau, Tomasz Kus, Kirill Khistyaev, 
        Dmitry Zuev, Prashant Manohar, Xintian Feng, Anna Krylov, 
        Matthew Goldey, Alec White, Thomas Jagau, Kaushik Nanda, 
        Anastasia Gunina, Alexander Kunitsa, Joonho Lee.

   CCMAN original authors:
   Anna I. Krylov, C. David Sherrill, Steven R. Gwaltney,
   Edward F. C. Byrd (2000)
   Sergey V. Levchenko, Lyudmila V. Slipchenko, Tao Wang,
   Ana-Maria C. Cristian (2003)
   Piotr A. Pieniazek, C. Melania Oana, Evgeny Epifanovsky (2007)
   Prashant Manohar (2009)

 ------------------------------------------------------------------------------


 Allocating and initializing 30808MB of RAM...
 Calculation will run on 4 cores.


 Alpha MOs, Restricted
 -- Occupied --                  
-80.017 -26.326 -15.686  -7.560  -5.453  -5.452  -5.451  -1.627
  1 A'    2 A'    3 A'    4 A'    5 A'    1 A"    6 A'    7 A'                 
 -1.138  -0.818  -0.697  -0.694  -0.674  -0.484  -0.459  -0.430
  8 A'    9 A'   10 A'    2 A"   11 A'   12 A'   13 A'    3 A"                 
 -- Virtual --                   
  0.005   0.049   0.069   0.079   0.087   0.096   0.142   0.183
  4 A"   14 A'   15 A'   16 A'    5 A"   17 A'   18 A'   19 A'                 
  0.211   0.222   0.227   0.291   0.319   0.359   0.361   0.378
 20 A'   21 A'    6 A"   22 A'   23 A'   24 A'    7 A"   25 A'                 
  0.391   0.400   0.496   0.561   0.572   0.789   0.828   0.879
  8 A"   26 A'   27 A'   28 A'   29 A'   30 A'    9 A"   10 A"                 
  0.887   0.952   1.053   1.054   1.126   1.271   1.377   1.562
 31 A'   32 A'   11 A"   33 A'   34 A'   35 A'   36 A'   12 A"                 
  1.579   1.616   1.661   1.696   1.802   1.839   1.939   2.261
 37 A'   38 A'   13 A"   39 A'   14 A"   40 A'   41 A'   15 A"                 
  2.262   2.286   2.394   2.468   2.606   2.863   2.931   4.032
 42 A'   43 A'   16 A"   44 A'   45 A'   46 A'   47 A'   48 A'                 
  4.136   4.209   4.214   4.257   4.393   4.468   5.320   6.913
 17 A"   18 A"   49 A'   50 A'   19 A"   51 A'   52 A'   20 A"                 
  6.944   7.127   7.573  14.737  14.802  14.904  36.640  68.752
 53 A'   54 A'   55 A'   21 A"   56 A'   57 A'   58 A'   59 A'                 
166.188
 60 A'                                                                         

 Beta MOs, Restricted
 -- Occupied --                  
-80.017 -26.326 -15.686  -7.560  -5.453  -5.452  -5.451  -1.627
  1 A'    2 A'    3 A'    4 A'    5 A'    1 A"    6 A'    7 A'                 
 -1.138  -0.818  -0.697  -0.694  -0.674  -0.484  -0.459  -0.430
  8 A'    9 A'   10 A'    2 A"   11 A'   12 A'   13 A'    3 A"                 
 -- Virtual --                   
  0.005   0.049   0.069   0.079   0.087   0.096   0.142   0.183
  4 A"   14 A'   15 A'   16 A'    5 A"   17 A'   18 A'   19 A'                 
  0.211   0.222   0.227   0.291   0.319   0.359   0.361   0.378
 20 A'   21 A'    6 A"   22 A'   23 A'   24 A'    7 A"   25 A'                 
  0.391   0.400   0.496   0.561   0.572   0.789   0.828   0.879
  8 A"   26 A'   27 A'   28 A'   29 A'   30 A'    9 A"   10 A"                 
  0.887   0.952   1.053   1.054   1.126   1.271   1.377   1.562
 31 A'   32 A'   11 A"   33 A'   34 A'   35 A'   36 A'   12 A"                 
  1.579   1.616   1.661   1.696   1.802   1.839   1.939   2.261
 37 A'   38 A'   13 A"   39 A'   14 A"   40 A'   41 A'   15 A"                 
  2.262   2.286   2.394   2.468   2.606   2.863   2.931   4.032
 42 A'   43 A'   16 A"   44 A'   45 A'   46 A'   47 A'   48 A'                 
  4.136   4.209   4.214   4.257   4.393   4.468   5.320   6.913
 17 A"   18 A"   49 A'   50 A'   19 A"   51 A'   52 A'   20 A"                 
  6.944   7.127   7.573  14.737  14.802  14.904  36.640  68.752
 53 A'   54 A'   55 A'   21 A"   56 A'   57 A'   58 A'   59 A'                 
166.188
 60 A'                                                                         

 Occupation and symmetry of molecular orbitals

 Point group: Cs (2 irreducible representations).

                           A'   A"    All 
 ------------------------------------------
 All molecular orbitals:
  - Alpha                  60   21    81  
  - Beta                   60   21    81  
 ------------------------------------------
 Alpha orbitals:
  - Frozen occupied        6    1     7   
  - Active occupied        7    2     9   
  - Active virtual         47   18    65  
  - Frozen virtual         0    0     0   
 ------------------------------------------
 Beta orbitals:
  - Frozen occupied        6    1     7   
  - Active occupied        7    2     9   
  - Active virtual         47   18    65  
  - Frozen virtual         0    0     0   
 ------------------------------------------

 Import integrals:   CPU 0.00 s  wall 0.00 s

 Import integrals:   CPU 4.03 s  wall 1.09 s

 MP2 amplitudes:   CPU 0.12 s  wall 0.11 s

Running a double precision version
           CCSD T amplitudes will be solved using DIIS.

           Start     Size      MaxIter   EConv     TConv     
           3         7         100       1.00e-07  1.00e-05  
 ------------------------------------------------------------------------------
           Energy (a.u.)   Ediff      Tdiff       Comment
 ------------------------------------------------------------------------------
          -495.63102307                           
     1    -495.62391128   7.11e-03   6.51e-01     
     2    -495.64530284   2.14e-02   9.36e-02     
     3    -495.64443207   8.71e-04   4.47e-02     
     4    -495.64699707   2.57e-03   1.62e-02     Switched to DIIS steps.
     5    -495.64802841   1.03e-03   1.36e-02     
     6    -495.64812513   9.67e-05   3.59e-03     
     7    -495.64812513   1.66e-10   1.50e-03     
     8    -495.64812581   6.85e-07   3.83e-04     
     9    -495.64812876   2.95e-06   2.57e-04     
    10    -495.64812867   9.90e-08   7.40e-05     
    11    -495.64812881   1.40e-07   2.80e-05     
    12    -495.64812887   6.77e-08   1.45e-05     
    13    -495.64812884   3.25e-08   3.55e-06     
 ------------------------------------------------------------------------------
          -495.64812884                           CCSD T converged.

End of double precision
 SCF energy                 = -495.11931884
 MP2 energy                 = -495.63102307
 CCSD correlation energy     =   -0.52881000
 CCSD total energy           = -495.64812884

 CCSD  T1^2 = 0.0145  T2^2 = 0.2049  Leading amplitudes:

 Amplitude    Orbitals with energies
 -0.0385       3 (A") A                  ->    4 (A") A                   
              -0.4298                          0.0048                     
 -0.0385       3 (A") B                  ->    4 (A") B                   
              -0.4298                          0.0048                     
 -0.0214       3 (A") A                  ->    10 (A") A                  
              -0.4298                          0.8787                     
 -0.0214       3 (A") B                  ->    10 (A") B                  
              -0.4298                          0.8787                     

 Amplitude    Orbitals with energies
 -0.1367       3 (A") A      3 (A") B    ->    4 (A") A      4 (A") B     
              -0.4298       -0.4298            0.0048        0.0048       
  0.1367       3 (A") A      3 (A") B    ->    4 (A") B      4 (A") A     
              -0.4298       -0.4298            0.0048        0.0048       
  0.1367       3 (A") B      3 (A") A    ->    4 (A") A      4 (A") B     
              -0.4298       -0.4298            0.0048        0.0048       
 -0.1367       3 (A") B      3 (A") A    ->    4 (A") B      4 (A") A     
              -0.4298       -0.4298            0.0048        0.0048       

 Computing CCSD intemediates for later calculations in double precision
 Finished.

Running a double precision version
           CCSD Lambda amplitudes will be solved using DIIS.
           Start     Size      MaxIter   EConv     LConv     
           3         7         100       1.00e-07  1.00e-05  
 ------------------------------------------------------------------------------
            Enorm      Ldiff       Comment
 ------------------------------------------------------------------------------
     1     5.80e-02   3.99e-02     
     2     1.78e-02   8.08e-03     
     3     8.53e-03   1.98e-03     
     4     4.67e-03   1.56e-03     Switched to DIIS steps.
     5     1.47e-03   1.20e-03     
     6     7.57e-04   2.77e-04     
     7     2.45e-04   1.03e-04     
     8     1.13e-04   9.90e-06     
     9     3.38e-05   7.06e-06     
    10     1.34e-05   2.42e-06     
    11     5.19e-06   5.29e-07     
    12     1.73e-06   1.94e-07     
    13     7.56e-07   3.41e-08     
    14     2.99e-07   2.33e-08     
    15     1.26e-07   8.09e-09     
    16     6.84e-08   7.20e-09     
 ------------------------------------------------------------------------------
                                   CCSD Lambda converged.

 Computing density matrices in double precision...
           Orbital response amplitudes will be solved using DIIS.
           Start     Size      MaxIter   EConv     LConv     
           3         7         100       1.00e-06  1.00e-06  
 ------------------------------------------------------------------------------
            Enorm      Ldiff       Comment
 ------------------------------------------------------------------------------
     1     8.02e-02   2.02e-03     
     2     6.04e-02   6.71e-03     
     3     9.20e-02   2.33e-02     
     4     1.79e-02   3.07e-02     Switched to DIIS steps.
     5     4.04e-03   7.94e-03     
     6     1.02e-03   9.41e-04     
     7     3.37e-04   8.68e-05     
     8     8.38e-05   5.28e-05     
     9     2.61e-05   2.75e-06     
    10     6.09e-06   3.66e-06     
    11     1.09e-06   6.82e-07     
    12     6.04e-07   2.97e-07     
 ------------------------------------------------------------------------------
                                   Orbital response converged.

 Computing density matrices... Done.
 CCSD calculation:   CPU 44.23 s  wall 12.90 s

 Transferring MO TPDM to AO TPDM
 Transferring g2_o1o1o1o1
 Transferring g2_o1o1o1v1
 Transferring g2_o1o1v1v1
 Transferring g2_o1v1o1v1
 Transferring g2_o1v1v1v1
 Transferring g2_v1v1v1v1
 Adding separable TPDM
 Computing TPDM gradient
 --------------------------------------------------------
 2e gradient
  Atom          X               Y               Z
 --------------------------------------------------------
    1        -18.113244       -1.435618        0.000000  
    2          0.108162       -3.914120       -0.000000  
    3          6.447240       10.661054       -0.000000  
    4         11.557843       -5.311317        0.000000  
 --------------------------------------------------------
 --------------------------------------------------------
 Final gradient
  Atom          X               Y               Z
 --------------------------------------------------------
    1        -18.113244       -1.435618        0.000000  
    2          0.108162       -3.914120       -0.000000  
    3          6.447240       10.661054       -0.000000  
    4         11.557843       -5.311317        0.000000  
 --------------------------------------------------------
 Analytic gradient from two-electron contribution:   CPU 37.10 s  wall 10.86 s

 Total ccman2 time:   CPU 90.09 s  wall 26.44 s


 --------------------------------------------------------------
             Orbital Energies (a.u.) and Symmetries
 --------------------------------------------------------------

 Alpha MOs, Restricted
 -- Occupied --                  
-80.017 -26.326 -15.686  -7.560  -5.453  -5.451  -5.452  -1.627
  1 A'    2 A'    3 A'    4 A'    5 A'    6 A'    1 A"    7 A'                 
 -1.138  -0.818  -0.697  -0.674  -0.484  -0.459  -0.694  -0.430
  8 A'    9 A'   10 A'   11 A'   12 A'   13 A'    2 A"    3 A"                 
 -- Virtual --                   
  0.049   0.069   0.079   0.096   0.142   0.183   0.211   0.222
 14 A'   15 A'   16 A'   17 A'   18 A'   19 A'   20 A'   21 A'                 
  0.291   0.319   0.359   0.378   0.400   0.496   0.561   0.572
 22 A'   23 A'   24 A'   25 A'   26 A'   27 A'   28 A'   29 A'                 
  0.789   0.887   0.952   1.054   1.126   1.271   1.377   1.579
 30 A'   31 A'   32 A'   33 A'   34 A'   35 A'   36 A'   37 A'                 
  1.616   1.696   1.839   1.939   2.262   2.286   2.468   2.606
 38 A'   39 A'   40 A'   41 A'   42 A'   43 A'   44 A'   45 A'                 
  2.863   2.931   4.032   4.214   4.257   4.468   5.320   6.944
 46 A'   47 A'   48 A'   49 A'   50 A'   51 A'   52 A'   53 A'                 
  7.127   7.573  14.802  14.904  36.640  68.752 166.188   0.005
 54 A'   55 A'   56 A'   57 A'   58 A'   59 A'   60 A'    4 A"                 
  0.087   0.227   0.361   0.391   0.828   0.879   1.053   1.562
  5 A"    6 A"    7 A"    8 A"    9 A"   10 A"   11 A"   12 A"                 
  1.661   1.802   2.261   2.394   4.136   4.209   4.393   6.913
 13 A"   14 A"   15 A"   16 A"   17 A"   18 A"   19 A"   20 A"                 
 14.737
 21 A"                                                                         

 Beta MOs, Restricted
 -- Occupied --                  
-80.017 -26.326 -15.686  -7.560  -5.453  -5.451  -5.452  -1.627
  1 A'    2 A'    3 A'    4 A'    5 A'    6 A'    1 A"    7 A'                 
 -1.138  -0.818  -0.697  -0.674  -0.484  -0.459  -0.694  -0.430
  8 A'    9 A'   10 A'   11 A'   12 A'   13 A'    2 A"    3 A"                 
 -- Virtual --                   
  0.049   0.069   0.079   0.096   0.142   0.183   0.211   0.222
 14 A'   15 A'   16 A'   17 A'   18 A'   19 A'   20 A'   21 A'                 
  0.291   0.319   0.359   0.378   0.400   0.496   0.561   0.572
 22 A'   23 A'   24 A'   25 A'   26 A'   27 A'   28 A'   29 A'                 
  0.789   0.887   0.952   1.054   1.126   1.271   1.377   1.579
 30 A'   31 A'   32 A'   33 A'   34 A'   35 A'   36 A'   37 A'                 
  1.616   1.696   1.839   1.939   2.262   2.286   2.468   2.606
 38 A'   39 A'   40 A'   41 A'   42 A'   43 A'   44 A'   45 A'                 
  2.863   2.931   4.032   4.214   4.257   4.468   5.320   6.944
 46 A'   47 A'   48 A'   49 A'   50 A'   51 A'   52 A'   53 A'                 
  7.127   7.573  14.802  14.904  36.640  68.752 166.188   0.005
 54 A'   55 A'   56 A'   57 A'   58 A'   59 A'   60 A'    4 A"                 
  0.087   0.227   0.361   0.391   0.828   0.879   1.053   1.562
  5 A"    6 A"    7 A"    8 A"    9 A"   10 A"   11 A"   12 A"                 
  1.661   1.802   2.261   2.394   4.136   4.209   4.393   6.913
 13 A"   14 A"   15 A"   16 A"   17 A"   18 A"   19 A"   20 A"                 
 14.737
 21 A"                                                                         
 --------------------------------------------------------------

          Ground-State Mulliken Net Atomic Charges

     Atom                 Charge (a.u.)
  ----------------------------------------
      1 P                     0.364476
      2 H                    -0.078422
      3 N                    -0.207140
      4 F                    -0.078914
  ----------------------------------------
  Sum of atomic charges =    -0.000000

 -----------------------------------------------------------------
                    Cartesian Multipole Moments
 -----------------------------------------------------------------
    Charge (ESU x 10^10)
                -0.0000
    Dipole Moment (Debye)
         X       2.3271      Y       1.4560      Z      -0.0000
       Tot       2.7451
    Quadrupole Moments (Debye-Ang)
        XX     -25.4045     XY       0.8241     YY     -25.0525
        XZ       0.0000     YZ      -0.0000     ZZ     -23.2114
    Octopole Moments (Debye-Ang^2)
       XXX      -9.6153    XXY       2.4659    XYY      -2.0052
       YYY       4.3638    XXZ      -0.0000    XYZ       0.0000
       YYZ      -0.0000    XZZ      -3.2448    YZZ       1.2502
       ZZZ      -0.0000
    Hexadecapole Moments (Debye-Ang^3)
      XXXX    -189.8849   XXXY       1.8484   XXYY     -39.1989
      XYYY      -3.9424   YYYY     -59.2912   XXXZ       0.0000
      XXYZ      -0.0000   XYYZ      -0.0000   YYYZ      -0.0000
      XXZZ     -34.5547   XYZZ      -0.3057   YYZZ     -14.0903
      XZZZ      -0.0000   YZZZ      -0.0000   ZZZZ     -26.3520
 -----------------------------------------------------------------
 DrvMan completing analytic gradient of the correlated energy
 Correlated dipole moment
            1
    1   0.9155449
    2   0.5728478
    3  -0.0000000
 Energy read as -495.648128841
 Full Analytical Gradient: (in a.u., or Hartree/Bohr)
             1             2             3             4
    1   -0.00035165    0.00003975    0.00085724   -0.00054533
    2    0.00026662   -0.00048233   -0.00028417    0.00049988
    3   -0.00000000   -0.00000000    0.00000000   -0.00000000
 Gradient time:  CPU 0.69 s  wall 0.66 s
 Geometry Optimization Parameters
   NAtoms,    NIC,     NZ,  NCons,   NDum,   NFix, NCnnct, MaxDiis
        4      14       4       0       0       0       0       0

 Cartesian Hessian Update
 Hessian Updated using BFGS Update


** GEOMETRY OPTIMIZATION IN DELOCALIZED INTERNAL COORDINATES **
   Searching for a Minimum

   Optimization Cycle:   3

                       Coordinates (Angstroms)
     ATOM                X               Y               Z
      1  P         1.0411490886    0.0517886761    0.0000000000
      2  H         0.6522001589    1.4218464952    0.0000000000
      3  N        -0.4128365316   -0.6408986797    0.0000000000
      4  F        -1.4757872082    0.2682924286    0.0000000000
   Point Group: cs    Number of degrees of freedom:     5


   Energy is   -495.648128841

 Hessian Updated using BFGS Update

  5 Hessian modes will be used to form the next step
  Hessian Eigenvalues:
     0.167113    0.203796    0.261939    0.346670    0.537671

 Minimum Search - Taking Simple RFO Step
 Searching for Lamda that Minimizes Along All modes
 Value Taken    Lamda =  -0.00000367
 Step Taken.  Stepsize is  0.003783

                             Maximum     Tolerance    Cnvgd?
         Gradient           0.000652      0.000300      NO
         Displacement       0.002235      0.001200      NO
         Energy change     -0.000017      0.000001      NO


 New Cartesian Coordinates Obtained by Inverse Iteration

 Displacement from previous Coordinates is:  0.005327
 ----------------------------------------------------------------
             Standard Nuclear Orientation (Angstroms)
    I     Atom           X                Y                Z
 ----------------------------------------------------------------
    1      P       1.0409922924     0.0516283950     0.0000000000
    2      H       0.6538092411     1.4233630067     0.0000000000
    3      N      -0.4138436917    -0.6409155068     0.0000000000
    4      F      -1.4762323341     0.2669530252     0.0000000000
 ----------------------------------------------------------------
 Molecular Point Group                 Cs    NOp =  2
 Largest Abelian Subgroup              Cs    NOp =  2
 Nuclear Repulsion Energy =    95.7454375802 hartrees
 There are       16 alpha and       16 beta electrons
 Applying Cartesian multipole field
    Component          Value
    ---------          -----
     (2,0,0)        1.00000E-11
     (0,2,0)        2.00000E-11
     (0,0,2)       -3.00000E-11
 Nucleus-field energy     =     0.0000000017 hartrees
 Requested basis set is 6-311++G(d,p)
 There are 30 shells and 81 basis functions
 A cutoff of  1.0D-14 yielded    455 shell pairs
 There are      3383 function pairs (      3645 Cartesian)
 Smallest overlap matrix eigenvalue = 1.46E-03
 Guess MOs from SCF MO coefficient file

 -----------------------------------------------------------------------
  General SCF calculation program by
  Eric Jon Sundstrom, Paul Horn, Yuezhi Mao, Dmitri Zuev, Alec White,
  David Stuck, Shaama M.S., Shane Yost, Joonho Lee, David Small,
  Daniel Levine, Susi Lehtola, Hugh Burton, Evgeny Epifanovsky
 -----------------------------------------------------------------------
 Hartree-Fock
 using 4 threads for integral computing
 -------------------------------------------------------
 OpenMP Integral computing Module                
 Release: version 2.0, May 2017, Q-Chem Inc. Pleasanton 
 -------------------------------------------------------
 A restricted SCF calculation will be
 performed using DIIS
 SCF converges when DIIS error is below 1.0e-08
 ---------------------------------------
  Cycle       Energy         DIIS error
 ---------------------------------------
    1    -495.1193273758      4.30e-05  
    2    -495.1193290324      1.02e-05  
    3    -495.1193291976      4.03e-06  
    4    -495.1193292164      2.17e-06  
    5    -495.1193292229      5.84e-07  
    6    -495.1193292241      3.03e-07  
    7    -495.1193292242      1.15e-07  
    8    -495.1193292243      5.07e-08  
    9    -495.1193292243      1.41e-08  
   10    -495.1193292243      3.75e-09  Convergence criterion met
 ---------------------------------------
 SCF time:   CPU 1.81s  wall 1.00s 
 SCF   energy in the final basis set =     -495.1193292243
 Total energy in the final basis set =     -495.1193292243


 ------------------------------------------------------------------------------

   CCMAN2: suite of methods based on coupled cluster
           and equation of motion theories.

   Components:
   * libvmm-1.3-trunk
     by Evgeny Epifanovsky, Ilya Kaliman.
   * libtensor-2.5-trunk
     by Evgeny Epifanovsky, Michael Wormit, Dmitry Zuev, Sam Manzer, 
        Ilya Kaliman.
   * libcc-2.5-trunk
     by Evgeny Epifanovsky, Arik Landau, Tomasz Kus, Kirill Khistyaev, 
        Dmitry Zuev, Prashant Manohar, Xintian Feng, Anna Krylov, 
        Matthew Goldey, Alec White, Thomas Jagau, Kaushik Nanda, 
        Anastasia Gunina, Alexander Kunitsa, Joonho Lee.

   CCMAN original authors:
   Anna I. Krylov, C. David Sherrill, Steven R. Gwaltney,
   Edward F. C. Byrd (2000)
   Sergey V. Levchenko, Lyudmila V. Slipchenko, Tao Wang,
   Ana-Maria C. Cristian (2003)
   Piotr A. Pieniazek, C. Melania Oana, Evgeny Epifanovsky (2007)
   Prashant Manohar (2009)

 ------------------------------------------------------------------------------


 Allocating and initializing 30808MB of RAM...
 Calculation will run on 4 cores.


 Alpha MOs, Restricted
 -- Occupied --                  
-80.017 -26.326 -15.686  -7.560  -5.453  -5.452  -5.451  -1.628
  1 A'    2 A'    3 A'    4 A'    5 A'    1 A"    6 A'    7 A'                 
 -1.138  -0.818  -0.697  -0.694  -0.674  -0.484  -0.459  -0.429
  8 A'    9 A'   10 A'    2 A"   11 A'   12 A'   13 A'    3 A"                 
 -- Virtual --                   
  0.005   0.049   0.069   0.079   0.087   0.096   0.142   0.183
  4 A"   14 A'   15 A'   16 A'    5 A"   17 A'   18 A'   19 A'                 
  0.211   0.222   0.227   0.291   0.319   0.359   0.361   0.378
 20 A'   21 A'    6 A"   22 A'   23 A'   24 A'    7 A"   25 A'                 
  0.391   0.399   0.496   0.561   0.572   0.789   0.828   0.879
  8 A"   26 A'   27 A'   28 A'   29 A'   30 A'    9 A"   10 A"                 
  0.888   0.952   1.053   1.054   1.126   1.270   1.377   1.562
 31 A'   32 A'   11 A"   33 A'   34 A'   35 A'   36 A'   12 A"                 
  1.579   1.615   1.661   1.696   1.802   1.839   1.939   2.261
 37 A'   38 A'   13 A"   39 A'   14 A"   40 A'   41 A'   15 A"                 
  2.261   2.286   2.393   2.467   2.606   2.862   2.931   4.033
 42 A'   43 A'   16 A"   44 A'   45 A'   46 A'   47 A'   48 A'                 
  4.136   4.208   4.214   4.257   4.395   4.469   5.323   6.912
 17 A"   18 A"   49 A'   50 A'   19 A"   51 A'   52 A'   20 A"                 
  6.943   7.129   7.573  14.737  14.802  14.904  36.640  68.752
 53 A'   54 A'   55 A'   21 A"   56 A'   57 A'   58 A'   59 A'                 
166.187
 60 A'                                                                         

 Beta MOs, Restricted
 -- Occupied --                  
-80.017 -26.326 -15.686  -7.560  -5.453  -5.452  -5.451  -1.628
  1 A'    2 A'    3 A'    4 A'    5 A'    1 A"    6 A'    7 A'                 
 -1.138  -0.818  -0.697  -0.694  -0.674  -0.484  -0.459  -0.429
  8 A'    9 A'   10 A'    2 A"   11 A'   12 A'   13 A'    3 A"                 
 -- Virtual --                   
  0.005   0.049   0.069   0.079   0.087   0.096   0.142   0.183
  4 A"   14 A'   15 A'   16 A'    5 A"   17 A'   18 A'   19 A'                 
  0.211   0.222   0.227   0.291   0.319   0.359   0.361   0.378
 20 A'   21 A'    6 A"   22 A'   23 A'   24 A'    7 A"   25 A'                 
  0.391   0.399   0.496   0.561   0.572   0.789   0.828   0.879
  8 A"   26 A'   27 A'   28 A'   29 A'   30 A'    9 A"   10 A"                 
  0.888   0.952   1.053   1.054   1.126   1.270   1.377   1.562
 31 A'   32 A'   11 A"   33 A'   34 A'   35 A'   36 A'   12 A"                 
  1.579   1.615   1.661   1.696   1.802   1.839   1.939   2.261
 37 A'   38 A'   13 A"   39 A'   14 A"   40 A'   41 A'   15 A"                 
  2.261   2.286   2.393   2.467   2.606   2.862   2.931   4.033
 42 A'   43 A'   16 A"   44 A'   45 A'   46 A'   47 A'   48 A'                 
  4.136   4.208   4.214   4.257   4.395   4.469   5.323   6.912
 17 A"   18 A"   49 A'   50 A'   19 A"   51 A'   52 A'   20 A"                 
  6.943   7.129   7.573  14.737  14.802  14.904  36.640  68.752
 53 A'   54 A'   55 A'   21 A"   56 A'   57 A'   58 A'   59 A'                 
166.187
 60 A'                                                                         

 Occupation and symmetry of molecular orbitals

 Point group: Cs (2 irreducible representations).

                           A'   A"    All 
 ------------------------------------------
 All molecular orbitals:
  - Alpha                  60   21    81  
  - Beta                   60   21    81  
 ------------------------------------------
 Alpha orbitals:
  - Frozen occupied        6    1     7   
  - Active occupied        7    2     9   
  - Active virtual         47   18    65  
  - Frozen virtual         0    0     0   
 ------------------------------------------
 Beta orbitals:
  - Frozen occupied        6    1     7   
  - Active occupied        7    2     9   
  - Active virtual         47   18    65  
  - Frozen virtual         0    0     0   
 ------------------------------------------

 Import integrals:   CPU 0.00 s  wall 0.00 s

 Import integrals:   CPU 4.00 s  wall 1.11 s

 MP2 amplitudes:   CPU 0.09 s  wall 0.08 s

Running a double precision version
           CCSD T amplitudes will be solved using DIIS.

           Start     Size      MaxIter   EConv     TConv     
           3         7         100       1.00e-07  1.00e-05  
 ------------------------------------------------------------------------------
           Energy (a.u.)   Ediff      Tdiff       Comment
 ------------------------------------------------------------------------------
          -495.63102747                           
     1    -495.62391928   7.11e-03   6.51e-01     
     2    -495.64530464   2.14e-02   9.36e-02     
     3    -495.64443557   8.69e-04   4.48e-02     
     4    -495.64699968   2.56e-03   1.63e-02     Switched to DIIS steps.
     5    -495.64803073   1.03e-03   1.37e-02     
     6    -495.64812719   9.65e-05   3.58e-03     
     7    -495.64812703   1.61e-07   1.50e-03     
     8    -495.64812770   6.68e-07   3.81e-04     
     9    -495.64813061   2.91e-06   2.56e-04     
    10    -495.64813051   1.01e-07   7.38e-05     
    11    -495.64813065   1.38e-07   2.80e-05     
    12    -495.64813072   6.71e-08   1.45e-05     
    13    -495.64813068   3.23e-08   3.54e-06     
 ------------------------------------------------------------------------------
          -495.64813068                           CCSD T converged.

End of double precision
 SCF energy                 = -495.11932922
 MP2 energy                 = -495.63102747
 CCSD correlation energy     =   -0.52880146
 CCSD total energy           = -495.64813068

 CCSD  T1^2 = 0.0144  T2^2 = 0.2049  Leading amplitudes:

 Amplitude    Orbitals with energies
 -0.0383       3 (A") A                  ->    4 (A") A                   
              -0.4295                          0.0048                     
 -0.0383       3 (A") B                  ->    4 (A") B                   
              -0.4295                          0.0048                     
 -0.0214       3 (A") A                  ->    10 (A") A                  
              -0.4295                          0.8785                     
 -0.0214       3 (A") B                  ->    10 (A") B                  
              -0.4295                          0.8785                     

 Amplitude    Orbitals with energies
 -0.1369       3 (A") A      3 (A") B    ->    4 (A") A      4 (A") B     
              -0.4295       -0.4295            0.0048        0.0048       
  0.1369       3 (A") A      3 (A") B    ->    4 (A") B      4 (A") A     
              -0.4295       -0.4295            0.0048        0.0048       
  0.1369       3 (A") B      3 (A") A    ->    4 (A") A      4 (A") B     
              -0.4295       -0.4295            0.0048        0.0048       
 -0.1369       3 (A") B      3 (A") A    ->    4 (A") B      4 (A") A     
              -0.4295       -0.4295            0.0048        0.0048       

 Computing CCSD intemediates for later calculations in double precision
 Finished.

Running a double precision version
           CCSD Lambda amplitudes will be solved using DIIS.
           Start     Size      MaxIter   EConv     LConv     
           3         7         100       1.00e-07  1.00e-05  
 ------------------------------------------------------------------------------
            Enorm      Ldiff       Comment
 ------------------------------------------------------------------------------
     1     5.81e-02   3.99e-02     
     2     1.77e-02   8.07e-03     
     3     8.52e-03   1.98e-03     
     4     4.67e-03   1.56e-03     Switched to DIIS steps.
     5     1.46e-03   1.20e-03     
     6     7.56e-04   2.77e-04     
     7     2.44e-04   1.02e-04     
     8     1.12e-04   9.75e-06     
     9     3.37e-05   7.10e-06     
    10     1.34e-05   2.43e-06     
    11     5.18e-06   5.35e-07     
    12     1.73e-06   1.95e-07     
    13     7.56e-07   3.35e-08     
    14     2.99e-07   2.37e-08     
    15     1.26e-07   8.12e-09     
    16     6.84e-08   7.27e-09     
 ------------------------------------------------------------------------------
                                   CCSD Lambda converged.

 Computing density matrices in double precision...
           Orbital response amplitudes will be solved using DIIS.
           Start     Size      MaxIter   EConv     LConv     
           3         7         100       1.00e-06  1.00e-06  
 ------------------------------------------------------------------------------
            Enorm      Ldiff       Comment
 ------------------------------------------------------------------------------
     1     8.02e-02   2.01e-03     
     2     6.02e-02   6.82e-03     
     3     9.16e-02   2.32e-02     
     4     1.79e-02   3.04e-02     Switched to DIIS steps.
     5     4.05e-03   7.98e-03     
     6     1.02e-03   9.42e-04     
     7     3.39e-04   8.73e-05     
     8     8.39e-05   5.31e-05     
     9     2.61e-05   2.77e-06     
    10     6.09e-06   3.67e-06     
    11     1.09e-06   6.87e-07     
    12     6.02e-07   2.99e-07     
 ------------------------------------------------------------------------------
                                   Orbital response converged.

 Computing density matrices... Done.
 CCSD calculation:   CPU 44.24 s  wall 12.92 s

 Transferring MO TPDM to AO TPDM
 Transferring g2_o1o1o1o1
 Transferring g2_o1o1o1v1
 Transferring g2_o1o1v1v1
 Transferring g2_o1v1o1v1
 Transferring g2_o1v1v1v1
 Transferring g2_v1v1v1v1
 Adding separable TPDM
 Computing TPDM gradient
 --------------------------------------------------------
 2e gradient
  Atom          X               Y               Z
 --------------------------------------------------------
    1        -18.098846       -1.430757       -0.000000  
    2          0.100379       -3.914446        0.000000  
    3          6.433212       10.658277        0.000000  
    4         11.565255       -5.313074       -0.000000  
 --------------------------------------------------------
 --------------------------------------------------------
 Final gradient
  Atom          X               Y               Z
 --------------------------------------------------------
    1        -18.098846       -1.430757       -0.000000  
    2          0.100379       -3.914446        0.000000  
    3          6.433212       10.658277        0.000000  
    4         11.565255       -5.313074       -0.000000  
 --------------------------------------------------------
 Analytic gradient from two-electron contribution:   CPU 36.79 s  wall 10.78 s

 Total ccman2 time:   CPU 89.51 s  wall 26.22 s


 --------------------------------------------------------------
             Orbital Energies (a.u.) and Symmetries
 --------------------------------------------------------------

 Alpha MOs, Restricted
 -- Occupied --                  
-80.017 -26.326 -15.686  -7.560  -5.453  -5.451  -5.452  -1.628
  1 A'    2 A'    3 A'    4 A'    5 A'    6 A'    1 A"    7 A'                 
 -1.138  -0.818  -0.697  -0.674  -0.484  -0.459  -0.694  -0.429
  8 A'    9 A'   10 A'   11 A'   12 A'   13 A'    2 A"    3 A"                 
 -- Virtual --                   
  0.049   0.069   0.079   0.096   0.142   0.183   0.211   0.222
 14 A'   15 A'   16 A'   17 A'   18 A'   19 A'   20 A'   21 A'                 
  0.291   0.319   0.359   0.378   0.399   0.496   0.561   0.572
 22 A'   23 A'   24 A'   25 A'   26 A'   27 A'   28 A'   29 A'                 
  0.789   0.888   0.952   1.054   1.126   1.270   1.377   1.579
 30 A'   31 A'   32 A'   33 A'   34 A'   35 A'   36 A'   37 A'                 
  1.615   1.696   1.839   1.939   2.261   2.286   2.467   2.606
 38 A'   39 A'   40 A'   41 A'   42 A'   43 A'   44 A'   45 A'                 
  2.862   2.931   4.033   4.214   4.257   4.469   5.323   6.943
 46 A'   47 A'   48 A'   49 A'   50 A'   51 A'   52 A'   53 A'                 
  7.129   7.573  14.802  14.904  36.640  68.752 166.187   0.005
 54 A'   55 A'   56 A'   57 A'   58 A'   59 A'   60 A'    4 A"                 
  0.087   0.227   0.361   0.391   0.828   0.879   1.053   1.562
  5 A"    6 A"    7 A"    8 A"    9 A"   10 A"   11 A"   12 A"                 
  1.661   1.802   2.261   2.393   4.136   4.208   4.395   6.912
 13 A"   14 A"   15 A"   16 A"   17 A"   18 A"   19 A"   20 A"                 
 14.737
 21 A"                                                                         

 Beta MOs, Restricted
 -- Occupied --                  
-80.017 -26.326 -15.686  -7.560  -5.453  -5.451  -5.452  -1.628
  1 A'    2 A'    3 A'    4 A'    5 A'    6 A'    1 A"    7 A'                 
 -1.138  -0.818  -0.697  -0.674  -0.484  -0.459  -0.694  -0.429
  8 A'    9 A'   10 A'   11 A'   12 A'   13 A'    2 A"    3 A"                 
 -- Virtual --                   
  0.049   0.069   0.079   0.096   0.142   0.183   0.211   0.222
 14 A'   15 A'   16 A'   17 A'   18 A'   19 A'   20 A'   21 A'                 
  0.291   0.319   0.359   0.378   0.399   0.496   0.561   0.572
 22 A'   23 A'   24 A'   25 A'   26 A'   27 A'   28 A'   29 A'                 
  0.789   0.888   0.952   1.054   1.126   1.270   1.377   1.579
 30 A'   31 A'   32 A'   33 A'   34 A'   35 A'   36 A'   37 A'                 
  1.615   1.696   1.839   1.939   2.261   2.286   2.467   2.606
 38 A'   39 A'   40 A'   41 A'   42 A'   43 A'   44 A'   45 A'                 
  2.862   2.931   4.033   4.214   4.257   4.469   5.323   6.943
 46 A'   47 A'   48 A'   49 A'   50 A'   51 A'   52 A'   53 A'                 
  7.129   7.573  14.802  14.904  36.640  68.752 166.187   0.005
 54 A'   55 A'   56 A'   57 A'   58 A'   59 A'   60 A'    4 A"                 
  0.087   0.227   0.361   0.391   0.828   0.879   1.053   1.562
  5 A"    6 A"    7 A"    8 A"    9 A"   10 A"   11 A"   12 A"                 
  1.661   1.802   2.261   2.393   4.136   4.208   4.395   6.912
 13 A"   14 A"   15 A"   16 A"   17 A"   18 A"   19 A"   20 A"                 
 14.737
 21 A"                                                                         
 --------------------------------------------------------------

          Ground-State Mulliken Net Atomic Charges

     Atom                 Charge (a.u.)
  ----------------------------------------
      1 P                     0.364035
      2 H                    -0.078489
      3 N                    -0.207365
      4 F                    -0.078180
  ----------------------------------------
  Sum of atomic charges =     0.000000

 -----------------------------------------------------------------
                    Cartesian Multipole Moments
 -----------------------------------------------------------------
    Charge (ESU x 10^10)
                -0.0000
    Dipole Moment (Debye)
         X       2.3197      Y       1.4571      Z       0.0000
       Tot       2.7393
    Quadrupole Moments (Debye-Ang)
        XX     -25.4022     XY       0.8228     YY     -25.0582
        XZ       0.0000     YZ      -0.0000     ZZ     -23.2150
    Octopole Moments (Debye-Ang^2)
       XXX      -9.6117    XXY       2.4758    XYY      -2.0040
       YYY       4.3845    XXZ      -0.0000    XYZ       0.0000
       YYZ      -0.0000    XZZ      -3.2453    YZZ       1.2567
       ZZZ       0.0000
    Hexadecapole Moments (Debye-Ang^3)
      XXXX    -189.9184   XXXY       1.8065   XXYY     -39.2157
      XYYY      -3.9874   YYYY     -59.3247   XXXZ      -0.0000
      XXYZ      -0.0000   XYYZ       0.0000   YYYZ       0.0000
      XXZZ     -34.5658   XYZZ      -0.3209   YYZZ     -14.0978
      XZZZ       0.0000   YZZZ       0.0000   ZZZZ     -26.3651
 -----------------------------------------------------------------
 DrvMan completing analytic gradient of the correlated energy
 Correlated dipole moment
            1
    1   0.9126355
    2   0.5732477
    3   0.0000000
 Energy read as -495.648130684
 Full Analytical Gradient: (in a.u., or Hartree/Bohr)
             1             2             3             4
    1    0.00012070    0.00004048   -0.00006124   -0.00009994
    2    0.00013024   -0.00001988   -0.00019677    0.00008642
    3   -0.00000000    0.00000000    0.00000000   -0.00000000
 Gradient time:  CPU 0.69 s  wall 0.66 s
 Geometry Optimization Parameters
   NAtoms,    NIC,     NZ,  NCons,   NDum,   NFix, NCnnct, MaxDiis
        4      14       4       0       0       0       0       0

 Cartesian Hessian Update
 Hessian Updated using BFGS Update


** GEOMETRY OPTIMIZATION IN DELOCALIZED INTERNAL COORDINATES **
   Searching for a Minimum

   Optimization Cycle:   4

                       Coordinates (Angstroms)
     ATOM                X               Y               Z
      1  P         1.0409922924    0.0516283950    0.0000000000
      2  H         0.6538092411    1.4233630067    0.0000000000
      3  N        -0.4138436917   -0.6409155068    0.0000000000
      4  F        -1.4762323341    0.2669530252    0.0000000000
   Point Group: cs    Number of degrees of freedom:     5


   Energy is   -495.648130684

 Hessian Updated using BFGS Update

  5 Hessian modes will be used to form the next step
  Hessian Eigenvalues:
     0.168346    0.202232    0.244072    0.361059    0.551092

 Minimum Search - Taking Simple RFO Step
 Searching for Lamda that Minimizes Along All modes
 Value Taken    Lamda =   0.00000000
 Step Taken.  Stepsize is  0.000794

                             Maximum     Tolerance    Cnvgd?
         Gradient           0.000180      0.000300     YES
         Displacement       0.000540      0.001200     YES
         Energy change     -0.000002      0.000001      NO


                       Distance Matrix (Angstroms)
             P (  1)   H (  2)   N (  3)
   H (  2)  1.425330
   N (  3)  1.611262  2.324033
   F (  4)  2.526417  2.423708  1.397460

 Final energy is   -495.64813068383143     


 ******************************
 **  OPTIMIZATION CONVERGED  **
 ******************************

                       Coordinates (Angstroms)
     ATOM                X               Y               Z
      1  P         1.0409922924    0.0516283950    0.0000000000
      2  H         0.6538092411    1.4233630067    0.0000000000
      3  N        -0.4138436917   -0.6409155068    0.0000000000
      4  F        -1.4762323341    0.2669530252    0.0000000000

Z-matrix Print:
$molecule
0 1
P 
H  1 1.425330
N  1 1.611262 2 99.693652
F  3 1.397460 1 114.028525 2 -0.000000 0
$end


 --------------------------------------------------------------
             Orbital Energies (a.u.) and Symmetries
 --------------------------------------------------------------

 Alpha MOs, Restricted
 -- Occupied --                  
-80.017 -26.326 -15.686  -7.560  -5.453  -5.451  -5.452  -1.628
  1 A'    2 A'    3 A'    4 A'    5 A'    6 A'    1 A"    7 A'                 
 -1.138  -0.818  -0.697  -0.674  -0.484  -0.459  -0.694  -0.429
  8 A'    9 A'   10 A'   11 A'   12 A'   13 A'    2 A"    3 A"                 
 -- Virtual --                   
  0.049   0.069   0.079   0.096   0.142   0.183   0.211   0.222
 14 A'   15 A'   16 A'   17 A'   18 A'   19 A'   20 A'   21 A'                 
  0.291   0.319   0.359   0.378   0.399   0.496   0.561   0.572
 22 A'   23 A'   24 A'   25 A'   26 A'   27 A'   28 A'   29 A'                 
  0.789   0.888   0.952   1.054   1.126   1.270   1.377   1.579
 30 A'   31 A'   32 A'   33 A'   34 A'   35 A'   36 A'   37 A'                 
  1.615   1.696   1.839   1.939   2.261   2.286   2.467   2.606
 38 A'   39 A'   40 A'   41 A'   42 A'   43 A'   44 A'   45 A'                 
  2.862   2.931   4.033   4.214   4.257   4.469   5.323   6.943
 46 A'   47 A'   48 A'   49 A'   50 A'   51 A'   52 A'   53 A'                 
  7.129   7.573  14.802  14.904  36.640  68.752 166.187   0.005
 54 A'   55 A'   56 A'   57 A'   58 A'   59 A'   60 A'    4 A"                 
  0.087   0.227   0.361   0.391   0.828   0.879   1.053   1.562
  5 A"    6 A"    7 A"    8 A"    9 A"   10 A"   11 A"   12 A"                 
  1.661   1.802   2.261   2.393   4.136   4.208   4.395   6.912
 13 A"   14 A"   15 A"   16 A"   17 A"   18 A"   19 A"   20 A"                 
 14.737
 21 A"                                                                         

 Beta MOs, Restricted
 -- Occupied --                  
-80.017 -26.326 -15.686  -7.560  -5.453  -5.451  -5.452  -1.628
  1 A'    2 A'    3 A'    4 A'    5 A'    6 A'    1 A"    7 A'                 
 -1.138  -0.818  -0.697  -0.674  -0.484  -0.459  -0.694  -0.429
  8 A'    9 A'   10 A'   11 A'   12 A'   13 A'    2 A"    3 A"                 
 -- Virtual --                   
  0.049   0.069   0.079   0.096   0.142   0.183   0.211   0.222
 14 A'   15 A'   16 A'   17 A'   18 A'   19 A'   20 A'   21 A'                 
  0.291   0.319   0.359   0.378   0.399   0.496   0.561   0.572
 22 A'   23 A'   24 A'   25 A'   26 A'   27 A'   28 A'   29 A'                 
  0.789   0.888   0.952   1.054   1.126   1.270   1.377   1.579
 30 A'   31 A'   32 A'   33 A'   34 A'   35 A'   36 A'   37 A'                 
  1.615   1.696   1.839   1.939   2.261   2.286   2.467   2.606
 38 A'   39 A'   40 A'   41 A'   42 A'   43 A'   44 A'   45 A'                 
  2.862   2.931   4.033   4.214   4.257   4.469   5.323   6.943
 46 A'   47 A'   48 A'   49 A'   50 A'   51 A'   52 A'   53 A'                 
  7.129   7.573  14.802  14.904  36.640  68.752 166.187   0.005
 54 A'   55 A'   56 A'   57 A'   58 A'   59 A'   60 A'    4 A"                 
  0.087   0.227   0.361   0.391   0.828   0.879   1.053   1.562
  5 A"    6 A"    7 A"    8 A"    9 A"   10 A"   11 A"   12 A"                 
  1.661   1.802   2.261   2.393   4.136   4.208   4.395   6.912
 13 A"   14 A"   15 A"   16 A"   17 A"   18 A"   19 A"   20 A"                 
 14.737
 21 A"                                                                         
 --------------------------------------------------------------

          Ground-State Mulliken Net Atomic Charges

     Atom                 Charge (a.u.)
  ----------------------------------------
      1 P                     0.364035
      2 H                    -0.078489
      3 N                    -0.207365
      4 F                    -0.078180
  ----------------------------------------
  Sum of atomic charges =     0.000000

 -----------------------------------------------------------------
                    Cartesian Multipole Moments
 -----------------------------------------------------------------
    Charge (ESU x 10^10)
                -0.0000
    Dipole Moment (Debye)
         X       2.3197      Y       1.4571      Z       0.0000
       Tot       2.7393
    Quadrupole Moments (Debye-Ang)
        XX     -25.4022     XY       0.8228     YY     -25.0582
        XZ       0.0000     YZ      -0.0000     ZZ     -23.2150
    Octopole Moments (Debye-Ang^2)
       XXX      -9.6117    XXY       2.4758    XYY      -2.0040
       YYY       4.3845    XXZ      -0.0000    XYZ       0.0000
       YYZ      -0.0000    XZZ      -3.2453    YZZ       1.2567
       ZZZ       0.0000
    Hexadecapole Moments (Debye-Ang^3)
      XXXX    -189.9184   XXXY       1.8065   XXYY     -39.2157
      XYYY      -3.9874   YYYY     -59.3247   XXXZ      -0.0000
      XXYZ      -0.0000   XYYZ       0.0000   YYYZ       0.0000
      XXZZ     -34.5658   XYZZ      -0.3209   YYZZ     -14.0978
      XZZZ       0.0000   YZZZ       0.0000   ZZZZ     -26.3651
 -----------------------------------------------------------------
Archival summary:
1\1\garfield\OPT\ProcedureUnspecified\BasisUnspecified\1111\taweetha\ThuNov2903:14:522018ThuNov2903:14:522018\0\\#,OPT,ProcedureUnspecified,BasisUnspecified,\\0,1\P\H,1,1.42533\N,1,1.61126,2,99.6937\F,3,1.39746,1,114.029,2,-0,0\\HF=-495.119329\\@

 Total job time:  140.13s(wall), 399.14s(cpu) 
 Thu Nov 29 03:14:52 2018

        *************************************************************
        *                                                           *
        *  Thank you very much for using Q-Chem.  Have a nice day.  *
        *                                                           *
        *************************************************************
