# Supplementary material for: Geometric and energetic data from ab initio calculations of haloethene, haloimine, halomethylenephosphine, haloiminophosphine, halodiazene, halodiphosphene and halocyclopropane
Source: Data Brief. 2019 Nov 2;27:104738. doi: 10.1016/j.dib.2019.104738 (PMC6861602; doi:10.1016/j.dib.2019.104738)
Supplement: Multimedia component 7 [file mmc7.zip › NP/CCSD/FENPIE.out]

Q-Chem Developer Version!
                  Welcome to Q-Chem
     A Quantum Leap Into The Future Of Chemistry


 Q-Chem 5.1, Q-Chem, Inc., Pleasanton, CA (2018)

 Yihan Shao,  Zhengting Gan,  E. Epifanovsky,  A. T. B. Gilbert,  M. Wormit,  
 J. Kussmann,  A. W. Lange,  A. Behn,  Jia Deng,  Xintian Feng,  D. Ghosh,  
 M. Goldey,  P. R. Horn,  L. D. Jacobson,  I. Kaliman,  T. Kus,  A. Landau,  
 Jie Liu,  E. I. Proynov,  R. M. Richard,  R. P. Steele,  E. J. Sundstrom,  
 H. L. Woodcock III,  P. M. Zimmerman,  D. Zuev,  B. Albrecht,  E. Alguire,  
 S. A. Baeppler,  D. Barton,  Z. Benda,  Y. A. Bernard,  E. J. Berquist,  
 K. B. Bravaya,  H. Burton,  D. Casanova,  Chun-Min Chang,  Yunqing Chen,  
 A. Chien,  K. D. Closser,  M. P. Coons,  S. Coriani,  S. Dasgupta,  
 A. L. Dempwolff,  M. Diedenhofen,  Hainam Do,  R. G. Edgar,  Po-Tung Fang,  
 S. Faraji,  S. Fatehi,  Qingguo Feng,  K. D. Fenk,  J. Fosso-Tande,  
 Qinghui Ge,  A. Ghysels,  G. Gidofalvi,  J. Gomes,  J. Gonthier,  A. Gunina,  
 D. Hait,  M. W. D. Hanson-Heine,  P. H. P. Harbach,  A. W. Hauser,  
 J. E. Herr,  E. G. Hohenstein,  Z. C. Holden,  Kerwin Hui,  B. C. Huynh,  
 T.-C. Jagau,  Hyunjun Ji,  B. Kaduk,  K. Khistyaev,  Jaehoon Kim,  
 P. Klunzinger,  K. Koh,  D. Kosenkov,  L. Koulias,  T. Kowalczyk,  
 C. M. Krauter,  A. Kunitsa,  Ka Un Lao,  A. Laurent,  K. V. Lawler,  
 Joonho Lee,  D. Lefrancois,  S. Lehtola,  D. S. Levine,  Yi-Pei Li,  
 You-Sheng Lin,  Fenglai Liu,  E. Livshits,  A. Luenser,  P. Manohar,  
 E. Mansoor,  S. F. Manzer,  Shan-Ping Mao,  Yuezhi Mao,  N. Mardirossian,  
 A. V. Marenich,  T. Markovich,  L. A. Martinez-Martinez,  S. A. Maurer,  
 N. J. Mayhall,  S. C. McKenzie,  J.-M. Mewes,  A. F. Morrison,  
 J. W. Mullinax,  K. Nanda,  T. S. Nguyen-Beck,  R. Olivares-Amaya,  
 J. A. Parkhill,  T. M. Perrine,  F. Plasser,  P. Pokhilko,  S. Prager,  
 A. Prociuk,  E. Ramos,  D. R. Rehn,  F. Rob,  M. Schneider,  N. Sergueev,  
 S. M. Sharada,  S. Sharma,  D. W. Small,  T. Stauch,  T. Stein,  
 Yu-Chuan Su,  A. J. W. Thom,  A. Tkatchenko,  T. Tsuchimochi,  N. M. Tubman,  
 L. Vogt,  M. L. Vidal,  O. Vydrov,  M. A. Watson,  J. Wenzel,  
 M. de Wergifosse,  T. A. Wesolowski,  A. White,  J. Witte,  A. Yamada,  
 Jun Yang,  K. Yao,  S. Yeganeh,  S. R. Yost,  Zhi-Qiang You,  A. Zech,  
 Igor Ying Zhang,  Xing Zhang,  Yan Zhao,  Ying Zhu,  B. R. Brooks,  
 G. K. L. Chan,  C. J. Cramer,  M. S. Gordon,  W. J. Hehre,  A. Klamt,  
 M. W. Schmidt,  C. D. Sherrill,  D. G. Truhlar,  A. Aspuru-Guzik,  R. Baer,  
 A. T. Bell,  N. A. Besley,  Jeng-Da Chai,  A. E. DePrince, III,  
 R. A. DiStasio Jr.,  A. Dreuw,  B. D. Dunietz,  T. R. Furlani,  
 Chao-Ping Hsu,  Yousung Jung,  Jing Kong,  D. S. Lambrecht,  WanZhen Liang,  
 C. Ochsenfeld,  V. A. Rassolov,  L. V. Slipchenko,  J. E. Subotnik,  
 T. Van Voorhis,  J. M. Herbert,  A. I. Krylov,  P. M. W. Gill,  M. Head-Gordon

 Contributors to earlier versions of Q-Chem not listed above: 
 R. D. Adamson,  B. Austin,  J. Baker,  G. J. O. Beran,  K. Brandhorst,  
 S. T. Brown,  E. F. C. Byrd,  A. K. Chakraborty,  C.-L. Cheng,  
 Siu Hung Chien,  D. M. Chipman,  D. L. Crittenden,  H. Dachsel,  
 R. J. Doerksen,  A. D. Dutoi,  L. Fusti-Molnar,  W. A. Goddard III,  
 A. Golubeva-Zadorozhnaya,  S. R. Gwaltney,  G. Hawkins,  A. Heyden,  
 S. Hirata,  G. Kedziora,  F. J. Keil,  C. Kelley,  Jihan Kim,  R. A. King,  
 R. Z. Khaliullin,  P. P. Korambath,  W. Kurlancheek,  A. M. Lee,  M. S. Lee,  
 S. V. Levchenko,  Ching Yeh Lin,  D. Liotard,  R. C. Lochan,  I. Lotan,  
 P. E. Maslen,  N. Nair,  D. P. O'Neill,  D. Neuhauser,  E. Neuscamman,  
 C. M. Oana,  R. Olson,  B. Peters,  R. Peverati,  P. A. Pieniazek,  
 Y. M. Rhee,  J. Ritchie,  M. A. Rohrdanz,  E. Rosta,  N. J. Russ,  
 H. F. Schaefer III,  N. E. Schultz,  N. Shenvi,  A. C. Simmonett,  A. Sodt,  
 D. Stuck,  K. S. Thanthiriwatte,  V. Vanovschi,  Tao Wang,  A. Warshel,  
 C. F. Williams,  Q. Wu,  X. Xu,  W. Zhang

 Please cite Q-Chem as follows:
 Y. Shao et al., Mol. Phys. 113, 184-215 (2015)
 DOI: 10.1080/00268976.2014.952696

 Q-Chem 5.1.2 for Intel X86 EM64T Linux

 Parts of Q-Chem use Armadillo 8.300.2 (Tropical Shenanigans).
 http://arma.sourceforge.net/

 Q-Chem begins on Thu Nov 29 03:31:09 2018  

Host: 
0

     Scratch files written to /scratch/taweetham/qchem8366//
Input Ideriv = 1
Curr. Ideriv = -1
Max.  Ideriv = 1

Checking the input file for inconsistencies... 	...done.

--------------------------------------------------------------
User input:
--------------------------------------------------------------
F=I_Z.out
$molecule
0 1
I 
P  1 2.482868
N  2 1.589580 1 109.406761
F  3 1.386998 2 121.175373 1 -0.000000 0
$end

$rem
   JOB_TYPE	OPTIMIZATION
   BASIS	6-311++G**
   METHOD	ccsd
   MEM_TOTAL	31000
   N_FROZEN_CORE      FC
$end


--------------------------------------------------------------
 ----------------------------------------------------------------
             Standard Nuclear Orientation (Angstroms)
    I     Atom           X                Y                Z
 ----------------------------------------------------------------
    1      I       1.0013951880    -0.0926847080     0.0000000000
    2      P      -1.1754302765     1.1014946765    -0.0000000000
    3      N      -2.3595986609     0.0410656060    -0.0000000000
    4      F      -2.1028111323    -1.3219544295     0.0000000000
 ----------------------------------------------------------------
 Molecular Point Group                 Cs    NOp =  2
 Largest Abelian Subgroup              Cs    NOp =  2
 Nuclear Repulsion Energy =   389.9309313972 hartrees
 There are       42 alpha and       42 beta electrons
 Requested basis set is 6-311++G(d,p)
 There are 49 shells and 136 basis functions
 Total memory of 31000MB is distributed as follows: 
   QALLOC including MEM_STATIC uses 192MB
   MEM_STATIC is set to 192MB
   CCMAN JOB total memory use is  30808MB
 Warning: actual memory use might exceed 31000MB

 Total QAlloc Memory Limit    192 MB
 Mega-Array Size       188 MB
 MEM_STATIC part       192 MB
 A cutoff of  1.0D-14 yielded   1042 shell pairs
 There are      8465 function pairs (      9510 Cartesian)

 -------------------------------------------------------
 OpenMP Integral Computing Module                       
 Release: version 1.0, May 2013, Q-Chem Inc. Pittsburgh 
 -------------------------------------------------------
 Integral Job Info:
 Integral job number is                      11
 Integral operator is                         1
 short-range coefficients                     0
 long-range coefficients              100000000
 Omega coefficients                           0
 if combine SR and LR in K                    0
 Integral screening is                        0
 Integral computing path is                   2
 max size of driver memory is            800000
 size of driver memory is                593474
 size of scratch memory is             11861008
 max col of scratch BK array               1296
 max len of scratch array in speh3          155
 max len of scratch index in speh4           18
 max int batch size is                      520
 min int batch size is                       52
 fixed nKL is                                52
 max L of basis functions is                  2
 order of int derivative is                   0
 number of shells is                         49
 number of basis is                         144
 number of cartesian basis is               144
 number of contracted shell pairs          1042
 number of primitive shell pairs           2378
 maxK2 (contraction) of shell pair           36
 max number of K2 of shell pair               1
 max number of CS2 of shell pair            130
 max number of PS2 of shell pair            132
 mem total for path MDJ                  521106
 -------------------------------------------------------
 Smallest overlap matrix eigenvalue = 2.31E-03

 Scale SEOQF with 1.000000e-01/1.000000e-01/1.000000e-01

 Standard Electronic Orientation quadrupole field applied
 Nucleus-field energy     =     0.0000000079 hartrees
 Guess from superposition of atomic densities
 Warning:  Energy on first SCF cycle will be non-variational
 SAD guess density has 84.000000 electrons

 -----------------------------------------------------------------------
  General SCF calculation program by
  Eric Jon Sundstrom, Paul Horn, Yuezhi Mao, Dmitri Zuev, Alec White,
  David Stuck, Shaama M.S., Shane Yost, Joonho Lee, David Small,
  Daniel Levine, Susi Lehtola, Hugh Burton, Evgeny Epifanovsky
 -----------------------------------------------------------------------
 Hartree-Fock
 using 4 threads for integral computing
 -------------------------------------------------------
 OpenMP Integral computing Module                
 Release: version 2.0, May 2017, Q-Chem Inc. Pleasanton 
 -------------------------------------------------------
 A restricted SCF calculation will be
 performed using DIIS
 SCF converges when DIIS error is below 1.0e-08
 ---------------------------------------
  Cycle       Energy         DIIS error
 ---------------------------------------
    1   -7411.6261368027      3.91e-02  
    2   -7411.3107377048      5.13e-03  
    3   -7411.3614741973      3.07e-03  
    4   -7411.3795564120      7.17e-04  
    5   -7411.3811490655      3.11e-04  
    6   -7411.3815398578      1.11e-04  
    7   -7411.3816168598      4.69e-05  
    8   -7411.3816355256      2.77e-05  
    9   -7411.3816405752      9.47e-06  
   10   -7411.3816416115      3.80e-06  
   11   -7411.3816417439      1.73e-06  
   12   -7411.3816417683      5.17e-07  
   13   -7411.3816417709      8.75e-08  
   14   -7411.3816417708      2.27e-08  
   15   -7411.3816417711      7.14e-09  Convergence criterion met
 ---------------------------------------
 SCF time:   CPU 9.83s  wall 3.00s 
 SCF   energy in the final basis set =    -7411.3816417711
 Total energy in the final basis set =    -7411.3816417711


 ------------------------------------------------------------------------------

   CCMAN2: suite of methods based on coupled cluster
           and equation of motion theories.

   Components:
   * libvmm-1.3-trunk
     by Evgeny Epifanovsky, Ilya Kaliman.
   * libtensor-2.5-trunk
     by Evgeny Epifanovsky, Michael Wormit, Dmitry Zuev, Sam Manzer, 
        Ilya Kaliman.
   * libcc-2.5-trunk
     by Evgeny Epifanovsky, Arik Landau, Tomasz Kus, Kirill Khistyaev, 
        Dmitry Zuev, Prashant Manohar, Xintian Feng, Anna Krylov, 
        Matthew Goldey, Alec White, Thomas Jagau, Kaushik Nanda, 
        Anastasia Gunina, Alexander Kunitsa, Joonho Lee.

   CCMAN original authors:
   Anna I. Krylov, C. David Sherrill, Steven R. Gwaltney,
   Edward F. C. Byrd (2000)
   Sergey V. Levchenko, Lyudmila V. Slipchenko, Tao Wang,
   Ana-Maria C. Cristian (2003)
   Piotr A. Pieniazek, C. Melania Oana, Evgeny Epifanovsky (2007)
   Prashant Manohar (2009)

 ------------------------------------------------------------------------------


 Allocating and initializing 30808MB of RAM...
 Calculation will run on 4 cores.


 Alpha MOs, Restricted
 -- Occupied --                  
******* -180.89 -169.69 -169.69 -169.69  -80.07  -37.94  -33.13
  1 A'    2 A'    3 A'    1 A"    4 A'    5 A'    6 A'    7 A'                 
-33.126 -33.126 -26.349 -24.314 -24.313 -24.312 -24.309 -24.309
  2 A"    8 A'    9 A'   10 A'    3 A"   11 A'    4 A"   12 A'                 
-15.699  -7.604  -7.259  -5.496  -5.495  -5.494  -5.492  -5.482
 13 A'   14 A'   15 A'   16 A'    5 A"   17 A'   18 A'    6 A"                 
 -5.481  -2.415  -2.410  -2.409  -2.399  -2.399  -1.648  -1.163
 19 A'   20 A'    7 A"   21 A'    8 A"   22 A'   23 A'   24 A'                 
 -0.898  -0.794  -0.719  -0.714  -0.638  -0.501  -0.469  -0.434
 25 A'   26 A'   27 A'    9 A"   28 A'   29 A'   10 A"   30 A'                 
 -0.395  -0.394
 31 A'   11 A"                                                                 
 -- Virtual --                   
 -0.002   0.028   0.059   0.077   0.083   0.091   0.149   0.188
 12 A"   32 A'   33 A'   34 A'   13 A"   35 A'   36 A'   37 A'                 
  0.211   0.219   0.263   0.281   0.306   0.314   0.336   0.364
 38 A'   14 A"   39 A'   40 A'   41 A'   15 A"   42 A'   43 A'                 
  0.369   0.373   0.380   0.387   0.477   0.514   0.549   0.572
 16 A"   44 A'   45 A'   17 A"   46 A'   47 A'   18 A"   19 A"                 
  0.573   0.584   0.673   0.728   0.800   0.858   0.903   0.907
 48 A'   49 A'   50 A'   51 A'   52 A'   20 A"   21 A"   53 A'                 
  0.948   1.038   1.084   1.149   1.271   1.368   1.530   1.551
 54 A'   22 A"   55 A'   56 A'   57 A'   58 A'   23 A"   59 A'                 
  1.568   1.589   1.611   1.629   1.760   1.853   1.912   2.240
 24 A"   60 A'   61 A'   62 A'   25 A"   63 A'   64 A'   26 A"                 
  2.261   2.375   2.377   2.596   2.868   4.034   4.116   4.190
 65 A'   66 A'   27 A"   67 A'   68 A'   69 A'   28 A"   29 A"                 
  4.193   4.253   4.390   4.435   4.470   4.481   4.485   4.538
 70 A'   71 A'   30 A"   72 A'   31 A"   73 A'   32 A"   74 A'                 
  4.626   4.756   5.328   6.519   6.532   6.563   6.901   6.929
 75 A'   76 A'   77 A'   33 A"   78 A'   79 A'   34 A"   80 A'                 
  7.126   7.501  14.695  14.793  14.880  28.857  29.516  29.527
 81 A'   82 A'   35 A"   83 A'   84 A'   85 A'   36 A"   86 A'                 
 29.552  29.863  29.868  29.869  29.889  29.953  36.628  68.727
 87 A'   37 A"   88 A'   38 A"   89 A'   90 A'   91 A'   92 A'                 
130.577 130.585 130.610 154.256 166.0961912.173
 39 A"   93 A'   94 A'   95 A'   96 A'   97 A'                                 

 Beta MOs, Restricted
 -- Occupied --                  
******* -180.89 -169.69 -169.69 -169.69  -80.07  -37.94  -33.13
  1 A'    2 A'    3 A'    1 A"    4 A'    5 A'    6 A'    7 A'                 
-33.126 -33.126 -26.349 -24.314 -24.313 -24.312 -24.309 -24.309
  2 A"    8 A'    9 A'   10 A'    3 A"   11 A'    4 A"   12 A'                 
-15.699  -7.604  -7.259  -5.496  -5.495  -5.494  -5.492  -5.482
 13 A'   14 A'   15 A'   16 A'    5 A"   17 A'   18 A'    6 A"                 
 -5.481  -2.415  -2.410  -2.409  -2.399  -2.399  -1.648  -1.163
 19 A'   20 A'    7 A"   21 A'    8 A"   22 A'   23 A'   24 A'                 
 -0.898  -0.794  -0.719  -0.714  -0.638  -0.501  -0.469  -0.434
 25 A'   26 A'   27 A'    9 A"   28 A'   29 A'   10 A"   30 A'                 
 -0.395  -0.394
 31 A'   11 A"                                                                 
 -- Virtual --                   
 -0.002   0.028   0.059   0.077   0.083   0.091   0.149   0.188
 12 A"   32 A'   33 A'   34 A'   13 A"   35 A'   36 A'   37 A'                 
  0.211   0.219   0.263   0.281   0.306   0.314   0.336   0.364
 38 A'   14 A"   39 A'   40 A'   41 A'   15 A"   42 A'   43 A'                 
  0.369   0.373   0.380   0.387   0.477   0.514   0.549   0.572
 16 A"   44 A'   45 A'   17 A"   46 A'   47 A'   18 A"   19 A"                 
  0.573   0.584   0.673   0.728   0.800   0.858   0.903   0.907
 48 A'   49 A'   50 A'   51 A'   52 A'   20 A"   21 A"   53 A'                 
  0.948   1.038   1.084   1.149   1.271   1.368   1.530   1.551
 54 A'   22 A"   55 A'   56 A'   57 A'   58 A'   23 A"   59 A'                 
  1.568   1.589   1.611   1.629   1.760   1.853   1.912   2.240
 24 A"   60 A'   61 A'   62 A'   25 A"   63 A'   64 A'   26 A"                 
  2.261   2.375   2.377   2.596   2.868   4.034   4.116   4.190
 65 A'   66 A'   27 A"   67 A'   68 A'   69 A'   28 A"   29 A"                 
  4.193   4.253   4.390   4.435   4.470   4.481   4.485   4.538
 70 A'   71 A'   30 A"   72 A'   31 A"   73 A'   32 A"   74 A'                 
  4.626   4.756   5.328   6.519   6.532   6.563   6.901   6.929
 75 A'   76 A'   77 A'   33 A"   78 A'   79 A'   34 A"   80 A'                 
  7.126   7.501  14.695  14.793  14.880  28.857  29.516  29.527
 81 A'   82 A'   35 A"   83 A'   84 A'   85 A'   36 A"   86 A'                 
 29.552  29.863  29.868  29.869  29.889  29.953  36.628  68.727
 87 A'   37 A"   88 A'   38 A"   89 A'   90 A'   91 A'   92 A'                 
130.577 130.585 130.610 154.256 166.0961912.173
 39 A"   93 A'   94 A'   95 A'   96 A'   97 A'                                 

 Occupation and symmetry of molecular orbitals

 Point group: Cs (2 irreducible representations).

                           A'   A"    All 
 ------------------------------------------
 All molecular orbitals:
  - Alpha                  97   39    136 
  - Beta                   97   39    136 
 ------------------------------------------
 Alpha orbitals:
  - Frozen occupied        19   6     25  
  - Active occupied        12   5     17  
  - Active virtual         66   28    94  
  - Frozen virtual         0    0     0   
 ------------------------------------------
 Beta orbitals:
  - Frozen occupied        19   6     25  
  - Active occupied        12   5     17  
  - Active virtual         66   28    94  
  - Frozen virtual         0    0     0   
 ------------------------------------------

 Import integrals:   CPU 0.00 s  wall 0.00 s

 Import integrals:   CPU 51.02 s  wall 14.02 s

 MP2 amplitudes:   CPU 0.21 s  wall 0.17 s

Running a double precision version
           CCSD T amplitudes will be solved using DIIS.

           Start     Size      MaxIter   EConv     TConv     
           3         7         100       1.00e-07  1.00e-05  
 ------------------------------------------------------------------------------
           Energy (a.u.)   Ediff      Tdiff       Comment
 ------------------------------------------------------------------------------
         -7412.09354774                           
     1   -7412.07595448   1.76e-02   7.81e-01     
     2   -7412.10185227   2.59e-02   1.04e-01     
     3   -7412.09958718   2.27e-03   4.98e-02     
     4   -7412.10255770   2.97e-03   2.28e-02     Switched to DIIS steps.
     5   -7412.10368342   1.13e-03   1.36e-02     
     6   -7412.10379499   1.12e-04   3.74e-03     
     7   -7412.10380510   1.01e-05   1.65e-03     
     8   -7412.10381125   6.15e-06   5.25e-04     
     9   -7412.10381511   3.86e-06   3.14e-04     
    10   -7412.10381534   2.33e-07   9.54e-05     
    11   -7412.10381571   3.67e-07   3.77e-05     
    12   -7412.10381583   1.18e-07   2.38e-05     
    13   -7412.10381578   5.03e-08   8.64e-06     
 ------------------------------------------------------------------------------
         -7412.10381578                           CCSD T converged.

End of double precision
 SCF energy                 = -7411.38164177
 MP2 energy                 = -7412.09354774
 CCSD correlation energy     =    -0.72217401
 CCSD total energy           = -7412.10381578

 CCSD  T1^2 = 0.0191  T2^2 = 0.2706  Leading amplitudes:

 Amplitude    Orbitals with energies
  0.0456       10 (A") A                 ->    12 (A") A                  
              -0.4688                         -0.0024                     
  0.0456       10 (A") B                 ->    12 (A") B                  
              -0.4688                         -0.0024                     
  0.0314       29 (A') A                 ->    32 (A') A                  
              -0.5009                          0.0284                     
  0.0314       29 (A') B                 ->    32 (A') B                  
              -0.5009                          0.0284                     

 Amplitude    Orbitals with energies
 -0.1027       10 (A") A     10 (A") B   ->    12 (A") A     12 (A") B    
              -0.4688       -0.4688           -0.0024       -0.0024       
  0.1027       10 (A") A     10 (A") B   ->    12 (A") B     12 (A") A    
              -0.4688       -0.4688           -0.0024       -0.0024       
  0.1027       10 (A") B     10 (A") A   ->    12 (A") A     12 (A") B    
              -0.4688       -0.4688           -0.0024       -0.0024       
 -0.1027       10 (A") B     10 (A") A   ->    12 (A") B     12 (A") A    
              -0.4688       -0.4688           -0.0024       -0.0024       

 Computing CCSD intemediates for later calculations in double precision
 Finished.

Running a double precision version
           CCSD Lambda amplitudes will be solved using DIIS.
           Start     Size      MaxIter   EConv     LConv     
           3         7         100       1.00e-07  1.00e-05  
 ------------------------------------------------------------------------------
            Enorm      Ldiff       Comment
 ------------------------------------------------------------------------------
     1     6.66e-02   4.48e-02     
     2     2.15e-02   8.45e-03     
     3     1.03e-02   1.56e-03     
     4     5.54e-03   1.72e-03     Switched to DIIS steps.
     5     1.80e-03   1.12e-03     
     6     9.10e-04   2.90e-04     
     7     3.03e-04   9.59e-05     
     8     1.42e-04   8.36e-06     
     9     5.44e-05   5.85e-06     
    10     2.59e-05   2.05e-06     
    11     1.36e-05   1.37e-07     
    12     5.68e-06   1.50e-07     
    13     2.79e-06   2.49e-07     
    14     1.19e-06   4.52e-08     
    15     5.19e-07   1.76e-08     
    16     2.77e-07   4.14e-08     
    17     1.25e-07   2.78e-08     
    18     5.88e-08   7.82e-09     
 ------------------------------------------------------------------------------
                                   CCSD Lambda converged.

 Computing density matrices in double precision...
           Orbital response amplitudes will be solved using DIIS.
           Start     Size      MaxIter   EConv     LConv     
           3         7         100       1.00e-06  1.00e-06  
 ------------------------------------------------------------------------------
            Enorm      Ldiff       Comment
 ------------------------------------------------------------------------------
     1     1.02e-01   4.93e-04     
     2     8.07e-02   1.78e-02     
     3     9.61e-02   2.83e-02     
     4     7.87e-03   3.82e-02     Switched to DIIS steps.
     5     4.32e-03   1.73e-03     
     6     1.01e-03   8.09e-04     
     7     7.73e-04   2.72e-04     
     8     2.00e-04   1.30e-04     
     9     7.01e-05   4.66e-05     
    10     2.74e-05   4.65e-06     
    11     8.11e-06   2.70e-06     
    12     2.37e-06   1.78e-06     
    13     1.16e-06   7.81e-07     
    14     1.56e-07   2.24e-07     
 ------------------------------------------------------------------------------
                                   Orbital response converged.

 Computing density matrices... Done.
 CCSD calculation:   CPU 475.29 s  wall 124.69 s

 Transferring MO TPDM to AO TPDM
 Transferring g2_o1o1o1o1
 Transferring g2_o1o1o1v1
 Transferring g2_o1o1v1v1
 Transferring g2_o1v1o1v1
 Transferring g2_o1v1v1v1
 Transferring g2_v1v1v1v1
 Adding separable TPDM
 Computing TPDM gradient
 --------------------------------------------------------
 2e gradient
  Atom          X               Y               Z
 --------------------------------------------------------
    1        -53.795595       13.545810        0.000000  
    2         21.731864      -33.660185       -0.000000  
    3         20.590686        3.589155        0.000000  
    4         11.473045       16.525220        0.000000  
 --------------------------------------------------------
 --------------------------------------------------------
 Final gradient
  Atom          X               Y               Z
 --------------------------------------------------------
    1        -53.795595       13.545810        0.000000  
    2         21.731864      -33.660185       -0.000000  
    3         20.590686        3.589155        0.000000  
    4         11.473045       16.525220        0.000000  
 --------------------------------------------------------
 Analytic gradient from two-electron contribution:   CPU 276.31 s  wall 100.27 s

 Total ccman2 time:   CPU 806.79 s  wall 240.47 s


 --------------------------------------------------------------
             Orbital Energies (a.u.) and Symmetries
 --------------------------------------------------------------

 Alpha MOs, Restricted
 -- Occupied --                  
******* -180.89 -169.69 -169.69  -80.07  -37.94  -33.13  -33.13
  1 A'    2 A'    3 A'    4 A'    5 A'    6 A'    7 A'    8 A'                 
-26.349 -24.314 -24.312 -24.309 -15.699  -7.604  -7.259  -5.496
  9 A'   10 A'   11 A'   12 A'   13 A'   14 A'   15 A'   16 A'                 
 -5.494  -5.492  -5.481-169.694 -33.126 -24.313 -24.309  -5.495
 17 A'   18 A'   19 A'    1 A"    2 A"    3 A"    4 A"    5 A"                 
 -5.482  -2.415  -2.409  -2.399  -1.648  -1.163  -0.898  -0.794
  6 A"   20 A'   21 A'   22 A'   23 A'   24 A'   25 A'   26 A'                 
 -0.719  -0.638  -0.501  -0.434  -0.395  -2.410  -2.399  -0.714
 27 A'   28 A'   29 A'   30 A'   31 A'    7 A"    8 A"    9 A"                 
 -0.469  -0.394
 10 A"   11 A"                                                                 
 -- Virtual --                   
  0.028   0.059   0.077   0.091   0.149   0.188   0.211   0.263
 32 A'   33 A'   34 A'   35 A'   36 A'   37 A'   38 A'   39 A'                 
  0.281   0.306   0.336   0.364   0.373   0.380   0.477   0.514
 40 A'   41 A'   42 A'   43 A'   44 A'   45 A'   46 A'   47 A'                 
  0.573   0.584   0.673   0.728   0.800   0.907   0.948   1.084
 48 A'   49 A'   50 A'   51 A'   52 A'   53 A'   54 A'   55 A'                 
  1.149   1.271   1.368   1.551   1.589   1.611   1.629   1.853
 56 A'   57 A'   58 A'   59 A'   60 A'   61 A'   62 A'   63 A'                 
  1.912   2.261   2.375   2.596   2.868   4.034   4.193   4.253
 64 A'   65 A'   66 A'   67 A'   68 A'   69 A'   70 A'   71 A'                 
  4.435   4.481   4.538   4.626   4.756   5.328   6.532   6.563
 72 A'   73 A'   74 A'   75 A'   76 A'   77 A'   78 A'   79 A'                 
  6.929   7.126   7.501  14.793  14.880  28.857  29.527  29.552
 80 A'   81 A'   82 A'   83 A'   84 A'   85 A'   86 A'   87 A'                 
 29.868  29.889  29.953  36.628  68.727 130.585 130.610 154.256
 88 A'   89 A'   90 A'   91 A'   92 A'   93 A'   94 A'   95 A'                 
166.0961912.173  -0.002   0.083   0.219   0.314   0.369   0.387
 96 A'   97 A'   12 A"   13 A"   14 A"   15 A"   16 A"   17 A"                 
  0.549   0.572   0.858   0.903   1.038   1.530   1.568   1.760
 18 A"   19 A"   20 A"   21 A"   22 A"   23 A"   24 A"   25 A"                 
  2.240   2.377   4.116   4.190   4.390   4.470   4.485   6.519
 26 A"   27 A"   28 A"   29 A"   30 A"   31 A"   32 A"   33 A"                 
  6.901  14.695  29.516  29.863  29.869 130.577
 34 A"   35 A"   36 A"   37 A"   38 A"   39 A"                                 

 Beta MOs, Restricted
 -- Occupied --                  
******* -180.89 -169.69 -169.69  -80.07  -37.94  -33.13  -33.13
  1 A'    2 A'    3 A'    4 A'    5 A'    6 A'    7 A'    8 A'                 
-26.349 -24.314 -24.312 -24.309 -15.699  -7.604  -7.259  -5.496
  9 A'   10 A'   11 A'   12 A'   13 A'   14 A'   15 A'   16 A'                 
 -5.494  -5.492  -5.481-169.694 -33.126 -24.313 -24.309  -5.495
 17 A'   18 A'   19 A'    1 A"    2 A"    3 A"    4 A"    5 A"                 
 -5.482  -2.415  -2.409  -2.399  -1.648  -1.163  -0.898  -0.794
  6 A"   20 A'   21 A'   22 A'   23 A'   24 A'   25 A'   26 A'                 
 -0.719  -0.638  -0.501  -0.434  -0.395  -2.410  -2.399  -0.714
 27 A'   28 A'   29 A'   30 A'   31 A'    7 A"    8 A"    9 A"                 
 -0.469  -0.394
 10 A"   11 A"                                                                 
 -- Virtual --                   
  0.028   0.059   0.077   0.091   0.149   0.188   0.211   0.263
 32 A'   33 A'   34 A'   35 A'   36 A'   37 A'   38 A'   39 A'                 
  0.281   0.306   0.336   0.364   0.373   0.380   0.477   0.514
 40 A'   41 A'   42 A'   43 A'   44 A'   45 A'   46 A'   47 A'                 
  0.573   0.584   0.673   0.728   0.800   0.907   0.948   1.084
 48 A'   49 A'   50 A'   51 A'   52 A'   53 A'   54 A'   55 A'                 
  1.149   1.271   1.368   1.551   1.589   1.611   1.629   1.853
 56 A'   57 A'   58 A'   59 A'   60 A'   61 A'   62 A'   63 A'                 
  1.912   2.261   2.375   2.596   2.868   4.034   4.193   4.253
 64 A'   65 A'   66 A'   67 A'   68 A'   69 A'   70 A'   71 A'                 
  4.435   4.481   4.538   4.626   4.756   5.328   6.532   6.563
 72 A'   73 A'   74 A'   75 A'   76 A'   77 A'   78 A'   79 A'                 
  6.929   7.126   7.501  14.793  14.880  28.857  29.527  29.552
 80 A'   81 A'   82 A'   83 A'   84 A'   85 A'   86 A'   87 A'                 
 29.868  29.889  29.953  36.628  68.727 130.585 130.610 154.256
 88 A'   89 A'   90 A'   91 A'   92 A'   93 A'   94 A'   95 A'                 
166.0961912.173  -0.002   0.083   0.219   0.314   0.369   0.387
 96 A'   97 A'   12 A"   13 A"   14 A"   15 A"   16 A"   17 A"                 
  0.549   0.572   0.858   0.903   1.038   1.530   1.568   1.760
 18 A"   19 A"   20 A"   21 A"   22 A"   23 A"   24 A"   25 A"                 
  2.240   2.377   4.116   4.190   4.390   4.470   4.485   6.519
 26 A"   27 A"   28 A"   29 A"   30 A"   31 A"   32 A"   33 A"                 
  6.901  14.695  29.516  29.863  29.869 130.577
 34 A"   35 A"   36 A"   37 A"   38 A"   39 A"                                 
 --------------------------------------------------------------

          Ground-State Mulliken Net Atomic Charges

     Atom                 Charge (a.u.)
  ----------------------------------------
      1 I                    -0.160295
      2 P                     0.354871
      3 N                    -0.147510
      4 F                    -0.047066
  ----------------------------------------
  Sum of atomic charges =    -0.000000

 -----------------------------------------------------------------
                    Cartesian Multipole Moments
 -----------------------------------------------------------------
    Charge (ESU x 10^10)
                -0.0000
    Dipole Moment (Debye)
         X       1.1052      Y       1.5933      Z      -0.0000
       Tot       1.9391
    Quadrupole Moments (Debye-Ang)
        XX     -57.0587     XY      -3.0625     YY     -52.0423
        XZ       0.0000     YZ       0.0000     ZZ     -51.5783
    Octopole Moments (Debye-Ang^2)
       XXX      55.2514    XXY      -5.1074    XYY      11.2488
       YYY     -13.0287    XXZ      -0.0000    XYZ      -0.0000
       YYZ       0.0000    XZZ       8.2245    YZZ      -4.1476
       ZZZ      -0.0000
    Hexadecapole Moments (Debye-Ang^3)
      XXXX    -721.7034   XXXY       8.6012   XXYY    -148.7826
      XYYY      13.6080   YYYY    -215.2320   XXXZ       0.0000
      XXYZ       0.0000   XYYZ      -0.0000   YYYZ       0.0000
      XXZZ    -122.6633   XYZZ       5.0114   YYZZ     -46.2811
      XZZZ       0.0000   YZZZ       0.0000   ZZZZ     -67.8415
 -----------------------------------------------------------------
 DrvMan completing analytic gradient of the correlated energy
 Correlated dipole moment
            1
    1   0.4348195
    2   0.6268399
    3  -0.0000000
 Energy read as -7412.103815777
 Full Analytical Gradient: (in a.u., or Hartree/Bohr)
             1             2             3             4
    1    0.00093188   -0.00091387    0.00111615   -0.00113417
    2    0.00046184    0.00071439    0.00640247   -0.00757870
    3   -0.00000000    0.00000000   -0.00000000    0.00000000
 Gradient time:  CPU 0.77 s  wall 0.82 s
 Geometry Optimization Parameters
   NAtoms,    NIC,     NZ,  NCons,   NDum,   NFix, NCnnct, MaxDiis
        4      14       4       0       0       0       0       0


** GEOMETRY OPTIMIZATION IN DELOCALIZED INTERNAL COORDINATES **
   Searching for a Minimum

   Optimization Cycle:   1

                       Coordinates (Angstroms)
     ATOM                X               Y               Z
      1  I         1.0013951880   -0.0926847080    0.0000000000
      2  P        -1.1754302765    1.1014946765    0.0000000000
      3  N        -2.3595986609    0.0410656060    0.0000000000
      4  F        -2.1028111323   -1.3219544295    0.0000000000
   Point Group: cs    Number of degrees of freedom:     5


   Energy is  -7412.103815777


 Attempting to Generate Delocalized Internal Coordinates

  5 Hessian modes will be used to form the next step
  Hessian Eigenvalues:
     0.095981    0.250000    0.250000    0.478450    0.532866

 Minimum Search - Taking Simple RFO Step
 Searching for Lamda that Minimizes Along All modes
 Value Taken    Lamda =  -0.00035264
 Step Taken.  Stepsize is  0.034918

                             Maximum     Tolerance    Cnvgd?
         Gradient           0.007041      0.000300      NO
         Displacement       0.027995      0.001200      NO
         Energy change     *********      0.000001      NO


 New Cartesian Coordinates Obtained by Inverse Iteration

 Displacement from previous Coordinates is:  0.098660
 ----------------------------------------------------------------
             Standard Nuclear Orientation (Angstroms)
    I     Atom           X                Y                Z
 ----------------------------------------------------------------
    1      I       0.9761221737    -0.1120068984     0.0000000000
    2      P      -1.1839216970     1.1056251711     0.0000000000
    3      N      -2.3627812836     0.0404786015     0.0000000000
    4      F      -2.0658640749    -1.3061757292     0.0000000000
 ----------------------------------------------------------------
 Molecular Point Group                 Cs    NOp =  2
 Largest Abelian Subgroup              Cs    NOp =  2
 Nuclear Repulsion Energy =   392.6071411127 hartrees
 There are       42 alpha and       42 beta electrons
 Applying Cartesian multipole field
    Component          Value
    ---------          -----
     (2,0,0)        1.00000E-11
     (0,2,0)        2.00000E-11
     (0,0,2)       -3.00000E-11
 Nucleus-field energy     =     0.0000000078 hartrees
 Requested basis set is 6-311++G(d,p)
 There are 49 shells and 136 basis functions
 A cutoff of  1.0D-14 yielded   1046 shell pairs
 There are      8489 function pairs (      9537 Cartesian)
 Smallest overlap matrix eigenvalue = 2.28E-03
 Guess MOs from SCF MO coefficient file

 -----------------------------------------------------------------------
  General SCF calculation program by
  Eric Jon Sundstrom, Paul Horn, Yuezhi Mao, Dmitri Zuev, Alec White,
  David Stuck, Shaama M.S., Shane Yost, Joonho Lee, David Small,
  Daniel Levine, Susi Lehtola, Hugh Burton, Evgeny Epifanovsky
 -----------------------------------------------------------------------
 Hartree-Fock
 using 4 threads for integral computing
 -------------------------------------------------------
 OpenMP Integral computing Module                
 Release: version 2.0, May 2017, Q-Chem Inc. Pleasanton 
 -------------------------------------------------------
 A restricted SCF calculation will be
 performed using DIIS
 SCF converges when DIIS error is below 1.0e-08
 ---------------------------------------
  Cycle       Energy         DIIS error
 ---------------------------------------
    1   -7411.3819019541      4.11e-04  
    2   -7411.3824107650      1.17e-04  
    3   -7411.3824899827      4.13e-05  
    4   -7411.3824994630      1.96e-05  
    5   -7411.3825010325      5.19e-06  
    6   -7411.3825011483      1.79e-06  
    7   -7411.3825011641      1.02e-06  
    8   -7411.3825011680      3.43e-07  
    9   -7411.3825011691      1.89e-07  
   10   -7411.3825011693      7.58e-08  
   11   -7411.3825011695      2.62e-08  
   12   -7411.3825011694      1.03e-08  
   13   -7411.3825011695      3.05e-09  Convergence criterion met
 ---------------------------------------
 SCF time:   CPU 8.30s  wall 2.00s 
 SCF   energy in the final basis set =    -7411.3825011695
 Total energy in the final basis set =    -7411.3825011695


 ------------------------------------------------------------------------------

   CCMAN2: suite of methods based on coupled cluster
           and equation of motion theories.

   Components:
   * libvmm-1.3-trunk
     by Evgeny Epifanovsky, Ilya Kaliman.
   * libtensor-2.5-trunk
     by Evgeny Epifanovsky, Michael Wormit, Dmitry Zuev, Sam Manzer, 
        Ilya Kaliman.
   * libcc-2.5-trunk
     by Evgeny Epifanovsky, Arik Landau, Tomasz Kus, Kirill Khistyaev, 
        Dmitry Zuev, Prashant Manohar, Xintian Feng, Anna Krylov, 
        Matthew Goldey, Alec White, Thomas Jagau, Kaushik Nanda, 
        Anastasia Gunina, Alexander Kunitsa, Joonho Lee.

   CCMAN original authors:
   Anna I. Krylov, C. David Sherrill, Steven R. Gwaltney,
   Edward F. C. Byrd (2000)
   Sergey V. Levchenko, Lyudmila V. Slipchenko, Tao Wang,
   Ana-Maria C. Cristian (2003)
   Piotr A. Pieniazek, C. Melania Oana, Evgeny Epifanovsky (2007)
   Prashant Manohar (2009)

 ------------------------------------------------------------------------------


 Allocating and initializing 30808MB of RAM...
 Calculation will run on 4 cores.


 Alpha MOs, Restricted
 -- Occupied --                  
******* -180.89 -169.69 -169.69 -169.69  -80.06  -37.94  -33.13
  1 A'    2 A'    3 A'    1 A"    4 A'    5 A'    6 A'    7 A'                 
-33.126 -33.125 -26.349 -24.313 -24.312 -24.312 -24.309 -24.309
  2 A"    8 A'    9 A'   10 A'    3 A"   11 A'    4 A"   12 A'                 
-15.698  -7.602  -7.258  -5.495  -5.493  -5.493  -5.491  -5.481
 13 A'   14 A'   15 A'   16 A'    5 A"   17 A'   18 A'    6 A"                 
 -5.481  -2.414  -2.410  -2.409  -2.398  -2.398  -1.653  -1.163
 19 A'   20 A'    7 A"   21 A'    8 A"   22 A'   23 A'   24 A'                 
 -0.898  -0.795  -0.722  -0.717  -0.638  -0.500  -0.468  -0.435
 25 A'   26 A'   27 A'    9 A"   28 A'   29 A'   10 A"   30 A'                 
 -0.395  -0.393
 31 A'   11 A"                                                                 
 -- Virtual --                   
 -0.002   0.029   0.060   0.077   0.083   0.091   0.151   0.188
 12 A"   32 A'   33 A'   34 A'   13 A"   35 A'   36 A'   37 A'                 
  0.210   0.219   0.263   0.281   0.309   0.314   0.334   0.363
 38 A'   14 A"   39 A'   40 A'   41 A'   15 A"   42 A'   43 A'                 
  0.368   0.380   0.381   0.387   0.477   0.515   0.550   0.570
 16 A"   44 A'   45 A'   17 A"   46 A'   47 A'   18 A"   48 A'                 
  0.574   0.585   0.678   0.735   0.802   0.859   0.904   0.910
 19 A"   49 A'   50 A'   51 A'   52 A'   20 A"   21 A"   53 A'                 
  0.948   1.038   1.082   1.147   1.273   1.369   1.530   1.547
 54 A'   22 A"   55 A'   56 A'   57 A'   58 A'   23 A"   59 A'                 
  1.568   1.583   1.618   1.629   1.761   1.855   1.912   2.240
 24 A"   60 A'   61 A'   62 A'   25 A"   63 A'   64 A'   26 A"                 
  2.263   2.378   2.380   2.602   2.870   4.037   4.114   4.189
 65 A'   27 A"   66 A'   67 A'   68 A'   69 A'   28 A"   29 A"                 
  4.192   4.252   4.398   4.444   4.470   4.482   4.486   4.545
 70 A'   71 A'   30 A"   72 A'   31 A"   73 A'   32 A"   74 A'                 
  4.627   4.758   5.343   6.519   6.532   6.564   6.900   6.932
 75 A'   76 A'   77 A'   33 A"   78 A'   79 A'   34 A"   80 A'                 
  7.137   7.503  14.697  14.795  14.882  28.859  29.517  29.528
 81 A'   82 A'   35 A"   83 A'   84 A'   85 A'   36 A"   86 A'                 
 29.553  29.864  29.869  29.870  29.891  29.954  36.631  68.727
 87 A'   37 A"   88 A'   38 A"   89 A'   90 A'   91 A'   92 A'                 
130.578 130.585 130.611 154.257 166.0991912.175
 39 A"   93 A'   94 A'   95 A'   96 A'   97 A'                                 

 Beta MOs, Restricted
 -- Occupied --                  
******* -180.89 -169.69 -169.69 -169.69  -80.06  -37.94  -33.13
  1 A'    2 A'    3 A'    1 A"    4 A'    5 A'    6 A'    7 A'                 
-33.126 -33.125 -26.349 -24.313 -24.312 -24.312 -24.309 -24.309
  2 A"    8 A'    9 A'   10 A'    3 A"   11 A'    4 A"   12 A'                 
-15.698  -7.602  -7.258  -5.495  -5.493  -5.493  -5.491  -5.481
 13 A'   14 A'   15 A'   16 A'    5 A"   17 A'   18 A'    6 A"                 
 -5.481  -2.414  -2.410  -2.409  -2.398  -2.398  -1.653  -1.163
 19 A'   20 A'    7 A"   21 A'    8 A"   22 A'   23 A'   24 A'                 
 -0.898  -0.795  -0.722  -0.717  -0.638  -0.500  -0.468  -0.435
 25 A'   26 A'   27 A'    9 A"   28 A'   29 A'   10 A"   30 A'                 
 -0.395  -0.393
 31 A'   11 A"                                                                 
 -- Virtual --                   
 -0.002   0.029   0.060   0.077   0.083   0.091   0.151   0.188
 12 A"   32 A'   33 A'   34 A'   13 A"   35 A'   36 A'   37 A'                 
  0.210   0.219   0.263   0.281   0.309   0.314   0.334   0.363
 38 A'   14 A"   39 A'   40 A'   41 A'   15 A"   42 A'   43 A'                 
  0.368   0.380   0.381   0.387   0.477   0.515   0.550   0.570
 16 A"   44 A'   45 A'   17 A"   46 A'   47 A'   18 A"   48 A'                 
  0.574   0.585   0.678   0.735   0.802   0.859   0.904   0.910
 19 A"   49 A'   50 A'   51 A'   52 A'   20 A"   21 A"   53 A'                 
  0.948   1.038   1.082   1.147   1.273   1.369   1.530   1.547
 54 A'   22 A"   55 A'   56 A'   57 A'   58 A'   23 A"   59 A'                 
  1.568   1.583   1.618   1.629   1.761   1.855   1.912   2.240
 24 A"   60 A'   61 A'   62 A'   25 A"   63 A'   64 A'   26 A"                 
  2.263   2.378   2.380   2.602   2.870   4.037   4.114   4.189
 65 A'   27 A"   66 A'   67 A'   68 A'   69 A'   28 A"   29 A"                 
  4.192   4.252   4.398   4.444   4.470   4.482   4.486   4.545
 70 A'   71 A'   30 A"   72 A'   31 A"   73 A'   32 A"   74 A'                 
  4.627   4.758   5.343   6.519   6.532   6.564   6.900   6.932
 75 A'   76 A'   77 A'   33 A"   78 A'   79 A'   34 A"   80 A'                 
  7.137   7.503  14.697  14.795  14.882  28.859  29.517  29.528
 81 A'   82 A'   35 A"   83 A'   84 A'   85 A'   36 A"   86 A'                 
 29.553  29.864  29.869  29.870  29.891  29.954  36.631  68.727
 87 A'   37 A"   88 A'   38 A"   89 A'   90 A'   91 A'   92 A'                 
130.578 130.585 130.611 154.257 166.0991912.175
 39 A"   93 A'   94 A'   95 A'   96 A'   97 A'                                 

 Occupation and symmetry of molecular orbitals

 Point group: Cs (2 irreducible representations).

                           A'   A"    All 
 ------------------------------------------
 All molecular orbitals:
  - Alpha                  97   39    136 
  - Beta                   97   39    136 
 ------------------------------------------
 Alpha orbitals:
  - Frozen occupied        19   6     25  
  - Active occupied        12   5     17  
  - Active virtual         66   28    94  
  - Frozen virtual         0    0     0   
 ------------------------------------------
 Beta orbitals:
  - Frozen occupied        19   6     25  
  - Active occupied        12   5     17  
  - Active virtual         66   28    94  
  - Frozen virtual         0    0     0   
 ------------------------------------------

 Import integrals:   CPU 0.00 s  wall 0.00 s

 Import integrals:   CPU 50.23 s  wall 14.12 s

 MP2 amplitudes:   CPU 0.19 s  wall 0.16 s

Running a double precision version
           CCSD T amplitudes will be solved using DIIS.

           Start     Size      MaxIter   EConv     TConv     
           3         7         100       1.00e-07  1.00e-05  
 ------------------------------------------------------------------------------
           Energy (a.u.)   Ediff      Tdiff       Comment
 ------------------------------------------------------------------------------
         -7412.09354414                           
     1   -7412.07642231   1.71e-02   7.80e-01     
     2   -7412.10199084   2.56e-02   1.03e-01     
     3   -7412.09984463   2.15e-03   4.93e-02     
     4   -7412.10275701   2.91e-03   2.23e-02     Switched to DIIS steps.
     5   -7412.10386192   1.10e-03   1.36e-02     
     6   -7412.10396778   1.06e-04   3.65e-03     
     7   -7412.10397657   8.79e-06   1.60e-03     
     8   -7412.10398211   5.54e-06   5.01e-04     
     9   -7412.10398566   3.55e-06   3.03e-04     
    10   -7412.10398588   2.21e-07   9.23e-05     
    11   -7412.10398621   3.32e-07   3.61e-05     
    12   -7412.10398632   1.09e-07   2.25e-05     
    13   -7412.10398627   4.71e-08   8.12e-06     
 ------------------------------------------------------------------------------
         -7412.10398627                           CCSD T converged.

End of double precision
 SCF energy                 = -7411.38250117
 MP2 energy                 = -7412.09354414
 CCSD correlation energy     =    -0.72148511
 CCSD total energy           = -7412.10398627

 CCSD  T1^2 = 0.0187  T2^2 = 0.2697  Leading amplitudes:

 Amplitude    Orbitals with energies
 -0.0454       10 (A") A                 ->    12 (A") A                  
              -0.4678                         -0.0017                     
 -0.0454       10 (A") B                 ->    12 (A") B                  
              -0.4678                         -0.0017                     
 -0.0304       29 (A') A                 ->    32 (A') A                  
              -0.4997                          0.0291                     
 -0.0304       29 (A') B                 ->    32 (A') B                  
              -0.4997                          0.0291                     

 Amplitude    Orbitals with energies
 -0.1021       10 (A") A     10 (A") B   ->    12 (A") A     12 (A") B    
              -0.4678       -0.4678           -0.0017       -0.0017       
  0.1021       10 (A") A     10 (A") B   ->    12 (A") B     12 (A") A    
              -0.4678       -0.4678           -0.0017       -0.0017       
  0.1021       10 (A") B     10 (A") A   ->    12 (A") A     12 (A") B    
              -0.4678       -0.4678           -0.0017       -0.0017       
 -0.1021       10 (A") B     10 (A") A   ->    12 (A") B     12 (A") A    
              -0.4678       -0.4678           -0.0017       -0.0017       

 Computing CCSD intemediates for later calculations in double precision
 Finished.

Running a double precision version
           CCSD Lambda amplitudes will be solved using DIIS.
           Start     Size      MaxIter   EConv     LConv     
           3         7         100       1.00e-07  1.00e-05  
 ------------------------------------------------------------------------------
            Enorm      Ldiff       Comment
 ------------------------------------------------------------------------------
     1     6.60e-02   4.44e-02     
     2     2.12e-02   8.33e-03     
     3     1.01e-02   1.55e-03     
     4     5.46e-03   1.68e-03     Switched to DIIS steps.
     5     1.77e-03   1.10e-03     
     6     8.88e-04   2.81e-04     
     7     2.93e-04   9.16e-05     
     8     1.37e-04   7.17e-06     
     9     5.17e-05   6.13e-06     
    10     2.44e-05   2.10e-06     
    11     1.27e-05   1.81e-07     
    12     5.34e-06   1.07e-07     
    13     2.63e-06   2.31e-07     
    14     1.12e-06   4.04e-08     
    15     4.89e-07   1.46e-08     
    16     2.60e-07   3.72e-08     
    17     1.17e-07   2.52e-08     
    18     5.50e-08   6.93e-09     
 ------------------------------------------------------------------------------
                                   CCSD Lambda converged.

 Computing density matrices in double precision...
           Orbital response amplitudes will be solved using DIIS.
           Start     Size      MaxIter   EConv     LConv     
           3         7         100       1.00e-06  1.00e-06  
 ------------------------------------------------------------------------------
            Enorm      Ldiff       Comment
 ------------------------------------------------------------------------------
     1     1.01e-01   2.67e-04     
     2     8.00e-02   1.79e-02     
     3     9.48e-02   2.81e-02     
     4     7.51e-03   3.79e-02     Switched to DIIS steps.
     5     4.09e-03   1.55e-03     
     6     9.76e-04   7.63e-04     
     7     7.67e-04   2.84e-04     
     8     1.94e-04   1.29e-04     
     9     6.80e-05   4.48e-05     
    10     2.66e-05   4.51e-06     
    11     7.75e-06   2.59e-06     
    12     2.21e-06   1.69e-06     
    13     1.12e-06   7.37e-07     
    14     1.58e-07   2.16e-07     
 ------------------------------------------------------------------------------
                                   Orbital response converged.

 Computing density matrices... Done.
 CCSD calculation:   CPU 475.62 s  wall 124.84 s

 Transferring MO TPDM to AO TPDM
 Transferring g2_o1o1o1o1
 Transferring g2_o1o1o1v1
 Transferring g2_o1o1v1v1
 Transferring g2_o1v1o1v1
 Transferring g2_o1v1v1v1
 Transferring g2_v1v1v1v1
 Adding separable TPDM
 Computing TPDM gradient
 --------------------------------------------------------
 2e gradient
  Atom          X               Y               Z
 --------------------------------------------------------
    1        -54.230712       13.941756        0.000000  
    2         21.713090      -34.206998       -0.000000  
    3         20.873196        3.621006        0.000000  
    4         11.644426       16.644236        0.000000  
 --------------------------------------------------------
 --------------------------------------------------------
 Final gradient
  Atom          X               Y               Z
 --------------------------------------------------------
    1        -54.230712       13.941756        0.000000  
    2         21.713090      -34.206998       -0.000000  
    3         20.873196        3.621006        0.000000  
    4         11.644426       16.644236        0.000000  
 --------------------------------------------------------
 Analytic gradient from two-electron contribution:   CPU 272.54 s  wall 95.61 s

 Total ccman2 time:   CPU 802.36 s  wall 236.04 s


 --------------------------------------------------------------
             Orbital Energies (a.u.) and Symmetries
 --------------------------------------------------------------

 Alpha MOs, Restricted
 -- Occupied --                  
******* -180.89 -169.69 -169.69  -80.06  -37.94  -33.13  -33.13
  1 A'    2 A'    3 A'    4 A'    5 A'    6 A'    7 A'    8 A'                 
-26.349 -24.313 -24.312 -24.309 -15.698  -7.602  -7.258  -5.495
  9 A'   10 A'   11 A'   12 A'   13 A'   14 A'   15 A'   16 A'                 
 -5.493  -5.491  -5.481-169.693 -33.126 -24.312 -24.309  -5.493
 17 A'   18 A'   19 A'    1 A"    2 A"    3 A"    4 A"    5 A"                 
 -5.481  -2.414  -2.409  -2.398  -1.653  -1.163  -0.898  -0.795
  6 A"   20 A'   21 A'   22 A'   23 A'   24 A'   25 A'   26 A'                 
 -0.722  -0.638  -0.500  -0.435  -0.395  -2.410  -2.398  -0.717
 27 A'   28 A'   29 A'   30 A'   31 A'    7 A"    8 A"    9 A"                 
 -0.468  -0.393
 10 A"   11 A"                                                                 
 -- Virtual --                   
  0.029   0.060   0.077   0.091   0.151   0.188   0.210   0.263
 32 A'   33 A'   34 A'   35 A'   36 A'   37 A'   38 A'   39 A'                 
  0.281   0.309   0.334   0.363   0.380   0.381   0.477   0.515
 40 A'   41 A'   42 A'   43 A'   44 A'   45 A'   46 A'   47 A'                 
  0.570   0.585   0.678   0.735   0.802   0.910   0.948   1.082
 48 A'   49 A'   50 A'   51 A'   52 A'   53 A'   54 A'   55 A'                 
  1.147   1.273   1.369   1.547   1.583   1.618   1.629   1.855
 56 A'   57 A'   58 A'   59 A'   60 A'   61 A'   62 A'   63 A'                 
  1.912   2.263   2.380   2.602   2.870   4.037   4.192   4.252
 64 A'   65 A'   66 A'   67 A'   68 A'   69 A'   70 A'   71 A'                 
  4.444   4.482   4.545   4.627   4.758   5.343   6.532   6.564
 72 A'   73 A'   74 A'   75 A'   76 A'   77 A'   78 A'   79 A'                 
  6.932   7.137   7.503  14.795  14.882  28.859  29.528  29.553
 80 A'   81 A'   82 A'   83 A'   84 A'   85 A'   86 A'   87 A'                 
 29.869  29.891  29.954  36.631  68.727 130.585 130.611 154.257
 88 A'   89 A'   90 A'   91 A'   92 A'   93 A'   94 A'   95 A'                 
166.0991912.175  -0.002   0.083   0.219   0.314   0.368   0.387
 96 A'   97 A'   12 A"   13 A"   14 A"   15 A"   16 A"   17 A"                 
  0.550   0.574   0.859   0.904   1.038   1.530   1.568   1.761
 18 A"   19 A"   20 A"   21 A"   22 A"   23 A"   24 A"   25 A"                 
  2.240   2.378   4.114   4.189   4.398   4.470   4.486   6.519
 26 A"   27 A"   28 A"   29 A"   30 A"   31 A"   32 A"   33 A"                 
  6.900  14.697  29.517  29.864  29.870 130.578
 34 A"   35 A"   36 A"   37 A"   38 A"   39 A"                                 

 Beta MOs, Restricted
 -- Occupied --                  
******* -180.89 -169.69 -169.69  -80.06  -37.94  -33.13  -33.13
  1 A'    2 A'    3 A'    4 A'    5 A'    6 A'    7 A'    8 A'                 
-26.349 -24.313 -24.312 -24.309 -15.698  -7.602  -7.258  -5.495
  9 A'   10 A'   11 A'   12 A'   13 A'   14 A'   15 A'   16 A'                 
 -5.493  -5.491  -5.481-169.693 -33.126 -24.312 -24.309  -5.493
 17 A'   18 A'   19 A'    1 A"    2 A"    3 A"    4 A"    5 A"                 
 -5.481  -2.414  -2.409  -2.398  -1.653  -1.163  -0.898  -0.795
  6 A"   20 A'   21 A'   22 A'   23 A'   24 A'   25 A'   26 A'                 
 -0.722  -0.638  -0.500  -0.435  -0.395  -2.410  -2.398  -0.717
 27 A'   28 A'   29 A'   30 A'   31 A'    7 A"    8 A"    9 A"                 
 -0.468  -0.393
 10 A"   11 A"                                                                 
 -- Virtual --                   
  0.029   0.060   0.077   0.091   0.151   0.188   0.210   0.263
 32 A'   33 A'   34 A'   35 A'   36 A'   37 A'   38 A'   39 A'                 
  0.281   0.309   0.334   0.363   0.380   0.381   0.477   0.515
 40 A'   41 A'   42 A'   43 A'   44 A'   45 A'   46 A'   47 A'                 
  0.570   0.585   0.678   0.735   0.802   0.910   0.948   1.082
 48 A'   49 A'   50 A'   51 A'   52 A'   53 A'   54 A'   55 A'                 
  1.147   1.273   1.369   1.547   1.583   1.618   1.629   1.855
 56 A'   57 A'   58 A'   59 A'   60 A'   61 A'   62 A'   63 A'                 
  1.912   2.263   2.380   2.602   2.870   4.037   4.192   4.252
 64 A'   65 A'   66 A'   67 A'   68 A'   69 A'   70 A'   71 A'                 
  4.444   4.482   4.545   4.627   4.758   5.343   6.532   6.564
 72 A'   73 A'   74 A'   75 A'   76 A'   77 A'   78 A'   79 A'                 
  6.932   7.137   7.503  14.795  14.882  28.859  29.528  29.553
 80 A'   81 A'   82 A'   83 A'   84 A'   85 A'   86 A'   87 A'                 
 29.869  29.891  29.954  36.631  68.727 130.585 130.611 154.257
 88 A'   89 A'   90 A'   91 A'   92 A'   93 A'   94 A'   95 A'                 
166.0991912.175  -0.002   0.083   0.219   0.314   0.368   0.387
 96 A'   97 A'   12 A"   13 A"   14 A"   15 A"   16 A"   17 A"                 
  0.550   0.574   0.859   0.904   1.038   1.530   1.568   1.761
 18 A"   19 A"   20 A"   21 A"   22 A"   23 A"   24 A"   25 A"                 
  2.240   2.378   4.114   4.189   4.398   4.470   4.486   6.519
 26 A"   27 A"   28 A"   29 A"   30 A"   31 A"   32 A"   33 A"                 
  6.900  14.697  29.517  29.864  29.870 130.578
 34 A"   35 A"   36 A"   37 A"   38 A"   39 A"                                 
 --------------------------------------------------------------

          Ground-State Mulliken Net Atomic Charges

     Atom                 Charge (a.u.)
  ----------------------------------------
      1 I                    -0.158167
      2 P                     0.353333
      3 N                    -0.151149
      4 F                    -0.044017
  ----------------------------------------
  Sum of atomic charges =    -0.000000

 -----------------------------------------------------------------
                    Cartesian Multipole Moments
 -----------------------------------------------------------------
    Charge (ESU x 10^10)
                 0.0000
    Dipole Moment (Debye)
         X       1.0772      Y       1.5713      Z       0.0000
       Tot       1.9051
    Quadrupole Moments (Debye-Ang)
        XX     -56.9745     XY      -3.0672     YY     -51.9881
        XZ      -0.0000     YZ      -0.0000     ZZ     -51.5722
    Octopole Moments (Debye-Ang^2)
       XXX      56.8320    XXY      -4.7311    XYY      11.8651
       YYY     -11.9212    XXZ       0.0000    XYZ       0.0000
       YYZ       0.0000    XZZ       8.8880    YZZ      -3.7345
       ZZZ       0.0000
    Hexadecapole Moments (Debye-Ang^3)
      XXXX    -710.9548   XXXY      11.7747   XXYY    -146.3125
      XYYY      16.8262   YYYY    -215.4933   XXXZ      -0.0000
      XXYZ      -0.0000   XYYZ      -0.0000   YYYZ      -0.0000
      XXZZ    -120.7394   XYZZ       6.0876   YYZZ     -46.2978
      XZZZ       0.0000   YZZZ      -0.0000   ZZZZ     -67.8418
 -----------------------------------------------------------------
 DrvMan completing analytic gradient of the correlated energy
 Correlated dipole moment
            1
    1   0.4237909
    2   0.6182036
    3   0.0000000
 Energy read as -7412.103986275
 Full Analytical Gradient: (in a.u., or Hartree/Bohr)
             1             2             3             4
    1   -0.00010817   -0.00188293    0.00133151    0.00065959
    2    0.00006323   -0.00238068    0.00326713   -0.00094968
    3   -0.00000000    0.00000000   -0.00000000    0.00000000
 Gradient time:  CPU 0.77 s  wall 0.81 s
 Geometry Optimization Parameters
   NAtoms,    NIC,     NZ,  NCons,   NDum,   NFix, NCnnct, MaxDiis
        4      14       4       0       0       0       0       0

 Cartesian Hessian Update
 Hessian Updated using BFGS Update


** GEOMETRY OPTIMIZATION IN DELOCALIZED INTERNAL COORDINATES **
   Searching for a Minimum

   Optimization Cycle:   2

                       Coordinates (Angstroms)
     ATOM                X               Y               Z
      1  I         0.9761221737   -0.1120068984    0.0000000000
      2  P        -1.1839216970    1.1056251711    0.0000000000
      3  N        -2.3627812836    0.0404786015    0.0000000000
      4  F        -2.0658640749   -1.3061757292    0.0000000000
   Point Group: cs    Number of degrees of freedom:     5


   Energy is  -7412.103986275

 Hessian Updated using BFGS Update

  5 Hessian modes will be used to form the next step
  Hessian Eigenvalues:
     0.096247    0.242097    0.272080    0.425063    0.599202

 Minimum Search - Taking Simple RFO Step
 Searching for Lamda that Minimizes Along All modes
 Value Taken    Lamda =  -0.00002257
 Step Taken.  Stepsize is  0.006827

                             Maximum     Tolerance    Cnvgd?
         Gradient           0.002650      0.000300      NO
         Displacement       0.005079      0.001200      NO
         Energy change     -0.000170      0.000001      NO


 New Cartesian Coordinates Obtained by Inverse Iteration

 Displacement from previous Coordinates is:  0.007657
 ----------------------------------------------------------------
             Standard Nuclear Orientation (Angstroms)
    I     Atom           X                Y                Z
 ----------------------------------------------------------------
    1      I       0.9775768730    -0.1110467975     0.0000000000
    2      P      -1.1827794014     1.1069555461     0.0000000000
    3      N      -2.3627088745     0.0388090131     0.0000000000
    4      F      -2.0685334787    -1.3067966167     0.0000000000
 ----------------------------------------------------------------
 Molecular Point Group                 Cs    NOp =  2
 Largest Abelian Subgroup              Cs    NOp =  2
 Nuclear Repulsion Energy =   392.3823055060 hartrees
 There are       42 alpha and       42 beta electrons
 Applying Cartesian multipole field
    Component          Value
    ---------          -----
     (2,0,0)        1.00000E-11
     (0,2,0)        2.00000E-11
     (0,0,2)       -3.00000E-11
 Nucleus-field energy     =     0.0000000078 hartrees
 Requested basis set is 6-311++G(d,p)
 There are 49 shells and 136 basis functions
 A cutoff of  1.0D-14 yielded   1045 shell pairs
 There are      8484 function pairs (      9531 Cartesian)
 Smallest overlap matrix eigenvalue = 2.29E-03
 Guess MOs from SCF MO coefficient file

 -----------------------------------------------------------------------
  General SCF calculation program by
  Eric Jon Sundstrom, Paul Horn, Yuezhi Mao, Dmitri Zuev, Alec White,
  David Stuck, Shaama M.S., Shane Yost, Joonho Lee, David Small,
  Daniel Levine, Susi Lehtola, Hugh Burton, Evgeny Epifanovsky
 -----------------------------------------------------------------------
 Hartree-Fock
 using 4 threads for integral computing
 -------------------------------------------------------
 OpenMP Integral computing Module                
 Release: version 2.0, May 2017, Q-Chem Inc. Pleasanton 
 -------------------------------------------------------
 A restricted SCF calculation will be
 performed using DIIS
 SCF converges when DIIS error is below 1.0e-08
 ---------------------------------------
  Cycle       Energy         DIIS error
 ---------------------------------------
    1   -7411.3823768765      5.11e-05  
    2   -7411.3823835075      1.92e-05  
    3   -7411.3823842893      1.17e-05  
    4   -7411.3823846687      3.15e-06  
    5   -7411.3823847192      9.67e-07  
    6   -7411.3823847273      4.01e-07  
    7   -7411.3823847286      1.76e-07  
    8   -7411.3823847290      1.04e-07  
    9   -7411.3823847290      3.47e-08  
   10   -7411.3823847291      9.49e-09  Convergence criterion met
 ---------------------------------------
 SCF time:   CPU 6.46s  wall 2.00s 
 SCF   energy in the final basis set =    -7411.3823847291
 Total energy in the final basis set =    -7411.3823847291


 ------------------------------------------------------------------------------

   CCMAN2: suite of methods based on coupled cluster
           and equation of motion theories.

   Components:
   * libvmm-1.3-trunk
     by Evgeny Epifanovsky, Ilya Kaliman.
   * libtensor-2.5-trunk
     by Evgeny Epifanovsky, Michael Wormit, Dmitry Zuev, Sam Manzer, 
        Ilya Kaliman.
   * libcc-2.5-trunk
     by Evgeny Epifanovsky, Arik Landau, Tomasz Kus, Kirill Khistyaev, 
        Dmitry Zuev, Prashant Manohar, Xintian Feng, Anna Krylov, 
        Matthew Goldey, Alec White, Thomas Jagau, Kaushik Nanda, 
        Anastasia Gunina, Alexander Kunitsa, Joonho Lee.

   CCMAN original authors:
   Anna I. Krylov, C. David Sherrill, Steven R. Gwaltney,
   Edward F. C. Byrd (2000)
   Sergey V. Levchenko, Lyudmila V. Slipchenko, Tao Wang,
   Ana-Maria C. Cristian (2003)
   Piotr A. Pieniazek, C. Melania Oana, Evgeny Epifanovsky (2007)
   Prashant Manohar (2009)

 ------------------------------------------------------------------------------


 Allocating and initializing 30808MB of RAM...
 Calculation will run on 4 cores.


 Alpha MOs, Restricted
 -- Occupied --                  
******* -180.89 -169.69 -169.69 -169.69  -80.06  -37.94  -33.13
  1 A'    2 A'    3 A'    1 A"    4 A'    5 A'    6 A'    7 A'                 
-33.126 -33.125 -26.350 -24.313 -24.312 -24.312 -24.309 -24.309
  2 A"    8 A'    9 A'   10 A'    3 A"   11 A'    4 A"   12 A'                 
-15.699  -7.603  -7.258  -5.495  -5.493  -5.493  -5.491  -5.481
 13 A'   14 A'   15 A'   16 A'    5 A"   17 A'   18 A'    6 A"                 
 -5.480  -2.414  -2.410  -2.409  -2.398  -2.398  -1.654  -1.162
 19 A'   20 A'    7 A"   21 A'    8 A"   22 A'   23 A'   24 A'                 
 -0.898  -0.795  -0.722  -0.717  -0.639  -0.499  -0.467  -0.435
 25 A'   26 A'   27 A'    9 A"   28 A'   29 A'   10 A"   30 A'                 
 -0.395  -0.393
 31 A'   11 A"                                                                 
 -- Virtual --                   
 -0.002   0.029   0.060   0.077   0.083   0.091   0.151   0.188
 12 A"   32 A'   33 A'   34 A'   13 A"   35 A'   36 A'   37 A'                 
  0.210   0.219   0.263   0.281   0.309   0.314   0.334   0.363
 38 A'   14 A"   39 A'   40 A'   41 A'   15 A"   42 A'   43 A'                 
  0.368   0.380   0.380   0.387   0.477   0.515   0.550   0.570
 16 A"   44 A'   45 A'   17 A"   46 A'   47 A'   18 A"   48 A'                 
  0.574   0.585   0.678   0.734   0.802   0.859   0.904   0.909
 19 A"   49 A'   50 A'   51 A'   52 A'   20 A"   21 A"   53 A'                 
  0.949   1.039   1.083   1.147   1.270   1.369   1.530   1.547
 54 A'   22 A"   55 A'   56 A'   57 A'   58 A'   23 A"   59 A'                 
  1.568   1.583   1.618   1.628   1.760   1.856   1.912   2.239
 24 A"   60 A'   61 A'   62 A'   25 A"   63 A'   64 A'   26 A"                 
  2.263   2.376   2.379   2.603   2.867   4.038   4.113   4.189
 65 A'   27 A"   66 A'   67 A'   68 A'   69 A'   28 A"   29 A"                 
  4.191   4.250   4.400   4.444   4.470   4.482   4.486   4.545
 70 A'   71 A'   30 A"   72 A'   31 A"   73 A'   32 A"   74 A'                 
  4.627   4.758   5.345   6.519   6.532   6.564   6.900   6.931
 75 A'   76 A'   77 A'   33 A"   78 A'   79 A'   34 A"   80 A'                 
  7.140   7.501  14.696  14.795  14.879  28.859  29.517  29.528
 81 A'   82 A'   35 A"   83 A'   84 A'   85 A'   36 A"   86 A'                 
 29.553  29.864  29.869  29.870  29.891  29.954  36.630  68.727
 87 A'   37 A"   88 A'   38 A"   89 A'   90 A'   91 A'   92 A'                 
130.578 130.585 130.611 154.257 166.0971912.175
 39 A"   93 A'   94 A'   95 A'   96 A'   97 A'                                 

 Beta MOs, Restricted
 -- Occupied --                  
******* -180.89 -169.69 -169.69 -169.69  -80.06  -37.94  -33.13
  1 A'    2 A'    3 A'    1 A"    4 A'    5 A'    6 A'    7 A'                 
-33.126 -33.125 -26.350 -24.313 -24.312 -24.312 -24.309 -24.309
  2 A"    8 A'    9 A'   10 A'    3 A"   11 A'    4 A"   12 A'                 
-15.699  -7.603  -7.258  -5.495  -5.493  -5.493  -5.491  -5.481
 13 A'   14 A'   15 A'   16 A'    5 A"   17 A'   18 A'    6 A"                 
 -5.480  -2.414  -2.410  -2.409  -2.398  -2.398  -1.654  -1.162
 19 A'   20 A'    7 A"   21 A'    8 A"   22 A'   23 A'   24 A'                 
 -0.898  -0.795  -0.722  -0.717  -0.639  -0.499  -0.467  -0.435
 25 A'   26 A'   27 A'    9 A"   28 A'   29 A'   10 A"   30 A'                 
 -0.395  -0.393
 31 A'   11 A"                                                                 
 -- Virtual --                   
 -0.002   0.029   0.060   0.077   0.083   0.091   0.151   0.188
 12 A"   32 A'   33 A'   34 A'   13 A"   35 A'   36 A'   37 A'                 
  0.210   0.219   0.263   0.281   0.309   0.314   0.334   0.363
 38 A'   14 A"   39 A'   40 A'   41 A'   15 A"   42 A'   43 A'                 
  0.368   0.380   0.380   0.387   0.477   0.515   0.550   0.570
 16 A"   44 A'   45 A'   17 A"   46 A'   47 A'   18 A"   48 A'                 
  0.574   0.585   0.678   0.734   0.802   0.859   0.904   0.909
 19 A"   49 A'   50 A'   51 A'   52 A'   20 A"   21 A"   53 A'                 
  0.949   1.039   1.083   1.147   1.270   1.369   1.530   1.547
 54 A'   22 A"   55 A'   56 A'   57 A'   58 A'   23 A"   59 A'                 
  1.568   1.583   1.618   1.628   1.760   1.856   1.912   2.239
 24 A"   60 A'   61 A'   62 A'   25 A"   63 A'   64 A'   26 A"                 
  2.263   2.376   2.379   2.603   2.867   4.038   4.113   4.189
 65 A'   27 A"   66 A'   67 A'   68 A'   69 A'   28 A"   29 A"                 
  4.191   4.250   4.400   4.444   4.470   4.482   4.486   4.545
 70 A'   71 A'   30 A"   72 A'   31 A"   73 A'   32 A"   74 A'                 
  4.627   4.758   5.345   6.519   6.532   6.564   6.900   6.931
 75 A'   76 A'   77 A'   33 A"   78 A'   79 A'   34 A"   80 A'                 
  7.140   7.501  14.696  14.795  14.879  28.859  29.517  29.528
 81 A'   82 A'   35 A"   83 A'   84 A'   85 A'   36 A"   86 A'                 
 29.553  29.864  29.869  29.870  29.891  29.954  36.630  68.727
 87 A'   37 A"   88 A'   38 A"   89 A'   90 A'   91 A'   92 A'                 
130.578 130.585 130.611 154.257 166.0971912.175
 39 A"   93 A'   94 A'   95 A'   96 A'   97 A'                                 

 Occupation and symmetry of molecular orbitals

 Point group: Cs (2 irreducible representations).

                           A'   A"    All 
 ------------------------------------------
 All molecular orbitals:
  - Alpha                  97   39    136 
  - Beta                   97   39    136 
 ------------------------------------------
 Alpha orbitals:
  - Frozen occupied        19   6     25  
  - Active occupied        12   5     17  
  - Active virtual         66   28    94  
  - Frozen virtual         0    0     0   
 ------------------------------------------
 Beta orbitals:
  - Frozen occupied        19   6     25  
  - Active occupied        12   5     17  
  - Active virtual         66   28    94  
  - Frozen virtual         0    0     0   
 ------------------------------------------

 Import integrals:   CPU 0.00 s  wall 0.00 s

 Import integrals:   CPU 49.09 s  wall 13.35 s

 MP2 amplitudes:   CPU 0.14 s  wall 0.12 s

Running a double precision version
           CCSD T amplitudes will be solved using DIIS.

           Start     Size      MaxIter   EConv     TConv     
           3         7         100       1.00e-07  1.00e-05  
 ------------------------------------------------------------------------------
           Energy (a.u.)   Ediff      Tdiff       Comment
 ------------------------------------------------------------------------------
         -7412.09360806                           
     1   -7412.07639556   1.72e-02   7.81e-01     
     2   -7412.10201474   2.56e-02   1.03e-01     
     3   -7412.09984709   2.17e-03   4.94e-02     
     4   -7412.10276854   2.92e-03   2.24e-02     Switched to DIIS steps.
     5   -7412.10387585   1.11e-03   1.36e-02     
     6   -7412.10398210   1.06e-04   3.67e-03     
     7   -7412.10399065   8.54e-06   1.60e-03     
     8   -7412.10399613   5.49e-06   5.01e-04     
     9   -7412.10399968   3.55e-06   3.02e-04     
    10   -7412.10399990   2.14e-07   9.26e-05     
    11   -7412.10400023   3.37e-07   3.62e-05     
    12   -7412.10400034   1.08e-07   2.25e-05     
    13   -7412.10400030   4.44e-08   8.12e-06     
 ------------------------------------------------------------------------------
         -7412.10400030                           CCSD T converged.

End of double precision
 SCF energy                 = -7411.38238473
 MP2 energy                 = -7412.09360806
 CCSD correlation energy     =    -0.72161557
 CCSD total energy           = -7412.10400030

 CCSD  T1^2 = 0.0187  T2^2 = 0.2700  Leading amplitudes:

 Amplitude    Orbitals with energies
 -0.0452       10 (A") A                 ->    12 (A") A                  
              -0.4671                         -0.0020                     
 -0.0452       10 (A") B                 ->    12 (A") B                  
              -0.4671                         -0.0020                     
 -0.0304       29 (A') A                 ->    32 (A') A                  
              -0.4993                          0.0291                     
 -0.0304       29 (A') B                 ->    32 (A') B                  
              -0.4993                          0.0291                     

 Amplitude    Orbitals with energies
 -0.1023       10 (A") A     10 (A") B   ->    12 (A") A     12 (A") B    
              -0.4671       -0.4671           -0.0020       -0.0020       
  0.1023       10 (A") A     10 (A") B   ->    12 (A") B     12 (A") A    
              -0.4671       -0.4671           -0.0020       -0.0020       
  0.1023       10 (A") B     10 (A") A   ->    12 (A") A     12 (A") B    
              -0.4671       -0.4671           -0.0020       -0.0020       
 -0.1023       10 (A") B     10 (A") A   ->    12 (A") B     12 (A") A    
              -0.4671       -0.4671           -0.0020       -0.0020       

 Computing CCSD intemediates for later calculations in double precision
 Finished.

Running a double precision version
           CCSD Lambda amplitudes will be solved using DIIS.
           Start     Size      MaxIter   EConv     LConv     
           3         7         100       1.00e-07  1.00e-05  
 ------------------------------------------------------------------------------
            Enorm      Ldiff       Comment
 ------------------------------------------------------------------------------
     1     6.62e-02   4.46e-02     
     2     2.12e-02   8.33e-03     
     3     1.02e-02   1.56e-03     
     4     5.47e-03   1.69e-03     Switched to DIIS steps.
     5     1.77e-03   1.10e-03     
     6     8.89e-04   2.82e-04     
     7     2.93e-04   9.18e-05     
     8     1.37e-04   7.08e-06     
     9     5.18e-05   6.20e-06     
    10     2.44e-05   2.14e-06     
    11     1.27e-05   1.96e-07     
    12     5.34e-06   9.94e-08     
    13     2.63e-06   2.29e-07     
    14     1.12e-06   4.00e-08     
    15     4.88e-07   1.37e-08     
    16     2.59e-07   3.70e-08     
    17     1.17e-07   2.50e-08     
    18     5.48e-08   6.92e-09     
 ------------------------------------------------------------------------------
                                   CCSD Lambda converged.

 Computing density matrices in double precision...
           Orbital response amplitudes will be solved using DIIS.
           Start     Size      MaxIter   EConv     LConv     
           3         7         100       1.00e-06  1.00e-06  
 ------------------------------------------------------------------------------
            Enorm      Ldiff       Comment
 ------------------------------------------------------------------------------
     1     1.01e-01   3.63e-04     
     2     8.02e-02   1.79e-02     
     3     9.52e-02   2.82e-02     
     4     7.59e-03   3.80e-02     Switched to DIIS steps.
     5     4.18e-03   1.60e-03     
     6     9.89e-04   7.74e-04     
     7     7.75e-04   2.79e-04     
     8     1.97e-04   1.30e-04     
     9     6.88e-05   4.57e-05     
    10     2.70e-05   4.48e-06     
    11     7.89e-06   2.64e-06     
    12     2.24e-06   1.71e-06     
    13     1.15e-06   7.61e-07     
    14     1.64e-07   2.26e-07     
 ------------------------------------------------------------------------------
                                   Orbital response converged.

 Computing density matrices... Done.
 CCSD calculation:   CPU 475.68 s  wall 124.77 s

 Transferring MO TPDM to AO TPDM
 Transferring g2_o1o1o1o1
 Transferring g2_o1o1o1v1
 Transferring g2_o1o1v1v1
 Transferring g2_o1v1o1v1
 Transferring g2_o1v1v1v1
 Transferring g2_v1v1v1v1
 Adding separable TPDM
 Computing TPDM gradient
 --------------------------------------------------------
 2e gradient
  Atom          X               Y               Z
 --------------------------------------------------------
    1        -54.179627       13.941701        0.000000  
    2         21.730417      -34.187844       -0.000000  
    3         20.823608        3.602708        0.000000  
    4         11.625602       16.643436       -0.000000  
 --------------------------------------------------------
 --------------------------------------------------------
 Final gradient
  Atom          X               Y               Z
 --------------------------------------------------------
    1        -54.179627       13.941701        0.000000  
    2         21.730417      -34.187844       -0.000000  
    3         20.823608        3.602708        0.000000  
    4         11.625602       16.643436       -0.000000  
 --------------------------------------------------------
 Analytic gradient from two-electron contribution:   CPU 272.19 s  wall 92.47 s

 Total ccman2 time:   CPU 800.84 s  wall 232.06 s


 --------------------------------------------------------------
             Orbital Energies (a.u.) and Symmetries
 --------------------------------------------------------------

 Alpha MOs, Restricted
 -- Occupied --                  
******* -180.89 -169.69 -169.69  -80.06  -37.94  -33.13  -33.13
  1 A'    2 A'    3 A'    4 A'    5 A'    6 A'    7 A'    8 A'                 
-26.350 -24.313 -24.312 -24.309 -15.699  -7.603  -7.258  -5.495
  9 A'   10 A'   11 A'   12 A'   13 A'   14 A'   15 A'   16 A'                 
 -5.493  -5.491  -5.480-169.693 -33.126 -24.312 -24.309  -5.493
 17 A'   18 A'   19 A'    1 A"    2 A"    3 A"    4 A"    5 A"                 
 -5.481  -2.414  -2.409  -2.398  -1.654  -1.162  -0.898  -0.795
  6 A"   20 A'   21 A'   22 A'   23 A'   24 A'   25 A'   26 A'                 
 -0.722  -0.639  -0.499  -0.435  -0.395  -2.410  -2.398  -0.717
 27 A'   28 A'   29 A'   30 A'   31 A'    7 A"    8 A"    9 A"                 
 -0.467  -0.393
 10 A"   11 A"                                                                 
 -- Virtual --                   
  0.029   0.060   0.077   0.091   0.151   0.188   0.210   0.263
 32 A'   33 A'   34 A'   35 A'   36 A'   37 A'   38 A'   39 A'                 
  0.281   0.309   0.334   0.363   0.380   0.380   0.477   0.515
 40 A'   41 A'   42 A'   43 A'   44 A'   45 A'   46 A'   47 A'                 
  0.570   0.585   0.678   0.734   0.802   0.909   0.949   1.083
 48 A'   49 A'   50 A'   51 A'   52 A'   53 A'   54 A'   55 A'                 
  1.147   1.270   1.369   1.547   1.583   1.618   1.628   1.856
 56 A'   57 A'   58 A'   59 A'   60 A'   61 A'   62 A'   63 A'                 
  1.912   2.263   2.379   2.603   2.867   4.038   4.191   4.250
 64 A'   65 A'   66 A'   67 A'   68 A'   69 A'   70 A'   71 A'                 
  4.444   4.482   4.545   4.627   4.758   5.345   6.532   6.564
 72 A'   73 A'   74 A'   75 A'   76 A'   77 A'   78 A'   79 A'                 
  6.931   7.140   7.501  14.795  14.879  28.859  29.528  29.553
 80 A'   81 A'   82 A'   83 A'   84 A'   85 A'   86 A'   87 A'                 
 29.869  29.891  29.954  36.630  68.727 130.585 130.611 154.257
 88 A'   89 A'   90 A'   91 A'   92 A'   93 A'   94 A'   95 A'                 
166.0971912.175  -0.002   0.083   0.219   0.314   0.368   0.387
 96 A'   97 A'   12 A"   13 A"   14 A"   15 A"   16 A"   17 A"                 
  0.550   0.574   0.859   0.904   1.039   1.530   1.568   1.760
 18 A"   19 A"   20 A"   21 A"   22 A"   23 A"   24 A"   25 A"                 
  2.239   2.376   4.113   4.189   4.400   4.470   4.486   6.519
 26 A"   27 A"   28 A"   29 A"   30 A"   31 A"   32 A"   33 A"                 
  6.900  14.696  29.517  29.864  29.870 130.578
 34 A"   35 A"   36 A"   37 A"   38 A"   39 A"                                 

 Beta MOs, Restricted
 -- Occupied --                  
******* -180.89 -169.69 -169.69  -80.06  -37.94  -33.13  -33.13
  1 A'    2 A'    3 A'    4 A'    5 A'    6 A'    7 A'    8 A'                 
-26.350 -24.313 -24.312 -24.309 -15.699  -7.603  -7.258  -5.495
  9 A'   10 A'   11 A'   12 A'   13 A'   14 A'   15 A'   16 A'                 
 -5.493  -5.491  -5.480-169.693 -33.126 -24.312 -24.309  -5.493
 17 A'   18 A'   19 A'    1 A"    2 A"    3 A"    4 A"    5 A"                 
 -5.481  -2.414  -2.409  -2.398  -1.654  -1.162  -0.898  -0.795
  6 A"   20 A'   21 A'   22 A'   23 A'   24 A'   25 A'   26 A'                 
 -0.722  -0.639  -0.499  -0.435  -0.395  -2.410  -2.398  -0.717
 27 A'   28 A'   29 A'   30 A'   31 A'    7 A"    8 A"    9 A"                 
 -0.467  -0.393
 10 A"   11 A"                                                                 
 -- Virtual --                   
  0.029   0.060   0.077   0.091   0.151   0.188   0.210   0.263
 32 A'   33 A'   34 A'   35 A'   36 A'   37 A'   38 A'   39 A'                 
  0.281   0.309   0.334   0.363   0.380   0.380   0.477   0.515
 40 A'   41 A'   42 A'   43 A'   44 A'   45 A'   46 A'   47 A'                 
  0.570   0.585   0.678   0.734   0.802   0.909   0.949   1.083
 48 A'   49 A'   50 A'   51 A'   52 A'   53 A'   54 A'   55 A'                 
  1.147   1.270   1.369   1.547   1.583   1.618   1.628   1.856
 56 A'   57 A'   58 A'   59 A'   60 A'   61 A'   62 A'   63 A'                 
  1.912   2.263   2.379   2.603   2.867   4.038   4.191   4.250
 64 A'   65 A'   66 A'   67 A'   68 A'   69 A'   70 A'   71 A'                 
  4.444   4.482   4.545   4.627   4.758   5.345   6.532   6.564
 72 A'   73 A'   74 A'   75 A'   76 A'   77 A'   78 A'   79 A'                 
  6.931   7.140   7.501  14.795  14.879  28.859  29.528  29.553
 80 A'   81 A'   82 A'   83 A'   84 A'   85 A'   86 A'   87 A'                 
 29.869  29.891  29.954  36.630  68.727 130.585 130.611 154.257
 88 A'   89 A'   90 A'   91 A'   92 A'   93 A'   94 A'   95 A'                 
166.0971912.175  -0.002   0.083   0.219   0.314   0.368   0.387
 96 A'   97 A'   12 A"   13 A"   14 A"   15 A"   16 A"   17 A"                 
  0.550   0.574   0.859   0.904   1.039   1.530   1.568   1.760
 18 A"   19 A"   20 A"   21 A"   22 A"   23 A"   24 A"   25 A"                 
  2.239   2.376   4.113   4.189   4.400   4.470   4.486   6.519
 26 A"   27 A"   28 A"   29 A"   30 A"   31 A"   32 A"   33 A"                 
  6.900  14.696  29.517  29.864  29.870 130.578
 34 A"   35 A"   36 A"   37 A"   38 A"   39 A"                                 
 --------------------------------------------------------------

          Ground-State Mulliken Net Atomic Charges

     Atom                 Charge (a.u.)
  ----------------------------------------
      1 I                    -0.158390
      2 P                     0.352898
      3 N                    -0.151521
      4 F                    -0.042987
  ----------------------------------------
  Sum of atomic charges =    -0.000000

 -----------------------------------------------------------------
                    Cartesian Multipole Moments
 -----------------------------------------------------------------
    Charge (ESU x 10^10)
                 0.0000
    Dipole Moment (Debye)
         X       1.0745      Y       1.5684      Z       0.0000
       Tot       1.9012
    Quadrupole Moments (Debye-Ang)
        XX     -56.9816     XY      -3.0547     YY     -51.9772
        XZ       0.0000     YZ       0.0000     ZZ     -51.5836
    Octopole Moments (Debye-Ang^2)
       XXX      56.7189    XXY      -4.7988    XYY      11.8089
       YYY     -12.0100    XXZ       0.0000    XYZ       0.0000
       YYZ       0.0000    XZZ       8.8541    YZZ      -3.7782
       ZZZ       0.0000
    Hexadecapole Moments (Debye-Ang^3)
      XXXX    -711.6576   XXXY      11.6643   XXYY    -146.4371
      XYYY      16.6615   YYYY    -215.6634   XXXZ       0.0000
      XXYZ      -0.0000   XYYZ      -0.0000   YYYZ       0.0000
      XXZZ    -120.8726   XYZZ       6.0463   YYZZ     -46.3429
      XZZZ       0.0000   YZZZ       0.0000   ZZZZ     -67.8820
 -----------------------------------------------------------------
 DrvMan completing analytic gradient of the correlated energy
 Correlated dipole moment
            1
    1   0.4227541
    2   0.6170738
    3   0.0000000
 Energy read as -7412.104000298
 Full Analytical Gradient: (in a.u., or Hartree/Bohr)
             1             2             3             4
    1   -0.00000355   -0.00044216    0.00027218    0.00017353
    2    0.00000523   -0.00050300    0.00093694   -0.00043917
    3   -0.00000000   -0.00000000    0.00000000   -0.00000000
 Gradient time:  CPU 0.76 s  wall 0.80 s
 Geometry Optimization Parameters
   NAtoms,    NIC,     NZ,  NCons,   NDum,   NFix, NCnnct, MaxDiis
        4      14       4       0       0       0       0       0

 Cartesian Hessian Update
 Hessian Updated using BFGS Update


** GEOMETRY OPTIMIZATION IN DELOCALIZED INTERNAL COORDINATES **
   Searching for a Minimum

   Optimization Cycle:   3

                       Coordinates (Angstroms)
     ATOM                X               Y               Z
      1  I         0.9775768730   -0.1110467975    0.0000000000
      2  P        -1.1827794014    1.1069555461    0.0000000000
      3  N        -2.3627088745    0.0388090131    0.0000000000
      4  F        -2.0685334787   -1.3067966167    0.0000000000
   Point Group: cs    Number of degrees of freedom:     5


   Energy is  -7412.104000298

 Hessian Updated using BFGS Update

  5 Hessian modes will be used to form the next step
  Hessian Eigenvalues:
     0.096364    0.235261    0.273706    0.344674    0.571074

 Minimum Search - Taking Simple RFO Step
 Searching for Lamda that Minimizes Along All modes
 Value Taken    Lamda =  -0.00000200
 Step Taken.  Stepsize is  0.002454

                             Maximum     Tolerance    Cnvgd?
         Gradient           0.000727      0.000300      NO
         Displacement       0.002156      0.001200      NO
         Energy change     -0.000014      0.000001      NO


 New Cartesian Coordinates Obtained by Inverse Iteration

 Displacement from previous Coordinates is:  0.001827
 ----------------------------------------------------------------
             Standard Nuclear Orientation (Angstroms)
    I     Atom           X                Y                Z
 ----------------------------------------------------------------
    1      I       0.9777590713    -0.1108937900     0.0000000000
    2      P      -1.1824684758     1.1072965702     0.0000000000
    3      N      -2.3627177765     0.0381691187     0.0000000000
    4      F      -2.0690177007    -1.3066507539     0.0000000000
 ----------------------------------------------------------------
 Molecular Point Group                 Cs    NOp =  2
 Largest Abelian Subgroup              Cs    NOp =  2
 Nuclear Repulsion Energy =   392.3569582044 hartrees
 There are       42 alpha and       42 beta electrons
 Applying Cartesian multipole field
    Component          Value
    ---------          -----
     (2,0,0)        1.00000E-11
     (0,2,0)        2.00000E-11
     (0,0,2)       -3.00000E-11
 Nucleus-field energy     =     0.0000000078 hartrees
 Requested basis set is 6-311++G(d,p)
 There are 49 shells and 136 basis functions
 A cutoff of  1.0D-14 yielded   1045 shell pairs
 There are      8484 function pairs (      9531 Cartesian)
 Smallest overlap matrix eigenvalue = 2.28E-03
 Guess MOs from SCF MO coefficient file

 -----------------------------------------------------------------------
  General SCF calculation program by
  Eric Jon Sundstrom, Paul Horn, Yuezhi Mao, Dmitri Zuev, Alec White,
  David Stuck, Shaama M.S., Shane Yost, Joonho Lee, David Small,
  Daniel Levine, Susi Lehtola, Hugh Burton, Evgeny Epifanovsky
 -----------------------------------------------------------------------
 Hartree-Fock
 using 4 threads for integral computing
 -------------------------------------------------------
 OpenMP Integral computing Module                
 Release: version 2.0, May 2017, Q-Chem Inc. Pleasanton 
 -------------------------------------------------------
 A restricted SCF calculation will be
 performed using DIIS
 SCF converges when DIIS error is below 1.0e-08
 ---------------------------------------
  Cycle       Energy         DIIS error
 ---------------------------------------
    1   -7411.3823662457      1.91e-05  
    2   -7411.3823671259      6.26e-06  
    3   -7411.3823672046      3.98e-06  
    4   -7411.3823672434      9.98e-07  
    5   -7411.3823672480      3.29e-07  
    6   -7411.3823672490      1.72e-07  
    7   -7411.3823672492      7.03e-08  
    8   -7411.3823672493      3.30e-08  
    9   -7411.3823672492      9.90e-09  Convergence criterion met
 ---------------------------------------
 SCF time:   CPU 5.81s  wall 1.00s 
 SCF   energy in the final basis set =    -7411.3823672492
 Total energy in the final basis set =    -7411.3823672492


 ------------------------------------------------------------------------------

   CCMAN2: suite of methods based on coupled cluster
           and equation of motion theories.

   Components:
   * libvmm-1.3-trunk
     by Evgeny Epifanovsky, Ilya Kaliman.
   * libtensor-2.5-trunk
     by Evgeny Epifanovsky, Michael Wormit, Dmitry Zuev, Sam Manzer, 
        Ilya Kaliman.
   * libcc-2.5-trunk
     by Evgeny Epifanovsky, Arik Landau, Tomasz Kus, Kirill Khistyaev, 
        Dmitry Zuev, Prashant Manohar, Xintian Feng, Anna Krylov, 
        Matthew Goldey, Alec White, Thomas Jagau, Kaushik Nanda, 
        Anastasia Gunina, Alexander Kunitsa, Joonho Lee.

   CCMAN original authors:
   Anna I. Krylov, C. David Sherrill, Steven R. Gwaltney,
   Edward F. C. Byrd (2000)
   Sergey V. Levchenko, Lyudmila V. Slipchenko, Tao Wang,
   Ana-Maria C. Cristian (2003)
   Piotr A. Pieniazek, C. Melania Oana, Evgeny Epifanovsky (2007)
   Prashant Manohar (2009)

 ------------------------------------------------------------------------------


 Allocating and initializing 30808MB of RAM...
 Calculation will run on 4 cores.


 Alpha MOs, Restricted
 -- Occupied --                  
******* -180.89 -169.69 -169.69 -169.69  -80.06  -37.94  -33.13
  1 A'    2 A'    3 A'    1 A"    4 A'    5 A'    6 A'    7 A'                 
-33.126 -33.125 -26.350 -24.313 -24.312 -24.312 -24.309 -24.309
  2 A"    8 A'    9 A'   10 A'    3 A"   11 A'    4 A"   12 A'                 
-15.699  -7.603  -7.258  -5.495  -5.493  -5.493  -5.491  -5.481
 13 A'   14 A'   15 A'   16 A'    5 A"   17 A'   18 A'    6 A"                 
 -5.480  -2.414  -2.410  -2.409  -2.398  -2.398  -1.654  -1.162
 19 A'   20 A'    7 A"   21 A'    8 A"   22 A'   23 A'   24 A'                 
 -0.898  -0.795  -0.722  -0.718  -0.639  -0.499  -0.467  -0.435
 25 A'   26 A'   27 A'    9 A"   28 A'   29 A'   10 A"   30 A'                 
 -0.395  -0.393
 31 A'   11 A"                                                                 
 -- Virtual --                   
 -0.002   0.029   0.060   0.077   0.083   0.091   0.151   0.188
 12 A"   32 A'   33 A'   34 A'   13 A"   35 A'   36 A'   37 A'                 
  0.210   0.218   0.263   0.281   0.310   0.314   0.334   0.363
 38 A'   14 A"   39 A'   40 A'   41 A'   15 A"   42 A'   43 A'                 
  0.368   0.380   0.380   0.387   0.477   0.515   0.550   0.570
 16 A"   44 A'   45 A'   17 A"   46 A'   47 A'   18 A"   48 A'                 
  0.574   0.585   0.678   0.734   0.802   0.858   0.904   0.909
 19 A"   49 A'   50 A'   51 A'   52 A'   20 A"   21 A"   53 A'                 
  0.949   1.039   1.083   1.147   1.269   1.369   1.530   1.547
 54 A'   22 A"   55 A'   56 A'   57 A'   58 A'   23 A"   59 A'                 
  1.568   1.583   1.617   1.628   1.760   1.856   1.912   2.239
 24 A"   60 A'   61 A'   62 A'   25 A"   63 A'   64 A'   26 A"                 
  2.263   2.376   2.378   2.604   2.866   4.039   4.113   4.188
 65 A'   27 A"   66 A'   67 A'   68 A'   69 A'   28 A"   29 A"                 
  4.191   4.250   4.401   4.445   4.470   4.482   4.486   4.545
 70 A'   71 A'   30 A"   72 A'   31 A"   73 A'   32 A"   74 A'                 
  4.627   4.758   5.346   6.519   6.532   6.564   6.899   6.931
 75 A'   76 A'   77 A'   33 A"   78 A'   79 A'   34 A"   80 A'                 
  7.141   7.501  14.696  14.795  14.879  28.859  29.517  29.528
 81 A'   82 A'   35 A"   83 A'   84 A'   85 A'   36 A"   86 A'                 
 29.553  29.864  29.869  29.870  29.891  29.954  36.630  68.727
 87 A'   37 A"   88 A'   38 A"   89 A'   90 A'   91 A'   92 A'                 
130.578 130.585 130.611 154.257 166.0961912.175
 39 A"   93 A'   94 A'   95 A'   96 A'   97 A'                                 

 Beta MOs, Restricted
 -- Occupied --                  
******* -180.89 -169.69 -169.69 -169.69  -80.06  -37.94  -33.13
  1 A'    2 A'    3 A'    1 A"    4 A'    5 A'    6 A'    7 A'                 
-33.126 -33.125 -26.350 -24.313 -24.312 -24.312 -24.309 -24.309
  2 A"    8 A'    9 A'   10 A'    3 A"   11 A'    4 A"   12 A'                 
-15.699  -7.603  -7.258  -5.495  -5.493  -5.493  -5.491  -5.481
 13 A'   14 A'   15 A'   16 A'    5 A"   17 A'   18 A'    6 A"                 
 -5.480  -2.414  -2.410  -2.409  -2.398  -2.398  -1.654  -1.162
 19 A'   20 A'    7 A"   21 A'    8 A"   22 A'   23 A'   24 A'                 
 -0.898  -0.795  -0.722  -0.718  -0.639  -0.499  -0.467  -0.435
 25 A'   26 A'   27 A'    9 A"   28 A'   29 A'   10 A"   30 A'                 
 -0.395  -0.393
 31 A'   11 A"                                                                 
 -- Virtual --                   
 -0.002   0.029   0.060   0.077   0.083   0.091   0.151   0.188
 12 A"   32 A'   33 A'   34 A'   13 A"   35 A'   36 A'   37 A'                 
  0.210   0.218   0.263   0.281   0.310   0.314   0.334   0.363
 38 A'   14 A"   39 A'   40 A'   41 A'   15 A"   42 A'   43 A'                 
  0.368   0.380   0.380   0.387   0.477   0.515   0.550   0.570
 16 A"   44 A'   45 A'   17 A"   46 A'   47 A'   18 A"   48 A'                 
  0.574   0.585   0.678   0.734   0.802   0.858   0.904   0.909
 19 A"   49 A'   50 A'   51 A'   52 A'   20 A"   21 A"   53 A'                 
  0.949   1.039   1.083   1.147   1.269   1.369   1.530   1.547
 54 A'   22 A"   55 A'   56 A'   57 A'   58 A'   23 A"   59 A'                 
  1.568   1.583   1.617   1.628   1.760   1.856   1.912   2.239
 24 A"   60 A'   61 A'   62 A'   25 A"   63 A'   64 A'   26 A"                 
  2.263   2.376   2.378   2.604   2.866   4.039   4.113   4.188
 65 A'   27 A"   66 A'   67 A'   68 A'   69 A'   28 A"   29 A"                 
  4.191   4.250   4.401   4.445   4.470   4.482   4.486   4.545
 70 A'   71 A'   30 A"   72 A'   31 A"   73 A'   32 A"   74 A'                 
  4.627   4.758   5.346   6.519   6.532   6.564   6.899   6.931
 75 A'   76 A'   77 A'   33 A"   78 A'   79 A'   34 A"   80 A'                 
  7.141   7.501  14.696  14.795  14.879  28.859  29.517  29.528
 81 A'   82 A'   35 A"   83 A'   84 A'   85 A'   36 A"   86 A'                 
 29.553  29.864  29.869  29.870  29.891  29.954  36.630  68.727
 87 A'   37 A"   88 A'   38 A"   89 A'   90 A'   91 A'   92 A'                 
130.578 130.585 130.611 154.257 166.0961912.175
 39 A"   93 A'   94 A'   95 A'   96 A'   97 A'                                 

 Occupation and symmetry of molecular orbitals

 Point group: Cs (2 irreducible representations).

                           A'   A"    All 
 ------------------------------------------
 All molecular orbitals:
  - Alpha                  97   39    136 
  - Beta                   97   39    136 
 ------------------------------------------
 Alpha orbitals:
  - Frozen occupied        19   6     25  
  - Active occupied        12   5     17  
  - Active virtual         66   28    94  
  - Frozen virtual         0    0     0   
 ------------------------------------------
 Beta orbitals:
  - Frozen occupied        19   6     25  
  - Active occupied        12   5     17  
  - Active virtual         66   28    94  
  - Frozen virtual         0    0     0   
 ------------------------------------------

 Import integrals:   CPU 0.00 s  wall 0.00 s

 Import integrals:   CPU 50.99 s  wall 14.39 s

 MP2 amplitudes:   CPU 0.14 s  wall 0.12 s

Running a double precision version
           CCSD T amplitudes will be solved using DIIS.

           Start     Size      MaxIter   EConv     TConv     
           3         7         100       1.00e-07  1.00e-05  
 ------------------------------------------------------------------------------
           Energy (a.u.)   Ediff      Tdiff       Comment
 ------------------------------------------------------------------------------
         -7412.09362220                           
     1   -7412.07639234   1.72e-02   7.81e-01     
     2   -7412.10201846   2.56e-02   1.03e-01     
     3   -7412.09984673   2.17e-03   4.94e-02     
     4   -7412.10276950   2.92e-03   2.25e-02     Switched to DIIS steps.
     5   -7412.10387703   1.11e-03   1.36e-02     
     6   -7412.10398327   1.06e-04   3.67e-03     
     7   -7412.10399170   8.43e-06   1.60e-03     
     8   -7412.10399716   5.46e-06   5.00e-04     
     9   -7412.10400070   3.54e-06   3.02e-04     
    10   -7412.10400091   2.11e-07   9.26e-05     
    11   -7412.10400125   3.38e-07   3.62e-05     
    12   -7412.10400136   1.07e-07   2.25e-05     
    13   -7412.10400131   4.34e-08   8.10e-06     
 ------------------------------------------------------------------------------
         -7412.10400131                           CCSD T converged.

End of double precision
 SCF energy                 = -7411.38236725
 MP2 energy                 = -7412.09362220
 CCSD correlation energy     =    -0.72163406
 CCSD total energy           = -7412.10400131

 CCSD  T1^2 = 0.0187  T2^2 = 0.2700  Leading amplitudes:

 Amplitude    Orbitals with energies
 -0.0452       10 (A") A                 ->    12 (A") A                  
              -0.4669                         -0.0020                     
 -0.0452       10 (A") B                 ->    12 (A") B                  
              -0.4669                         -0.0020                     
 -0.0304       29 (A') A                 ->    32 (A') A                  
              -0.4991                          0.0292                     
 -0.0304       29 (A') B                 ->    32 (A') B                  
              -0.4991                          0.0292                     

 Amplitude    Orbitals with energies
 -0.1023       10 (A") A     10 (A") B   ->    12 (A") A     12 (A") B    
              -0.4669       -0.4669           -0.0020       -0.0020       
  0.1023       10 (A") A     10 (A") B   ->    12 (A") B     12 (A") A    
              -0.4669       -0.4669           -0.0020       -0.0020       
  0.1023       10 (A") B     10 (A") A   ->    12 (A") A     12 (A") B    
              -0.4669       -0.4669           -0.0020       -0.0020       
 -0.1023       10 (A") B     10 (A") A   ->    12 (A") B     12 (A") A    
              -0.4669       -0.4669           -0.0020       -0.0020       

 Computing CCSD intemediates for later calculations in double precision
 Finished.

Running a double precision version
           CCSD Lambda amplitudes will be solved using DIIS.
           Start     Size      MaxIter   EConv     LConv     
           3         7         100       1.00e-07  1.00e-05  
 ------------------------------------------------------------------------------
            Enorm      Ldiff       Comment
 ------------------------------------------------------------------------------
     1     6.63e-02   4.46e-02     
     2     2.12e-02   8.33e-03     
     3     1.02e-02   1.56e-03     
     4     5.47e-03   1.69e-03     Switched to DIIS steps.
     5     1.77e-03   1.10e-03     
     6     8.89e-04   2.83e-04     
     7     2.93e-04   9.17e-05     
     8     1.37e-04   7.03e-06     
     9     5.17e-05   6.22e-06     
    10     2.43e-05   2.15e-06     
    11     1.27e-05   2.01e-07     
    12     5.33e-06   9.63e-08     
    13     2.62e-06   2.28e-07     
    14     1.12e-06   3.97e-08     
    15     4.87e-07   1.33e-08     
    16     2.59e-07   3.68e-08     
    17     1.17e-07   2.48e-08     
    18     5.46e-08   6.90e-09     
 ------------------------------------------------------------------------------
                                   CCSD Lambda converged.

 Computing density matrices in double precision...
           Orbital response amplitudes will be solved using DIIS.
           Start     Size      MaxIter   EConv     LConv     
           3         7         100       1.00e-06  1.00e-06  
 ------------------------------------------------------------------------------
            Enorm      Ldiff       Comment
 ------------------------------------------------------------------------------
     1     1.01e-01   3.67e-04     
     2     8.02e-02   1.80e-02     
     3     9.51e-02   2.82e-02     
     4     7.44e-03   3.81e-02     Switched to DIIS steps.
     5     4.07e-03   1.50e-03     
     6     9.81e-04   7.56e-04     
     7     7.85e-04   2.90e-04     
     8     1.97e-04   1.32e-04     
     9     6.91e-05   4.58e-05     
    10     2.70e-05   4.51e-06     
    11     7.91e-06   2.64e-06     
    12     2.25e-06   1.72e-06     
    13     1.18e-06   7.66e-07     
    14     1.77e-07   2.32e-07     
 ------------------------------------------------------------------------------
                                   Orbital response converged.

 Computing density matrices... Done.
 CCSD calculation:   CPU 475.41 s  wall 124.74 s

 Transferring MO TPDM to AO TPDM
 Transferring g2_o1o1o1o1
 Transferring g2_o1o1o1v1
 Transferring g2_o1o1v1v1
 Transferring g2_o1v1o1v1
 Transferring g2_o1v1v1v1
 Transferring g2_v1v1v1v1
 Adding separable TPDM
 Computing TPDM gradient
 --------------------------------------------------------
 2e gradient
  Atom          X               Y               Z
 --------------------------------------------------------
    1        -54.172561       13.945046       -0.000000  
    2         21.738918      -34.186549        0.000000  
    3         20.811905        3.596418       -0.000000  
    4         11.621738       16.645084        0.000000  
 --------------------------------------------------------
 --------------------------------------------------------
 Final gradient
  Atom          X               Y               Z
 --------------------------------------------------------
    1        -54.172561       13.945046       -0.000000  
    2         21.738918      -34.186549        0.000000  
    3         20.811905        3.596418       -0.000000  
    4         11.621738       16.645084        0.000000  
 --------------------------------------------------------
 Analytic gradient from two-electron contribution:   CPU 284.78 s  wall 107.62 s

 Total ccman2 time:   CPU 815.58 s  wall 248.30 s


 --------------------------------------------------------------
             Orbital Energies (a.u.) and Symmetries
 --------------------------------------------------------------

 Alpha MOs, Restricted
 -- Occupied --                  
******* -180.89 -169.69 -169.69  -80.06  -37.94  -33.13  -33.13
  1 A'    2 A'    3 A'    4 A'    5 A'    6 A'    7 A'    8 A'                 
-26.350 -24.313 -24.312 -24.309 -15.699  -7.603  -7.258  -5.495
  9 A'   10 A'   11 A'   12 A'   13 A'   14 A'   15 A'   16 A'                 
 -5.493  -5.491  -5.480-169.693 -33.126 -24.312 -24.309  -5.493
 17 A'   18 A'   19 A'    1 A"    2 A"    3 A"    4 A"    5 A"                 
 -5.481  -2.414  -2.409  -2.398  -1.654  -1.162  -0.898  -0.795
  6 A"   20 A'   21 A'   22 A'   23 A'   24 A'   25 A'   26 A'                 
 -0.722  -0.639  -0.499  -0.435  -0.395  -2.410  -2.398  -0.718
 27 A'   28 A'   29 A'   30 A'   31 A'    7 A"    8 A"    9 A"                 
 -0.467  -0.393
 10 A"   11 A"                                                                 
 -- Virtual --                   
  0.029   0.060   0.077   0.091   0.151   0.188   0.210   0.263
 32 A'   33 A'   34 A'   35 A'   36 A'   37 A'   38 A'   39 A'                 
  0.281   0.310   0.334   0.363   0.380   0.380   0.477   0.515
 40 A'   41 A'   42 A'   43 A'   44 A'   45 A'   46 A'   47 A'                 
  0.570   0.585   0.678   0.734   0.802   0.909   0.949   1.083
 48 A'   49 A'   50 A'   51 A'   52 A'   53 A'   54 A'   55 A'                 
  1.147   1.269   1.369   1.547   1.583   1.617   1.628   1.856
 56 A'   57 A'   58 A'   59 A'   60 A'   61 A'   62 A'   63 A'                 
  1.912   2.263   2.378   2.604   2.866   4.039   4.191   4.250
 64 A'   65 A'   66 A'   67 A'   68 A'   69 A'   70 A'   71 A'                 
  4.445   4.482   4.545   4.627   4.758   5.346   6.532   6.564
 72 A'   73 A'   74 A'   75 A'   76 A'   77 A'   78 A'   79 A'                 
  6.931   7.141   7.501  14.795  14.879  28.859  29.528  29.553
 80 A'   81 A'   82 A'   83 A'   84 A'   85 A'   86 A'   87 A'                 
 29.869  29.891  29.954  36.630  68.727 130.585 130.611 154.257
 88 A'   89 A'   90 A'   91 A'   92 A'   93 A'   94 A'   95 A'                 
166.0961912.175  -0.002   0.083   0.218   0.314   0.368   0.387
 96 A'   97 A'   12 A"   13 A"   14 A"   15 A"   16 A"   17 A"                 
  0.550   0.574   0.858   0.904   1.039   1.530   1.568   1.760
 18 A"   19 A"   20 A"   21 A"   22 A"   23 A"   24 A"   25 A"                 
  2.239   2.376   4.113   4.188   4.401   4.470   4.486   6.519
 26 A"   27 A"   28 A"   29 A"   30 A"   31 A"   32 A"   33 A"                 
  6.899  14.696  29.517  29.864  29.870 130.578
 34 A"   35 A"   36 A"   37 A"   38 A"   39 A"                                 

 Beta MOs, Restricted
 -- Occupied --                  
******* -180.89 -169.69 -169.69  -80.06  -37.94  -33.13  -33.13
  1 A'    2 A'    3 A'    4 A'    5 A'    6 A'    7 A'    8 A'                 
-26.350 -24.313 -24.312 -24.309 -15.699  -7.603  -7.258  -5.495
  9 A'   10 A'   11 A'   12 A'   13 A'   14 A'   15 A'   16 A'                 
 -5.493  -5.491  -5.480-169.693 -33.126 -24.312 -24.309  -5.493
 17 A'   18 A'   19 A'    1 A"    2 A"    3 A"    4 A"    5 A"                 
 -5.481  -2.414  -2.409  -2.398  -1.654  -1.162  -0.898  -0.795
  6 A"   20 A'   21 A'   22 A'   23 A'   24 A'   25 A'   26 A'                 
 -0.722  -0.639  -0.499  -0.435  -0.395  -2.410  -2.398  -0.718
 27 A'   28 A'   29 A'   30 A'   31 A'    7 A"    8 A"    9 A"                 
 -0.467  -0.393
 10 A"   11 A"                                                                 
 -- Virtual --                   
  0.029   0.060   0.077   0.091   0.151   0.188   0.210   0.263
 32 A'   33 A'   34 A'   35 A'   36 A'   37 A'   38 A'   39 A'                 
  0.281   0.310   0.334   0.363   0.380   0.380   0.477   0.515
 40 A'   41 A'   42 A'   43 A'   44 A'   45 A'   46 A'   47 A'                 
  0.570   0.585   0.678   0.734   0.802   0.909   0.949   1.083
 48 A'   49 A'   50 A'   51 A'   52 A'   53 A'   54 A'   55 A'                 
  1.147   1.269   1.369   1.547   1.583   1.617   1.628   1.856
 56 A'   57 A'   58 A'   59 A'   60 A'   61 A'   62 A'   63 A'                 
  1.912   2.263   2.378   2.604   2.866   4.039   4.191   4.250
 64 A'   65 A'   66 A'   67 A'   68 A'   69 A'   70 A'   71 A'                 
  4.445   4.482   4.545   4.627   4.758   5.346   6.532   6.564
 72 A'   73 A'   74 A'   75 A'   76 A'   77 A'   78 A'   79 A'                 
  6.931   7.141   7.501  14.795  14.879  28.859  29.528  29.553
 80 A'   81 A'   82 A'   83 A'   84 A'   85 A'   86 A'   87 A'                 
 29.869  29.891  29.954  36.630  68.727 130.585 130.611 154.257
 88 A'   89 A'   90 A'   91 A'   92 A'   93 A'   94 A'   95 A'                 
166.0961912.175  -0.002   0.083   0.218   0.314   0.368   0.387
 96 A'   97 A'   12 A"   13 A"   14 A"   15 A"   16 A"   17 A"                 
  0.550   0.574   0.858   0.904   1.039   1.530   1.568   1.760
 18 A"   19 A"   20 A"   21 A"   22 A"   23 A"   24 A"   25 A"                 
  2.239   2.376   4.113   4.188   4.401   4.470   4.486   6.519
 26 A"   27 A"   28 A"   29 A"   30 A"   31 A"   32 A"   33 A"                 
  6.899  14.696  29.517  29.864  29.870 130.578
 34 A"   35 A"   36 A"   37 A"   38 A"   39 A"                                 
 --------------------------------------------------------------

          Ground-State Mulliken Net Atomic Charges

     Atom                 Charge (a.u.)
  ----------------------------------------
      1 I                    -0.158453
      2 P                     0.352701
      3 N                    -0.151740
      4 F                    -0.042508
  ----------------------------------------
  Sum of atomic charges =    -0.000000

 -----------------------------------------------------------------
                    Cartesian Multipole Moments
 -----------------------------------------------------------------
    Charge (ESU x 10^10)
                -0.0000
    Dipole Moment (Debye)
         X       1.0732      Y       1.5657      Z      -0.0000
       Tot       1.8982
    Quadrupole Moments (Debye-Ang)
        XX     -56.9816     XY      -3.0474     YY     -51.9741
        XZ       0.0000     YZ       0.0000     ZZ     -51.5870
    Octopole Moments (Debye-Ang^2)
       XXX      56.6966    XXY      -4.8219    XYY      11.7971
       YYY     -12.0324    XXZ      -0.0000    XYZ      -0.0000
       YYZ      -0.0000    XZZ       8.8503    YZZ      -3.7893
       ZZZ      -0.0000
    Hexadecapole Moments (Debye-Ang^3)
      XXXX    -711.7473   XXXY      11.6689   XXYY    -146.4419
      XYYY      16.6414   YYYY    -215.6909   XXXZ       0.0000
      XXYZ       0.0000   XYYZ       0.0000   YYYZ       0.0000
      XXZZ    -120.8922   XYZZ       6.0435   YYZZ     -46.3523
      XZZZ       0.0000   YZZZ       0.0000   ZZZZ     -67.8947
 -----------------------------------------------------------------
 DrvMan completing analytic gradient of the correlated energy
 Correlated dipole moment
            1
    1   0.4222190
    2   0.6160068
    3  -0.0000000
 Energy read as -7412.104001313
 Full Analytical Gradient: (in a.u., or Hartree/Bohr)
             1             2             3             4
    1   -0.00000279    0.00003098   -0.00004676    0.00001857
    2    0.00000135    0.00001107    0.00001808   -0.00003051
    3    0.00000000    0.00000000   -0.00000000    0.00000000
 Gradient time:  CPU 0.76 s  wall 0.81 s
 Geometry Optimization Parameters
   NAtoms,    NIC,     NZ,  NCons,   NDum,   NFix, NCnnct, MaxDiis
        4      14       4       0       0       0       0       0

 Cartesian Hessian Update
 Hessian Updated using BFGS Update


** GEOMETRY OPTIMIZATION IN DELOCALIZED INTERNAL COORDINATES **
   Searching for a Minimum

   Optimization Cycle:   4

                       Coordinates (Angstroms)
     ATOM                X               Y               Z
      1  I         0.9777590713   -0.1108937900    0.0000000000
      2  P        -1.1824684758    1.1072965702    0.0000000000
      3  N        -2.3627177765    0.0381691187    0.0000000000
      4  F        -2.0690177007   -1.3066507539    0.0000000000
   Point Group: cs    Number of degrees of freedom:     5


   Energy is  -7412.104001313

 Hessian Updated using BFGS Update

  5 Hessian modes will be used to form the next step
  Hessian Eigenvalues:
     0.096381    0.234230    0.272627    0.335150    0.585688

 Minimum Search - Taking Simple RFO Step
 Searching for Lamda that Minimizes Along All modes
 Value Taken    Lamda =   0.00000000
 Step Taken.  Stepsize is  0.000157

                             Maximum     Tolerance    Cnvgd?
         Gradient           0.000042      0.000300     YES
         Displacement       0.000105      0.001200     YES
         Energy change     -0.000001      0.000001      NO


                       Distance Matrix (Angstroms)
             I (  1)   P (  2)   N (  3)
   P (  2)  2.480034
   N (  3)  3.343801  1.592489
   F (  4)  3.273024  2.571597  1.376517

 Final energy is   -7412.1040013126922     


 ******************************
 **  OPTIMIZATION CONVERGED  **
 ******************************

                       Coordinates (Angstroms)
     ATOM                X               Y               Z
      1  I         0.9777590713   -0.1108937900    0.0000000000
      2  P        -1.1824684758    1.1072965702    0.0000000000
      3  N        -2.3627177765    0.0381691187    0.0000000000
      4  F        -2.0690177007   -1.3066507539    0.0000000000

Z-matrix Print:
$molecule
0 1
I 
P  1 2.480034
N  2 1.592489 1 108.408763
F  3 1.376517 2 119.852221 1 -0.000000 0
$end


 --------------------------------------------------------------
             Orbital Energies (a.u.) and Symmetries
 --------------------------------------------------------------

 Alpha MOs, Restricted
 -- Occupied --                  
******* -180.89 -169.69 -169.69  -80.06  -37.94  -33.13  -33.13
  1 A'    2 A'    3 A'    4 A'    5 A'    6 A'    7 A'    8 A'                 
-26.350 -24.313 -24.312 -24.309 -15.699  -7.603  -7.258  -5.495
  9 A'   10 A'   11 A'   12 A'   13 A'   14 A'   15 A'   16 A'                 
 -5.493  -5.491  -5.480-169.693 -33.126 -24.312 -24.309  -5.493
 17 A'   18 A'   19 A'    1 A"    2 A"    3 A"    4 A"    5 A"                 
 -5.481  -2.414  -2.409  -2.398  -1.654  -1.162  -0.898  -0.795
  6 A"   20 A'   21 A'   22 A'   23 A'   24 A'   25 A'   26 A'                 
 -0.722  -0.639  -0.499  -0.435  -0.395  -2.410  -2.398  -0.718
 27 A'   28 A'   29 A'   30 A'   31 A'    7 A"    8 A"    9 A"                 
 -0.467  -0.393
 10 A"   11 A"                                                                 
 -- Virtual --                   
  0.029   0.060   0.077   0.091   0.151   0.188   0.210   0.263
 32 A'   33 A'   34 A'   35 A'   36 A'   37 A'   38 A'   39 A'                 
  0.281   0.310   0.334   0.363   0.380   0.380   0.477   0.515
 40 A'   41 A'   42 A'   43 A'   44 A'   45 A'   46 A'   47 A'                 
  0.570   0.585   0.678   0.734   0.802   0.909   0.949   1.083
 48 A'   49 A'   50 A'   51 A'   52 A'   53 A'   54 A'   55 A'                 
  1.147   1.269   1.369   1.547   1.583   1.617   1.628   1.856
 56 A'   57 A'   58 A'   59 A'   60 A'   61 A'   62 A'   63 A'                 
  1.912   2.263   2.378   2.604   2.866   4.039   4.191   4.250
 64 A'   65 A'   66 A'   67 A'   68 A'   69 A'   70 A'   71 A'                 
  4.445   4.482   4.545   4.627   4.758   5.346   6.532   6.564
 72 A'   73 A'   74 A'   75 A'   76 A'   77 A'   78 A'   79 A'                 
  6.931   7.141   7.501  14.795  14.879  28.859  29.528  29.553
 80 A'   81 A'   82 A'   83 A'   84 A'   85 A'   86 A'   87 A'                 
 29.869  29.891  29.954  36.630  68.727 130.585 130.611 154.257
 88 A'   89 A'   90 A'   91 A'   92 A'   93 A'   94 A'   95 A'                 
166.0961912.175  -0.002   0.083   0.218   0.314   0.368   0.387
 96 A'   97 A'   12 A"   13 A"   14 A"   15 A"   16 A"   17 A"                 
  0.550   0.574   0.858   0.904   1.039   1.530   1.568   1.760
 18 A"   19 A"   20 A"   21 A"   22 A"   23 A"   24 A"   25 A"                 
  2.239   2.376   4.113   4.188   4.401   4.470   4.486   6.519
 26 A"   27 A"   28 A"   29 A"   30 A"   31 A"   32 A"   33 A"                 
  6.899  14.696  29.517  29.864  29.870 130.578
 34 A"   35 A"   36 A"   37 A"   38 A"   39 A"                                 

 Beta MOs, Restricted
 -- Occupied --                  
******* -180.89 -169.69 -169.69  -80.06  -37.94  -33.13  -33.13
  1 A'    2 A'    3 A'    4 A'    5 A'    6 A'    7 A'    8 A'                 
-26.350 -24.313 -24.312 -24.309 -15.699  -7.603  -7.258  -5.495
  9 A'   10 A'   11 A'   12 A'   13 A'   14 A'   15 A'   16 A'                 
 -5.493  -5.491  -5.480-169.693 -33.126 -24.312 -24.309  -5.493
 17 A'   18 A'   19 A'    1 A"    2 A"    3 A"    4 A"    5 A"                 
 -5.481  -2.414  -2.409  -2.398  -1.654  -1.162  -0.898  -0.795
  6 A"   20 A'   21 A'   22 A'   23 A'   24 A'   25 A'   26 A'                 
 -0.722  -0.639  -0.499  -0.435  -0.395  -2.410  -2.398  -0.718
 27 A'   28 A'   29 A'   30 A'   31 A'    7 A"    8 A"    9 A"                 
 -0.467  -0.393
 10 A"   11 A"                                                                 
 -- Virtual --                   
  0.029   0.060   0.077   0.091   0.151   0.188   0.210   0.263
 32 A'   33 A'   34 A'   35 A'   36 A'   37 A'   38 A'   39 A'                 
  0.281   0.310   0.334   0.363   0.380   0.380   0.477   0.515
 40 A'   41 A'   42 A'   43 A'   44 A'   45 A'   46 A'   47 A'                 
  0.570   0.585   0.678   0.734   0.802   0.909   0.949   1.083
 48 A'   49 A'   50 A'   51 A'   52 A'   53 A'   54 A'   55 A'                 
  1.147   1.269   1.369   1.547   1.583   1.617   1.628   1.856
 56 A'   57 A'   58 A'   59 A'   60 A'   61 A'   62 A'   63 A'                 
  1.912   2.263   2.378   2.604   2.866   4.039   4.191   4.250
 64 A'   65 A'   66 A'   67 A'   68 A'   69 A'   70 A'   71 A'                 
  4.445   4.482   4.545   4.627   4.758   5.346   6.532   6.564
 72 A'   73 A'   74 A'   75 A'   76 A'   77 A'   78 A'   79 A'                 
  6.931   7.141   7.501  14.795  14.879  28.859  29.528  29.553
 80 A'   81 A'   82 A'   83 A'   84 A'   85 A'   86 A'   87 A'                 
 29.869  29.891  29.954  36.630  68.727 130.585 130.611 154.257
 88 A'   89 A'   90 A'   91 A'   92 A'   93 A'   94 A'   95 A'                 
166.0961912.175  -0.002   0.083   0.218   0.314   0.368   0.387
 96 A'   97 A'   12 A"   13 A"   14 A"   15 A"   16 A"   17 A"                 
  0.550   0.574   0.858   0.904   1.039   1.530   1.568   1.760
 18 A"   19 A"   20 A"   21 A"   22 A"   23 A"   24 A"   25 A"                 
  2.239   2.376   4.113   4.188   4.401   4.470   4.486   6.519
 26 A"   27 A"   28 A"   29 A"   30 A"   31 A"   32 A"   33 A"                 
  6.899  14.696  29.517  29.864  29.870 130.578
 34 A"   35 A"   36 A"   37 A"   38 A"   39 A"                                 
 --------------------------------------------------------------

          Ground-State Mulliken Net Atomic Charges

     Atom                 Charge (a.u.)
  ----------------------------------------
      1 I                    -0.158453
      2 P                     0.352701
      3 N                    -0.151740
      4 F                    -0.042508
  ----------------------------------------
  Sum of atomic charges =    -0.000000

 -----------------------------------------------------------------
                    Cartesian Multipole Moments
 -----------------------------------------------------------------
    Charge (ESU x 10^10)
                -0.0000
    Dipole Moment (Debye)
         X       1.0732      Y       1.5657      Z      -0.0000
       Tot       1.8982
    Quadrupole Moments (Debye-Ang)
        XX     -56.9816     XY      -3.0474     YY     -51.9741
        XZ       0.0000     YZ       0.0000     ZZ     -51.5870
    Octopole Moments (Debye-Ang^2)
       XXX      56.6966    XXY      -4.8219    XYY      11.7971
       YYY     -12.0324    XXZ      -0.0000    XYZ      -0.0000
       YYZ      -0.0000    XZZ       8.8503    YZZ      -3.7893
       ZZZ      -0.0000
    Hexadecapole Moments (Debye-Ang^3)
      XXXX    -711.7473   XXXY      11.6689   XXYY    -146.4419
      XYYY      16.6414   YYYY    -215.6909   XXXZ       0.0000
      XXYZ       0.0000   XYYZ       0.0000   YYYZ       0.0000
      XXZZ    -120.8922   XYZZ       6.0435   YYZZ     -46.3523
      XZZZ       0.0000   YZZZ       0.0000   ZZZZ     -67.8947
 -----------------------------------------------------------------
Archival summary:
1\1\garfield\OPT\ProcedureUnspecified\BasisUnspecified\1111\taweetha\ThuNov2903:47:502018ThuNov2903:47:502018\0\\#,OPT,ProcedureUnspecified,BasisUnspecified,\\0,1\I\P,1,2.48003\N,2,1.59249,1,108.409\F,3,1.37652,2,119.852,1,-0,0\\HF=-7411.38237\\@

 Total job time:  1001.23s(wall), 3290.15s(cpu) 
 Thu Nov 29 03:47:50 2018

        *************************************************************
        *                                                           *
        *  Thank you very much for using Q-Chem.  Have a nice day.  *
        *                                                           *
        *************************************************************
