# Supplementary material for: Geometric and energetic data from ab initio calculations of haloethene, haloimine, halomethylenephosphine, haloiminophosphine, halodiazene, halodiphosphene and halocyclopropane
Source: Data Brief. 2019 Nov 2;27:104738. doi: 10.1016/j.dib.2019.104738 (PMC6861602; doi:10.1016/j.dib.2019.104738)
Supplement: Multimedia component 7 [file mmc7.zip › NP/CCSD/freq/BrENPBrE.out]

Q-Chem Developer Version!
                  Welcome to Q-Chem
     A Quantum Leap Into The Future Of Chemistry


 Q-Chem 5.1, Q-Chem, Inc., Pleasanton, CA (2018)

 Yihan Shao,  Zhengting Gan,  E. Epifanovsky,  A. T. B. Gilbert,  M. Wormit,  
 J. Kussmann,  A. W. Lange,  A. Behn,  Jia Deng,  Xintian Feng,  D. Ghosh,  
 M. Goldey,  P. R. Horn,  L. D. Jacobson,  I. Kaliman,  T. Kus,  A. Landau,  
 Jie Liu,  E. I. Proynov,  R. M. Richard,  R. P. Steele,  E. J. Sundstrom,  
 H. L. Woodcock III,  P. M. Zimmerman,  D. Zuev,  B. Albrecht,  E. Alguire,  
 S. A. Baeppler,  D. Barton,  Z. Benda,  Y. A. Bernard,  E. J. Berquist,  
 K. B. Bravaya,  H. Burton,  D. Casanova,  Chun-Min Chang,  Yunqing Chen,  
 A. Chien,  K. D. Closser,  M. P. Coons,  S. Coriani,  S. Dasgupta,  
 A. L. Dempwolff,  M. Diedenhofen,  Hainam Do,  R. G. Edgar,  Po-Tung Fang,  
 S. Faraji,  S. Fatehi,  Qingguo Feng,  K. D. Fenk,  J. Fosso-Tande,  
 J. Gayvert,  Qinghui Ge,  A. Ghysels,  G. Gidofalvi,  J. Gomes,  
 J. Gonthier,  A. Gunina,  D. Hait,  M. W. D. Hanson-Heine,  
 P. H. P. Harbach,  A. W. Hauser,  J. E. Herr,  E. G. Hohenstein,  
 Z. C. Holden,  Kerwin Hui,  B. C. Huynh,  T.-C. Jagau,  Hyunjun Ji,  
 B. Kaduk,  K. Khistyaev,  Jaehoon Kim,  P. Klunzinger,  K. Koh,  
 D. Kosenkov,  L. Koulias,  T. Kowalczyk,  C. M. Krauter,  A. Kunitsa,  
 Ka Un Lao,  A. Laurent,  K. V. Lawler,  Joonho Lee,  D. Lefrancois,  
 S. Lehtola,  D. S. Levine,  Yi-Pei Li,  You-Sheng Lin,  Fenglai Liu,  
 E. Livshits,  A. Luenser,  P. Manohar,  E. Mansoor,  S. F. Manzer,  
 Shan-Ping Mao,  Yuezhi Mao,  N. Mardirossian,  A. V. Marenich,  
 T. Markovich,  L. A. Martinez-Martinez,  S. A. Maurer,  N. J. Mayhall,  
 S. C. McKenzie,  J.-M. Mewes,  A. F. Morrison,  J. W. Mullinax,  K. Nanda,  
 T. S. Nguyen-Beck,  R. Olivares-Amaya,  J. A. Parkhill,  T. M. Perrine,  
 F. Plasser,  P. Pokhilko,  S. Prager,  A. Prociuk,  E. Ramos,  D. R. Rehn,  
 F. Rob,  M. Schneider,  N. Sergueev,  S. M. Sharada,  S. Sharma,  
 D. W. Small,  T. Stauch,  T. Stein,  Yu-Chuan Su,  A. J. W. Thom,  
 A. Tkatchenko,  T. Tsuchimochi,  N. M. Tubman,  L. Vogt,  M. L. Vidal,  
 O. Vydrov,  M. A. Watson,  J. Wenzel,  M. de Wergifosse,  T. A. Wesolowski,  
 A. White,  J. Witte,  A. Yamada,  Jun Yang,  K. Yao,  S. Yeganeh,  
 S. R. Yost,  Zhi-Qiang You,  A. Zech,  Igor Ying Zhang,  Xing Zhang,  
 Yan Zhao,  Ying Zhu,  B. R. Brooks,  G. K. L. Chan,  C. J. Cramer,  
 M. S. Gordon,  W. J. Hehre,  A. Klamt,  M. W. Schmidt,  C. D. Sherrill,  
 D. G. Truhlar,  A. Aspuru-Guzik,  R. Baer,  A. T. Bell,  N. A. Besley,  
 Jeng-Da Chai,  A. E. DePrince, III,  R. A. DiStasio Jr.,  A. Dreuw,  
 B. D. Dunietz,  T. R. Furlani,  Chao-Ping Hsu,  Yousung Jung,  Jing Kong,  
 D. S. Lambrecht,  WanZhen Liang,  C. Ochsenfeld,  V. A. Rassolov,  
 L. V. Slipchenko,  J. E. Subotnik,  T. Van Voorhis,  J. M. Herbert,  
 A. I. Krylov,  P. M. W. Gill,  M. Head-Gordon

 Contributors to earlier versions of Q-Chem not listed above: 
 R. D. Adamson,  B. Austin,  J. Baker,  G. J. O. Beran,  K. Brandhorst,  
 S. T. Brown,  E. F. C. Byrd,  A. K. Chakraborty,  C.-L. Cheng,  
 Siu Hung Chien,  D. M. Chipman,  D. L. Crittenden,  H. Dachsel,  
 R. J. Doerksen,  A. D. Dutoi,  L. Fusti-Molnar,  W. A. Goddard III,  
 A. Golubeva-Zadorozhnaya,  S. R. Gwaltney,  G. Hawkins,  A. Heyden,  
 S. Hirata,  G. Kedziora,  F. J. Keil,  C. Kelley,  Jihan Kim,  R. A. King,  
 R. Z. Khaliullin,  P. P. Korambath,  W. Kurlancheek,  A. M. Lee,  M. S. Lee,  
 S. V. Levchenko,  Ching Yeh Lin,  D. Liotard,  R. C. Lochan,  I. Lotan,  
 P. E. Maslen,  N. Nair,  D. P. O'Neill,  D. Neuhauser,  E. Neuscamman,  
 C. M. Oana,  R. Olson,  B. Peters,  R. Peverati,  P. A. Pieniazek,  
 Y. M. Rhee,  J. Ritchie,  M. A. Rohrdanz,  E. Rosta,  N. J. Russ,  
 H. F. Schaefer III,  N. E. Schultz,  N. Shenvi,  A. C. Simmonett,  A. Sodt,  
 D. Stuck,  K. S. Thanthiriwatte,  V. Vanovschi,  Tao Wang,  A. Warshel,  
 C. F. Williams,  Q. Wu,  X. Xu,  W. Zhang

 Please cite Q-Chem as follows:
 Y. Shao et al., Mol. Phys. 113, 184-215 (2015)
 DOI: 10.1080/00268976.2014.952696

 Q-Chem 5.1.2 for Intel X86 EM64T Linux

 Parts of Q-Chem use Armadillo 8.300.2 (Tropical Shenanigans).
 http://arma.sourceforge.net/

 Q-Chem begins on Sun May  5 18:55:11 2019  

Host: 
0

     Scratch files written to /scratch/taweetham/qchem5610//
Input Ideriv = 1
Curr. Ideriv = -1
Max.  Ideriv = 1


!!********************************************.
!!******************Warning*******************.
!!Desired Analytical derivatives not available.
!!Finite difference job might take a long time.
!!********************************************.
!!********************************************.


 2-order derivative to be evaluated numerically with 1-order analytical derivatives

Checking the input file for inconsistencies... 	...done.

--------------------------------------------------------------
User input:
--------------------------------------------------------------
Br=Br_E.out
$molecule
0 1
Br
P  1 2.234676
N  2 1.589179 1 99.966847
Br 3 1.903464 2 112.086918 1 -180.000000 0
$end

$rem
   JOB_TYPE 	FREQUENCY
   BASIS 		6-311++G**
   METHOD	ccsd
   MEM_TOTAL	31000
   N_FROZEN_CORE      FC
$end

--------------------------------------------------------------
 ----------------------------------------------------------------
             Standard Nuclear Orientation (Angstroms)
    I     Atom           X                Y                Z
 ----------------------------------------------------------------
    1      Br      2.3762153124    -0.1566252348    -0.0000000000
    2      P       0.3527477202     0.7917184413     0.0000000000
    3      N      -0.5605402171    -0.5088180010     0.0000000000
    4      Br     -2.4152848634    -0.0809190685    -0.0000000000
 ----------------------------------------------------------------
 Molecular Point Group                 Cs    NOp =  2
 Largest Abelian Subgroup              Cs    NOp =  2
 Nuclear Repulsion Energy =   502.2253247382 hartrees
 There are       46 alpha and       46 beta electrons
 Requested basis set is 6-311++G(d,p)
 There are 57 shells and 148 basis functions
 Total memory of 31000 MB is distributed as follows: 
   MEM_STATIC is set to 192 MB
   QALLOC/CCMAN JOB total memory use is  30808 MB
 Warning: actual memory use might exceed 31000 MB

 Total QAlloc Memory Limit  31000 MB
 Mega-Array Size       188 MB
 MEM_STATIC part       192 MB

                       Distance Matrix (Angstroms)
             Br(  1)   P (  2)   N (  3)
   P (  2)  2.234676
   N (  3)  2.957799  1.589179
   Br(  4)  4.792098  2.902327  1.903464

 A cutoff of  1.0D-14 yielded   1358 shell pairs
 There are      9769 function pairs (     10870 Cartesian)

 -------------------------------------------------------
 OpenMP Integral Computing Module                       
 Release: version 1.0, May 2013, Q-Chem Inc. Pittsburgh 
 -------------------------------------------------------
 Integral Job Info:
 Integral job number is                      11
 Integral operator is                         1
 short-range coefficients                     0
 long-range coefficients              100000000
 Omega coefficients                           0
 if combine SR and LR in K                    0
 Integral screening is                        0
 Integral computing path is                   2
 max size of driver memory is            800000
 size of driver memory is                593474
 size of scratch memory is             29623520
 max col of scratch BK array               1296
 max len of scratch array in speh3          155
 max len of scratch index in speh4           18
 max int batch size is                      520
 min int batch size is                       52
 fixed nKL is                                45
 max L of basis functions is                  2
 order of int derivative is                   0
 number of shells is                         57
 number of basis is                         156
 number of cartesian basis is               156
 number of contracted shell pairs          1358
 number of primitive shell pairs           3664
 maxK2 (contraction) of shell pair           36
 max number of K2 of shell pair               1
 max number of CS2 of shell pair            164
 max number of PS2 of shell pair            285
 mem total for path MDJ                  526822
 -------------------------------------------------------
 Smallest overlap matrix eigenvalue = 1.43E-03
 Guess from superposition of atomic densities
 Warning:  Energy on first SCF cycle will be non-variational
 SAD guess density has 92.000000 electrons

 -----------------------------------------------------------------------
  General SCF calculation program by
  Eric Jon Sundstrom, Paul Horn, Yuezhi Mao, Dmitri Zuev, Alec White,
  David Stuck, Shaama M.S., Shane Yost, Joonho Lee, David Small,
  Daniel Levine, Susi Lehtola, Hugh Burton, Evgeny Epifanovsky
 -----------------------------------------------------------------------
 Hartree-Fock
 using 6 threads for integral computing
 -------------------------------------------------------
 OpenMP Integral computing Module                
 Release: version 2.0, May 2017, Q-Chem Inc. Pleasanton 
 -------------------------------------------------------
 A restricted SCF calculation will be
 performed using DIIS
 SCF converges when DIIS error is below 1.0e-08
 ---------------------------------------
  Cycle       Energy         DIIS error
 ---------------------------------------
    1   -5540.2394534534      3.80e-02  
    2   -5539.8354614375      3.90e-03  
    3   -5539.8798204139      1.88e-03  
    4   -5539.8907657804      4.13e-04  
    5   -5539.8917873197      2.04e-04  
    6   -5539.8920086289      7.96e-05  
    7   -5539.8920843353      3.60e-05  
    8   -5539.8921047402      2.48e-05  
    9   -5539.8921086400      7.83e-06  
   10   -5539.8921097436      3.05e-06  
   11   -5539.8921098706      9.75e-07  
   12   -5539.8921098824      2.82e-07  
   13   -5539.8921098829      1.01e-07  
   14   -5539.8921098829      2.47e-08  
   15   -5539.8921098829      7.75e-09  Convergence criterion met
 ---------------------------------------
 SCF time:   CPU 21.02s  wall 4.00s 
 SCF   energy in the final basis set =    -5539.8921098829
 Total energy in the final basis set =    -5539.8921098829


 ------------------------------------------------------------------------------

   CCMAN2: suite of methods based on coupled cluster
           and equation of motion theories.

   Components:
   * libvmm-1.3-trunk
     by Evgeny Epifanovsky, Ilya Kaliman.
   * libtensor-2.5-trunk
     by Evgeny Epifanovsky, Michael Wormit, Dmitry Zuev, Sam Manzer, 
        Ilya Kaliman.
   * libcc-2.5-trunk
     by Evgeny Epifanovsky, Arik Landau, Tomasz Kus, Kirill Khistyaev, 
        Dmitry Zuev, Prashant Manohar, Xintian Feng, Anna Krylov, 
        Matthew Goldey, Alec White, Thomas Jagau, Kaushik Nanda, 
        Anastasia Gunina, Alexander Kunitsa, Joonho Lee.

   CCMAN original authors:
   Anna I. Krylov, C. David Sherrill, Steven R. Gwaltney,
   Edward F. C. Byrd (2000)
   Sergey V. Levchenko, Lyudmila V. Slipchenko, Tao Wang,
   Ana-Maria C. Cristian (2003)
   Piotr A. Pieniazek, C. Melania Oana, Evgeny Epifanovsky (2007)
   Prashant Manohar (2009)

 ------------------------------------------------------------------------------


 Allocating and initializing 30808MB of RAM...
 Calculation will run on 6 cores.


 Alpha MOs, Restricted
 -- Occupied --                  
-490.07 -490.04  -80.07  -65.20  -65.18  -58.56  -58.56  -58.56
  1 A'    2 A'    3 A'    4 A'    5 A'    6 A'    1 A"    7 A'                 
-58.539 -58.537 -58.537 -15.653  -9.878  -9.858  -7.605  -7.494
  8 A'    2 A"    9 A'   10 A'   11 A'   12 A'   13 A'   14 A'                 
 -7.482  -7.482  -7.472  -7.464  -7.464  -5.497  -5.496  -5.496
 15 A'    3 A"   16 A'    4 A"   17 A'   18 A'    5 A"   19 A'                 
 -3.234  -3.229  -3.229  -3.215  -3.215  -3.211  -3.208  -3.207
 20 A'    6 A"   21 A'   22 A'    7 A"   23 A'    8 A"   24 A'                 
 -3.199  -3.199  -1.221  -1.051  -0.984  -0.740  -0.580  -0.570
  9 A"   25 A'   26 A'   27 A'   28 A'   29 A'   30 A'   31 A'                 
 -0.531  -0.457  -0.447  -0.432  -0.410  -0.391
 10 A"   11 A"   32 A'   33 A'   34 A'   12 A"                                 
 -- Virtual --                   
 -0.004   0.037   0.057   0.068   0.075   0.085   0.096   0.116
 13 A"   35 A'   36 A'   37 A'   38 A'   14 A"   39 A'   40 A'                 
  0.120   0.120   0.124   0.135   0.156   0.169   0.200   0.215
 15 A"   41 A'   42 A'   16 A"   43 A'   44 A'   45 A'   46 A'                 
  0.236   0.247   0.300   0.337   0.364   0.388   0.471   0.512
 17 A"   47 A'   48 A'   49 A'   50 A'   18 A"   51 A'   52 A'                 
  0.547   0.554   0.579   0.580   0.588   0.664   0.683   0.725
 19 A"   53 A'   20 A"   54 A'   55 A'   21 A"   56 A'   57 A'                 
  0.744   0.752   0.760   0.767   0.778   0.809   0.837   0.838
 22 A"   58 A'   23 A"   59 A'   24 A"   60 A'   61 A'   62 A'                 
  0.878   0.896   0.990   1.019   1.064   1.096   1.125   1.158
 25 A"   63 A'   26 A"   64 A'   65 A'   27 A"   66 A'   67 A'                 
  1.272   1.332   1.444   1.774   1.853   1.929   2.197   2.258
 68 A'   69 A'   70 A'   28 A"   71 A'   72 A'   29 A"   73 A'                 
  2.281   2.293   2.319   2.370   2.387   2.422   2.491   2.773
 74 A'   30 A"   75 A'   31 A"   76 A'   32 A"   77 A'   78 A'                 
  2.939   4.235   4.268   4.444   4.519   4.531   4.532   4.543
 79 A'   33 A"   80 A'   81 A'   34 A"   82 A'   35 A"   83 A'                 
  4.549   4.568   4.587   4.625   4.761   4.894   7.193   7.230
 36 A"   37 A"   84 A'   85 A'   86 A'   87 A'   88 A'   89 A'                 
  7.486   8.186   8.202   8.205   8.224   8.280   8.288  14.707
 90 A'   38 A"   91 A'   39 A"   92 A'   93 A'   94 A'   40 A"                 
 14.808  14.882  36.673  49.467  49.492 166.107 293.863 293.880
 95 A'   96 A'   97 A'   98 A'   99 A'  100 A'   41 A"  101 A'                 
293.890 293.906 293.982 293.9901028.4091028.440
 42 A"  102 A'  103 A'  104 A'  105 A'  106 A'                                 

 Beta MOs, Restricted
 -- Occupied --                  
-490.07 -490.04  -80.07  -65.20  -65.18  -58.56  -58.56  -58.56
  1 A'    2 A'    3 A'    4 A'    5 A'    6 A'    1 A"    7 A'                 
-58.539 -58.537 -58.537 -15.653  -9.878  -9.858  -7.605  -7.494
  8 A'    2 A"    9 A'   10 A'   11 A'   12 A'   13 A'   14 A'                 
 -7.482  -7.482  -7.472  -7.464  -7.464  -5.497  -5.496  -5.496
 15 A'    3 A"   16 A'    4 A"   17 A'   18 A'    5 A"   19 A'                 
 -3.234  -3.229  -3.229  -3.215  -3.215  -3.211  -3.208  -3.207
 20 A'    6 A"   21 A'   22 A'    7 A"   23 A'    8 A"   24 A'                 
 -3.199  -3.199  -1.221  -1.051  -0.984  -0.740  -0.580  -0.570
  9 A"   25 A'   26 A'   27 A'   28 A'   29 A'   30 A'   31 A'                 
 -0.531  -0.457  -0.447  -0.432  -0.410  -0.391
 10 A"   11 A"   32 A'   33 A'   34 A'   12 A"                                 
 -- Virtual --                   
 -0.004   0.037   0.057   0.068   0.075   0.085   0.096   0.116
 13 A"   35 A'   36 A'   37 A'   38 A'   14 A"   39 A'   40 A'                 
  0.120   0.120   0.124   0.135   0.156   0.169   0.200   0.215
 15 A"   41 A'   42 A'   16 A"   43 A'   44 A'   45 A'   46 A'                 
  0.236   0.247   0.300   0.337   0.364   0.388   0.471   0.512
 17 A"   47 A'   48 A'   49 A'   50 A'   18 A"   51 A'   52 A'                 
  0.547   0.554   0.579   0.580   0.588   0.664   0.683   0.725
 19 A"   53 A'   20 A"   54 A'   55 A'   21 A"   56 A'   57 A'                 
  0.744   0.752   0.760   0.767   0.778   0.809   0.837   0.838
 22 A"   58 A'   23 A"   59 A'   24 A"   60 A'   61 A'   62 A'                 
  0.878   0.896   0.990   1.019   1.064   1.096   1.125   1.158
 25 A"   63 A'   26 A"   64 A'   65 A'   27 A"   66 A'   67 A'                 
  1.272   1.332   1.444   1.774   1.853   1.929   2.197   2.258
 68 A'   69 A'   70 A'   28 A"   71 A'   72 A'   29 A"   73 A'                 
  2.281   2.293   2.319   2.370   2.387   2.422   2.491   2.773
 74 A'   30 A"   75 A'   31 A"   76 A'   32 A"   77 A'   78 A'                 
  2.939   4.235   4.268   4.444   4.519   4.531   4.532   4.543
 79 A'   33 A"   80 A'   81 A'   34 A"   82 A'   35 A"   83 A'                 
  4.549   4.568   4.587   4.625   4.761   4.894   7.193   7.230
 36 A"   37 A"   84 A'   85 A'   86 A'   87 A'   88 A'   89 A'                 
  7.486   8.186   8.202   8.205   8.224   8.280   8.288  14.707
 90 A'   38 A"   91 A'   39 A"   92 A'   93 A'   94 A'   40 A"                 
 14.808  14.882  36.673  49.467  49.492 166.107 293.863 293.880
 95 A'   96 A'   97 A'   98 A'   99 A'  100 A'   41 A"  101 A'                 
293.890 293.906 293.982 293.9901028.4091028.440
 42 A"  102 A'  103 A'  104 A'  105 A'  106 A'                                 

 Occupation and symmetry of molecular orbitals

 Point group: Cs (2 irreducible representations).

                           A'   A"    All 
 ------------------------------------------
 All molecular orbitals:
  - Alpha                  106  42    148 
  - Beta                   106  42    148 
 ------------------------------------------
 Alpha orbitals:
  - Frozen occupied        19   5     24  
  - Active occupied        15   7     22  
  - Active virtual         72   30    102 
  - Frozen virtual         0    0     0   
 ------------------------------------------
 Beta orbitals:
  - Frozen occupied        19   5     24  
  - Active occupied        15   7     22  
  - Active virtual         72   30    102 
  - Frozen virtual         0    0     0   
 ------------------------------------------

 Import integrals:   CPU 0.00 s  wall 0.00 s

 Import integrals:   CPU 76.51 s  wall 13.44 s

 MP2 amplitudes:   CPU 0.18 s  wall 0.12 s

Running a double precision version
           CCSD T amplitudes will be solved using DIIS.

           Start     Size      MaxIter   EConv     TConv     
           3         7         100       1.00e-07  1.00e-05  
 ------------------------------------------------------------------------------
           Energy (a.u.)   Ediff      Tdiff       Comment
 ------------------------------------------------------------------------------
         -5540.74437730                           
     1   -5540.71201766   3.24e-02   8.29e-01     
     2   -5540.74032312   2.83e-02   1.17e-01     
     3   -5540.73815092   2.17e-03   5.12e-02     
     4   -5540.74078604   2.64e-03   1.56e-02     Switched to DIIS steps.
     5   -5540.74164135   8.55e-04   1.24e-02     
     6   -5540.74165688   1.55e-05   2.58e-03     
     7   -5540.74165713   2.44e-07   1.32e-03     
     8   -5540.74166513   8.01e-06   3.08e-04     
     9   -5540.74166606   9.28e-07   2.14e-04     
    10   -5540.74166508   9.87e-07   6.84e-05     
    11   -5540.74166545   3.73e-07   2.89e-05     
    12   -5540.74166523   2.17e-07   1.36e-05     
    13   -5540.74166521   1.76e-08   3.96e-06     
 ------------------------------------------------------------------------------
         -5540.74166521                           CCSD T converged.

End of double precision
 SCF energy                 = -5539.89210988
 MP2 energy                 = -5540.74437730
 CCSD correlation energy     =    -0.84955533
 CCSD total energy           = -5540.74166521

 CCSD  T1^2 = 0.0136  T2^2 = 0.2943  Leading amplitudes:

 Amplitude    Orbitals with energies
 -0.0268       11 (A") A                 ->    13 (A") A                  
              -0.4566                         -0.0039                     
 -0.0268       11 (A") B                 ->    13 (A") B                  
              -0.4566                         -0.0039                     
  0.0253       12 (A") A                 ->    13 (A") A                  
              -0.3907                         -0.0039                     
  0.0253       12 (A") B                 ->    13 (A") B                  
              -0.3907                         -0.0039                     

 Amplitude    Orbitals with energies
 -0.0668       12 (A") A     12 (A") B   ->    13 (A") A     13 (A") B    
              -0.3907       -0.3907           -0.0039       -0.0039       
  0.0668       12 (A") A     12 (A") B   ->    13 (A") B     13 (A") A    
              -0.3907       -0.3907           -0.0039       -0.0039       
  0.0668       12 (A") B     12 (A") A   ->    13 (A") A     13 (A") B    
              -0.3907       -0.3907           -0.0039       -0.0039       
 -0.0668       12 (A") B     12 (A") A   ->    13 (A") B     13 (A") A    
              -0.3907       -0.3907           -0.0039       -0.0039       

 Computing CCSD intemediates for later calculations in double precision
 Finished.

Running a double precision version
           CCSD Lambda amplitudes will be solved using DIIS.
           Start     Size      MaxIter   EConv     LConv     
           3         7         100       1.00e-07  1.00e-05  
 ------------------------------------------------------------------------------
            Enorm      Ldiff       Comment
 ------------------------------------------------------------------------------
     1     5.69e-02   4.17e-02     
     2     1.48e-02   5.45e-03     
     3     6.27e-03   1.91e-03     
     4     3.61e-03   1.17e-03     Switched to DIIS steps.
     5     1.13e-03   6.56e-04     
     6     5.39e-04   1.77e-04     
     7     1.74e-04   4.42e-05     
     8     8.08e-05   1.83e-07     
     9     2.77e-05   3.02e-06     
    10     1.14e-05   1.05e-06     
    11     4.44e-06   1.73e-07     
    12     1.78e-06   3.49e-08     
    13     8.45e-07   7.97e-08     
    14     3.82e-07   8.17e-09     
    15     2.13e-07   2.44e-08     
    16     1.00e-07   8.41e-09     
    17     5.12e-08   3.94e-09     
 ------------------------------------------------------------------------------
                                   CCSD Lambda converged.

 Computing density matrices in double precision...
           Orbital response amplitudes will be solved using DIIS.
           Start     Size      MaxIter   EConv     LConv     
           3         7         100       1.00e-06  1.00e-06  
 ------------------------------------------------------------------------------
            Enorm      Ldiff       Comment
 ------------------------------------------------------------------------------
     1     1.35e-01   1.78e-03     
     2     1.38e-01   5.63e-03     
     3     1.66e-01   2.88e-02     
     4     3.24e-02   6.52e-02     Switched to DIIS steps.
     5     8.33e-03   1.23e-02     
     6     1.41e-03   7.03e-04     
     7     7.83e-04   1.33e-04     
     8     1.21e-04   1.67e-04     
     9     3.92e-05   9.02e-06     
    10     1.49e-05   3.55e-06     
    11     4.81e-06   7.55e-07     
    12     2.39e-06   2.46e-07     
    13     1.01e-06   6.54e-07     
    14     2.52e-07   1.95e-07     
 ------------------------------------------------------------------------------
                                   Orbital response converged.

 Computing density matrices... Done.
 CCSD calculation:   CPU 1183.47 s  wall 210.28 s

 Transferring MO TPDM to AO TPDM
 Transferring g2_o1o1o1o1
 Transferring g2_o1o1o1v1
 Transferring g2_o1o1v1v1
 Transferring g2_o1v1o1v1
 Transferring g2_o1v1v1v1
 Transferring g2_v1v1v1v1
 Adding separable TPDM
 Computing TPDM gradient
 --------------------------------------------------------
 2e gradient
  Atom          X               Y               Z
 --------------------------------------------------------
    1        -50.231591       12.225806       -0.000000  
    2          3.788026      -31.109403        0.000000  
    3         -2.513587       18.603598        0.000000  
    4         48.957153        0.279999       -0.000000  
 --------------------------------------------------------
 --------------------------------------------------------
 Final gradient
  Atom          X               Y               Z
 --------------------------------------------------------
    1        -50.231591       12.225806       -0.000000  
    2          3.788026      -31.109403        0.000000  
    3         -2.513587       18.603598        0.000000  
    4         48.957153        0.279999       -0.000000  
 --------------------------------------------------------
 Analytic gradient from two-electron contribution:   CPU 436.45 s  wall 83.89 s

 Total ccman2 time:   CPU 1703.50 s  wall 309.40 s


 --------------------------------------------------------------
             Orbital Energies (a.u.) and Symmetries
 --------------------------------------------------------------

 Alpha MOs, Restricted
 -- Occupied --                  
-490.07 -490.04  -80.07  -65.20  -65.18  -58.56  -58.56  -58.54
  1 A'    2 A'    3 A'    4 A'    5 A'    6 A'    7 A'    8 A'                 
-58.537 -15.653  -9.878  -9.858  -7.605  -7.494  -7.482  -7.472
  9 A'   10 A'   11 A'   12 A'   13 A'   14 A'   15 A'   16 A'                 
 -7.464  -5.497  -5.496 -58.558 -58.537  -7.482  -7.464  -5.496
 17 A'   18 A'   19 A'    1 A"    2 A"    3 A"    4 A"    5 A"                 
 -3.234  -3.229  -3.215  -3.211  -3.207  -3.199  -1.221  -1.051
 20 A'   21 A'   22 A'   23 A'   24 A'   25 A'   26 A'   27 A'                 
 -0.984  -0.740  -0.580  -0.570  -0.447  -0.432  -0.410  -3.229
 28 A'   29 A'   30 A'   31 A'   32 A'   33 A'   34 A'    6 A"                 
 -3.215  -3.208  -3.199  -0.531  -0.457  -0.391
  7 A"    8 A"    9 A"   10 A"   11 A"   12 A"                                 
 -- Virtual --                   
  0.037   0.057   0.068   0.075   0.096   0.116   0.120   0.124
 35 A'   36 A'   37 A'   38 A'   39 A'   40 A'   41 A'   42 A'                 
  0.156   0.169   0.200   0.215   0.247   0.300   0.337   0.364
 43 A'   44 A'   45 A'   46 A'   47 A'   48 A'   49 A'   50 A'                 
  0.471   0.512   0.554   0.580   0.588   0.683   0.725   0.752
 51 A'   52 A'   53 A'   54 A'   55 A'   56 A'   57 A'   58 A'                 
  0.767   0.809   0.837   0.838   0.896   1.019   1.064   1.125
 59 A'   60 A'   61 A'   62 A'   63 A'   64 A'   65 A'   66 A'                 
  1.158   1.272   1.332   1.444   1.853   1.929   2.258   2.281
 67 A'   68 A'   69 A'   70 A'   71 A'   72 A'   73 A'   74 A'                 
  2.319   2.387   2.491   2.773   2.939   4.268   4.444   4.531
 75 A'   76 A'   77 A'   78 A'   79 A'   80 A'   81 A'   82 A'                 
  4.543   4.587   4.625   4.761   4.894   7.193   7.230   7.486
 83 A'   84 A'   85 A'   86 A'   87 A'   88 A'   89 A'   90 A'                 
  8.202   8.224   8.280   8.288  14.808  14.882  36.673  49.467
 91 A'   92 A'   93 A'   94 A'   95 A'   96 A'   97 A'   98 A'                 
 49.492 166.107 293.880 293.906 293.982 293.9901028.4091028.440
 99 A'  100 A'  101 A'  102 A'  103 A'  104 A'  105 A'  106 A'                 
 -0.004   0.085   0.120   0.135   0.236   0.388   0.547   0.579
 13 A"   14 A"   15 A"   16 A"   17 A"   18 A"   19 A"   20 A"                 
  0.664   0.744   0.760   0.778   0.878   0.990   1.096   1.774
 21 A"   22 A"   23 A"   24 A"   25 A"   26 A"   27 A"   28 A"                 
  2.197   2.293   2.370   2.422   4.235   4.519   4.532   4.549
 29 A"   30 A"   31 A"   32 A"   33 A"   34 A"   35 A"   36 A"                 
  4.568   8.186   8.205  14.707 293.863 293.890
 37 A"   38 A"   39 A"   40 A"   41 A"   42 A"                                 

 Beta MOs, Restricted
 -- Occupied --                  
-490.07 -490.04  -80.07  -65.20  -65.18  -58.56  -58.56  -58.54
  1 A'    2 A'    3 A'    4 A'    5 A'    6 A'    7 A'    8 A'                 
-58.537 -15.653  -9.878  -9.858  -7.605  -7.494  -7.482  -7.472
  9 A'   10 A'   11 A'   12 A'   13 A'   14 A'   15 A'   16 A'                 
 -7.464  -5.497  -5.496 -58.558 -58.537  -7.482  -7.464  -5.496
 17 A'   18 A'   19 A'    1 A"    2 A"    3 A"    4 A"    5 A"                 
 -3.234  -3.229  -3.215  -3.211  -3.207  -3.199  -1.221  -1.051
 20 A'   21 A'   22 A'   23 A'   24 A'   25 A'   26 A'   27 A'                 
 -0.984  -0.740  -0.580  -0.570  -0.447  -0.432  -0.410  -3.229
 28 A'   29 A'   30 A'   31 A'   32 A'   33 A'   34 A'    6 A"                 
 -3.215  -3.208  -3.199  -0.531  -0.457  -0.391
  7 A"    8 A"    9 A"   10 A"   11 A"   12 A"                                 
 -- Virtual --                   
  0.037   0.057   0.068   0.075   0.096   0.116   0.120   0.124
 35 A'   36 A'   37 A'   38 A'   39 A'   40 A'   41 A'   42 A'                 
  0.156   0.169   0.200   0.215   0.247   0.300   0.337   0.364
 43 A'   44 A'   45 A'   46 A'   47 A'   48 A'   49 A'   50 A'                 
  0.471   0.512   0.554   0.580   0.588   0.683   0.725   0.752
 51 A'   52 A'   53 A'   54 A'   55 A'   56 A'   57 A'   58 A'                 
  0.767   0.809   0.837   0.838   0.896   1.019   1.064   1.125
 59 A'   60 A'   61 A'   62 A'   63 A'   64 A'   65 A'   66 A'                 
  1.158   1.272   1.332   1.444   1.853   1.929   2.258   2.281
 67 A'   68 A'   69 A'   70 A'   71 A'   72 A'   73 A'   74 A'                 
  2.319   2.387   2.491   2.773   2.939   4.268   4.444   4.531
 75 A'   76 A'   77 A'   78 A'   79 A'   80 A'   81 A'   82 A'                 
  4.543   4.587   4.625   4.761   4.894   7.193   7.230   7.486
 83 A'   84 A'   85 A'   86 A'   87 A'   88 A'   89 A'   90 A'                 
  8.202   8.224   8.280   8.288  14.808  14.882  36.673  49.467
 91 A'   92 A'   93 A'   94 A'   95 A'   96 A'   97 A'   98 A'                 
 49.492 166.107 293.880 293.906 293.982 293.9901028.4091028.440
 99 A'  100 A'  101 A'  102 A'  103 A'  104 A'  105 A'  106 A'                 
 -0.004   0.085   0.120   0.135   0.236   0.388   0.547   0.579
 13 A"   14 A"   15 A"   16 A"   17 A"   18 A"   19 A"   20 A"                 
  0.664   0.744   0.760   0.778   0.878   0.990   1.096   1.774
 21 A"   22 A"   23 A"   24 A"   25 A"   26 A"   27 A"   28 A"                 
  2.197   2.293   2.370   2.422   4.235   4.519   4.532   4.549
 29 A"   30 A"   31 A"   32 A"   33 A"   34 A"   35 A"   36 A"                 
  4.568   8.186   8.205  14.707 293.863 293.890
 37 A"   38 A"   39 A"   40 A"   41 A"   42 A"                                 
 --------------------------------------------------------------

          Ground-State Mulliken Net Atomic Charges

     Atom                 Charge (a.u.)
  ----------------------------------------
      1 Br                   -0.157283
      2 P                     0.355535
      3 N                    -0.218654
      4 Br                    0.020402
  ----------------------------------------
  Sum of atomic charges =    -0.000000

 -----------------------------------------------------------------
                    Cartesian Multipole Moments
 -----------------------------------------------------------------
    Charge (ESU x 10^10)
                -0.0000
    Dipole Moment (Debye)
         X      -0.4236      Y       1.8985      Z       0.0000
       Tot       1.9452
    Quadrupole Moments (Debye-Ang)
        XX     -54.5886     XY      -0.5616     YY     -56.7419
        XZ      -0.0000     YZ       0.0000     ZZ     -54.9513
    Octopole Moments (Debye-Ang^2)
       XXX     -16.6096    XXY      -4.2021    XYY       0.9522
       YYY      -6.9913    XXZ       0.0000    XYZ      -0.0000
       YYZ      -0.0000    XZZ      -0.3234    YZZ      -1.6799
       ZZZ      -0.0000
    Hexadecapole Moments (Debye-Ang^3)
      XXXX   -1269.9049   XXXY     -23.9255   XXYY    -250.4331
      XYYY      -5.1983   YYYY    -136.8209   XXXZ       0.0000
      XXYZ       0.0000   XYYZ      -0.0000   YYYZ      -0.0000
      XXZZ    -244.0113   XYZZ      -1.4159   YYZZ     -33.2617
      XZZZ      -0.0000   YZZZ      -0.0000   ZZZZ     -68.6476
 -----------------------------------------------------------------
 DrvMan completing analytic gradient of the correlated energy
 Correlated dipole moment
            1
    1  -0.1666492
    2   0.7469471
    3   0.0000000
 Energy read as -5540.741665213
 Full Analytical Gradient: (in a.u., or Hartree/Bohr)
             1             2             3             4
    1   -0.00002821    0.00007440   -0.00004729    0.00000110
    2    0.00002310    0.00000445   -0.00001920   -0.00000835
    3    0.00000000   -0.00000000   -0.00000000    0.00000000
 Gradient time:  CPU 0.72 s  wall 0.73 s
 ######################################################
 ######################################################
 # Starting finite difference calculation for IDERIV  #
 Finite diff step size:  1.88973e-03 a.u.
 ----------------------------------------------------------------
             Standard Nuclear Orientation (Angstroms)
    I     Atom           X                Y                Z
 ----------------------------------------------------------------
    1      Br      2.3772153124    -0.1566252348    -0.0000000000
    2      P       0.3527477202     0.7917184413     0.0000000000
    3      N      -0.5605402171    -0.5088180010     0.0000000000
    4      Br     -2.4152848634    -0.0809190685    -0.0000000000
 ----------------------------------------------------------------
 Nuclear Repulsion Energy =   502.1320401369 hartrees
 There are       46 alpha and       46 beta electrons

                       Distance Matrix (Angstroms)
             Br(  1)   P (  2)   N (  3)
   P (  2)  2.235582
   N (  3)  2.958792  1.589179
   Br(  4)  4.793098  2.902327  1.903464

 Requested basis set is 6-311++G(d,p)
 There are 57 shells and 148 basis functions
 A cutoff of  1.0D-14 yielded   1358 shell pairs
 There are      9769 function pairs (     10870 Cartesian)
 Smallest overlap matrix eigenvalue = 1.43E-03
 Guess MOs from SCF MO coefficient file

 -----------------------------------------------------------------------
  General SCF calculation program by
  Eric Jon Sundstrom, Paul Horn, Yuezhi Mao, Dmitri Zuev, Alec White,
  David Stuck, Shaama M.S., Shane Yost, Joonho Lee, David Small,
  Daniel Levine, Susi Lehtola, Hugh Burton, Evgeny Epifanovsky
 -----------------------------------------------------------------------
 Hartree-Fock
 using 6 threads for integral computing
 -------------------------------------------------------
 OpenMP Integral computing Module                
 Release: version 2.0, May 2017, Q-Chem Inc. Pleasanton 
 -------------------------------------------------------
 A restricted SCF calculation will be
 performed using DIIS
 SCF converges when DIIS error is below 1.0e-08
 ---------------------------------------
  Cycle       Energy         DIIS error
 ---------------------------------------
    1   -5539.8921048029      5.73e-06  
    2   -5539.8921049331      1.57e-06  
    3   -5539.8921049448      9.53e-07  
    4   -5539.8921049477      3.01e-07  
    5   -5539.8921049481      1.26e-07  
    6   -5539.8921049482      4.86e-08  
    7   -5539.8921049483      2.42e-08  
    8   -5539.8921049482      1.12e-08  
    9   -5539.8921049483      3.94e-09  Convergence criterion met
 ---------------------------------------
 SCF time:   CPU 12.51s  wall 2.00s 
 SCF   energy in the final basis set =    -5539.8921049483
 Total energy in the final basis set =    -5539.8921049483


 ------------------------------------------------------------------------------

   CCMAN2: suite of methods based on coupled cluster
           and equation of motion theories.

   Components:
   * libvmm-1.3-trunk
     by Evgeny Epifanovsky, Ilya Kaliman.
   * libtensor-2.5-trunk
     by Evgeny Epifanovsky, Michael Wormit, Dmitry Zuev, Sam Manzer, 
        Ilya Kaliman.
   * libcc-2.5-trunk
     by Evgeny Epifanovsky, Arik Landau, Tomasz Kus, Kirill Khistyaev, 
        Dmitry Zuev, Prashant Manohar, Xintian Feng, Anna Krylov, 
        Matthew Goldey, Alec White, Thomas Jagau, Kaushik Nanda, 
        Anastasia Gunina, Alexander Kunitsa, Joonho Lee.

   CCMAN original authors:
   Anna I. Krylov, C. David Sherrill, Steven R. Gwaltney,
   Edward F. C. Byrd (2000)
   Sergey V. Levchenko, Lyudmila V. Slipchenko, Tao Wang,
   Ana-Maria C. Cristian (2003)
   Piotr A. Pieniazek, C. Melania Oana, Evgeny Epifanovsky (2007)
   Prashant Manohar (2009)

 ------------------------------------------------------------------------------


 Allocating and initializing 30808MB of RAM...
 Calculation will run on 6 cores.


 Alpha MOs, Restricted
 -- Occupied --                  
-490.07 -490.04  -80.07  -65.20  -65.18  -58.56  -58.56  -58.56
  1 A     2 A     3 A     4 A     5 A     6 A     7 A     8 A                  
-58.538 -58.537 -58.537 -15.653  -9.878  -9.858  -7.605  -7.494
  9 A    10 A    11 A    12 A    13 A    14 A    15 A    16 A                  
 -7.482  -7.482  -7.472  -7.464  -7.464  -5.497  -5.496  -5.496
 17 A    18 A    19 A    20 A    21 A    22 A    23 A    24 A                  
 -3.234  -3.229  -3.229  -3.215  -3.215  -3.210  -3.208  -3.207
 25 A    26 A    27 A    28 A    29 A    30 A    31 A    32 A                  
 -3.199  -3.199  -1.221  -1.051  -0.984  -0.740  -0.580  -0.570
 33 A    34 A    35 A    36 A    37 A    38 A    39 A    40 A                  
 -0.531  -0.457  -0.447  -0.432  -0.410  -0.391
 41 A    42 A    43 A    44 A    45 A    46 A                                  
 -- Virtual --                   
 -0.004   0.037   0.057   0.068   0.075   0.085   0.096   0.116
 47 A    48 A    49 A    50 A    51 A    52 A    53 A    54 A                  
  0.120   0.120   0.124   0.135   0.156   0.169   0.200   0.215
 55 A    56 A    57 A    58 A    59 A    60 A    61 A    62 A                  
  0.236   0.247   0.300   0.337   0.364   0.388   0.471   0.512
 63 A    64 A    65 A    66 A    67 A    68 A    69 A    70 A                  
  0.547   0.554   0.579   0.580   0.588   0.664   0.683   0.725
 71 A    72 A    73 A    74 A    75 A    76 A    77 A    78 A                  
  0.744   0.752   0.760   0.767   0.778   0.809   0.837   0.838
 79 A    80 A    81 A    82 A    83 A    84 A    85 A    86 A                  
  0.878   0.895   0.990   1.018   1.064   1.096   1.125   1.158
 87 A    88 A    89 A    90 A    91 A    92 A    93 A    94 A                  
  1.272   1.332   1.444   1.774   1.853   1.929   2.197   2.258
 95 A    96 A    97 A    98 A    99 A   100 A   101 A   102 A                  
  2.281   2.293   2.319   2.370   2.387   2.422   2.491   2.773
103 A   104 A   105 A   106 A   107 A   108 A   109 A   110 A                  
  2.939   4.235   4.268   4.444   4.519   4.531   4.532   4.543
111 A   112 A   113 A   114 A   115 A   116 A   117 A   118 A                  
  4.549   4.568   4.586   4.625   4.761   4.894   7.193   7.230
119 A   120 A   121 A   122 A   123 A   124 A   125 A   126 A                  
  7.486   8.186   8.202   8.205   8.224   8.280   8.288  14.707
127 A   128 A   129 A   130 A   131 A   132 A   133 A   134 A                  
 14.808  14.882  36.673  49.467  49.491 166.107 293.863 293.880
135 A   136 A   137 A   138 A   139 A   140 A   141 A   142 A                  
293.890 293.906 293.981 293.9901028.4091028.440
143 A   144 A   145 A   146 A   147 A   148 A                                  

 Beta MOs, Restricted
 -- Occupied --                  
-490.07 -490.04  -80.07  -65.20  -65.18  -58.56  -58.56  -58.56
  1 A     2 A     3 A     4 A     5 A     6 A     7 A     8 A                  
-58.538 -58.537 -58.537 -15.653  -9.878  -9.858  -7.605  -7.494
  9 A    10 A    11 A    12 A    13 A    14 A    15 A    16 A                  
 -7.482  -7.482  -7.472  -7.464  -7.464  -5.497  -5.496  -5.496
 17 A    18 A    19 A    20 A    21 A    22 A    23 A    24 A                  
 -3.234  -3.229  -3.229  -3.215  -3.215  -3.210  -3.208  -3.207
 25 A    26 A    27 A    28 A    29 A    30 A    31 A    32 A                  
 -3.199  -3.199  -1.221  -1.051  -0.984  -0.740  -0.580  -0.570
 33 A    34 A    35 A    36 A    37 A    38 A    39 A    40 A                  
 -0.531  -0.457  -0.447  -0.432  -0.410  -0.391
 41 A    42 A    43 A    44 A    45 A    46 A                                  
 -- Virtual --                   
 -0.004   0.037   0.057   0.068   0.075   0.085   0.096   0.116
 47 A    48 A    49 A    50 A    51 A    52 A    53 A    54 A                  
  0.120   0.120   0.124   0.135   0.156   0.169   0.200   0.215
 55 A    56 A    57 A    58 A    59 A    60 A    61 A    62 A                  
  0.236   0.247   0.300   0.337   0.364   0.388   0.471   0.512
 63 A    64 A    65 A    66 A    67 A    68 A    69 A    70 A                  
  0.547   0.554   0.579   0.580   0.588   0.664   0.683   0.725
 71 A    72 A    73 A    74 A    75 A    76 A    77 A    78 A                  
  0.744   0.752   0.760   0.767   0.778   0.809   0.837   0.838
 79 A    80 A    81 A    82 A    83 A    84 A    85 A    86 A                  
  0.878   0.895   0.990   1.018   1.064   1.096   1.125   1.158
 87 A    88 A    89 A    90 A    91 A    92 A    93 A    94 A                  
  1.272   1.332   1.444   1.774   1.853   1.929   2.197   2.258
 95 A    96 A    97 A    98 A    99 A   100 A   101 A   102 A                  
  2.281   2.293   2.319   2.370   2.387   2.422   2.491   2.773
103 A   104 A   105 A   106 A   107 A   108 A   109 A   110 A                  
  2.939   4.235   4.268   4.444   4.519   4.531   4.532   4.543
111 A   112 A   113 A   114 A   115 A   116 A   117 A   118 A                  
  4.549   4.568   4.586   4.625   4.761   4.894   7.193   7.230
119 A   120 A   121 A   122 A   123 A   124 A   125 A   126 A                  
  7.486   8.186   8.202   8.205   8.224   8.280   8.288  14.707
127 A   128 A   129 A   130 A   131 A   132 A   133 A   134 A                  
 14.808  14.882  36.673  49.467  49.491 166.107 293.863 293.880
135 A   136 A   137 A   138 A   139 A   140 A   141 A   142 A                  
293.890 293.906 293.981 293.9901028.4091028.440
143 A   144 A   145 A   146 A   147 A   148 A                                  

 Occupation and symmetry of molecular orbitals

 Point group: C1 (1 irreducible representation).

                           A     All 
 -------------------------------------
 All molecular orbitals:
  - Alpha                  148   148 
  - Beta                   148   148 
 -------------------------------------
 Alpha orbitals:
  - Frozen occupied        24    24  
  - Active occupied        22    22  
  - Active virtual         102   102 
  - Frozen virtual         0     0   
 -------------------------------------
 Beta orbitals:
  - Frozen occupied        24    24  
  - Active occupied        22    22  
  - Active virtual         102   102 
  - Frozen virtual         0     0   
 -------------------------------------

 Import integrals:   CPU 0.00 s  wall 0.00 s

 Import integrals:   CPU 83.43 s  wall 14.52 s

 MP2 amplitudes:   CPU 0.27 s  wall 0.18 s

Running a double precision version
           CCSD T amplitudes will be solved using DIIS.

           Start     Size      MaxIter   EConv     TConv     
           3         7         100       1.00e-07  1.00e-05  
 ------------------------------------------------------------------------------
           Energy (a.u.)   Ediff      Tdiff       Comment
 ------------------------------------------------------------------------------
         -5540.74437124                           
     1   -5540.71201490   3.24e-02   8.29e-01     
     2   -5540.74032206   2.83e-02   1.17e-01     
     3   -5540.73815011   2.17e-03   5.12e-02     
     4   -5540.74078561   2.64e-03   1.56e-02     Switched to DIIS steps.
     5   -5540.74164115   8.56e-04   1.24e-02     
     6   -5540.74165674   1.56e-05   2.58e-03     
     7   -5540.74165697   2.32e-07   1.32e-03     
     8   -5540.74166497   8.01e-06   3.08e-04     
     9   -5540.74166591   9.33e-07   2.14e-04     
    10   -5540.74166492   9.88e-07   6.85e-05     
    11   -5540.74166529   3.73e-07   2.89e-05     
    12   -5540.74166507   2.17e-07   1.36e-05     
    13   -5540.74166506   1.75e-08   3.96e-06     
 ------------------------------------------------------------------------------
         -5540.74166506                           CCSD T converged.

End of double precision
 SCF energy                 = -5539.89210495
 MP2 energy                 = -5540.74437124
 CCSD correlation energy     =    -0.84956011
 CCSD total energy           = -5540.74166506

 CCSD  T1^2 = 0.0136  T2^2 = 0.2943  Leading amplitudes:

 Amplitude    Orbitals with energies
  0.0268       42 (A) A                  ->    47 (A) A                   
              -0.4565                         -0.0040                     
  0.0268       42 (A) B                  ->    47 (A) B                   
              -0.4565                         -0.0040                     
 -0.0253       46 (A) A                  ->    47 (A) A                   
              -0.3907                         -0.0040                     
 -0.0253       46 (A) B                  ->    47 (A) B                   
              -0.3907                         -0.0040                     

 Amplitude    Orbitals with energies
 -0.0668       46 (A) A      46 (A) B    ->    47 (A) A      47 (A) B     
              -0.3907       -0.3907           -0.0040       -0.0040       
  0.0668       46 (A) A      46 (A) B    ->    47 (A) B      47 (A) A     
              -0.3907       -0.3907           -0.0040       -0.0040       
  0.0668       46 (A) B      46 (A) A    ->    47 (A) A      47 (A) B     
              -0.3907       -0.3907           -0.0040       -0.0040       
 -0.0668       46 (A) B      46 (A) A    ->    47 (A) B      47 (A) A     
              -0.3907       -0.3907           -0.0040       -0.0040       

 Computing CCSD intemediates for later calculations in double precision
 Finished.

Running a double precision version
           CCSD Lambda amplitudes will be solved using DIIS.
           Start     Size      MaxIter   EConv     LConv     
           3         7         100       1.00e-07  1.00e-05  
 ------------------------------------------------------------------------------
            Enorm      Ldiff       Comment
 ------------------------------------------------------------------------------
     1     5.69e-02   4.17e-02     
     2     1.48e-02   5.45e-03     
     3     6.27e-03   1.91e-03     
     4     3.61e-03   1.17e-03     Switched to DIIS steps.
     5     1.13e-03   6.56e-04     
     6     5.39e-04   1.77e-04     
     7     1.74e-04   4.42e-05     
     8     8.08e-05   1.63e-07     
     9     2.78e-05   3.04e-06     
    10     1.14e-05   1.06e-06     
    11     4.45e-06   1.76e-07     
    12     1.78e-06   3.62e-08     
    13     8.50e-07   8.04e-08     
    14     3.85e-07   8.61e-09     
    15     2.15e-07   2.47e-08     
    16     1.01e-07   8.57e-09     
    17     5.18e-08   4.00e-09     
 ------------------------------------------------------------------------------
                                   CCSD Lambda converged.

 Computing density matrices in double precision...
           Orbital response amplitudes will be solved using DIIS.
           Start     Size      MaxIter   EConv     LConv     
           3         7         100       1.00e-06  1.00e-06  
 ------------------------------------------------------------------------------
            Enorm      Ldiff       Comment
 ------------------------------------------------------------------------------
     1     1.35e-01   1.80e-03     
     2     1.38e-01   5.62e-03     
     3     1.66e-01   2.88e-02     
     4     3.24e-02   6.53e-02     Switched to DIIS steps.
     5     8.34e-03   1.23e-02     
     6     1.41e-03   7.02e-04     
     7     7.83e-04   1.33e-04     
     8     1.21e-04   1.67e-04     
     9     3.93e-05   9.03e-06     
    10     1.50e-05   3.54e-06     
    11     4.79e-06   7.63e-07     
    12     2.39e-06   2.45e-07     
    13     1.01e-06   6.54e-07     
    14     2.52e-07   1.95e-07     
 ------------------------------------------------------------------------------
                                   Orbital response converged.

 Computing density matrices... Done.
 CCSD calculation:   CPU 4014.61 s  wall 688.55 s

 Transferring MO TPDM to AO TPDM
 Transferring g2_o1o1o1o1
 Transferring g2_o1o1o1v1
 Transferring g2_o1o1v1v1
 Transferring g2_o1v1o1v1
 Transferring g2_o1v1v1v1
 Transferring g2_v1v1v1v1
 Adding separable TPDM
 Computing TPDM gradient
 --------------------------------------------------------
 2e gradient
  Atom          X               Y               Z
 --------------------------------------------------------
    1        -50.205790       12.211215        0.000000  
    2          3.771592      -31.093931       -0.000000  
    3         -2.518096       18.602827        0.000000  
    4         48.952295        0.279889        0.000000  
 --------------------------------------------------------
 --------------------------------------------------------
 Final gradient
  Atom          X               Y               Z
 --------------------------------------------------------
    1        -50.205790       12.211215        0.000000  
    2          3.771592      -31.093931       -0.000000  
    3         -2.518096       18.602827        0.000000  
    4         48.952295        0.279889        0.000000  
 --------------------------------------------------------
 Analytic gradient from two-electron contribution:   CPU 450.80 s  wall 85.54 s

 Total ccman2 time:   CPU 4561.51 s  wall 791.84 s


 --------------------------------------------------------------

                    Orbital Energies (a.u.)
 --------------------------------------------------------------

 Alpha MOs
 -- Occupied --
********-490.0445 -80.0673 -65.1994 -65.1786 -58.5600 -58.5576 -58.5576
-58.5384 -58.5371 -58.5370 -15.6535  -9.8785  -9.8584  -7.6053  -7.4939
 -7.4825  -7.4824  -7.4715  -7.4643  -7.4637  -5.4974  -5.4964  -5.4961
 -3.2343  -3.2290  -3.2290  -3.2152  -3.2152  -3.2105  -3.2075  -3.2068
 -3.1988  -3.1988  -1.2209  -1.0511  -0.9844  -0.7404  -0.5801  -0.5699
 -0.5312  -0.4565  -0.4471  -0.4315  -0.4098  -0.3907
 -- Virtual --
 -0.0040   0.0370   0.0567   0.0681   0.0754   0.0847   0.0957   0.1163
  0.1200   0.1202   0.1235   0.1348   0.1559   0.1693   0.1999   0.2151
  0.2364   0.2468   0.2999   0.3374   0.3644   0.3877   0.4710   0.5124
  0.5473   0.5540   0.5789   0.5799   0.5882   0.6639   0.6828   0.7253
  0.7437   0.7521   0.7602   0.7670   0.7779   0.8086   0.8371   0.8379
  0.8775   0.8954   0.9897   1.0183   1.0643   1.0958   1.1249   1.1583
  1.2723   1.3318   1.4440   1.7736   1.8531   1.9286   2.1969   2.2581
  2.2808   2.2931   2.3189   2.3704   2.3869   2.4218   2.4906   2.7730
  2.9391   4.2352   4.2677   4.4436   4.5193   4.5306   4.5321   4.5431
  4.5489   4.5683   4.5864   4.6252   4.7609   4.8941   7.1926   7.2302
  7.4859   8.1863   8.2023   8.2052   8.2242   8.2799   8.2881  14.7071
 14.8084  14.8823  36.6733  49.4673  49.4915 166.1069 293.8627 293.8798
293.8896 293.9058 293.9814 293.99031028.40881028.4396
 --------------------------------------------------------------

          Ground-State Mulliken Net Atomic Charges

     Atom                 Charge (a.u.)
  ----------------------------------------
      1 Br                   -0.157545
      2 P                     0.355570
      3 N                    -0.218511
      4 Br                    0.020486
  ----------------------------------------
  Sum of atomic charges =     0.000000

 -----------------------------------------------------------------
                    Cartesian Multipole Moments
 -----------------------------------------------------------------
    Charge (ESU x 10^10)
                 0.0000
    Dipole Moment (Debye)
         X      -0.4292      Y       1.8996      Z      -0.0000
       Tot       1.9475
    Quadrupole Moments (Debye-Ang)
        XX     -54.5956     XY      -0.5606     YY     -56.7415
        XZ       0.0000     YZ      -0.0000     ZZ     -54.9528
    Octopole Moments (Debye-Ang^2)
       XXX     -16.7114    XXY      -4.2018    XYY       0.9265
       YYY      -6.9867    XXZ      -0.0000    XYZ       0.0000
       YYZ      -0.0000    XZZ      -0.3495    YZZ      -1.6793
       ZZZ      -0.0000
    Hexadecapole Moments (Debye-Ang^3)
      XXXX   -1270.4586   XXXY     -23.9192   XXYY    -250.5318
      XYYY      -5.1865   YYYY    -136.8144   XXXZ       0.0000
      XXYZ      -0.0000   XYYZ       0.0000   YYYZ      -0.0000
      XXZZ    -244.1114   XYZZ      -1.4123   YYZZ     -33.2620
      XZZZ       0.0000   YZZZ      -0.0000   ZZZZ     -68.6522
 -----------------------------------------------------------------
 DrvMan completing analytic gradient of the correlated energy
 Correlated dipole moment
            1
    1  -0.1688670
    2   0.7473748
    3  -0.0000000
 Energy read as -5540.741665056
 Full Analytical Gradient: (in a.u., or Hartree/Bohr)
             1             2             3             4
    1    0.00019271   -0.00009913   -0.00008864   -0.00000494
    2   -0.00005867    0.00010271   -0.00003572   -0.00000833
    3   -0.00000000    0.00000000   -0.00000000   -0.00000000
 Gradient time:  CPU 0.79 s  wall 0.80 s
 ----------------------------------------------------------------
             Standard Nuclear Orientation (Angstroms)
    I     Atom           X                Y                Z
 ----------------------------------------------------------------
    1      Br      2.3752153124    -0.1566252348    -0.0000000000
    2      P       0.3527477202     0.7917184413     0.0000000000
    3      N      -0.5605402171    -0.5088180010     0.0000000000
    4      Br     -2.4152848634    -0.0809190685    -0.0000000000
 ----------------------------------------------------------------
 Nuclear Repulsion Energy =   502.3186672638 hartrees
 There are       46 alpha and       46 beta electrons

                       Distance Matrix (Angstroms)
             Br(  1)   P (  2)   N (  3)
   P (  2)  2.233771
   N (  3)  2.956806  1.589179
   Br(  4)  4.791098  2.902327  1.903464

 Requested basis set is 6-311++G(d,p)
 There are 57 shells and 148 basis functions
 A cutoff of  1.0D-14 yielded   1358 shell pairs
 There are      9769 function pairs (     10870 Cartesian)
 Smallest overlap matrix eigenvalue = 1.43E-03
 Guess MOs from SCF MO coefficient file

 -----------------------------------------------------------------------
  General SCF calculation program by
  Eric Jon Sundstrom, Paul Horn, Yuezhi Mao, Dmitri Zuev, Alec White,
  David Stuck, Shaama M.S., Shane Yost, Joonho Lee, David Small,
  Daniel Levine, Susi Lehtola, Hugh Burton, Evgeny Epifanovsky
 -----------------------------------------------------------------------
 Hartree-Fock
 using 6 threads for integral computing
 -------------------------------------------------------
 OpenMP Integral computing Module                
 Release: version 2.0, May 2017, Q-Chem Inc. Pleasanton 
 -------------------------------------------------------
 A restricted SCF calculation will be
 performed using DIIS
 SCF converges when DIIS error is below 1.0e-08
 ---------------------------------------
  Cycle       Energy         DIIS error
 ---------------------------------------
    1   -5539.8921137941      1.15e-05  
    2   -5539.8921143149      3.14e-06  
    3   -5539.8921143617      1.91e-06  
    4   -5539.8921143731      6.04e-07  
    5   -5539.8921143751      2.53e-07  
    6   -5539.8921143756      9.72e-08  
    7   -5539.8921143756      4.83e-08  
    8   -5539.8921143757      2.23e-08  
    9   -5539.8921143757      7.88e-09  Convergence criterion met
 ---------------------------------------
 SCF time:   CPU 12.43s  wall 2.00s 
 SCF   energy in the final basis set =    -5539.8921143757
 Total energy in the final basis set =    -5539.8921143757


 ------------------------------------------------------------------------------

   CCMAN2: suite of methods based on coupled cluster
           and equation of motion theories.

   Components:
   * libvmm-1.3-trunk
     by Evgeny Epifanovsky, Ilya Kaliman.
   * libtensor-2.5-trunk
     by Evgeny Epifanovsky, Michael Wormit, Dmitry Zuev, Sam Manzer, 
        Ilya Kaliman.
   * libcc-2.5-trunk
     by Evgeny Epifanovsky, Arik Landau, Tomasz Kus, Kirill Khistyaev, 
        Dmitry Zuev, Prashant Manohar, Xintian Feng, Anna Krylov, 
        Matthew Goldey, Alec White, Thomas Jagau, Kaushik Nanda, 
        Anastasia Gunina, Alexander Kunitsa, Joonho Lee.

   CCMAN original authors:
   Anna I. Krylov, C. David Sherrill, Steven R. Gwaltney,
   Edward F. C. Byrd (2000)
   Sergey V. Levchenko, Lyudmila V. Slipchenko, Tao Wang,
   Ana-Maria C. Cristian (2003)
   Piotr A. Pieniazek, C. Melania Oana, Evgeny Epifanovsky (2007)
   Prashant Manohar (2009)

 ------------------------------------------------------------------------------


 Allocating and initializing 30808MB of RAM...
 Calculation will run on 6 cores.


 Alpha MOs, Restricted
 -- Occupied --                  
-490.07 -490.04  -80.07  -65.20  -65.18  -58.56  -58.56  -58.56
  1 A     2 A     3 A     4 A     5 A     6 A     7 A     8 A                  
-58.539 -58.537 -58.537 -15.653  -9.878  -9.859  -7.605  -7.494
  9 A    10 A    11 A    12 A    13 A    14 A    15 A    16 A                  
 -7.482  -7.482  -7.472  -7.464  -7.464  -5.497  -5.496  -5.496
 17 A    18 A    19 A    20 A    21 A    22 A    23 A    24 A                  
 -3.234  -3.229  -3.229  -3.215  -3.215  -3.211  -3.208  -3.207
 25 A    26 A    27 A    28 A    29 A    30 A    31 A    32 A                  
 -3.199  -3.199  -1.221  -1.051  -0.984  -0.740  -0.580  -0.570
 33 A    34 A    35 A    36 A    37 A    38 A    39 A    40 A                  
 -0.531  -0.457  -0.447  -0.432  -0.410  -0.391
 41 A    42 A    43 A    44 A    45 A    46 A                                  
 -- Virtual --                   
 -0.004   0.037   0.057   0.068   0.075   0.085   0.096   0.116
 47 A    48 A    49 A    50 A    51 A    52 A    53 A    54 A                  
  0.120   0.120   0.123   0.135   0.156   0.169   0.200   0.215
 55 A    56 A    57 A    58 A    59 A    60 A    61 A    62 A                  
  0.236   0.247   0.300   0.338   0.364   0.388   0.471   0.512
 63 A    64 A    65 A    66 A    67 A    68 A    69 A    70 A                  
  0.547   0.554   0.579   0.580   0.588   0.664   0.683   0.725
 71 A    72 A    73 A    74 A    75 A    76 A    77 A    78 A                  
  0.744   0.752   0.760   0.767   0.778   0.809   0.837   0.838
 79 A    80 A    81 A    82 A    83 A    84 A    85 A    86 A                  
  0.878   0.896   0.990   1.019   1.064   1.096   1.125   1.158
 87 A    88 A    89 A    90 A    91 A    92 A    93 A    94 A                  
  1.273   1.332   1.444   1.774   1.853   1.929   2.197   2.258
 95 A    96 A    97 A    98 A    99 A   100 A   101 A   102 A                  
  2.281   2.293   2.319   2.371   2.387   2.422   2.491   2.773
103 A   104 A   105 A   106 A   107 A   108 A   109 A   110 A                  
  2.939   4.235   4.268   4.444   4.519   4.531   4.532   4.543
111 A   112 A   113 A   114 A   115 A   116 A   117 A   118 A                  
  4.549   4.568   4.587   4.625   4.761   4.894   7.193   7.230
119 A   120 A   121 A   122 A   123 A   124 A   125 A   126 A                  
  7.486   8.186   8.202   8.205   8.224   8.280   8.288  14.707
127 A   128 A   129 A   130 A   131 A   132 A   133 A   134 A                  
 14.809  14.882  36.673  49.467  49.492 166.107 293.863 293.880
135 A   136 A   137 A   138 A   139 A   140 A   141 A   142 A                  
293.890 293.906 293.982 293.9901028.4091028.440
143 A   144 A   145 A   146 A   147 A   148 A                                  

 Beta MOs, Restricted
 -- Occupied --                  
-490.07 -490.04  -80.07  -65.20  -65.18  -58.56  -58.56  -58.56
  1 A     2 A     3 A     4 A     5 A     6 A     7 A     8 A                  
-58.539 -58.537 -58.537 -15.653  -9.878  -9.859  -7.605  -7.494
  9 A    10 A    11 A    12 A    13 A    14 A    15 A    16 A                  
 -7.482  -7.482  -7.472  -7.464  -7.464  -5.497  -5.496  -5.496
 17 A    18 A    19 A    20 A    21 A    22 A    23 A    24 A                  
 -3.234  -3.229  -3.229  -3.215  -3.215  -3.211  -3.208  -3.207
 25 A    26 A    27 A    28 A    29 A    30 A    31 A    32 A                  
 -3.199  -3.199  -1.221  -1.051  -0.984  -0.740  -0.580  -0.570
 33 A    34 A    35 A    36 A    37 A    38 A    39 A    40 A                  
 -0.531  -0.457  -0.447  -0.432  -0.410  -0.391
 41 A    42 A    43 A    44 A    45 A    46 A                                  
 -- Virtual --                   
 -0.004   0.037   0.057   0.068   0.075   0.085   0.096   0.116
 47 A    48 A    49 A    50 A    51 A    52 A    53 A    54 A                  
  0.120   0.120   0.123   0.135   0.156   0.169   0.200   0.215
 55 A    56 A    57 A    58 A    59 A    60 A    61 A    62 A                  
  0.236   0.247   0.300   0.338   0.364   0.388   0.471   0.512
 63 A    64 A    65 A    66 A    67 A    68 A    69 A    70 A                  
  0.547   0.554   0.579   0.580   0.588   0.664   0.683   0.725
 71 A    72 A    73 A    74 A    75 A    76 A    77 A    78 A                  
  0.744   0.752   0.760   0.767   0.778   0.809   0.837   0.838
 79 A    80 A    81 A    82 A    83 A    84 A    85 A    86 A                  
  0.878   0.896   0.990   1.019   1.064   1.096   1.125   1.158
 87 A    88 A    89 A    90 A    91 A    92 A    93 A    94 A                  
  1.273   1.332   1.444   1.774   1.853   1.929   2.197   2.258
 95 A    96 A    97 A    98 A    99 A   100 A   101 A   102 A                  
  2.281   2.293   2.319   2.371   2.387   2.422   2.491   2.773
103 A   104 A   105 A   106 A   107 A   108 A   109 A   110 A                  
  2.939   4.235   4.268   4.444   4.519   4.531   4.532   4.543
111 A   112 A   113 A   114 A   115 A   116 A   117 A   118 A                  
  4.549   4.568   4.587   4.625   4.761   4.894   7.193   7.230
119 A   120 A   121 A   122 A   123 A   124 A   125 A   126 A                  
  7.486   8.186   8.202   8.205   8.224   8.280   8.288  14.707
127 A   128 A   129 A   130 A   131 A   132 A   133 A   134 A                  
 14.809  14.882  36.673  49.467  49.492 166.107 293.863 293.880
135 A   136 A   137 A   138 A   139 A   140 A   141 A   142 A                  
293.890 293.906 293.982 293.9901028.4091028.440
143 A   144 A   145 A   146 A   147 A   148 A                                  

 Occupation and symmetry of molecular orbitals

 Point group: C1 (1 irreducible representation).

                           A     All 
 -------------------------------------
 All molecular orbitals:
  - Alpha                  148   148 
  - Beta                   148   148 
 -------------------------------------
 Alpha orbitals:
  - Frozen occupied        24    24  
  - Active occupied        22    22  
  - Active virtual         102   102 
  - Frozen virtual         0     0   
 -------------------------------------
 Beta orbitals:
  - Frozen occupied        24    24  
  - Active occupied        22    22  
  - Active virtual         102   102 
  - Frozen virtual         0     0   
 -------------------------------------

 Import integrals:   CPU 0.00 s  wall 0.00 s

 Import integrals:   CPU 83.95 s  wall 14.53 s

 MP2 amplitudes:   CPU 0.21 s  wall 0.13 s

Running a double precision version
           CCSD T amplitudes will be solved using DIIS.

           Start     Size      MaxIter   EConv     TConv     
           3         7         100       1.00e-07  1.00e-05  
 ------------------------------------------------------------------------------
           Energy (a.u.)   Ediff      Tdiff       Comment
 ------------------------------------------------------------------------------
         -5540.74438295                           
     1   -5540.71201999   3.24e-02   8.29e-01     
     2   -5540.74032375   2.83e-02   1.17e-01     
     3   -5540.73815131   2.17e-03   5.12e-02     
     4   -5540.74078604   2.63e-03   1.56e-02     Switched to DIIS steps.
     5   -5540.74164112   8.55e-04   1.24e-02     
     6   -5540.74165661   1.55e-05   2.58e-03     
     7   -5540.74165687   2.56e-07   1.32e-03     
     8   -5540.74166487   8.01e-06   3.08e-04     
     9   -5540.74166580   9.22e-07   2.14e-04     
    10   -5540.74166481   9.85e-07   6.84e-05     
    11   -5540.74166518   3.72e-07   2.89e-05     
    12   -5540.74166497   2.18e-07   1.36e-05     
    13   -5540.74166495   1.76e-08   3.97e-06     
 ------------------------------------------------------------------------------
         -5540.74166495                           CCSD T converged.

End of double precision
 SCF energy                 = -5539.89211438
 MP2 energy                 = -5540.74438295
 CCSD correlation energy     =    -0.84955057
 CCSD total energy           = -5540.74166495

 CCSD  T1^2 = 0.0136  T2^2 = 0.2942  Leading amplitudes:

 Amplitude    Orbitals with energies
 -0.0267       42 (A) A                  ->    47 (A) A                   
              -0.4566                         -0.0039                     
 -0.0267       42 (A) B                  ->    47 (A) B                   
              -0.4566                         -0.0039                     
  0.0253       46 (A) A                  ->    47 (A) A                   
              -0.3906                         -0.0039                     
  0.0253       46 (A) B                  ->    47 (A) B                   
              -0.3906                         -0.0039                     

 Amplitude    Orbitals with energies
 -0.0668       46 (A) A      46 (A) B    ->    47 (A) A      47 (A) B     
              -0.3906       -0.3906           -0.0039       -0.0039       
  0.0668       46 (A) A      46 (A) B    ->    47 (A) B      47 (A) A     
              -0.3906       -0.3906           -0.0039       -0.0039       
  0.0668       46 (A) B      46 (A) A    ->    47 (A) A      47 (A) B     
              -0.3906       -0.3906           -0.0039       -0.0039       
 -0.0668       46 (A) B      46 (A) A    ->    47 (A) B      47 (A) A     
              -0.3906       -0.3906           -0.0039       -0.0039       

 Computing CCSD intemediates for later calculations in double precision
 Finished.

Running a double precision version
           CCSD Lambda amplitudes will be solved using DIIS.
           Start     Size      MaxIter   EConv     LConv     
           3         7         100       1.00e-07  1.00e-05  
 ------------------------------------------------------------------------------
            Enorm      Ldiff       Comment
 ------------------------------------------------------------------------------
     1     5.69e-02   4.17e-02     
     2     1.48e-02   5.45e-03     
     3     6.26e-03   1.91e-03     
     4     3.61e-03   1.17e-03     Switched to DIIS steps.
     5     1.13e-03   6.56e-04     
     6     5.38e-04   1.77e-04     
     7     1.74e-04   4.42e-05     
     8     8.07e-05   2.02e-07     
     9     2.77e-05   3.01e-06     
    10     1.14e-05   1.04e-06     
    11     4.43e-06   1.71e-07     
    12     1.77e-06   3.37e-08     
    13     8.41e-07   7.90e-08     
    14     3.79e-07   7.73e-09     
    15     2.11e-07   2.42e-08     
    16     9.91e-08   8.25e-09     
 ------------------------------------------------------------------------------
                                   CCSD Lambda converged.

 Computing density matrices in double precision...
           Orbital response amplitudes will be solved using DIIS.
           Start     Size      MaxIter   EConv     LConv     
           3         7         100       1.00e-06  1.00e-06  
 ------------------------------------------------------------------------------
            Enorm      Ldiff       Comment
 ------------------------------------------------------------------------------
     1     1.35e-01   1.76e-03     
     2     1.38e-01   5.65e-03     
     3     1.66e-01   2.87e-02     
     4     3.25e-02   6.52e-02     Switched to DIIS steps.
     5     8.33e-03   1.23e-02     
     6     1.41e-03   7.04e-04     
     7     7.82e-04   1.33e-04     
     8     1.20e-04   1.67e-04     
     9     3.90e-05   9.01e-06     
    10     1.47e-05   3.55e-06     
    11     4.82e-06   7.47e-07     
    12     2.38e-06   2.46e-07     
    13     1.01e-06   6.53e-07     
    14     2.52e-07   1.95e-07     
 ------------------------------------------------------------------------------
                                   Orbital response converged.

 Computing density matrices... Done.
 CCSD calculation:   CPU 3943.87 s  wall 676.99 s

 Transferring MO TPDM to AO TPDM
 Transferring g2_o1o1o1o1
 Transferring g2_o1o1o1v1
 Transferring g2_o1o1v1v1
 Transferring g2_o1v1o1v1
 Transferring g2_o1v1v1v1
 Transferring g2_v1v1v1v1
 Adding separable TPDM
 Computing TPDM gradient
 --------------------------------------------------------
 2e gradient
  Atom          X               Y               Z
 --------------------------------------------------------
    1        -50.257395       12.240420        0.000000  
    2          3.804460      -31.124900       -0.000000  
    3         -2.509077       18.604369        0.000000  
    4         48.962012        0.280111        0.000000  
 --------------------------------------------------------
 --------------------------------------------------------
 Final gradient
  Atom          X               Y               Z
 --------------------------------------------------------
    1        -50.257395       12.240420        0.000000  
    2          3.804460      -31.124900       -0.000000  
    3         -2.509077       18.604369        0.000000  
    4         48.962012        0.280111        0.000000  
 --------------------------------------------------------
 Analytic gradient from two-electron contribution:   CPU 451.76 s  wall 85.83 s

 Total ccman2 time:   CPU 4486.98 s  wall 779.15 s


 --------------------------------------------------------------

                    Orbital Energies (a.u.)
 --------------------------------------------------------------

 Alpha MOs
 -- Occupied --
********-490.0446 -80.0671 -65.1993 -65.1787 -58.5599 -58.5575 -58.5575
-58.5386 -58.5373 -58.5371 -15.6534  -9.8784  -9.8585  -7.6052  -7.4937
 -7.4824  -7.4823  -7.4717  -7.4645  -7.4639  -5.4973  -5.4962  -5.4960
 -3.2342  -3.2289  -3.2289  -3.2151  -3.2151  -3.2106  -3.2077  -3.2069
 -3.1990  -3.1990  -1.2209  -1.0515  -0.9843  -0.7403  -0.5801  -0.5699
 -0.5312  -0.4566  -0.4472  -0.4316  -0.4098  -0.3906
 -- Virtual --
 -0.0039   0.0372   0.0568   0.0681   0.0754   0.0847   0.0959   0.1163
  0.1200   0.1203   0.1235   0.1348   0.1560   0.1693   0.1999   0.2151
  0.2364   0.2469   0.2999   0.3375   0.3643   0.3877   0.4710   0.5123
  0.5473   0.5540   0.5788   0.5799   0.5882   0.6635   0.6827   0.7252
  0.7437   0.7523   0.7603   0.7670   0.7779   0.8086   0.8371   0.8381
  0.8776   0.8956   0.9902   1.0189   1.0644   1.0959   1.1251   1.1584
  1.2725   1.3325   1.4441   1.7737   1.8533   1.9288   2.1970   2.2583
  2.2809   2.2930   2.3188   2.3705   2.3869   2.4219   2.4907   2.7731
  2.9393   4.2353   4.2678   4.4437   4.5194   4.5307   4.5320   4.5431
  4.5489   4.5684   4.5866   4.6254   4.7613   4.8942   7.1927   7.2304
  7.4860   8.1864   8.2024   8.2051   8.2242   8.2799   8.2883  14.7073
 14.8086  14.8825  36.6734  49.4674  49.4917 166.1071 293.8629 293.8799
293.8895 293.9057 293.9816 293.99041028.40891028.4398
 --------------------------------------------------------------

          Ground-State Mulliken Net Atomic Charges

     Atom                 Charge (a.u.)
  ----------------------------------------
      1 Br                   -0.157020
      2 P                     0.355500
      3 N                    -0.218797
      4 Br                    0.020318
  ----------------------------------------
  Sum of atomic charges =    -0.000000

 -----------------------------------------------------------------
                    Cartesian Multipole Moments
 -----------------------------------------------------------------
    Charge (ESU x 10^10)
                 0.0000
    Dipole Moment (Debye)
         X      -0.4179      Y       1.8975      Z      -0.0000
       Tot       1.9429
    Quadrupole Moments (Debye-Ang)
        XX     -54.5815     XY      -0.5626     YY     -56.7423
        XZ       0.0000     YZ       0.0000     ZZ     -54.9497
    Octopole Moments (Debye-Ang^2)
       XXX     -16.5077    XXY      -4.2024    XYY       0.9778
       YYY      -6.9958    XXZ      -0.0000    XYZ      -0.0000
       YYZ      -0.0000    XZZ      -0.2973    YZZ      -1.6805
       ZZZ      -0.0000
    Hexadecapole Moments (Debye-Ang^3)
      XXXX   -1269.3517   XXXY     -23.9317   XXYY    -250.3344
      XYYY      -5.2101   YYYY    -136.8274   XXXZ       0.0000
      XXYZ       0.0000   XYYZ       0.0000   YYYZ       0.0000
      XXZZ    -243.9113   XYZZ      -1.4196   YYZZ     -33.2614
      XZZZ       0.0000   YZZZ       0.0000   ZZZZ     -68.6431
 -----------------------------------------------------------------
 DrvMan completing analytic gradient of the correlated energy
 Correlated dipole moment
            1
    1  -0.1644296
    2   0.7465193
    3  -0.0000000
 Energy read as -5540.741664948
 Full Analytical Gradient: (in a.u., or Hartree/Bohr)
             1             2             3             4
    1   -0.00025000    0.00024864   -0.00000582    0.00000718
    2    0.00010523   -0.00009420   -0.00000265   -0.00000839
    3   -0.00000000    0.00000000   -0.00000000    0.00000000
 Gradient time:  CPU 0.76 s  wall 0.77 s
 ----------------------------------------------------------------
             Standard Nuclear Orientation (Angstroms)
    I     Atom           X                Y                Z
 ----------------------------------------------------------------
    1      Br      2.3762153124    -0.1556252348    -0.0000000000
    2      P       0.3527477202     0.7917184413     0.0000000000
    3      N      -0.5605402171    -0.5088180010     0.0000000000
    4      Br     -2.4152848634    -0.0809190685    -0.0000000000
 ----------------------------------------------------------------
 Nuclear Repulsion Energy =   502.2476043094 hartrees
 There are       46 alpha and       46 beta electrons

                       Distance Matrix (Angstroms)
             Br(  1)   P (  2)   N (  3)
   P (  2)  2.234252
   N (  3)  2.957918  1.589179
   Br(  4)  4.792083  2.902327  1.903464

 Requested basis set is 6-311++G(d,p)
 There are 57 shells and 148 basis functions
 A cutoff of  1.0D-14 yielded   1358 shell pairs
 There are      9769 function pairs (     10870 Cartesian)
 Smallest overlap matrix eigenvalue = 1.43E-03
 Guess MOs from SCF MO coefficient file

 -----------------------------------------------------------------------
  General SCF calculation program by
  Eric Jon Sundstrom, Paul Horn, Yuezhi Mao, Dmitri Zuev, Alec White,
  David Stuck, Shaama M.S., Shane Yost, Joonho Lee, David Small,
  Daniel Levine, Susi Lehtola, Hugh Burton, Evgeny Epifanovsky
 -----------------------------------------------------------------------
 Hartree-Fock
 using 6 threads for integral computing
 -------------------------------------------------------
 OpenMP Integral computing Module                
 Release: version 2.0, May 2017, Q-Chem Inc. Pleasanton 
 -------------------------------------------------------
 A restricted SCF calculation will be
 performed using DIIS
 SCF converges when DIIS error is below 1.0e-08
 ---------------------------------------
  Cycle       Energy         DIIS error
 ---------------------------------------
    1   -5539.8921160130      5.14e-06  
    2   -5539.8921161454      1.58e-06  
    3   -5539.8921161619      1.04e-06  
    4   -5539.8921161661      3.47e-07  
    5   -5539.8921161671      1.22e-07  
    6   -5539.8921161672      4.54e-08  
    7   -5539.8921161672      1.97e-08  
    8   -5539.8921161672      8.54e-09  Convergence criterion met
 ---------------------------------------
 SCF time:   CPU 11.07s  wall 2.00s 
 SCF   energy in the final basis set =    -5539.8921161672
 Total energy in the final basis set =    -5539.8921161672


 ------------------------------------------------------------------------------

   CCMAN2: suite of methods based on coupled cluster
           and equation of motion theories.

   Components:
   * libvmm-1.3-trunk
     by Evgeny Epifanovsky, Ilya Kaliman.
   * libtensor-2.5-trunk
     by Evgeny Epifanovsky, Michael Wormit, Dmitry Zuev, Sam Manzer, 
        Ilya Kaliman.
   * libcc-2.5-trunk
     by Evgeny Epifanovsky, Arik Landau, Tomasz Kus, Kirill Khistyaev, 
        Dmitry Zuev, Prashant Manohar, Xintian Feng, Anna Krylov, 
        Matthew Goldey, Alec White, Thomas Jagau, Kaushik Nanda, 
        Anastasia Gunina, Alexander Kunitsa, Joonho Lee.

   CCMAN original authors:
   Anna I. Krylov, C. David Sherrill, Steven R. Gwaltney,
   Edward F. C. Byrd (2000)
   Sergey V. Levchenko, Lyudmila V. Slipchenko, Tao Wang,
   Ana-Maria C. Cristian (2003)
   Piotr A. Pieniazek, C. Melania Oana, Evgeny Epifanovsky (2007)
   Prashant Manohar (2009)

 ------------------------------------------------------------------------------


 Allocating and initializing 30808MB of RAM...
 Calculation will run on 6 cores.


 Alpha MOs, Restricted
 -- Occupied --                  
-490.07 -490.04  -80.07  -65.20  -65.18  -58.56  -58.56  -58.56
  1 A     2 A     3 A     4 A     5 A     6 A     7 A     8 A                  
-58.539 -58.537 -58.537 -15.653  -9.878  -9.859  -7.605  -7.494
  9 A    10 A    11 A    12 A    13 A    14 A    15 A    16 A                  
 -7.482  -7.482  -7.472  -7.464  -7.464  -5.497  -5.496  -5.496
 17 A    18 A    19 A    20 A    21 A    22 A    23 A    24 A                  
 -3.234  -3.229  -3.229  -3.215  -3.215  -3.211  -3.208  -3.207
 25 A    26 A    27 A    28 A    29 A    30 A    31 A    32 A                  
 -3.199  -3.199  -1.221  -1.051  -0.984  -0.740  -0.580  -0.570
 33 A    34 A    35 A    36 A    37 A    38 A    39 A    40 A                  
 -0.531  -0.457  -0.447  -0.432  -0.410  -0.391
 41 A    42 A    43 A    44 A    45 A    46 A                                  
 -- Virtual --                   
 -0.004   0.037   0.057   0.068   0.075   0.085   0.096   0.116
 47 A    48 A    49 A    50 A    51 A    52 A    53 A    54 A                  
  0.120   0.120   0.124   0.135   0.156   0.169   0.200   0.215
 55 A    56 A    57 A    58 A    59 A    60 A    61 A    62 A                  
  0.236   0.247   0.300   0.337   0.364   0.388   0.471   0.512
 63 A    64 A    65 A    66 A    67 A    68 A    69 A    70 A                  
  0.547   0.554   0.579   0.580   0.588   0.664   0.683   0.725
 71 A    72 A    73 A    74 A    75 A    76 A    77 A    78 A                  
  0.744   0.752   0.760   0.767   0.778   0.809   0.837   0.838
 79 A    80 A    81 A    82 A    83 A    84 A    85 A    86 A                  
  0.878   0.896   0.990   1.019   1.064   1.096   1.125   1.158
 87 A    88 A    89 A    90 A    91 A    92 A    93 A    94 A                  
  1.272   1.332   1.444   1.774   1.853   1.929   2.197   2.258
 95 A    96 A    97 A    98 A    99 A   100 A   101 A   102 A                  
  2.281   2.293   2.319   2.371   2.387   2.422   2.491   2.773
103 A   104 A   105 A   106 A   107 A   108 A   109 A   110 A                  
  2.939   4.235   4.268   4.444   4.519   4.531   4.532   4.543
111 A   112 A   113 A   114 A   115 A   116 A   117 A   118 A                  
  4.549   4.568   4.587   4.625   4.761   4.894   7.193   7.230
119 A   120 A   121 A   122 A   123 A   124 A   125 A   126 A                  
  7.486   8.186   8.202   8.205   8.224   8.280   8.288  14.707
127 A   128 A   129 A   130 A   131 A   132 A   133 A   134 A                  
 14.809  14.882  36.673  49.467  49.492 166.107 293.863 293.880
135 A   136 A   137 A   138 A   139 A   140 A   141 A   142 A                  
293.890 293.906 293.982 293.9901028.4091028.440
143 A   144 A   145 A   146 A   147 A   148 A                                  

 Beta MOs, Restricted
 -- Occupied --                  
-490.07 -490.04  -80.07  -65.20  -65.18  -58.56  -58.56  -58.56
  1 A     2 A     3 A     4 A     5 A     6 A     7 A     8 A                  
-58.539 -58.537 -58.537 -15.653  -9.878  -9.859  -7.605  -7.494
  9 A    10 A    11 A    12 A    13 A    14 A    15 A    16 A                  
 -7.482  -7.482  -7.472  -7.464  -7.464  -5.497  -5.496  -5.496
 17 A    18 A    19 A    20 A    21 A    22 A    23 A    24 A                  
 -3.234  -3.229  -3.229  -3.215  -3.215  -3.211  -3.208  -3.207
 25 A    26 A    27 A    28 A    29 A    30 A    31 A    32 A                  
 -3.199  -3.199  -1.221  -1.051  -0.984  -0.740  -0.580  -0.570
 33 A    34 A    35 A    36 A    37 A    38 A    39 A    40 A                  
 -0.531  -0.457  -0.447  -0.432  -0.410  -0.391
 41 A    42 A    43 A    44 A    45 A    46 A                                  
 -- Virtual --                   
 -0.004   0.037   0.057   0.068   0.075   0.085   0.096   0.116
 47 A    48 A    49 A    50 A    51 A    52 A    53 A    54 A                  
  0.120   0.120   0.124   0.135   0.156   0.169   0.200   0.215
 55 A    56 A    57 A    58 A    59 A    60 A    61 A    62 A                  
  0.236   0.247   0.300   0.337   0.364   0.388   0.471   0.512
 63 A    64 A    65 A    66 A    67 A    68 A    69 A    70 A                  
  0.547   0.554   0.579   0.580   0.588   0.664   0.683   0.725
 71 A    72 A    73 A    74 A    75 A    76 A    77 A    78 A                  
  0.744   0.752   0.760   0.767   0.778   0.809   0.837   0.838
 79 A    80 A    81 A    82 A    83 A    84 A    85 A    86 A                  
  0.878   0.896   0.990   1.019   1.064   1.096   1.125   1.158
 87 A    88 A    89 A    90 A    91 A    92 A    93 A    94 A                  
  1.272   1.332   1.444   1.774   1.853   1.929   2.197   2.258
 95 A    96 A    97 A    98 A    99 A   100 A   101 A   102 A                  
  2.281   2.293   2.319   2.371   2.387   2.422   2.491   2.773
103 A   104 A   105 A   106 A   107 A   108 A   109 A   110 A                  
  2.939   4.235   4.268   4.444   4.519   4.531   4.532   4.543
111 A   112 A   113 A   114 A   115 A   116 A   117 A   118 A                  
  4.549   4.568   4.587   4.625   4.761   4.894   7.193   7.230
119 A   120 A   121 A   122 A   123 A   124 A   125 A   126 A                  
  7.486   8.186   8.202   8.205   8.224   8.280   8.288  14.707
127 A   128 A   129 A   130 A   131 A   132 A   133 A   134 A                  
 14.809  14.882  36.673  49.467  49.492 166.107 293.863 293.880
135 A   136 A   137 A   138 A   139 A   140 A   141 A   142 A                  
293.890 293.906 293.982 293.9901028.4091028.440
143 A   144 A   145 A   146 A   147 A   148 A                                  

 Occupation and symmetry of molecular orbitals

 Point group: C1 (1 irreducible representation).

                           A     All 
 -------------------------------------
 All molecular orbitals:
  - Alpha                  148   148 
  - Beta                   148   148 
 -------------------------------------
 Alpha orbitals:
  - Frozen occupied        24    24  
  - Active occupied        22    22  
  - Active virtual         102   102 
  - Frozen virtual         0     0   
 -------------------------------------
 Beta orbitals:
  - Frozen occupied        24    24  
  - Active occupied        22    22  
  - Active virtual         102   102 
  - Frozen virtual         0     0   
 -------------------------------------

 Import integrals:   CPU 0.00 s  wall 0.00 s

 Import integrals:   CPU 83.01 s  wall 14.30 s

 MP2 amplitudes:   CPU 0.21 s  wall 0.13 s

Running a double precision version
           CCSD T amplitudes will be solved using DIIS.

           Start     Size      MaxIter   EConv     TConv     
           3         7         100       1.00e-07  1.00e-05  
 ------------------------------------------------------------------------------
           Energy (a.u.)   Ediff      Tdiff       Comment
 ------------------------------------------------------------------------------
         -5540.74437877                           
     1   -5540.71201965   3.24e-02   8.29e-01     
     2   -5540.74032332   2.83e-02   1.17e-01     
     3   -5540.73815134   2.17e-03   5.12e-02     
     4   -5540.74078613   2.63e-03   1.56e-02     Switched to DIIS steps.
     5   -5540.74164126   8.55e-04   1.24e-02     
     6   -5540.74165677   1.55e-05   2.58e-03     
     7   -5540.74165702   2.50e-07   1.32e-03     
     8   -5540.74166503   8.01e-06   3.08e-04     
     9   -5540.74166595   9.25e-07   2.14e-04     
    10   -5540.74166497   9.86e-07   6.84e-05     
    11   -5540.74166534   3.72e-07   2.89e-05     
    12   -5540.74166512   2.17e-07   1.36e-05     
    13   -5540.74166511   1.76e-08   3.96e-06     
 ------------------------------------------------------------------------------
         -5540.74166511                           CCSD T converged.

End of double precision
 SCF energy                 = -5539.89211617
 MP2 energy                 = -5540.74437877
 CCSD correlation energy     =    -0.84954894
 CCSD total energy           = -5540.74166511

 CCSD  T1^2 = 0.0136  T2^2 = 0.2943  Leading amplitudes:

 Amplitude    Orbitals with energies
  0.0268       42 (A) A                  ->    47 (A) A                   
              -0.4566                         -0.0039                     
  0.0268       42 (A) B                  ->    47 (A) B                   
              -0.4566                         -0.0039                     
  0.0253       46 (A) A                  ->    47 (A) A                   
              -0.3907                         -0.0039                     
  0.0253       46 (A) B                  ->    47 (A) B                   
              -0.3907                         -0.0039                     

 Amplitude    Orbitals with energies
 -0.0668       46 (A) A      46 (A) B    ->    47 (A) A      47 (A) B     
              -0.3907       -0.3907           -0.0039       -0.0039       
  0.0668       46 (A) A      46 (A) B    ->    47 (A) B      47 (A) A     
              -0.3907       -0.3907           -0.0039       -0.0039       
  0.0668       46 (A) B      46 (A) A    ->    47 (A) A      47 (A) B     
              -0.3907       -0.3907           -0.0039       -0.0039       
 -0.0668       46 (A) B      46 (A) A    ->    47 (A) B      47 (A) A     
              -0.3907       -0.3907           -0.0039       -0.0039       

 Computing CCSD intemediates for later calculations in double precision
 Finished.

Running a double precision version
           CCSD Lambda amplitudes will be solved using DIIS.
           Start     Size      MaxIter   EConv     LConv     
           3         7         100       1.00e-07  1.00e-05  
 ------------------------------------------------------------------------------
            Enorm      Ldiff       Comment
 ------------------------------------------------------------------------------
     1     5.69e-02   4.17e-02     
     2     1.48e-02   5.45e-03     
     3     6.26e-03   1.91e-03     
     4     3.61e-03   1.17e-03     Switched to DIIS steps.
     5     1.13e-03   6.56e-04     
     6     5.39e-04   1.77e-04     
     7     1.74e-04   4.42e-05     
     8     8.07e-05   1.91e-07     
     9     2.77e-05   3.02e-06     
    10     1.14e-05   1.05e-06     
    11     4.44e-06   1.72e-07     
    12     1.78e-06   3.43e-08     
    13     8.45e-07   7.94e-08     
    14     3.81e-07   7.96e-09     
    15     2.12e-07   2.43e-08     
    16     1.00e-07   8.35e-09     
 ------------------------------------------------------------------------------
                                   CCSD Lambda converged.

 Computing density matrices in double precision...
           Orbital response amplitudes will be solved using DIIS.
           Start     Size      MaxIter   EConv     LConv     
           3         7         100       1.00e-06  1.00e-06  
 ------------------------------------------------------------------------------
            Enorm      Ldiff       Comment
 ------------------------------------------------------------------------------
     1     1.35e-01   1.77e-03     
     2     1.38e-01   5.64e-03     
     3     1.66e-01   2.88e-02     
     4     3.24e-02   6.52e-02     Switched to DIIS steps.
     5     8.33e-03   1.23e-02     
     6     1.41e-03   7.04e-04     
     7     7.82e-04   1.33e-04     
     8     1.20e-04   1.67e-04     
     9     3.91e-05   9.01e-06     
    10     1.48e-05   3.55e-06     
    11     4.81e-06   7.51e-07     
    12     2.38e-06   2.45e-07     
    13     1.01e-06   6.54e-07     
    14     2.52e-07   1.95e-07     
 ------------------------------------------------------------------------------
                                   Orbital response converged.

 Computing density matrices... Done.
 CCSD calculation:   CPU 3944.05 s  wall 676.60 s

 Transferring MO TPDM to AO TPDM
 Transferring g2_o1o1o1o1
 Transferring g2_o1o1o1v1
 Transferring g2_o1o1v1v1
 Transferring g2_o1v1o1v1
 Transferring g2_o1v1v1v1
 Transferring g2_v1v1v1v1
 Adding separable TPDM
 Computing TPDM gradient
 --------------------------------------------------------
 2e gradient
  Atom          X               Y               Z
 --------------------------------------------------------
    1        -50.245744       12.211608        0.000000  
    2          3.800499      -31.099630       -0.000000  
    3         -2.512492       18.605043        0.000000  
    4         48.957737        0.282979        0.000000  
 --------------------------------------------------------
 --------------------------------------------------------
 Final gradient
  Atom          X               Y               Z
 --------------------------------------------------------
    1        -50.245744       12.211608        0.000000  
    2          3.800499      -31.099630       -0.000000  
    3         -2.512492       18.605043        0.000000  
    4         48.957737        0.282979        0.000000  
 --------------------------------------------------------
 Analytic gradient from two-electron contribution:   CPU 455.81 s  wall 86.56 s

 Total ccman2 time:   CPU 4491.07 s  wall 779.33 s


 --------------------------------------------------------------

                    Orbital Energies (a.u.)
 --------------------------------------------------------------

 Alpha MOs
 -- Occupied --
********-490.0446 -80.0672 -65.1994 -65.1787 -58.5600 -58.5575 -58.5575
-58.5386 -58.5372 -58.5371 -15.6534  -9.8784  -9.8585  -7.6052  -7.4938
 -7.4824  -7.4824  -7.4717  -7.4644  -7.4639  -5.4973  -5.4963  -5.4960
 -3.2342  -3.2289  -3.2289  -3.2151  -3.2151  -3.2106  -3.2076  -3.2069
 -3.1989  -3.1989  -1.2209  -1.0514  -0.9843  -0.7403  -0.5801  -0.5698
 -0.5312  -0.4566  -0.4472  -0.4316  -0.4098  -0.3907
 -- Virtual --
 -0.0039   0.0371   0.0568   0.0681   0.0754   0.0847   0.0958   0.1163
  0.1200   0.1203   0.1235   0.1348   0.1559   0.1693   0.1999   0.2151
  0.2364   0.2468   0.2999   0.3374   0.3644   0.3877   0.4709   0.5123
  0.5473   0.5540   0.5789   0.5799   0.5882   0.6636   0.6828   0.7252
  0.7437   0.7522   0.7602   0.7670   0.7779   0.8086   0.8371   0.8380
  0.8776   0.8956   0.9901   1.0187   1.0643   1.0959   1.1250   1.1584
  1.2724   1.3323   1.4441   1.7737   1.8532   1.9288   2.1970   2.2582
  2.2809   2.2930   2.3188   2.3705   2.3870   2.4219   2.4906   2.7731
  2.9392   4.2353   4.2678   4.4437   4.5194   4.5307   4.5320   4.5431
  4.5489   4.5683   4.5865   4.6253   4.7612   4.8942   7.1926   7.2303
  7.4860   8.1864   8.2023   8.2051   8.2242   8.2799   8.2882  14.7072
 14.8085  14.8825  36.6734  49.4674  49.4916 166.1071 293.8628 293.8799
293.8895 293.9057 293.9816 293.99041028.40881028.4397
 --------------------------------------------------------------

          Ground-State Mulliken Net Atomic Charges

     Atom                 Charge (a.u.)
  ----------------------------------------
      1 Br                   -0.157120
      2 P                     0.355509
      3 N                    -0.218829
      4 Br                    0.020439
  ----------------------------------------
  Sum of atomic charges =     0.000000

 -----------------------------------------------------------------
                    Cartesian Multipole Moments
 -----------------------------------------------------------------
    Charge (ESU x 10^10)
                 0.0000
    Dipole Moment (Debye)
         X      -0.4211      Y       1.8973      Z       0.0000
       Tot       1.9435
    Quadrupole Moments (Debye-Ang)
        XX     -54.5822     XY      -0.5622     YY     -56.7441
        XZ      -0.0000     YZ      -0.0000     ZZ     -54.9506
    Octopole Moments (Debye-Ang^2)
       XXX     -16.5853    XXY      -4.2190    XYY       0.9517
       YYY      -7.0502    XXZ       0.0000    XYZ       0.0000
       YYZ       0.0000    XZZ      -0.3198    YZZ      -1.6993
       ZZZ       0.0000
    Hexadecapole Moments (Debye-Ang^3)
      XXXX   -1269.8164   XXXY     -24.0439   XXYY    -250.4357
      XYYY      -5.3294   YYYY    -136.7959   XXXZ      -0.0000
      XXYZ      -0.0000   XYYZ      -0.0000   YYYZ      -0.0000
      XXZZ    -244.0036   XYZZ      -1.4612   YYZZ     -33.2567
      XZZZ      -0.0000   YZZZ      -0.0000   ZZZZ     -68.6457
 -----------------------------------------------------------------
 DrvMan completing analytic gradient of the correlated energy
 Correlated dipole moment
            1
    1  -0.1656806
    2   0.7464469
    3   0.0000000
 Energy read as -5540.741665105
 Full Analytical Gradient: (in a.u., or Hartree/Bohr)
             1             2             3             4
    1   -0.00011022    0.00018402   -0.00006540   -0.00000839
    2    0.00008723   -0.00008004    0.00000024   -0.00000742
    3    0.00000000    0.00000000   -0.00000000    0.00000000
 Gradient time:  CPU 0.88 s  wall 0.79 s
 ----------------------------------------------------------------
             Standard Nuclear Orientation (Angstroms)
    I     Atom           X                Y                Z
 ----------------------------------------------------------------
    1      Br      2.3762153124    -0.1576252348    -0.0000000000
    2      P       0.3527477202     0.7917184413     0.0000000000
    3      N      -0.5605402171    -0.5088180010     0.0000000000
    4      Br     -2.4152848634    -0.0809190685    -0.0000000000
 ----------------------------------------------------------------
 Nuclear Repulsion Energy =   502.2030230391 hartrees
 There are       46 alpha and       46 beta electrons

                       Distance Matrix (Angstroms)
             Br(  1)   P (  2)   N (  3)
   P (  2)  2.235101
   N (  3)  2.957680  1.589179
   Br(  4)  4.792114  2.902327  1.903464

 Requested basis set is 6-311++G(d,p)
 There are 57 shells and 148 basis functions
 A cutoff of  1.0D-14 yielded   1358 shell pairs
 There are      9769 function pairs (     10870 Cartesian)
 Smallest overlap matrix eigenvalue = 1.43E-03
 Guess MOs from SCF MO coefficient file

 -----------------------------------------------------------------------
  General SCF calculation program by
  Eric Jon Sundstrom, Paul Horn, Yuezhi Mao, Dmitri Zuev, Alec White,
  David Stuck, Shaama M.S., Shane Yost, Joonho Lee, David Small,
  Daniel Levine, Susi Lehtola, Hugh Burton, Evgeny Epifanovsky
 -----------------------------------------------------------------------
 Hartree-Fock
 using 6 threads for integral computing
 -------------------------------------------------------
 OpenMP Integral computing Module                
 Release: version 2.0, May 2017, Q-Chem Inc. Pleasanton 
 -------------------------------------------------------
 A restricted SCF calculation will be
 performed using DIIS
 SCF converges when DIIS error is below 1.0e-08
 ---------------------------------------
  Cycle       Energy         DIIS error
 ---------------------------------------
    1   -5539.8921031195      7.88e-06  
    2   -5539.8921034235      2.16e-06  
    3   -5539.8921034626      8.89e-07  
    4   -5539.8921034677      3.65e-07  
    5   -5539.8921034686      1.35e-07  
    6   -5539.8921034687      7.02e-08  
    7   -5539.8921034688      2.37e-08  
    8   -5539.8921034688      9.46e-09  Convergence criterion met
 ---------------------------------------
 SCF time:   CPU 11.06s  wall 2.00s 
 SCF   energy in the final basis set =    -5539.8921034688
 Total energy in the final basis set =    -5539.8921034688


 ------------------------------------------------------------------------------

   CCMAN2: suite of methods based on coupled cluster
           and equation of motion theories.

   Components:
   * libvmm-1.3-trunk
     by Evgeny Epifanovsky, Ilya Kaliman.
   * libtensor-2.5-trunk
     by Evgeny Epifanovsky, Michael Wormit, Dmitry Zuev, Sam Manzer, 
        Ilya Kaliman.
   * libcc-2.5-trunk
     by Evgeny Epifanovsky, Arik Landau, Tomasz Kus, Kirill Khistyaev, 
        Dmitry Zuev, Prashant Manohar, Xintian Feng, Anna Krylov, 
        Matthew Goldey, Alec White, Thomas Jagau, Kaushik Nanda, 
        Anastasia Gunina, Alexander Kunitsa, Joonho Lee.

   CCMAN original authors:
   Anna I. Krylov, C. David Sherrill, Steven R. Gwaltney,
   Edward F. C. Byrd (2000)
   Sergey V. Levchenko, Lyudmila V. Slipchenko, Tao Wang,
   Ana-Maria C. Cristian (2003)
   Piotr A. Pieniazek, C. Melania Oana, Evgeny Epifanovsky (2007)
   Prashant Manohar (2009)

 ------------------------------------------------------------------------------


 Allocating and initializing 30808MB of RAM...
 Calculation will run on 6 cores.


 Alpha MOs, Restricted
 -- Occupied --                  
-490.07 -490.04  -80.07  -65.20  -65.18  -58.56  -58.56  -58.56
  1 A     2 A     3 A     4 A     5 A     6 A     7 A     8 A                  
-58.538 -58.537 -58.537 -15.653  -9.878  -9.858  -7.605  -7.494
  9 A    10 A    11 A    12 A    13 A    14 A    15 A    16 A                  
 -7.482  -7.482  -7.472  -7.464  -7.464  -5.497  -5.496  -5.496
 17 A    18 A    19 A    20 A    21 A    22 A    23 A    24 A                  
 -3.234  -3.229  -3.229  -3.215  -3.215  -3.211  -3.208  -3.207
 25 A    26 A    27 A    28 A    29 A    30 A    31 A    32 A                  
 -3.199  -3.199  -1.221  -1.051  -0.984  -0.740  -0.580  -0.570
 33 A    34 A    35 A    36 A    37 A    38 A    39 A    40 A                  
 -0.531  -0.457  -0.447  -0.432  -0.410  -0.391
 41 A    42 A    43 A    44 A    45 A    46 A                                  
 -- Virtual --                   
 -0.004   0.037   0.057   0.068   0.075   0.085   0.096   0.116
 47 A    48 A    49 A    50 A    51 A    52 A    53 A    54 A                  
  0.120   0.120   0.124   0.135   0.156   0.169   0.200   0.215
 55 A    56 A    57 A    58 A    59 A    60 A    61 A    62 A                  
  0.236   0.247   0.300   0.337   0.364   0.388   0.471   0.512
 63 A    64 A    65 A    66 A    67 A    68 A    69 A    70 A                  
  0.547   0.554   0.579   0.580   0.588   0.664   0.683   0.725
 71 A    72 A    73 A    74 A    75 A    76 A    77 A    78 A                  
  0.744   0.752   0.760   0.767   0.778   0.809   0.837   0.838
 79 A    80 A    81 A    82 A    83 A    84 A    85 A    86 A                  
  0.878   0.895   0.990   1.019   1.064   1.096   1.125   1.158
 87 A    88 A    89 A    90 A    91 A    92 A    93 A    94 A                  
  1.272   1.332   1.444   1.774   1.853   1.929   2.197   2.258
 95 A    96 A    97 A    98 A    99 A   100 A   101 A   102 A                  
  2.281   2.293   2.319   2.370   2.387   2.422   2.491   2.773
103 A   104 A   105 A   106 A   107 A   108 A   109 A   110 A                  
  2.939   4.235   4.268   4.444   4.519   4.531   4.532   4.543
111 A   112 A   113 A   114 A   115 A   116 A   117 A   118 A                  
  4.549   4.568   4.587   4.625   4.761   4.894   7.193   7.230
119 A   120 A   121 A   122 A   123 A   124 A   125 A   126 A                  
  7.486   8.186   8.202   8.205   8.224   8.280   8.288  14.707
127 A   128 A   129 A   130 A   131 A   132 A   133 A   134 A                  
 14.808  14.882  36.673  49.467  49.492 166.107 293.863 293.880
135 A   136 A   137 A   138 A   139 A   140 A   141 A   142 A                  
293.890 293.906 293.982 293.9901028.4091028.440
143 A   144 A   145 A   146 A   147 A   148 A                                  

 Beta MOs, Restricted
 -- Occupied --                  
-490.07 -490.04  -80.07  -65.20  -65.18  -58.56  -58.56  -58.56
  1 A     2 A     3 A     4 A     5 A     6 A     7 A     8 A                  
-58.538 -58.537 -58.537 -15.653  -9.878  -9.858  -7.605  -7.494
  9 A    10 A    11 A    12 A    13 A    14 A    15 A    16 A                  
 -7.482  -7.482  -7.472  -7.464  -7.464  -5.497  -5.496  -5.496
 17 A    18 A    19 A    20 A    21 A    22 A    23 A    24 A                  
 -3.234  -3.229  -3.229  -3.215  -3.215  -3.211  -3.208  -3.207
 25 A    26 A    27 A    28 A    29 A    30 A    31 A    32 A                  
 -3.199  -3.199  -1.221  -1.051  -0.984  -0.740  -0.580  -0.570
 33 A    34 A    35 A    36 A    37 A    38 A    39 A    40 A                  
 -0.531  -0.457  -0.447  -0.432  -0.410  -0.391
 41 A    42 A    43 A    44 A    45 A    46 A                                  
 -- Virtual --                   
 -0.004   0.037   0.057   0.068   0.075   0.085   0.096   0.116
 47 A    48 A    49 A    50 A    51 A    52 A    53 A    54 A                  
  0.120   0.120   0.124   0.135   0.156   0.169   0.200   0.215
 55 A    56 A    57 A    58 A    59 A    60 A    61 A    62 A                  
  0.236   0.247   0.300   0.337   0.364   0.388   0.471   0.512
 63 A    64 A    65 A    66 A    67 A    68 A    69 A    70 A                  
  0.547   0.554   0.579   0.580   0.588   0.664   0.683   0.725
 71 A    72 A    73 A    74 A    75 A    76 A    77 A    78 A                  
  0.744   0.752   0.760   0.767   0.778   0.809   0.837   0.838
 79 A    80 A    81 A    82 A    83 A    84 A    85 A    86 A                  
  0.878   0.895   0.990   1.019   1.064   1.096   1.125   1.158
 87 A    88 A    89 A    90 A    91 A    92 A    93 A    94 A                  
  1.272   1.332   1.444   1.774   1.853   1.929   2.197   2.258
 95 A    96 A    97 A    98 A    99 A   100 A   101 A   102 A                  
  2.281   2.293   2.319   2.370   2.387   2.422   2.491   2.773
103 A   104 A   105 A   106 A   107 A   108 A   109 A   110 A                  
  2.939   4.235   4.268   4.444   4.519   4.531   4.532   4.543
111 A   112 A   113 A   114 A   115 A   116 A   117 A   118 A                  
  4.549   4.568   4.587   4.625   4.761   4.894   7.193   7.230
119 A   120 A   121 A   122 A   123 A   124 A   125 A   126 A                  
  7.486   8.186   8.202   8.205   8.224   8.280   8.288  14.707
127 A   128 A   129 A   130 A   131 A   132 A   133 A   134 A                  
 14.808  14.882  36.673  49.467  49.492 166.107 293.863 293.880
135 A   136 A   137 A   138 A   139 A   140 A   141 A   142 A                  
293.890 293.906 293.982 293.9901028.4091028.440
143 A   144 A   145 A   146 A   147 A   148 A                                  

 Occupation and symmetry of molecular orbitals

 Point group: C1 (1 irreducible representation).

                           A     All 
 -------------------------------------
 All molecular orbitals:
  - Alpha                  148   148 
  - Beta                   148   148 
 -------------------------------------
 Alpha orbitals:
  - Frozen occupied        24    24  
  - Active occupied        22    22  
  - Active virtual         102   102 
  - Frozen virtual         0     0   
 -------------------------------------
 Beta orbitals:
  - Frozen occupied        24    24  
  - Active occupied        22    22  
  - Active virtual         102   102 
  - Frozen virtual         0     0   
 -------------------------------------

 Import integrals:   CPU 0.00 s  wall 0.00 s

 Import integrals:   CPU 84.60 s  wall 14.79 s

 MP2 amplitudes:   CPU 0.21 s  wall 0.13 s

Running a double precision version
           CCSD T amplitudes will be solved using DIIS.

           Start     Size      MaxIter   EConv     TConv     
           3         7         100       1.00e-07  1.00e-05  
 ------------------------------------------------------------------------------
           Energy (a.u.)   Ediff      Tdiff       Comment
 ------------------------------------------------------------------------------
         -5540.74437571                           
     1   -5540.71201553   3.24e-02   8.29e-01     
     2   -5540.74032280   2.83e-02   1.17e-01     
     3   -5540.73815037   2.17e-03   5.12e-02     
     4   -5540.74078582   2.64e-03   1.56e-02     Switched to DIIS steps.
     5   -5540.74164130   8.55e-04   1.24e-02     
     6   -5540.74165687   1.56e-05   2.58e-03     
     7   -5540.74165711   2.38e-07   1.32e-03     
     8   -5540.74166511   8.01e-06   3.08e-04     
     9   -5540.74166604   9.31e-07   2.14e-04     
    10   -5540.74166506   9.87e-07   6.85e-05     
    11   -5540.74166543   3.73e-07   2.89e-05     
    12   -5540.74166521   2.17e-07   1.36e-05     
    13   -5540.74166519   1.75e-08   3.96e-06     
 ------------------------------------------------------------------------------
         -5540.74166519                           CCSD T converged.

End of double precision
 SCF energy                 = -5539.89210347
 MP2 energy                 = -5540.74437571
 CCSD correlation energy     =    -0.84956173
 CCSD total energy           = -5540.74166519

 CCSD  T1^2 = 0.0136  T2^2 = 0.2943  Leading amplitudes:

 Amplitude    Orbitals with energies
  0.0268       42 (A) A                  ->    47 (A) A                   
              -0.4565                         -0.0040                     
  0.0268       42 (A) B                  ->    47 (A) B                   
              -0.4565                         -0.0040                     
  0.0253       46 (A) A                  ->    47 (A) A                   
              -0.3907                         -0.0040                     
  0.0253       46 (A) B                  ->    47 (A) B                   
              -0.3907                         -0.0040                     

 Amplitude    Orbitals with energies
 -0.0668       46 (A) A      46 (A) B    ->    47 (A) A      47 (A) B     
              -0.3907       -0.3907           -0.0040       -0.0040       
  0.0668       46 (A) A      46 (A) B    ->    47 (A) B      47 (A) A     
              -0.3907       -0.3907           -0.0040       -0.0040       
  0.0668       46 (A) B      46 (A) A    ->    47 (A) A      47 (A) B     
              -0.3907       -0.3907           -0.0040       -0.0040       
 -0.0668       46 (A) B      46 (A) A    ->    47 (A) B      47 (A) A     
              -0.3907       -0.3907           -0.0040       -0.0040       

 Computing CCSD intemediates for later calculations in double precision
 Finished.

Running a double precision version
           CCSD Lambda amplitudes will be solved using DIIS.
           Start     Size      MaxIter   EConv     LConv     
           3         7         100       1.00e-07  1.00e-05  
 ------------------------------------------------------------------------------
            Enorm      Ldiff       Comment
 ------------------------------------------------------------------------------
     1     5.69e-02   4.17e-02     
     2     1.48e-02   5.45e-03     
     3     6.27e-03   1.91e-03     
     4     3.61e-03   1.17e-03     Switched to DIIS steps.
     5     1.13e-03   6.56e-04     
     6     5.39e-04   1.77e-04     
     7     1.74e-04   4.42e-05     
     8     8.08e-05   1.74e-07     
     9     2.78e-05   3.03e-06     
    10     1.14e-05   1.06e-06     
    11     4.45e-06   1.75e-07     
    12     1.78e-06   3.56e-08     
    13     8.46e-07   8.00e-08     
    14     3.82e-07   8.38e-09     
    15     2.13e-07   2.45e-08     
    16     1.00e-07   8.47e-09     
    17     5.14e-08   3.96e-09     
 ------------------------------------------------------------------------------
                                   CCSD Lambda converged.

 Computing density matrices in double precision...
           Orbital response amplitudes will be solved using DIIS.
           Start     Size      MaxIter   EConv     LConv     
           3         7         100       1.00e-06  1.00e-06  
 ------------------------------------------------------------------------------
            Enorm      Ldiff       Comment
 ------------------------------------------------------------------------------
     1     1.35e-01   1.79e-03     
     2     1.38e-01   5.63e-03     
     3     1.66e-01   2.88e-02     
     4     3.24e-02   6.53e-02     Switched to DIIS steps.
     5     8.34e-03   1.23e-02     
     6     1.41e-03   7.03e-04     
     7     7.83e-04   1.33e-04     
     8     1.21e-04   1.67e-04     
     9     3.92e-05   9.03e-06     
    10     1.49e-05   3.55e-06     
    11     4.80e-06   7.58e-07     
    12     2.39e-06   2.46e-07     
    13     1.01e-06   6.54e-07     
    14     2.52e-07   1.95e-07     
 ------------------------------------------------------------------------------
                                   Orbital response converged.

 Computing density matrices... Done.
 CCSD calculation:   CPU 4014.01 s  wall 688.90 s

 Transferring MO TPDM to AO TPDM
 Transferring g2_o1o1o1o1
 Transferring g2_o1o1o1v1
 Transferring g2_o1o1v1v1
 Transferring g2_o1v1o1v1
 Transferring g2_o1v1v1v1
 Transferring g2_v1v1v1v1
 Adding separable TPDM
 Computing TPDM gradient
 --------------------------------------------------------
 2e gradient
  Atom          X               Y               Z
 --------------------------------------------------------
    1        -50.217429       12.239994       -0.000000  
    2          3.775549      -31.119164        0.000000  
    3         -2.514679       18.602146       -0.000000  
    4         48.956559        0.277024        0.000000  
 --------------------------------------------------------
 --------------------------------------------------------
 Final gradient
  Atom          X               Y               Z
 --------------------------------------------------------
    1        -50.217429       12.239994       -0.000000  
    2          3.775549      -31.119164        0.000000  
    3         -2.514679       18.602146       -0.000000  
    4         48.956559        0.277024        0.000000  
 --------------------------------------------------------
 Analytic gradient from two-electron contribution:   CPU 451.88 s  wall 86.25 s

 Total ccman2 time:   CPU 4557.75 s  wall 791.70 s


 --------------------------------------------------------------

                    Orbital Energies (a.u.)
 --------------------------------------------------------------

 Alpha MOs
 -- Occupied --
********-490.0445 -80.0672 -65.1994 -65.1786 -58.5600 -58.5575 -58.5575
-58.5385 -58.5371 -58.5370 -15.6535  -9.8785  -9.8584  -7.6053  -7.4938
 -7.4824  -7.4824  -7.4715  -7.4643  -7.4638  -5.4974  -5.4963  -5.4961
 -3.2342  -3.2290  -3.2289  -3.2152  -3.2152  -3.2105  -3.2075  -3.2068
 -3.1988  -3.1988  -1.2209  -1.0512  -0.9843  -0.7403  -0.5801  -0.5699
 -0.5312  -0.4565  -0.4471  -0.4315  -0.4098  -0.3907
 -- Virtual --
 -0.0040   0.0371   0.0567   0.0681   0.0754   0.0847   0.0958   0.1163
  0.1200   0.1202   0.1235   0.1348   0.1559   0.1693   0.1999   0.2151
  0.2364   0.2469   0.2999   0.3375   0.3644   0.3877   0.4710   0.5124
  0.5473   0.5540   0.5789   0.5799   0.5882   0.6638   0.6827   0.7252
  0.7437   0.7522   0.7602   0.7670   0.7779   0.8087   0.8371   0.8380
  0.8776   0.8954   0.9898   1.0186   1.0643   1.0958   1.1250   1.1584
  1.2724   1.3320   1.4440   1.7736   1.8532   1.9286   2.1969   2.2582
  2.2808   2.2931   2.3189   2.3705   2.3869   2.4218   2.4906   2.7730
  2.9391   4.2352   4.2677   4.4436   4.5193   4.5306   4.5321   4.5431
  4.5489   4.5683   4.5865   4.6254   4.7610   4.8941   7.1926   7.2303
  7.4859   8.1863   8.2023   8.2052   8.2242   8.2799   8.2882  14.7071
 14.8085  14.8824  36.6733  49.4674  49.4916 166.1069 293.8628 293.8799
293.8896 293.9058 293.9815 293.99041028.40881028.4397
 --------------------------------------------------------------

          Ground-State Mulliken Net Atomic Charges

     Atom                 Charge (a.u.)
  ----------------------------------------
      1 Br                   -0.157445
      2 P                     0.355561
      3 N                    -0.218480
      4 Br                    0.020364
  ----------------------------------------
  Sum of atomic charges =    -0.000000

 -----------------------------------------------------------------
                    Cartesian Multipole Moments
 -----------------------------------------------------------------
    Charge (ESU x 10^10)
                -0.0000
    Dipole Moment (Debye)
         X      -0.4260      Y       1.8998      Z       0.0000
       Tot       1.9470
    Quadrupole Moments (Debye-Ang)
        XX     -54.5950     XY      -0.5610     YY     -56.7397
        XZ      -0.0000     YZ      -0.0000     ZZ     -54.9519
    Octopole Moments (Debye-Ang^2)
       XXX     -16.6338    XXY      -4.1851    XYY       0.9526
       YYY      -6.9323    XXZ       0.0000    XYZ       0.0000
       YYZ      -0.0000    XZZ      -0.3270    YZZ      -1.6604
       ZZZ      -0.0000
    Hexadecapole Moments (Debye-Ang^3)
      XXXX   -1269.9935   XXXY     -23.8069   XXYY    -250.4305
      XYYY      -5.0672   YYYY    -136.8461   XXXZ      -0.0000
      XXYZ      -0.0000   XYYZ      -0.0000   YYYZ      -0.0000
      XXZZ    -244.0190   XYZZ      -1.3707   YYZZ     -33.2668
      XZZZ      -0.0000   YZZZ      -0.0000   ZZZZ     -68.6496
 -----------------------------------------------------------------
 DrvMan completing analytic gradient of the correlated energy
 Correlated dipole moment
            1
    1  -0.1676138
    2   0.7474480
    3   0.0000000
 Energy read as -5540.741665195
 Full Analytical Gradient: (in a.u., or Hartree/Bohr)
             1             2             3             4
    1    0.00005367   -0.00003512   -0.00002923    0.00001068
    2   -0.00004110    0.00008900   -0.00003859   -0.00000931
    3    0.00000000   -0.00000000    0.00000000   -0.00000000
 Gradient time:  CPU 0.77 s  wall 0.79 s
 ----------------------------------------------------------------
             Standard Nuclear Orientation (Angstroms)
    I     Atom           X                Y                Z
 ----------------------------------------------------------------
    1      Br      2.3762153124    -0.1566252348     0.0010000000
    2      P       0.3527477202     0.7917184413     0.0000000000
    3      N      -0.5605402171    -0.5088180010     0.0000000000
    4      Br     -2.4152848634    -0.0809190685    -0.0000000000
 ----------------------------------------------------------------
 Nuclear Repulsion Energy =   502.2253068402 hartrees
 There are       46 alpha and       46 beta electrons

                       Distance Matrix (Angstroms)
             Br(  1)   P (  2)   N (  3)
   P (  2)  2.234676
   N (  3)  2.957799  1.589179
   Br(  4)  4.792098  2.902327  1.903464

 Requested basis set is 6-311++G(d,p)
 There are 57 shells and 148 basis functions
 A cutoff of  1.0D-14 yielded   1358 shell pairs
 There are      9769 function pairs (     10870 Cartesian)
 Smallest overlap matrix eigenvalue = 1.43E-03
 Guess MOs from SCF MO coefficient file

 -----------------------------------------------------------------------
  General SCF calculation program by
  Eric Jon Sundstrom, Paul Horn, Yuezhi Mao, Dmitri Zuev, Alec White,
  David Stuck, Shaama M.S., Shane Yost, Joonho Lee, David Small,
  Daniel Levine, Susi Lehtola, Hugh Burton, Evgeny Epifanovsky
 -----------------------------------------------------------------------
 Hartree-Fock
 using 6 threads for integral computing
 -------------------------------------------------------
 OpenMP Integral computing Module                
 Release: version 2.0, May 2017, Q-Chem Inc. Pleasanton 
 -------------------------------------------------------
 A restricted SCF calculation will be
 performed using DIIS
 SCF converges when DIIS error is below 1.0e-08
 ---------------------------------------
  Cycle       Energy         DIIS error
 ---------------------------------------
    1   -5539.8921097119      5.06e-06  
    2   -5539.8921098499      1.43e-06  
    3   -5539.8921098701      5.56e-07  
    4   -5539.8921098725      2.42e-07  
    5   -5539.8921098731      9.73e-08  
    6   -5539.8921098732      5.52e-08  
    7   -5539.8921098732      3.02e-08  
    8   -5539.8921098732      1.44e-08  
    9   -5539.8921098732      5.40e-09  Convergence criterion met
 ---------------------------------------
 SCF time:   CPU 12.43s  wall 2.00s 
 SCF   energy in the final basis set =    -5539.8921098732
 Total energy in the final basis set =    -5539.8921098732


 ------------------------------------------------------------------------------

   CCMAN2: suite of methods based on coupled cluster
           and equation of motion theories.

   Components:
   * libvmm-1.3-trunk
     by Evgeny Epifanovsky, Ilya Kaliman.
   * libtensor-2.5-trunk
     by Evgeny Epifanovsky, Michael Wormit, Dmitry Zuev, Sam Manzer, 
        Ilya Kaliman.
   * libcc-2.5-trunk
     by Evgeny Epifanovsky, Arik Landau, Tomasz Kus, Kirill Khistyaev, 
        Dmitry Zuev, Prashant Manohar, Xintian Feng, Anna Krylov, 
        Matthew Goldey, Alec White, Thomas Jagau, Kaushik Nanda, 
        Anastasia Gunina, Alexander Kunitsa, Joonho Lee.

   CCMAN original authors:
   Anna I. Krylov, C. David Sherrill, Steven R. Gwaltney,
   Edward F. C. Byrd (2000)
   Sergey V. Levchenko, Lyudmila V. Slipchenko, Tao Wang,
   Ana-Maria C. Cristian (2003)
   Piotr A. Pieniazek, C. Melania Oana, Evgeny Epifanovsky (2007)
   Prashant Manohar (2009)

 ------------------------------------------------------------------------------


 Allocating and initializing 30808MB of RAM...
 Calculation will run on 6 cores.


 Alpha MOs, Restricted
 -- Occupied --                  
-490.07 -490.04  -80.07  -65.20  -65.18  -58.56  -58.56  -58.56
  1 A     2 A     3 A     4 A     5 A     6 A     7 A     8 A                  
-58.539 -58.537 -58.537 -15.653  -9.878  -9.858  -7.605  -7.494
  9 A    10 A    11 A    12 A    13 A    14 A    15 A    16 A                  
 -7.482  -7.482  -7.472  -7.464  -7.464  -5.497  -5.496  -5.496
 17 A    18 A    19 A    20 A    21 A    22 A    23 A    24 A                  
 -3.234  -3.229  -3.229  -3.215  -3.215  -3.211  -3.208  -3.207
 25 A    26 A    27 A    28 A    29 A    30 A    31 A    32 A                  
 -3.199  -3.199  -1.221  -1.051  -0.984  -0.740  -0.580  -0.570
 33 A    34 A    35 A    36 A    37 A    38 A    39 A    40 A                  
 -0.531  -0.457  -0.447  -0.432  -0.410  -0.391
 41 A    42 A    43 A    44 A    45 A    46 A                                  
 -- Virtual --                   
 -0.004   0.037   0.057   0.068   0.075   0.085   0.096   0.116
 47 A    48 A    49 A    50 A    51 A    52 A    53 A    54 A                  
  0.120   0.120   0.124   0.135   0.156   0.169   0.200   0.215
 55 A    56 A    57 A    58 A    59 A    60 A    61 A    62 A                  
  0.236   0.247   0.300   0.337   0.364   0.388   0.471   0.512
 63 A    64 A    65 A    66 A    67 A    68 A    69 A    70 A                  
  0.547   0.554   0.579   0.580   0.588   0.664   0.683   0.725
 71 A    72 A    73 A    74 A    75 A    76 A    77 A    78 A                  
  0.744   0.752   0.760   0.767   0.778   0.809   0.837   0.838
 79 A    80 A    81 A    82 A    83 A    84 A    85 A    86 A                  
  0.878   0.896   0.990   1.019   1.064   1.096   1.125   1.158
 87 A    88 A    89 A    90 A    91 A    92 A    93 A    94 A                  
  1.272   1.332   1.444   1.774   1.853   1.929   2.197   2.258
 95 A    96 A    97 A    98 A    99 A   100 A   101 A   102 A                  
  2.281   2.293   2.319   2.370   2.387   2.422   2.491   2.773
103 A   104 A   105 A   106 A   107 A   108 A   109 A   110 A                  
  2.939   4.235   4.268   4.444   4.519   4.531   4.532   4.543
111 A   112 A   113 A   114 A   115 A   116 A   117 A   118 A                  
  4.549   4.568   4.587   4.625   4.761   4.894   7.193   7.230
119 A   120 A   121 A   122 A   123 A   124 A   125 A   126 A                  
  7.486   8.186   8.202   8.205   8.224   8.280   8.288  14.707
127 A   128 A   129 A   130 A   131 A   132 A   133 A   134 A                  
 14.808  14.882  36.673  49.467  49.492 166.107 293.863 293.880
135 A   136 A   137 A   138 A   139 A   140 A   141 A   142 A                  
293.890 293.906 293.982 293.9901028.4091028.440
143 A   144 A   145 A   146 A   147 A   148 A                                  

 Beta MOs, Restricted
 -- Occupied --                  
-490.07 -490.04  -80.07  -65.20  -65.18  -58.56  -58.56  -58.56
  1 A     2 A     3 A     4 A     5 A     6 A     7 A     8 A                  
-58.539 -58.537 -58.537 -15.653  -9.878  -9.858  -7.605  -7.494
  9 A    10 A    11 A    12 A    13 A    14 A    15 A    16 A                  
 -7.482  -7.482  -7.472  -7.464  -7.464  -5.497  -5.496  -5.496
 17 A    18 A    19 A    20 A    21 A    22 A    23 A    24 A                  
 -3.234  -3.229  -3.229  -3.215  -3.215  -3.211  -3.208  -3.207
 25 A    26 A    27 A    28 A    29 A    30 A    31 A    32 A                  
 -3.199  -3.199  -1.221  -1.051  -0.984  -0.740  -0.580  -0.570
 33 A    34 A    35 A    36 A    37 A    38 A    39 A    40 A                  
 -0.531  -0.457  -0.447  -0.432  -0.410  -0.391
 41 A    42 A    43 A    44 A    45 A    46 A                                  
 -- Virtual --                   
 -0.004   0.037   0.057   0.068   0.075   0.085   0.096   0.116
 47 A    48 A    49 A    50 A    51 A    52 A    53 A    54 A                  
  0.120   0.120   0.124   0.135   0.156   0.169   0.200   0.215
 55 A    56 A    57 A    58 A    59 A    60 A    61 A    62 A                  
  0.236   0.247   0.300   0.337   0.364   0.388   0.471   0.512
 63 A    64 A    65 A    66 A    67 A    68 A    69 A    70 A                  
  0.547   0.554   0.579   0.580   0.588   0.664   0.683   0.725
 71 A    72 A    73 A    74 A    75 A    76 A    77 A    78 A                  
  0.744   0.752   0.760   0.767   0.778   0.809   0.837   0.838
 79 A    80 A    81 A    82 A    83 A    84 A    85 A    86 A                  
  0.878   0.896   0.990   1.019   1.064   1.096   1.125   1.158
 87 A    88 A    89 A    90 A    91 A    92 A    93 A    94 A                  
  1.272   1.332   1.444   1.774   1.853   1.929   2.197   2.258
 95 A    96 A    97 A    98 A    99 A   100 A   101 A   102 A                  
  2.281   2.293   2.319   2.370   2.387   2.422   2.491   2.773
103 A   104 A   105 A   106 A   107 A   108 A   109 A   110 A                  
  2.939   4.235   4.268   4.444   4.519   4.531   4.532   4.543
111 A   112 A   113 A   114 A   115 A   116 A   117 A   118 A                  
  4.549   4.568   4.587   4.625   4.761   4.894   7.193   7.230
119 A   120 A   121 A   122 A   123 A   124 A   125 A   126 A                  
  7.486   8.186   8.202   8.205   8.224   8.280   8.288  14.707
127 A   128 A   129 A   130 A   131 A   132 A   133 A   134 A                  
 14.808  14.882  36.673  49.467  49.492 166.107 293.863 293.880
135 A   136 A   137 A   138 A   139 A   140 A   141 A   142 A                  
293.890 293.906 293.982 293.9901028.4091028.440
143 A   144 A   145 A   146 A   147 A   148 A                                  

 Occupation and symmetry of molecular orbitals

 Point group: C1 (1 irreducible representation).

                           A     All 
 -------------------------------------
 All molecular orbitals:
  - Alpha                  148   148 
  - Beta                   148   148 
 -------------------------------------
 Alpha orbitals:
  - Frozen occupied        24    24  
  - Active occupied        22    22  
  - Active virtual         102   102 
  - Frozen virtual         0     0   
 -------------------------------------
 Beta orbitals:
  - Frozen occupied        24    24  
  - Active occupied        22    22  
  - Active virtual         102   102 
  - Frozen virtual         0     0   
 -------------------------------------

 Import integrals:   CPU 0.00 s  wall 0.00 s

 Import integrals:   CPU 88.58 s  wall 16.74 s

 MP2 amplitudes:   CPU 0.30 s  wall 0.24 s

Running a double precision version
           CCSD T amplitudes will be solved using DIIS.

           Start     Size      MaxIter   EConv     TConv     
           3         7         100       1.00e-07  1.00e-05  
 ------------------------------------------------------------------------------
           Energy (a.u.)   Ediff      Tdiff       Comment
 ------------------------------------------------------------------------------
         -5540.74437729                           
     1   -5540.71201765   3.24e-02   8.29e-01     
     2   -5540.74032311   2.83e-02   1.17e-01     
     3   -5540.73815091   2.17e-03   5.12e-02     
     4   -5540.74078603   2.64e-03   1.56e-02     Switched to DIIS steps.
     5   -5540.74164134   8.55e-04   1.24e-02     
     6   -5540.74165688   1.55e-05   2.58e-03     
     7   -5540.74165712   2.44e-07   1.32e-03     
     8   -5540.74166513   8.01e-06   3.08e-04     
     9   -5540.74166605   9.28e-07   2.14e-04     
    10   -5540.74166507   9.87e-07   6.84e-05     
    11   -5540.74166544   3.73e-07   2.89e-05     
    12   -5540.74166522   2.17e-07   1.36e-05     
    13   -5540.74166521   1.76e-08   3.96e-06     
 ------------------------------------------------------------------------------
         -5540.74166521                           CCSD T converged.

End of double precision
 SCF energy                 = -5539.89210987
 MP2 energy                 = -5540.74437729
 CCSD correlation energy     =    -0.84955533
 CCSD total energy           = -5540.74166521

 CCSD  T1^2 = 0.0136  T2^2 = 0.2943  Leading amplitudes:

 Amplitude    Orbitals with energies
 -0.0268       42 (A) A                  ->    47 (A) A                   
              -0.4566                         -0.0039                     
 -0.0268       42 (A) B                  ->    47 (A) B                   
              -0.4566                         -0.0039                     
 -0.0253       46 (A) A                  ->    47 (A) A                   
              -0.3907                         -0.0039                     
 -0.0253       46 (A) B                  ->    47 (A) B                   
              -0.3907                         -0.0039                     

 Amplitude    Orbitals with energies
 -0.0668       46 (A) A      46 (A) B    ->    47 (A) A      47 (A) B     
              -0.3907       -0.3907           -0.0039       -0.0039       
  0.0668       46 (A) A      46 (A) B    ->    47 (A) B      47 (A) A     
              -0.3907       -0.3907           -0.0039       -0.0039       
  0.0668       46 (A) B      46 (A) A    ->    47 (A) A      47 (A) B     
              -0.3907       -0.3907           -0.0039       -0.0039       
 -0.0668       46 (A) B      46 (A) A    ->    47 (A) B      47 (A) A     
              -0.3907       -0.3907           -0.0039       -0.0039       

 Computing CCSD intemediates for later calculations in double precision
 Finished.

Running a double precision version
           CCSD Lambda amplitudes will be solved using DIIS.
           Start     Size      MaxIter   EConv     LConv     
           3         7         100       1.00e-07  1.00e-05  
 ------------------------------------------------------------------------------
            Enorm      Ldiff       Comment
 ------------------------------------------------------------------------------
     1     5.69e-02   4.17e-02     
     2     1.48e-02   5.45e-03     
     3     6.27e-03   1.91e-03     
     4     3.61e-03   1.17e-03     Switched to DIIS steps.
     5     1.13e-03   6.56e-04     
     6     5.39e-04   1.77e-04     
     7     1.74e-04   4.42e-05     
     8     8.08e-05   1.83e-07     
     9     2.77e-05   3.02e-06     
    10     1.14e-05   1.05e-06     
    11     4.44e-06   1.73e-07     
    12     1.78e-06   3.49e-08     
    13     8.45e-07   7.97e-08     
    14     3.82e-07   8.17e-09     
    15     2.13e-07   2.44e-08     
    16     1.00e-07   8.41e-09     
    17     5.12e-08   3.94e-09     
 ------------------------------------------------------------------------------
                                   CCSD Lambda converged.

 Computing density matrices in double precision...
           Orbital response amplitudes will be solved using DIIS.
           Start     Size      MaxIter   EConv     LConv     
           3         7         100       1.00e-06  1.00e-06  
 ------------------------------------------------------------------------------
            Enorm      Ldiff       Comment
 ------------------------------------------------------------------------------
     1     1.35e-01   1.78e-03     
     2     1.38e-01   5.63e-03     
     3     1.66e-01   2.88e-02     
     4     3.24e-02   6.52e-02     Switched to DIIS steps.
     5     8.33e-03   1.23e-02     
     6     1.41e-03   7.03e-04     
     7     7.83e-04   1.33e-04     
     8     1.21e-04   1.67e-04     
     9     3.92e-05   9.02e-06     
    10     1.49e-05   3.55e-06     
    11     4.81e-06   7.55e-07     
    12     2.39e-06   2.46e-07     
    13     1.01e-06   6.54e-07     
    14     2.52e-07   1.95e-07     
 ------------------------------------------------------------------------------
                                   Orbital response converged.

 Computing density matrices... Done.
 CCSD calculation:   CPU 4016.72 s  wall 689.50 s

 Transferring MO TPDM to AO TPDM
 Transferring g2_o1o1o1o1
 Transferring g2_o1o1o1v1
 Transferring g2_o1o1v1v1
 Transferring g2_o1v1o1v1
 Transferring g2_o1v1v1v1
 Transferring g2_v1v1v1v1
 Adding separable TPDM
 Computing TPDM gradient
 --------------------------------------------------------
 2e gradient
  Atom          X               Y               Z
 --------------------------------------------------------
    1        -50.231579       12.225807       -0.019620  
    2          3.788017      -31.109405        0.014118  
    3         -2.513589       18.603598        0.002595  
    4         48.957151        0.280000        0.002907  
 --------------------------------------------------------
 --------------------------------------------------------
 Final gradient
  Atom          X               Y               Z
 --------------------------------------------------------
    1        -50.231579       12.225807       -0.019620  
    2          3.788017      -31.109405        0.014118  
    3         -2.513589       18.603598        0.002595  
    4         48.957151        0.280000        0.002907  
 --------------------------------------------------------
 Analytic gradient from two-electron contribution:   CPU 452.11 s  wall 86.60 s

 Total ccman2 time:   CPU 4566.68 s  wall 795.28 s


 --------------------------------------------------------------

                    Orbital Energies (a.u.)
 --------------------------------------------------------------

 Alpha MOs
 -- Occupied --
********-490.0445 -80.0672 -65.1994 -65.1787 -58.5600 -58.5575 -58.5575
-58.5385 -58.5372 -58.5371 -15.6534  -9.8784  -9.8585  -7.6052  -7.4938
 -7.4824  -7.4824  -7.4716  -7.4644  -7.4638  -5.4973  -5.4963  -5.4961
 -3.2342  -3.2289  -3.2289  -3.2151  -3.2151  -3.2106  -3.2076  -3.2069
 -3.1989  -3.1989  -1.2209  -1.0513  -0.9843  -0.7403  -0.5801  -0.5699
 -0.5312  -0.4566  -0.4472  -0.4315  -0.4098  -0.3907
 -- Virtual --
 -0.0039   0.0371   0.0567   0.0681   0.0754   0.0847   0.0958   0.1163
  0.1200   0.1203   0.1235   0.1348   0.1559   0.1693   0.1999   0.2151
  0.2364   0.2468   0.2999   0.3374   0.3644   0.3877   0.4710   0.5124
  0.5473   0.5540   0.5789   0.5799   0.5882   0.6637   0.6827   0.7252
  0.7437   0.7522   0.7602   0.7670   0.7779   0.8086   0.8371   0.8380
  0.8776   0.8955   0.9900   1.0186   1.0643   1.0958   1.1250   1.1584
  1.2724   1.3321   1.4440   1.7736   1.8532   1.9287   2.1970   2.2582
  2.2808   2.2930   2.3188   2.3705   2.3869   2.4218   2.4906   2.7731
  2.9392   4.2353   4.2678   4.4437   4.5193   4.5306   4.5321   4.5431
  4.5489   4.5683   4.5865   4.6253   4.7611   4.8941   7.1926   7.2303
  7.4859   8.1864   8.2023   8.2052   8.2242   8.2799   8.2882  14.7072
 14.8085  14.8824  36.6733  49.4674  49.4916 166.1070 293.8628 293.8799
293.8896 293.9058 293.9815 293.99041028.40881028.4397
 --------------------------------------------------------------

          Ground-State Mulliken Net Atomic Charges

     Atom                 Charge (a.u.)
  ----------------------------------------
      1 Br                   -0.157283
      2 P                     0.355535
      3 N                    -0.218654
      4 Br                    0.020402
  ----------------------------------------
  Sum of atomic charges =     0.000000

 -----------------------------------------------------------------
                    Cartesian Multipole Moments
 -----------------------------------------------------------------
    Charge (ESU x 10^10)
                 0.0000
    Dipole Moment (Debye)
         X      -0.4236      Y       1.8986      Z      -0.0005
       Tot       1.9452
    Quadrupole Moments (Debye-Ang)
        XX     -54.5886     XY      -0.5616     YY     -56.7419
        XZ      -0.0009     YZ       0.0001     ZZ     -54.9513
    Octopole Moments (Debye-Ang^2)
       XXX     -16.6095    XXY      -4.2021    XYY       0.9522
       YYY      -6.9913    XXZ      -0.0159    XYZ      -0.0017
       YYZ      -0.0182    XZZ      -0.3234    YZZ      -1.6799
       ZZZ      -0.0568
    Hexadecapole Moments (Debye-Ang^3)
      XXXX   -1269.9049   XXXY     -23.9254   XXYY    -250.4331
      XYYY      -5.1983   YYYY    -136.8209   XXXZ      -0.1192
      XXYZ      -0.0040   XYYZ      -0.0437   YYYZ       0.0096
      XXZZ    -244.0113   XYZZ      -1.4159   YYZZ     -33.2617
      XZZZ      -0.1361   YZZZ       0.0091   ZZZZ     -68.6478
 -----------------------------------------------------------------
 DrvMan completing analytic gradient of the correlated energy
 Correlated dipole moment
            1
    1  -0.1666489
    2   0.7469472
    3  -0.0001921
 Energy read as -5540.741665206
 Full Analytical Gradient: (in a.u., or Hartree/Bohr)
             1             2             3             4
    1   -0.00002817    0.00007432   -0.00004728    0.00000112
    2    0.00002304    0.00000450   -0.00001918   -0.00000836
    3    0.00000740   -0.00000507   -0.00001157    0.00000923
 Gradient time:  CPU 0.76 s  wall 0.78 s
 ----------------------------------------------------------------
             Standard Nuclear Orientation (Angstroms)
    I     Atom           X                Y                Z
 ----------------------------------------------------------------
    1      Br      2.3762153124    -0.1566252348    -0.0000000000
    2      P       0.3537477202     0.7917184413     0.0000000000
    3      N      -0.5605402171    -0.5088180010     0.0000000000
    4      Br     -2.4152848634    -0.0809190685    -0.0000000000
 ----------------------------------------------------------------
 Nuclear Repulsion Energy =   502.2316283541 hartrees
 There are       46 alpha and       46 beta electrons

                       Distance Matrix (Angstroms)
             Br(  1)   P (  2)   N (  3)
   P (  2)  2.233771
   N (  3)  2.957799  1.589754
   Br(  4)  4.792098  2.903281  1.903464

 Requested basis set is 6-311++G(d,p)
 There are 57 shells and 148 basis functions
 A cutoff of  1.0D-14 yielded   1358 shell pairs
 There are      9769 function pairs (     10870 Cartesian)
 Smallest overlap matrix eigenvalue = 1.43E-03
 Guess MOs from SCF MO coefficient file

 -----------------------------------------------------------------------
  General SCF calculation program by
  Eric Jon Sundstrom, Paul Horn, Yuezhi Mao, Dmitri Zuev, Alec White,
  David Stuck, Shaama M.S., Shane Yost, Joonho Lee, David Small,
  Daniel Levine, Susi Lehtola, Hugh Burton, Evgeny Epifanovsky
 -----------------------------------------------------------------------
 Hartree-Fock
 using 6 threads for integral computing
 -------------------------------------------------------
 OpenMP Integral computing Module                
 Release: version 2.0, May 2017, Q-Chem Inc. Pleasanton 
 -------------------------------------------------------
 A restricted SCF calculation will be
 performed using DIIS
 SCF converges when DIIS error is below 1.0e-08
 ---------------------------------------
  Cycle       Energy         DIIS error
 ---------------------------------------
    1   -5539.8920767796      1.10e-05  
    2   -5539.8920772170      4.53e-06  
    3   -5539.8920772659      2.95e-06  
    4   -5539.8920772923      5.04e-07  
    5   -5539.8920772940      1.72e-07  
    6   -5539.8920772943      8.46e-08  
    7   -5539.8920772944      3.86e-08  
    8   -5539.8920772943      1.79e-08  
    9   -5539.8920772944      6.23e-09  Convergence criterion met
 ---------------------------------------
 SCF time:   CPU 12.43s  wall 3.00s 
 SCF   energy in the final basis set =    -5539.8920772944
 Total energy in the final basis set =    -5539.8920772944


 ------------------------------------------------------------------------------

   CCMAN2: suite of methods based on coupled cluster
           and equation of motion theories.

   Components:
   * libvmm-1.3-trunk
     by Evgeny Epifanovsky, Ilya Kaliman.
   * libtensor-2.5-trunk
     by Evgeny Epifanovsky, Michael Wormit, Dmitry Zuev, Sam Manzer, 
        Ilya Kaliman.
   * libcc-2.5-trunk
     by Evgeny Epifanovsky, Arik Landau, Tomasz Kus, Kirill Khistyaev, 
        Dmitry Zuev, Prashant Manohar, Xintian Feng, Anna Krylov, 
        Matthew Goldey, Alec White, Thomas Jagau, Kaushik Nanda, 
        Anastasia Gunina, Alexander Kunitsa, Joonho Lee.

   CCMAN original authors:
   Anna I. Krylov, C. David Sherrill, Steven R. Gwaltney,
   Edward F. C. Byrd (2000)
   Sergey V. Levchenko, Lyudmila V. Slipchenko, Tao Wang,
   Ana-Maria C. Cristian (2003)
   Piotr A. Pieniazek, C. Melania Oana, Evgeny Epifanovsky (2007)
   Prashant Manohar (2009)

 ------------------------------------------------------------------------------


 Allocating and initializing 30808MB of RAM...
 Calculation will run on 6 cores.


 Alpha MOs, Restricted
 -- Occupied --                  
-490.07 -490.04  -80.07  -65.20  -65.18  -58.56  -58.56  -58.56
  1 A     2 A     3 A     4 A     5 A     6 A     7 A     8 A                  
-58.539 -58.537 -58.537 -15.653  -9.878  -9.859  -7.605  -7.494
  9 A    10 A    11 A    12 A    13 A    14 A    15 A    16 A                  
 -7.482  -7.482  -7.472  -7.465  -7.464  -5.497  -5.496  -5.496
 17 A    18 A    19 A    20 A    21 A    22 A    23 A    24 A                  
 -3.234  -3.229  -3.229  -3.215  -3.215  -3.211  -3.208  -3.207
 25 A    26 A    27 A    28 A    29 A    30 A    31 A    32 A                  
 -3.199  -3.199  -1.221  -1.051  -0.984  -0.740  -0.580  -0.570
 33 A    34 A    35 A    36 A    37 A    38 A    39 A    40 A                  
 -0.531  -0.457  -0.447  -0.432  -0.410  -0.391
 41 A    42 A    43 A    44 A    45 A    46 A                                  
 -- Virtual --                   
 -0.004   0.037   0.057   0.068   0.075   0.085   0.096   0.116
 47 A    48 A    49 A    50 A    51 A    52 A    53 A    54 A                  
  0.120   0.120   0.123   0.135   0.156   0.169   0.200   0.215
 55 A    56 A    57 A    58 A    59 A    60 A    61 A    62 A                  
  0.236   0.247   0.300   0.337   0.364   0.388   0.471   0.512
 63 A    64 A    65 A    66 A    67 A    68 A    69 A    70 A                  
  0.547   0.554   0.579   0.580   0.588   0.663   0.683   0.725
 71 A    72 A    73 A    74 A    75 A    76 A    77 A    78 A                  
  0.744   0.752   0.760   0.767   0.778   0.809   0.837   0.838
 79 A    80 A    81 A    82 A    83 A    84 A    85 A    86 A                  
  0.878   0.896   0.990   1.019   1.065   1.096   1.125   1.158
 87 A    88 A    89 A    90 A    91 A    92 A    93 A    94 A                  
  1.272   1.332   1.444   1.774   1.853   1.929   2.197   2.258
 95 A    96 A    97 A    98 A    99 A   100 A   101 A   102 A                  
  2.281   2.293   2.319   2.370   2.387   2.422   2.490   2.773
103 A   104 A   105 A   106 A   107 A   108 A   109 A   110 A                  
  2.939   4.235   4.268   4.443   4.519   4.531   4.532   4.543
111 A   112 A   113 A   114 A   115 A   116 A   117 A   118 A                  
  4.549   4.568   4.587   4.625   4.761   4.894   7.193   7.230
119 A   120 A   121 A   122 A   123 A   124 A   125 A   126 A                  
  7.486   8.186   8.202   8.205   8.224   8.280   8.288  14.707
127 A   128 A   129 A   130 A   131 A   132 A   133 A   134 A                  
 14.808  14.882  36.673  49.467  49.492 166.107 293.863 293.880
135 A   136 A   137 A   138 A   139 A   140 A   141 A   142 A                  
293.889 293.906 293.982 293.9901028.4091028.440
143 A   144 A   145 A   146 A   147 A   148 A                                  

 Beta MOs, Restricted
 -- Occupied --                  
-490.07 -490.04  -80.07  -65.20  -65.18  -58.56  -58.56  -58.56
  1 A     2 A     3 A     4 A     5 A     6 A     7 A     8 A                  
-58.539 -58.537 -58.537 -15.653  -9.878  -9.859  -7.605  -7.494
  9 A    10 A    11 A    12 A    13 A    14 A    15 A    16 A                  
 -7.482  -7.482  -7.472  -7.465  -7.464  -5.497  -5.496  -5.496
 17 A    18 A    19 A    20 A    21 A    22 A    23 A    24 A                  
 -3.234  -3.229  -3.229  -3.215  -3.215  -3.211  -3.208  -3.207
 25 A    26 A    27 A    28 A    29 A    30 A    31 A    32 A                  
 -3.199  -3.199  -1.221  -1.051  -0.984  -0.740  -0.580  -0.570
 33 A    34 A    35 A    36 A    37 A    38 A    39 A    40 A                  
 -0.531  -0.457  -0.447  -0.432  -0.410  -0.391
 41 A    42 A    43 A    44 A    45 A    46 A                                  
 -- Virtual --                   
 -0.004   0.037   0.057   0.068   0.075   0.085   0.096   0.116
 47 A    48 A    49 A    50 A    51 A    52 A    53 A    54 A                  
  0.120   0.120   0.123   0.135   0.156   0.169   0.200   0.215
 55 A    56 A    57 A    58 A    59 A    60 A    61 A    62 A                  
  0.236   0.247   0.300   0.337   0.364   0.388   0.471   0.512
 63 A    64 A    65 A    66 A    67 A    68 A    69 A    70 A                  
  0.547   0.554   0.579   0.580   0.588   0.663   0.683   0.725
 71 A    72 A    73 A    74 A    75 A    76 A    77 A    78 A                  
  0.744   0.752   0.760   0.767   0.778   0.809   0.837   0.838
 79 A    80 A    81 A    82 A    83 A    84 A    85 A    86 A                  
  0.878   0.896   0.990   1.019   1.065   1.096   1.125   1.158
 87 A    88 A    89 A    90 A    91 A    92 A    93 A    94 A                  
  1.272   1.332   1.444   1.774   1.853   1.929   2.197   2.258
 95 A    96 A    97 A    98 A    99 A   100 A   101 A   102 A                  
  2.281   2.293   2.319   2.370   2.387   2.422   2.490   2.773
103 A   104 A   105 A   106 A   107 A   108 A   109 A   110 A                  
  2.939   4.235   4.268   4.443   4.519   4.531   4.532   4.543
111 A   112 A   113 A   114 A   115 A   116 A   117 A   118 A                  
  4.549   4.568   4.587   4.625   4.761   4.894   7.193   7.230
119 A   120 A   121 A   122 A   123 A   124 A   125 A   126 A                  
  7.486   8.186   8.202   8.205   8.224   8.280   8.288  14.707
127 A   128 A   129 A   130 A   131 A   132 A   133 A   134 A                  
 14.808  14.882  36.673  49.467  49.492 166.107 293.863 293.880
135 A   136 A   137 A   138 A   139 A   140 A   141 A   142 A                  
293.889 293.906 293.982 293.9901028.4091028.440
143 A   144 A   145 A   146 A   147 A   148 A                                  

 Occupation and symmetry of molecular orbitals

 Point group: C1 (1 irreducible representation).

                           A     All 
 -------------------------------------
 All molecular orbitals:
  - Alpha                  148   148 
  - Beta                   148   148 
 -------------------------------------
 Alpha orbitals:
  - Frozen occupied        24    24  
  - Active occupied        22    22  
  - Active virtual         102   102 
  - Frozen virtual         0     0   
 -------------------------------------
 Beta orbitals:
  - Frozen occupied        24    24  
  - Active occupied        22    22  
  - Active virtual         102   102 
  - Frozen virtual         0     0   
 -------------------------------------

 Import integrals:   CPU 0.00 s  wall 0.00 s

 Import integrals:   CPU 83.28 s  wall 14.37 s

 MP2 amplitudes:   CPU 0.21 s  wall 0.13 s

Running a double precision version
           CCSD T amplitudes will be solved using DIIS.

           Start     Size      MaxIter   EConv     TConv     
           3         7         100       1.00e-07  1.00e-05  
 ------------------------------------------------------------------------------
           Energy (a.u.)   Ediff      Tdiff       Comment
 ------------------------------------------------------------------------------
         -5540.74439452                           
     1   -5540.71200458   3.24e-02   8.29e-01     
     2   -5540.74032581   2.83e-02   1.17e-01     
     3   -5540.73814730   2.18e-03   5.12e-02     
     4   -5540.74078470   2.64e-03   1.56e-02     Switched to DIIS steps.
     5   -5540.74164074   8.56e-04   1.24e-02     
     6   -5540.74165627   1.55e-05   2.58e-03     
     7   -5540.74165651   2.42e-07   1.32e-03     
     8   -5540.74166453   8.02e-06   3.09e-04     
     9   -5540.74166545   9.20e-07   2.14e-04     
    10   -5540.74166446   9.87e-07   6.85e-05     
    11   -5540.74166483   3.72e-07   2.90e-05     
    12   -5540.74166462   2.18e-07   1.36e-05     
    13   -5540.74166460   1.75e-08   3.97e-06     
 ------------------------------------------------------------------------------
         -5540.74166460                           CCSD T converged.

End of double precision
 SCF energy                 = -5539.89207729
 MP2 energy                 = -5540.74439452
 CCSD correlation energy     =    -0.84958731
 CCSD total energy           = -5540.74166460

 CCSD  T1^2 = 0.0136  T2^2 = 0.2943  Leading amplitudes:

 Amplitude    Orbitals with energies
  0.0267       42 (A) A                  ->    47 (A) A                   
              -0.4567                         -0.0040                     
  0.0267       42 (A) B                  ->    47 (A) B                   
              -0.4567                         -0.0040                     
  0.0254       46 (A) A                  ->    47 (A) A                   
              -0.3906                         -0.0040                     
  0.0254       46 (A) B                  ->    47 (A) B                   
              -0.3906                         -0.0040                     

 Amplitude    Orbitals with energies
 -0.0670       46 (A) A      46 (A) B    ->    47 (A) A      47 (A) B     
              -0.3906       -0.3906           -0.0040       -0.0040       
  0.0670       46 (A) A      46 (A) B    ->    47 (A) B      47 (A) A     
              -0.3906       -0.3906           -0.0040       -0.0040       
  0.0670       46 (A) B      46 (A) A    ->    47 (A) A      47 (A) B     
              -0.3906       -0.3906           -0.0040       -0.0040       
 -0.0670       46 (A) B      46 (A) A    ->    47 (A) B      47 (A) A     
              -0.3906       -0.3906           -0.0040       -0.0040       

 Computing CCSD intemediates for later calculations in double precision
 Finished.

Running a double precision version
           CCSD Lambda amplitudes will be solved using DIIS.
           Start     Size      MaxIter   EConv     LConv     
           3         7         100       1.00e-07  1.00e-05  
 ------------------------------------------------------------------------------
            Enorm      Ldiff       Comment
 ------------------------------------------------------------------------------
     1     5.70e-02   4.18e-02     
     2     1.48e-02   5.45e-03     
     3     6.27e-03   1.91e-03     
     4     3.61e-03   1.17e-03     Switched to DIIS steps.
     5     1.13e-03   6.56e-04     
     6     5.39e-04   1.77e-04     
     7     1.74e-04   4.43e-05     
     8     8.08e-05   2.11e-07     
     9     2.77e-05   3.02e-06     
    10     1.14e-05   1.05e-06     
    11     4.43e-06   1.72e-07     
    12     1.77e-06   3.41e-08     
    13     8.42e-07   7.93e-08     
    14     3.79e-07   7.66e-09     
    15     2.11e-07   2.42e-08     
    16     9.92e-08   8.24e-09     
 ------------------------------------------------------------------------------
                                   CCSD Lambda converged.

 Computing density matrices in double precision...
           Orbital response amplitudes will be solved using DIIS.
           Start     Size      MaxIter   EConv     LConv     
           3         7         100       1.00e-06  1.00e-06  
 ------------------------------------------------------------------------------
            Enorm      Ldiff       Comment
 ------------------------------------------------------------------------------
     1     1.35e-01   1.78e-03     
     2     1.38e-01   5.63e-03     
     3     1.66e-01   2.88e-02     
     4     3.25e-02   6.52e-02     Switched to DIIS steps.
     5     8.34e-03   1.23e-02     
     6     1.41e-03   7.04e-04     
     7     7.85e-04   1.33e-04     
     8     1.21e-04   1.68e-04     
     9     3.91e-05   9.07e-06     
    10     1.48e-05   3.57e-06     
    11     4.84e-06   7.47e-07     
    12     2.39e-06   2.46e-07     
    13     1.01e-06   6.55e-07     
    14     2.52e-07   1.95e-07     
 ------------------------------------------------------------------------------
                                   Orbital response converged.

 Computing density matrices... Done.
 CCSD calculation:   CPU 3945.88 s  wall 677.42 s

 Transferring MO TPDM to AO TPDM
 Transferring g2_o1o1o1o1
 Transferring g2_o1o1o1v1
 Transferring g2_o1o1v1v1
 Transferring g2_o1v1o1v1
 Transferring g2_o1v1v1v1
 Transferring g2_v1v1v1v1
 Adding separable TPDM
 Computing TPDM gradient
 --------------------------------------------------------
 2e gradient
  Atom          X               Y               Z
 --------------------------------------------------------
    1        -50.248750       12.239644       -0.000000  
    2          3.807002      -31.106998        0.000001  
    3         -2.507904       18.591803        0.000001  
    4         48.949653        0.275551       -0.000001  
 --------------------------------------------------------
 --------------------------------------------------------
 Final gradient
  Atom          X               Y               Z
 --------------------------------------------------------
    1        -50.248750       12.239644       -0.000000  
    2          3.807002      -31.106998        0.000001  
    3         -2.507904       18.591803        0.000001  
    4         48.949653        0.275551       -0.000001  
 --------------------------------------------------------
 Analytic gradient from two-electron contribution:   CPU 448.70 s  wall 83.44 s

 Total ccman2 time:   CPU 4486.88 s  wall 777.32 s


 --------------------------------------------------------------

                    Orbital Energies (a.u.)
 --------------------------------------------------------------

 Alpha MOs
 -- Occupied --
********-490.0447 -80.0672 -65.1993 -65.1788 -58.5599 -58.5575 -58.5574
-58.5386 -58.5373 -58.5372 -15.6534  -9.8784  -9.8586  -7.6052  -7.4937
 -7.4823  -7.4823  -7.4717  -7.4645  -7.4639  -5.4973  -5.4963  -5.4960
 -3.2342  -3.2289  -3.2288  -3.2151  -3.2151  -3.2107  -3.2077  -3.2070
 -3.1990  -3.1990  -1.2207  -1.0515  -0.9843  -0.7404  -0.5801  -0.5698
 -0.5311  -0.4567  -0.4473  -0.4316  -0.4097  -0.3906
 -- Virtual --
 -0.0040   0.0372   0.0568   0.0681   0.0754   0.0847   0.0958   0.1163
  0.1200   0.1203   0.1235   0.1348   0.1560   0.1693   0.1999   0.2151
  0.2364   0.2469   0.2999   0.3375   0.3643   0.3877   0.4708   0.5123
  0.5473   0.5540   0.5788   0.5799   0.5881   0.6635   0.6828   0.7251
  0.7437   0.7524   0.7603   0.7670   0.7778   0.8086   0.8371   0.8380
  0.8775   0.8955   0.9902   1.0187   1.0646   1.0960   1.1251   1.1584
  1.2722   1.3321   1.4442   1.7737   1.8534   1.9289   2.1970   2.2582
  2.2809   2.2929   2.3188   2.3704   2.3869   2.4217   2.4905   2.7732
  2.9387   4.2353   4.2678   4.4432   4.5194   4.5307   4.5319   4.5430
  4.5489   4.5684   4.5866   4.6253   4.7612   4.8942   7.1926   7.2303
  7.4856   8.1864   8.2024   8.2051   8.2241   8.2799   8.2882  14.7072
 14.8085  14.8820  36.6733  49.4674  49.4916 166.1066 293.8629 293.8799
293.8895 293.9057 293.9816 293.99051028.40881028.4397
 --------------------------------------------------------------

          Ground-State Mulliken Net Atomic Charges

     Atom                 Charge (a.u.)
  ----------------------------------------
      1 Br                   -0.156818
      2 P                     0.355402
      3 N                    -0.218982
      4 Br                    0.020398
  ----------------------------------------
  Sum of atomic charges =     0.000000

 -----------------------------------------------------------------
                    Cartesian Multipole Moments
 -----------------------------------------------------------------
    Charge (ESU x 10^10)
                -0.0000
    Dipole Moment (Debye)
         X      -0.4158      Y       1.8970      Z       0.0000
       Tot       1.9420
    Quadrupole Moments (Debye-Ang)
        XX     -54.5766     XY      -0.5616     YY     -56.7448
        XZ       0.0000     YZ       0.0000     ZZ     -54.9517
    Octopole Moments (Debye-Ang^2)
       XXX     -16.5904    XXY      -4.2023    XYY       0.9472
       YYY      -6.9962    XXZ      -0.0000    XYZ       0.0000
       YYZ       0.0000    XZZ      -0.3268    YZZ      -1.6817
       ZZZ       0.0000
    Hexadecapole Moments (Debye-Ang^3)
      XXXX   -1269.8447   XXXY     -23.9498   XXYY    -250.4320
      XYYY      -5.2331   YYYY    -136.8361   XXXZ      -0.0000
      XXYZ       0.0000   XYYZ       0.0000   YYYZ       0.0000
      XXZZ    -244.0046   XYZZ      -1.4261   YYZZ     -33.2646
      XZZZ      -0.0000   YZZZ       0.0000   ZZZZ     -68.6492
 -----------------------------------------------------------------
 DrvMan completing analytic gradient of the correlated energy
 Correlated dipole moment
            1
    1  -0.1635959
    2   0.7463366
    3   0.0000001
 Energy read as -5540.741664600
 Full Analytical Gradient: (in a.u., or Hartree/Bohr)
             1             2             3             4
    1   -0.00020247    0.00057711   -0.00031912   -0.00005552
    2    0.00013285    0.00022040   -0.00031883   -0.00003443
    3   -0.00000000    0.00000005   -0.00000006    0.00000002
 Gradient time:  CPU 0.77 s  wall 0.76 s
 ----------------------------------------------------------------
             Standard Nuclear Orientation (Angstroms)
    I     Atom           X                Y                Z
 ----------------------------------------------------------------
    1      Br      2.3762153124    -0.1566252348    -0.0000000000
    2      P       0.3517477202     0.7917184413     0.0000000000
    3      N      -0.5605402171    -0.5088180010     0.0000000000
    4      Br     -2.4152848634    -0.0809190685    -0.0000000000
 ----------------------------------------------------------------
 Nuclear Repulsion Energy =   502.2190769807 hartrees
 There are       46 alpha and       46 beta electrons

                       Distance Matrix (Angstroms)
             Br(  1)   P (  2)   N (  3)
   P (  2)  2.235582
   N (  3)  2.957799  1.588605
   Br(  4)  4.792098  2.901373  1.903464

 Requested basis set is 6-311++G(d,p)
 There are 57 shells and 148 basis functions
 A cutoff of  1.0D-14 yielded   1358 shell pairs
 There are      9769 function pairs (     10870 Cartesian)
 Smallest overlap matrix eigenvalue = 1.43E-03
 Guess MOs from SCF MO coefficient file

 -----------------------------------------------------------------------
  General SCF calculation program by
  Eric Jon Sundstrom, Paul Horn, Yuezhi Mao, Dmitri Zuev, Alec White,
  David Stuck, Shaama M.S., Shane Yost, Joonho Lee, David Small,
  Daniel Levine, Susi Lehtola, Hugh Burton, Evgeny Epifanovsky
 -----------------------------------------------------------------------
 Hartree-Fock
 using 6 threads for integral computing
 -------------------------------------------------------
 OpenMP Integral computing Module                
 Release: version 2.0, May 2017, Q-Chem Inc. Pleasanton 
 -------------------------------------------------------
 A restricted SCF calculation will be
 performed using DIIS
 SCF converges when DIIS error is below 1.0e-08
 ---------------------------------------
  Cycle       Energy         DIIS error
 ---------------------------------------
    1   -5539.8921396939      2.10e-05  
    2   -5539.8921411950      8.85e-06  
    3   -5539.8921413624      5.57e-06  
    4   -5539.8921414518      8.78e-07  
    5   -5539.8921414559      2.76e-07  
    6   -5539.8921414564      1.25e-07  
    7   -5539.8921414565      4.64e-08  
    8   -5539.8921414566      1.71e-08  
    9   -5539.8921414566      6.14e-09  Convergence criterion met
 ---------------------------------------
 SCF time:   CPU 12.57s  wall 2.00s 
 SCF   energy in the final basis set =    -5539.8921414566
 Total energy in the final basis set =    -5539.8921414566


 ------------------------------------------------------------------------------

   CCMAN2: suite of methods based on coupled cluster
           and equation of motion theories.

   Components:
   * libvmm-1.3-trunk
     by Evgeny Epifanovsky, Ilya Kaliman.
   * libtensor-2.5-trunk
     by Evgeny Epifanovsky, Michael Wormit, Dmitry Zuev, Sam Manzer, 
        Ilya Kaliman.
   * libcc-2.5-trunk
     by Evgeny Epifanovsky, Arik Landau, Tomasz Kus, Kirill Khistyaev, 
        Dmitry Zuev, Prashant Manohar, Xintian Feng, Anna Krylov, 
        Matthew Goldey, Alec White, Thomas Jagau, Kaushik Nanda, 
        Anastasia Gunina, Alexander Kunitsa, Joonho Lee.

   CCMAN original authors:
   Anna I. Krylov, C. David Sherrill, Steven R. Gwaltney,
   Edward F. C. Byrd (2000)
   Sergey V. Levchenko, Lyudmila V. Slipchenko, Tao Wang,
   Ana-Maria C. Cristian (2003)
   Piotr A. Pieniazek, C. Melania Oana, Evgeny Epifanovsky (2007)
   Prashant Manohar (2009)

 ------------------------------------------------------------------------------


 Allocating and initializing 30808MB of RAM...
 Calculation will run on 6 cores.


 Alpha MOs, Restricted
 -- Occupied --                  
-490.07 -490.04  -80.07  -65.20  -65.18  -58.56  -58.56  -58.56
  1 A     2 A     3 A     4 A     5 A     6 A     7 A     8 A                  
-58.538 -58.537 -58.537 -15.653  -9.879  -9.858  -7.605  -7.494
  9 A    10 A    11 A    12 A    13 A    14 A    15 A    16 A                  
 -7.482  -7.482  -7.471  -7.464  -7.464  -5.497  -5.496  -5.496
 17 A    18 A    19 A    20 A    21 A    22 A    23 A    24 A                  
 -3.234  -3.229  -3.229  -3.215  -3.215  -3.210  -3.207  -3.207
 25 A    26 A    27 A    28 A    29 A    30 A    31 A    32 A                  
 -3.199  -3.199  -1.221  -1.051  -0.984  -0.740  -0.580  -0.570
 33 A    34 A    35 A    36 A    37 A    38 A    39 A    40 A                  
 -0.531  -0.456  -0.447  -0.431  -0.410  -0.391
 41 A    42 A    43 A    44 A    45 A    46 A                                  
 -- Virtual --                   
 -0.004   0.037   0.057   0.068   0.075   0.085   0.096   0.116
 47 A    48 A    49 A    50 A    51 A    52 A    53 A    54 A                  
  0.120   0.120   0.124   0.135   0.156   0.169   0.200   0.215
 55 A    56 A    57 A    58 A    59 A    60 A    61 A    62 A                  
  0.236   0.247   0.300   0.337   0.364   0.388   0.471   0.512
 63 A    64 A    65 A    66 A    67 A    68 A    69 A    70 A                  
  0.547   0.554   0.579   0.580   0.588   0.664   0.683   0.725
 71 A    72 A    73 A    74 A    75 A    76 A    77 A    78 A                  
  0.744   0.752   0.760   0.767   0.778   0.809   0.837   0.838
 79 A    80 A    81 A    82 A    83 A    84 A    85 A    86 A                  
  0.878   0.896   0.990   1.019   1.064   1.096   1.125   1.158
 87 A    88 A    89 A    90 A    91 A    92 A    93 A    94 A                  
  1.273   1.332   1.444   1.774   1.853   1.929   2.197   2.258
 95 A    96 A    97 A    98 A    99 A   100 A   101 A   102 A                  
  2.281   2.293   2.319   2.371   2.387   2.422   2.491   2.773
103 A   104 A   105 A   106 A   107 A   108 A   109 A   110 A                  
  2.940   4.235   4.268   4.444   4.519   4.531   4.532   4.543
111 A   112 A   113 A   114 A   115 A   116 A   117 A   118 A                  
  4.549   4.568   4.586   4.625   4.761   4.894   7.193   7.230
119 A   120 A   121 A   122 A   123 A   124 A   125 A   126 A                  
  7.486   8.186   8.202   8.205   8.224   8.280   8.288  14.707
127 A   128 A   129 A   130 A   131 A   132 A   133 A   134 A                  
 14.809  14.883  36.673  49.467  49.492 166.107 293.863 293.880
135 A   136 A   137 A   138 A   139 A   140 A   141 A   142 A                  
293.890 293.906 293.981 293.9901028.4091028.440
143 A   144 A   145 A   146 A   147 A   148 A                                  

 Beta MOs, Restricted
 -- Occupied --                  
-490.07 -490.04  -80.07  -65.20  -65.18  -58.56  -58.56  -58.56
  1 A     2 A     3 A     4 A     5 A     6 A     7 A     8 A                  
-58.538 -58.537 -58.537 -15.653  -9.879  -9.858  -7.605  -7.494
  9 A    10 A    11 A    12 A    13 A    14 A    15 A    16 A                  
 -7.482  -7.482  -7.471  -7.464  -7.464  -5.497  -5.496  -5.496
 17 A    18 A    19 A    20 A    21 A    22 A    23 A    24 A                  
 -3.234  -3.229  -3.229  -3.215  -3.215  -3.210  -3.207  -3.207
 25 A    26 A    27 A    28 A    29 A    30 A    31 A    32 A                  
 -3.199  -3.199  -1.221  -1.051  -0.984  -0.740  -0.580  -0.570
 33 A    34 A    35 A    36 A    37 A    38 A    39 A    40 A                  
 -0.531  -0.456  -0.447  -0.431  -0.410  -0.391
 41 A    42 A    43 A    44 A    45 A    46 A                                  
 -- Virtual --                   
 -0.004   0.037   0.057   0.068   0.075   0.085   0.096   0.116
 47 A    48 A    49 A    50 A    51 A    52 A    53 A    54 A                  
  0.120   0.120   0.124   0.135   0.156   0.169   0.200   0.215
 55 A    56 A    57 A    58 A    59 A    60 A    61 A    62 A                  
  0.236   0.247   0.300   0.337   0.364   0.388   0.471   0.512
 63 A    64 A    65 A    66 A    67 A    68 A    69 A    70 A                  
  0.547   0.554   0.579   0.580   0.588   0.664   0.683   0.725
 71 A    72 A    73 A    74 A    75 A    76 A    77 A    78 A                  
  0.744   0.752   0.760   0.767   0.778   0.809   0.837   0.838
 79 A    80 A    81 A    82 A    83 A    84 A    85 A    86 A                  
  0.878   0.896   0.990   1.019   1.064   1.096   1.125   1.158
 87 A    88 A    89 A    90 A    91 A    92 A    93 A    94 A                  
  1.273   1.332   1.444   1.774   1.853   1.929   2.197   2.258
 95 A    96 A    97 A    98 A    99 A   100 A   101 A   102 A                  
  2.281   2.293   2.319   2.371   2.387   2.422   2.491   2.773
103 A   104 A   105 A   106 A   107 A   108 A   109 A   110 A                  
  2.940   4.235   4.268   4.444   4.519   4.531   4.532   4.543
111 A   112 A   113 A   114 A   115 A   116 A   117 A   118 A                  
  4.549   4.568   4.586   4.625   4.761   4.894   7.193   7.230
119 A   120 A   121 A   122 A   123 A   124 A   125 A   126 A                  
  7.486   8.186   8.202   8.205   8.224   8.280   8.288  14.707
127 A   128 A   129 A   130 A   131 A   132 A   133 A   134 A                  
 14.809  14.883  36.673  49.467  49.492 166.107 293.863 293.880
135 A   136 A   137 A   138 A   139 A   140 A   141 A   142 A                  
293.890 293.906 293.981 293.9901028.4091028.440
143 A   144 A   145 A   146 A   147 A   148 A                                  

 Occupation and symmetry of molecular orbitals

 Point group: C1 (1 irreducible representation).

                           A     All 
 -------------------------------------
 All molecular orbitals:
  - Alpha                  148   148 
  - Beta                   148   148 
 -------------------------------------
 Alpha orbitals:
  - Frozen occupied        24    24  
  - Active occupied        22    22  
  - Active virtual         102   102 
  - Frozen virtual         0     0   
 -------------------------------------
 Beta orbitals:
  - Frozen occupied        24    24  
  - Active occupied        22    22  
  - Active virtual         102   102 
  - Frozen virtual         0     0   
 -------------------------------------

 Import integrals:   CPU 0.00 s  wall 0.00 s

 Import integrals:   CPU 82.98 s  wall 14.36 s

 MP2 amplitudes:   CPU 0.21 s  wall 0.13 s

Running a double precision version
           CCSD T amplitudes will be solved using DIIS.

           Start     Size      MaxIter   EConv     TConv     
           3         7         100       1.00e-07  1.00e-05  
 ------------------------------------------------------------------------------
           Energy (a.u.)   Ediff      Tdiff       Comment
 ------------------------------------------------------------------------------
         -5540.74435918                           
     1   -5540.71202975   3.23e-02   8.29e-01     
     2   -5540.74031949   2.83e-02   1.17e-01     
     3   -5540.73815357   2.17e-03   5.12e-02     
     4   -5540.74078642   2.63e-03   1.56e-02     Switched to DIIS steps.
     5   -5540.74164100   8.55e-04   1.24e-02     
     6   -5540.74165654   1.55e-05   2.58e-03     
     7   -5540.74165679   2.45e-07   1.32e-03     
     8   -5540.74166479   8.00e-06   3.08e-04     
     9   -5540.74166572   9.35e-07   2.14e-04     
    10   -5540.74166474   9.86e-07   6.84e-05     
    11   -5540.74166511   3.73e-07   2.89e-05     
    12   -5540.74166489   2.17e-07   1.36e-05     
    13   -5540.74166487   1.76e-08   3.95e-06     
 ------------------------------------------------------------------------------
         -5540.74166487                           CCSD T converged.

End of double precision
 SCF energy                 = -5539.89214146
 MP2 energy                 = -5540.74435918
 CCSD correlation energy     =    -0.84952342
 CCSD total energy           = -5540.74166487

 CCSD  T1^2 = 0.0136  T2^2 = 0.2942  Leading amplitudes:

 Amplitude    Orbitals with energies
  0.0268       42 (A) A                  ->    47 (A) A                   
              -0.4565                         -0.0039                     
  0.0268       42 (A) B                  ->    47 (A) B                   
              -0.4565                         -0.0039                     
 -0.0252       46 (A) A                  ->    47 (A) A                   
              -0.3908                         -0.0039                     
 -0.0252       46 (A) B                  ->    47 (A) B                   
              -0.3908                         -0.0039                     

 Amplitude    Orbitals with energies
 -0.0667       46 (A) A      46 (A) B    ->    47 (A) A      47 (A) B     
              -0.3908       -0.3908           -0.0039       -0.0039       
  0.0667       46 (A) A      46 (A) B    ->    47 (A) B      47 (A) A     
              -0.3908       -0.3908           -0.0039       -0.0039       
  0.0667       46 (A) B      46 (A) A    ->    47 (A) A      47 (A) B     
              -0.3908       -0.3908           -0.0039       -0.0039       
 -0.0667       46 (A) B      46 (A) A    ->    47 (A) B      47 (A) A     
              -0.3908       -0.3908           -0.0039       -0.0039       

 Computing CCSD intemediates for later calculations in double precision
 Finished.

Running a double precision version
           CCSD Lambda amplitudes will be solved using DIIS.
           Start     Size      MaxIter   EConv     LConv     
           3         7         100       1.00e-07  1.00e-05  
 ------------------------------------------------------------------------------
            Enorm      Ldiff       Comment
 ------------------------------------------------------------------------------
     1     5.69e-02   4.17e-02     
     2     1.48e-02   5.45e-03     
     3     6.26e-03   1.91e-03     
     4     3.60e-03   1.17e-03     Switched to DIIS steps.
     5     1.13e-03   6.55e-04     
     6     5.39e-04   1.77e-04     
     7     1.74e-04   4.41e-05     
     8     8.07e-05   1.55e-07     
     9     2.78e-05   3.03e-06     
    10     1.14e-05   1.06e-06     
    11     4.45e-06   1.75e-07     
    12     1.78e-06   3.58e-08     
    13     8.49e-07   8.01e-08     
    14     3.85e-07   8.67e-09     
    15     2.15e-07   2.47e-08     
    16     1.01e-07   8.57e-09     
    17     5.18e-08   3.99e-09     
 ------------------------------------------------------------------------------
                                   CCSD Lambda converged.

 Computing density matrices in double precision...
           Orbital response amplitudes will be solved using DIIS.
           Start     Size      MaxIter   EConv     LConv     
           3         7         100       1.00e-06  1.00e-06  
 ------------------------------------------------------------------------------
            Enorm      Ldiff       Comment
 ------------------------------------------------------------------------------
     1     1.35e-01   1.79e-03     
     2     1.38e-01   5.64e-03     
     3     1.66e-01   2.88e-02     
     4     3.24e-02   6.53e-02     Switched to DIIS steps.
     5     8.33e-03   1.22e-02     
     6     1.41e-03   7.02e-04     
     7     7.80e-04   1.34e-04     
     8     1.20e-04   1.67e-04     
     9     3.92e-05   8.97e-06     
    10     1.49e-05   3.52e-06     
    11     4.78e-06   7.63e-07     
    12     2.38e-06   2.45e-07     
    13     1.01e-06   6.52e-07     
    14     2.52e-07   1.94e-07     
 ------------------------------------------------------------------------------
                                   Orbital response converged.

 Computing density matrices... Done.
 CCSD calculation:   CPU 4018.61 s  wall 689.58 s

 Transferring MO TPDM to AO TPDM
 Transferring g2_o1o1o1o1
 Transferring g2_o1o1o1v1
 Transferring g2_o1o1v1v1
 Transferring g2_o1v1o1v1
 Transferring g2_o1v1v1v1
 Transferring g2_v1v1v1v1
 Adding separable TPDM
 Computing TPDM gradient
 --------------------------------------------------------
 2e gradient
  Atom          X               Y               Z
 --------------------------------------------------------
    1        -50.214433       12.211990        0.000000  
    2          3.769064      -31.111819        0.000000  
    3         -2.519283       18.615370       -0.000000  
    4         48.964652        0.284459        0.000000  
 --------------------------------------------------------
 --------------------------------------------------------
 Final gradient
  Atom          X               Y               Z
 --------------------------------------------------------
    1        -50.214433       12.211990        0.000000  
    2          3.769064      -31.111819        0.000000  
    3         -2.519283       18.615370       -0.000000  
    4         48.964652        0.284459        0.000000  
 --------------------------------------------------------
 Analytic gradient from two-electron contribution:   CPU 448.21 s  wall 83.11 s

 Total ccman2 time:   CPU 4557.16 s  wall 788.79 s


 --------------------------------------------------------------

                    Orbital Energies (a.u.)
 --------------------------------------------------------------

 Alpha MOs
 -- Occupied --
********-490.0444 -80.0672 -65.1994 -65.1785 -58.5600 -58.5576 -58.5576
-58.5384 -58.5371 -58.5369 -15.6534  -9.8785  -9.8583  -7.6052  -7.4939
 -7.4825  -7.4825  -7.4715  -7.4643  -7.4637  -5.4973  -5.4963  -5.4961
 -3.2343  -3.2290  -3.2290  -3.2152  -3.2152  -3.2104  -3.2075  -3.2067
 -3.1988  -3.1988  -1.2211  -1.0511  -0.9844  -0.7403  -0.5801  -0.5700
 -0.5313  -0.4565  -0.4471  -0.4315  -0.4099  -0.3908
 -- Virtual --
 -0.0039   0.0370   0.0567   0.0681   0.0754   0.0847   0.0958   0.1163
  0.1200   0.1202   0.1235   0.1348   0.1559   0.1693   0.1999   0.2151
  0.2364   0.2468   0.2999   0.3374   0.3644   0.3877   0.4711   0.5125
  0.5473   0.5540   0.5789   0.5799   0.5882   0.6639   0.6827   0.7253
  0.7437   0.7520   0.7602   0.7670   0.7780   0.8086   0.8371   0.8380
  0.8777   0.8955   0.9897   1.0186   1.0641   1.0957   1.1250   1.1583
  1.2726   1.3322   1.4439   1.7736   1.8530   1.9286   2.1969   2.2582
  2.2808   2.2931   2.3189   2.3705   2.3869   2.4220   2.4907   2.7730
  2.9397   4.2352   4.2677   4.4441   4.5193   4.5306   4.5322   4.5432
  4.5489   4.5683   4.5865   4.6254   4.7610   4.8941   7.1926   7.2303
  7.4863   8.1863   8.2023   8.2052   8.2243   8.2798   8.2881  14.7072
 14.8085  14.8828  36.6734  49.4674  49.4916 166.1074 293.8627 293.8799
293.8897 293.9058 293.9815 293.99031028.40881028.4397
 --------------------------------------------------------------

          Ground-State Mulliken Net Atomic Charges

     Atom                 Charge (a.u.)
  ----------------------------------------
      1 Br                   -0.157747
      2 P                     0.355666
      3 N                    -0.218325
      4 Br                    0.020406
  ----------------------------------------
  Sum of atomic charges =     0.000000

 -----------------------------------------------------------------
                    Cartesian Multipole Moments
 -----------------------------------------------------------------
    Charge (ESU x 10^10)
                -0.0000
    Dipole Moment (Debye)
         X      -0.4313      Y       1.9001      Z       0.0000
       Tot       1.9484
    Quadrupole Moments (Debye-Ang)
        XX     -54.6005     XY      -0.5616     YY     -56.7390
        XZ      -0.0000     YZ       0.0000     ZZ     -54.9509
    Octopole Moments (Debye-Ang^2)
       XXX     -16.6286    XXY      -4.2018    XYY       0.9572
       YYY      -6.9863    XXZ      -0.0000    XYZ       0.0000
       YYZ       0.0000    XZZ      -0.3200    YZZ      -1.6781
       ZZZ       0.0000
    Hexadecapole Moments (Debye-Ang^3)
      XXXX   -1269.9653   XXXY     -23.9010   XXYY    -250.4341
      XYYY      -5.1634   YYYY    -136.8057   XXXZ      -0.0000
      XXYZ       0.0000   XYYZ       0.0000   YYYZ       0.0000
      XXZZ    -244.0180   XYZZ      -1.4058   YYZZ     -33.2588
      XZZZ      -0.0000   YZZZ       0.0000   ZZZZ     -68.6461
 -----------------------------------------------------------------
 DrvMan completing analytic gradient of the correlated energy
 Correlated dipole moment
            1
    1  -0.1697012
    2   0.7475569
    3   0.0000000
 Energy read as -5540.741664873
 Full Analytical Gradient: (in a.u., or Hartree/Bohr)
             1             2             3             4
    1    0.00014530   -0.00042810    0.00022488    0.00005792
    2   -0.00008626   -0.00021327    0.00028180    0.00001772
    3   -0.00000000    0.00000000   -0.00000000    0.00000000
 Gradient time:  CPU 0.77 s  wall 0.80 s
 ----------------------------------------------------------------
             Standard Nuclear Orientation (Angstroms)
    I     Atom           X                Y                Z
 ----------------------------------------------------------------
    1      Br      2.3762153124    -0.1566252348    -0.0000000000
    2      P       0.3527477202     0.7927184413     0.0000000000
    3      N      -0.5605402171    -0.5088180010     0.0000000000
    4      Br     -2.4152848634    -0.0809190685    -0.0000000000
 ----------------------------------------------------------------
 Nuclear Repulsion Energy =   502.1737911112 hartrees
 There are       46 alpha and       46 beta electrons

                       Distance Matrix (Angstroms)
             Br(  1)   P (  2)   N (  3)
   P (  2)  2.235101
   N (  3)  2.957799  1.589997
   Br(  4)  4.792098  2.902628  1.903464

 Requested basis set is 6-311++G(d,p)
 There are 57 shells and 148 basis functions
 A cutoff of  1.0D-14 yielded   1358 shell pairs
 There are      9769 function pairs (     10870 Cartesian)
 Smallest overlap matrix eigenvalue = 1.43E-03
 Guess MOs from SCF MO coefficient file

 -----------------------------------------------------------------------
  General SCF calculation program by
  Eric Jon Sundstrom, Paul Horn, Yuezhi Mao, Dmitri Zuev, Alec White,
  David Stuck, Shaama M.S., Shane Yost, Joonho Lee, David Small,
  Daniel Levine, Susi Lehtola, Hugh Burton, Evgeny Epifanovsky
 -----------------------------------------------------------------------
 Hartree-Fock
 using 6 threads for integral computing
 -------------------------------------------------------
 OpenMP Integral computing Module                
 Release: version 2.0, May 2017, Q-Chem Inc. Pleasanton 
 -------------------------------------------------------
 A restricted SCF calculation will be
 performed using DIIS
 SCF converges when DIIS error is below 1.0e-08
 ---------------------------------------
  Cycle       Energy         DIIS error
 ---------------------------------------
    1   -5539.8920360554      1.70e-05  
    2   -5539.8920368761      9.04e-06  
    3   -5539.8920370525      4.17e-06  
    4   -5539.8920371114      8.31e-07  
    5   -5539.8920371151      2.52e-07  
    6   -5539.8920371157      1.03e-07  
    7   -5539.8920371158      4.67e-08  
    8   -5539.8920371158      2.16e-08  
    9   -5539.8920371158      6.69e-09  Convergence criterion met
 ---------------------------------------
 SCF time:   CPU 12.42s  wall 3.00s 
 SCF   energy in the final basis set =    -5539.8920371158
 Total energy in the final basis set =    -5539.8920371158


 ------------------------------------------------------------------------------

   CCMAN2: suite of methods based on coupled cluster
           and equation of motion theories.

   Components:
   * libvmm-1.3-trunk
     by Evgeny Epifanovsky, Ilya Kaliman.
   * libtensor-2.5-trunk
     by Evgeny Epifanovsky, Michael Wormit, Dmitry Zuev, Sam Manzer, 
        Ilya Kaliman.
   * libcc-2.5-trunk
     by Evgeny Epifanovsky, Arik Landau, Tomasz Kus, Kirill Khistyaev, 
        Dmitry Zuev, Prashant Manohar, Xintian Feng, Anna Krylov, 
        Matthew Goldey, Alec White, Thomas Jagau, Kaushik Nanda, 
        Anastasia Gunina, Alexander Kunitsa, Joonho Lee.

   CCMAN original authors:
   Anna I. Krylov, C. David Sherrill, Steven R. Gwaltney,
   Edward F. C. Byrd (2000)
   Sergey V. Levchenko, Lyudmila V. Slipchenko, Tao Wang,
   Ana-Maria C. Cristian (2003)
   Piotr A. Pieniazek, C. Melania Oana, Evgeny Epifanovsky (2007)
   Prashant Manohar (2009)

 ------------------------------------------------------------------------------


 Allocating and initializing 30808MB of RAM...
 Calculation will run on 6 cores.


 Alpha MOs, Restricted
 -- Occupied --                  
-490.07 -490.04  -80.07  -65.20  -65.18  -58.56  -58.56  -58.56
  1 A     2 A     3 A     4 A     5 A     6 A     7 A     8 A                  
-58.539 -58.537 -58.537 -15.654  -9.878  -9.858  -7.605  -7.494
  9 A    10 A    11 A    12 A    13 A    14 A    15 A    16 A                  
 -7.482  -7.482  -7.472  -7.464  -7.464  -5.497  -5.496  -5.496
 17 A    18 A    19 A    20 A    21 A    22 A    23 A    24 A                  
 -3.234  -3.229  -3.229  -3.215  -3.215  -3.211  -3.208  -3.207
 25 A    26 A    27 A    28 A    29 A    30 A    31 A    32 A                  
 -3.199  -3.199  -1.221  -1.051  -0.984  -0.740  -0.580  -0.570
 33 A    34 A    35 A    36 A    37 A    38 A    39 A    40 A                  
 -0.531  -0.457  -0.447  -0.432  -0.410  -0.391
 41 A    42 A    43 A    44 A    45 A    46 A                                  
 -- Virtual --                   
 -0.004   0.037   0.057   0.068   0.075   0.085   0.096   0.116
 47 A    48 A    49 A    50 A    51 A    52 A    53 A    54 A                  
  0.120   0.120   0.123   0.135   0.156   0.169   0.200   0.215
 55 A    56 A    57 A    58 A    59 A    60 A    61 A    62 A                  
  0.236   0.247   0.300   0.337   0.364   0.388   0.471   0.512
 63 A    64 A    65 A    66 A    67 A    68 A    69 A    70 A                  
  0.547   0.554   0.579   0.580   0.588   0.664   0.683   0.725
 71 A    72 A    73 A    74 A    75 A    76 A    77 A    78 A                  
  0.744   0.752   0.760   0.767   0.778   0.809   0.837   0.838
 79 A    80 A    81 A    82 A    83 A    84 A    85 A    86 A                  
  0.877   0.895   0.990   1.018   1.064   1.096   1.125   1.158
 87 A    88 A    89 A    90 A    91 A    92 A    93 A    94 A                  
  1.272   1.332   1.444   1.774   1.853   1.928   2.197   2.258
 95 A    96 A    97 A    98 A    99 A   100 A   101 A   102 A                  
  2.281   2.293   2.319   2.370   2.387   2.421   2.490   2.773
103 A   104 A   105 A   106 A   107 A   108 A   109 A   110 A                  
  2.938   4.235   4.268   4.443   4.519   4.531   4.532   4.543
111 A   112 A   113 A   114 A   115 A   116 A   117 A   118 A                  
  4.549   4.568   4.586   4.625   4.761   4.894   7.193   7.230
119 A   120 A   121 A   122 A   123 A   124 A   125 A   126 A                  
  7.485   8.186   8.202   8.205   8.224   8.280   8.288  14.707
127 A   128 A   129 A   130 A   131 A   132 A   133 A   134 A                  
 14.808  14.882  36.673  49.467  49.492 166.106 293.863 293.880
135 A   136 A   137 A   138 A   139 A   140 A   141 A   142 A                  
293.890 293.906 293.981 293.9901028.4091028.440
143 A   144 A   145 A   146 A   147 A   148 A                                  

 Beta MOs, Restricted
 -- Occupied --                  
-490.07 -490.04  -80.07  -65.20  -65.18  -58.56  -58.56  -58.56
  1 A     2 A     3 A     4 A     5 A     6 A     7 A     8 A                  
-58.539 -58.537 -58.537 -15.654  -9.878  -9.858  -7.605  -7.494
  9 A    10 A    11 A    12 A    13 A    14 A    15 A    16 A                  
 -7.482  -7.482  -7.472  -7.464  -7.464  -5.497  -5.496  -5.496
 17 A    18 A    19 A    20 A    21 A    22 A    23 A    24 A                  
 -3.234  -3.229  -3.229  -3.215  -3.215  -3.211  -3.208  -3.207
 25 A    26 A    27 A    28 A    29 A    30 A    31 A    32 A                  
 -3.199  -3.199  -1.221  -1.051  -0.984  -0.740  -0.580  -0.570
 33 A    34 A    35 A    36 A    37 A    38 A    39 A    40 A                  
 -0.531  -0.457  -0.447  -0.432  -0.410  -0.391
 41 A    42 A    43 A    44 A    45 A    46 A                                  
 -- Virtual --                   
 -0.004   0.037   0.057   0.068   0.075   0.085   0.096   0.116
 47 A    48 A    49 A    50 A    51 A    52 A    53 A    54 A                  
  0.120   0.120   0.123   0.135   0.156   0.169   0.200   0.215
 55 A    56 A    57 A    58 A    59 A    60 A    61 A    62 A                  
  0.236   0.247   0.300   0.337   0.364   0.388   0.471   0.512
 63 A    64 A    65 A    66 A    67 A    68 A    69 A    70 A                  
  0.547   0.554   0.579   0.580   0.588   0.664   0.683   0.725
 71 A    72 A    73 A    74 A    75 A    76 A    77 A    78 A                  
  0.744   0.752   0.760   0.767   0.778   0.809   0.837   0.838
 79 A    80 A    81 A    82 A    83 A    84 A    85 A    86 A                  
  0.877   0.895   0.990   1.018   1.064   1.096   1.125   1.158
 87 A    88 A    89 A    90 A    91 A    92 A    93 A    94 A                  
  1.272   1.332   1.444   1.774   1.853   1.928   2.197   2.258
 95 A    96 A    97 A    98 A    99 A   100 A   101 A   102 A                  
  2.281   2.293   2.319   2.370   2.387   2.421   2.490   2.773
103 A   104 A   105 A   106 A   107 A   108 A   109 A   110 A                  
  2.938   4.235   4.268   4.443   4.519   4.531   4.532   4.543
111 A   112 A   113 A   114 A   115 A   116 A   117 A   118 A                  
  4.549   4.568   4.586   4.625   4.761   4.894   7.193   7.230
119 A   120 A   121 A   122 A   123 A   124 A   125 A   126 A                  
  7.485   8.186   8.202   8.205   8.224   8.280   8.288  14.707
127 A   128 A   129 A   130 A   131 A   132 A   133 A   134 A                  
 14.808  14.882  36.673  49.467  49.492 166.106 293.863 293.880
135 A   136 A   137 A   138 A   139 A   140 A   141 A   142 A                  
293.890 293.906 293.981 293.9901028.4091028.440
143 A   144 A   145 A   146 A   147 A   148 A                                  

 Occupation and symmetry of molecular orbitals

 Point group: C1 (1 irreducible representation).

                           A     All 
 -------------------------------------
 All molecular orbitals:
  - Alpha                  148   148 
  - Beta                   148   148 
 -------------------------------------
 Alpha orbitals:
  - Frozen occupied        24    24  
  - Active occupied        22    22  
  - Active virtual         102   102 
  - Frozen virtual         0     0   
 -------------------------------------
 Beta orbitals:
  - Frozen occupied        24    24  
  - Active occupied        22    22  
  - Active virtual         102   102 
  - Frozen virtual         0     0   
 -------------------------------------

 Import integrals:   CPU 0.00 s  wall 0.00 s

 Import integrals:   CPU 83.09 s  wall 14.32 s

 MP2 amplitudes:   CPU 0.21 s  wall 0.13 s

Running a double precision version
           CCSD T amplitudes will be solved using DIIS.

           Start     Size      MaxIter   EConv     TConv     
           3         7         100       1.00e-07  1.00e-05  
 ------------------------------------------------------------------------------
           Energy (a.u.)   Ediff      Tdiff       Comment
 ------------------------------------------------------------------------------
         -5540.74439882                           
     1   -5540.71199205   3.24e-02   8.29e-01     
     2   -5540.74032651   2.83e-02   1.17e-01     
     3   -5540.73814426   2.18e-03   5.12e-02     
     4   -5540.74078384   2.64e-03   1.57e-02     Switched to DIIS steps.
     5   -5540.74164069   8.57e-04   1.24e-02     
     6   -5540.74165630   1.56e-05   2.59e-03     
     7   -5540.74165652   2.15e-07   1.32e-03     
     8   -5540.74166454   8.02e-06   3.09e-04     
     9   -5540.74166547   9.27e-07   2.15e-04     
    10   -5540.74166448   9.90e-07   6.86e-05     
    11   -5540.74166485   3.74e-07   2.90e-05     
    12   -5540.74166463   2.18e-07   1.36e-05     
    13   -5540.74166462   1.75e-08   3.98e-06     
 ------------------------------------------------------------------------------
         -5540.74166462                           CCSD T converged.

End of double precision
 SCF energy                 = -5539.89203712
 MP2 energy                 = -5540.74439882
 CCSD correlation energy     =    -0.84962750
 CCSD total energy           = -5540.74166462

 CCSD  T1^2 = 0.0136  T2^2 = 0.2944  Leading amplitudes:

 Amplitude    Orbitals with energies
  0.0268       42 (A) A                  ->    47 (A) A                   
              -0.4565                         -0.0041                     
  0.0268       42 (A) B                  ->    47 (A) B                   
              -0.4565                         -0.0041                     
 -0.0253       46 (A) A                  ->    47 (A) A                   
              -0.3906                         -0.0041                     
 -0.0253       46 (A) B                  ->    47 (A) B                   
              -0.3906                         -0.0041                     

 Amplitude    Orbitals with energies
 -0.0670       46 (A) A      46 (A) B    ->    47 (A) A      47 (A) B     
              -0.3906       -0.3906           -0.0041       -0.0041       
  0.0670       46 (A) A      46 (A) B    ->    47 (A) B      47 (A) A     
              -0.3906       -0.3906           -0.0041       -0.0041       
  0.0670       46 (A) B      46 (A) A    ->    47 (A) A      47 (A) B     
              -0.3906       -0.3906           -0.0041       -0.0041       
 -0.0670       46 (A) B      46 (A) A    ->    47 (A) B      47 (A) A     
              -0.3906       -0.3906           -0.0041       -0.0041       

 Computing CCSD intemediates for later calculations in double precision
 Finished.

Running a double precision version
           CCSD Lambda amplitudes will be solved using DIIS.
           Start     Size      MaxIter   EConv     LConv     
           3         7         100       1.00e-07  1.00e-05  
 ------------------------------------------------------------------------------
            Enorm      Ldiff       Comment
 ------------------------------------------------------------------------------
     1     5.70e-02   4.18e-02     
     2     1.48e-02   5.45e-03     
     3     6.28e-03   1.92e-03     
     4     3.61e-03   1.17e-03     Switched to DIIS steps.
     5     1.13e-03   6.57e-04     
     6     5.40e-04   1.78e-04     
     7     1.74e-04   4.44e-05     
     8     8.10e-05   2.01e-07     
     9     2.78e-05   3.03e-06     
    10     1.14e-05   1.06e-06     
    11     4.45e-06   1.75e-07     
    12     1.78e-06   3.53e-08     
    13     8.42e-07   7.99e-08     
    14     3.79e-07   7.97e-09     
    15     2.11e-07   2.43e-08     
    16     9.92e-08   8.32e-09     
 ------------------------------------------------------------------------------
                                   CCSD Lambda converged.

 Computing density matrices in double precision...
           Orbital response amplitudes will be solved using DIIS.
           Start     Size      MaxIter   EConv     LConv     
           3         7         100       1.00e-06  1.00e-06  
 ------------------------------------------------------------------------------
            Enorm      Ldiff       Comment
 ------------------------------------------------------------------------------
     1     1.36e-01   1.82e-03     
     2     1.38e-01   5.62e-03     
     3     1.66e-01   2.88e-02     
     4     3.25e-02   6.53e-02     Switched to DIIS steps.
     5     8.36e-03   1.23e-02     
     6     1.42e-03   7.03e-04     
     7     7.87e-04   1.33e-04     
     8     1.21e-04   1.68e-04     
     9     3.94e-05   9.10e-06     
    10     1.49e-05   3.57e-06     
    11     4.82e-06   7.58e-07     
    12     2.39e-06   2.47e-07     
    13     1.01e-06   6.56e-07     
    14     2.52e-07   1.95e-07     
 ------------------------------------------------------------------------------
                                   Orbital response converged.

 Computing density matrices... Done.
 CCSD calculation:   CPU 3947.78 s  wall 677.60 s

 Transferring MO TPDM to AO TPDM
 Transferring g2_o1o1o1o1
 Transferring g2_o1o1o1v1
 Transferring g2_o1o1v1v1
 Transferring g2_o1v1o1v1
 Transferring g2_o1v1v1v1
 Transferring g2_v1v1v1v1
 Adding separable TPDM
 Computing TPDM gradient
 --------------------------------------------------------
 2e gradient
  Atom          X               Y               Z
 --------------------------------------------------------
    1        -50.217256       12.235593        0.000000  
    2          3.790914      -31.119571        0.000000  
    3         -2.523834       18.599127       -0.000000  
    4         48.950176        0.284852       -0.000000  
 --------------------------------------------------------
 --------------------------------------------------------
 Final gradient
  Atom          X               Y               Z
 --------------------------------------------------------
    1        -50.217256       12.235593        0.000000  
    2          3.790914      -31.119571        0.000000  
    3         -2.523834       18.599127       -0.000000  
    4         48.950176        0.284852       -0.000000  
 --------------------------------------------------------
 Analytic gradient from two-electron contribution:   CPU 449.26 s  wall 83.78 s

 Total ccman2 time:   CPU 4488.00 s  wall 777.69 s


 --------------------------------------------------------------

                    Orbital Energies (a.u.)
 --------------------------------------------------------------

 Alpha MOs
 -- Occupied --
********-490.0445 -80.0674 -65.1993 -65.1786 -58.5599 -58.5575 -58.5575
-58.5385 -58.5372 -58.5371 -15.6536  -9.8784  -9.8584  -7.6053  -7.4938
 -7.4824  -7.4824  -7.4716  -7.4644  -7.4638  -5.4974  -5.4964  -5.4962
 -3.2342  -3.2289  -3.2289  -3.2151  -3.2151  -3.2105  -3.2076  -3.2068
 -3.1989  -3.1989  -1.2207  -1.0512  -0.9842  -0.7404  -0.5800  -0.5698
 -0.5311  -0.4565  -0.4471  -0.4316  -0.4098  -0.3906
 -- Virtual --
 -0.0041   0.0371   0.0567   0.0680   0.0754   0.0847   0.0958   0.1163
  0.1200   0.1202   0.1235   0.1348   0.1559   0.1693   0.1998   0.2150
  0.2364   0.2469   0.2999   0.3375   0.3643   0.3877   0.4708   0.5124
  0.5473   0.5539   0.5789   0.5799   0.5882   0.6638   0.6827   0.7251
  0.7438   0.7522   0.7602   0.7670   0.7779   0.8087   0.8371   0.8380
  0.8773   0.8953   0.9898   1.0185   1.0644   1.0959   1.1250   1.1583
  1.2719   1.3316   1.4441   1.7735   1.8533   1.9285   2.1970   2.2582
  2.2808   2.2930   2.3188   2.3704   2.3868   2.4215   2.4905   2.7730
  2.9384   4.2352   4.2677   4.4429   4.5194   4.5307   4.5321   4.5431
  4.5489   4.5684   4.5865   4.6253   4.7610   4.8941   7.1926   7.2303
  7.4853   8.1864   8.2023   8.2052   8.2242   8.2799   8.2881  14.7071
 14.8084  14.8816  36.6731  49.4674  49.4916 166.1062 293.8628 293.8799
293.8896 293.9058 293.9815 293.99041028.40881028.4396
 --------------------------------------------------------------

          Ground-State Mulliken Net Atomic Charges

     Atom                 Charge (a.u.)
  ----------------------------------------
      1 Br                   -0.157348
      2 P                     0.355601
      3 N                    -0.218410
      4 Br                    0.020158
  ----------------------------------------
  Sum of atomic charges =     0.000000

 -----------------------------------------------------------------
                    Cartesian Multipole Moments
 -----------------------------------------------------------------
    Charge (ESU x 10^10)
                 0.0000
    Dipole Moment (Debye)
         X      -0.4237      Y       1.9007      Z       0.0000
       Tot       1.9474
    Quadrupole Moments (Debye-Ang)
        XX     -54.5976     XY      -0.5612     YY     -56.7366
        XZ      -0.0000     YZ       0.0000     ZZ     -54.9543
    Octopole Moments (Debye-Ang^2)
       XXX     -16.6056    XXY      -4.2201    XYY       0.9558
       YYY      -7.0223    XXZ      -0.0000    XYZ       0.0000
       YYZ       0.0000    XZZ      -0.3256    YZZ      -1.6915
       ZZZ       0.0000
    Hexadecapole Moments (Debye-Ang^3)
      XXXX   -1270.0249   XXXY     -23.9581   XXYY    -250.4475
      XYYY      -5.2095   YYYY    -136.9222   XXXZ      -0.0000
      XXYZ       0.0000   XYYZ       0.0000   YYYZ       0.0000
      XXZZ    -244.0208   XYZZ      -1.4203   YYZZ     -33.2802
      XZZZ      -0.0000   YZZZ       0.0000   ZZZZ     -68.6559
 -----------------------------------------------------------------
 DrvMan completing analytic gradient of the correlated energy
 Correlated dipole moment
            1
    1  -0.1666798
    2   0.7478093
    3   0.0000000
 Energy read as -5540.741664615
 Full Analytical Gradient: (in a.u., or Hartree/Bohr)
             1             2             3             4
    1    0.00007010    0.00029034   -0.00039102    0.00003058
    2   -0.00006141    0.00062233   -0.00054595   -0.00001496
    3   -0.00000000    0.00000000   -0.00000000    0.00000000
 Gradient time:  CPU 0.79 s  wall 0.81 s
 ----------------------------------------------------------------
             Standard Nuclear Orientation (Angstroms)
    I     Atom           X                Y                Z
 ----------------------------------------------------------------
    1      Br      2.3762153124    -0.1566252348    -0.0000000000
    2      P       0.3527477202     0.7907184413     0.0000000000
    3      N      -0.5605402171    -0.5088180010     0.0000000000
    4      Br     -2.4152848634    -0.0809190685    -0.0000000000
 ----------------------------------------------------------------
 Nuclear Repulsion Energy =   502.2768526103 hartrees
 There are       46 alpha and       46 beta electrons

                       Distance Matrix (Angstroms)
             Br(  1)   P (  2)   N (  3)
   P (  2)  2.234252
   N (  3)  2.957799  1.588361
   Br(  4)  4.792098  2.902026  1.903464

 Requested basis set is 6-311++G(d,p)
 There are 57 shells and 148 basis functions
 A cutoff of  1.0D-14 yielded   1358 shell pairs
 There are      9769 function pairs (     10870 Cartesian)
 Smallest overlap matrix eigenvalue = 1.43E-03
 Guess MOs from SCF MO coefficient file

 -----------------------------------------------------------------------
  General SCF calculation program by
  Eric Jon Sundstrom, Paul Horn, Yuezhi Mao, Dmitri Zuev, Alec White,
  David Stuck, Shaama M.S., Shane Yost, Joonho Lee, David Small,
  Daniel Levine, Susi Lehtola, Hugh Burton, Evgeny Epifanovsky
 -----------------------------------------------------------------------
 Hartree-Fock
 using 6 threads for integral computing
 -------------------------------------------------------
 OpenMP Integral computing Module                
 Release: version 2.0, May 2017, Q-Chem Inc. Pleasanton 
 -------------------------------------------------------
 A restricted SCF calculation will be
 performed using DIIS
 SCF converges when DIIS error is below 1.0e-08
 ---------------------------------------
  Cycle       Energy         DIIS error
 ---------------------------------------
    1   -5539.8921796027      2.11e-05  
    2   -5539.8921810110      1.04e-05  
    3   -5539.8921812599      5.41e-06  
    4   -5539.8921813654      1.27e-06  
    5   -5539.8921813745      4.22e-07  
    6   -5539.8921813760      1.74e-07  
    7   -5539.8921813764      7.35e-08  
    8   -5539.8921813764      3.31e-08  
    9   -5539.8921813765      1.11e-08  
   10   -5539.8921813765      4.26e-09  Convergence criterion met
 ---------------------------------------
 SCF time:   CPU 13.80s  wall 3.00s 
 SCF   energy in the final basis set =    -5539.8921813765
 Total energy in the final basis set =    -5539.8921813765


 ------------------------------------------------------------------------------

   CCMAN2: suite of methods based on coupled cluster
           and equation of motion theories.

   Components:
   * libvmm-1.3-trunk
     by Evgeny Epifanovsky, Ilya Kaliman.
   * libtensor-2.5-trunk
     by Evgeny Epifanovsky, Michael Wormit, Dmitry Zuev, Sam Manzer, 
        Ilya Kaliman.
   * libcc-2.5-trunk
     by Evgeny Epifanovsky, Arik Landau, Tomasz Kus, Kirill Khistyaev, 
        Dmitry Zuev, Prashant Manohar, Xintian Feng, Anna Krylov, 
        Matthew Goldey, Alec White, Thomas Jagau, Kaushik Nanda, 
        Anastasia Gunina, Alexander Kunitsa, Joonho Lee.

   CCMAN original authors:
   Anna I. Krylov, C. David Sherrill, Steven R. Gwaltney,
   Edward F. C. Byrd (2000)
   Sergey V. Levchenko, Lyudmila V. Slipchenko, Tao Wang,
   Ana-Maria C. Cristian (2003)
   Piotr A. Pieniazek, C. Melania Oana, Evgeny Epifanovsky (2007)
   Prashant Manohar (2009)

 ------------------------------------------------------------------------------


 Allocating and initializing 30808MB of RAM...
 Calculation will run on 6 cores.


 Alpha MOs, Restricted
 -- Occupied --                  
-490.07 -490.04  -80.07  -65.20  -65.18  -58.56  -58.56  -58.56
  1 A     2 A     3 A     4 A     5 A     6 A     7 A     8 A                  
-58.539 -58.537 -58.537 -15.653  -9.878  -9.858  -7.605  -7.494
  9 A    10 A    11 A    12 A    13 A    14 A    15 A    16 A                  
 -7.482  -7.482  -7.472  -7.464  -7.464  -5.497  -5.496  -5.496
 17 A    18 A    19 A    20 A    21 A    22 A    23 A    24 A                  
 -3.234  -3.229  -3.229  -3.215  -3.215  -3.211  -3.208  -3.207
 25 A    26 A    27 A    28 A    29 A    30 A    31 A    32 A                  
 -3.199  -3.199  -1.221  -1.051  -0.984  -0.740  -0.580  -0.570
 33 A    34 A    35 A    36 A    37 A    38 A    39 A    40 A                  
 -0.531  -0.457  -0.447  -0.432  -0.410  -0.391
 41 A    42 A    43 A    44 A    45 A    46 A                                  
 -- Virtual --                   
 -0.004   0.037   0.057   0.068   0.075   0.085   0.096   0.116
 47 A    48 A    49 A    50 A    51 A    52 A    53 A    54 A                  
  0.120   0.120   0.124   0.135   0.156   0.169   0.200   0.215
 55 A    56 A    57 A    58 A    59 A    60 A    61 A    62 A                  
  0.236   0.247   0.300   0.337   0.364   0.388   0.471   0.512
 63 A    64 A    65 A    66 A    67 A    68 A    69 A    70 A                  
  0.547   0.554   0.579   0.580   0.588   0.664   0.683   0.725
 71 A    72 A    73 A    74 A    75 A    76 A    77 A    78 A                  
  0.744   0.752   0.760   0.767   0.778   0.809   0.837   0.838
 79 A    80 A    81 A    82 A    83 A    84 A    85 A    86 A                  
  0.878   0.896   0.990   1.019   1.064   1.096   1.125   1.158
 87 A    88 A    89 A    90 A    91 A    92 A    93 A    94 A                  
  1.273   1.333   1.444   1.774   1.853   1.929   2.197   2.258
 95 A    96 A    97 A    98 A    99 A   100 A   101 A   102 A                  
  2.281   2.293   2.319   2.371   2.387   2.422   2.491   2.773
103 A   104 A   105 A   106 A   107 A   108 A   109 A   110 A                  
  2.940   4.235   4.268   4.444   4.519   4.531   4.532   4.543
111 A   112 A   113 A   114 A   115 A   116 A   117 A   118 A                  
  4.549   4.568   4.587   4.625   4.761   4.894   7.193   7.230
119 A   120 A   121 A   122 A   123 A   124 A   125 A   126 A                  
  7.487   8.186   8.202   8.205   8.224   8.280   8.288  14.707
127 A   128 A   129 A   130 A   131 A   132 A   133 A   134 A                  
 14.809  14.883  36.674  49.467  49.492 166.108 293.863 293.880
135 A   136 A   137 A   138 A   139 A   140 A   141 A   142 A                  
293.890 293.906 293.982 293.9901028.4091028.440
143 A   144 A   145 A   146 A   147 A   148 A                                  

 Beta MOs, Restricted
 -- Occupied --                  
-490.07 -490.04  -80.07  -65.20  -65.18  -58.56  -58.56  -58.56
  1 A     2 A     3 A     4 A     5 A     6 A     7 A     8 A                  
-58.539 -58.537 -58.537 -15.653  -9.878  -9.858  -7.605  -7.494
  9 A    10 A    11 A    12 A    13 A    14 A    15 A    16 A                  
 -7.482  -7.482  -7.472  -7.464  -7.464  -5.497  -5.496  -5.496
 17 A    18 A    19 A    20 A    21 A    22 A    23 A    24 A                  
 -3.234  -3.229  -3.229  -3.215  -3.215  -3.211  -3.208  -3.207
 25 A    26 A    27 A    28 A    29 A    30 A    31 A    32 A                  
 -3.199  -3.199  -1.221  -1.051  -0.984  -0.740  -0.580  -0.570
 33 A    34 A    35 A    36 A    37 A    38 A    39 A    40 A                  
 -0.531  -0.457  -0.447  -0.432  -0.410  -0.391
 41 A    42 A    43 A    44 A    45 A    46 A                                  
 -- Virtual --                   
 -0.004   0.037   0.057   0.068   0.075   0.085   0.096   0.116
 47 A    48 A    49 A    50 A    51 A    52 A    53 A    54 A                  
  0.120   0.120   0.124   0.135   0.156   0.169   0.200   0.215
 55 A    56 A    57 A    58 A    59 A    60 A    61 A    62 A                  
  0.236   0.247   0.300   0.337   0.364   0.388   0.471   0.512
 63 A    64 A    65 A    66 A    67 A    68 A    69 A    70 A                  
  0.547   0.554   0.579   0.580   0.588   0.664   0.683   0.725
 71 A    72 A    73 A    74 A    75 A    76 A    77 A    78 A                  
  0.744   0.752   0.760   0.767   0.778   0.809   0.837   0.838
 79 A    80 A    81 A    82 A    83 A    84 A    85 A    86 A                  
  0.878   0.896   0.990   1.019   1.064   1.096   1.125   1.158
 87 A    88 A    89 A    90 A    91 A    92 A    93 A    94 A                  
  1.273   1.333   1.444   1.774   1.853   1.929   2.197   2.258
 95 A    96 A    97 A    98 A    99 A   100 A   101 A   102 A                  
  2.281   2.293   2.319   2.371   2.387   2.422   2.491   2.773
103 A   104 A   105 A   106 A   107 A   108 A   109 A   110 A                  
  2.940   4.235   4.268   4.444   4.519   4.531   4.532   4.543
111 A   112 A   113 A   114 A   115 A   116 A   117 A   118 A                  
  4.549   4.568   4.587   4.625   4.761   4.894   7.193   7.230
119 A   120 A   121 A   122 A   123 A   124 A   125 A   126 A                  
  7.487   8.186   8.202   8.205   8.224   8.280   8.288  14.707
127 A   128 A   129 A   130 A   131 A   132 A   133 A   134 A                  
 14.809  14.883  36.674  49.467  49.492 166.108 293.863 293.880
135 A   136 A   137 A   138 A   139 A   140 A   141 A   142 A                  
293.890 293.906 293.982 293.9901028.4091028.440
143 A   144 A   145 A   146 A   147 A   148 A                                  

 Occupation and symmetry of molecular orbitals

 Point group: C1 (1 irreducible representation).

                           A     All 
 -------------------------------------
 All molecular orbitals:
  - Alpha                  148   148 
  - Beta                   148   148 
 -------------------------------------
 Alpha orbitals:
  - Frozen occupied        24    24  
  - Active occupied        22    22  
  - Active virtual         102   102 
  - Frozen virtual         0     0   
 -------------------------------------
 Beta orbitals:
  - Frozen occupied        24    24  
  - Active occupied        22    22  
  - Active virtual         102   102 
  - Frozen virtual         0     0   
 -------------------------------------

 Import integrals:   CPU 0.00 s  wall 0.00 s

 Import integrals:   CPU 83.70 s  wall 14.46 s

 MP2 amplitudes:   CPU 0.21 s  wall 0.13 s

Running a double precision version
           CCSD T amplitudes will be solved using DIIS.

           Start     Size      MaxIter   EConv     TConv     
           3         7         100       1.00e-07  1.00e-05  
 ------------------------------------------------------------------------------
           Energy (a.u.)   Ediff      Tdiff       Comment
 ------------------------------------------------------------------------------
         -5540.74435467                           
     1   -5540.71204203   3.23e-02   8.29e-01     
     2   -5540.74031857   2.83e-02   1.17e-01     
     3   -5540.73815638   2.16e-03   5.11e-02     
     4   -5540.74078706   2.63e-03   1.56e-02     Switched to DIIS steps.
     5   -5540.74164083   8.54e-04   1.23e-02     
     6   -5540.74165629   1.55e-05   2.58e-03     
     7   -5540.74165656   2.73e-07   1.31e-03     
     8   -5540.74166455   7.99e-06   3.08e-04     
     9   -5540.74166548   9.28e-07   2.14e-04     
    10   -5540.74166450   9.83e-07   6.83e-05     
    11   -5540.74166487   3.71e-07   2.88e-05     
    12   -5540.74166465   2.17e-07   1.35e-05     
    13   -5540.74166464   1.77e-08   3.95e-06     
 ------------------------------------------------------------------------------
         -5540.74166464                           CCSD T converged.

End of double precision
 SCF energy                 = -5539.89218138
 MP2 energy                 = -5540.74435467
 CCSD correlation energy     =    -0.84948326
 CCSD total energy           = -5540.74166464

 CCSD  T1^2 = 0.0136  T2^2 = 0.2942  Leading amplitudes:

 Amplitude    Orbitals with energies
 -0.0268       42 (A) A                  ->    47 (A) A                   
              -0.4566                         -0.0038                     
 -0.0268       42 (A) B                  ->    47 (A) B                   
              -0.4566                         -0.0038                     
  0.0252       46 (A) A                  ->    47 (A) A                   
              -0.3908                         -0.0038                     
  0.0252       46 (A) B                  ->    47 (A) B                   
              -0.3908                         -0.0038                     

 Amplitude    Orbitals with energies
 -0.0666       46 (A) A      46 (A) B    ->    47 (A) A      47 (A) B     
              -0.3908       -0.3908           -0.0038       -0.0038       
  0.0666       46 (A) A      46 (A) B    ->    47 (A) B      47 (A) A     
              -0.3908       -0.3908           -0.0038       -0.0038       
  0.0666       46 (A) B      46 (A) A    ->    47 (A) A      47 (A) B     
              -0.3908       -0.3908           -0.0038       -0.0038       
 -0.0666       46 (A) B      46 (A) A    ->    47 (A) B      47 (A) A     
              -0.3908       -0.3908           -0.0038       -0.0038       

 Computing CCSD intemediates for later calculations in double precision
 Finished.

Running a double precision version
           CCSD Lambda amplitudes will be solved using DIIS.
           Start     Size      MaxIter   EConv     LConv     
           3         7         100       1.00e-07  1.00e-05  
 ------------------------------------------------------------------------------
            Enorm      Ldiff       Comment
 ------------------------------------------------------------------------------
     1     5.69e-02   4.17e-02     
     2     1.48e-02   5.45e-03     
     3     6.26e-03   1.91e-03     
     4     3.60e-03   1.17e-03     Switched to DIIS steps.
     5     1.13e-03   6.54e-04     
     6     5.38e-04   1.76e-04     
     7     1.73e-04   4.40e-05     
     8     8.05e-05   1.64e-07     
     9     2.77e-05   3.02e-06     
    10     1.14e-05   1.05e-06     
    11     4.44e-06   1.72e-07     
    12     1.78e-06   3.46e-08     
    13     8.49e-07   7.95e-08     
    14     3.85e-07   8.37e-09     
    15     2.15e-07   2.45e-08     
    16     1.01e-07   8.51e-09     
    17     5.17e-08   3.96e-09     
 ------------------------------------------------------------------------------
                                   CCSD Lambda converged.

 Computing density matrices in double precision...
           Orbital response amplitudes will be solved using DIIS.
           Start     Size      MaxIter   EConv     LConv     
           3         7         100       1.00e-06  1.00e-06  
 ------------------------------------------------------------------------------
            Enorm      Ldiff       Comment
 ------------------------------------------------------------------------------
     1     1.35e-01   1.75e-03     
     2     1.38e-01   5.64e-03     
     3     1.66e-01   2.87e-02     
     4     3.24e-02   6.52e-02     Switched to DIIS steps.
     5     8.31e-03   1.22e-02     
     6     1.40e-03   7.03e-04     
     7     7.78e-04   1.34e-04     
     8     1.20e-04   1.66e-04     
     9     3.90e-05   8.94e-06     
    10     1.48e-05   3.52e-06     
    11     4.80e-06   7.52e-07     
    12     2.38e-06   2.44e-07     
    13     1.01e-06   6.51e-07     
    14     2.52e-07   1.95e-07     
 ------------------------------------------------------------------------------
                                   Orbital response converged.

 Computing density matrices... Done.
 CCSD calculation:   CPU 4018.69 s  wall 690.01 s

 Transferring MO TPDM to AO TPDM
 Transferring g2_o1o1o1o1
 Transferring g2_o1o1o1v1
 Transferring g2_o1o1v1v1
 Transferring g2_o1v1o1v1
 Transferring g2_o1v1v1v1
 Transferring g2_v1v1v1v1
 Adding separable TPDM
 Computing TPDM gradient
 --------------------------------------------------------
 2e gradient
  Atom          X               Y               Z
 --------------------------------------------------------
    1        -50.245913       12.216002        0.000000  
    2          3.785122      -31.099195        0.000000  
    3         -2.503341       18.608055       -0.000000  
    4         48.964131        0.275139       -0.000000  
 --------------------------------------------------------
 --------------------------------------------------------
 Final gradient
  Atom          X               Y               Z
 --------------------------------------------------------
    1        -50.245913       12.216002        0.000000  
    2          3.785122      -31.099195        0.000000  
    3         -2.503341       18.608055       -0.000000  
    4         48.964131        0.275139       -0.000000  
 --------------------------------------------------------
 Analytic gradient from two-electron contribution:   CPU 449.19 s  wall 84.11 s

 Total ccman2 time:   CPU 4559.81 s  wall 790.55 s


 --------------------------------------------------------------

                    Orbital Energies (a.u.)
 --------------------------------------------------------------

 Alpha MOs
 -- Occupied --
********-490.0445 -80.0670 -65.1994 -65.1787 -58.5600 -58.5576 -58.5576
-58.5385 -58.5372 -58.5371 -15.6533  -9.8785  -9.8585  -7.6051  -7.4938
 -7.4824  -7.4824  -7.4716  -7.4644  -7.4638  -5.4972  -5.4962  -5.4959
 -3.2343  -3.2290  -3.2290  -3.2152  -3.2152  -3.2106  -3.2076  -3.2069
 -3.1989  -3.1989  -1.2211  -1.0514  -0.9844  -0.7402  -0.5802  -0.5699
 -0.5313  -0.4566  -0.4472  -0.4315  -0.4097  -0.3908
 -- Virtual --
 -0.0038   0.0371   0.0568   0.0681   0.0754   0.0847   0.0958   0.1163
  0.1200   0.1203   0.1235   0.1349   0.1559   0.1693   0.2000   0.2152
  0.2364   0.2468   0.2999   0.3374   0.3644   0.3877   0.4711   0.5124
  0.5473   0.5540   0.5789   0.5799   0.5882   0.6636   0.6828   0.7254
  0.7437   0.7522   0.7602   0.7670   0.7779   0.8086   0.8372   0.8380
  0.8778   0.8957   0.9901   1.0188   1.0643   1.0958   1.1250   1.1584
  1.2729   1.3327   1.4440   1.7737   1.8531   1.9290   2.1970   2.2582
  2.2809   2.2930   2.3188   2.3705   2.3870   2.4222   2.4907   2.7732
  2.9399   4.2353   4.2678   4.4445   4.5193   4.5306   4.5320   4.5431
  4.5489   4.5683   4.5865   4.6253   4.7612   4.8941   7.1926   7.2303
  7.4866   8.1863   8.2023   8.2052   8.2242   8.2799   8.2882  14.7073
 14.8086  14.8832  36.6735  49.4674  49.4916 166.1078 293.8628 293.8799
293.8896 293.9057 293.9816 293.99041028.40891028.4397
 --------------------------------------------------------------

          Ground-State Mulliken Net Atomic Charges

     Atom                 Charge (a.u.)
  ----------------------------------------
      1 Br                   -0.157217
      2 P                     0.355468
      3 N                    -0.218897
      4 Br                    0.020646
  ----------------------------------------
  Sum of atomic charges =    -0.000000

 -----------------------------------------------------------------
                    Cartesian Multipole Moments
 -----------------------------------------------------------------
    Charge (ESU x 10^10)
                 0.0000
    Dipole Moment (Debye)
         X      -0.4235      Y       1.8964      Z      -0.0000
       Tot       1.9431
    Quadrupole Moments (Debye-Ang)
        XX     -54.5796     XY      -0.5620     YY     -56.7472
        XZ       0.0000     YZ       0.0000     ZZ     -54.9482
    Octopole Moments (Debye-Ang^2)
       XXX     -16.6136    XXY      -4.1840    XYY       0.9486
       YYY      -6.9602    XXZ      -0.0000    XYZ      -0.0000
       YYZ       0.0000    XZZ      -0.3212    YZZ      -1.6683
       ZZZ      -0.0000
    Hexadecapole Moments (Debye-Ang^3)
      XXXX   -1269.7849   XXXY     -23.8928   XXYY    -250.4186
      XYYY      -5.1871   YYYY    -136.7197   XXXZ       0.0000
      XXYZ       0.0000   XYYZ       0.0000   YYYZ       0.0000
      XXZZ    -244.0018   XYZZ      -1.4116   YYZZ     -33.2432
      XZZZ       0.0000   YZZZ       0.0000   ZZZZ     -68.6394
 -----------------------------------------------------------------
 DrvMan completing analytic gradient of the correlated energy
 Correlated dipole moment
            1
    1  -0.1666211
    2   0.7460835
    3  -0.0000000
 Energy read as -5540.741664635
 Full Analytical Gradient: (in a.u., or Hartree/Bohr)
             1             2             3             4
    1   -0.00012677   -0.00014334    0.00029858   -0.00002847
    2    0.00010762   -0.00061558    0.00050962   -0.00000166
    3   -0.00000000    0.00000000   -0.00000000    0.00000000
 Gradient time:  CPU 0.77 s  wall 0.79 s
 ----------------------------------------------------------------
             Standard Nuclear Orientation (Angstroms)
    I     Atom           X                Y                Z
 ----------------------------------------------------------------
    1      Br      2.3762153124    -0.1566252348    -0.0000000000
    2      P       0.3527477202     0.7917184413     0.0010000000
    3      N      -0.5605402171    -0.5088180010     0.0000000000
    4      Br     -2.4152848634    -0.0809190685    -0.0000000000
 ----------------------------------------------------------------
 Nuclear Repulsion Energy =   502.2252996866 hartrees
 There are       46 alpha and       46 beta electrons

                       Distance Matrix (Angstroms)
             Br(  1)   P (  2)   N (  3)
   P (  2)  2.234676
   N (  3)  2.957799  1.589179
   Br(  4)  4.792098  2.902327  1.903464

 Requested basis set is 6-311++G(d,p)
 There are 57 shells and 148 basis functions
 A cutoff of  1.0D-14 yielded   1358 shell pairs
 There are      9769 function pairs (     10870 Cartesian)
 Smallest overlap matrix eigenvalue = 1.43E-03
 Guess MOs from SCF MO coefficient file

 -----------------------------------------------------------------------
  General SCF calculation program by
  Eric Jon Sundstrom, Paul Horn, Yuezhi Mao, Dmitri Zuev, Alec White,
  David Stuck, Shaama M.S., Shane Yost, Joonho Lee, David Small,
  Daniel Levine, Susi Lehtola, Hugh Burton, Evgeny Epifanovsky
 -----------------------------------------------------------------------
 Hartree-Fock
 using 6 threads for integral computing
 -------------------------------------------------------
 OpenMP Integral computing Module                
 Release: version 2.0, May 2017, Q-Chem Inc. Pleasanton 
 -------------------------------------------------------
 A restricted SCF calculation will be
 performed using DIIS
 SCF converges when DIIS error is below 1.0e-08
 ---------------------------------------
  Cycle       Energy         DIIS error
 ---------------------------------------
    1   -5539.8921090352      1.31e-05  
    2   -5539.8921096925      5.70e-06  
    3   -5539.8921097884      3.64e-06  
    4   -5539.8921098394      9.03e-07  
    5   -5539.8921098472      4.00e-07  
    6   -5539.8921098496      2.20e-07  
    7   -5539.8921098507      9.51e-08  
    8   -5539.8921098509      3.65e-08  
    9   -5539.8921098508      1.41e-08  
   10   -5539.8921098508      5.26e-09  Convergence criterion met
 ---------------------------------------
 SCF time:   CPU 13.79s  wall 2.00s 
 SCF   energy in the final basis set =    -5539.8921098508
 Total energy in the final basis set =    -5539.8921098508


 ------------------------------------------------------------------------------

   CCMAN2: suite of methods based on coupled cluster
           and equation of motion theories.

   Components:
   * libvmm-1.3-trunk
     by Evgeny Epifanovsky, Ilya Kaliman.
   * libtensor-2.5-trunk
     by Evgeny Epifanovsky, Michael Wormit, Dmitry Zuev, Sam Manzer, 
        Ilya Kaliman.
   * libcc-2.5-trunk
     by Evgeny Epifanovsky, Arik Landau, Tomasz Kus, Kirill Khistyaev, 
        Dmitry Zuev, Prashant Manohar, Xintian Feng, Anna Krylov, 
        Matthew Goldey, Alec White, Thomas Jagau, Kaushik Nanda, 
        Anastasia Gunina, Alexander Kunitsa, Joonho Lee.

   CCMAN original authors:
   Anna I. Krylov, C. David Sherrill, Steven R. Gwaltney,
   Edward F. C. Byrd (2000)
   Sergey V. Levchenko, Lyudmila V. Slipchenko, Tao Wang,
   Ana-Maria C. Cristian (2003)
   Piotr A. Pieniazek, C. Melania Oana, Evgeny Epifanovsky (2007)
   Prashant Manohar (2009)

 ------------------------------------------------------------------------------


 Allocating and initializing 30808MB of RAM...
 Calculation will run on 6 cores.


 Alpha MOs, Restricted
 -- Occupied --                  
-490.07 -490.04  -80.07  -65.20  -65.18  -58.56  -58.56  -58.56
  1 A     2 A     3 A     4 A     5 A     6 A     7 A     8 A                  
-58.539 -58.537 -58.537 -15.653  -9.878  -9.858  -7.605  -7.494
  9 A    10 A    11 A    12 A    13 A    14 A    15 A    16 A                  
 -7.482  -7.482  -7.472  -7.464  -7.464  -5.497  -5.496  -5.496
 17 A    18 A    19 A    20 A    21 A    22 A    23 A    24 A                  
 -3.234  -3.229  -3.229  -3.215  -3.215  -3.211  -3.208  -3.207
 25 A    26 A    27 A    28 A    29 A    30 A    31 A    32 A                  
 -3.199  -3.199  -1.221  -1.051  -0.984  -0.740  -0.580  -0.570
 33 A    34 A    35 A    36 A    37 A    38 A    39 A    40 A                  
 -0.531  -0.457  -0.447  -0.432  -0.410  -0.391
 41 A    42 A    43 A    44 A    45 A    46 A                                  
 -- Virtual --                   
 -0.004   0.037   0.057   0.068   0.075   0.085   0.096   0.116
 47 A    48 A    49 A    50 A    51 A    52 A    53 A    54 A                  
  0.120   0.120   0.124   0.135   0.156   0.169   0.200   0.215
 55 A    56 A    57 A    58 A    59 A    60 A    61 A    62 A                  
  0.236   0.247   0.300   0.337   0.364   0.388   0.471   0.512
 63 A    64 A    65 A    66 A    67 A    68 A    69 A    70 A                  
  0.547   0.554   0.579   0.580   0.588   0.664   0.683   0.725
 71 A    72 A    73 A    74 A    75 A    76 A    77 A    78 A                  
  0.744   0.752   0.760   0.767   0.778   0.809   0.837   0.838
 79 A    80 A    81 A    82 A    83 A    84 A    85 A    86 A                  
  0.878   0.896   0.990   1.019   1.064   1.096   1.125   1.158
 87 A    88 A    89 A    90 A    91 A    92 A    93 A    94 A                  
  1.272   1.332   1.444   1.774   1.853   1.929   2.197   2.258
 95 A    96 A    97 A    98 A    99 A   100 A   101 A   102 A                  
  2.281   2.293   2.319   2.370   2.387   2.422   2.491   2.773
103 A   104 A   105 A   106 A   107 A   108 A   109 A   110 A                  
  2.939   4.235   4.268   4.444   4.519   4.531   4.532   4.543
111 A   112 A   113 A   114 A   115 A   116 A   117 A   118 A                  
  4.549   4.568   4.587   4.625   4.761   4.894   7.193   7.230
119 A   120 A   121 A   122 A   123 A   124 A   125 A   126 A                  
  7.486   8.186   8.202   8.205   8.224   8.280   8.288  14.707
127 A   128 A   129 A   130 A   131 A   132 A   133 A   134 A                  
 14.808  14.882  36.673  49.467  49.492 166.107 293.863 293.880
135 A   136 A   137 A   138 A   139 A   140 A   141 A   142 A                  
293.890 293.906 293.982 293.9901028.4091028.440
143 A   144 A   145 A   146 A   147 A   148 A                                  

 Beta MOs, Restricted
 -- Occupied --                  
-490.07 -490.04  -80.07  -65.20  -65.18  -58.56  -58.56  -58.56
  1 A     2 A     3 A     4 A     5 A     6 A     7 A     8 A                  
-58.539 -58.537 -58.537 -15.653  -9.878  -9.858  -7.605  -7.494
  9 A    10 A    11 A    12 A    13 A    14 A    15 A    16 A                  
 -7.482  -7.482  -7.472  -7.464  -7.464  -5.497  -5.496  -5.496
 17 A    18 A    19 A    20 A    21 A    22 A    23 A    24 A                  
 -3.234  -3.229  -3.229  -3.215  -3.215  -3.211  -3.208  -3.207
 25 A    26 A    27 A    28 A    29 A    30 A    31 A    32 A                  
 -3.199  -3.199  -1.221  -1.051  -0.984  -0.740  -0.580  -0.570
 33 A    34 A    35 A    36 A    37 A    38 A    39 A    40 A                  
 -0.531  -0.457  -0.447  -0.432  -0.410  -0.391
 41 A    42 A    43 A    44 A    45 A    46 A                                  
 -- Virtual --                   
 -0.004   0.037   0.057   0.068   0.075   0.085   0.096   0.116
 47 A    48 A    49 A    50 A    51 A    52 A    53 A    54 A                  
  0.120   0.120   0.124   0.135   0.156   0.169   0.200   0.215
 55 A    56 A    57 A    58 A    59 A    60 A    61 A    62 A                  
  0.236   0.247   0.300   0.337   0.364   0.388   0.471   0.512
 63 A    64 A    65 A    66 A    67 A    68 A    69 A    70 A                  
  0.547   0.554   0.579   0.580   0.588   0.664   0.683   0.725
 71 A    72 A    73 A    74 A    75 A    76 A    77 A    78 A                  
  0.744   0.752   0.760   0.767   0.778   0.809   0.837   0.838
 79 A    80 A    81 A    82 A    83 A    84 A    85 A    86 A                  
  0.878   0.896   0.990   1.019   1.064   1.096   1.125   1.158
 87 A    88 A    89 A    90 A    91 A    92 A    93 A    94 A                  
  1.272   1.332   1.444   1.774   1.853   1.929   2.197   2.258
 95 A    96 A    97 A    98 A    99 A   100 A   101 A   102 A                  
  2.281   2.293   2.319   2.370   2.387   2.422   2.491   2.773
103 A   104 A   105 A   106 A   107 A   108 A   109 A   110 A                  
  2.939   4.235   4.268   4.444   4.519   4.531   4.532   4.543
111 A   112 A   113 A   114 A   115 A   116 A   117 A   118 A                  
  4.549   4.568   4.587   4.625   4.761   4.894   7.193   7.230
119 A   120 A   121 A   122 A   123 A   124 A   125 A   126 A                  
  7.486   8.186   8.202   8.205   8.224   8.280   8.288  14.707
127 A   128 A   129 A   130 A   131 A   132 A   133 A   134 A                  
 14.808  14.882  36.673  49.467  49.492 166.107 293.863 293.880
135 A   136 A   137 A   138 A   139 A   140 A   141 A   142 A                  
293.890 293.906 293.982 293.9901028.4091028.440
143 A   144 A   145 A   146 A   147 A   148 A                                  

 Occupation and symmetry of molecular orbitals

 Point group: C1 (1 irreducible representation).

                           A     All 
 -------------------------------------
 All molecular orbitals:
  - Alpha                  148   148 
  - Beta                   148   148 
 -------------------------------------
 Alpha orbitals:
  - Frozen occupied        24    24  
  - Active occupied        22    22  
  - Active virtual         102   102 
  - Frozen virtual         0     0   
 -------------------------------------
 Beta orbitals:
  - Frozen occupied        24    24  
  - Active occupied        22    22  
  - Active virtual         102   102 
  - Frozen virtual         0     0   
 -------------------------------------

 Import integrals:   CPU 0.00 s  wall 0.00 s

 Import integrals:   CPU 83.43 s  wall 14.39 s

 MP2 amplitudes:   CPU 0.21 s  wall 0.13 s

Running a double precision version
           CCSD T amplitudes will be solved using DIIS.

           Start     Size      MaxIter   EConv     TConv     
           3         7         100       1.00e-07  1.00e-05  
 ------------------------------------------------------------------------------
           Energy (a.u.)   Ediff      Tdiff       Comment
 ------------------------------------------------------------------------------
         -5540.74437731                           
     1   -5540.71201765   3.24e-02   8.29e-01     
     2   -5540.74032312   2.83e-02   1.17e-01     
     3   -5540.73815091   2.17e-03   5.12e-02     
     4   -5540.74078603   2.64e-03   1.56e-02     Switched to DIIS steps.
     5   -5540.74164134   8.55e-04   1.24e-02     
     6   -5540.74165688   1.55e-05   2.58e-03     
     7   -5540.74165712   2.44e-07   1.32e-03     
     8   -5540.74166513   8.01e-06   3.08e-04     
     9   -5540.74166606   9.28e-07   2.14e-04     
    10   -5540.74166507   9.87e-07   6.84e-05     
    11   -5540.74166545   3.73e-07   2.89e-05     
    12   -5540.74166523   2.17e-07   1.36e-05     
    13   -5540.74166521   1.76e-08   3.96e-06     
 ------------------------------------------------------------------------------
         -5540.74166521                           CCSD T converged.

End of double precision
 SCF energy                 = -5539.89210985
 MP2 energy                 = -5540.74437731
 CCSD correlation energy     =    -0.84955536
 CCSD total energy           = -5540.74166521

 CCSD  T1^2 = 0.0136  T2^2 = 0.2943  Leading amplitudes:

 Amplitude    Orbitals with energies
  0.0268       42 (A) A                  ->    47 (A) A                   
              -0.4566                         -0.0039                     
  0.0268       42 (A) B                  ->    47 (A) B                   
              -0.4566                         -0.0039                     
  0.0253       46 (A) A                  ->    47 (A) A                   
              -0.3907                         -0.0039                     
  0.0253       46 (A) B                  ->    47 (A) B                   
              -0.3907                         -0.0039                     

 Amplitude    Orbitals with energies
 -0.0668       46 (A) A      46 (A) B    ->    47 (A) A      47 (A) B     
              -0.3907       -0.3907           -0.0039       -0.0039       
  0.0668       46 (A) A      46 (A) B    ->    47 (A) B      47 (A) A     
              -0.3907       -0.3907           -0.0039       -0.0039       
  0.0668       46 (A) B      46 (A) A    ->    47 (A) A      47 (A) B     
              -0.3907       -0.3907           -0.0039       -0.0039       
 -0.0668       46 (A) B      46 (A) A    ->    47 (A) B      47 (A) A     
              -0.3907       -0.3907           -0.0039       -0.0039       

 Computing CCSD intemediates for later calculations in double precision
 Finished.

Running a double precision version
           CCSD Lambda amplitudes will be solved using DIIS.
           Start     Size      MaxIter   EConv     LConv     
           3         7         100       1.00e-07  1.00e-05  
 ------------------------------------------------------------------------------
            Enorm      Ldiff       Comment
 ------------------------------------------------------------------------------
     1     5.69e-02   4.17e-02     
     2     1.48e-02   5.45e-03     
     3     6.27e-03   1.91e-03     
     4     3.61e-03   1.17e-03     Switched to DIIS steps.
     5     1.13e-03   6.56e-04     
     6     5.39e-04   1.77e-04     
     7     1.74e-04   4.42e-05     
     8     8.08e-05   1.83e-07     
     9     2.77e-05   3.02e-06     
    10     1.14e-05   1.05e-06     
    11     4.44e-06   1.73e-07     
    12     1.78e-06   3.49e-08     
    13     8.45e-07   7.97e-08     
    14     3.82e-07   8.17e-09     
    15     2.13e-07   2.44e-08     
    16     1.00e-07   8.41e-09     
    17     5.12e-08   3.94e-09     
 ------------------------------------------------------------------------------
                                   CCSD Lambda converged.

 Computing density matrices in double precision...
           Orbital response amplitudes will be solved using DIIS.
           Start     Size      MaxIter   EConv     LConv     
           3         7         100       1.00e-06  1.00e-06  
 ------------------------------------------------------------------------------
            Enorm      Ldiff       Comment
 ------------------------------------------------------------------------------
     1     1.35e-01   1.78e-03     
     2     1.38e-01   5.63e-03     
     3     1.66e-01   2.88e-02     
     4     3.24e-02   6.52e-02     Switched to DIIS steps.
     5     8.33e-03   1.23e-02     
     6     1.41e-03   7.03e-04     
     7     7.83e-04   1.33e-04     
     8     1.21e-04   1.67e-04     
     9     3.92e-05   9.02e-06     
    10     1.49e-05   3.55e-06     
    11     4.81e-06   7.55e-07     
    12     2.39e-06   2.46e-07     
    13     1.01e-06   6.54e-07     
    14     2.52e-07   1.95e-07     
 ------------------------------------------------------------------------------
                                   Orbital response converged.

 Computing density matrices... Done.
 CCSD calculation:   CPU 4017.69 s  wall 689.69 s

 Transferring MO TPDM to AO TPDM
 Transferring g2_o1o1o1o1
 Transferring g2_o1o1o1v1
 Transferring g2_o1o1v1v1
 Transferring g2_o1v1o1v1
 Transferring g2_o1v1v1v1
 Transferring g2_v1v1v1v1
 Adding separable TPDM
 Computing TPDM gradient
 --------------------------------------------------------
 2e gradient
  Atom          X               Y               Z
 --------------------------------------------------------
    1        -50.231582       12.225807        0.013791  
    2          3.788025      -31.109398       -0.029628  
    3         -2.513592       18.603592        0.010159  
    4         48.957148        0.279999        0.005678  
 --------------------------------------------------------
 --------------------------------------------------------
 Final gradient
  Atom          X               Y               Z
 --------------------------------------------------------
    1        -50.231582       12.225807        0.013791  
    2          3.788025      -31.109398       -0.029628  
    3         -2.513592       18.603592        0.010159  
    4         48.957148        0.279999        0.005678  
 --------------------------------------------------------
 Analytic gradient from two-electron contribution:   CPU 452.09 s  wall 85.24 s

 Total ccman2 time:   CPU 4560.77 s  wall 791.21 s


 --------------------------------------------------------------

                    Orbital Energies (a.u.)
 --------------------------------------------------------------

 Alpha MOs
 -- Occupied --
********-490.0445 -80.0672 -65.1994 -65.1787 -58.5600 -58.5575 -58.5575
-58.5385 -58.5372 -58.5371 -15.6534  -9.8784  -9.8585  -7.6052  -7.4938
 -7.4824  -7.4824  -7.4716  -7.4644  -7.4638  -5.4973  -5.4963  -5.4961
 -3.2342  -3.2289  -3.2289  -3.2151  -3.2151  -3.2106  -3.2076  -3.2069
 -3.1989  -3.1989  -1.2209  -1.0513  -0.9843  -0.7403  -0.5801  -0.5699
 -0.5312  -0.4566  -0.4472  -0.4315  -0.4098  -0.3907
 -- Virtual --
 -0.0039   0.0371   0.0567   0.0681   0.0754   0.0847   0.0958   0.1163
  0.1200   0.1203   0.1235   0.1348   0.1559   0.1693   0.1999   0.2151
  0.2364   0.2468   0.2999   0.3374   0.3644   0.3877   0.4710   0.5124
  0.5473   0.5540   0.5789   0.5799   0.5882   0.6637   0.6827   0.7252
  0.7437   0.7522   0.7602   0.7670   0.7779   0.8086   0.8371   0.8380
  0.8776   0.8955   0.9900   1.0186   1.0643   1.0958   1.1250   1.1584
  1.2724   1.3321   1.4440   1.7736   1.8532   1.9287   2.1970   2.2582
  2.2808   2.2930   2.3188   2.3705   2.3869   2.4218   2.4906   2.7731
  2.9392   4.2353   4.2678   4.4437   4.5193   4.5306   4.5321   4.5431
  4.5489   4.5683   4.5865   4.6253   4.7611   4.8941   7.1926   7.2303
  7.4859   8.1864   8.2023   8.2052   8.2242   8.2799   8.2882  14.7072
 14.8085  14.8824  36.6733  49.4674  49.4916 166.1070 293.8628 293.8799
293.8896 293.9058 293.9815 293.99041028.40881028.4397
 --------------------------------------------------------------

          Ground-State Mulliken Net Atomic Charges

     Atom                 Charge (a.u.)
  ----------------------------------------
      1 Br                   -0.157283
      2 P                     0.355535
      3 N                    -0.218654
      4 Br                    0.020402
  ----------------------------------------
  Sum of atomic charges =     0.000000

 -----------------------------------------------------------------
                    Cartesian Multipole Moments
 -----------------------------------------------------------------
    Charge (ESU x 10^10)
                 0.0000
    Dipole Moment (Debye)
         X      -0.4236      Y       1.8986      Z       0.0015
       Tot       1.9452
    Quadrupole Moments (Debye-Ang)
        XX     -54.5886     XY      -0.5616     YY     -56.7419
        XZ       0.0001     YZ      -0.0005     ZZ     -54.9513
    Octopole Moments (Debye-Ang^2)
       XXX     -16.6095    XXY      -4.2021    XYY       0.9522
       YYY      -6.9912    XXZ      -0.0174    XYZ       0.0014
       YYZ      -0.0138    XZZ      -0.3234    YZZ      -1.6799
       ZZZ      -0.0344
    Hexadecapole Moments (Debye-Ang^3)
      XXXX   -1269.9049   XXXY     -23.9254   XXYY    -250.4331
      XYYY      -5.1983   YYYY    -136.8209   XXXZ      -0.0237
      XXYZ      -0.0065   XYYZ      -0.0045   YYYZ      -0.0348
      XXZZ    -244.0113   XYZZ      -1.4159   YYZZ     -33.2617
      XZZZ      -0.0118   YZZZ      -0.0296   ZZZZ     -68.6477
 -----------------------------------------------------------------
 DrvMan completing analytic gradient of the correlated energy
 Correlated dipole moment
            1
    1  -0.1666486
    2   0.7469472
    3   0.0005996
 Energy read as -5540.741665210
 Full Analytical Gradient: (in a.u., or Hartree/Bohr)
             1             2             3             4
    1   -0.00002816    0.00007445   -0.00004741    0.00000113
    2    0.00002304    0.00000468   -0.00001937   -0.00000836
    3   -0.00000504    0.00000346    0.00000788   -0.00000630
 Gradient time:  CPU 0.76 s  wall 0.77 s
 ----------------------------------------------------------------
             Standard Nuclear Orientation (Angstroms)
    I     Atom           X                Y                Z
 ----------------------------------------------------------------
    1      Br      2.3762153124    -0.1566252348    -0.0000000000
    2      P       0.3527477202     0.7917184413     0.0000000000
    3      N      -0.5595402171    -0.5088180010     0.0000000000
    4      Br     -2.4152848634    -0.0809190685    -0.0000000000
 ----------------------------------------------------------------
 Nuclear Repulsion Energy =   502.2178375286 hartrees
 There are       46 alpha and       46 beta electrons

                       Distance Matrix (Angstroms)
             Br(  1)   P (  2)   N (  3)
   P (  2)  2.234676
   N (  3)  2.956806  1.588605
   Br(  4)  4.792098  2.902327  1.904438

 Requested basis set is 6-311++G(d,p)
 There are 57 shells and 148 basis functions
 A cutoff of  1.0D-14 yielded   1358 shell pairs
 There are      9769 function pairs (     10870 Cartesian)
 Smallest overlap matrix eigenvalue = 1.43E-03
 Guess MOs from SCF MO coefficient file

 -----------------------------------------------------------------------
  General SCF calculation program by
  Eric Jon Sundstrom, Paul Horn, Yuezhi Mao, Dmitri Zuev, Alec White,
  David Stuck, Shaama M.S., Shane Yost, Joonho Lee, David Small,
  Daniel Levine, Susi Lehtola, Hugh Burton, Evgeny Epifanovsky
 -----------------------------------------------------------------------
 Hartree-Fock
 using 6 threads for integral computing
 -------------------------------------------------------
 OpenMP Integral computing Module                
 Release: version 2.0, May 2017, Q-Chem Inc. Pleasanton 
 -------------------------------------------------------
 A restricted SCF calculation will be
 performed using DIIS
 SCF converges when DIIS error is below 1.0e-08
 ---------------------------------------
  Cycle       Energy         DIIS error
 ---------------------------------------
    1   -5539.8921234279      1.38e-05  
    2   -5539.8921242125      3.68e-06  
    3   -5539.8921243135      1.42e-06  
    4   -5539.8921243280      8.45e-07  
    5   -5539.8921243333      4.13e-07  
    6   -5539.8921243359      2.35e-07  
    7   -5539.8921243368      1.00e-07  
    8   -5539.8921243370      3.73e-08  
    9   -5539.8921243370      1.35e-08  
   10   -5539.8921243370      5.69e-09  Convergence criterion met
 ---------------------------------------
 SCF time:   CPU 13.78s  wall 3.00s 
 SCF   energy in the final basis set =    -5539.8921243370
 Total energy in the final basis set =    -5539.8921243370


 ------------------------------------------------------------------------------

   CCMAN2: suite of methods based on coupled cluster
           and equation of motion theories.

   Components:
   * libvmm-1.3-trunk
     by Evgeny Epifanovsky, Ilya Kaliman.
   * libtensor-2.5-trunk
     by Evgeny Epifanovsky, Michael Wormit, Dmitry Zuev, Sam Manzer, 
        Ilya Kaliman.
   * libcc-2.5-trunk
     by Evgeny Epifanovsky, Arik Landau, Tomasz Kus, Kirill Khistyaev, 
        Dmitry Zuev, Prashant Manohar, Xintian Feng, Anna Krylov, 
        Matthew Goldey, Alec White, Thomas Jagau, Kaushik Nanda, 
        Anastasia Gunina, Alexander Kunitsa, Joonho Lee.

   CCMAN original authors:
   Anna I. Krylov, C. David Sherrill, Steven R. Gwaltney,
   Edward F. C. Byrd (2000)
   Sergey V. Levchenko, Lyudmila V. Slipchenko, Tao Wang,
   Ana-Maria C. Cristian (2003)
   Piotr A. Pieniazek, C. Melania Oana, Evgeny Epifanovsky (2007)
   Prashant Manohar (2009)

 ------------------------------------------------------------------------------


 Allocating and initializing 30808MB of RAM...
 Calculation will run on 6 cores.


 Alpha MOs, Restricted
 -- Occupied --                  
-490.07 -490.04  -80.07  -65.20  -65.18  -58.56  -58.56  -58.56
  1 A     2 A     3 A     4 A     5 A     6 A     7 A     8 A                  
-58.538 -58.537 -58.537 -15.653  -9.878  -9.858  -7.605  -7.494
  9 A    10 A    11 A    12 A    13 A    14 A    15 A    16 A                  
 -7.482  -7.482  -7.472  -7.464  -7.464  -5.497  -5.496  -5.496
 17 A    18 A    19 A    20 A    21 A    22 A    23 A    24 A                  
 -3.234  -3.229  -3.229  -3.215  -3.215  -3.211  -3.208  -3.207
 25 A    26 A    27 A    28 A    29 A    30 A    31 A    32 A                  
 -3.199  -3.199  -1.221  -1.051  -0.984  -0.740  -0.580  -0.570
 33 A    34 A    35 A    36 A    37 A    38 A    39 A    40 A                  
 -0.531  -0.457  -0.447  -0.432  -0.410  -0.391
 41 A    42 A    43 A    44 A    45 A    46 A                                  
 -- Virtual --                   
 -0.004   0.037   0.057   0.068   0.075   0.085   0.096   0.116
 47 A    48 A    49 A    50 A    51 A    52 A    53 A    54 A                  
  0.120   0.120   0.124   0.135   0.156   0.169   0.200   0.215
 55 A    56 A    57 A    58 A    59 A    60 A    61 A    62 A                  
  0.236   0.247   0.300   0.338   0.364   0.388   0.471   0.512
 63 A    64 A    65 A    66 A    67 A    68 A    69 A    70 A                  
  0.547   0.554   0.579   0.580   0.588   0.664   0.683   0.725
 71 A    72 A    73 A    74 A    75 A    76 A    77 A    78 A                  
  0.744   0.752   0.760   0.767   0.778   0.809   0.837   0.838
 79 A    80 A    81 A    82 A    83 A    84 A    85 A    86 A                  
  0.878   0.896   0.990   1.019   1.064   1.096   1.125   1.158
 87 A    88 A    89 A    90 A    91 A    92 A    93 A    94 A                  
  1.273   1.332   1.444   1.774   1.853   1.929   2.197   2.258
 95 A    96 A    97 A    98 A    99 A   100 A   101 A   102 A                  
  2.280   2.293   2.319   2.370   2.387   2.422   2.491   2.773
103 A   104 A   105 A   106 A   107 A   108 A   109 A   110 A                  
  2.940   4.235   4.268   4.444   4.519   4.531   4.532   4.543
111 A   112 A   113 A   114 A   115 A   116 A   117 A   118 A                  
  4.549   4.568   4.586   4.625   4.761   4.894   7.193   7.230
119 A   120 A   121 A   122 A   123 A   124 A   125 A   126 A                  
  7.486   8.186   8.202   8.205   8.224   8.280   8.288  14.707
127 A   128 A   129 A   130 A   131 A   132 A   133 A   134 A                  
 14.809  14.883  36.673  49.467  49.492 166.107 293.863 293.880
135 A   136 A   137 A   138 A   139 A   140 A   141 A   142 A                  
293.890 293.906 293.982 293.9901028.4091028.440
143 A   144 A   145 A   146 A   147 A   148 A                                  

 Beta MOs, Restricted
 -- Occupied --                  
-490.07 -490.04  -80.07  -65.20  -65.18  -58.56  -58.56  -58.56
  1 A     2 A     3 A     4 A     5 A     6 A     7 A     8 A                  
-58.538 -58.537 -58.537 -15.653  -9.878  -9.858  -7.605  -7.494
  9 A    10 A    11 A    12 A    13 A    14 A    15 A    16 A                  
 -7.482  -7.482  -7.472  -7.464  -7.464  -5.497  -5.496  -5.496
 17 A    18 A    19 A    20 A    21 A    22 A    23 A    24 A                  
 -3.234  -3.229  -3.229  -3.215  -3.215  -3.211  -3.208  -3.207
 25 A    26 A    27 A    28 A    29 A    30 A    31 A    32 A                  
 -3.199  -3.199  -1.221  -1.051  -0.984  -0.740  -0.580  -0.570
 33 A    34 A    35 A    36 A    37 A    38 A    39 A    40 A                  
 -0.531  -0.457  -0.447  -0.432  -0.410  -0.391
 41 A    42 A    43 A    44 A    45 A    46 A                                  
 -- Virtual --                   
 -0.004   0.037   0.057   0.068   0.075   0.085   0.096   0.116
 47 A    48 A    49 A    50 A    51 A    52 A    53 A    54 A                  
  0.120   0.120   0.124   0.135   0.156   0.169   0.200   0.215
 55 A    56 A    57 A    58 A    59 A    60 A    61 A    62 A                  
  0.236   0.247   0.300   0.338   0.364   0.388   0.471   0.512
 63 A    64 A    65 A    66 A    67 A    68 A    69 A    70 A                  
  0.547   0.554   0.579   0.580   0.588   0.664   0.683   0.725
 71 A    72 A    73 A    74 A    75 A    76 A    77 A    78 A                  
  0.744   0.752   0.760   0.767   0.778   0.809   0.837   0.838
 79 A    80 A    81 A    82 A    83 A    84 A    85 A    86 A                  
  0.878   0.896   0.990   1.019   1.064   1.096   1.125   1.158
 87 A    88 A    89 A    90 A    91 A    92 A    93 A    94 A                  
  1.273   1.332   1.444   1.774   1.853   1.929   2.197   2.258
 95 A    96 A    97 A    98 A    99 A   100 A   101 A   102 A                  
  2.280   2.293   2.319   2.370   2.387   2.422   2.491   2.773
103 A   104 A   105 A   106 A   107 A   108 A   109 A   110 A                  
  2.940   4.235   4.268   4.444   4.519   4.531   4.532   4.543
111 A   112 A   113 A   114 A   115 A   116 A   117 A   118 A                  
  4.549   4.568   4.586   4.625   4.761   4.894   7.193   7.230
119 A   120 A   121 A   122 A   123 A   124 A   125 A   126 A                  
  7.486   8.186   8.202   8.205   8.224   8.280   8.288  14.707
127 A   128 A   129 A   130 A   131 A   132 A   133 A   134 A                  
 14.809  14.883  36.673  49.467  49.492 166.107 293.863 293.880
135 A   136 A   137 A   138 A   139 A   140 A   141 A   142 A                  
293.890 293.906 293.982 293.9901028.4091028.440
143 A   144 A   145 A   146 A   147 A   148 A                                  

 Occupation and symmetry of molecular orbitals

 Point group: C1 (1 irreducible representation).

                           A     All 
 -------------------------------------
 All molecular orbitals:
  - Alpha                  148   148 
  - Beta                   148   148 
 -------------------------------------
 Alpha orbitals:
  - Frozen occupied        24    24  
  - Active occupied        22    22  
  - Active virtual         102   102 
  - Frozen virtual         0     0   
 -------------------------------------
 Beta orbitals:
  - Frozen occupied        24    24  
  - Active occupied        22    22  
  - Active virtual         102   102 
  - Frozen virtual         0     0   
 -------------------------------------

 Import integrals:   CPU 0.00 s  wall 0.00 s

 Import integrals:   CPU 82.91 s  wall 14.27 s

 MP2 amplitudes:   CPU 0.21 s  wall 0.13 s

Running a double precision version
           CCSD T amplitudes will be solved using DIIS.

           Start     Size      MaxIter   EConv     TConv     
           3         7         100       1.00e-07  1.00e-05  
 ------------------------------------------------------------------------------
           Energy (a.u.)   Ediff      Tdiff       Comment
 ------------------------------------------------------------------------------
         -5540.74436361                           
     1   -5540.71202214   3.23e-02   8.29e-01     
     2   -5540.74032054   2.83e-02   1.17e-01     
     3   -5540.73815159   2.17e-03   5.12e-02     
     4   -5540.74078589   2.63e-03   1.56e-02     Switched to DIIS steps.
     5   -5540.74164083   8.55e-04   1.24e-02     
     6   -5540.74165641   1.56e-05   2.58e-03     
     7   -5540.74165667   2.60e-07   1.32e-03     
     8   -5540.74166467   8.00e-06   3.08e-04     
     9   -5540.74166561   9.41e-07   2.14e-04     
    10   -5540.74166462   9.88e-07   6.84e-05     
    11   -5540.74166500   3.73e-07   2.89e-05     
    12   -5540.74166478   2.18e-07   1.36e-05     
    13   -5540.74166476   1.77e-08   3.96e-06     
 ------------------------------------------------------------------------------
         -5540.74166476                           CCSD T converged.

End of double precision
 SCF energy                 = -5539.89212434
 MP2 energy                 = -5540.74436361
 CCSD correlation energy     =    -0.84954042
 CCSD total energy           = -5540.74166476

 CCSD  T1^2 = 0.0136  T2^2 = 0.2943  Leading amplitudes:

 Amplitude    Orbitals with energies
 -0.0268       42 (A) A                  ->    47 (A) A                   
              -0.4565                         -0.0039                     
 -0.0268       42 (A) B                  ->    47 (A) B                   
              -0.4565                         -0.0039                     
  0.0252       46 (A) A                  ->    47 (A) A                   
              -0.3908                         -0.0039                     
  0.0252       46 (A) B                  ->    47 (A) B                   
              -0.3908                         -0.0039                     

 Amplitude    Orbitals with energies
 -0.0666       46 (A) A      46 (A) B    ->    47 (A) A      47 (A) B     
              -0.3908       -0.3908           -0.0039       -0.0039       
  0.0666       46 (A) A      46 (A) B    ->    47 (A) B      47 (A) A     
              -0.3908       -0.3908           -0.0039       -0.0039       
  0.0666       46 (A) B      46 (A) A    ->    47 (A) A      47 (A) B     
              -0.3908       -0.3908           -0.0039       -0.0039       
 -0.0666       46 (A) B      46 (A) A    ->    47 (A) B      47 (A) A     
              -0.3908       -0.3908           -0.0039       -0.0039       

 Computing CCSD intemediates for later calculations in double precision
 Finished.

Running a double precision version
           CCSD Lambda amplitudes will be solved using DIIS.
           Start     Size      MaxIter   EConv     LConv     
           3         7         100       1.00e-07  1.00e-05  
 ------------------------------------------------------------------------------
            Enorm      Ldiff       Comment
 ------------------------------------------------------------------------------
     1     5.69e-02   4.17e-02     
     2     1.48e-02   5.45e-03     
     3     6.26e-03   1.91e-03     
     4     3.60e-03   1.17e-03     Switched to DIIS steps.
     5     1.13e-03   6.55e-04     
     6     5.38e-04   1.77e-04     
     7     1.73e-04   4.41e-05     
     8     8.07e-05   1.77e-07     
     9     2.78e-05   3.02e-06     
    10     1.14e-05   1.05e-06     
    11     4.45e-06   1.74e-07     
    12     1.78e-06   3.51e-08     
    13     8.48e-07   7.97e-08     
    14     3.84e-07   8.49e-09     
    15     2.14e-07   2.45e-08     
    16     1.01e-07   8.54e-09     
    17     5.16e-08   3.97e-09     
 ------------------------------------------------------------------------------
                                   CCSD Lambda converged.

 Computing density matrices in double precision...
           Orbital response amplitudes will be solved using DIIS.
           Start     Size      MaxIter   EConv     LConv     
           3         7         100       1.00e-06  1.00e-06  
 ------------------------------------------------------------------------------
            Enorm      Ldiff       Comment
 ------------------------------------------------------------------------------
     1     1.35e-01   1.76e-03     
     2     1.38e-01   5.60e-03     
     3     1.66e-01   2.88e-02     
     4     3.25e-02   6.53e-02     Switched to DIIS steps.
     5     8.31e-03   1.23e-02     
     6     1.41e-03   7.03e-04     
     7     7.79e-04   1.33e-04     
     8     1.20e-04   1.66e-04     
     9     3.91e-05   8.96e-06     
    10     1.49e-05   3.53e-06     
    11     4.80e-06   7.60e-07     
    12     2.38e-06   2.43e-07     
    13     1.01e-06   6.53e-07     
    14     2.53e-07   1.96e-07     
 ------------------------------------------------------------------------------
                                   Orbital response converged.

 Computing density matrices... Done.
 CCSD calculation:   CPU 4019.30 s  wall 690.03 s

 Transferring MO TPDM to AO TPDM
 Transferring g2_o1o1o1o1
 Transferring g2_o1o1o1v1
 Transferring g2_o1o1v1v1
 Transferring g2_o1v1o1v1
 Transferring g2_o1v1v1v1
 Transferring g2_v1v1v1v1
 Adding separable TPDM
 Computing TPDM gradient
 --------------------------------------------------------
 2e gradient
  Atom          X               Y               Z
 --------------------------------------------------------
    1        -50.234029       12.226129       -0.000001  
    2          3.792634      -31.122554        0.000002  
    3         -2.505764       18.609954       -0.000001  
    4         48.947159        0.286470        0.000001  
 --------------------------------------------------------
 --------------------------------------------------------
 Final gradient
  Atom          X               Y               Z
 --------------------------------------------------------
    1        -50.234029       12.226129       -0.000001  
    2          3.792634      -31.122554        0.000002  
    3         -2.505764       18.609954       -0.000001  
    4         48.947159        0.286470        0.000001  
 --------------------------------------------------------
 Analytic gradient from two-electron contribution:   CPU 450.21 s  wall 85.73 s

 Total ccman2 time:   CPU 4559.77 s  wall 791.78 s


 --------------------------------------------------------------

                    Orbital Energies (a.u.)
 --------------------------------------------------------------

 Alpha MOs
 -- Occupied --
********-490.0445 -80.0672 -65.1994 -65.1786 -58.5600 -58.5575 -58.5575
-58.5385 -58.5372 -58.5370 -15.6534  -9.8784  -9.8584  -7.6052  -7.4938
 -7.4824  -7.4824  -7.4716  -7.4644  -7.4638  -5.4973  -5.4963  -5.4960
 -3.2342  -3.2289  -3.2289  -3.2151  -3.2151  -3.2105  -3.2076  -3.2068
 -3.1989  -3.1989  -1.2209  -1.0513  -0.9844  -0.7403  -0.5801  -0.5698
 -0.5312  -0.4565  -0.4471  -0.4315  -0.4099  -0.3908
 -- Virtual --
 -0.0039   0.0370   0.0567   0.0681   0.0754   0.0847   0.0958   0.1163
  0.1200   0.1203   0.1235   0.1348   0.1559   0.1693   0.1999   0.2151
  0.2364   0.2468   0.2999   0.3375   0.3644   0.3877   0.4711   0.5124
  0.5473   0.5540   0.5789   0.5799   0.5882   0.6637   0.6827   0.7253
  0.7437   0.7522   0.7602   0.7670   0.7779   0.8086   0.8371   0.8379
  0.8777   0.8955   0.9899   1.0188   1.0641   1.0957   1.1246   1.1584
  1.2727   1.3325   1.4441   1.7736   1.8531   1.9287   2.1970   2.2580
  2.2805   2.2930   2.3188   2.3704   2.3869   2.4220   2.4907   2.7729
  2.9398   4.2353   4.2676   4.4441   4.5194   4.5307   4.5321   4.5431
  4.5489   4.5682   4.5864   4.6254   4.7612   4.8940   7.1925   7.2302
  7.4863   8.1864   8.2023   8.2052   8.2242   8.2799   8.2882  14.7072
 14.8086  14.8829  36.6734  49.4673  49.4915 166.1075 293.8628 293.8799
293.8896 293.9058 293.9816 293.99041028.40871028.4396
 --------------------------------------------------------------

          Ground-State Mulliken Net Atomic Charges

     Atom                 Charge (a.u.)
  ----------------------------------------
      1 Br                   -0.157381
      2 P                     0.355593
      3 N                    -0.218420
      4 Br                    0.020208
  ----------------------------------------
  Sum of atomic charges =     0.000000

 -----------------------------------------------------------------
                    Cartesian Multipole Moments
 -----------------------------------------------------------------
    Charge (ESU x 10^10)
                 0.0000
    Dipole Moment (Debye)
         X      -0.4238      Y       1.8994      Z       0.0000
       Tot       1.9461
    Quadrupole Moments (Debye-Ang)
        XX     -54.5921     XY      -0.5613     YY     -56.7402
        XZ      -0.0000     YZ      -0.0000     ZZ     -54.9506
    Octopole Moments (Debye-Ang^2)
       XXX     -16.6346    XXY      -4.2031    XYY       0.9472
       YYY      -6.9888    XXZ       0.0000    XYZ      -0.0000
       YYZ      -0.0000    XZZ      -0.3264    YZZ      -1.6778
       ZZZ      -0.0000
    Hexadecapole Moments (Debye-Ang^3)
      XXXX   -1269.9089   XXXY     -23.9197   XXYY    -250.4269
      XYYY      -5.1906   YYYY    -136.8139   XXXZ      -0.0000
      XXYZ      -0.0000   XYYZ      -0.0000   YYYZ      -0.0000
      XXZZ    -244.0120   XYZZ      -1.4133   YYZZ     -33.2591
      XZZZ       0.0000   YZZZ      -0.0000   ZZZZ     -68.6445
 -----------------------------------------------------------------
 DrvMan completing analytic gradient of the correlated energy
 Correlated dipole moment
            1
    1  -0.1667241
    2   0.7472719
    3   0.0000000
 Energy read as -5540.741664762
 Full Analytical Gradient: (in a.u., or Hartree/Bohr)
             1             2             3             4
    1   -0.00006967   -0.00019786    0.00052233   -0.00025480
    2    0.00000499   -0.00034103    0.00028518    0.00005086
    3    0.00000001   -0.00000004    0.00000004   -0.00000001
 Gradient time:  CPU 0.76 s  wall 0.78 s
 ----------------------------------------------------------------
             Standard Nuclear Orientation (Angstroms)
    I     Atom           X                Y                Z
 ----------------------------------------------------------------
    1      Br      2.3762153124    -0.1566252348    -0.0000000000
    2      P       0.3527477202     0.7917184413     0.0000000000
    3      N      -0.5615402171    -0.5088180010     0.0000000000
    4      Br     -2.4152848634    -0.0809190685    -0.0000000000
 ----------------------------------------------------------------
 Nuclear Repulsion Energy =   502.2328563759 hartrees
 There are       46 alpha and       46 beta electrons

                       Distance Matrix (Angstroms)
             Br(  1)   P (  2)   N (  3)
   P (  2)  2.234676
   N (  3)  2.958792  1.589754
   Br(  4)  4.792098  2.902327  1.902490

 Requested basis set is 6-311++G(d,p)
 There are 57 shells and 148 basis functions
 A cutoff of  1.0D-14 yielded   1358 shell pairs
 There are      9769 function pairs (     10870 Cartesian)
 Smallest overlap matrix eigenvalue = 1.43E-03
 Guess MOs from SCF MO coefficient file

 -----------------------------------------------------------------------
  General SCF calculation program by
  Eric Jon Sundstrom, Paul Horn, Yuezhi Mao, Dmitri Zuev, Alec White,
  David Stuck, Shaama M.S., Shane Yost, Joonho Lee, David Small,
  Daniel Levine, Susi Lehtola, Hugh Burton, Evgeny Epifanovsky
 -----------------------------------------------------------------------
 Hartree-Fock
 using 6 threads for integral computing
 -------------------------------------------------------
 OpenMP Integral computing Module                
 Release: version 2.0, May 2017, Q-Chem Inc. Pleasanton 
 -------------------------------------------------------
 A restricted SCF calculation will be
 performed using DIIS
 SCF converges when DIIS error is below 1.0e-08
 ---------------------------------------
  Cycle       Energy         DIIS error
 ---------------------------------------
    1   -5539.8920920999      2.29e-05  
    2   -5539.8920940188      5.74e-06  
    3   -5539.8920942145      2.23e-06  
    4   -5539.8920942390      1.26e-06  
    5   -5539.8920942465      4.64e-07  
    6   -5539.8920942490      2.73e-07  
    7   -5539.8920942498      1.07e-07  
    8   -5539.8920942500      4.54e-08  
    9   -5539.8920942500      1.37e-08  
   10   -5539.8920942500      4.48e-09  Convergence criterion met
 ---------------------------------------
 SCF time:   CPU 13.90s  wall 3.00s 
 SCF   energy in the final basis set =    -5539.8920942500
 Total energy in the final basis set =    -5539.8920942500


 ------------------------------------------------------------------------------

   CCMAN2: suite of methods based on coupled cluster
           and equation of motion theories.

   Components:
   * libvmm-1.3-trunk
     by Evgeny Epifanovsky, Ilya Kaliman.
   * libtensor-2.5-trunk
     by Evgeny Epifanovsky, Michael Wormit, Dmitry Zuev, Sam Manzer, 
        Ilya Kaliman.
   * libcc-2.5-trunk
     by Evgeny Epifanovsky, Arik Landau, Tomasz Kus, Kirill Khistyaev, 
        Dmitry Zuev, Prashant Manohar, Xintian Feng, Anna Krylov, 
        Matthew Goldey, Alec White, Thomas Jagau, Kaushik Nanda, 
        Anastasia Gunina, Alexander Kunitsa, Joonho Lee.

   CCMAN original authors:
   Anna I. Krylov, C. David Sherrill, Steven R. Gwaltney,
   Edward F. C. Byrd (2000)
   Sergey V. Levchenko, Lyudmila V. Slipchenko, Tao Wang,
   Ana-Maria C. Cristian (2003)
   Piotr A. Pieniazek, C. Melania Oana, Evgeny Epifanovsky (2007)
   Prashant Manohar (2009)

 ------------------------------------------------------------------------------


 Allocating and initializing 30808MB of RAM...
 Calculation will run on 6 cores.


 Alpha MOs, Restricted
 -- Occupied --                  
-490.07 -490.04  -80.07  -65.20  -65.18  -58.56  -58.56  -58.56
  1 A     2 A     3 A     4 A     5 A     6 A     7 A     8 A                  
-58.539 -58.537 -58.537 -15.653  -9.878  -9.858  -7.605  -7.494
  9 A    10 A    11 A    12 A    13 A    14 A    15 A    16 A                  
 -7.482  -7.482  -7.472  -7.464  -7.464  -5.497  -5.496  -5.496
 17 A    18 A    19 A    20 A    21 A    22 A    23 A    24 A                  
 -3.234  -3.229  -3.229  -3.215  -3.215  -3.211  -3.208  -3.207
 25 A    26 A    27 A    28 A    29 A    30 A    31 A    32 A                  
 -3.199  -3.199  -1.221  -1.051  -0.984  -0.740  -0.580  -0.570
 33 A    34 A    35 A    36 A    37 A    38 A    39 A    40 A                  
 -0.531  -0.457  -0.447  -0.432  -0.410  -0.391
 41 A    42 A    43 A    44 A    45 A    46 A                                  
 -- Virtual --                   
 -0.004   0.037   0.057   0.068   0.075   0.085   0.096   0.116
 47 A    48 A    49 A    50 A    51 A    52 A    53 A    54 A                  
  0.120   0.120   0.124   0.135   0.156   0.169   0.200   0.215
 55 A    56 A    57 A    58 A    59 A    60 A    61 A    62 A                  
  0.236   0.247   0.300   0.337   0.364   0.388   0.471   0.512
 63 A    64 A    65 A    66 A    67 A    68 A    69 A    70 A                  
  0.547   0.554   0.579   0.580   0.588   0.664   0.683   0.725
 71 A    72 A    73 A    74 A    75 A    76 A    77 A    78 A                  
  0.744   0.752   0.760   0.767   0.778   0.809   0.837   0.838
 79 A    80 A    81 A    82 A    83 A    84 A    85 A    86 A                  
  0.877   0.896   0.990   1.018   1.065   1.096   1.125   1.158
 87 A    88 A    89 A    90 A    91 A    92 A    93 A    94 A                  
  1.272   1.332   1.444   1.774   1.853   1.929   2.197   2.258
 95 A    96 A    97 A    98 A    99 A   100 A   101 A   102 A                  
  2.281   2.293   2.319   2.371   2.387   2.422   2.491   2.773
103 A   104 A   105 A   106 A   107 A   108 A   109 A   110 A                  
  2.939   4.235   4.268   4.443   4.519   4.531   4.532   4.543
111 A   112 A   113 A   114 A   115 A   116 A   117 A   118 A                  
  4.549   4.568   4.587   4.625   4.761   4.894   7.193   7.230
119 A   120 A   121 A   122 A   123 A   124 A   125 A   126 A                  
  7.486   8.186   8.202   8.205   8.224   8.280   8.288  14.707
127 A   128 A   129 A   130 A   131 A   132 A   133 A   134 A                  
 14.808  14.882  36.673  49.467  49.492 166.107 293.863 293.880
135 A   136 A   137 A   138 A   139 A   140 A   141 A   142 A                  
293.890 293.906 293.981 293.9901028.4091028.440
143 A   144 A   145 A   146 A   147 A   148 A                                  

 Beta MOs, Restricted
 -- Occupied --                  
-490.07 -490.04  -80.07  -65.20  -65.18  -58.56  -58.56  -58.56
  1 A     2 A     3 A     4 A     5 A     6 A     7 A     8 A                  
-58.539 -58.537 -58.537 -15.653  -9.878  -9.858  -7.605  -7.494
  9 A    10 A    11 A    12 A    13 A    14 A    15 A    16 A                  
 -7.482  -7.482  -7.472  -7.464  -7.464  -5.497  -5.496  -5.496
 17 A    18 A    19 A    20 A    21 A    22 A    23 A    24 A                  
 -3.234  -3.229  -3.229  -3.215  -3.215  -3.211  -3.208  -3.207
 25 A    26 A    27 A    28 A    29 A    30 A    31 A    32 A                  
 -3.199  -3.199  -1.221  -1.051  -0.984  -0.740  -0.580  -0.570
 33 A    34 A    35 A    36 A    37 A    38 A    39 A    40 A                  
 -0.531  -0.457  -0.447  -0.432  -0.410  -0.391
 41 A    42 A    43 A    44 A    45 A    46 A                                  
 -- Virtual --                   
 -0.004   0.037   0.057   0.068   0.075   0.085   0.096   0.116
 47 A    48 A    49 A    50 A    51 A    52 A    53 A    54 A                  
  0.120   0.120   0.124   0.135   0.156   0.169   0.200   0.215
 55 A    56 A    57 A    58 A    59 A    60 A    61 A    62 A                  
  0.236   0.247   0.300   0.337   0.364   0.388   0.471   0.512
 63 A    64 A    65 A    66 A    67 A    68 A    69 A    70 A                  
  0.547   0.554   0.579   0.580   0.588   0.664   0.683   0.725
 71 A    72 A    73 A    74 A    75 A    76 A    77 A    78 A                  
  0.744   0.752   0.760   0.767   0.778   0.809   0.837   0.838
 79 A    80 A    81 A    82 A    83 A    84 A    85 A    86 A                  
  0.877   0.896   0.990   1.018   1.065   1.096   1.125   1.158
 87 A    88 A    89 A    90 A    91 A    92 A    93 A    94 A                  
  1.272   1.332   1.444   1.774   1.853   1.929   2.197   2.258
 95 A    96 A    97 A    98 A    99 A   100 A   101 A   102 A                  
  2.281   2.293   2.319   2.371   2.387   2.422   2.491   2.773
103 A   104 A   105 A   106 A   107 A   108 A   109 A   110 A                  
  2.939   4.235   4.268   4.443   4.519   4.531   4.532   4.543
111 A   112 A   113 A   114 A   115 A   116 A   117 A   118 A                  
  4.549   4.568   4.587   4.625   4.761   4.894   7.193   7.230
119 A   120 A   121 A   122 A   123 A   124 A   125 A   126 A                  
  7.486   8.186   8.202   8.205   8.224   8.280   8.288  14.707
127 A   128 A   129 A   130 A   131 A   132 A   133 A   134 A                  
 14.808  14.882  36.673  49.467  49.492 166.107 293.863 293.880
135 A   136 A   137 A   138 A   139 A   140 A   141 A   142 A                  
293.890 293.906 293.981 293.9901028.4091028.440
143 A   144 A   145 A   146 A   147 A   148 A                                  

 Occupation and symmetry of molecular orbitals

 Point group: C1 (1 irreducible representation).

                           A     All 
 -------------------------------------
 All molecular orbitals:
  - Alpha                  148   148 
  - Beta                   148   148 
 -------------------------------------
 Alpha orbitals:
  - Frozen occupied        24    24  
  - Active occupied        22    22  
  - Active virtual         102   102 
  - Frozen virtual         0     0   
 -------------------------------------
 Beta orbitals:
  - Frozen occupied        24    24  
  - Active occupied        22    22  
  - Active virtual         102   102 
  - Frozen virtual         0     0   
 -------------------------------------

 Import integrals:   CPU 0.00 s  wall 0.00 s

 Import integrals:   CPU 83.34 s  wall 14.39 s

 MP2 amplitudes:   CPU 0.21 s  wall 0.13 s

Running a double precision version
           CCSD T amplitudes will be solved using DIIS.

           Start     Size      MaxIter   EConv     TConv     
           3         7         100       1.00e-07  1.00e-05  
 ------------------------------------------------------------------------------
           Energy (a.u.)   Ediff      Tdiff       Comment
 ------------------------------------------------------------------------------
         -5540.74438994                           
     1   -5540.71201206   3.24e-02   8.29e-01     
     2   -5540.74032462   2.83e-02   1.17e-01     
     3   -5540.73814916   2.18e-03   5.12e-02     
     4   -5540.74078510   2.64e-03   1.56e-02     Switched to DIIS steps.
     5   -5540.74164078   8.56e-04   1.24e-02     
     6   -5540.74165628   1.55e-05   2.58e-03     
     7   -5540.74165651   2.28e-07   1.32e-03     
     8   -5540.74166452   8.01e-06   3.08e-04     
     9   -5540.74166543   9.14e-07   2.14e-04     
    10   -5540.74166445   9.85e-07   6.84e-05     
    11   -5540.74166482   3.72e-07   2.90e-05     
    12   -5540.74166460   2.17e-07   1.36e-05     
    13   -5540.74166458   1.75e-08   3.96e-06     
 ------------------------------------------------------------------------------
         -5540.74166458                           CCSD T converged.

End of double precision
 SCF energy                 = -5539.89209425
 MP2 energy                 = -5540.74438994
 CCSD correlation energy     =    -0.84957033
 CCSD total energy           = -5540.74166458

 CCSD  T1^2 = 0.0136  T2^2 = 0.2943  Leading amplitudes:

 Amplitude    Orbitals with energies
  0.0268       42 (A) A                  ->    47 (A) A                   
              -0.4566                         -0.0040                     
  0.0268       42 (A) B                  ->    47 (A) B                   
              -0.4566                         -0.0040                     
 -0.0253       46 (A) A                  ->    47 (A) A                   
              -0.3906                         -0.0040                     
 -0.0253       46 (A) B                  ->    47 (A) B                   
              -0.3906                         -0.0040                     

 Amplitude    Orbitals with energies
 -0.0670       46 (A) A      46 (A) B    ->    47 (A) A      47 (A) B     
              -0.3906       -0.3906           -0.0040       -0.0040       
  0.0670       46 (A) A      46 (A) B    ->    47 (A) B      47 (A) A     
              -0.3906       -0.3906           -0.0040       -0.0040       
  0.0670       46 (A) B      46 (A) A    ->    47 (A) A      47 (A) B     
              -0.3906       -0.3906           -0.0040       -0.0040       
 -0.0670       46 (A) B      46 (A) A    ->    47 (A) B      47 (A) A     
              -0.3906       -0.3906           -0.0040       -0.0040       

 Computing CCSD intemediates for later calculations in double precision
 Finished.

Running a double precision version
           CCSD Lambda amplitudes will be solved using DIIS.
           Start     Size      MaxIter   EConv     LConv     
           3         7         100       1.00e-07  1.00e-05  
 ------------------------------------------------------------------------------
            Enorm      Ldiff       Comment
 ------------------------------------------------------------------------------
     1     5.70e-02   4.17e-02     
     2     1.48e-02   5.45e-03     
     3     6.27e-03   1.91e-03     
     4     3.61e-03   1.17e-03     Switched to DIIS steps.
     5     1.13e-03   6.57e-04     
     6     5.39e-04   1.77e-04     
     7     1.74e-04   4.43e-05     
     8     8.08e-05   1.89e-07     
     9     2.77e-05   3.03e-06     
    10     1.14e-05   1.05e-06     
    11     4.43e-06   1.73e-07     
    12     1.78e-06   3.48e-08     
    13     8.43e-07   7.97e-08     
    14     3.80e-07   7.84e-09     
    15     2.12e-07   2.43e-08     
    16     9.96e-08   8.28e-09     
 ------------------------------------------------------------------------------
                                   CCSD Lambda converged.

 Computing density matrices in double precision...
           Orbital response amplitudes will be solved using DIIS.
           Start     Size      MaxIter   EConv     LConv     
           3         7         100       1.00e-06  1.00e-06  
 ------------------------------------------------------------------------------
            Enorm      Ldiff       Comment
 ------------------------------------------------------------------------------
     1     1.35e-01   1.80e-03     
     2     1.38e-01   5.66e-03     
     3     1.66e-01   2.87e-02     
     4     3.24e-02   6.52e-02     Switched to DIIS steps.
     5     8.35e-03   1.23e-02     
     6     1.41e-03   7.03e-04     
     7     7.86e-04   1.33e-04     
     8     1.21e-04   1.68e-04     
     9     3.92e-05   9.08e-06     
    10     1.48e-05   3.56e-06     
    11     4.81e-06   7.50e-07     
    12     2.39e-06   2.48e-07     
    13     1.01e-06   6.54e-07     
    14     2.51e-07   1.94e-07     
 ------------------------------------------------------------------------------
                                   Orbital response converged.

 Computing density matrices... Done.
 CCSD calculation:   CPU 3948.82 s  wall 678.08 s

 Transferring MO TPDM to AO TPDM
 Transferring g2_o1o1o1o1
 Transferring g2_o1o1o1v1
 Transferring g2_o1o1v1v1
 Transferring g2_o1v1o1v1
 Transferring g2_o1v1v1v1
 Transferring g2_v1v1v1v1
 Adding separable TPDM
 Computing TPDM gradient
 --------------------------------------------------------
 2e gradient
  Atom          X               Y               Z
 --------------------------------------------------------
    1        -50.229149       12.225486       -0.000000  
    2          3.783442      -31.096239       -0.000000  
    3         -2.521434       18.597234        0.000000  
    4         48.967142        0.273519       -0.000000  
 --------------------------------------------------------
 --------------------------------------------------------
 Final gradient
  Atom          X               Y               Z
 --------------------------------------------------------
    1        -50.229149       12.225486       -0.000000  
    2          3.783442      -31.096239       -0.000000  
    3         -2.521434       18.597234        0.000000  
    4         48.967142        0.273519       -0.000000  
 --------------------------------------------------------
 Analytic gradient from two-electron contribution:   CPU 452.07 s  wall 85.73 s

 Total ccman2 time:   CPU 4492.13 s  wall 780.09 s


 --------------------------------------------------------------

                    Orbital Energies (a.u.)
 --------------------------------------------------------------

 Alpha MOs
 -- Occupied --
********-490.0446 -80.0672 -65.1994 -65.1787 -58.5600 -58.5575 -58.5575
-58.5385 -58.5372 -58.5371 -15.6534  -9.8784  -9.8585  -7.6052  -7.4938
 -7.4824  -7.4824  -7.4716  -7.4644  -7.4638  -5.4973  -5.4963  -5.4961
 -3.2342  -3.2290  -3.2289  -3.2152  -3.2152  -3.2106  -3.2076  -3.2069
 -3.1989  -3.1989  -1.2209  -1.0513  -0.9843  -0.7404  -0.5802  -0.5699
 -0.5312  -0.4566  -0.4472  -0.4316  -0.4097  -0.3906
 -- Virtual --
 -0.0040   0.0372   0.0568   0.0681   0.0754   0.0847   0.0958   0.1163
  0.1200   0.1203   0.1235   0.1348   0.1560   0.1693   0.1999   0.2151
  0.2364   0.2469   0.2999   0.3374   0.3644   0.3877   0.4708   0.5124
  0.5473   0.5540   0.5788   0.5799   0.5882   0.6637   0.6828   0.7252
  0.7437   0.7522   0.7602   0.7670   0.7779   0.8087   0.8372   0.8381
  0.8775   0.8955   0.9900   1.0185   1.0646   1.0960   1.1254   1.1583
  1.2721   1.3318   1.4439   1.7736   1.8533   1.9288   2.1970   2.2583
  2.2812   2.2930   2.3189   2.3706   2.3869   2.4217   2.4906   2.7732
  2.9385   4.2353   4.2679   4.4432   4.5193   4.5306   4.5320   4.5431
  4.5489   4.5685   4.5866   4.6252   4.7610   4.8942   7.1927   7.2305
  7.4856   8.1864   8.2023   8.2051   8.2242   8.2799   8.2881  14.7072
 14.8084  14.8820  36.6733  49.4675  49.4916 166.1065 293.8628 293.8799
293.8895 293.9057 293.9815 293.99041028.40901028.4398
 --------------------------------------------------------------

          Ground-State Mulliken Net Atomic Charges

     Atom                 Charge (a.u.)
  ----------------------------------------
      1 Br                   -0.157184
      2 P                     0.355476
      3 N                    -0.218888
      4 Br                    0.020596
  ----------------------------------------
  Sum of atomic charges =    -0.000000

 -----------------------------------------------------------------
                    Cartesian Multipole Moments
 -----------------------------------------------------------------
    Charge (ESU x 10^10)
                 0.0000
    Dipole Moment (Debye)
         X      -0.4234      Y       1.8977      Z      -0.0000
       Tot       1.9444
    Quadrupole Moments (Debye-Ang)
        XX     -54.5851     XY      -0.5618     YY     -56.7436
        XZ       0.0000     YZ      -0.0000     ZZ     -54.9519
    Octopole Moments (Debye-Ang^2)
       XXX     -16.5844    XXY      -4.2011    XYY       0.9571
       YYY      -6.9937    XXZ       0.0000    XYZ      -0.0000
       YYZ      -0.0000    XZZ      -0.3204    YZZ      -1.6820
       ZZZ      -0.0000
    Hexadecapole Moments (Debye-Ang^3)
      XXXX   -1269.9011   XXXY     -23.9312   XXYY    -250.4393
      XYYY      -5.2060   YYYY    -136.8279   XXXZ       0.0000
      XXYZ      -0.0000   XYYZ      -0.0000   YYYZ      -0.0000
      XXZZ    -244.0106   XYZZ      -1.4186   YYZZ     -33.2643
      XZZZ       0.0000   YZZZ      -0.0000   ZZZZ     -68.6508
 -----------------------------------------------------------------
 DrvMan completing analytic gradient of the correlated energy
 Correlated dipole moment
            1
    1  -0.1665721
    2   0.7466217
    3  -0.0000000
 Energy read as -5540.741664582
 Full Analytical Gradient: (in a.u., or Hartree/Bohr)
             1             2             3             4
    1    0.00001313    0.00034620   -0.00061770    0.00025837
    2    0.00004116    0.00034854   -0.00032178   -0.00006792
    3    0.00000000   -0.00000000    0.00000000   -0.00000000
 Gradient time:  CPU 0.73 s  wall 0.75 s
 ----------------------------------------------------------------
             Standard Nuclear Orientation (Angstroms)
    I     Atom           X                Y                Z
 ----------------------------------------------------------------
    1      Br      2.3762153124    -0.1566252348    -0.0000000000
    2      P       0.3527477202     0.7917184413     0.0000000000
    3      N      -0.5605402171    -0.5078180010     0.0000000000
    4      Br     -2.4152848634    -0.0809190685    -0.0000000000
 ----------------------------------------------------------------
 Nuclear Repulsion Energy =   502.2531350317 hartrees
 There are       46 alpha and       46 beta electrons

                       Distance Matrix (Angstroms)
             Br(  1)   P (  2)   N (  3)
   P (  2)  2.234676
   N (  3)  2.957680  1.588361
   Br(  4)  4.792098  2.902327  1.903239

 Requested basis set is 6-311++G(d,p)
 There are 57 shells and 148 basis functions
 A cutoff of  1.0D-14 yielded   1358 shell pairs
 There are      9769 function pairs (     10870 Cartesian)
 Smallest overlap matrix eigenvalue = 1.43E-03
 Guess MOs from SCF MO coefficient file

 -----------------------------------------------------------------------
  General SCF calculation program by
  Eric Jon Sundstrom, Paul Horn, Yuezhi Mao, Dmitri Zuev, Alec White,
  David Stuck, Shaama M.S., Shane Yost, Joonho Lee, David Small,
  Daniel Levine, Susi Lehtola, Hugh Burton, Evgeny Epifanovsky
 -----------------------------------------------------------------------
 Hartree-Fock
 using 6 threads for integral computing
 -------------------------------------------------------
 OpenMP Integral computing Module                
 Release: version 2.0, May 2017, Q-Chem Inc. Pleasanton 
 -------------------------------------------------------
 A restricted SCF calculation will be
 performed using DIIS
 SCF converges when DIIS error is below 1.0e-08
 ---------------------------------------
  Cycle       Energy         DIIS error
 ---------------------------------------
    1   -5539.8921810616      1.72e-05  
    2   -5539.8921820229      6.88e-06  
    3   -5539.8921821377      4.40e-06  
    4   -5539.8921821999      9.98e-07  
    5   -5539.8921822057      3.03e-07  
    6   -5539.8921822069      1.51e-07  
    7   -5539.8921822071      6.69e-08  
    8   -5539.8921822072      3.32e-08  
    9   -5539.8921822072      1.09e-08  
   10   -5539.8921822072      3.47e-09  Convergence criterion met
 ---------------------------------------
 SCF time:   CPU 13.78s  wall 3.00s 
 SCF   energy in the final basis set =    -5539.8921822072
 Total energy in the final basis set =    -5539.8921822072


 ------------------------------------------------------------------------------

   CCMAN2: suite of methods based on coupled cluster
           and equation of motion theories.

   Components:
   * libvmm-1.3-trunk
     by Evgeny Epifanovsky, Ilya Kaliman.
   * libtensor-2.5-trunk
     by Evgeny Epifanovsky, Michael Wormit, Dmitry Zuev, Sam Manzer, 
        Ilya Kaliman.
   * libcc-2.5-trunk
     by Evgeny Epifanovsky, Arik Landau, Tomasz Kus, Kirill Khistyaev, 
        Dmitry Zuev, Prashant Manohar, Xintian Feng, Anna Krylov, 
        Matthew Goldey, Alec White, Thomas Jagau, Kaushik Nanda, 
        Anastasia Gunina, Alexander Kunitsa, Joonho Lee.

   CCMAN original authors:
   Anna I. Krylov, C. David Sherrill, Steven R. Gwaltney,
   Edward F. C. Byrd (2000)
   Sergey V. Levchenko, Lyudmila V. Slipchenko, Tao Wang,
   Ana-Maria C. Cristian (2003)
   Piotr A. Pieniazek, C. Melania Oana, Evgeny Epifanovsky (2007)
   Prashant Manohar (2009)

 ------------------------------------------------------------------------------


 Allocating and initializing 30808MB of RAM...
 Calculation will run on 6 cores.


 Alpha MOs, Restricted
 -- Occupied --                  
-490.07 -490.04  -80.07  -65.20  -65.18  -58.56  -58.56  -58.56
  1 A     2 A     3 A     4 A     5 A     6 A     7 A     8 A                  
-58.538 -58.537 -58.537 -15.653  -9.879  -9.858  -7.605  -7.494
  9 A    10 A    11 A    12 A    13 A    14 A    15 A    16 A                  
 -7.482  -7.482  -7.472  -7.464  -7.464  -5.497  -5.496  -5.496
 17 A    18 A    19 A    20 A    21 A    22 A    23 A    24 A                  
 -3.234  -3.229  -3.229  -3.215  -3.215  -3.211  -3.208  -3.207
 25 A    26 A    27 A    28 A    29 A    30 A    31 A    32 A                  
 -3.199  -3.199  -1.221  -1.051  -0.984  -0.740  -0.580  -0.570
 33 A    34 A    35 A    36 A    37 A    38 A    39 A    40 A                  
 -0.531  -0.457  -0.447  -0.432  -0.410  -0.391
 41 A    42 A    43 A    44 A    45 A    46 A                                  
 -- Virtual --                   
 -0.004   0.037   0.057   0.068   0.075   0.085   0.096   0.116
 47 A    48 A    49 A    50 A    51 A    52 A    53 A    54 A                  
  0.120   0.120   0.124   0.135   0.156   0.169   0.200   0.215
 55 A    56 A    57 A    58 A    59 A    60 A    61 A    62 A                  
  0.236   0.247   0.300   0.337   0.364   0.388   0.471   0.512
 63 A    64 A    65 A    66 A    67 A    68 A    69 A    70 A                  
  0.547   0.554   0.579   0.580   0.588   0.664   0.683   0.725
 71 A    72 A    73 A    74 A    75 A    76 A    77 A    78 A                  
  0.744   0.752   0.760   0.767   0.778   0.809   0.837   0.838
 79 A    80 A    81 A    82 A    83 A    84 A    85 A    86 A                  
  0.878   0.896   0.990   1.019   1.064   1.096   1.125   1.158
 87 A    88 A    89 A    90 A    91 A    92 A    93 A    94 A                  
  1.273   1.333   1.444   1.774   1.853   1.929   2.197   2.258
 95 A    96 A    97 A    98 A    99 A   100 A   101 A   102 A                  
  2.281   2.293   2.319   2.370   2.387   2.422   2.491   2.773
103 A   104 A   105 A   106 A   107 A   108 A   109 A   110 A                  
  2.940   4.235   4.268   4.444   4.519   4.531   4.532   4.543
111 A   112 A   113 A   114 A   115 A   116 A   117 A   118 A                  
  4.549   4.568   4.587   4.625   4.761   4.894   7.193   7.230
119 A   120 A   121 A   122 A   123 A   124 A   125 A   126 A                  
  7.487   8.186   8.202   8.205   8.224   8.280   8.288  14.707
127 A   128 A   129 A   130 A   131 A   132 A   133 A   134 A                  
 14.809  14.883  36.673  49.467  49.492 166.108 293.863 293.880
135 A   136 A   137 A   138 A   139 A   140 A   141 A   142 A                  
293.890 293.906 293.982 293.9901028.4091028.440
143 A   144 A   145 A   146 A   147 A   148 A                                  

 Beta MOs, Restricted
 -- Occupied --                  
-490.07 -490.04  -80.07  -65.20  -65.18  -58.56  -58.56  -58.56
  1 A     2 A     3 A     4 A     5 A     6 A     7 A     8 A                  
-58.538 -58.537 -58.537 -15.653  -9.879  -9.858  -7.605  -7.494
  9 A    10 A    11 A    12 A    13 A    14 A    15 A    16 A                  
 -7.482  -7.482  -7.472  -7.464  -7.464  -5.497  -5.496  -5.496
 17 A    18 A    19 A    20 A    21 A    22 A    23 A    24 A                  
 -3.234  -3.229  -3.229  -3.215  -3.215  -3.211  -3.208  -3.207
 25 A    26 A    27 A    28 A    29 A    30 A    31 A    32 A                  
 -3.199  -3.199  -1.221  -1.051  -0.984  -0.740  -0.580  -0.570
 33 A    34 A    35 A    36 A    37 A    38 A    39 A    40 A                  
 -0.531  -0.457  -0.447  -0.432  -0.410  -0.391
 41 A    42 A    43 A    44 A    45 A    46 A                                  
 -- Virtual --                   
 -0.004   0.037   0.057   0.068   0.075   0.085   0.096   0.116
 47 A    48 A    49 A    50 A    51 A    52 A    53 A    54 A                  
  0.120   0.120   0.124   0.135   0.156   0.169   0.200   0.215
 55 A    56 A    57 A    58 A    59 A    60 A    61 A    62 A                  
  0.236   0.247   0.300   0.337   0.364   0.388   0.471   0.512
 63 A    64 A    65 A    66 A    67 A    68 A    69 A    70 A                  
  0.547   0.554   0.579   0.580   0.588   0.664   0.683   0.725
 71 A    72 A    73 A    74 A    75 A    76 A    77 A    78 A                  
  0.744   0.752   0.760   0.767   0.778   0.809   0.837   0.838
 79 A    80 A    81 A    82 A    83 A    84 A    85 A    86 A                  
  0.878   0.896   0.990   1.019   1.064   1.096   1.125   1.158
 87 A    88 A    89 A    90 A    91 A    92 A    93 A    94 A                  
  1.273   1.333   1.444   1.774   1.853   1.929   2.197   2.258
 95 A    96 A    97 A    98 A    99 A   100 A   101 A   102 A                  
  2.281   2.293   2.319   2.370   2.387   2.422   2.491   2.773
103 A   104 A   105 A   106 A   107 A   108 A   109 A   110 A                  
  2.940   4.235   4.268   4.444   4.519   4.531   4.532   4.543
111 A   112 A   113 A   114 A   115 A   116 A   117 A   118 A                  
  4.549   4.568   4.587   4.625   4.761   4.894   7.193   7.230
119 A   120 A   121 A   122 A   123 A   124 A   125 A   126 A                  
  7.487   8.186   8.202   8.205   8.224   8.280   8.288  14.707
127 A   128 A   129 A   130 A   131 A   132 A   133 A   134 A                  
 14.809  14.883  36.673  49.467  49.492 166.108 293.863 293.880
135 A   136 A   137 A   138 A   139 A   140 A   141 A   142 A                  
293.890 293.906 293.982 293.9901028.4091028.440
143 A   144 A   145 A   146 A   147 A   148 A                                  

 Occupation and symmetry of molecular orbitals

 Point group: C1 (1 irreducible representation).

                           A     All 
 -------------------------------------
 All molecular orbitals:
  - Alpha                  148   148 
  - Beta                   148   148 
 -------------------------------------
 Alpha orbitals:
  - Frozen occupied        24    24  
  - Active occupied        22    22  
  - Active virtual         102   102 
  - Frozen virtual         0     0   
 -------------------------------------
 Beta orbitals:
  - Frozen occupied        24    24  
  - Active occupied        22    22  
  - Active virtual         102   102 
  - Frozen virtual         0     0   
 -------------------------------------

 Import integrals:   CPU 0.00 s  wall 0.00 s

 Import integrals:   CPU 83.49 s  wall 14.42 s

 MP2 amplitudes:   CPU 0.21 s  wall 0.13 s

Running a double precision version
           CCSD T amplitudes will be solved using DIIS.

           Start     Size      MaxIter   EConv     TConv     
           3         7         100       1.00e-07  1.00e-05  
 ------------------------------------------------------------------------------
           Energy (a.u.)   Ediff      Tdiff       Comment
 ------------------------------------------------------------------------------
         -5540.74435152                           
     1   -5540.71204211   3.23e-02   8.29e-01     
     2   -5540.74031802   2.83e-02   1.17e-01     
     3   -5540.73815645   2.16e-03   5.11e-02     
     4   -5540.74078705   2.63e-03   1.56e-02     Switched to DIIS steps.
     5   -5540.74164093   8.54e-04   1.23e-02     
     6   -5540.74165641   1.55e-05   2.58e-03     
     7   -5540.74165668   2.67e-07   1.31e-03     
     8   -5540.74166467   7.99e-06   3.08e-04     
     9   -5540.74166559   9.29e-07   2.14e-04     
    10   -5540.74166461   9.83e-07   6.83e-05     
    11   -5540.74166498   3.71e-07   2.88e-05     
    12   -5540.74166477   2.17e-07   1.35e-05     
    13   -5540.74166475   1.76e-08   3.94e-06     
 ------------------------------------------------------------------------------
         -5540.74166475                           CCSD T converged.

End of double precision
 SCF energy                 = -5539.89218221
 MP2 energy                 = -5540.74435152
 CCSD correlation energy     =    -0.84948254
 CCSD total energy           = -5540.74166475

 CCSD  T1^2 = 0.0136  T2^2 = 0.2942  Leading amplitudes:

 Amplitude    Orbitals with energies
 -0.0268       42 (A) A                  ->    47 (A) A                   
              -0.4566                         -0.0038                     
 -0.0268       42 (A) B                  ->    47 (A) B                   
              -0.4566                         -0.0038                     
  0.0252       46 (A) A                  ->    47 (A) A                   
              -0.3908                         -0.0038                     
  0.0252       46 (A) B                  ->    47 (A) B                   
              -0.3908                         -0.0038                     

 Amplitude    Orbitals with energies
 -0.0666       46 (A) A      46 (A) B    ->    47 (A) A      47 (A) B     
              -0.3908       -0.3908           -0.0038       -0.0038       
  0.0666       46 (A) A      46 (A) B    ->    47 (A) B      47 (A) A     
              -0.3908       -0.3908           -0.0038       -0.0038       
  0.0666       46 (A) B      46 (A) A    ->    47 (A) A      47 (A) B     
              -0.3908       -0.3908           -0.0038       -0.0038       
 -0.0666       46 (A) B      46 (A) A    ->    47 (A) B      47 (A) A     
              -0.3908       -0.3908           -0.0038       -0.0038       

 Computing CCSD intemediates for later calculations in double precision
 Finished.

Running a double precision version
           CCSD Lambda amplitudes will be solved using DIIS.
           Start     Size      MaxIter   EConv     LConv     
           3         7         100       1.00e-07  1.00e-05  
 ------------------------------------------------------------------------------
            Enorm      Ldiff       Comment
 ------------------------------------------------------------------------------
     1     5.69e-02   4.17e-02     
     2     1.48e-02   5.45e-03     
     3     6.26e-03   1.91e-03     
     4     3.60e-03   1.17e-03     Switched to DIIS steps.
     5     1.13e-03   6.54e-04     
     6     5.38e-04   1.76e-04     
     7     1.73e-04   4.40e-05     
     8     8.06e-05   1.49e-07     
     9     2.77e-05   3.03e-06     
    10     1.14e-05   1.05e-06     
    11     4.44e-06   1.74e-07     
    12     1.78e-06   3.56e-08     
    13     8.50e-07   8.01e-08     
    14     3.86e-07   8.67e-09     
    15     2.16e-07   2.47e-08     
    16     1.02e-07   8.60e-09     
    17     5.19e-08   4.00e-09     
 ------------------------------------------------------------------------------
                                   CCSD Lambda converged.

 Computing density matrices in double precision...
           Orbital response amplitudes will be solved using DIIS.
           Start     Size      MaxIter   EConv     LConv     
           3         7         100       1.00e-06  1.00e-06  
 ------------------------------------------------------------------------------
            Enorm      Ldiff       Comment
 ------------------------------------------------------------------------------
     1     1.35e-01   1.76e-03     
     2     1.38e-01   5.65e-03     
     3     1.66e-01   2.87e-02     
     4     3.23e-02   6.52e-02     Switched to DIIS steps.
     5     8.32e-03   1.22e-02     
     6     1.41e-03   7.03e-04     
     7     7.79e-04   1.34e-04     
     8     1.20e-04   1.67e-04     
     9     3.90e-05   8.96e-06     
    10     1.48e-05   3.52e-06     
    11     4.80e-06   7.53e-07     
    12     2.38e-06   2.45e-07     
    13     1.01e-06   6.52e-07     
    14     2.52e-07   1.94e-07     
 ------------------------------------------------------------------------------
                                   Orbital response converged.

 Computing density matrices... Done.
 CCSD calculation:   CPU 4017.58 s  wall 689.86 s

 Transferring MO TPDM to AO TPDM
 Transferring g2_o1o1o1o1
 Transferring g2_o1o1o1v1
 Transferring g2_o1o1v1v1
 Transferring g2_o1v1o1v1
 Transferring g2_o1v1v1v1
 Transferring g2_v1v1v1v1
 Adding separable TPDM
 Computing TPDM gradient
 --------------------------------------------------------
 2e gradient
  Atom          X               Y               Z
 --------------------------------------------------------
    1        -50.231549       12.227803       -0.000000  
    2          3.776781      -31.113849       -0.000000  
    3         -2.510095       18.598175        0.000000  
    4         48.964863        0.287871        0.000000  
 --------------------------------------------------------
 --------------------------------------------------------
 Final gradient
  Atom          X               Y               Z
 --------------------------------------------------------
    1        -50.231549       12.227803       -0.000000  
    2          3.776781      -31.113849       -0.000000  
    3         -2.510095       18.598175        0.000000  
    4         48.964863        0.287871        0.000000  
 --------------------------------------------------------
 Analytic gradient from two-electron contribution:   CPU 447.99 s  wall 85.16 s

 Total ccman2 time:   CPU 4556.80 s  wall 791.41 s


 --------------------------------------------------------------

                    Orbital Energies (a.u.)
 --------------------------------------------------------------

 Alpha MOs
 -- Occupied --
********-490.0445 -80.0671 -65.1994 -65.1786 -58.5600 -58.5576 -58.5576
-58.5385 -58.5371 -58.5370 -15.6533  -9.8785  -9.8584  -7.6051  -7.4939
 -7.4825  -7.4824  -7.4715  -7.4643  -7.4638  -5.4972  -5.4962  -5.4960
 -3.2343  -3.2290  -3.2290  -3.2152  -3.2152  -3.2105  -3.2075  -3.2068
 -3.1988  -3.1988  -1.2211  -1.0513  -0.9844  -0.7402  -0.5802  -0.5700
 -0.5313  -0.4566  -0.4472  -0.4315  -0.4097  -0.3908
 -- Virtual --
 -0.0038   0.0371   0.0568   0.0681   0.0754   0.0847   0.0958   0.1163
  0.1200   0.1203   0.1235   0.1348   0.1560   0.1693   0.1999   0.2152
  0.2364   0.2468   0.2999   0.3375   0.3644   0.3877   0.4711   0.5124
  0.5473   0.5540   0.5789   0.5799   0.5882   0.6637   0.6829   0.7254
  0.7437   0.7522   0.7602   0.7670   0.7779   0.8086   0.8372   0.8380
  0.8778   0.8956   0.9900   1.0187   1.0644   1.0958   1.1252   1.1585
  1.2728   1.3326   1.4439   1.7737   1.8531   1.9289   2.1969   2.2582
  2.2810   2.2931   2.3189   2.3705   2.3870   2.4222   2.4907   2.7733
  2.9398   4.2353   4.2678   4.4445   4.5193   4.5306   4.5321   4.5431
  4.5489   4.5683   4.5866   4.6254   4.7612   4.8942   7.1927   7.2304
  7.4865   8.1863   8.2023   8.2052   8.2242   8.2799   8.2882  14.7073
 14.8086  14.8832  36.6735  49.4674  49.4916 166.1078 293.8627 293.8798
293.8896 293.9058 293.9816 293.99041028.40891028.4397
 --------------------------------------------------------------

          Ground-State Mulliken Net Atomic Charges

     Atom                 Charge (a.u.)
  ----------------------------------------
      1 Br                   -0.157353
      2 P                     0.355425
      3 N                    -0.218781
      4 Br                    0.020709
  ----------------------------------------
  Sum of atomic charges =    -0.000000

 -----------------------------------------------------------------
                    Cartesian Multipole Moments
 -----------------------------------------------------------------
    Charge (ESU x 10^10)
                -0.0000
    Dipole Moment (Debye)
         X      -0.4269      Y       1.8974      Z      -0.0000
       Tot       1.9448
    Quadrupole Moments (Debye-Ang)
        XX     -54.5844     XY      -0.5602     YY     -56.7415
        XZ       0.0000     YZ      -0.0000     ZZ     -54.9488
    Octopole Moments (Debye-Ang^2)
       XXX     -16.6453    XXY      -4.2123    XYY       0.9480
       YYY      -7.0158    XXZ      -0.0000    XYZ      -0.0000
       YYZ      -0.0000    XZZ      -0.3261    YZZ      -1.6854
       ZZZ      -0.0000
    Hexadecapole Moments (Debye-Ang^3)
      XXXX   -1269.8483   XXXY     -23.8842   XXYY    -250.4330
      XYYY      -5.1889   YYYY    -136.7914   XXXZ       0.0000
      XXYZ      -0.0000   XYYZ      -0.0000   YYYZ      -0.0000
      XXZZ    -244.0081   XYZZ      -1.4120   YYZZ     -33.2549
      XZZZ       0.0000   YZZZ      -0.0000   ZZZZ     -68.6416
 -----------------------------------------------------------------
 DrvMan completing analytic gradient of the correlated energy
 Correlated dipole moment
            1
    1  -0.1679611
    2   0.7464822
    3  -0.0000000
 Energy read as -5540.741664748
 Full Analytical Gradient: (in a.u., or Hartree/Bohr)
             1             2             3             4
    1   -0.00004480   -0.00022686    0.00025729    0.00001437
    2    0.00004250   -0.00052427    0.00050850   -0.00002673
    3    0.00000000   -0.00000000    0.00000000   -0.00000000
 Gradient time:  CPU 0.72 s  wall 0.74 s
 ----------------------------------------------------------------
             Standard Nuclear Orientation (Angstroms)
    I     Atom           X                Y                Z
 ----------------------------------------------------------------
    1      Br      2.3762153124    -0.1566252348    -0.0000000000
    2      P       0.3527477202     0.7917184413     0.0000000000
    3      N      -0.5605402171    -0.5098180010     0.0000000000
    4      Br     -2.4152848634    -0.0809190685    -0.0000000000
 ----------------------------------------------------------------
 Nuclear Repulsion Energy =   502.1975076703 hartrees
 There are       46 alpha and       46 beta electrons

                       Distance Matrix (Angstroms)
             Br(  1)   P (  2)   N (  3)
   P (  2)  2.234676
   N (  3)  2.957918  1.589997
   Br(  4)  4.792098  2.902327  1.903689

 Requested basis set is 6-311++G(d,p)
 There are 57 shells and 148 basis functions
 A cutoff of  1.0D-14 yielded   1358 shell pairs
 There are      9769 function pairs (     10870 Cartesian)
 Smallest overlap matrix eigenvalue = 1.43E-03
 Guess MOs from SCF MO coefficient file

 -----------------------------------------------------------------------
  General SCF calculation program by
  Eric Jon Sundstrom, Paul Horn, Yuezhi Mao, Dmitri Zuev, Alec White,
  David Stuck, Shaama M.S., Shane Yost, Joonho Lee, David Small,
  Daniel Levine, Susi Lehtola, Hugh Burton, Evgeny Epifanovsky
 -----------------------------------------------------------------------
 Hartree-Fock
 using 6 threads for integral computing
 -------------------------------------------------------
 OpenMP Integral computing Module                
 Release: version 2.0, May 2017, Q-Chem Inc. Pleasanton 
 -------------------------------------------------------
 A restricted SCF calculation will be
 performed using DIIS
 SCF converges when DIIS error is below 1.0e-08
 ---------------------------------------
  Cycle       Energy         DIIS error
 ---------------------------------------
    1   -5539.8920343848      2.17e-05  
    2   -5539.8920359782      1.14e-05  
    3   -5539.8920363077      5.85e-06  
    4   -5539.8920364438      1.28e-06  
    5   -5539.8920364576      4.26e-07  
    6   -5539.8920364591      1.41e-07  
    7   -5539.8920364594      5.02e-08  
    8   -5539.8920364594      1.80e-08  
    9   -5539.8920364594      5.82e-09  Convergence criterion met
 ---------------------------------------
 SCF time:   CPU 12.47s  wall 2.00s 
 SCF   energy in the final basis set =    -5539.8920364594
 Total energy in the final basis set =    -5539.8920364594


 ------------------------------------------------------------------------------

   CCMAN2: suite of methods based on coupled cluster
           and equation of motion theories.

   Components:
   * libvmm-1.3-trunk
     by Evgeny Epifanovsky, Ilya Kaliman.
   * libtensor-2.5-trunk
     by Evgeny Epifanovsky, Michael Wormit, Dmitry Zuev, Sam Manzer, 
        Ilya Kaliman.
   * libcc-2.5-trunk
     by Evgeny Epifanovsky, Arik Landau, Tomasz Kus, Kirill Khistyaev, 
        Dmitry Zuev, Prashant Manohar, Xintian Feng, Anna Krylov, 
        Matthew Goldey, Alec White, Thomas Jagau, Kaushik Nanda, 
        Anastasia Gunina, Alexander Kunitsa, Joonho Lee.

   CCMAN original authors:
   Anna I. Krylov, C. David Sherrill, Steven R. Gwaltney,
   Edward F. C. Byrd (2000)
   Sergey V. Levchenko, Lyudmila V. Slipchenko, Tao Wang,
   Ana-Maria C. Cristian (2003)
   Piotr A. Pieniazek, C. Melania Oana, Evgeny Epifanovsky (2007)
   Prashant Manohar (2009)

 ------------------------------------------------------------------------------


 Allocating and initializing 30808MB of RAM...
 Calculation will run on 6 cores.


 Alpha MOs, Restricted
 -- Occupied --                  
-490.07 -490.04  -80.07  -65.20  -65.18  -58.56  -58.56  -58.56
  1 A     2 A     3 A     4 A     5 A     6 A     7 A     8 A                  
-58.539 -58.537 -58.537 -15.654  -9.878  -9.858  -7.605  -7.494
  9 A    10 A    11 A    12 A    13 A    14 A    15 A    16 A                  
 -7.482  -7.482  -7.472  -7.464  -7.464  -5.497  -5.496  -5.496
 17 A    18 A    19 A    20 A    21 A    22 A    23 A    24 A                  
 -3.234  -3.229  -3.229  -3.215  -3.215  -3.211  -3.208  -3.207
 25 A    26 A    27 A    28 A    29 A    30 A    31 A    32 A                  
 -3.199  -3.199  -1.221  -1.051  -0.984  -0.740  -0.580  -0.570
 33 A    34 A    35 A    36 A    37 A    38 A    39 A    40 A                  
 -0.531  -0.457  -0.447  -0.432  -0.410  -0.391
 41 A    42 A    43 A    44 A    45 A    46 A                                  
 -- Virtual --                   
 -0.004   0.037   0.057   0.068   0.075   0.085   0.096   0.116
 47 A    48 A    49 A    50 A    51 A    52 A    53 A    54 A                  
  0.120   0.120   0.124   0.135   0.156   0.169   0.200   0.215
 55 A    56 A    57 A    58 A    59 A    60 A    61 A    62 A                  
  0.236   0.247   0.300   0.337   0.364   0.388   0.471   0.512
 63 A    64 A    65 A    66 A    67 A    68 A    69 A    70 A                  
  0.547   0.554   0.579   0.580   0.588   0.664   0.683   0.725
 71 A    72 A    73 A    74 A    75 A    76 A    77 A    78 A                  
  0.744   0.752   0.760   0.767   0.778   0.809   0.837   0.838
 79 A    80 A    81 A    82 A    83 A    84 A    85 A    86 A                  
  0.877   0.895   0.990   1.019   1.064   1.096   1.125   1.158
 87 A    88 A    89 A    90 A    91 A    92 A    93 A    94 A                  
  1.272   1.332   1.444   1.774   1.853   1.929   2.197   2.258
 95 A    96 A    97 A    98 A    99 A   100 A   101 A   102 A                  
  2.281   2.293   2.319   2.370   2.387   2.421   2.491   2.773
103 A   104 A   105 A   106 A   107 A   108 A   109 A   110 A                  
  2.939   4.235   4.268   4.443   4.519   4.531   4.532   4.543
111 A   112 A   113 A   114 A   115 A   116 A   117 A   118 A                  
  4.549   4.568   4.586   4.625   4.761   4.894   7.193   7.230
119 A   120 A   121 A   122 A   123 A   124 A   125 A   126 A                  
  7.485   8.186   8.202   8.205   8.224   8.280   8.288  14.707
127 A   128 A   129 A   130 A   131 A   132 A   133 A   134 A                  
 14.808  14.882  36.673  49.467  49.492 166.106 293.863 293.880
135 A   136 A   137 A   138 A   139 A   140 A   141 A   142 A                  
293.890 293.906 293.981 293.9901028.4091028.440
143 A   144 A   145 A   146 A   147 A   148 A                                  

 Beta MOs, Restricted
 -- Occupied --                  
-490.07 -490.04  -80.07  -65.20  -65.18  -58.56  -58.56  -58.56
  1 A     2 A     3 A     4 A     5 A     6 A     7 A     8 A                  
-58.539 -58.537 -58.537 -15.654  -9.878  -9.858  -7.605  -7.494
  9 A    10 A    11 A    12 A    13 A    14 A    15 A    16 A                  
 -7.482  -7.482  -7.472  -7.464  -7.464  -5.497  -5.496  -5.496
 17 A    18 A    19 A    20 A    21 A    22 A    23 A    24 A                  
 -3.234  -3.229  -3.229  -3.215  -3.215  -3.211  -3.208  -3.207
 25 A    26 A    27 A    28 A    29 A    30 A    31 A    32 A                  
 -3.199  -3.199  -1.221  -1.051  -0.984  -0.740  -0.580  -0.570
 33 A    34 A    35 A    36 A    37 A    38 A    39 A    40 A                  
 -0.531  -0.457  -0.447  -0.432  -0.410  -0.391
 41 A    42 A    43 A    44 A    45 A    46 A                                  
 -- Virtual --                   
 -0.004   0.037   0.057   0.068   0.075   0.085   0.096   0.116
 47 A    48 A    49 A    50 A    51 A    52 A    53 A    54 A                  
  0.120   0.120   0.124   0.135   0.156   0.169   0.200   0.215
 55 A    56 A    57 A    58 A    59 A    60 A    61 A    62 A                  
  0.236   0.247   0.300   0.337   0.364   0.388   0.471   0.512
 63 A    64 A    65 A    66 A    67 A    68 A    69 A    70 A                  
  0.547   0.554   0.579   0.580   0.588   0.664   0.683   0.725
 71 A    72 A    73 A    74 A    75 A    76 A    77 A    78 A                  
  0.744   0.752   0.760   0.767   0.778   0.809   0.837   0.838
 79 A    80 A    81 A    82 A    83 A    84 A    85 A    86 A                  
  0.877   0.895   0.990   1.019   1.064   1.096   1.125   1.158
 87 A    88 A    89 A    90 A    91 A    92 A    93 A    94 A                  
  1.272   1.332   1.444   1.774   1.853   1.929   2.197   2.258
 95 A    96 A    97 A    98 A    99 A   100 A   101 A   102 A                  
  2.281   2.293   2.319   2.370   2.387   2.421   2.491   2.773
103 A   104 A   105 A   106 A   107 A   108 A   109 A   110 A                  
  2.939   4.235   4.268   4.443   4.519   4.531   4.532   4.543
111 A   112 A   113 A   114 A   115 A   116 A   117 A   118 A                  
  4.549   4.568   4.586   4.625   4.761   4.894   7.193   7.230
119 A   120 A   121 A   122 A   123 A   124 A   125 A   126 A                  
  7.485   8.186   8.202   8.205   8.224   8.280   8.288  14.707
127 A   128 A   129 A   130 A   131 A   132 A   133 A   134 A                  
 14.808  14.882  36.673  49.467  49.492 166.106 293.863 293.880
135 A   136 A   137 A   138 A   139 A   140 A   141 A   142 A                  
293.890 293.906 293.981 293.9901028.4091028.440
143 A   144 A   145 A   146 A   147 A   148 A                                  

 Occupation and symmetry of molecular orbitals

 Point group: C1 (1 irreducible representation).

                           A     All 
 -------------------------------------
 All molecular orbitals:
  - Alpha                  148   148 
  - Beta                   148   148 
 -------------------------------------
 Alpha orbitals:
  - Frozen occupied        24    24  
  - Active occupied        22    22  
  - Active virtual         102   102 
  - Frozen virtual         0     0   
 -------------------------------------
 Beta orbitals:
  - Frozen occupied        24    24  
  - Active occupied        22    22  
  - Active virtual         102   102 
  - Frozen virtual         0     0   
 -------------------------------------

 Import integrals:   CPU 0.00 s  wall 0.00 s

 Import integrals:   CPU 83.00 s  wall 14.29 s

 MP2 amplitudes:   CPU 0.21 s  wall 0.13 s

Running a double precision version
           CCSD T amplitudes will be solved using DIIS.

           Start     Size      MaxIter   EConv     TConv     
           3         7         100       1.00e-07  1.00e-05  
 ------------------------------------------------------------------------------
           Energy (a.u.)   Ediff      Tdiff       Comment
 ------------------------------------------------------------------------------
         -5540.74440216                           
     1   -5540.71199213   3.24e-02   8.29e-01     
     2   -5540.74032724   2.83e-02   1.17e-01     
     3   -5540.73814436   2.18e-03   5.12e-02     
     4   -5540.74078402   2.64e-03   1.57e-02     Switched to DIIS steps.
     5   -5540.74164076   8.57e-04   1.24e-02     
     6   -5540.74165635   1.56e-05   2.59e-03     
     7   -5540.74165657   2.21e-07   1.32e-03     
     8   -5540.74166460   8.03e-06   3.09e-04     
     9   -5540.74166552   9.26e-07   2.15e-04     
    10   -5540.74166454   9.90e-07   6.86e-05     
    11   -5540.74166491   3.74e-07   2.90e-05     
    12   -5540.74166469   2.18e-07   1.36e-05     
    13   -5540.74166467   1.75e-08   3.99e-06     
 ------------------------------------------------------------------------------
         -5540.74166467                           CCSD T converged.

End of double precision
 SCF energy                 = -5539.89203646
 MP2 energy                 = -5540.74440216
 CCSD correlation energy     =    -0.84962821
 CCSD total energy           = -5540.74166467

 CCSD  T1^2 = 0.0136  T2^2 = 0.2944  Leading amplitudes:

 Amplitude    Orbitals with energies
  0.0268       42 (A) A                  ->    47 (A) A                   
              -0.4566                         -0.0041                     
  0.0268       42 (A) B                  ->    47 (A) B                   
              -0.4566                         -0.0041                     
  0.0254       46 (A) A                  ->    47 (A) A                   
              -0.3906                         -0.0041                     
  0.0254       46 (A) B                  ->    47 (A) B                   
              -0.3906                         -0.0041                     

 Amplitude    Orbitals with energies
 -0.0670       46 (A) A      46 (A) B    ->    47 (A) A      47 (A) B     
              -0.3906       -0.3906           -0.0041       -0.0041       
  0.0670       46 (A) A      46 (A) B    ->    47 (A) B      47 (A) A     
              -0.3906       -0.3906           -0.0041       -0.0041       
  0.0670       46 (A) B      46 (A) A    ->    47 (A) A      47 (A) B     
              -0.3906       -0.3906           -0.0041       -0.0041       
 -0.0670       46 (A) B      46 (A) A    ->    47 (A) B      47 (A) A     
              -0.3906       -0.3906           -0.0041       -0.0041       

 Computing CCSD intemediates for later calculations in double precision
 Finished.

Running a double precision version
           CCSD Lambda amplitudes will be solved using DIIS.
           Start     Size      MaxIter   EConv     LConv     
           3         7         100       1.00e-07  1.00e-05  
 ------------------------------------------------------------------------------
            Enorm      Ldiff       Comment
 ------------------------------------------------------------------------------
     1     5.70e-02   4.18e-02     
     2     1.48e-02   5.45e-03     
     3     6.28e-03   1.92e-03     
     4     3.61e-03   1.17e-03     Switched to DIIS steps.
     5     1.13e-03   6.57e-04     
     6     5.40e-04   1.78e-04     
     7     1.74e-04   4.44e-05     
     8     8.10e-05   2.17e-07     
     9     2.78e-05   3.02e-06     
    10     1.14e-05   1.05e-06     
    11     4.44e-06   1.73e-07     
    12     1.78e-06   3.43e-08     
    13     8.42e-07   7.94e-08     
    14     3.78e-07   7.66e-09     
    15     2.10e-07   2.42e-08     
    16     9.88e-08   8.22e-09     
 ------------------------------------------------------------------------------
                                   CCSD Lambda converged.

 Computing density matrices in double precision...
           Orbital response amplitudes will be solved using DIIS.
           Start     Size      MaxIter   EConv     LConv     
           3         7         100       1.00e-06  1.00e-06  
 ------------------------------------------------------------------------------
            Enorm      Ldiff       Comment
 ------------------------------------------------------------------------------
     1     1.36e-01   1.80e-03     
     2     1.38e-01   5.62e-03     
     3     1.66e-01   2.89e-02     
     4     3.26e-02   6.53e-02     Switched to DIIS steps.
     5     8.35e-03   1.24e-02     
     6     1.42e-03   7.03e-04     
     7     7.86e-04   1.33e-04     
     8     1.21e-04   1.68e-04     
     9     3.93e-05   9.08e-06     
    10     1.49e-05   3.57e-06     
    11     4.82e-06   7.56e-07     
    12     2.39e-06   2.46e-07     
    13     1.01e-06   6.56e-07     
    14     2.52e-07   1.95e-07     
 ------------------------------------------------------------------------------
                                   Orbital response converged.

 Computing density matrices... Done.
 CCSD calculation:   CPU 3947.15 s  wall 677.82 s

 Transferring MO TPDM to AO TPDM
 Transferring g2_o1o1o1o1
 Transferring g2_o1o1o1v1
 Transferring g2_o1o1v1v1
 Transferring g2_o1v1o1v1
 Transferring g2_o1v1v1v1
 Transferring g2_v1v1v1v1
 Adding separable TPDM
 Computing TPDM gradient
 --------------------------------------------------------
 2e gradient
  Atom          X               Y               Z
 --------------------------------------------------------
    1        -50.231616       12.223810        0.000000  
    2          3.799257      -31.104954       -0.000000  
    3         -2.517080       18.609010        0.000000  
    4         48.949438        0.272133       -0.000000  
 --------------------------------------------------------
 --------------------------------------------------------
 Final gradient
  Atom          X               Y               Z
 --------------------------------------------------------
    1        -50.231616       12.223810        0.000000  
    2          3.799257      -31.104954       -0.000000  
    3         -2.517080       18.609010        0.000000  
    4         48.949438        0.272133       -0.000000  
 --------------------------------------------------------
 Analytic gradient from two-electron contribution:   CPU 451.54 s  wall 84.84 s

 Total ccman2 time:   CPU 4490.18 s  wall 779.00 s


 --------------------------------------------------------------

                    Orbital Energies (a.u.)
 --------------------------------------------------------------

 Alpha MOs
 -- Occupied --
********-490.0446 -80.0673 -65.1993 -65.1787 -58.5599 -58.5575 -58.5575
-58.5386 -58.5372 -58.5371 -15.6536  -9.8784  -9.8585  -7.6053  -7.4937
 -7.4824  -7.4823  -7.4716  -7.4644  -7.4639  -5.4974  -5.4964  -5.4962
 -3.2342  -3.2289  -3.2289  -3.2151  -3.2151  -3.2106  -3.2076  -3.2069
 -3.1989  -3.1989  -1.2207  -1.0513  -0.9842  -0.7404  -0.5800  -0.5698
 -0.5311  -0.4566  -0.4472  -0.4316  -0.4099  -0.3906
 -- Virtual --
 -0.0041   0.0371   0.0567   0.0680   0.0754   0.0847   0.0958   0.1163
  0.1200   0.1202   0.1235   0.1348   0.1559   0.1693   0.1999   0.2150
  0.2364   0.2468   0.2999   0.3374   0.3643   0.3877   0.4708   0.5124
  0.5473   0.5540   0.5789   0.5799   0.5881   0.6637   0.6826   0.7251
  0.7437   0.7522   0.7603   0.7670   0.7779   0.8086   0.8370   0.8380
  0.8773   0.8954   0.9899   1.0186   1.0643   1.0959   1.1249   1.1583
  1.2719   1.3317   1.4442   1.7735   1.8533   1.9286   2.1970   2.2582
  2.2807   2.2930   2.3188   2.3705   2.3868   2.4215   2.4905   2.7729
  2.9385   4.2352   4.2677   4.4429   4.5194   4.5307   4.5320   4.5431
  4.5489   4.5683   4.5864   4.6252   4.7610   4.8941   7.1926   7.2303
  7.4853   8.1864   8.2023   8.2051   8.2242   8.2799   8.2882  14.7071
 14.8084  14.8817  36.6731  49.4673  49.4915 166.1062 293.8629 293.8799
293.8895 293.9057 293.9815 293.99041028.40881028.4396
 --------------------------------------------------------------

          Ground-State Mulliken Net Atomic Charges

     Atom                 Charge (a.u.)
  ----------------------------------------
      1 Br                   -0.157212
      2 P                     0.355644
      3 N                    -0.218527
      4 Br                    0.020095
  ----------------------------------------
  Sum of atomic charges =     0.000000

 -----------------------------------------------------------------
                    Cartesian Multipole Moments
 -----------------------------------------------------------------
    Charge (ESU x 10^10)
                 0.0000
    Dipole Moment (Debye)
         X      -0.4203      Y       1.8997      Z       0.0000
       Tot       1.9457
    Quadrupole Moments (Debye-Ang)
        XX     -54.5928     XY      -0.5630     YY     -56.7423
        XZ      -0.0000     YZ      -0.0000     ZZ     -54.9537
    Octopole Moments (Debye-Ang^2)
       XXX     -16.5739    XXY      -4.1918    XYY       0.9563
       YYY      -6.9667    XXZ       0.0000    XYZ      -0.0000
       YYZ       0.0000    XZZ      -0.3207    YZZ      -1.6744
       ZZZ       0.0000
    Hexadecapole Moments (Debye-Ang^3)
      XXXX   -1269.9617   XXXY     -23.9667   XXYY    -250.4332
      XYYY      -5.2077   YYYY    -136.8504   XXXZ      -0.0000
      XXYZ       0.0000   XYYZ      -0.0000   YYYZ      -0.0000
      XXZZ    -244.0146   XYZZ      -1.4199   YYZZ     -33.2685
      XZZZ      -0.0000   YZZZ       0.0000   ZZZZ     -68.6537
 -----------------------------------------------------------------
 DrvMan completing analytic gradient of the correlated energy
 Correlated dipole moment
            1
    1  -0.1653404
    2   0.7474106
    3   0.0000000
 Energy read as -5540.741664674
 Full Analytical Gradient: (in a.u., or Hartree/Bohr)
             1             2             3             4
    1   -0.00001177    0.00037377   -0.00034969   -0.00001231
    2    0.00000368    0.00053135   -0.00054524    0.00001021
    3    0.00000000    0.00000000    0.00000000   -0.00000000
 Gradient time:  CPU 0.73 s  wall 0.74 s
 ----------------------------------------------------------------
             Standard Nuclear Orientation (Angstroms)
    I     Atom           X                Y                Z
 ----------------------------------------------------------------
    1      Br      2.3762153124    -0.1566252348    -0.0000000000
    2      P       0.3527477202     0.7917184413     0.0000000000
    3      N      -0.5605402171    -0.5088180010     0.0010000000
    4      Br     -2.4152848634    -0.0809190685    -0.0000000000
 ----------------------------------------------------------------
 Nuclear Repulsion Energy =   502.2253059115 hartrees
 There are       46 alpha and       46 beta electrons

                       Distance Matrix (Angstroms)
             Br(  1)   P (  2)   N (  3)
   P (  2)  2.234676
   N (  3)  2.957799  1.589179
   Br(  4)  4.792098  2.902327  1.903464

 Requested basis set is 6-311++G(d,p)
 There are 57 shells and 148 basis functions
 A cutoff of  1.0D-14 yielded   1358 shell pairs
 There are      9769 function pairs (     10870 Cartesian)
 Smallest overlap matrix eigenvalue = 1.43E-03
 Guess MOs from SCF MO coefficient file

 -----------------------------------------------------------------------
  General SCF calculation program by
  Eric Jon Sundstrom, Paul Horn, Yuezhi Mao, Dmitri Zuev, Alec White,
  David Stuck, Shaama M.S., Shane Yost, Joonho Lee, David Small,
  Daniel Levine, Susi Lehtola, Hugh Burton, Evgeny Epifanovsky
 -----------------------------------------------------------------------
 Hartree-Fock
 using 6 threads for integral computing
 -------------------------------------------------------
 OpenMP Integral computing Module                
 Release: version 2.0, May 2017, Q-Chem Inc. Pleasanton 
 -------------------------------------------------------
 A restricted SCF calculation will be
 performed using DIIS
 SCF converges when DIIS error is below 1.0e-08
 ---------------------------------------
  Cycle       Energy         DIIS error
 ---------------------------------------
    1   -5539.8921089148      1.35e-05  
    2   -5539.8921096389      6.17e-06  
    3   -5539.8921097564      3.96e-06  
    4   -5539.8921098190      9.15e-07  
    5   -5539.8921098285      3.81e-07  
    6   -5539.8921098308      1.90e-07  
    7   -5539.8921098315      9.08e-08  
    8   -5539.8921098316      4.10e-08  
    9   -5539.8921098317      1.52e-08  
   10   -5539.8921098317      4.89e-09  Convergence criterion met
 ---------------------------------------
 SCF time:   CPU 13.80s  wall 3.00s 
 SCF   energy in the final basis set =    -5539.8921098317
 Total energy in the final basis set =    -5539.8921098317


 ------------------------------------------------------------------------------

   CCMAN2: suite of methods based on coupled cluster
           and equation of motion theories.

   Components:
   * libvmm-1.3-trunk
     by Evgeny Epifanovsky, Ilya Kaliman.
   * libtensor-2.5-trunk
     by Evgeny Epifanovsky, Michael Wormit, Dmitry Zuev, Sam Manzer, 
        Ilya Kaliman.
   * libcc-2.5-trunk
     by Evgeny Epifanovsky, Arik Landau, Tomasz Kus, Kirill Khistyaev, 
        Dmitry Zuev, Prashant Manohar, Xintian Feng, Anna Krylov, 
        Matthew Goldey, Alec White, Thomas Jagau, Kaushik Nanda, 
        Anastasia Gunina, Alexander Kunitsa, Joonho Lee.

   CCMAN original authors:
   Anna I. Krylov, C. David Sherrill, Steven R. Gwaltney,
   Edward F. C. Byrd (2000)
   Sergey V. Levchenko, Lyudmila V. Slipchenko, Tao Wang,
   Ana-Maria C. Cristian (2003)
   Piotr A. Pieniazek, C. Melania Oana, Evgeny Epifanovsky (2007)
   Prashant Manohar (2009)

 ------------------------------------------------------------------------------


 Allocating and initializing 30808MB of RAM...
 Calculation will run on 6 cores.


 Alpha MOs, Restricted
 -- Occupied --                  
-490.07 -490.04  -80.07  -65.20  -65.18  -58.56  -58.56  -58.56
  1 A     2 A     3 A     4 A     5 A     6 A     7 A     8 A                  
-58.539 -58.537 -58.537 -15.653  -9.878  -9.858  -7.605  -7.494
  9 A    10 A    11 A    12 A    13 A    14 A    15 A    16 A                  
 -7.482  -7.482  -7.472  -7.464  -7.464  -5.497  -5.496  -5.496
 17 A    18 A    19 A    20 A    21 A    22 A    23 A    24 A                  
 -3.234  -3.229  -3.229  -3.215  -3.215  -3.211  -3.208  -3.207
 25 A    26 A    27 A    28 A    29 A    30 A    31 A    32 A                  
 -3.199  -3.199  -1.221  -1.051  -0.984  -0.740  -0.580  -0.570
 33 A    34 A    35 A    36 A    37 A    38 A    39 A    40 A                  
 -0.531  -0.457  -0.447  -0.432  -0.410  -0.391
 41 A    42 A    43 A    44 A    45 A    46 A                                  
 -- Virtual --                   
 -0.004   0.037   0.057   0.068   0.075   0.085   0.096   0.116
 47 A    48 A    49 A    50 A    51 A    52 A    53 A    54 A                  
  0.120   0.120   0.124   0.135   0.156   0.169   0.200   0.215
 55 A    56 A    57 A    58 A    59 A    60 A    61 A    62 A                  
  0.236   0.247   0.300   0.337   0.364   0.388   0.471   0.512
 63 A    64 A    65 A    66 A    67 A    68 A    69 A    70 A                  
  0.547   0.554   0.579   0.580   0.588   0.664   0.683   0.725
 71 A    72 A    73 A    74 A    75 A    76 A    77 A    78 A                  
  0.744   0.752   0.760   0.767   0.778   0.809   0.837   0.838
 79 A    80 A    81 A    82 A    83 A    84 A    85 A    86 A                  
  0.878   0.896   0.990   1.019   1.064   1.096   1.125   1.158
 87 A    88 A    89 A    90 A    91 A    92 A    93 A    94 A                  
  1.272   1.332   1.444   1.774   1.853   1.929   2.197   2.258
 95 A    96 A    97 A    98 A    99 A   100 A   101 A   102 A                  
  2.281   2.293   2.319   2.370   2.387   2.422   2.491   2.773
103 A   104 A   105 A   106 A   107 A   108 A   109 A   110 A                  
  2.939   4.235   4.268   4.444   4.519   4.531   4.532   4.543
111 A   112 A   113 A   114 A   115 A   116 A   117 A   118 A                  
  4.549   4.568   4.587   4.625   4.761   4.894   7.193   7.230
119 A   120 A   121 A   122 A   123 A   124 A   125 A   126 A                  
  7.486   8.186   8.202   8.205   8.224   8.280   8.288  14.707
127 A   128 A   129 A   130 A   131 A   132 A   133 A   134 A                  
 14.808  14.882  36.673  49.467  49.492 166.107 293.863 293.880
135 A   136 A   137 A   138 A   139 A   140 A   141 A   142 A                  
293.890 293.906 293.982 293.9901028.4091028.440
143 A   144 A   145 A   146 A   147 A   148 A                                  

 Beta MOs, Restricted
 -- Occupied --                  
-490.07 -490.04  -80.07  -65.20  -65.18  -58.56  -58.56  -58.56
  1 A     2 A     3 A     4 A     5 A     6 A     7 A     8 A                  
-58.539 -58.537 -58.537 -15.653  -9.878  -9.858  -7.605  -7.494
  9 A    10 A    11 A    12 A    13 A    14 A    15 A    16 A                  
 -7.482  -7.482  -7.472  -7.464  -7.464  -5.497  -5.496  -5.496
 17 A    18 A    19 A    20 A    21 A    22 A    23 A    24 A                  
 -3.234  -3.229  -3.229  -3.215  -3.215  -3.211  -3.208  -3.207
 25 A    26 A    27 A    28 A    29 A    30 A    31 A    32 A                  
 -3.199  -3.199  -1.221  -1.051  -0.984  -0.740  -0.580  -0.570
 33 A    34 A    35 A    36 A    37 A    38 A    39 A    40 A                  
 -0.531  -0.457  -0.447  -0.432  -0.410  -0.391
 41 A    42 A    43 A    44 A    45 A    46 A                                  
 -- Virtual --                   
 -0.004   0.037   0.057   0.068   0.075   0.085   0.096   0.116
 47 A    48 A    49 A    50 A    51 A    52 A    53 A    54 A                  
  0.120   0.120   0.124   0.135   0.156   0.169   0.200   0.215
 55 A    56 A    57 A    58 A    59 A    60 A    61 A    62 A                  
  0.236   0.247   0.300   0.337   0.364   0.388   0.471   0.512
 63 A    64 A    65 A    66 A    67 A    68 A    69 A    70 A                  
  0.547   0.554   0.579   0.580   0.588   0.664   0.683   0.725
 71 A    72 A    73 A    74 A    75 A    76 A    77 A    78 A                  
  0.744   0.752   0.760   0.767   0.778   0.809   0.837   0.838
 79 A    80 A    81 A    82 A    83 A    84 A    85 A    86 A                  
  0.878   0.896   0.990   1.019   1.064   1.096   1.125   1.158
 87 A    88 A    89 A    90 A    91 A    92 A    93 A    94 A                  
  1.272   1.332   1.444   1.774   1.853   1.929   2.197   2.258
 95 A    96 A    97 A    98 A    99 A   100 A   101 A   102 A                  
  2.281   2.293   2.319   2.370   2.387   2.422   2.491   2.773
103 A   104 A   105 A   106 A   107 A   108 A   109 A   110 A                  
  2.939   4.235   4.268   4.444   4.519   4.531   4.532   4.543
111 A   112 A   113 A   114 A   115 A   116 A   117 A   118 A                  
  4.549   4.568   4.587   4.625   4.761   4.894   7.193   7.230
119 A   120 A   121 A   122 A   123 A   124 A   125 A   126 A                  
  7.486   8.186   8.202   8.205   8.224   8.280   8.288  14.707
127 A   128 A   129 A   130 A   131 A   132 A   133 A   134 A                  
 14.808  14.882  36.673  49.467  49.492 166.107 293.863 293.880
135 A   136 A   137 A   138 A   139 A   140 A   141 A   142 A                  
293.890 293.906 293.982 293.9901028.4091028.440
143 A   144 A   145 A   146 A   147 A   148 A                                  

 Occupation and symmetry of molecular orbitals

 Point group: C1 (1 irreducible representation).

                           A     All 
 -------------------------------------
 All molecular orbitals:
  - Alpha                  148   148 
  - Beta                   148   148 
 -------------------------------------
 Alpha orbitals:
  - Frozen occupied        24    24  
  - Active occupied        22    22  
  - Active virtual         102   102 
  - Frozen virtual         0     0   
 -------------------------------------
 Beta orbitals:
  - Frozen occupied        24    24  
  - Active occupied        22    22  
  - Active virtual         102   102 
  - Frozen virtual         0     0   
 -------------------------------------

 Import integrals:   CPU 0.00 s  wall 0.00 s

 Import integrals:   CPU 83.53 s  wall 14.42 s

 MP2 amplitudes:   CPU 0.21 s  wall 0.13 s

Running a double precision version
           CCSD T amplitudes will be solved using DIIS.

           Start     Size      MaxIter   EConv     TConv     
           3         7         100       1.00e-07  1.00e-05  
 ------------------------------------------------------------------------------
           Energy (a.u.)   Ediff      Tdiff       Comment
 ------------------------------------------------------------------------------
         -5540.74437729                           
     1   -5540.71201763   3.24e-02   8.29e-01     
     2   -5540.74032310   2.83e-02   1.17e-01     
     3   -5540.73815090   2.17e-03   5.12e-02     
     4   -5540.74078602   2.64e-03   1.56e-02     Switched to DIIS steps.
     5   -5540.74164133   8.55e-04   1.24e-02     
     6   -5540.74165686   1.55e-05   2.58e-03     
     7   -5540.74165711   2.44e-07   1.32e-03     
     8   -5540.74166511   8.01e-06   3.08e-04     
     9   -5540.74166604   9.28e-07   2.14e-04     
    10   -5540.74166506   9.87e-07   6.84e-05     
    11   -5540.74166543   3.73e-07   2.89e-05     
    12   -5540.74166521   2.17e-07   1.36e-05     
    13   -5540.74166519   1.76e-08   3.96e-06     
 ------------------------------------------------------------------------------
         -5540.74166519                           CCSD T converged.

End of double precision
 SCF energy                 = -5539.89210983
 MP2 energy                 = -5540.74437729
 CCSD correlation energy     =    -0.84955536
 CCSD total energy           = -5540.74166519

 CCSD  T1^2 = 0.0136  T2^2 = 0.2943  Leading amplitudes:

 Amplitude    Orbitals with energies
 -0.0268       42 (A) A                  ->    47 (A) A                   
              -0.4566                         -0.0039                     
 -0.0268       42 (A) B                  ->    47 (A) B                   
              -0.4566                         -0.0039                     
 -0.0253       46 (A) A                  ->    47 (A) A                   
              -0.3907                         -0.0039                     
 -0.0253       46 (A) B                  ->    47 (A) B                   
              -0.3907                         -0.0039                     

 Amplitude    Orbitals with energies
 -0.0668       46 (A) A      46 (A) B    ->    47 (A) A      47 (A) B     
              -0.3907       -0.3907           -0.0039       -0.0039       
  0.0668       46 (A) A      46 (A) B    ->    47 (A) B      47 (A) A     
              -0.3907       -0.3907           -0.0039       -0.0039       
  0.0668       46 (A) B      46 (A) A    ->    47 (A) A      47 (A) B     
              -0.3907       -0.3907           -0.0039       -0.0039       
 -0.0668       46 (A) B      46 (A) A    ->    47 (A) B      47 (A) A     
              -0.3907       -0.3907           -0.0039       -0.0039       

 Computing CCSD intemediates for later calculations in double precision
 Finished.

Running a double precision version
           CCSD Lambda amplitudes will be solved using DIIS.
           Start     Size      MaxIter   EConv     LConv     
           3         7         100       1.00e-07  1.00e-05  
 ------------------------------------------------------------------------------
            Enorm      Ldiff       Comment
 ------------------------------------------------------------------------------
     1     5.69e-02   4.17e-02     
     2     1.48e-02   5.45e-03     
     3     6.27e-03   1.91e-03     
     4     3.61e-03   1.17e-03     Switched to DIIS steps.
     5     1.13e-03   6.56e-04     
     6     5.39e-04   1.77e-04     
     7     1.74e-04   4.42e-05     
     8     8.08e-05   1.83e-07     
     9     2.77e-05   3.02e-06     
    10     1.14e-05   1.05e-06     
    11     4.44e-06   1.73e-07     
    12     1.78e-06   3.49e-08     
    13     8.45e-07   7.97e-08     
    14     3.82e-07   8.17e-09     
    15     2.13e-07   2.44e-08     
    16     1.00e-07   8.41e-09     
    17     5.12e-08   3.94e-09     
 ------------------------------------------------------------------------------
                                   CCSD Lambda converged.

 Computing density matrices in double precision...
           Orbital response amplitudes will be solved using DIIS.
           Start     Size      MaxIter   EConv     LConv     
           3         7         100       1.00e-06  1.00e-06  
 ------------------------------------------------------------------------------
            Enorm      Ldiff       Comment
 ------------------------------------------------------------------------------
     1     1.35e-01   1.78e-03     
     2     1.38e-01   5.63e-03     
     3     1.66e-01   2.88e-02     
     4     3.24e-02   6.52e-02     Switched to DIIS steps.
     5     8.33e-03   1.23e-02     
     6     1.41e-03   7.03e-04     
     7     7.83e-04   1.33e-04     
     8     1.21e-04   1.67e-04     
     9     3.92e-05   9.02e-06     
    10     1.49e-05   3.55e-06     
    11     4.81e-06   7.55e-07     
    12     2.39e-06   2.46e-07     
    13     1.01e-06   6.54e-07     
    14     2.52e-07   1.95e-07     
 ------------------------------------------------------------------------------
                                   Orbital response converged.

 Computing density matrices... Done.
 CCSD calculation:   CPU 4018.05 s  wall 689.79 s

 Transferring MO TPDM to AO TPDM
 Transferring g2_o1o1o1o1
 Transferring g2_o1o1o1v1
 Transferring g2_o1o1v1v1
 Transferring g2_o1v1o1v1
 Transferring g2_o1v1v1v1
 Transferring g2_v1v1v1v1
 Adding separable TPDM
 Computing TPDM gradient
 --------------------------------------------------------
 2e gradient
  Atom          X               Y               Z
 --------------------------------------------------------
    1        -50.231590       12.225809        0.003021  
    2          3.788030      -31.109399        0.009787  
    3         -2.513585       18.603587       -0.023221  
    4         48.957145        0.280003        0.010412  
 --------------------------------------------------------
 --------------------------------------------------------
 Final gradient
  Atom          X               Y               Z
 --------------------------------------------------------
    1        -50.231590       12.225809        0.003021  
    2          3.788030      -31.109399        0.009787  
    3         -2.513585       18.603587       -0.023221  
    4         48.957145        0.280003        0.010412  
 --------------------------------------------------------
 Analytic gradient from two-electron contribution:   CPU 450.64 s  wall 85.41 s

 Total ccman2 time:   CPU 4560.02 s  wall 791.53 s


 --------------------------------------------------------------

                    Orbital Energies (a.u.)
 --------------------------------------------------------------

 Alpha MOs
 -- Occupied --
********-490.0445 -80.0672 -65.1994 -65.1787 -58.5600 -58.5575 -58.5575
-58.5385 -58.5372 -58.5371 -15.6534  -9.8784  -9.8585  -7.6052  -7.4938
 -7.4824  -7.4824  -7.4716  -7.4644  -7.4638  -5.4973  -5.4963  -5.4961
 -3.2342  -3.2289  -3.2289  -3.2151  -3.2151  -3.2106  -3.2076  -3.2069
 -3.1989  -3.1989  -1.2209  -1.0513  -0.9843  -0.7403  -0.5801  -0.5699
 -0.5312  -0.4566  -0.4472  -0.4315  -0.4098  -0.3907
 -- Virtual --
 -0.0039   0.0371   0.0567   0.0681   0.0754   0.0847   0.0958   0.1163
  0.1200   0.1203   0.1235   0.1348   0.1559   0.1693   0.1999   0.2151
  0.2364   0.2468   0.2999   0.3374   0.3644   0.3877   0.4710   0.5124
  0.5473   0.5540   0.5789   0.5799   0.5882   0.6637   0.6827   0.7252
  0.7437   0.7522   0.7602   0.7670   0.7779   0.8086   0.8371   0.8380
  0.8776   0.8955   0.9900   1.0186   1.0643   1.0958   1.1250   1.1584
  1.2724   1.3321   1.4440   1.7736   1.8532   1.9287   2.1970   2.2582
  2.2808   2.2930   2.3188   2.3705   2.3869   2.4218   2.4906   2.7731
  2.9392   4.2353   4.2678   4.4437   4.5193   4.5306   4.5321   4.5431
  4.5489   4.5683   4.5865   4.6253   4.7611   4.8941   7.1926   7.2303
  7.4859   8.1864   8.2023   8.2052   8.2242   8.2799   8.2882  14.7072
 14.8085  14.8824  36.6733  49.4674  49.4916 166.1070 293.8628 293.8799
293.8896 293.9058 293.9815 293.99041028.40881028.4397
 --------------------------------------------------------------

          Ground-State Mulliken Net Atomic Charges

     Atom                 Charge (a.u.)
  ----------------------------------------
      1 Br                   -0.157283
      2 P                     0.355535
      3 N                    -0.218654
      4 Br                    0.020402
  ----------------------------------------
  Sum of atomic charges =    -0.000000

 -----------------------------------------------------------------
                    Cartesian Multipole Moments
 -----------------------------------------------------------------
    Charge (ESU x 10^10)
                 0.0000
    Dipole Moment (Debye)
         X      -0.4236      Y       1.8985      Z      -0.0012
       Tot       1.9452
    Quadrupole Moments (Debye-Ang)
        XX     -54.5886     XY      -0.5616     YY     -56.7419
        XZ       0.0017     YZ       0.0028     ZZ     -54.9513
    Octopole Moments (Debye-Ang^2)
       XXX     -16.6095    XXY      -4.2021    XYY       0.9522
       YYY      -6.9913    XXZ      -0.0126    XYZ       0.0002
       YYZ      -0.0058    XZZ      -0.3234    YZZ      -1.6799
       ZZZ      -0.0172
    Hexadecapole Moments (Debye-Ang^3)
      XXXX   -1269.9049   XXXY     -23.9254   XXYY    -250.4331
      XYYY      -5.1983   YYYY    -136.8209   XXXZ       0.0318
      XXYZ       0.0032   XYYZ       0.0038   YYYZ       0.0152
      XXZZ    -244.0113   XYZZ      -1.4159   YYZZ     -33.2617
      XZZZ       0.0101   YZZZ       0.0117   ZZZZ     -68.6477
 -----------------------------------------------------------------
 DrvMan completing analytic gradient of the correlated energy
 Correlated dipole moment
            1
    1  -0.1666479
    2   0.7469471
    3  -0.0004887
 Energy read as -5540.741665193
 Full Analytical Gradient: (in a.u., or Hartree/Bohr)
             1             2             3             4
    1   -0.00002821    0.00007451   -0.00004737    0.00000106
    2    0.00002306    0.00000465   -0.00001936   -0.00000835
    3   -0.00001161    0.00000787    0.00001821   -0.00001448
 Gradient time:  CPU 0.72 s  wall 0.75 s
 ----------------------------------------------------------------
             Standard Nuclear Orientation (Angstroms)
    I     Atom           X                Y                Z
 ----------------------------------------------------------------
    1      Br      2.3762153124    -0.1566252348    -0.0000000000
    2      P       0.3527477202     0.7917184413     0.0000000000
    3      N      -0.5605402171    -0.5088180010     0.0000000000
    4      Br     -2.4142848634    -0.0809190685    -0.0000000000
 ----------------------------------------------------------------
 Nuclear Repulsion Energy =   502.3199051238 hartrees
 There are       46 alpha and       46 beta electrons

                       Distance Matrix (Angstroms)
             Br(  1)   P (  2)   N (  3)
   P (  2)  2.234676
   N (  3)  2.957799  1.589179
   Br(  4)  4.791098  2.901373  1.902490

 Requested basis set is 6-311++G(d,p)
 There are 57 shells and 148 basis functions
 A cutoff of  1.0D-14 yielded   1358 shell pairs
 There are      9769 function pairs (     10870 Cartesian)
 Smallest overlap matrix eigenvalue = 1.43E-03
 Guess MOs from SCF MO coefficient file

 -----------------------------------------------------------------------
  General SCF calculation program by
  Eric Jon Sundstrom, Paul Horn, Yuezhi Mao, Dmitri Zuev, Alec White,
  David Stuck, Shaama M.S., Shane Yost, Joonho Lee, David Small,
  Daniel Levine, Susi Lehtola, Hugh Burton, Evgeny Epifanovsky
 -----------------------------------------------------------------------
 Hartree-Fock
 using 6 threads for integral computing
 -------------------------------------------------------
 OpenMP Integral computing Module                
 Release: version 2.0, May 2017, Q-Chem Inc. Pleasanton 
 -------------------------------------------------------
 A restricted SCF calculation will be
 performed using DIIS
 SCF converges when DIIS error is below 1.0e-08
 ---------------------------------------
  Cycle       Energy         DIIS error
 ---------------------------------------
    1   -5539.8921306405      1.17e-05  
    2   -5539.8921311918      3.96e-06  
    3   -5539.8921312639      2.95e-06  
    4   -5539.8921312961      8.26e-07  
    5   -5539.8921313045      3.71e-07  
    6   -5539.8921313072      1.69e-07  
    7   -5539.8921313077      6.50e-08  
    8   -5539.8921313078      2.57e-08  
    9   -5539.8921313078      1.18e-08  
   10   -5539.8921313078      4.65e-09  Convergence criterion met
 ---------------------------------------
 SCF time:   CPU 13.84s  wall 2.00s 
 SCF   energy in the final basis set =    -5539.8921313078
 Total energy in the final basis set =    -5539.8921313078


 ------------------------------------------------------------------------------

   CCMAN2: suite of methods based on coupled cluster
           and equation of motion theories.

   Components:
   * libvmm-1.3-trunk
     by Evgeny Epifanovsky, Ilya Kaliman.
   * libtensor-2.5-trunk
     by Evgeny Epifanovsky, Michael Wormit, Dmitry Zuev, Sam Manzer, 
        Ilya Kaliman.
   * libcc-2.5-trunk
     by Evgeny Epifanovsky, Arik Landau, Tomasz Kus, Kirill Khistyaev, 
        Dmitry Zuev, Prashant Manohar, Xintian Feng, Anna Krylov, 
        Matthew Goldey, Alec White, Thomas Jagau, Kaushik Nanda, 
        Anastasia Gunina, Alexander Kunitsa, Joonho Lee.

   CCMAN original authors:
   Anna I. Krylov, C. David Sherrill, Steven R. Gwaltney,
   Edward F. C. Byrd (2000)
   Sergey V. Levchenko, Lyudmila V. Slipchenko, Tao Wang,
   Ana-Maria C. Cristian (2003)
   Piotr A. Pieniazek, C. Melania Oana, Evgeny Epifanovsky (2007)
   Prashant Manohar (2009)

 ------------------------------------------------------------------------------


 Allocating and initializing 30808MB of RAM...
 Calculation will run on 6 cores.


 Alpha MOs, Restricted
 -- Occupied --                  
-490.07 -490.04  -80.07  -65.20  -65.18  -58.56  -58.56  -58.56
  1 A     2 A     3 A     4 A     5 A     6 A     7 A     8 A                  
-58.538 -58.537 -58.537 -15.653  -9.878  -9.858  -7.605  -7.494
  9 A    10 A    11 A    12 A    13 A    14 A    15 A    16 A                  
 -7.482  -7.482  -7.472  -7.464  -7.464  -5.497  -5.496  -5.496
 17 A    18 A    19 A    20 A    21 A    22 A    23 A    24 A                  
 -3.234  -3.229  -3.229  -3.215  -3.215  -3.211  -3.208  -3.207
 25 A    26 A    27 A    28 A    29 A    30 A    31 A    32 A                  
 -3.199  -3.199  -1.221  -1.051  -0.984  -0.740  -0.580  -0.570
 33 A    34 A    35 A    36 A    37 A    38 A    39 A    40 A                  
 -0.531  -0.457  -0.447  -0.432  -0.410  -0.391
 41 A    42 A    43 A    44 A    45 A    46 A                                  
 -- Virtual --                   
 -0.004   0.037   0.057   0.068   0.075   0.085   0.096   0.116
 47 A    48 A    49 A    50 A    51 A    52 A    53 A    54 A                  
  0.120   0.120   0.124   0.135   0.156   0.169   0.200   0.215
 55 A    56 A    57 A    58 A    59 A    60 A    61 A    62 A                  
  0.236   0.247   0.300   0.337   0.364   0.388   0.471   0.512
 63 A    64 A    65 A    66 A    67 A    68 A    69 A    70 A                  
  0.547   0.554   0.579   0.580   0.588   0.664   0.683   0.725
 71 A    72 A    73 A    74 A    75 A    76 A    77 A    78 A                  
  0.744   0.752   0.760   0.767   0.778   0.809   0.837   0.838
 79 A    80 A    81 A    82 A    83 A    84 A    85 A    86 A                  
  0.878   0.896   0.990   1.019   1.064   1.096   1.125   1.158
 87 A    88 A    89 A    90 A    91 A    92 A    93 A    94 A                  
  1.272   1.332   1.444   1.774   1.853   1.929   2.197   2.258
 95 A    96 A    97 A    98 A    99 A   100 A   101 A   102 A                  
  2.281   2.293   2.319   2.371   2.387   2.422   2.491   2.773
103 A   104 A   105 A   106 A   107 A   108 A   109 A   110 A                  
  2.939   4.235   4.268   4.444   4.519   4.531   4.532   4.543
111 A   112 A   113 A   114 A   115 A   116 A   117 A   118 A                  
  4.549   4.568   4.587   4.625   4.761   4.894   7.193   7.231
119 A   120 A   121 A   122 A   123 A   124 A   125 A   126 A                  
  7.486   8.186   8.202   8.205   8.224   8.280   8.288  14.707
127 A   128 A   129 A   130 A   131 A   132 A   133 A   134 A                  
 14.809  14.882  36.673  49.468  49.492 166.107 293.863 293.880
135 A   136 A   137 A   138 A   139 A   140 A   141 A   142 A                  
293.890 293.906 293.982 293.9901028.4091028.440
143 A   144 A   145 A   146 A   147 A   148 A                                  

 Beta MOs, Restricted
 -- Occupied --                  
-490.07 -490.04  -80.07  -65.20  -65.18  -58.56  -58.56  -58.56
  1 A     2 A     3 A     4 A     5 A     6 A     7 A     8 A                  
-58.538 -58.537 -58.537 -15.653  -9.878  -9.858  -7.605  -7.494
  9 A    10 A    11 A    12 A    13 A    14 A    15 A    16 A                  
 -7.482  -7.482  -7.472  -7.464  -7.464  -5.497  -5.496  -5.496
 17 A    18 A    19 A    20 A    21 A    22 A    23 A    24 A                  
 -3.234  -3.229  -3.229  -3.215  -3.215  -3.211  -3.208  -3.207
 25 A    26 A    27 A    28 A    29 A    30 A    31 A    32 A                  
 -3.199  -3.199  -1.221  -1.051  -0.984  -0.740  -0.580  -0.570
 33 A    34 A    35 A    36 A    37 A    38 A    39 A    40 A                  
 -0.531  -0.457  -0.447  -0.432  -0.410  -0.391
 41 A    42 A    43 A    44 A    45 A    46 A                                  
 -- Virtual --                   
 -0.004   0.037   0.057   0.068   0.075   0.085   0.096   0.116
 47 A    48 A    49 A    50 A    51 A    52 A    53 A    54 A                  
  0.120   0.120   0.124   0.135   0.156   0.169   0.200   0.215
 55 A    56 A    57 A    58 A    59 A    60 A    61 A    62 A                  
  0.236   0.247   0.300   0.337   0.364   0.388   0.471   0.512
 63 A    64 A    65 A    66 A    67 A    68 A    69 A    70 A                  
  0.547   0.554   0.579   0.580   0.588   0.664   0.683   0.725
 71 A    72 A    73 A    74 A    75 A    76 A    77 A    78 A                  
  0.744   0.752   0.760   0.767   0.778   0.809   0.837   0.838
 79 A    80 A    81 A    82 A    83 A    84 A    85 A    86 A                  
  0.878   0.896   0.990   1.019   1.064   1.096   1.125   1.158
 87 A    88 A    89 A    90 A    91 A    92 A    93 A    94 A                  
  1.272   1.332   1.444   1.774   1.853   1.929   2.197   2.258
 95 A    96 A    97 A    98 A    99 A   100 A   101 A   102 A                  
  2.281   2.293   2.319   2.371   2.387   2.422   2.491   2.773
103 A   104 A   105 A   106 A   107 A   108 A   109 A   110 A                  
  2.939   4.235   4.268   4.444   4.519   4.531   4.532   4.543
111 A   112 A   113 A   114 A   115 A   116 A   117 A   118 A                  
  4.549   4.568   4.587   4.625   4.761   4.894   7.193   7.231
119 A   120 A   121 A   122 A   123 A   124 A   125 A   126 A                  
  7.486   8.186   8.202   8.205   8.224   8.280   8.288  14.707
127 A   128 A   129 A   130 A   131 A   132 A   133 A   134 A                  
 14.809  14.882  36.673  49.468  49.492 166.107 293.863 293.880
135 A   136 A   137 A   138 A   139 A   140 A   141 A   142 A                  
293.890 293.906 293.982 293.9901028.4091028.440
143 A   144 A   145 A   146 A   147 A   148 A                                  

 Occupation and symmetry of molecular orbitals

 Point group: C1 (1 irreducible representation).

                           A     All 
 -------------------------------------
 All molecular orbitals:
  - Alpha                  148   148 
  - Beta                   148   148 
 -------------------------------------
 Alpha orbitals:
  - Frozen occupied        24    24  
  - Active occupied        22    22  
  - Active virtual         102   102 
  - Frozen virtual         0     0   
 -------------------------------------
 Beta orbitals:
  - Frozen occupied        24    24  
  - Active occupied        22    22  
  - Active virtual         102   102 
  - Frozen virtual         0     0   
 -------------------------------------

 Import integrals:   CPU 0.00 s  wall 0.00 s

 Import integrals:   CPU 83.61 s  wall 14.53 s

 MP2 amplitudes:   CPU 0.21 s  wall 0.13 s

Running a double precision version
           CCSD T amplitudes will be solved using DIIS.

           Start     Size      MaxIter   EConv     TConv     
           3         7         100       1.00e-07  1.00e-05  
 ------------------------------------------------------------------------------
           Energy (a.u.)   Ediff      Tdiff       Comment
 ------------------------------------------------------------------------------
         -5540.74437835                           
     1   -5540.71202744   3.24e-02   8.29e-01     
     2   -5540.74032254   2.83e-02   1.17e-01     
     3   -5540.73815314   2.17e-03   5.12e-02     
     4   -5540.74078641   2.63e-03   1.56e-02     Switched to DIIS steps.
     5   -5540.74164114   8.55e-04   1.24e-02     
     6   -5540.74165659   1.55e-05   2.58e-03     
     7   -5540.74165684   2.42e-07   1.31e-03     
     8   -5540.74166484   8.00e-06   3.08e-04     
     9   -5540.74166575   9.16e-07   2.14e-04     
    10   -5540.74166477   9.83e-07   6.84e-05     
    11   -5540.74166514   3.71e-07   2.89e-05     
    12   -5540.74166492   2.17e-07   1.35e-05     
    13   -5540.74166490   1.75e-08   3.96e-06     
 ------------------------------------------------------------------------------
         -5540.74166490                           CCSD T converged.

End of double precision
 SCF energy                 = -5539.89213131
 MP2 energy                 = -5540.74437835
 CCSD correlation energy     =    -0.84953360
 CCSD total energy           = -5540.74166490

 CCSD  T1^2 = 0.0136  T2^2 = 0.2942  Leading amplitudes:

 Amplitude    Orbitals with energies
 -0.0268       42 (A) A                  ->    47 (A) A                   
              -0.4566                         -0.0039                     
 -0.0268       42 (A) B                  ->    47 (A) B                   
              -0.4566                         -0.0039                     
 -0.0253       46 (A) A                  ->    47 (A) A                   
              -0.3906                         -0.0039                     
 -0.0253       46 (A) B                  ->    47 (A) B                   
              -0.3906                         -0.0039                     

 Amplitude    Orbitals with energies
 -0.0669       46 (A) A      46 (A) B    ->    47 (A) A      47 (A) B     
              -0.3906       -0.3906           -0.0039       -0.0039       
  0.0669       46 (A) A      46 (A) B    ->    47 (A) B      47 (A) A     
              -0.3906       -0.3906           -0.0039       -0.0039       
  0.0669       46 (A) B      46 (A) A    ->    47 (A) A      47 (A) B     
              -0.3906       -0.3906           -0.0039       -0.0039       
 -0.0669       46 (A) B      46 (A) A    ->    47 (A) B      47 (A) A     
              -0.3906       -0.3906           -0.0039       -0.0039       

 Computing CCSD intemediates for later calculations in double precision
 Finished.

Running a double precision version
           CCSD Lambda amplitudes will be solved using DIIS.
           Start     Size      MaxIter   EConv     LConv     
           3         7         100       1.00e-07  1.00e-05  
 ------------------------------------------------------------------------------
            Enorm      Ldiff       Comment
 ------------------------------------------------------------------------------
     1     5.69e-02   4.17e-02     
     2     1.48e-02   5.45e-03     
     3     6.27e-03   1.91e-03     
     4     3.61e-03   1.17e-03     Switched to DIIS steps.
     5     1.13e-03   6.56e-04     
     6     5.39e-04   1.77e-04     
     7     1.74e-04   4.42e-05     
     8     8.07e-05   1.80e-07     
     9     2.77e-05   3.02e-06     
    10     1.14e-05   1.05e-06     
    11     4.43e-06   1.72e-07     
    12     1.77e-06   3.44e-08     
    13     8.42e-07   7.94e-08     
    14     3.80e-07   7.91e-09     
    15     2.12e-07   2.43e-08     
    16     9.95e-08   8.29e-09     
 ------------------------------------------------------------------------------
                                   CCSD Lambda converged.

 Computing density matrices in double precision...
           Orbital response amplitudes will be solved using DIIS.
           Start     Size      MaxIter   EConv     LConv     
           3         7         100       1.00e-06  1.00e-06  
 ------------------------------------------------------------------------------
            Enorm      Ldiff       Comment
 ------------------------------------------------------------------------------
     1     1.35e-01   1.79e-03     
     2     1.38e-01   5.68e-03     
     3     1.66e-01   2.87e-02     
     4     3.24e-02   6.52e-02     Switched to DIIS steps.
     5     8.34e-03   1.23e-02     
     6     1.41e-03   7.04e-04     
     7     7.83e-04   1.33e-04     
     8     1.21e-04   1.67e-04     
     9     3.92e-05   9.02e-06     
    10     1.48e-05   3.55e-06     
    11     4.80e-06   7.50e-07     
    12     2.38e-06   2.47e-07     
    13     1.01e-06   6.52e-07     
    14     2.51e-07   1.94e-07     
 ------------------------------------------------------------------------------
                                   Orbital response converged.

 Computing density matrices... Done.
 CCSD calculation:   CPU 3947.13 s  wall 677.68 s

 Transferring MO TPDM to AO TPDM
 Transferring g2_o1o1o1o1
 Transferring g2_o1o1o1v1
 Transferring g2_o1o1v1v1
 Transferring g2_o1v1o1v1
 Transferring g2_o1v1v1v1
 Transferring g2_v1v1v1v1
 Adding separable TPDM
 Computing TPDM gradient
 --------------------------------------------------------
 2e gradient
  Atom          X               Y               Z
 --------------------------------------------------------
    1        -50.237794       12.226265        0.000001  
    2          3.780893      -31.114148       -0.000001  
    3         -2.522600       18.609794        0.000001  
    4         48.979501        0.278089       -0.000001  
 --------------------------------------------------------
 --------------------------------------------------------
 Final gradient
  Atom          X               Y               Z
 --------------------------------------------------------
    1        -50.237794       12.226265        0.000001  
    2          3.780893      -31.114148       -0.000001  
    3         -2.522600       18.609794        0.000001  
    4         48.979501        0.278089       -0.000001  
 --------------------------------------------------------
 Analytic gradient from two-electron contribution:   CPU 449.59 s  wall 84.63 s

 Total ccman2 time:   CPU 4488.22 s  wall 778.74 s


 --------------------------------------------------------------

                    Orbital Energies (a.u.)
 --------------------------------------------------------------

 Alpha MOs
 -- Occupied --
********-490.0445 -80.0672 -65.1994 -65.1786 -58.5600 -58.5575 -58.5575
-58.5385 -58.5372 -58.5370 -15.6534  -9.8785  -9.8584  -7.6052  -7.4938
 -7.4824  -7.4824  -7.4716  -7.4644  -7.4638  -5.4973  -5.4963  -5.4960
 -3.2343  -3.2290  -3.2289  -3.2152  -3.2152  -3.2105  -3.2076  -3.2068
 -3.1989  -3.1989  -1.2211  -1.0513  -0.9843  -0.7404  -0.5802  -0.5700
 -0.5313  -0.4566  -0.4472  -0.4315  -0.4098  -0.3906
 -- Virtual --
 -0.0039   0.0372   0.0568   0.0681   0.0754   0.0847   0.0958   0.1163
  0.1200   0.1203   0.1235   0.1348   0.1560   0.1693   0.1999   0.2151
  0.2364   0.2469   0.2999   0.3374   0.3644   0.3877   0.4709   0.5124
  0.5473   0.5540   0.5788   0.5799   0.5882   0.6637   0.6827   0.7253
  0.7437   0.7521   0.7602   0.7670   0.7779   0.8087   0.8372   0.8381
  0.8776   0.8956   0.9900   1.0187   1.0644   1.0959   1.1255   1.1583
  1.2725   1.3322   1.4438   1.7736   1.8532   1.9287   2.1969   2.2584
  2.2812   2.2931   2.3189   2.3707   2.3870   2.4219   2.4908   2.7732
  2.9391   4.2353   4.2679   4.4437   4.5193   4.5307   4.5321   4.5431
  4.5489   4.5685   4.5866   4.6254   4.7611   4.8942   7.1928   7.2306
  7.4860   8.1864   8.2023   8.2052   8.2242   8.2798   8.2882  14.7072
 14.8085  14.8824  36.6734  49.4675  49.4917 166.1071 293.8628 293.8799
293.8896 293.9058 293.9816 293.99041028.40901028.4399
 --------------------------------------------------------------

          Ground-State Mulliken Net Atomic Charges

     Atom                 Charge (a.u.)
  ----------------------------------------
      1 Br                   -0.157386
      2 P                     0.355573
      3 N                    -0.218703
      4 Br                    0.020516
  ----------------------------------------
  Sum of atomic charges =    -0.000000

 -----------------------------------------------------------------
                    Cartesian Multipole Moments
 -----------------------------------------------------------------
    Charge (ESU x 10^10)
                 0.0000
    Dipole Moment (Debye)
         X      -0.4255      Y       1.8982      Z       0.0000
       Tot       1.9453
    Quadrupole Moments (Debye-Ang)
        XX     -54.5908     XY      -0.5609     YY     -56.7411
        XZ      -0.0000     YZ       0.0000     ZZ     -54.9500
    Octopole Moments (Debye-Ang^2)
       XXX     -16.6654    XXY      -4.2023    XYY       0.9310
       YYY      -6.9934    XXZ      -0.0000    XYZ       0.0000
       YYZ       0.0000    XZZ      -0.3459    YZZ      -1.6807
       ZZZ       0.0000
    Hexadecapole Moments (Debye-Ang^3)
      XXXX   -1269.4745   XXXY     -23.9257   XXYY    -250.3397
      XYYY      -5.1899   YYYY    -136.8192   XXXZ      -0.0000
      XXYZ       0.0000   XYYZ       0.0000   YYYZ       0.0000
      XXZZ    -243.9179   XYZZ      -1.4138   YYZZ     -33.2611
      XZZZ      -0.0000   YZZZ       0.0000   ZZZZ     -68.6447
 -----------------------------------------------------------------
 DrvMan completing analytic gradient of the correlated energy
 Correlated dipole moment
            1
    1  -0.1674065
    2   0.7468042
    3   0.0000001
 Energy read as -5540.741664905
 Full Analytical Gradient: (in a.u., or Hartree/Bohr)
             1             2             3             4
    1   -0.00003430    0.00001759   -0.00030454    0.00032124
    2    0.00001354    0.00003398   -0.00000569   -0.00004183
    3   -0.00000001    0.00000004   -0.00000004    0.00000001
 Gradient time:  CPU 0.78 s  wall 0.80 s
 ----------------------------------------------------------------
             Standard Nuclear Orientation (Angstroms)
    I     Atom           X                Y                Z
 ----------------------------------------------------------------
    1      Br      2.3762153124    -0.1566252348    -0.0000000000
    2      P       0.3527477202     0.7917184413     0.0000000000
    3      N      -0.5605402171    -0.5088180010     0.0000000000
    4      Br     -2.4162848634    -0.0809190685    -0.0000000000
 ----------------------------------------------------------------
 Nuclear Repulsion Energy =   502.1308105230 hartrees
 There are       46 alpha and       46 beta electrons

                       Distance Matrix (Angstroms)
             Br(  1)   P (  2)   N (  3)
   P (  2)  2.234676
   N (  3)  2.957799  1.589179
   Br(  4)  4.793098  2.903281  1.904438

 Requested basis set is 6-311++G(d,p)
 There are 57 shells and 148 basis functions
 A cutoff of  1.0D-14 yielded   1358 shell pairs
 There are      9769 function pairs (     10870 Cartesian)
 Smallest overlap matrix eigenvalue = 1.43E-03
 Guess MOs from SCF MO coefficient file

 -----------------------------------------------------------------------
  General SCF calculation program by
  Eric Jon Sundstrom, Paul Horn, Yuezhi Mao, Dmitri Zuev, Alec White,
  David Stuck, Shaama M.S., Shane Yost, Joonho Lee, David Small,
  Daniel Levine, Susi Lehtola, Hugh Burton, Evgeny Epifanovsky
 -----------------------------------------------------------------------
 Hartree-Fock
 using 6 threads for integral computing
 -------------------------------------------------------
 OpenMP Integral computing Module                
 Release: version 2.0, May 2017, Q-Chem Inc. Pleasanton 
 -------------------------------------------------------
 A restricted SCF calculation will be
 performed using DIIS
 SCF converges when DIIS error is below 1.0e-08
 ---------------------------------------
  Cycle       Energy         DIIS error
 ---------------------------------------
    1   -5539.8920867342      1.69e-05  
    2   -5539.8920876326      6.27e-06  
    3   -5539.8920877324      4.43e-06  
    4   -5539.8920877940      9.15e-07  
    5   -5539.8920878022      3.96e-07  
    6   -5539.8920878047      1.71e-07  
    7   -5539.8920878053      5.52e-08  
    8   -5539.8920878053      2.33e-08  
    9   -5539.8920878054      9.25e-09  Convergence criterion met
 ---------------------------------------
 SCF time:   CPU 12.44s  wall 2.00s 
 SCF   energy in the final basis set =    -5539.8920878054
 Total energy in the final basis set =    -5539.8920878054


 ------------------------------------------------------------------------------

   CCMAN2: suite of methods based on coupled cluster
           and equation of motion theories.

   Components:
   * libvmm-1.3-trunk
     by Evgeny Epifanovsky, Ilya Kaliman.
   * libtensor-2.5-trunk
     by Evgeny Epifanovsky, Michael Wormit, Dmitry Zuev, Sam Manzer, 
        Ilya Kaliman.
   * libcc-2.5-trunk
     by Evgeny Epifanovsky, Arik Landau, Tomasz Kus, Kirill Khistyaev, 
        Dmitry Zuev, Prashant Manohar, Xintian Feng, Anna Krylov, 
        Matthew Goldey, Alec White, Thomas Jagau, Kaushik Nanda, 
        Anastasia Gunina, Alexander Kunitsa, Joonho Lee.

   CCMAN original authors:
   Anna I. Krylov, C. David Sherrill, Steven R. Gwaltney,
   Edward F. C. Byrd (2000)
   Sergey V. Levchenko, Lyudmila V. Slipchenko, Tao Wang,
   Ana-Maria C. Cristian (2003)
   Piotr A. Pieniazek, C. Melania Oana, Evgeny Epifanovsky (2007)
   Prashant Manohar (2009)

 ------------------------------------------------------------------------------


 Allocating and initializing 30808MB of RAM...
 Calculation will run on 6 cores.


 Alpha MOs, Restricted
 -- Occupied --                  
-490.07 -490.04  -80.07  -65.20  -65.18  -58.56  -58.56  -58.56
  1 A     2 A     3 A     4 A     5 A     6 A     7 A     8 A                  
-58.539 -58.537 -58.537 -15.653  -9.878  -9.858  -7.605  -7.494
  9 A    10 A    11 A    12 A    13 A    14 A    15 A    16 A                  
 -7.482  -7.482  -7.472  -7.464  -7.464  -5.497  -5.496  -5.496
 17 A    18 A    19 A    20 A    21 A    22 A    23 A    24 A                  
 -3.234  -3.229  -3.229  -3.215  -3.215  -3.211  -3.208  -3.207
 25 A    26 A    27 A    28 A    29 A    30 A    31 A    32 A                  
 -3.199  -3.199  -1.221  -1.051  -0.984  -0.740  -0.580  -0.570
 33 A    34 A    35 A    36 A    37 A    38 A    39 A    40 A                  
 -0.531  -0.457  -0.447  -0.432  -0.410  -0.391
 41 A    42 A    43 A    44 A    45 A    46 A                                  
 -- Virtual --                   
 -0.004   0.037   0.057   0.068   0.075   0.085   0.096   0.116
 47 A    48 A    49 A    50 A    51 A    52 A    53 A    54 A                  
  0.120   0.120   0.124   0.135   0.156   0.169   0.200   0.215
 55 A    56 A    57 A    58 A    59 A    60 A    61 A    62 A                  
  0.236   0.247   0.300   0.337   0.364   0.388   0.471   0.512
 63 A    64 A    65 A    66 A    67 A    68 A    69 A    70 A                  
  0.547   0.554   0.579   0.580   0.588   0.664   0.683   0.725
 71 A    72 A    73 A    74 A    75 A    76 A    77 A    78 A                  
  0.744   0.752   0.760   0.767   0.778   0.809   0.837   0.838
 79 A    80 A    81 A    82 A    83 A    84 A    85 A    86 A                  
  0.878   0.895   0.990   1.019   1.064   1.096   1.125   1.158
 87 A    88 A    89 A    90 A    91 A    92 A    93 A    94 A                  
  1.272   1.332   1.444   1.774   1.853   1.929   2.197   2.258
 95 A    96 A    97 A    98 A    99 A   100 A   101 A   102 A                  
  2.280   2.293   2.319   2.370   2.387   2.422   2.490   2.773
103 A   104 A   105 A   106 A   107 A   108 A   109 A   110 A                  
  2.939   4.235   4.268   4.444   4.519   4.531   4.532   4.543
111 A   112 A   113 A   114 A   115 A   116 A   117 A   118 A                  
  4.549   4.568   4.586   4.625   4.761   4.894   7.192   7.230
119 A   120 A   121 A   122 A   123 A   124 A   125 A   126 A                  
  7.486   8.186   8.202   8.205   8.224   8.280   8.288  14.707
127 A   128 A   129 A   130 A   131 A   132 A   133 A   134 A                  
 14.808  14.882  36.673  49.467  49.491 166.107 293.863 293.880
135 A   136 A   137 A   138 A   139 A   140 A   141 A   142 A                  
293.890 293.906 293.982 293.9901028.4091028.439
143 A   144 A   145 A   146 A   147 A   148 A                                  

 Beta MOs, Restricted
 -- Occupied --                  
-490.07 -490.04  -80.07  -65.20  -65.18  -58.56  -58.56  -58.56
  1 A     2 A     3 A     4 A     5 A     6 A     7 A     8 A                  
-58.539 -58.537 -58.537 -15.653  -9.878  -9.858  -7.605  -7.494
  9 A    10 A    11 A    12 A    13 A    14 A    15 A    16 A                  
 -7.482  -7.482  -7.472  -7.464  -7.464  -5.497  -5.496  -5.496
 17 A    18 A    19 A    20 A    21 A    22 A    23 A    24 A                  
 -3.234  -3.229  -3.229  -3.215  -3.215  -3.211  -3.208  -3.207
 25 A    26 A    27 A    28 A    29 A    30 A    31 A    32 A                  
 -3.199  -3.199  -1.221  -1.051  -0.984  -0.740  -0.580  -0.570
 33 A    34 A    35 A    36 A    37 A    38 A    39 A    40 A                  
 -0.531  -0.457  -0.447  -0.432  -0.410  -0.391
 41 A    42 A    43 A    44 A    45 A    46 A                                  
 -- Virtual --                   
 -0.004   0.037   0.057   0.068   0.075   0.085   0.096   0.116
 47 A    48 A    49 A    50 A    51 A    52 A    53 A    54 A                  
  0.120   0.120   0.124   0.135   0.156   0.169   0.200   0.215
 55 A    56 A    57 A    58 A    59 A    60 A    61 A    62 A                  
  0.236   0.247   0.300   0.337   0.364   0.388   0.471   0.512
 63 A    64 A    65 A    66 A    67 A    68 A    69 A    70 A                  
  0.547   0.554   0.579   0.580   0.588   0.664   0.683   0.725
 71 A    72 A    73 A    74 A    75 A    76 A    77 A    78 A                  
  0.744   0.752   0.760   0.767   0.778   0.809   0.837   0.838
 79 A    80 A    81 A    82 A    83 A    84 A    85 A    86 A                  
  0.878   0.895   0.990   1.019   1.064   1.096   1.125   1.158
 87 A    88 A    89 A    90 A    91 A    92 A    93 A    94 A                  
  1.272   1.332   1.444   1.774   1.853   1.929   2.197   2.258
 95 A    96 A    97 A    98 A    99 A   100 A   101 A   102 A                  
  2.280   2.293   2.319   2.370   2.387   2.422   2.490   2.773
103 A   104 A   105 A   106 A   107 A   108 A   109 A   110 A                  
  2.939   4.235   4.268   4.444   4.519   4.531   4.532   4.543
111 A   112 A   113 A   114 A   115 A   116 A   117 A   118 A                  
  4.549   4.568   4.586   4.625   4.761   4.894   7.192   7.230
119 A   120 A   121 A   122 A   123 A   124 A   125 A   126 A                  
  7.486   8.186   8.202   8.205   8.224   8.280   8.288  14.707
127 A   128 A   129 A   130 A   131 A   132 A   133 A   134 A                  
 14.808  14.882  36.673  49.467  49.491 166.107 293.863 293.880
135 A   136 A   137 A   138 A   139 A   140 A   141 A   142 A                  
293.890 293.906 293.982 293.9901028.4091028.439
143 A   144 A   145 A   146 A   147 A   148 A                                  

 Occupation and symmetry of molecular orbitals

 Point group: C1 (1 irreducible representation).

                           A     All 
 -------------------------------------
 All molecular orbitals:
  - Alpha                  148   148 
  - Beta                   148   148 
 -------------------------------------
 Alpha orbitals:
  - Frozen occupied        24    24  
  - Active occupied        22    22  
  - Active virtual         102   102 
  - Frozen virtual         0     0   
 -------------------------------------
 Beta orbitals:
  - Frozen occupied        24    24  
  - Active occupied        22    22  
  - Active virtual         102   102 
  - Frozen virtual         0     0   
 -------------------------------------

 Import integrals:   CPU 0.00 s  wall 0.00 s

 Import integrals:   CPU 83.05 s  wall 14.33 s

 MP2 amplitudes:   CPU 0.21 s  wall 0.13 s

Running a double precision version
           CCSD T amplitudes will be solved using DIIS.

           Start     Size      MaxIter   EConv     TConv     
           3         7         100       1.00e-07  1.00e-05  
 ------------------------------------------------------------------------------
           Energy (a.u.)   Ediff      Tdiff       Comment
 ------------------------------------------------------------------------------
         -5540.74437565                           
     1   -5540.71200725   3.24e-02   8.29e-01     
     2   -5540.74032309   2.83e-02   1.17e-01     
     3   -5540.73814809   2.17e-03   5.12e-02     
     4   -5540.74078506   2.64e-03   1.56e-02     Switched to DIIS steps.
     5   -5540.74164095   8.56e-04   1.24e-02     
     6   -5540.74165657   1.56e-05   2.58e-03     
     7   -5540.74165682   2.46e-07   1.32e-03     
     8   -5540.74166483   8.01e-06   3.09e-04     
     9   -5540.74166577   9.40e-07   2.14e-04     
    10   -5540.74166478   9.90e-07   6.85e-05     
    11   -5540.74166515   3.74e-07   2.90e-05     
    12   -5540.74166494   2.18e-07   1.36e-05     
    13   -5540.74166492   1.76e-08   3.97e-06     
 ------------------------------------------------------------------------------
         -5540.74166492                           CCSD T converged.

End of double precision
 SCF energy                 = -5539.89208781
 MP2 energy                 = -5540.74437565
 CCSD correlation energy     =    -0.84957711
 CCSD total energy           = -5540.74166492

 CCSD  T1^2 = 0.0136  T2^2 = 0.2943  Leading amplitudes:

 Amplitude    Orbitals with energies
  0.0268       42 (A) A                  ->    47 (A) A                   
              -0.4566                         -0.0039                     
  0.0268       42 (A) B                  ->    47 (A) B                   
              -0.4566                         -0.0039                     
 -0.0253       46 (A) A                  ->    47 (A) A                   
              -0.3908                         -0.0039                     
 -0.0253       46 (A) B                  ->    47 (A) B                   
              -0.3908                         -0.0039                     

 Amplitude    Orbitals with energies
 -0.0668       46 (A) A      46 (A) B    ->    47 (A) A      47 (A) B     
              -0.3908       -0.3908           -0.0039       -0.0039       
  0.0668       46 (A) A      46 (A) B    ->    47 (A) B      47 (A) A     
              -0.3908       -0.3908           -0.0039       -0.0039       
  0.0668       46 (A) B      46 (A) A    ->    47 (A) A      47 (A) B     
              -0.3908       -0.3908           -0.0039       -0.0039       
 -0.0668       46 (A) B      46 (A) A    ->    47 (A) B      47 (A) A     
              -0.3908       -0.3908           -0.0039       -0.0039       

 Computing CCSD intemediates for later calculations in double precision
 Finished.

Running a double precision version
           CCSD Lambda amplitudes will be solved using DIIS.
           Start     Size      MaxIter   EConv     LConv     
           3         7         100       1.00e-07  1.00e-05  
 ------------------------------------------------------------------------------
            Enorm      Ldiff       Comment
 ------------------------------------------------------------------------------
     1     5.69e-02   4.18e-02     
     2     1.48e-02   5.45e-03     
     3     6.27e-03   1.91e-03     
     4     3.61e-03   1.17e-03     Switched to DIIS steps.
     5     1.13e-03   6.56e-04     
     6     5.39e-04   1.77e-04     
     7     1.74e-04   4.42e-05     
     8     8.08e-05   1.85e-07     
     9     2.78e-05   3.03e-06     
    10     1.14e-05   1.06e-06     
    11     4.45e-06   1.74e-07     
    12     1.78e-06   3.55e-08     
    13     8.48e-07   8.00e-08     
    14     3.84e-07   8.43e-09     
    15     2.14e-07   2.46e-08     
    16     1.01e-07   8.53e-09     
    17     5.16e-08   3.98e-09     
 ------------------------------------------------------------------------------
                                   CCSD Lambda converged.

 Computing density matrices in double precision...
           Orbital response amplitudes will be solved using DIIS.
           Start     Size      MaxIter   EConv     LConv     
           3         7         100       1.00e-06  1.00e-06  
 ------------------------------------------------------------------------------
            Enorm      Ldiff       Comment
 ------------------------------------------------------------------------------
     1     1.35e-01   1.78e-03     
     2     1.38e-01   5.59e-03     
     3     1.66e-01   2.89e-02     
     4     3.25e-02   6.53e-02     Switched to DIIS steps.
     5     8.33e-03   1.23e-02     
     6     1.41e-03   7.03e-04     
     7     7.82e-04   1.33e-04     
     8     1.20e-04   1.67e-04     
     9     3.92e-05   9.02e-06     
    10     1.49e-05   3.54e-06     
    11     4.82e-06   7.59e-07     
    12     2.39e-06   2.44e-07     
    13     1.02e-06   6.55e-07     
    14     2.53e-07   1.96e-07     
 ------------------------------------------------------------------------------
                                   Orbital response converged.

 Computing density matrices... Done.
 CCSD calculation:   CPU 4016.51 s  wall 689.22 s

 Transferring MO TPDM to AO TPDM
 Transferring g2_o1o1o1o1
 Transferring g2_o1o1o1v1
 Transferring g2_o1o1v1v1
 Transferring g2_o1v1o1v1
 Transferring g2_o1v1v1v1
 Transferring g2_v1v1v1v1
 Adding separable TPDM
 Computing TPDM gradient
 --------------------------------------------------------
 2e gradient
  Atom          X               Y               Z
 --------------------------------------------------------
    1        -50.225389       12.225354        0.000000  
    2          3.795156      -31.104669        0.000000  
    3         -2.504574       18.597404       -0.000000  
    4         48.934806        0.281911       -0.000000  
 --------------------------------------------------------
 --------------------------------------------------------
 Final gradient
  Atom          X               Y               Z
 --------------------------------------------------------
    1        -50.225389       12.225354        0.000000  
    2          3.795156      -31.104669        0.000000  
    3         -2.504574       18.597404       -0.000000  
    4         48.934806        0.281911       -0.000000  
 --------------------------------------------------------
 Analytic gradient from two-electron contribution:   CPU 451.25 s  wall 84.82 s

 Total ccman2 time:   CPU 4559.20 s  wall 790.36 s


 --------------------------------------------------------------

                    Orbital Energies (a.u.)
 --------------------------------------------------------------

 Alpha MOs
 -- Occupied --
********-490.0446 -80.0672 -65.1994 -65.1787 -58.5600 -58.5575 -58.5575
-58.5385 -58.5372 -58.5371 -15.6535  -9.8784  -9.8585  -7.6052  -7.4938
 -7.4824  -7.4824  -7.4716  -7.4644  -7.4638  -5.4973  -5.4963  -5.4961
 -3.2342  -3.2289  -3.2289  -3.2151  -3.2151  -3.2106  -3.2076  -3.2069
 -3.1989  -3.1989  -1.2207  -1.0513  -0.9844  -0.7403  -0.5801  -0.5697
 -0.5311  -0.4566  -0.4471  -0.4316  -0.4098  -0.3908
 -- Virtual --
 -0.0039   0.0370   0.0567   0.0680   0.0754   0.0847   0.0958   0.1163
  0.1200   0.1203   0.1235   0.1348   0.1559   0.1693   0.1999   0.2151
  0.2364   0.2468   0.2999   0.3375   0.3644   0.3877   0.4710   0.5124
  0.5473   0.5539   0.5789   0.5799   0.5882   0.6637   0.6828   0.7252
  0.7437   0.7523   0.7602   0.7670   0.7779   0.8086   0.8371   0.8379
  0.8776   0.8954   0.9899   1.0186   1.0643   1.0958   1.1246   1.1585
  1.2723   1.3321   1.4442   1.7736   1.8532   1.9287   2.1970   2.2580
  2.2805   2.2930   2.3188   2.3703   2.3869   2.4218   2.4905   2.7729
  2.9392   4.2353   4.2676   4.4436   4.5194   4.5306   4.5320   4.5431
  4.5489   4.5682   4.5864   4.6253   4.7611   4.8940   7.1925   7.2301
  7.4859   8.1864   8.2023   8.2051   8.2242   8.2799   8.2882  14.7072
 14.8085  14.8824  36.6733  49.4672  49.4914 166.1069 293.8628 293.8799
293.8895 293.9057 293.9815 293.99041028.40871028.4395
 --------------------------------------------------------------

          Ground-State Mulliken Net Atomic Charges

     Atom                 Charge (a.u.)
  ----------------------------------------
      1 Br                   -0.157179
      2 P                     0.355496
      3 N                    -0.218605
      4 Br                    0.020288
  ----------------------------------------
  Sum of atomic charges =    -0.000000

 -----------------------------------------------------------------
                    Cartesian Multipole Moments
 -----------------------------------------------------------------
    Charge (ESU x 10^10)
                 0.0000
    Dipole Moment (Debye)
         X      -0.4217      Y       1.8989      Z       0.0000
       Tot       1.9452
    Quadrupole Moments (Debye-Ang)
        XX     -54.5863     XY      -0.5623     YY     -56.7427
        XZ       0.0000     YZ       0.0000     ZZ     -54.9526
    Octopole Moments (Debye-Ang^2)
       XXX     -16.5536    XXY      -4.2019    XYY       0.9733
       YYY      -6.9891    XXZ      -0.0000    XYZ       0.0000
       YYZ       0.0000    XZZ      -0.3010    YZZ      -1.6790
       ZZZ       0.0000
    Hexadecapole Moments (Debye-Ang^3)
      XXXX   -1270.3356   XXXY     -23.9252   XXYY    -250.5265
      XYYY      -5.2066   YYYY    -136.8226   XXXZ      -0.0000
      XXYZ       0.0000   XYYZ       0.0000   YYYZ       0.0000
      XXZZ    -244.1048   XYZZ      -1.4180   YYZZ     -33.2623
      XZZZ      -0.0000   YZZZ       0.0000   ZZZZ     -68.6506
 -----------------------------------------------------------------
 DrvMan completing analytic gradient of the correlated energy
 Correlated dipole moment
            1
    1  -0.1658902
    2   0.7470894
    3   0.0000000
 Energy read as -5540.741664918
 Full Analytical Gradient: (in a.u., or Hartree/Bohr)
             1             2             3             4
    1   -0.00002215    0.00013097    0.00020867   -0.00031749
    2    0.00003260   -0.00002511   -0.00003233    0.00002483
    3   -0.00000000    0.00000000   -0.00000000    0.00000000
 Gradient time:  CPU 0.80 s  wall 0.80 s
 ----------------------------------------------------------------
             Standard Nuclear Orientation (Angstroms)
    I     Atom           X                Y                Z
 ----------------------------------------------------------------
    1      Br      2.3762153124    -0.1566252348    -0.0000000000
    2      P       0.3527477202     0.7917184413     0.0000000000
    3      N      -0.5605402171    -0.5088180010     0.0000000000
    4      Br     -2.4152848634    -0.0799190685    -0.0000000000
 ----------------------------------------------------------------
 Nuclear Repulsion Energy =   502.2267361134 hartrees
 There are       46 alpha and       46 beta electrons

                       Distance Matrix (Angstroms)
             Br(  1)   P (  2)   N (  3)
   P (  2)  2.234676
   N (  3)  2.957799  1.589179
   Br(  4)  4.792114  2.902026  1.903689

 Requested basis set is 6-311++G(d,p)
 There are 57 shells and 148 basis functions
 A cutoff of  1.0D-14 yielded   1358 shell pairs
 There are      9769 function pairs (     10870 Cartesian)
 Smallest overlap matrix eigenvalue = 1.43E-03
 Guess MOs from SCF MO coefficient file

 -----------------------------------------------------------------------
  General SCF calculation program by
  Eric Jon Sundstrom, Paul Horn, Yuezhi Mao, Dmitri Zuev, Alec White,
  David Stuck, Shaama M.S., Shane Yost, Joonho Lee, David Small,
  Daniel Levine, Susi Lehtola, Hugh Burton, Evgeny Epifanovsky
 -----------------------------------------------------------------------
 Hartree-Fock
 using 6 threads for integral computing
 -------------------------------------------------------
 OpenMP Integral computing Module                
 Release: version 2.0, May 2017, Q-Chem Inc. Pleasanton 
 -------------------------------------------------------
 A restricted SCF calculation will be
 performed using DIIS
 SCF converges when DIIS error is below 1.0e-08
 ---------------------------------------
  Cycle       Energy         DIIS error
 ---------------------------------------
    1   -5539.8921024464      8.14e-06  
    2   -5539.8921027067      2.85e-06  
    3   -5539.8921027399      1.99e-06  
    4   -5539.8921027552      5.87e-07  
    5   -5539.8921027587      2.29e-07  
    6   -5539.8921027596      8.22e-08  
    7   -5539.8921027596      3.73e-08  
    8   -5539.8921027597      1.71e-08  
    9   -5539.8921027597      5.79e-09  Convergence criterion met
 ---------------------------------------
 SCF time:   CPU 12.49s  wall 2.00s 
 SCF   energy in the final basis set =    -5539.8921027597
 Total energy in the final basis set =    -5539.8921027597


 ------------------------------------------------------------------------------

   CCMAN2: suite of methods based on coupled cluster
           and equation of motion theories.

   Components:
   * libvmm-1.3-trunk
     by Evgeny Epifanovsky, Ilya Kaliman.
   * libtensor-2.5-trunk
     by Evgeny Epifanovsky, Michael Wormit, Dmitry Zuev, Sam Manzer, 
        Ilya Kaliman.
   * libcc-2.5-trunk
     by Evgeny Epifanovsky, Arik Landau, Tomasz Kus, Kirill Khistyaev, 
        Dmitry Zuev, Prashant Manohar, Xintian Feng, Anna Krylov, 
        Matthew Goldey, Alec White, Thomas Jagau, Kaushik Nanda, 
        Anastasia Gunina, Alexander Kunitsa, Joonho Lee.

   CCMAN original authors:
   Anna I. Krylov, C. David Sherrill, Steven R. Gwaltney,
   Edward F. C. Byrd (2000)
   Sergey V. Levchenko, Lyudmila V. Slipchenko, Tao Wang,
   Ana-Maria C. Cristian (2003)
   Piotr A. Pieniazek, C. Melania Oana, Evgeny Epifanovsky (2007)
   Prashant Manohar (2009)

 ------------------------------------------------------------------------------


 Allocating and initializing 30808MB of RAM...
 Calculation will run on 6 cores.


 Alpha MOs, Restricted
 -- Occupied --                  
-490.07 -490.04  -80.07  -65.20  -65.18  -58.56  -58.56  -58.56
  1 A     2 A     3 A     4 A     5 A     6 A     7 A     8 A                  
-58.539 -58.537 -58.537 -15.653  -9.878  -9.858  -7.605  -7.494
  9 A    10 A    11 A    12 A    13 A    14 A    15 A    16 A                  
 -7.482  -7.482  -7.472  -7.464  -7.464  -5.497  -5.496  -5.496
 17 A    18 A    19 A    20 A    21 A    22 A    23 A    24 A                  
 -3.234  -3.229  -3.229  -3.215  -3.215  -3.211  -3.208  -3.207
 25 A    26 A    27 A    28 A    29 A    30 A    31 A    32 A                  
 -3.199  -3.199  -1.221  -1.051  -0.984  -0.740  -0.580  -0.570
 33 A    34 A    35 A    36 A    37 A    38 A    39 A    40 A                  
 -0.531  -0.457  -0.447  -0.432  -0.410  -0.391
 41 A    42 A    43 A    44 A    45 A    46 A                                  
 -- Virtual --                   
 -0.004   0.037   0.057   0.068   0.075   0.085   0.096   0.116
 47 A    48 A    49 A    50 A    51 A    52 A    53 A    54 A                  
  0.120   0.120   0.124   0.135   0.156   0.169   0.200   0.215
 55 A    56 A    57 A    58 A    59 A    60 A    61 A    62 A                  
  0.236   0.247   0.300   0.337   0.364   0.388   0.471   0.512
 63 A    64 A    65 A    66 A    67 A    68 A    69 A    70 A                  
  0.547   0.554   0.579   0.580   0.588   0.664   0.683   0.725
 71 A    72 A    73 A    74 A    75 A    76 A    77 A    78 A                  
  0.744   0.752   0.760   0.767   0.778   0.809   0.837   0.838
 79 A    80 A    81 A    82 A    83 A    84 A    85 A    86 A                  
  0.878   0.896   0.990   1.019   1.064   1.096   1.125   1.158
 87 A    88 A    89 A    90 A    91 A    92 A    93 A    94 A                  
  1.272   1.332   1.444   1.774   1.853   1.929   2.197   2.258
 95 A    96 A    97 A    98 A    99 A   100 A   101 A   102 A                  
  2.281   2.293   2.319   2.370   2.387   2.422   2.491   2.773
103 A   104 A   105 A   106 A   107 A   108 A   109 A   110 A                  
  2.939   4.235   4.268   4.444   4.519   4.531   4.532   4.543
111 A   112 A   113 A   114 A   115 A   116 A   117 A   118 A                  
  4.549   4.568   4.586   4.625   4.761   4.894   7.193   7.230
119 A   120 A   121 A   122 A   123 A   124 A   125 A   126 A                  
  7.486   8.186   8.202   8.205   8.224   8.280   8.288  14.707
127 A   128 A   129 A   130 A   131 A   132 A   133 A   134 A                  
 14.808  14.882  36.673  49.467  49.492 166.107 293.863 293.880
135 A   136 A   137 A   138 A   139 A   140 A   141 A   142 A                  
293.890 293.906 293.982 293.9901028.4091028.440
143 A   144 A   145 A   146 A   147 A   148 A                                  

 Beta MOs, Restricted
 -- Occupied --                  
-490.07 -490.04  -80.07  -65.20  -65.18  -58.56  -58.56  -58.56
  1 A     2 A     3 A     4 A     5 A     6 A     7 A     8 A                  
-58.539 -58.537 -58.537 -15.653  -9.878  -9.858  -7.605  -7.494
  9 A    10 A    11 A    12 A    13 A    14 A    15 A    16 A                  
 -7.482  -7.482  -7.472  -7.464  -7.464  -5.497  -5.496  -5.496
 17 A    18 A    19 A    20 A    21 A    22 A    23 A    24 A                  
 -3.234  -3.229  -3.229  -3.215  -3.215  -3.211  -3.208  -3.207
 25 A    26 A    27 A    28 A    29 A    30 A    31 A    32 A                  
 -3.199  -3.199  -1.221  -1.051  -0.984  -0.740  -0.580  -0.570
 33 A    34 A    35 A    36 A    37 A    38 A    39 A    40 A                  
 -0.531  -0.457  -0.447  -0.432  -0.410  -0.391
 41 A    42 A    43 A    44 A    45 A    46 A                                  
 -- Virtual --                   
 -0.004   0.037   0.057   0.068   0.075   0.085   0.096   0.116
 47 A    48 A    49 A    50 A    51 A    52 A    53 A    54 A                  
  0.120   0.120   0.124   0.135   0.156   0.169   0.200   0.215
 55 A    56 A    57 A    58 A    59 A    60 A    61 A    62 A                  
  0.236   0.247   0.300   0.337   0.364   0.388   0.471   0.512
 63 A    64 A    65 A    66 A    67 A    68 A    69 A    70 A                  
  0.547   0.554   0.579   0.580   0.588   0.664   0.683   0.725
 71 A    72 A    73 A    74 A    75 A    76 A    77 A    78 A                  
  0.744   0.752   0.760   0.767   0.778   0.809   0.837   0.838
 79 A    80 A    81 A    82 A    83 A    84 A    85 A    86 A                  
  0.878   0.896   0.990   1.019   1.064   1.096   1.125   1.158
 87 A    88 A    89 A    90 A    91 A    92 A    93 A    94 A                  
  1.272   1.332   1.444   1.774   1.853   1.929   2.197   2.258
 95 A    96 A    97 A    98 A    99 A   100 A   101 A   102 A                  
  2.281   2.293   2.319   2.370   2.387   2.422   2.491   2.773
103 A   104 A   105 A   106 A   107 A   108 A   109 A   110 A                  
  2.939   4.235   4.268   4.444   4.519   4.531   4.532   4.543
111 A   112 A   113 A   114 A   115 A   116 A   117 A   118 A                  
  4.549   4.568   4.586   4.625   4.761   4.894   7.193   7.230
119 A   120 A   121 A   122 A   123 A   124 A   125 A   126 A                  
  7.486   8.186   8.202   8.205   8.224   8.280   8.288  14.707
127 A   128 A   129 A   130 A   131 A   132 A   133 A   134 A                  
 14.808  14.882  36.673  49.467  49.492 166.107 293.863 293.880
135 A   136 A   137 A   138 A   139 A   140 A   141 A   142 A                  
293.890 293.906 293.982 293.9901028.4091028.440
143 A   144 A   145 A   146 A   147 A   148 A                                  

 Occupation and symmetry of molecular orbitals

 Point group: C1 (1 irreducible representation).

                           A     All 
 -------------------------------------
 All molecular orbitals:
  - Alpha                  148   148 
  - Beta                   148   148 
 -------------------------------------
 Alpha orbitals:
  - Frozen occupied        24    24  
  - Active occupied        22    22  
  - Active virtual         102   102 
  - Frozen virtual         0     0   
 -------------------------------------
 Beta orbitals:
  - Frozen occupied        24    24  
  - Active occupied        22    22  
  - Active virtual         102   102 
  - Frozen virtual         0     0   
 -------------------------------------

 Import integrals:   CPU 0.00 s  wall 0.00 s

 Import integrals:   CPU 83.80 s  wall 14.49 s

 MP2 amplitudes:   CPU 0.21 s  wall 0.13 s

Running a double precision version
           CCSD T amplitudes will be solved using DIIS.

           Start     Size      MaxIter   EConv     TConv     
           3         7         100       1.00e-07  1.00e-05  
 ------------------------------------------------------------------------------
           Energy (a.u.)   Ediff      Tdiff       Comment
 ------------------------------------------------------------------------------
         -5540.74437899                           
     1   -5540.71201557   3.24e-02   8.29e-01     
     2   -5540.74032348   2.83e-02   1.17e-01     
     3   -5540.73815042   2.17e-03   5.12e-02     
     4   -5540.74078595   2.64e-03   1.56e-02     Switched to DIIS steps.
     5   -5540.74164133   8.55e-04   1.24e-02     
     6   -5540.74165687   1.55e-05   2.58e-03     
     7   -5540.74165712   2.44e-07   1.32e-03     
     8   -5540.74166513   8.01e-06   3.08e-04     
     9   -5540.74166605   9.30e-07   2.14e-04     
    10   -5540.74166507   9.87e-07   6.85e-05     
    11   -5540.74166544   3.73e-07   2.90e-05     
    12   -5540.74166522   2.18e-07   1.36e-05     
    13   -5540.74166521   1.76e-08   3.97e-06     
 ------------------------------------------------------------------------------
         -5540.74166521                           CCSD T converged.

End of double precision
 SCF energy                 = -5539.89210276
 MP2 energy                 = -5540.74437899
 CCSD correlation energy     =    -0.84956245
 CCSD total energy           = -5540.74166521

 CCSD  T1^2 = 0.0136  T2^2 = 0.2943  Leading amplitudes:

 Amplitude    Orbitals with energies
 -0.0268       42 (A) A                  ->    47 (A) A                   
              -0.4566                         -0.0039                     
 -0.0268       42 (A) B                  ->    47 (A) B                   
              -0.4566                         -0.0039                     
  0.0253       46 (A) A                  ->    47 (A) A                   
              -0.3907                         -0.0039                     
  0.0253       46 (A) B                  ->    47 (A) B                   
              -0.3907                         -0.0039                     

 Amplitude    Orbitals with energies
 -0.0668       46 (A) A      46 (A) B    ->    47 (A) A      47 (A) B     
              -0.3907       -0.3907           -0.0039       -0.0039       
  0.0668       46 (A) A      46 (A) B    ->    47 (A) B      47 (A) A     
              -0.3907       -0.3907           -0.0039       -0.0039       
  0.0668       46 (A) B      46 (A) A    ->    47 (A) A      47 (A) B     
              -0.3907       -0.3907           -0.0039       -0.0039       
 -0.0668       46 (A) B      46 (A) A    ->    47 (A) B      47 (A) A     
              -0.3907       -0.3907           -0.0039       -0.0039       

 Computing CCSD intemediates for later calculations in double precision
 Finished.

Running a double precision version
           CCSD Lambda amplitudes will be solved using DIIS.
           Start     Size      MaxIter   EConv     LConv     
           3         7         100       1.00e-07  1.00e-05  
 ------------------------------------------------------------------------------
            Enorm      Ldiff       Comment
 ------------------------------------------------------------------------------
     1     5.69e-02   4.17e-02     
     2     1.48e-02   5.45e-03     
     3     6.27e-03   1.91e-03     
     4     3.61e-03   1.17e-03     Switched to DIIS steps.
     5     1.13e-03   6.56e-04     
     6     5.39e-04   1.77e-04     
     7     1.74e-04   4.42e-05     
     8     8.08e-05   1.90e-07     
     9     2.78e-05   3.02e-06     
    10     1.14e-05   1.05e-06     
    11     4.44e-06   1.73e-07     
    12     1.78e-06   3.46e-08     
    13     8.45e-07   7.95e-08     
    14     3.81e-07   8.07e-09     
    15     2.12e-07   2.44e-08     
    16     1.00e-07   8.38e-09     
    17     5.11e-08   3.92e-09     
 ------------------------------------------------------------------------------
                                   CCSD Lambda converged.

 Computing density matrices in double precision...
           Orbital response amplitudes will be solved using DIIS.
           Start     Size      MaxIter   EConv     LConv     
           3         7         100       1.00e-06  1.00e-06  
 ------------------------------------------------------------------------------
            Enorm      Ldiff       Comment
 ------------------------------------------------------------------------------
     1     1.35e-01   1.78e-03     
     2     1.38e-01   5.63e-03     
     3     1.66e-01   2.88e-02     
     4     3.25e-02   6.53e-02     Switched to DIIS steps.
     5     8.33e-03   1.23e-02     
     6     1.41e-03   7.03e-04     
     7     7.82e-04   1.33e-04     
     8     1.20e-04   1.67e-04     
     9     3.92e-05   9.01e-06     
    10     1.49e-05   3.54e-06     
    11     4.80e-06   7.56e-07     
    12     2.38e-06   2.45e-07     
    13     1.01e-06   6.54e-07     
    14     2.52e-07   1.95e-07     
 ------------------------------------------------------------------------------
                                   Orbital response converged.

 Computing density matrices... Done.
 CCSD calculation:   CPU 4019.14 s  wall 689.88 s

 Transferring MO TPDM to AO TPDM
 Transferring g2_o1o1o1o1
 Transferring g2_o1o1o1v1
 Transferring g2_o1o1v1v1
 Transferring g2_o1v1o1v1
 Transferring g2_o1v1v1v1
 Transferring g2_v1v1v1v1
 Adding separable TPDM
 Computing TPDM gradient
 --------------------------------------------------------
 2e gradient
  Atom          X               Y               Z
 --------------------------------------------------------
    1        -50.231794       12.228210        0.000000  
    2          3.783894      -31.104533        0.000000  
    3         -2.507919       18.612022       -0.000000  
    4         48.955819        0.264300        0.000000  
 --------------------------------------------------------
 --------------------------------------------------------
 Final gradient
  Atom          X               Y               Z
 --------------------------------------------------------
    1        -50.231794       12.228210        0.000000  
    2          3.783894      -31.104533        0.000000  
    3         -2.507919       18.612022       -0.000000  
    4         48.955819        0.264300        0.000000  
 --------------------------------------------------------
 Analytic gradient from two-electron contribution:   CPU 454.30 s  wall 86.45 s

 Total ccman2 time:   CPU 4564.41 s  wall 792.64 s


 --------------------------------------------------------------

                    Orbital Energies (a.u.)
 --------------------------------------------------------------

 Alpha MOs
 -- Occupied --
********-490.0445 -80.0672 -65.1994 -65.1787 -58.5600 -58.5575 -58.5575
-58.5385 -58.5372 -58.5371 -15.6535  -9.8784  -9.8585  -7.6052  -7.4938
 -7.4824  -7.4824  -7.4716  -7.4644  -7.4638  -5.4973  -5.4963  -5.4961
 -3.2342  -3.2289  -3.2289  -3.2151  -3.2151  -3.2106  -3.2076  -3.2069
 -3.1989  -3.1989  -1.2209  -1.0513  -0.9843  -0.7403  -0.5801  -0.5698
 -0.5312  -0.4566  -0.4471  -0.4315  -0.4098  -0.3907
 -- Virtual --
 -0.0039   0.0371   0.0567   0.0681   0.0754   0.0847   0.0958   0.1163
  0.1200   0.1203   0.1235   0.1348   0.1559   0.1693   0.1999   0.2151
[truncated: 57,520 more chars]
