# Supplementary material for: Geometric and energetic data from ab initio calculations of haloethene, haloimine, halomethylenephosphine, haloiminophosphine, halodiazene, halodiphosphene and halocyclopropane
Source: Data Brief. 2019 Nov 2;27:104738. doi: 10.1016/j.dib.2019.104738 (PMC6861602; doi:10.1016/j.dib.2019.104738)
Supplement: Multimedia component 7 [file mmc7.zip › NP/CCSD/freq/BrENPClE.out]

Q-Chem Developer Version!
                  Welcome to Q-Chem
     A Quantum Leap Into The Future Of Chemistry


 Q-Chem 5.1, Q-Chem, Inc., Pleasanton, CA (2018)

 Yihan Shao,  Zhengting Gan,  E. Epifanovsky,  A. T. B. Gilbert,  M. Wormit,  
 J. Kussmann,  A. W. Lange,  A. Behn,  Jia Deng,  Xintian Feng,  D. Ghosh,  
 M. Goldey,  P. R. Horn,  L. D. Jacobson,  I. Kaliman,  T. Kus,  A. Landau,  
 Jie Liu,  E. I. Proynov,  R. M. Richard,  R. P. Steele,  E. J. Sundstrom,  
 H. L. Woodcock III,  P. M. Zimmerman,  D. Zuev,  B. Albrecht,  E. Alguire,  
 S. A. Baeppler,  D. Barton,  Z. Benda,  Y. A. Bernard,  E. J. Berquist,  
 K. B. Bravaya,  H. Burton,  D. Casanova,  Chun-Min Chang,  Yunqing Chen,  
 A. Chien,  K. D. Closser,  M. P. Coons,  S. Coriani,  S. Dasgupta,  
 A. L. Dempwolff,  M. Diedenhofen,  Hainam Do,  R. G. Edgar,  Po-Tung Fang,  
 S. Faraji,  S. Fatehi,  Qingguo Feng,  K. D. Fenk,  J. Fosso-Tande,  
 J. Gayvert,  Qinghui Ge,  A. Ghysels,  G. Gidofalvi,  J. Gomes,  
 J. Gonthier,  A. Gunina,  D. Hait,  M. W. D. Hanson-Heine,  
 P. H. P. Harbach,  A. W. Hauser,  J. E. Herr,  E. G. Hohenstein,  
 Z. C. Holden,  Kerwin Hui,  B. C. Huynh,  T.-C. Jagau,  Hyunjun Ji,  
 B. Kaduk,  K. Khistyaev,  Jaehoon Kim,  P. Klunzinger,  K. Koh,  
 D. Kosenkov,  L. Koulias,  T. Kowalczyk,  C. M. Krauter,  A. Kunitsa,  
 Ka Un Lao,  A. Laurent,  K. V. Lawler,  Joonho Lee,  D. Lefrancois,  
 S. Lehtola,  D. S. Levine,  Yi-Pei Li,  You-Sheng Lin,  Fenglai Liu,  
 E. Livshits,  A. Luenser,  P. Manohar,  E. Mansoor,  S. F. Manzer,  
 Shan-Ping Mao,  Yuezhi Mao,  N. Mardirossian,  A. V. Marenich,  
 T. Markovich,  L. A. Martinez-Martinez,  S. A. Maurer,  N. J. Mayhall,  
 S. C. McKenzie,  J.-M. Mewes,  A. F. Morrison,  J. W. Mullinax,  K. Nanda,  
 T. S. Nguyen-Beck,  R. Olivares-Amaya,  J. A. Parkhill,  T. M. Perrine,  
 F. Plasser,  P. Pokhilko,  S. Prager,  A. Prociuk,  E. Ramos,  D. R. Rehn,  
 F. Rob,  M. Schneider,  N. Sergueev,  S. M. Sharada,  S. Sharma,  
 D. W. Small,  T. Stauch,  T. Stein,  Yu-Chuan Su,  A. J. W. Thom,  
 A. Tkatchenko,  T. Tsuchimochi,  N. M. Tubman,  L. Vogt,  M. L. Vidal,  
 O. Vydrov,  M. A. Watson,  J. Wenzel,  M. de Wergifosse,  T. A. Wesolowski,  
 A. White,  J. Witte,  A. Yamada,  Jun Yang,  K. Yao,  S. Yeganeh,  
 S. R. Yost,  Zhi-Qiang You,  A. Zech,  Igor Ying Zhang,  Xing Zhang,  
 Yan Zhao,  Ying Zhu,  B. R. Brooks,  G. K. L. Chan,  C. J. Cramer,  
 M. S. Gordon,  W. J. Hehre,  A. Klamt,  M. W. Schmidt,  C. D. Sherrill,  
 D. G. Truhlar,  A. Aspuru-Guzik,  R. Baer,  A. T. Bell,  N. A. Besley,  
 Jeng-Da Chai,  A. E. DePrince, III,  R. A. DiStasio Jr.,  A. Dreuw,  
 B. D. Dunietz,  T. R. Furlani,  Chao-Ping Hsu,  Yousung Jung,  Jing Kong,  
 D. S. Lambrecht,  WanZhen Liang,  C. Ochsenfeld,  V. A. Rassolov,  
 L. V. Slipchenko,  J. E. Subotnik,  T. Van Voorhis,  J. M. Herbert,  
 A. I. Krylov,  P. M. W. Gill,  M. Head-Gordon

 Contributors to earlier versions of Q-Chem not listed above: 
 R. D. Adamson,  B. Austin,  J. Baker,  G. J. O. Beran,  K. Brandhorst,  
 S. T. Brown,  E. F. C. Byrd,  A. K. Chakraborty,  C.-L. Cheng,  
 Siu Hung Chien,  D. M. Chipman,  D. L. Crittenden,  H. Dachsel,  
 R. J. Doerksen,  A. D. Dutoi,  L. Fusti-Molnar,  W. A. Goddard III,  
 A. Golubeva-Zadorozhnaya,  S. R. Gwaltney,  G. Hawkins,  A. Heyden,  
 S. Hirata,  G. Kedziora,  F. J. Keil,  C. Kelley,  Jihan Kim,  R. A. King,  
 R. Z. Khaliullin,  P. P. Korambath,  W. Kurlancheek,  A. M. Lee,  M. S. Lee,  
 S. V. Levchenko,  Ching Yeh Lin,  D. Liotard,  R. C. Lochan,  I. Lotan,  
 P. E. Maslen,  N. Nair,  D. P. O'Neill,  D. Neuhauser,  E. Neuscamman,  
 C. M. Oana,  R. Olson,  B. Peters,  R. Peverati,  P. A. Pieniazek,  
 Y. M. Rhee,  J. Ritchie,  M. A. Rohrdanz,  E. Rosta,  N. J. Russ,  
 H. F. Schaefer III,  N. E. Schultz,  N. Shenvi,  A. C. Simmonett,  A. Sodt,  
 D. Stuck,  K. S. Thanthiriwatte,  V. Vanovschi,  Tao Wang,  A. Warshel,  
 C. F. Williams,  Q. Wu,  X. Xu,  W. Zhang

 Please cite Q-Chem as follows:
 Y. Shao et al., Mol. Phys. 113, 184-215 (2015)
 DOI: 10.1080/00268976.2014.952696

 Q-Chem 5.1.2 for Intel X86 EM64T Linux

 Parts of Q-Chem use Armadillo 8.300.2 (Tropical Shenanigans).
 http://arma.sourceforge.net/

 Q-Chem begins on Sun May  5 23:26:14 2019  

Host: 
0

     Scratch files written to /scratch/taweetham/qchem6067//
Input Ideriv = 1
Curr. Ideriv = -1
Max.  Ideriv = 1


!!********************************************.
!!******************Warning*******************.
!!Desired Analytical derivatives not available.
!!Finite difference job might take a long time.
!!********************************************.
!!********************************************.


 2-order derivative to be evaluated numerically with 1-order analytical derivatives

Checking the input file for inconsistencies... 	...done.

--------------------------------------------------------------
User input:
--------------------------------------------------------------
Br=Br_Z.out
$molecule
0 1
Br
P  1 2.269588
N  2 1.557115 1 111.493142
Br 3 1.852695 2 131.607626 1 -0.000000 0
$end

$rem
   JOB_TYPE 	FREQUENCY
   BASIS 		6-311++G**
   METHOD	ccsd
   MEM_TOTAL	31000
   N_FROZEN_CORE      FC
$end

--------------------------------------------------------------
 ----------------------------------------------------------------
             Standard Nuclear Orientation (Angstroms)
    I     Atom           X                Y                Z
 ----------------------------------------------------------------
    1      Br      1.8002131059    -0.4895794961    -0.0000000000
    2      P       0.6299357875     1.4550234679     0.0000000000
    3      N      -0.9056142594     1.1967732469     0.0000000000
    4      Br     -1.8890627344    -0.3733566395    -0.0000000000
 ----------------------------------------------------------------
 Molecular Point Group                 Cs    NOp =  2
 Largest Abelian Subgroup              Cs    NOp =  2
 Nuclear Repulsion Energy =   533.6131700288 hartrees
 There are       46 alpha and       46 beta electrons
 Requested basis set is 6-311++G(d,p)
 There are 57 shells and 148 basis functions
 Total memory of 31000 MB is distributed as follows: 
   MEM_STATIC is set to 192 MB
   QALLOC/CCMAN JOB total memory use is  30808 MB
 Warning: actual memory use might exceed 31000 MB

 Total QAlloc Memory Limit  31000 MB
 Mega-Array Size       188 MB
 MEM_STATIC part       192 MB

                       Distance Matrix (Angstroms)
             Br(  1)   P (  2)   N (  3)
   P (  2)  2.269588
   N (  3)  3.188305  1.557115
   Br(  4)  3.691106  3.112608  1.852695

 A cutoff of  1.0D-14 yielded   1371 shell pairs
 There are      9889 function pairs (     11005 Cartesian)

 -------------------------------------------------------
 OpenMP Integral Computing Module                       
 Release: version 1.0, May 2013, Q-Chem Inc. Pittsburgh 
 -------------------------------------------------------
 Integral Job Info:
 Integral job number is                      11
 Integral operator is                         1
 short-range coefficients                     0
 long-range coefficients              100000000
 Omega coefficients                           0
 if combine SR and LR in K                    0
 Integral screening is                        0
 Integral computing path is                   2
 max size of driver memory is            800000
 size of driver memory is                593474
 size of scratch memory is             29623520
 max col of scratch BK array               1296
 max len of scratch array in speh3          155
 max len of scratch index in speh4           18
 max int batch size is                      520
 min int batch size is                       52
 fixed nKL is                                45
 max L of basis functions is                  2
 order of int derivative is                   0
 number of shells is                         57
 number of basis is                         156
 number of cartesian basis is               156
 number of contracted shell pairs          1371
 number of primitive shell pairs           3689
 maxK2 (contraction) of shell pair           36
 max number of K2 of shell pair               1
 max number of CS2 of shell pair            165
 max number of PS2 of shell pair            285
 mem total for path MDJ                  526822
 -------------------------------------------------------
 Smallest overlap matrix eigenvalue = 1.74E-03
 Guess from superposition of atomic densities
 Warning:  Energy on first SCF cycle will be non-variational
 SAD guess density has 92.000000 electrons

 -----------------------------------------------------------------------
  General SCF calculation program by
  Eric Jon Sundstrom, Paul Horn, Yuezhi Mao, Dmitri Zuev, Alec White,
  David Stuck, Shaama M.S., Shane Yost, Joonho Lee, David Small,
  Daniel Levine, Susi Lehtola, Hugh Burton, Evgeny Epifanovsky
 -----------------------------------------------------------------------
 Hartree-Fock
 using 6 threads for integral computing
 -------------------------------------------------------
 OpenMP Integral computing Module                
 Release: version 2.0, May 2017, Q-Chem Inc. Pleasanton 
 -------------------------------------------------------
 A restricted SCF calculation will be
 performed using DIIS
 SCF converges when DIIS error is below 1.0e-08
 ---------------------------------------
  Cycle       Energy         DIIS error
 ---------------------------------------
    1   -5540.2870532680      3.84e-02  
    2   -5539.8416710979      3.76e-03  
    3   -5539.8859132671      1.95e-03  
    4   -5539.8983896100      4.76e-04  
    5   -5539.8997582766      2.53e-04  
    6   -5539.9000620663      9.04e-05  
    7   -5539.9001354401      4.34e-05  
    8   -5539.9001504973      2.31e-05  
    9   -5539.9001545317      7.21e-06  
   10   -5539.9001553136      2.82e-06  
   11   -5539.9001554215      1.01e-06  
   12   -5539.9001554339      2.29e-07  
   13   -5539.9001554343      8.49e-08  
   14   -5539.9001554343      2.64e-08  
   15   -5539.9001554343      8.97e-09  Convergence criterion met
 ---------------------------------------
 SCF time:   CPU 21.43s  wall 4.00s 
 SCF   energy in the final basis set =    -5539.9001554343
 Total energy in the final basis set =    -5539.9001554343


 ------------------------------------------------------------------------------

   CCMAN2: suite of methods based on coupled cluster
           and equation of motion theories.

   Components:
   * libvmm-1.3-trunk
     by Evgeny Epifanovsky, Ilya Kaliman.
   * libtensor-2.5-trunk
     by Evgeny Epifanovsky, Michael Wormit, Dmitry Zuev, Sam Manzer, 
        Ilya Kaliman.
   * libcc-2.5-trunk
     by Evgeny Epifanovsky, Arik Landau, Tomasz Kus, Kirill Khistyaev, 
        Dmitry Zuev, Prashant Manohar, Xintian Feng, Anna Krylov, 
        Matthew Goldey, Alec White, Thomas Jagau, Kaushik Nanda, 
        Anastasia Gunina, Alexander Kunitsa, Joonho Lee.

   CCMAN original authors:
   Anna I. Krylov, C. David Sherrill, Steven R. Gwaltney,
   Edward F. C. Byrd (2000)
   Sergey V. Levchenko, Lyudmila V. Slipchenko, Tao Wang,
   Ana-Maria C. Cristian (2003)
   Piotr A. Pieniazek, C. Melania Oana, Evgeny Epifanovsky (2007)
   Prashant Manohar (2009)

 ------------------------------------------------------------------------------


 Allocating and initializing 30808MB of RAM...
 Calculation will run on 6 cores.


 Alpha MOs, Restricted
 -- Occupied --                  
-490.07 -490.04  -80.06  -65.21  -65.17  -58.57  -58.56  -58.56
  1 A'    2 A'    3 A'    4 A'    5 A'    6 A'    1 A"    7 A'                 
-58.532 -58.531 -58.531 -15.646  -9.885  -9.852  -7.602  -7.500
  8 A'    2 A"    9 A'   10 A'   11 A'   12 A'   13 A'   14 A'                 
 -7.488  -7.488  -7.465  -7.458  -7.458  -5.495  -5.493  -5.492
  3 A"   15 A'   16 A'    4 A"   17 A'   18 A'    5 A"   19 A'                 
 -3.241  -3.236  -3.235  -3.221  -3.221  -3.203  -3.201  -3.200
 20 A'    6 A"   21 A'    7 A"   22 A'   23 A'    8 A"   24 A'                 
 -3.193  -3.193  -1.223  -1.042  -1.001  -0.735  -0.598  -0.561
  9 A"   25 A'   26 A'   27 A'   28 A'   29 A'   30 A'   31 A'                 
 -0.536  -0.449  -0.443  -0.426  -0.405  -0.397
 10 A"   11 A"   32 A'   33 A'   34 A'   12 A"                                 
 -- Virtual --                   
  0.005   0.034   0.057   0.070   0.077   0.086   0.098   0.113
 13 A"   35 A'   36 A'   37 A'   38 A'   14 A"   39 A'   40 A'                 
  0.117   0.120   0.126   0.135   0.159   0.168   0.190   0.226
 15 A"   41 A'   16 A"   42 A'   43 A'   44 A'   45 A'   46 A'                 
  0.256   0.260   0.286   0.334   0.368   0.389   0.463   0.509
 17 A"   47 A'   48 A'   49 A'   50 A'   18 A"   51 A'   52 A'                 
  0.540   0.549   0.552   0.577   0.603   0.672   0.727   0.742
 53 A'   54 A'   19 A"   20 A"   55 A'   21 A"   56 A'   57 A'                 
  0.749   0.756   0.769   0.774   0.797   0.813   0.839   0.850
 22 A"   23 A"   58 A'   24 A"   59 A'   60 A'   61 A'   62 A'                 
  0.894   0.898   0.950   0.985   1.116   1.120   1.134   1.173
 25 A"   63 A'   64 A'   26 A"   27 A"   65 A'   66 A'   67 A'                 
  1.291   1.343   1.431   1.779   1.862   1.952   2.201   2.226
 68 A'   69 A'   70 A'   28 A"   71 A'   72 A'   29 A"   73 A'                 
  2.293   2.322   2.336   2.337   2.400   2.454   2.456   2.771
 30 A"   74 A'   75 A'   31 A"   76 A'   32 A"   77 A'   78 A'                 
  2.951   4.245   4.276   4.490   4.515   4.524   4.536   4.551
 79 A'   33 A"   80 A'   81 A'   34 A"   82 A'   35 A"   36 A"                 
  4.551   4.575   4.581   4.623   4.753   4.902   7.179   7.227
 83 A'   37 A"   84 A'   85 A'   86 A'   87 A'   88 A'   89 A'                 
  7.519   8.183   8.204   8.207   8.224   8.278   8.291  14.709
 90 A'   38 A"   91 A'   39 A"   92 A'   93 A'   94 A'   40 A"                 
 14.815  14.922  36.678  49.457  49.490 166.142 293.858 293.879
 95 A'   96 A'   97 A'   98 A'   99 A'  100 A'   41 A"  101 A'                 
293.893 293.907 293.984 293.9871028.3961028.437
 42 A"  102 A'  103 A'  104 A'  105 A'  106 A'                                 

 Beta MOs, Restricted
 -- Occupied --                  
-490.07 -490.04  -80.06  -65.21  -65.17  -58.57  -58.56  -58.56
  1 A'    2 A'    3 A'    4 A'    5 A'    6 A'    1 A"    7 A'                 
-58.532 -58.531 -58.531 -15.646  -9.885  -9.852  -7.602  -7.500
  8 A'    2 A"    9 A'   10 A'   11 A'   12 A'   13 A'   14 A'                 
 -7.488  -7.488  -7.465  -7.458  -7.458  -5.495  -5.493  -5.492
  3 A"   15 A'   16 A'    4 A"   17 A'   18 A'    5 A"   19 A'                 
 -3.241  -3.236  -3.235  -3.221  -3.221  -3.203  -3.201  -3.200
 20 A'    6 A"   21 A'    7 A"   22 A'   23 A'    8 A"   24 A'                 
 -3.193  -3.193  -1.223  -1.042  -1.001  -0.735  -0.598  -0.561
  9 A"   25 A'   26 A'   27 A'   28 A'   29 A'   30 A'   31 A'                 
 -0.536  -0.449  -0.443  -0.426  -0.405  -0.397
 10 A"   11 A"   32 A'   33 A'   34 A'   12 A"                                 
 -- Virtual --                   
  0.005   0.034   0.057   0.070   0.077   0.086   0.098   0.113
 13 A"   35 A'   36 A'   37 A'   38 A'   14 A"   39 A'   40 A'                 
  0.117   0.120   0.126   0.135   0.159   0.168   0.190   0.226
 15 A"   41 A'   16 A"   42 A'   43 A'   44 A'   45 A'   46 A'                 
  0.256   0.260   0.286   0.334   0.368   0.389   0.463   0.509
 17 A"   47 A'   48 A'   49 A'   50 A'   18 A"   51 A'   52 A'                 
  0.540   0.549   0.552   0.577   0.603   0.672   0.727   0.742
 53 A'   54 A'   19 A"   20 A"   55 A'   21 A"   56 A'   57 A'                 
  0.749   0.756   0.769   0.774   0.797   0.813   0.839   0.850
 22 A"   23 A"   58 A'   24 A"   59 A'   60 A'   61 A'   62 A'                 
  0.894   0.898   0.950   0.985   1.116   1.120   1.134   1.173
 25 A"   63 A'   64 A'   26 A"   27 A"   65 A'   66 A'   67 A'                 
  1.291   1.343   1.431   1.779   1.862   1.952   2.201   2.226
 68 A'   69 A'   70 A'   28 A"   71 A'   72 A'   29 A"   73 A'                 
  2.293   2.322   2.336   2.337   2.400   2.454   2.456   2.771
 30 A"   74 A'   75 A'   31 A"   76 A'   32 A"   77 A'   78 A'                 
  2.951   4.245   4.276   4.490   4.515   4.524   4.536   4.551
 79 A'   33 A"   80 A'   81 A'   34 A"   82 A'   35 A"   36 A"                 
  4.551   4.575   4.581   4.623   4.753   4.902   7.179   7.227
 83 A'   37 A"   84 A'   85 A'   86 A'   87 A'   88 A'   89 A'                 
  7.519   8.183   8.204   8.207   8.224   8.278   8.291  14.709
 90 A'   38 A"   91 A'   39 A"   92 A'   93 A'   94 A'   40 A"                 
 14.815  14.922  36.678  49.457  49.490 166.142 293.858 293.879
 95 A'   96 A'   97 A'   98 A'   99 A'  100 A'   41 A"  101 A'                 
293.893 293.907 293.984 293.9871028.3961028.437
 42 A"  102 A'  103 A'  104 A'  105 A'  106 A'                                 

 Occupation and symmetry of molecular orbitals

 Point group: Cs (2 irreducible representations).

                           A'   A"    All 
 ------------------------------------------
 All molecular orbitals:
  - Alpha                  106  42    148 
  - Beta                   106  42    148 
 ------------------------------------------
 Alpha orbitals:
  - Frozen occupied        19   5     24  
  - Active occupied        15   7     22  
  - Active virtual         72   30    102 
  - Frozen virtual         0    0     0   
 ------------------------------------------
 Beta orbitals:
  - Frozen occupied        19   5     24  
  - Active occupied        15   7     22  
  - Active virtual         72   30    102 
  - Frozen virtual         0    0     0   
 ------------------------------------------

 Import integrals:   CPU 0.00 s  wall 0.00 s

 Import integrals:   CPU 75.76 s  wall 13.15 s

 MP2 amplitudes:   CPU 0.19 s  wall 0.12 s

Running a double precision version
           CCSD T amplitudes will be solved using DIIS.

           Start     Size      MaxIter   EConv     TConv     
           3         7         100       1.00e-07  1.00e-05  
 ------------------------------------------------------------------------------
           Energy (a.u.)   Ediff      Tdiff       Comment
 ------------------------------------------------------------------------------
         -5540.75225441                           
     1   -5540.71904238   3.32e-02   8.22e-01     
     2   -5540.74761277   2.86e-02   1.17e-01     
     3   -5540.74509522   2.52e-03   5.10e-02     
     4   -5540.74776740   2.67e-03   1.85e-02     Switched to DIIS steps.
     5   -5540.74872725   9.60e-04   1.24e-02     
     6   -5540.74876679   3.95e-05   2.89e-03     
     7   -5540.74877752   1.07e-05   1.55e-03     
     8   -5540.74878983   1.23e-05   4.20e-04     
     9   -5540.74879115   1.32e-06   2.45e-04     
    10   -5540.74879030   8.48e-07   6.83e-05     
    11   -5540.74879066   3.59e-07   2.69e-05     
    12   -5540.74879046   1.95e-07   1.34e-05     
    13   -5540.74879045   1.15e-08   5.61e-06     
 ------------------------------------------------------------------------------
         -5540.74879045                           CCSD T converged.

End of double precision
 SCF energy                 = -5539.90015543
 MP2 energy                 = -5540.75225441
 CCSD correlation energy     =    -0.84863502
 CCSD total energy           = -5540.74879045

 CCSD  T1^2 = 0.0170  T2^2 = 0.2901  Leading amplitudes:

 Amplitude    Orbitals with energies
 -0.0339       11 (A") A                 ->    13 (A") A                  
              -0.4493                          0.0050                     
 -0.0339       11 (A") B                 ->    13 (A") B                  
              -0.4493                          0.0050                     
 -0.0244       12 (A") A                 ->    13 (A") A                  
              -0.3971                          0.0050                     
 -0.0244       12 (A") B                 ->    13 (A") B                  
              -0.3971                          0.0050                     

 Amplitude    Orbitals with energies
 -0.0634       12 (A") A     12 (A") B   ->    13 (A") A     13 (A") B    
              -0.3971       -0.3971            0.0050        0.0050       
  0.0634       12 (A") A     12 (A") B   ->    13 (A") B     13 (A") A    
              -0.3971       -0.3971            0.0050        0.0050       
  0.0634       12 (A") B     12 (A") A   ->    13 (A") A     13 (A") B    
              -0.3971       -0.3971            0.0050        0.0050       
 -0.0634       12 (A") B     12 (A") A   ->    13 (A") B     13 (A") A    
              -0.3971       -0.3971            0.0050        0.0050       

 Computing CCSD intemediates for later calculations in double precision
 Finished.

Running a double precision version
           CCSD Lambda amplitudes will be solved using DIIS.
           Start     Size      MaxIter   EConv     LConv     
           3         7         100       1.00e-07  1.00e-05  
 ------------------------------------------------------------------------------
            Enorm      Ldiff       Comment
 ------------------------------------------------------------------------------
     1     5.76e-02   4.12e-02     
     2     1.65e-02   6.15e-03     
     3     7.18e-03   1.68e-03     
     4     4.21e-03   1.29e-03     Switched to DIIS steps.
     5     1.30e-03   7.79e-04     
     6     6.35e-04   2.10e-04     
     7     2.07e-04   6.39e-05     
     8     9.83e-05   4.59e-06     
     9     3.59e-05   9.68e-07     
    10     1.72e-05   2.71e-07     
    11     8.23e-06   1.31e-07     
    12     4.13e-06   9.28e-08     
    13     1.83e-06   1.39e-07     
    14     7.95e-07   2.46e-08     
    15     3.85e-07   6.27e-08     
    16     1.74e-07   2.12e-08     
    17     8.90e-08   1.26e-08     
 ------------------------------------------------------------------------------
                                   CCSD Lambda converged.

 Computing density matrices in double precision...
           Orbital response amplitudes will be solved using DIIS.
           Start     Size      MaxIter   EConv     LConv     
           3         7         100       1.00e-06  1.00e-06  
 ------------------------------------------------------------------------------
            Enorm      Ldiff       Comment
 ------------------------------------------------------------------------------
     1     1.36e-01   2.35e-03     
     2     1.39e-01   5.77e-03     
     3     1.66e-01   2.90e-02     
     4     2.26e-02   6.87e-02     Switched to DIIS steps.
     5     9.08e-03   6.81e-03     
     6     1.18e-03   9.67e-04     
     7     8.25e-04   1.55e-04     
     8     1.90e-04   2.07e-04     
     9     4.48e-05   2.47e-05     
    10     1.46e-05   2.69e-06     
    11     4.64e-06   1.47e-06     
    12     1.75e-06   3.74e-07     
    13     4.81e-07   4.64e-07     
 ------------------------------------------------------------------------------
                                   Orbital response converged.

 Computing density matrices... Done.
 CCSD calculation:   CPU 1184.44 s  wall 210.57 s

 Transferring MO TPDM to AO TPDM
 Transferring g2_o1o1o1o1
 Transferring g2_o1o1o1v1
 Transferring g2_o1o1v1v1
 Transferring g2_o1v1o1v1
 Transferring g2_o1v1v1v1
 Transferring g2_v1v1v1v1
 Adding separable TPDM
 Computing TPDM gradient
 --------------------------------------------------------
 2e gradient
  Atom          X               Y               Z
 --------------------------------------------------------
    1        -46.501966       29.062687        0.000000  
    2        -11.638222      -36.583268        0.000000  
    3         11.254679      -18.014122        0.000000  
    4         46.885509       25.534703       -0.000000  
 --------------------------------------------------------
 --------------------------------------------------------
 Final gradient
  Atom          X               Y               Z
 --------------------------------------------------------
    1        -46.501966       29.062687        0.000000  
    2        -11.638222      -36.583268        0.000000  
    3         11.254679      -18.014122        0.000000  
    4         46.885509       25.534703       -0.000000  
 --------------------------------------------------------
 Analytic gradient from two-electron contribution:   CPU 428.66 s  wall 80.36 s

 Total ccman2 time:   CPU 1696.95 s  wall 305.99 s


 --------------------------------------------------------------
             Orbital Energies (a.u.) and Symmetries
 --------------------------------------------------------------

 Alpha MOs, Restricted
 -- Occupied --                  
-490.07 -490.04  -80.06  -65.21  -65.17  -58.57  -58.56  -58.53
  1 A'    2 A'    3 A'    4 A'    5 A'    6 A'    7 A'    8 A'                 
-58.531 -15.646  -9.885  -9.852  -7.602  -7.500  -7.488  -7.465
  9 A'   10 A'   11 A'   12 A'   13 A'   14 A'   15 A'   16 A'                 
 -7.458  -5.495  -5.492 -58.564 -58.531  -7.488  -7.458  -5.493
 17 A'   18 A'   19 A'    1 A"    2 A"    3 A"    4 A"    5 A"                 
 -3.241  -3.235  -3.221  -3.203  -3.200  -3.193  -1.223  -1.042
 20 A'   21 A'   22 A'   23 A'   24 A'   25 A'   26 A'   27 A'                 
 -1.001  -0.735  -0.598  -0.561  -0.443  -0.426  -0.405  -3.236
 28 A'   29 A'   30 A'   31 A'   32 A'   33 A'   34 A'    6 A"                 
 -3.221  -3.201  -3.193  -0.536  -0.449  -0.397
  7 A"    8 A"    9 A"   10 A"   11 A"   12 A"                                 
 -- Virtual --                   
  0.034   0.057   0.070   0.077   0.098   0.113   0.120   0.135
 35 A'   36 A'   37 A'   38 A'   39 A'   40 A'   41 A'   42 A'                 
  0.159   0.168   0.190   0.226   0.260   0.286   0.334   0.368
 43 A'   44 A'   45 A'   46 A'   47 A'   48 A'   49 A'   50 A'                 
  0.463   0.509   0.540   0.549   0.603   0.727   0.742   0.769
 51 A'   52 A'   53 A'   54 A'   55 A'   56 A'   57 A'   58 A'                 
  0.797   0.813   0.839   0.850   0.898   0.950   1.120   1.134
 59 A'   60 A'   61 A'   62 A'   63 A'   64 A'   65 A'   66 A'                 
  1.173   1.291   1.343   1.431   1.862   1.952   2.226   2.322
 67 A'   68 A'   69 A'   70 A'   71 A'   72 A'   73 A'   74 A'                 
  2.336   2.400   2.456   2.771   2.951   4.276   4.490   4.524
 75 A'   76 A'   77 A'   78 A'   79 A'   80 A'   81 A'   82 A'                 
  4.551   4.581   4.623   4.753   4.902   7.179   7.227   7.519
 83 A'   84 A'   85 A'   86 A'   87 A'   88 A'   89 A'   90 A'                 
  8.204   8.224   8.278   8.291  14.815  14.922  36.678  49.457
 91 A'   92 A'   93 A'   94 A'   95 A'   96 A'   97 A'   98 A'                 
 49.490 166.142 293.879 293.907 293.984 293.9871028.3961028.437
 99 A'  100 A'  101 A'  102 A'  103 A'  104 A'  105 A'  106 A'                 
  0.005   0.086   0.117   0.126   0.256   0.389   0.552   0.577
 13 A"   14 A"   15 A"   16 A"   17 A"   18 A"   19 A"   20 A"                 
  0.672   0.749   0.756   0.774   0.894   0.985   1.116   1.779
 21 A"   22 A"   23 A"   24 A"   25 A"   26 A"   27 A"   28 A"                 
  2.201   2.293   2.337   2.454   4.245   4.515   4.536   4.551
 29 A"   30 A"   31 A"   32 A"   33 A"   34 A"   35 A"   36 A"                 
  4.575   8.183   8.207  14.709 293.858 293.893
 37 A"   38 A"   39 A"   40 A"   41 A"   42 A"                                 

 Beta MOs, Restricted
 -- Occupied --                  
-490.07 -490.04  -80.06  -65.21  -65.17  -58.57  -58.56  -58.53
  1 A'    2 A'    3 A'    4 A'    5 A'    6 A'    7 A'    8 A'                 
-58.531 -15.646  -9.885  -9.852  -7.602  -7.500  -7.488  -7.465
  9 A'   10 A'   11 A'   12 A'   13 A'   14 A'   15 A'   16 A'                 
 -7.458  -5.495  -5.492 -58.564 -58.531  -7.488  -7.458  -5.493
 17 A'   18 A'   19 A'    1 A"    2 A"    3 A"    4 A"    5 A"                 
 -3.241  -3.235  -3.221  -3.203  -3.200  -3.193  -1.223  -1.042
 20 A'   21 A'   22 A'   23 A'   24 A'   25 A'   26 A'   27 A'                 
 -1.001  -0.735  -0.598  -0.561  -0.443  -0.426  -0.405  -3.236
 28 A'   29 A'   30 A'   31 A'   32 A'   33 A'   34 A'    6 A"                 
 -3.221  -3.201  -3.193  -0.536  -0.449  -0.397
  7 A"    8 A"    9 A"   10 A"   11 A"   12 A"                                 
 -- Virtual --                   
  0.034   0.057   0.070   0.077   0.098   0.113   0.120   0.135
 35 A'   36 A'   37 A'   38 A'   39 A'   40 A'   41 A'   42 A'                 
  0.159   0.168   0.190   0.226   0.260   0.286   0.334   0.368
 43 A'   44 A'   45 A'   46 A'   47 A'   48 A'   49 A'   50 A'                 
  0.463   0.509   0.540   0.549   0.603   0.727   0.742   0.769
 51 A'   52 A'   53 A'   54 A'   55 A'   56 A'   57 A'   58 A'                 
  0.797   0.813   0.839   0.850   0.898   0.950   1.120   1.134
 59 A'   60 A'   61 A'   62 A'   63 A'   64 A'   65 A'   66 A'                 
  1.173   1.291   1.343   1.431   1.862   1.952   2.226   2.322
 67 A'   68 A'   69 A'   70 A'   71 A'   72 A'   73 A'   74 A'                 
  2.336   2.400   2.456   2.771   2.951   4.276   4.490   4.524
 75 A'   76 A'   77 A'   78 A'   79 A'   80 A'   81 A'   82 A'                 
  4.551   4.581   4.623   4.753   4.902   7.179   7.227   7.519
 83 A'   84 A'   85 A'   86 A'   87 A'   88 A'   89 A'   90 A'                 
  8.204   8.224   8.278   8.291  14.815  14.922  36.678  49.457
 91 A'   92 A'   93 A'   94 A'   95 A'   96 A'   97 A'   98 A'                 
 49.490 166.142 293.879 293.907 293.984 293.9871028.3961028.437
 99 A'  100 A'  101 A'  102 A'  103 A'  104 A'  105 A'  106 A'                 
  0.005   0.086   0.117   0.126   0.256   0.389   0.552   0.577
 13 A"   14 A"   15 A"   16 A"   17 A"   18 A"   19 A"   20 A"                 
  0.672   0.749   0.756   0.774   0.894   0.985   1.116   1.779
 21 A"   22 A"   23 A"   24 A"   25 A"   26 A"   27 A"   28 A"                 
  2.201   2.293   2.337   2.454   4.245   4.515   4.536   4.551
 29 A"   30 A"   31 A"   32 A"   33 A"   34 A"   35 A"   36 A"                 
  4.575   8.183   8.207  14.709 293.858 293.893
 37 A"   38 A"   39 A"   40 A"   41 A"   42 A"                                 
 --------------------------------------------------------------

          Ground-State Mulliken Net Atomic Charges

     Atom                 Charge (a.u.)
  ----------------------------------------
      1 Br                   -0.238798
      2 P                     0.360111
      3 N                    -0.197038
      4 Br                    0.075726
  ----------------------------------------
  Sum of atomic charges =     0.000000

 -----------------------------------------------------------------
                    Cartesian Multipole Moments
 -----------------------------------------------------------------
    Charge (ESU x 10^10)
                -0.0000
    Dipole Moment (Debye)
         X       0.2493      Y       0.3616      Z       0.0000
       Tot       0.4392
    Quadrupole Moments (Debye-Ang)
        XX     -56.9264     XY       4.5601     YY     -54.3181
        XZ      -0.0000     YZ      -0.0000     ZZ     -54.8647
    Octopole Moments (Debye-Ang^2)
       XXX     -11.1999    XXY     -16.7101    XYY       1.3234
       YYY     -32.1246    XXZ       0.0000    XYZ      -0.0000
       YYZ       0.0000    XZZ      -1.0687    YZZ      -7.2821
       ZZZ       0.0000
    Hexadecapole Moments (Debye-Ang^3)
      XXXX    -883.3654   XXXY       9.5077   XXYY    -190.3145
      XYYY       4.0299   YYYY    -320.4003   XXXZ       0.0000
      XXYZ      -0.0000   XYYZ       0.0000   YYYZ       0.0000
      XXZZ    -161.4993   XYZZ      -0.2406   YYZZ     -63.7404
      XZZZ      -0.0000   YZZZ       0.0000   ZZZZ     -68.5965
 -----------------------------------------------------------------
 DrvMan completing analytic gradient of the correlated energy
 Correlated dipole moment
            1
    1   0.0980934
    2   0.1422638
    3   0.0000000
 Energy read as -5540.748790452
 Full Analytical Gradient: (in a.u., or Hartree/Bohr)
             1             2             3             4
    1   -0.00003168    0.00005897   -0.00004007    0.00001279
    2    0.00006097   -0.00003948   -0.00007808    0.00005660
    3    0.00000000    0.00000000   -0.00000000   -0.00000000
 Gradient time:  CPU 0.78 s  wall 0.78 s
 ######################################################
 ######################################################
 # Starting finite difference calculation for IDERIV  #
 Finite diff step size:  1.88973e-03 a.u.
 ----------------------------------------------------------------
             Standard Nuclear Orientation (Angstroms)
    I     Atom           X                Y                Z
 ----------------------------------------------------------------
    1      Br      1.8012131059    -0.4895794961    -0.0000000000
    2      P       0.6299357875     1.4550234679     0.0000000000
    3      N      -0.9056142594     1.1967732469     0.0000000000
    4      Br     -1.8890627344    -0.3733566395    -0.0000000000
 ----------------------------------------------------------------
 Nuclear Repulsion Energy =   533.5269919805 hartrees
 There are       46 alpha and       46 beta electrons

                       Distance Matrix (Angstroms)
             Br(  1)   P (  2)   N (  3)
   P (  2)  2.270104
   N (  3)  3.189153  1.557115
   Br(  4)  3.692106  3.112608  1.852695

 Requested basis set is 6-311++G(d,p)
 There are 57 shells and 148 basis functions
 A cutoff of  1.0D-14 yielded   1371 shell pairs
 There are      9889 function pairs (     11005 Cartesian)
 Smallest overlap matrix eigenvalue = 1.74E-03
 Guess MOs from SCF MO coefficient file

 -----------------------------------------------------------------------
  General SCF calculation program by
  Eric Jon Sundstrom, Paul Horn, Yuezhi Mao, Dmitri Zuev, Alec White,
  David Stuck, Shaama M.S., Shane Yost, Joonho Lee, David Small,
  Daniel Levine, Susi Lehtola, Hugh Burton, Evgeny Epifanovsky
 -----------------------------------------------------------------------
 Hartree-Fock
 using 6 threads for integral computing
 -------------------------------------------------------
 OpenMP Integral computing Module                
 Release: version 2.0, May 2017, Q-Chem Inc. Pleasanton 
 -------------------------------------------------------
 A restricted SCF calculation will be
 performed using DIIS
 SCF converges when DIIS error is below 1.0e-08
 ---------------------------------------
  Cycle       Energy         DIIS error
 ---------------------------------------
    1   -5539.9001500269      3.94e-06  
    2   -5539.9001501005      1.22e-06  
    3   -5539.9001501092      8.02e-07  
    4   -5539.9001501115      2.65e-07  
    5   -5539.9001501120      8.92e-08  
    6   -5539.9001501121      3.54e-08  
    7   -5539.9001501122      1.25e-08  
    8   -5539.9001501122      5.68e-09  Convergence criterion met
 ---------------------------------------
 SCF time:   CPU 11.27s  wall 3.00s 
 SCF   energy in the final basis set =    -5539.9001501122
 Total energy in the final basis set =    -5539.9001501122


 ------------------------------------------------------------------------------

   CCMAN2: suite of methods based on coupled cluster
           and equation of motion theories.

   Components:
   * libvmm-1.3-trunk
     by Evgeny Epifanovsky, Ilya Kaliman.
   * libtensor-2.5-trunk
     by Evgeny Epifanovsky, Michael Wormit, Dmitry Zuev, Sam Manzer, 
        Ilya Kaliman.
   * libcc-2.5-trunk
     by Evgeny Epifanovsky, Arik Landau, Tomasz Kus, Kirill Khistyaev, 
        Dmitry Zuev, Prashant Manohar, Xintian Feng, Anna Krylov, 
        Matthew Goldey, Alec White, Thomas Jagau, Kaushik Nanda, 
        Anastasia Gunina, Alexander Kunitsa, Joonho Lee.

   CCMAN original authors:
   Anna I. Krylov, C. David Sherrill, Steven R. Gwaltney,
   Edward F. C. Byrd (2000)
   Sergey V. Levchenko, Lyudmila V. Slipchenko, Tao Wang,
   Ana-Maria C. Cristian (2003)
   Piotr A. Pieniazek, C. Melania Oana, Evgeny Epifanovsky (2007)
   Prashant Manohar (2009)

 ------------------------------------------------------------------------------


 Allocating and initializing 30808MB of RAM...
 Calculation will run on 6 cores.


 Alpha MOs, Restricted
 -- Occupied --                  
-490.07 -490.04  -80.06  -65.21  -65.17  -58.57  -58.56  -58.56
  1 A     2 A     3 A     4 A     5 A     6 A     7 A     8 A                  
-58.532 -58.531 -58.531 -15.646  -9.885  -9.852  -7.602  -7.500
  9 A    10 A    11 A    12 A    13 A    14 A    15 A    16 A                  
 -7.488  -7.488  -7.465  -7.458  -7.458  -5.495  -5.493  -5.492
 17 A    18 A    19 A    20 A    21 A    22 A    23 A    24 A                  
 -3.241  -3.236  -3.235  -3.221  -3.221  -3.203  -3.201  -3.200
 25 A    26 A    27 A    28 A    29 A    30 A    31 A    32 A                  
 -3.193  -3.193  -1.224  -1.042  -1.001  -0.735  -0.598  -0.561
 33 A    34 A    35 A    36 A    37 A    38 A    39 A    40 A                  
 -0.536  -0.449  -0.443  -0.426  -0.405  -0.397
 41 A    42 A    43 A    44 A    45 A    46 A                                  
 -- Virtual --                   
  0.005   0.034   0.057   0.070   0.077   0.086   0.098   0.113
 47 A    48 A    49 A    50 A    51 A    52 A    53 A    54 A                  
  0.117   0.120   0.126   0.135   0.159   0.168   0.190   0.226
 55 A    56 A    57 A    58 A    59 A    60 A    61 A    62 A                  
  0.256   0.260   0.286   0.334   0.368   0.389   0.463   0.509
 63 A    64 A    65 A    66 A    67 A    68 A    69 A    70 A                  
  0.540   0.549   0.552   0.577   0.603   0.672   0.727   0.742
 71 A    72 A    73 A    74 A    75 A    76 A    77 A    78 A                  
  0.749   0.756   0.769   0.774   0.797   0.813   0.839   0.850
 79 A    80 A    81 A    82 A    83 A    84 A    85 A    86 A                  
  0.894   0.898   0.950   0.985   1.115   1.120   1.134   1.173
 87 A    88 A    89 A    90 A    91 A    92 A    93 A    94 A                  
  1.291   1.343   1.431   1.779   1.862   1.952   2.201   2.226
 95 A    96 A    97 A    98 A    99 A   100 A   101 A   102 A                  
  2.293   2.322   2.336   2.337   2.400   2.454   2.456   2.771
103 A   104 A   105 A   106 A   107 A   108 A   109 A   110 A                  
  2.951   4.245   4.276   4.490   4.515   4.524   4.536   4.551
111 A   112 A   113 A   114 A   115 A   116 A   117 A   118 A                  
  4.551   4.575   4.581   4.623   4.753   4.902   7.179   7.227
119 A   120 A   121 A   122 A   123 A   124 A   125 A   126 A                  
  7.519   8.183   8.204   8.207   8.224   8.278   8.290  14.708
127 A   128 A   129 A   130 A   131 A   132 A   133 A   134 A                  
 14.815  14.922  36.678  49.457  49.490 166.142 293.858 293.879
135 A   136 A   137 A   138 A   139 A   140 A   141 A   142 A                  
293.893 293.907 293.984 293.9871028.3961028.437
143 A   144 A   145 A   146 A   147 A   148 A                                  

 Beta MOs, Restricted
 -- Occupied --                  
-490.07 -490.04  -80.06  -65.21  -65.17  -58.57  -58.56  -58.56
  1 A     2 A     3 A     4 A     5 A     6 A     7 A     8 A                  
-58.532 -58.531 -58.531 -15.646  -9.885  -9.852  -7.602  -7.500
  9 A    10 A    11 A    12 A    13 A    14 A    15 A    16 A                  
 -7.488  -7.488  -7.465  -7.458  -7.458  -5.495  -5.493  -5.492
 17 A    18 A    19 A    20 A    21 A    22 A    23 A    24 A                  
 -3.241  -3.236  -3.235  -3.221  -3.221  -3.203  -3.201  -3.200
 25 A    26 A    27 A    28 A    29 A    30 A    31 A    32 A                  
 -3.193  -3.193  -1.224  -1.042  -1.001  -0.735  -0.598  -0.561
 33 A    34 A    35 A    36 A    37 A    38 A    39 A    40 A                  
 -0.536  -0.449  -0.443  -0.426  -0.405  -0.397
 41 A    42 A    43 A    44 A    45 A    46 A                                  
 -- Virtual --                   
  0.005   0.034   0.057   0.070   0.077   0.086   0.098   0.113
 47 A    48 A    49 A    50 A    51 A    52 A    53 A    54 A                  
  0.117   0.120   0.126   0.135   0.159   0.168   0.190   0.226
 55 A    56 A    57 A    58 A    59 A    60 A    61 A    62 A                  
  0.256   0.260   0.286   0.334   0.368   0.389   0.463   0.509
 63 A    64 A    65 A    66 A    67 A    68 A    69 A    70 A                  
  0.540   0.549   0.552   0.577   0.603   0.672   0.727   0.742
 71 A    72 A    73 A    74 A    75 A    76 A    77 A    78 A                  
  0.749   0.756   0.769   0.774   0.797   0.813   0.839   0.850
 79 A    80 A    81 A    82 A    83 A    84 A    85 A    86 A                  
  0.894   0.898   0.950   0.985   1.115   1.120   1.134   1.173
 87 A    88 A    89 A    90 A    91 A    92 A    93 A    94 A                  
  1.291   1.343   1.431   1.779   1.862   1.952   2.201   2.226
 95 A    96 A    97 A    98 A    99 A   100 A   101 A   102 A                  
  2.293   2.322   2.336   2.337   2.400   2.454   2.456   2.771
103 A   104 A   105 A   106 A   107 A   108 A   109 A   110 A                  
  2.951   4.245   4.276   4.490   4.515   4.524   4.536   4.551
111 A   112 A   113 A   114 A   115 A   116 A   117 A   118 A                  
  4.551   4.575   4.581   4.623   4.753   4.902   7.179   7.227
119 A   120 A   121 A   122 A   123 A   124 A   125 A   126 A                  
  7.519   8.183   8.204   8.207   8.224   8.278   8.290  14.708
127 A   128 A   129 A   130 A   131 A   132 A   133 A   134 A                  
 14.815  14.922  36.678  49.457  49.490 166.142 293.858 293.879
135 A   136 A   137 A   138 A   139 A   140 A   141 A   142 A                  
293.893 293.907 293.984 293.9871028.3961028.437
143 A   144 A   145 A   146 A   147 A   148 A                                  

 Occupation and symmetry of molecular orbitals

 Point group: C1 (1 irreducible representation).

                           A     All 
 -------------------------------------
 All molecular orbitals:
  - Alpha                  148   148 
  - Beta                   148   148 
 -------------------------------------
 Alpha orbitals:
  - Frozen occupied        24    24  
  - Active occupied        22    22  
  - Active virtual         102   102 
  - Frozen virtual         0     0   
 -------------------------------------
 Beta orbitals:
  - Frozen occupied        24    24  
  - Active occupied        22    22  
  - Active virtual         102   102 
  - Frozen virtual         0     0   
 -------------------------------------

 Import integrals:   CPU 0.00 s  wall 0.00 s

 Import integrals:   CPU 83.90 s  wall 14.48 s

 MP2 amplitudes:   CPU 0.21 s  wall 0.13 s

Running a double precision version
           CCSD T amplitudes will be solved using DIIS.

           Start     Size      MaxIter   EConv     TConv     
           3         7         100       1.00e-07  1.00e-05  
 ------------------------------------------------------------------------------
           Energy (a.u.)   Ediff      Tdiff       Comment
 ------------------------------------------------------------------------------
         -5540.75225484                           
     1   -5540.71903883   3.32e-02   8.22e-01     
     2   -5540.74761339   2.86e-02   1.17e-01     
     3   -5540.74509406   2.52e-03   5.11e-02     
     4   -5540.74776697   2.67e-03   1.85e-02     Switched to DIIS steps.
     5   -5540.74872718   9.60e-04   1.24e-02     
     6   -5540.74876675   3.96e-05   2.89e-03     
     7   -5540.74877749   1.07e-05   1.55e-03     
     8   -5540.74878981   1.23e-05   4.20e-04     
     9   -5540.74879112   1.32e-06   2.45e-04     
    10   -5540.74879028   8.48e-07   6.83e-05     
    11   -5540.74879064   3.59e-07   2.69e-05     
    12   -5540.74879044   1.95e-07   1.34e-05     
    13   -5540.74879043   1.15e-08   5.62e-06     
 ------------------------------------------------------------------------------
         -5540.74879043                           CCSD T converged.

End of double precision
 SCF energy                 = -5539.90015011
 MP2 energy                 = -5540.75225484
 CCSD correlation energy     =    -0.84864032
 CCSD total energy           = -5540.74879043

 CCSD  T1^2 = 0.0170  T2^2 = 0.2901  Leading amplitudes:

 Amplitude    Orbitals with energies
  0.0339       42 (A) A                  ->    47 (A) A                   
              -0.4492                          0.0050                     
  0.0339       42 (A) B                  ->    47 (A) B                   
              -0.4492                          0.0050                     
  0.0244       46 (A) A                  ->    47 (A) A                   
              -0.3971                          0.0050                     
  0.0244       46 (A) B                  ->    47 (A) B                   
              -0.3971                          0.0050                     

 Amplitude    Orbitals with energies
 -0.0634       46 (A) A      46 (A) B    ->    47 (A) A      47 (A) B     
              -0.3971       -0.3971            0.0050        0.0050       
  0.0634       46 (A) A      46 (A) B    ->    47 (A) B      47 (A) A     
              -0.3971       -0.3971            0.0050        0.0050       
  0.0634       46 (A) B      46 (A) A    ->    47 (A) A      47 (A) B     
              -0.3971       -0.3971            0.0050        0.0050       
 -0.0634       46 (A) B      46 (A) A    ->    47 (A) B      47 (A) A     
              -0.3971       -0.3971            0.0050        0.0050       

 Computing CCSD intemediates for later calculations in double precision
 Finished.

Running a double precision version
           CCSD Lambda amplitudes will be solved using DIIS.
           Start     Size      MaxIter   EConv     LConv     
           3         7         100       1.00e-07  1.00e-05  
 ------------------------------------------------------------------------------
            Enorm      Ldiff       Comment
 ------------------------------------------------------------------------------
     1     5.76e-02   4.12e-02     
     2     1.65e-02   6.15e-03     
     3     7.19e-03   1.68e-03     
     4     4.22e-03   1.29e-03     Switched to DIIS steps.
     5     1.30e-03   7.80e-04     
     6     6.35e-04   2.10e-04     
     7     2.07e-04   6.39e-05     
     8     9.84e-05   4.59e-06     
     9     3.60e-05   9.71e-07     
    10     1.72e-05   2.73e-07     
    11     8.25e-06   1.30e-07     
    12     4.13e-06   9.28e-08     
    13     1.83e-06   1.39e-07     
    14     7.96e-07   2.48e-08     
    15     3.86e-07   6.28e-08     
    16     1.75e-07   2.12e-08     
    17     8.91e-08   1.26e-08     
 ------------------------------------------------------------------------------
                                   CCSD Lambda converged.

 Computing density matrices in double precision...
           Orbital response amplitudes will be solved using DIIS.
           Start     Size      MaxIter   EConv     LConv     
           3         7         100       1.00e-06  1.00e-06  
 ------------------------------------------------------------------------------
            Enorm      Ldiff       Comment
 ------------------------------------------------------------------------------
     1     1.36e-01   2.36e-03     
     2     1.39e-01   5.77e-03     
     3     1.66e-01   2.90e-02     
     4     2.26e-02   6.88e-02     Switched to DIIS steps.
     5     9.08e-03   6.81e-03     
     6     1.18e-03   9.67e-04     
     7     8.25e-04   1.55e-04     
     8     1.90e-04   2.08e-04     
     9     4.48e-05   2.47e-05     
    10     1.46e-05   2.70e-06     
    11     4.62e-06   1.47e-06     
    12     1.75e-06   3.72e-07     
    13     4.82e-07   4.64e-07     
 ------------------------------------------------------------------------------
                                   Orbital response converged.

 Computing density matrices... Done.
 CCSD calculation:   CPU 4014.11 s  wall 688.93 s

 Transferring MO TPDM to AO TPDM
 Transferring g2_o1o1o1o1
 Transferring g2_o1o1o1v1
 Transferring g2_o1o1v1v1
 Transferring g2_o1v1o1v1
 Transferring g2_o1v1v1v1
 Transferring g2_v1v1v1v1
 Adding separable TPDM
 Computing TPDM gradient
 --------------------------------------------------------
 2e gradient
  Atom          X               Y               Z
 --------------------------------------------------------
    1        -46.491814       29.043158       -0.000000  
    2        -11.634247      -36.565124        0.000000  
    3         11.253359      -18.012935       -0.000000  
    4         46.872701       25.534901        0.000000  
 --------------------------------------------------------
 --------------------------------------------------------
 Final gradient
  Atom          X               Y               Z
 --------------------------------------------------------
    1        -46.491814       29.043158       -0.000000  
    2        -11.634247      -36.565124        0.000000  
    3         11.253359      -18.012935       -0.000000  
    4         46.872701       25.534901        0.000000  
 --------------------------------------------------------
 Analytic gradient from two-electron contribution:   CPU 453.67 s  wall 85.16 s

 Total ccman2 time:   CPU 4559.34 s  wall 790.39 s


 --------------------------------------------------------------

                    Orbital Energies (a.u.)
 --------------------------------------------------------------

 Alpha MOs
 -- Occupied --
********-490.0380 -80.0649 -65.2055 -65.1722 -58.5663 -58.5637 -58.5636
-58.5319 -58.5308 -58.5306 -15.6462  -9.8845  -9.8520  -7.6022  -7.5004
 -7.4884  -7.4879  -7.4646  -7.4583  -7.4575  -5.4946  -5.4930  -5.4923
 -3.2412  -3.2357  -3.2350  -3.2206  -3.2206  -3.2034  -3.2009  -3.2000
 -3.1930  -3.1930  -1.2235  -1.0424  -1.0007  -0.7353  -0.5977  -0.5614
 -0.5359  -0.4492  -0.4428  -0.4259  -0.4046  -0.3971
 -- Virtual --
  0.0050   0.0340   0.0572   0.0704   0.0774   0.0859   0.0983   0.1129
  0.1173   0.1197   0.1265   0.1351   0.1590   0.1676   0.1901   0.2256
  0.2561   0.2599   0.2864   0.3339   0.3680   0.3894   0.4629   0.5090
  0.5404   0.5487   0.5522   0.5768   0.6027   0.6719   0.7266   0.7425
  0.7493   0.7561   0.7689   0.7737   0.7965   0.8128   0.8388   0.8497
  0.8941   0.8981   0.9499   0.9849   1.1155   1.1201   1.1344   1.1731
  1.2911   1.3430   1.4311   1.7789   1.8620   1.9519   2.2011   2.2260
  2.2934   2.3217   2.3359   2.3372   2.4003   2.4542   2.4556   2.7713
  2.9511   4.2452   4.2765   4.4904   4.5149   4.5241   4.5357   4.5506
  4.5511   4.5750   4.5811   4.6234   4.7526   4.9019   7.1786   7.2272
  7.5185   8.1826   8.2037   8.2071   8.2236   8.2780   8.2905  14.7085
 14.8153  14.9218  36.6780  49.4566  49.4897 166.1423 293.8575 293.8786
293.8935 293.9067 293.9840 293.98651028.39581028.4366
 --------------------------------------------------------------

          Ground-State Mulliken Net Atomic Charges

     Atom                 Charge (a.u.)
  ----------------------------------------
      1 Br                   -0.238970
      2 P                     0.360108
      3 N                    -0.196906
      4 Br                    0.075768
  ----------------------------------------
  Sum of atomic charges =    -0.000000

 -----------------------------------------------------------------
                    Cartesian Multipole Moments
 -----------------------------------------------------------------
    Charge (ESU x 10^10)
                -0.0000
    Dipole Moment (Debye)
         X       0.2463      Y       0.3631      Z      -0.0000
       Tot       0.4388
    Quadrupole Moments (Debye-Ang)
        XX     -56.9297     XY       4.5608     YY     -54.3174
        XZ      -0.0000     YZ       0.0000     ZZ     -54.8655
    Octopole Moments (Debye-Ang^2)
       XXX     -11.2733    XXY     -16.7095    XYY       1.3010
       YYY     -32.1178    XXZ       0.0000    XYZ      -0.0000
       YYZ      -0.0000    XZZ      -1.0907    YZZ      -7.2811
       ZZZ      -0.0000
    Hexadecapole Moments (Debye-Ang^3)
      XXXX    -883.7868   XXXY       9.5265   XXYY    -190.3763
      XYYY       4.0623   YYYY    -320.3969   XXXZ      -0.0000
      XXYZ       0.0000   XYYZ       0.0000   YYYZ       0.0000
      XXZZ    -161.5716   XYZZ      -0.2303   YYZZ     -63.7400
      XZZZ       0.0000   YZZZ       0.0000   ZZZZ     -68.5990
 -----------------------------------------------------------------
 DrvMan completing analytic gradient of the correlated energy
 Correlated dipole moment
            1
    1   0.0969195
    2   0.1428534
    3  -0.0000000
 Energy read as -5540.748790430
 Full Analytical Gradient: (in a.u., or Hartree/Bohr)
             1             2             3             4
    1    0.00005247    0.00001598   -0.00008498    0.00001652
    2   -0.00002549    0.00001120   -0.00004508    0.00005938
    3    0.00000000    0.00000000    0.00000000   -0.00000000
 Gradient time:  CPU 0.78 s  wall 0.79 s
 ----------------------------------------------------------------
             Standard Nuclear Orientation (Angstroms)
    I     Atom           X                Y                Z
 ----------------------------------------------------------------
    1      Br      1.7992131059    -0.4895794961    -0.0000000000
    2      P       0.6299357875     1.4550234679     0.0000000000
    3      N      -0.9056142594     1.1967732469     0.0000000000
    4      Br     -1.8890627344    -0.3733566395    -0.0000000000
 ----------------------------------------------------------------
 Nuclear Repulsion Energy =   533.6993736540 hartrees
 There are       46 alpha and       46 beta electrons

                       Distance Matrix (Angstroms)
             Br(  1)   P (  2)   N (  3)
   P (  2)  2.269073
   N (  3)  3.187456  1.557115
   Br(  4)  3.690107  3.112608  1.852695

 Requested basis set is 6-311++G(d,p)
 There are 57 shells and 148 basis functions
 A cutoff of  1.0D-14 yielded   1371 shell pairs
 There are      9889 function pairs (     11005 Cartesian)
 Smallest overlap matrix eigenvalue = 1.74E-03
 Guess MOs from SCF MO coefficient file

 -----------------------------------------------------------------------
  General SCF calculation program by
  Eric Jon Sundstrom, Paul Horn, Yuezhi Mao, Dmitri Zuev, Alec White,
  David Stuck, Shaama M.S., Shane Yost, Joonho Lee, David Small,
  Daniel Levine, Susi Lehtola, Hugh Burton, Evgeny Epifanovsky
 -----------------------------------------------------------------------
 Hartree-Fock
 using 6 threads for integral computing
 -------------------------------------------------------
 OpenMP Integral computing Module                
 Release: version 2.0, May 2017, Q-Chem Inc. Pleasanton 
 -------------------------------------------------------
 A restricted SCF calculation will be
 performed using DIIS
 SCF converges when DIIS error is below 1.0e-08
 ---------------------------------------
  Cycle       Energy         DIIS error
 ---------------------------------------
    1   -5539.9001602441      7.87e-06  
    2   -5539.9001605388      2.43e-06  
    3   -5539.9001605733      1.60e-06  
    4   -5539.9001605829      5.31e-07  
    5   -5539.9001605848      1.78e-07  
    6   -5539.9001605852      7.08e-08  
    7   -5539.9001605852      2.50e-08  
    8   -5539.9001605852      1.14e-08  
    9   -5539.9001605852      5.12e-09  Convergence criterion met
 ---------------------------------------
 SCF time:   CPU 12.70s  wall 3.00s 
 SCF   energy in the final basis set =    -5539.9001605852
 Total energy in the final basis set =    -5539.9001605852


 ------------------------------------------------------------------------------

   CCMAN2: suite of methods based on coupled cluster
           and equation of motion theories.

   Components:
   * libvmm-1.3-trunk
     by Evgeny Epifanovsky, Ilya Kaliman.
   * libtensor-2.5-trunk
     by Evgeny Epifanovsky, Michael Wormit, Dmitry Zuev, Sam Manzer, 
        Ilya Kaliman.
   * libcc-2.5-trunk
     by Evgeny Epifanovsky, Arik Landau, Tomasz Kus, Kirill Khistyaev, 
        Dmitry Zuev, Prashant Manohar, Xintian Feng, Anna Krylov, 
        Matthew Goldey, Alec White, Thomas Jagau, Kaushik Nanda, 
        Anastasia Gunina, Alexander Kunitsa, Joonho Lee.

   CCMAN original authors:
   Anna I. Krylov, C. David Sherrill, Steven R. Gwaltney,
   Edward F. C. Byrd (2000)
   Sergey V. Levchenko, Lyudmila V. Slipchenko, Tao Wang,
   Ana-Maria C. Cristian (2003)
   Piotr A. Pieniazek, C. Melania Oana, Evgeny Epifanovsky (2007)
   Prashant Manohar (2009)

 ------------------------------------------------------------------------------


 Allocating and initializing 30808MB of RAM...
 Calculation will run on 6 cores.


 Alpha MOs, Restricted
 -- Occupied --                  
-490.07 -490.04  -80.06  -65.21  -65.17  -58.57  -58.56  -58.56
  1 A     2 A     3 A     4 A     5 A     6 A     7 A     8 A                  
-58.532 -58.531 -58.531 -15.646  -9.884  -9.852  -7.602  -7.500
  9 A    10 A    11 A    12 A    13 A    14 A    15 A    16 A                  
 -7.488  -7.488  -7.465  -7.458  -7.458  -5.495  -5.493  -5.492
 17 A    18 A    19 A    20 A    21 A    22 A    23 A    24 A                  
 -3.241  -3.236  -3.235  -3.221  -3.221  -3.203  -3.201  -3.200
 25 A    26 A    27 A    28 A    29 A    30 A    31 A    32 A                  
 -3.193  -3.193  -1.223  -1.043  -1.001  -0.735  -0.598  -0.561
 33 A    34 A    35 A    36 A    37 A    38 A    39 A    40 A                  
 -0.536  -0.449  -0.443  -0.426  -0.405  -0.397
 41 A    42 A    43 A    44 A    45 A    46 A                                  
 -- Virtual --                   
  0.005   0.034   0.057   0.070   0.077   0.086   0.098   0.113
 47 A    48 A    49 A    50 A    51 A    52 A    53 A    54 A                  
  0.117   0.120   0.126   0.135   0.159   0.168   0.190   0.226
 55 A    56 A    57 A    58 A    59 A    60 A    61 A    62 A                  
  0.256   0.260   0.286   0.334   0.368   0.389   0.463   0.509
 63 A    64 A    65 A    66 A    67 A    68 A    69 A    70 A                  
  0.540   0.549   0.552   0.577   0.603   0.672   0.726   0.742
 71 A    72 A    73 A    74 A    75 A    76 A    77 A    78 A                  
  0.749   0.756   0.769   0.774   0.797   0.813   0.839   0.850
 79 A    80 A    81 A    82 A    83 A    84 A    85 A    86 A                  
  0.894   0.898   0.950   0.985   1.116   1.120   1.134   1.173
 87 A    88 A    89 A    90 A    91 A    92 A    93 A    94 A                  
  1.291   1.343   1.431   1.779   1.862   1.952   2.201   2.226
 95 A    96 A    97 A    98 A    99 A   100 A   101 A   102 A                  
  2.293   2.322   2.336   2.337   2.400   2.454   2.456   2.771
103 A   104 A   105 A   106 A   107 A   108 A   109 A   110 A                  
  2.951   4.245   4.276   4.490   4.515   4.524   4.536   4.551
111 A   112 A   113 A   114 A   115 A   116 A   117 A   118 A                  
  4.551   4.575   4.581   4.623   4.753   4.902   7.179   7.227
119 A   120 A   121 A   122 A   123 A   124 A   125 A   126 A                  
  7.519   8.183   8.204   8.207   8.224   8.278   8.291  14.709
127 A   128 A   129 A   130 A   131 A   132 A   133 A   134 A                  
 14.815  14.922  36.678  49.457  49.490 166.142 293.858 293.879
135 A   136 A   137 A   138 A   139 A   140 A   141 A   142 A                  
293.893 293.907 293.984 293.9871028.3961028.437
143 A   144 A   145 A   146 A   147 A   148 A                                  

 Beta MOs, Restricted
 -- Occupied --                  
-490.07 -490.04  -80.06  -65.21  -65.17  -58.57  -58.56  -58.56
  1 A     2 A     3 A     4 A     5 A     6 A     7 A     8 A                  
-58.532 -58.531 -58.531 -15.646  -9.884  -9.852  -7.602  -7.500
  9 A    10 A    11 A    12 A    13 A    14 A    15 A    16 A                  
 -7.488  -7.488  -7.465  -7.458  -7.458  -5.495  -5.493  -5.492
 17 A    18 A    19 A    20 A    21 A    22 A    23 A    24 A                  
 -3.241  -3.236  -3.235  -3.221  -3.221  -3.203  -3.201  -3.200
 25 A    26 A    27 A    28 A    29 A    30 A    31 A    32 A                  
 -3.193  -3.193  -1.223  -1.043  -1.001  -0.735  -0.598  -0.561
 33 A    34 A    35 A    36 A    37 A    38 A    39 A    40 A                  
 -0.536  -0.449  -0.443  -0.426  -0.405  -0.397
 41 A    42 A    43 A    44 A    45 A    46 A                                  
 -- Virtual --                   
  0.005   0.034   0.057   0.070   0.077   0.086   0.098   0.113
 47 A    48 A    49 A    50 A    51 A    52 A    53 A    54 A                  
  0.117   0.120   0.126   0.135   0.159   0.168   0.190   0.226
 55 A    56 A    57 A    58 A    59 A    60 A    61 A    62 A                  
  0.256   0.260   0.286   0.334   0.368   0.389   0.463   0.509
 63 A    64 A    65 A    66 A    67 A    68 A    69 A    70 A                  
  0.540   0.549   0.552   0.577   0.603   0.672   0.726   0.742
 71 A    72 A    73 A    74 A    75 A    76 A    77 A    78 A                  
  0.749   0.756   0.769   0.774   0.797   0.813   0.839   0.850
 79 A    80 A    81 A    82 A    83 A    84 A    85 A    86 A                  
  0.894   0.898   0.950   0.985   1.116   1.120   1.134   1.173
 87 A    88 A    89 A    90 A    91 A    92 A    93 A    94 A                  
  1.291   1.343   1.431   1.779   1.862   1.952   2.201   2.226
 95 A    96 A    97 A    98 A    99 A   100 A   101 A   102 A                  
  2.293   2.322   2.336   2.337   2.400   2.454   2.456   2.771
103 A   104 A   105 A   106 A   107 A   108 A   109 A   110 A                  
  2.951   4.245   4.276   4.490   4.515   4.524   4.536   4.551
111 A   112 A   113 A   114 A   115 A   116 A   117 A   118 A                  
  4.551   4.575   4.581   4.623   4.753   4.902   7.179   7.227
119 A   120 A   121 A   122 A   123 A   124 A   125 A   126 A                  
  7.519   8.183   8.204   8.207   8.224   8.278   8.291  14.709
127 A   128 A   129 A   130 A   131 A   132 A   133 A   134 A                  
 14.815  14.922  36.678  49.457  49.490 166.142 293.858 293.879
135 A   136 A   137 A   138 A   139 A   140 A   141 A   142 A                  
293.893 293.907 293.984 293.9871028.3961028.437
143 A   144 A   145 A   146 A   147 A   148 A                                  

 Occupation and symmetry of molecular orbitals

 Point group: C1 (1 irreducible representation).

                           A     All 
 -------------------------------------
 All molecular orbitals:
  - Alpha                  148   148 
  - Beta                   148   148 
 -------------------------------------
 Alpha orbitals:
  - Frozen occupied        24    24  
  - Active occupied        22    22  
  - Active virtual         102   102 
  - Frozen virtual         0     0   
 -------------------------------------
 Beta orbitals:
  - Frozen occupied        24    24  
  - Active occupied        22    22  
  - Active virtual         102   102 
  - Frozen virtual         0     0   
 -------------------------------------

 Import integrals:   CPU 0.00 s  wall 0.00 s

 Import integrals:   CPU 84.42 s  wall 14.63 s

 MP2 amplitudes:   CPU 0.21 s  wall 0.13 s

Running a double precision version
           CCSD T amplitudes will be solved using DIIS.

           Start     Size      MaxIter   EConv     TConv     
           3         7         100       1.00e-07  1.00e-05  
 ------------------------------------------------------------------------------
           Energy (a.u.)   Ediff      Tdiff       Comment
 ------------------------------------------------------------------------------
         -5540.75225381                           
     1   -5540.71904577   3.32e-02   8.22e-01     
     2   -5540.74761197   2.86e-02   1.17e-01     
     3   -5540.74509620   2.52e-03   5.10e-02     
     4   -5540.74776766   2.67e-03   1.85e-02     Switched to DIIS steps.
     5   -5540.74872717   9.60e-04   1.24e-02     
     6   -5540.74876666   3.95e-05   2.89e-03     
     7   -5540.74877738   1.07e-05   1.55e-03     
     8   -5540.74878968   1.23e-05   4.20e-04     
     9   -5540.74879100   1.32e-06   2.45e-04     
    10   -5540.74879015   8.48e-07   6.83e-05     
    11   -5540.74879051   3.59e-07   2.69e-05     
    12   -5540.74879032   1.95e-07   1.34e-05     
    13   -5540.74879031   1.15e-08   5.60e-06     
 ------------------------------------------------------------------------------
         -5540.74879031                           CCSD T converged.

End of double precision
 SCF energy                 = -5539.90016059
 MP2 energy                 = -5540.75225381
 CCSD correlation energy     =    -0.84862972
 CCSD total energy           = -5540.74879031

 CCSD  T1^2 = 0.0170  T2^2 = 0.2901  Leading amplitudes:

 Amplitude    Orbitals with energies
  0.0339       42 (A) A                  ->    47 (A) A                   
              -0.4493                          0.0050                     
  0.0339       42 (A) B                  ->    47 (A) B                   
              -0.4493                          0.0050                     
  0.0244       46 (A) A                  ->    47 (A) A                   
              -0.3970                          0.0050                     
  0.0244       46 (A) B                  ->    47 (A) B                   
              -0.3970                          0.0050                     

 Amplitude    Orbitals with energies
 -0.0635       46 (A) A      46 (A) B    ->    47 (A) A      47 (A) B     
              -0.3970       -0.3970            0.0050        0.0050       
  0.0635       46 (A) A      46 (A) B    ->    47 (A) B      47 (A) A     
              -0.3970       -0.3970            0.0050        0.0050       
  0.0635       46 (A) B      46 (A) A    ->    47 (A) A      47 (A) B     
              -0.3970       -0.3970            0.0050        0.0050       
 -0.0635       46 (A) B      46 (A) A    ->    47 (A) B      47 (A) A     
              -0.3970       -0.3970            0.0050        0.0050       

 Computing CCSD intemediates for later calculations in double precision
 Finished.

Running a double precision version
           CCSD Lambda amplitudes will be solved using DIIS.
           Start     Size      MaxIter   EConv     LConv     
           3         7         100       1.00e-07  1.00e-05  
 ------------------------------------------------------------------------------
            Enorm      Ldiff       Comment
 ------------------------------------------------------------------------------
     1     5.76e-02   4.12e-02     
     2     1.65e-02   6.15e-03     
     3     7.18e-03   1.68e-03     
     4     4.21e-03   1.29e-03     Switched to DIIS steps.
     5     1.30e-03   7.79e-04     
     6     6.34e-04   2.10e-04     
     7     2.07e-04   6.38e-05     
     8     9.82e-05   4.58e-06     
     9     3.59e-05   9.65e-07     
    10     1.72e-05   2.70e-07     
    11     8.21e-06   1.31e-07     
    12     4.12e-06   9.28e-08     
    13     1.83e-06   1.39e-07     
    14     7.94e-07   2.45e-08     
    15     3.85e-07   6.26e-08     
    16     1.74e-07   2.11e-08     
    17     8.89e-08   1.25e-08     
 ------------------------------------------------------------------------------
                                   CCSD Lambda converged.

 Computing density matrices in double precision...
           Orbital response amplitudes will be solved using DIIS.
           Start     Size      MaxIter   EConv     LConv     
           3         7         100       1.00e-06  1.00e-06  
 ------------------------------------------------------------------------------
            Enorm      Ldiff       Comment
 ------------------------------------------------------------------------------
     1     1.36e-01   2.34e-03     
     2     1.39e-01   5.77e-03     
     3     1.66e-01   2.90e-02     
     4     2.27e-02   6.87e-02     Switched to DIIS steps.
     5     9.08e-03   6.82e-03     
     6     1.18e-03   9.66e-04     
     7     8.24e-04   1.55e-04     
     8     1.90e-04   2.07e-04     
     9     4.48e-05   2.47e-05     
    10     1.46e-05   2.69e-06     
    11     4.65e-06   1.47e-06     
    12     1.75e-06   3.76e-07     
    13     4.79e-07   4.63e-07     
 ------------------------------------------------------------------------------
                                   Orbital response converged.

 Computing density matrices... Done.
 CCSD calculation:   CPU 4017.13 s  wall 689.52 s

 Transferring MO TPDM to AO TPDM
 Transferring g2_o1o1o1o1
 Transferring g2_o1o1o1v1
 Transferring g2_o1o1v1v1
 Transferring g2_o1v1o1v1
 Transferring g2_o1v1v1v1
 Transferring g2_v1v1v1v1
 Adding separable TPDM
 Computing TPDM gradient
 --------------------------------------------------------
 2e gradient
  Atom          X               Y               Z
 --------------------------------------------------------
    1        -46.512106       29.082224       -0.000000  
    2        -11.642213      -36.601417       -0.000000  
    3         11.255994      -18.015306       -0.000000  
    4         46.898324       25.534500        0.000000  
 --------------------------------------------------------
 --------------------------------------------------------
 Final gradient
  Atom          X               Y               Z
 --------------------------------------------------------
    1        -46.512106       29.082224       -0.000000  
    2        -11.642213      -36.601417       -0.000000  
    3         11.255994      -18.015306       -0.000000  
    4         46.898324       25.534500        0.000000  
 --------------------------------------------------------
 Analytic gradient from two-electron contribution:   CPU 454.71 s  wall 86.18 s

 Total ccman2 time:   CPU 4564.30 s  wall 792.17 s


 --------------------------------------------------------------

                    Orbital Energies (a.u.)
 --------------------------------------------------------------

 Alpha MOs
 -- Occupied --
********-490.0381 -80.0648 -65.2055 -65.1723 -58.5662 -58.5637 -58.5635
-58.5320 -58.5309 -58.5307 -15.6461  -9.8845  -9.8520  -7.6021  -7.5003
 -7.4884  -7.4878  -7.4647  -7.4583  -7.4576  -5.4945  -5.4929  -5.4923
 -3.2411  -3.2356  -3.2349  -3.2205  -3.2205  -3.2035  -3.2010  -3.2001
 -3.1931  -3.1931  -1.2235  -1.0426  -1.0007  -0.7353  -0.5978  -0.5614
 -0.5359  -0.4493  -0.4428  -0.4259  -0.4046  -0.3970
 -- Virtual --
  0.0050   0.0341   0.0572   0.0704   0.0774   0.0859   0.0983   0.1129
  0.1174   0.1197   0.1265   0.1351   0.1591   0.1677   0.1901   0.2257
  0.2561   0.2599   0.2864   0.3339   0.3680   0.3894   0.4629   0.5090
  0.5403   0.5487   0.5522   0.5768   0.6027   0.6717   0.7265   0.7425
  0.7493   0.7561   0.7690   0.7737   0.7967   0.8128   0.8388   0.8497
  0.8942   0.8984   0.9502   0.9852   1.1156   1.1202   1.1344   1.1733
  1.2913   1.3432   1.4312   1.7789   1.8622   1.9521   2.2012   2.2260
  2.2934   2.3219   2.3359   2.3373   2.4003   2.4543   2.4558   2.7714
  2.9512   4.2453   4.2765   4.4904   4.5150   4.5241   4.5357   4.5506
  4.5511   4.5751   4.5812   4.6235   4.7529   4.9020   7.1785   7.2274
  7.5186   8.1827   8.2037   8.2070   8.2236   8.2781   8.2906  14.7085
 14.8155  14.9218  36.6781  49.4565  49.4899 166.1424 293.8576 293.8787
293.8934 293.9067 293.9842 293.98661028.39571028.4368
 --------------------------------------------------------------

          Ground-State Mulliken Net Atomic Charges

     Atom                 Charge (a.u.)
  ----------------------------------------
      1 Br                   -0.238627
      2 P                     0.360113
      3 N                    -0.197170
      4 Br                    0.075684
  ----------------------------------------
  Sum of atomic charges =    -0.000000

 -----------------------------------------------------------------
                    Cartesian Multipole Moments
 -----------------------------------------------------------------
    Charge (ESU x 10^10)
                 0.0000
    Dipole Moment (Debye)
         X       0.2523      Y       0.3601      Z      -0.0000
       Tot       0.4397
    Quadrupole Moments (Debye-Ang)
        XX     -56.9232     XY       4.5594     YY     -54.3188
        XZ       0.0000     YZ       0.0000     ZZ     -54.8638
    Octopole Moments (Debye-Ang^2)
       XXX     -11.1266    XXY     -16.7108    XYY       1.3458
       YYY     -32.1315    XXZ      -0.0000    XYZ      -0.0000
       YYZ      -0.0000    XZZ      -1.0467    YZZ      -7.2832
       ZZZ      -0.0000
    Hexadecapole Moments (Debye-Ang^3)
      XXXX    -882.9443   XXXY       9.4889   XXYY    -190.2528
      XYYY       3.9975   YYYY    -320.4037   XXXZ       0.0000
      XXYZ       0.0000   XYYZ       0.0000   YYYZ       0.0000
      XXZZ    -161.4271   XYZZ      -0.2510   YYZZ     -63.7407
      XZZZ       0.0000   YZZZ       0.0000   ZZZZ     -68.5939
 -----------------------------------------------------------------
 DrvMan completing analytic gradient of the correlated energy
 Correlated dipole moment
            1
    1   0.0992680
    2   0.1416746
    3  -0.0000000
 Energy read as -5540.748790307
 Full Analytical Gradient: (in a.u., or Hartree/Bohr)
             1             2             3             4
    1   -0.00011596    0.00010188    0.00000497    0.00000911
    2    0.00014762   -0.00009032   -0.00011118    0.00005388
    3   -0.00000000    0.00000000   -0.00000000   -0.00000000
 Gradient time:  CPU 0.79 s  wall 0.81 s
 ----------------------------------------------------------------
             Standard Nuclear Orientation (Angstroms)
    I     Atom           X                Y                Z
 ----------------------------------------------------------------
    1      Br      1.8002131059    -0.4885794961    -0.0000000000
    2      P       0.6299357875     1.4550234679     0.0000000000
    3      N      -0.9056142594     1.1967732469     0.0000000000
    4      Br     -1.8890627344    -0.3733566395    -0.0000000000
 ----------------------------------------------------------------
 Nuclear Repulsion Energy =   533.6676331003 hartrees
 There are       46 alpha and       46 beta electrons

                       Distance Matrix (Angstroms)
             Br(  1)   P (  2)   N (  3)
   P (  2)  2.268731
   N (  3)  3.187776  1.557115
   Br(  4)  3.691075  3.112608  1.852695

 Requested basis set is 6-311++G(d,p)
 There are 57 shells and 148 basis functions
 A cutoff of  1.0D-14 yielded   1371 shell pairs
 There are      9889 function pairs (     11005 Cartesian)
 Smallest overlap matrix eigenvalue = 1.74E-03
 Guess MOs from SCF MO coefficient file

 -----------------------------------------------------------------------
  General SCF calculation program by
  Eric Jon Sundstrom, Paul Horn, Yuezhi Mao, Dmitri Zuev, Alec White,
  David Stuck, Shaama M.S., Shane Yost, Joonho Lee, David Small,
  Daniel Levine, Susi Lehtola, Hugh Burton, Evgeny Epifanovsky
 -----------------------------------------------------------------------
 Hartree-Fock
 using 6 threads for integral computing
 -------------------------------------------------------
 OpenMP Integral computing Module                
 Release: version 2.0, May 2017, Q-Chem Inc. Pleasanton 
 -------------------------------------------------------
 A restricted SCF calculation will be
 performed using DIIS
 SCF converges when DIIS error is below 1.0e-08
 ---------------------------------------
  Cycle       Energy         DIIS error
 ---------------------------------------
    1   -5539.9001626684      4.52e-06  
    2   -5539.9001627816      1.28e-06  
    3   -5539.9001627983      4.75e-07  
    4   -5539.9001628002      2.23e-07  
    5   -5539.9001628006      1.02e-07  
    6   -5539.9001628007      4.07e-08  
    7   -5539.9001628006      1.34e-08  
    8   -5539.9001628006      5.95e-09  Convergence criterion met
 ---------------------------------------
 SCF time:   CPU 11.29s  wall 2.00s 
 SCF   energy in the final basis set =    -5539.9001628006
 Total energy in the final basis set =    -5539.9001628006


 ------------------------------------------------------------------------------

   CCMAN2: suite of methods based on coupled cluster
           and equation of motion theories.

   Components:
   * libvmm-1.3-trunk
     by Evgeny Epifanovsky, Ilya Kaliman.
   * libtensor-2.5-trunk
     by Evgeny Epifanovsky, Michael Wormit, Dmitry Zuev, Sam Manzer, 
        Ilya Kaliman.
   * libcc-2.5-trunk
     by Evgeny Epifanovsky, Arik Landau, Tomasz Kus, Kirill Khistyaev, 
        Dmitry Zuev, Prashant Manohar, Xintian Feng, Anna Krylov, 
        Matthew Goldey, Alec White, Thomas Jagau, Kaushik Nanda, 
        Anastasia Gunina, Alexander Kunitsa, Joonho Lee.

   CCMAN original authors:
   Anna I. Krylov, C. David Sherrill, Steven R. Gwaltney,
   Edward F. C. Byrd (2000)
   Sergey V. Levchenko, Lyudmila V. Slipchenko, Tao Wang,
   Ana-Maria C. Cristian (2003)
   Piotr A. Pieniazek, C. Melania Oana, Evgeny Epifanovsky (2007)
   Prashant Manohar (2009)

 ------------------------------------------------------------------------------


 Allocating and initializing 30808MB of RAM...
 Calculation will run on 6 cores.


 Alpha MOs, Restricted
 -- Occupied --                  
-490.07 -490.04  -80.06  -65.21  -65.17  -58.57  -58.56  -58.56
  1 A     2 A     3 A     4 A     5 A     6 A     7 A     8 A                  
-58.532 -58.531 -58.531 -15.646  -9.884  -9.852  -7.602  -7.500
  9 A    10 A    11 A    12 A    13 A    14 A    15 A    16 A                  
 -7.488  -7.488  -7.465  -7.458  -7.458  -5.495  -5.493  -5.492
 17 A    18 A    19 A    20 A    21 A    22 A    23 A    24 A                  
 -3.241  -3.236  -3.235  -3.221  -3.221  -3.204  -3.201  -3.200
 25 A    26 A    27 A    28 A    29 A    30 A    31 A    32 A                  
 -3.193  -3.193  -1.223  -1.043  -1.001  -0.735  -0.598  -0.561
 33 A    34 A    35 A    36 A    37 A    38 A    39 A    40 A                  
 -0.536  -0.449  -0.443  -0.426  -0.405  -0.397
 41 A    42 A    43 A    44 A    45 A    46 A                                  
 -- Virtual --                   
  0.005   0.034   0.057   0.070   0.077   0.086   0.098   0.113
 47 A    48 A    49 A    50 A    51 A    52 A    53 A    54 A                  
  0.117   0.120   0.126   0.135   0.159   0.168   0.190   0.226
 55 A    56 A    57 A    58 A    59 A    60 A    61 A    62 A                  
  0.256   0.260   0.286   0.334   0.368   0.389   0.463   0.509
 63 A    64 A    65 A    66 A    67 A    68 A    69 A    70 A                  
  0.540   0.549   0.552   0.577   0.603   0.672   0.726   0.742
 71 A    72 A    73 A    74 A    75 A    76 A    77 A    78 A                  
  0.749   0.756   0.769   0.774   0.797   0.813   0.839   0.850
 79 A    80 A    81 A    82 A    83 A    84 A    85 A    86 A                  
  0.894   0.898   0.950   0.985   1.116   1.120   1.134   1.173
 87 A    88 A    89 A    90 A    91 A    92 A    93 A    94 A                  
  1.291   1.343   1.431   1.779   1.862   1.952   2.201   2.226
 95 A    96 A    97 A    98 A    99 A   100 A   101 A   102 A                  
  2.293   2.322   2.336   2.337   2.400   2.454   2.456   2.771
103 A   104 A   105 A   106 A   107 A   108 A   109 A   110 A                  
  2.951   4.245   4.277   4.490   4.515   4.524   4.536   4.551
111 A   112 A   113 A   114 A   115 A   116 A   117 A   118 A                  
  4.551   4.575   4.581   4.623   4.753   4.902   7.179   7.227
119 A   120 A   121 A   122 A   123 A   124 A   125 A   126 A                  
  7.519   8.183   8.204   8.207   8.224   8.278   8.291  14.709
127 A   128 A   129 A   130 A   131 A   132 A   133 A   134 A                  
 14.815  14.922  36.678  49.457  49.490 166.142 293.858 293.879
135 A   136 A   137 A   138 A   139 A   140 A   141 A   142 A                  
293.893 293.907 293.984 293.9871028.3961028.437
143 A   144 A   145 A   146 A   147 A   148 A                                  

 Beta MOs, Restricted
 -- Occupied --                  
-490.07 -490.04  -80.06  -65.21  -65.17  -58.57  -58.56  -58.56
  1 A     2 A     3 A     4 A     5 A     6 A     7 A     8 A                  
-58.532 -58.531 -58.531 -15.646  -9.884  -9.852  -7.602  -7.500
  9 A    10 A    11 A    12 A    13 A    14 A    15 A    16 A                  
 -7.488  -7.488  -7.465  -7.458  -7.458  -5.495  -5.493  -5.492
 17 A    18 A    19 A    20 A    21 A    22 A    23 A    24 A                  
 -3.241  -3.236  -3.235  -3.221  -3.221  -3.204  -3.201  -3.200
 25 A    26 A    27 A    28 A    29 A    30 A    31 A    32 A                  
 -3.193  -3.193  -1.223  -1.043  -1.001  -0.735  -0.598  -0.561
 33 A    34 A    35 A    36 A    37 A    38 A    39 A    40 A                  
 -0.536  -0.449  -0.443  -0.426  -0.405  -0.397
 41 A    42 A    43 A    44 A    45 A    46 A                                  
 -- Virtual --                   
  0.005   0.034   0.057   0.070   0.077   0.086   0.098   0.113
 47 A    48 A    49 A    50 A    51 A    52 A    53 A    54 A                  
  0.117   0.120   0.126   0.135   0.159   0.168   0.190   0.226
 55 A    56 A    57 A    58 A    59 A    60 A    61 A    62 A                  
  0.256   0.260   0.286   0.334   0.368   0.389   0.463   0.509
 63 A    64 A    65 A    66 A    67 A    68 A    69 A    70 A                  
  0.540   0.549   0.552   0.577   0.603   0.672   0.726   0.742
 71 A    72 A    73 A    74 A    75 A    76 A    77 A    78 A                  
  0.749   0.756   0.769   0.774   0.797   0.813   0.839   0.850
 79 A    80 A    81 A    82 A    83 A    84 A    85 A    86 A                  
  0.894   0.898   0.950   0.985   1.116   1.120   1.134   1.173
 87 A    88 A    89 A    90 A    91 A    92 A    93 A    94 A                  
  1.291   1.343   1.431   1.779   1.862   1.952   2.201   2.226
 95 A    96 A    97 A    98 A    99 A   100 A   101 A   102 A                  
  2.293   2.322   2.336   2.337   2.400   2.454   2.456   2.771
103 A   104 A   105 A   106 A   107 A   108 A   109 A   110 A                  
  2.951   4.245   4.277   4.490   4.515   4.524   4.536   4.551
111 A   112 A   113 A   114 A   115 A   116 A   117 A   118 A                  
  4.551   4.575   4.581   4.623   4.753   4.902   7.179   7.227
119 A   120 A   121 A   122 A   123 A   124 A   125 A   126 A                  
  7.519   8.183   8.204   8.207   8.224   8.278   8.291  14.709
127 A   128 A   129 A   130 A   131 A   132 A   133 A   134 A                  
 14.815  14.922  36.678  49.457  49.490 166.142 293.858 293.879
135 A   136 A   137 A   138 A   139 A   140 A   141 A   142 A                  
293.893 293.907 293.984 293.9871028.3961028.437
143 A   144 A   145 A   146 A   147 A   148 A                                  

 Occupation and symmetry of molecular orbitals

 Point group: C1 (1 irreducible representation).

                           A     All 
 -------------------------------------
 All molecular orbitals:
  - Alpha                  148   148 
  - Beta                   148   148 
 -------------------------------------
 Alpha orbitals:
  - Frozen occupied        24    24  
  - Active occupied        22    22  
  - Active virtual         102   102 
  - Frozen virtual         0     0   
 -------------------------------------
 Beta orbitals:
  - Frozen occupied        24    24  
  - Active occupied        22    22  
  - Active virtual         102   102 
  - Frozen virtual         0     0   
 -------------------------------------

 Import integrals:   CPU 0.00 s  wall 0.00 s

 Import integrals:   CPU 83.64 s  wall 14.40 s

 MP2 amplitudes:   CPU 0.21 s  wall 0.12 s

Running a double precision version
           CCSD T amplitudes will be solved using DIIS.

           Start     Size      MaxIter   EConv     TConv     
           3         7         100       1.00e-07  1.00e-05  
 ------------------------------------------------------------------------------
           Energy (a.u.)   Ediff      Tdiff       Comment
 ------------------------------------------------------------------------------
         -5540.75225613                           
     1   -5540.71904599   3.32e-02   8.22e-01     
     2   -5540.74761234   2.86e-02   1.17e-01     
     3   -5540.74509610   2.52e-03   5.10e-02     
     4   -5540.74776757   2.67e-03   1.85e-02     Switched to DIIS steps.
     5   -5540.74872703   9.59e-04   1.24e-02     
     6   -5540.74876652   3.95e-05   2.89e-03     
     7   -5540.74877725   1.07e-05   1.55e-03     
     8   -5540.74878955   1.23e-05   4.20e-04     
     9   -5540.74879087   1.32e-06   2.45e-04     
    10   -5540.74879002   8.49e-07   6.83e-05     
    11   -5540.74879038   3.59e-07   2.69e-05     
    12   -5540.74879018   1.95e-07   1.34e-05     
    13   -5540.74879017   1.16e-08   5.59e-06     
 ------------------------------------------------------------------------------
         -5540.74879017                           CCSD T converged.

End of double precision
 SCF energy                 = -5539.90016280
 MP2 energy                 = -5540.75225613
 CCSD correlation energy     =    -0.84862737
 CCSD total energy           = -5540.74879017

 CCSD  T1^2 = 0.0170  T2^2 = 0.2901  Leading amplitudes:

 Amplitude    Orbitals with energies
 -0.0338       42 (A) A                  ->    47 (A) A                   
              -0.4494                          0.0050                     
 -0.0338       42 (A) B                  ->    47 (A) B                   
              -0.4494                          0.0050                     
 -0.0244       46 (A) A                  ->    47 (A) A                   
              -0.3970                          0.0050                     
 -0.0244       46 (A) B                  ->    47 (A) B                   
              -0.3970                          0.0050                     

 Amplitude    Orbitals with energies
 -0.0635       46 (A) A      46 (A) B    ->    47 (A) A      47 (A) B     
              -0.3970       -0.3970            0.0050        0.0050       
  0.0635       46 (A) A      46 (A) B    ->    47 (A) B      47 (A) A     
              -0.3970       -0.3970            0.0050        0.0050       
  0.0635       46 (A) B      46 (A) A    ->    47 (A) A      47 (A) B     
              -0.3970       -0.3970            0.0050        0.0050       
 -0.0635       46 (A) B      46 (A) A    ->    47 (A) B      47 (A) A     
              -0.3970       -0.3970            0.0050        0.0050       

 Computing CCSD intemediates for later calculations in double precision
 Finished.

Running a double precision version
           CCSD Lambda amplitudes will be solved using DIIS.
           Start     Size      MaxIter   EConv     LConv     
           3         7         100       1.00e-07  1.00e-05  
 ------------------------------------------------------------------------------
            Enorm      Ldiff       Comment
 ------------------------------------------------------------------------------
     1     5.76e-02   4.12e-02     
     2     1.65e-02   6.15e-03     
     3     7.18e-03   1.68e-03     
     4     4.21e-03   1.29e-03     Switched to DIIS steps.
     5     1.30e-03   7.79e-04     
     6     6.34e-04   2.10e-04     
     7     2.07e-04   6.38e-05     
     8     9.82e-05   4.59e-06     
     9     3.58e-05   9.56e-07     
    10     1.71e-05   2.66e-07     
    11     8.20e-06   1.33e-07     
    12     4.11e-06   9.34e-08     
    13     1.83e-06   1.38e-07     
    14     7.94e-07   2.44e-08     
    15     3.85e-07   6.25e-08     
    16     1.74e-07   2.11e-08     
    17     8.87e-08   1.25e-08     
 ------------------------------------------------------------------------------
                                   CCSD Lambda converged.

 Computing density matrices in double precision...
           Orbital response amplitudes will be solved using DIIS.
           Start     Size      MaxIter   EConv     LConv     
           3         7         100       1.00e-06  1.00e-06  
 ------------------------------------------------------------------------------
            Enorm      Ldiff       Comment
 ------------------------------------------------------------------------------
     1     1.36e-01   2.33e-03     
     2     1.39e-01   5.77e-03     
     3     1.66e-01   2.89e-02     
     4     2.27e-02   6.87e-02     Switched to DIIS steps.
     5     9.08e-03   6.82e-03     
     6     1.18e-03   9.67e-04     
     7     8.24e-04   1.55e-04     
     8     1.90e-04   2.07e-04     
     9     4.48e-05   2.47e-05     
    10     1.46e-05   2.69e-06     
    11     4.64e-06   1.47e-06     
    12     1.75e-06   3.75e-07     
    13     4.79e-07   4.63e-07     
 ------------------------------------------------------------------------------
                                   Orbital response converged.

 Computing density matrices... Done.
 CCSD calculation:   CPU 4016.90 s  wall 689.55 s

 Transferring MO TPDM to AO TPDM
 Transferring g2_o1o1o1o1
 Transferring g2_o1o1o1v1
 Transferring g2_o1o1v1v1
 Transferring g2_o1v1o1v1
 Transferring g2_o1v1v1v1
 Transferring g2_v1v1v1v1
 Adding separable TPDM
 Computing TPDM gradient
 --------------------------------------------------------
 2e gradient
  Atom          X               Y               Z
 --------------------------------------------------------
    1        -46.521853       29.067457        0.000000  
    2        -11.621568      -36.594187        0.000000  
    3         11.257095      -18.013179        0.000000  
    4         46.886326       25.539909       -0.000000  
 --------------------------------------------------------
 --------------------------------------------------------
 Final gradient
  Atom          X               Y               Z
 --------------------------------------------------------
    1        -46.521853       29.067457        0.000000  
    2        -11.621568      -36.594187        0.000000  
    3         11.257095      -18.013179        0.000000  
    4         46.886326       25.539909       -0.000000  
 --------------------------------------------------------
 Analytic gradient from two-electron contribution:   CPU 452.93 s  wall 84.59 s

 Total ccman2 time:   CPU 4560.87 s  wall 790.32 s


 --------------------------------------------------------------

                    Orbital Energies (a.u.)
 --------------------------------------------------------------

 Alpha MOs
 -- Occupied --
********-490.0381 -80.0648 -65.2055 -65.1723 -58.5662 -58.5636 -58.5635
-58.5321 -58.5309 -58.5308 -15.6461  -9.8845  -9.8521  -7.6021  -7.5003
 -7.4884  -7.4878  -7.4647  -7.4584  -7.4577  -5.4945  -5.4929  -5.4922
 -3.2411  -3.2356  -3.2349  -3.2205  -3.2205  -3.2035  -3.2010  -3.2001
 -3.1932  -3.1932  -1.2234  -1.0426  -1.0007  -0.7353  -0.5978  -0.5614
 -0.5359  -0.4494  -0.4429  -0.4259  -0.4046  -0.3970
 -- Virtual --
  0.0050   0.0341   0.0572   0.0704   0.0774   0.0859   0.0983   0.1129
  0.1174   0.1197   0.1265   0.1351   0.1591   0.1677   0.1900   0.2257
  0.2561   0.2599   0.2864   0.3339   0.3680   0.3894   0.4629   0.5090
  0.5403   0.5487   0.5522   0.5768   0.6027   0.6716   0.7265   0.7425
  0.7492   0.7561   0.7689   0.7736   0.7966   0.8128   0.8388   0.8497
  0.8942   0.8984   0.9502   0.9853   1.1156   1.1202   1.1345   1.1732
  1.2915   1.3433   1.4312   1.7790   1.8622   1.9522   2.2012   2.2261
  2.2933   2.3218   2.3359   2.3373   2.4004   2.4543   2.4557   2.7715
  2.9512   4.2453   4.2765   4.4904   4.5150   4.5241   4.5356   4.5506
  4.5510   4.5751   4.5811   4.6235   4.7529   4.9020   7.1786   7.2273
  7.5186   8.1827   8.2037   8.2070   8.2236   8.2780   8.2906  14.7086
 14.8154  14.9219  36.6781  49.4565  49.4899 166.1425 293.8576 293.8787
293.8934 293.9066 293.9842 293.98661028.39571028.4367
 --------------------------------------------------------------

          Ground-State Mulliken Net Atomic Charges

     Atom                 Charge (a.u.)
  ----------------------------------------
      1 Br                   -0.238483
      2 P                     0.360064
      3 N                    -0.197171
      4 Br                    0.075590
  ----------------------------------------
  Sum of atomic charges =    -0.000000

 -----------------------------------------------------------------
                    Cartesian Multipole Moments
 -----------------------------------------------------------------
    Charge (ESU x 10^10)
                -0.0000
    Dipole Moment (Debye)
         X       0.2533      Y       0.3578      Z       0.0000
       Tot       0.4384
    Quadrupole Moments (Debye-Ang)
        XX     -56.9215     XY       4.5551     YY     -54.3230
        XZ      -0.0000     YZ      -0.0000     ZZ     -54.8632
    Octopole Moments (Debye-Ang^2)
       XXX     -11.1707    XXY     -16.7360    XYY       1.3249
       YYY     -32.1948    XXZ       0.0000    XYZ       0.0000
       YYZ       0.0000    XZZ      -1.0632    YZZ      -7.3036
       ZZZ       0.0000
    Hexadecapole Moments (Debye-Ang^3)
      XXXX    -883.3079   XXXY       9.3840   XXYY    -190.3022
      XYYY       3.9190   YYYY    -320.3346   XXXZ      -0.0000
      XXYZ      -0.0000   XYYZ      -0.0000   YYYZ      -0.0000
      XXZZ    -161.4917   XYZZ      -0.2782   YYZZ     -63.7240
      XZZZ      -0.0000   YZZZ      -0.0000   ZZZZ     -68.5918
 -----------------------------------------------------------------
 DrvMan completing analytic gradient of the correlated energy
 Correlated dipole moment
            1
    1   0.0996708
    2   0.1407649
    3   0.0000000
 Energy read as -5540.748790172
 Full Analytical Gradient: (in a.u., or Hartree/Bohr)
             1             2             3             4
    1   -0.00011842    0.00011366   -0.00000636    0.00001112
    2    0.00022654   -0.00021619   -0.00008100    0.00007064
    3    0.00000000   -0.00000000    0.00000000   -0.00000000
 Gradient time:  CPU 0.75 s  wall 0.76 s
 ----------------------------------------------------------------
             Standard Nuclear Orientation (Angstroms)
    I     Atom           X                Y                Z
 ----------------------------------------------------------------
    1      Br      1.8002131059    -0.4905794961    -0.0000000000
    2      P       0.6299357875     1.4550234679     0.0000000000
    3      N      -0.9056142594     1.1967732469     0.0000000000
    4      Br     -1.8890627344    -0.3733566395    -0.0000000000
 ----------------------------------------------------------------
 Nuclear Repulsion Energy =   533.5587220353 hartrees
 There are       46 alpha and       46 beta electrons

                       Distance Matrix (Angstroms)
             Br(  1)   P (  2)   N (  3)
   P (  2)  2.270445
   N (  3)  3.188834  1.557115
   Br(  4)  3.691138  3.112608  1.852695

 Requested basis set is 6-311++G(d,p)
 There are 57 shells and 148 basis functions
 A cutoff of  1.0D-14 yielded   1371 shell pairs
 There are      9889 function pairs (     11005 Cartesian)
 Smallest overlap matrix eigenvalue = 1.74E-03
 Guess MOs from SCF MO coefficient file

 -----------------------------------------------------------------------
  General SCF calculation program by
  Eric Jon Sundstrom, Paul Horn, Yuezhi Mao, Dmitri Zuev, Alec White,
  David Stuck, Shaama M.S., Shane Yost, Joonho Lee, David Small,
  Daniel Levine, Susi Lehtola, Hugh Burton, Evgeny Epifanovsky
 -----------------------------------------------------------------------
 Hartree-Fock
 using 6 threads for integral computing
 -------------------------------------------------------
 OpenMP Integral computing Module                
 Release: version 2.0, May 2017, Q-Chem Inc. Pleasanton 
 -------------------------------------------------------
 A restricted SCF calculation will be
 performed using DIIS
 SCF converges when DIIS error is below 1.0e-08
 ---------------------------------------
  Cycle       Energy         DIIS error
 ---------------------------------------
    1   -5539.9001472110      1.06e-05  
    2   -5539.9001476877      2.85e-06  
    3   -5539.9001477350      1.61e-06  
    4   -5539.9001477437      6.01e-07  
    5   -5539.9001477456      2.22e-07  
    6   -5539.9001477461      8.20e-08  
    7   -5539.9001477460      2.89e-08  
    8   -5539.9001477460      1.20e-08  
    9   -5539.9001477460      5.19e-09  Convergence criterion met
 ---------------------------------------
 SCF time:   CPU 12.82s  wall 2.00s 
 SCF   energy in the final basis set =    -5539.9001477460
 Total energy in the final basis set =    -5539.9001477460


 ------------------------------------------------------------------------------

   CCMAN2: suite of methods based on coupled cluster
           and equation of motion theories.

   Components:
   * libvmm-1.3-trunk
     by Evgeny Epifanovsky, Ilya Kaliman.
   * libtensor-2.5-trunk
     by Evgeny Epifanovsky, Michael Wormit, Dmitry Zuev, Sam Manzer, 
        Ilya Kaliman.
   * libcc-2.5-trunk
     by Evgeny Epifanovsky, Arik Landau, Tomasz Kus, Kirill Khistyaev, 
        Dmitry Zuev, Prashant Manohar, Xintian Feng, Anna Krylov, 
        Matthew Goldey, Alec White, Thomas Jagau, Kaushik Nanda, 
        Anastasia Gunina, Alexander Kunitsa, Joonho Lee.

   CCMAN original authors:
   Anna I. Krylov, C. David Sherrill, Steven R. Gwaltney,
   Edward F. C. Byrd (2000)
   Sergey V. Levchenko, Lyudmila V. Slipchenko, Tao Wang,
   Ana-Maria C. Cristian (2003)
   Piotr A. Pieniazek, C. Melania Oana, Evgeny Epifanovsky (2007)
   Prashant Manohar (2009)

 ------------------------------------------------------------------------------


 Allocating and initializing 30808MB of RAM...
 Calculation will run on 6 cores.


 Alpha MOs, Restricted
 -- Occupied --                  
-490.07 -490.04  -80.06  -65.21  -65.17  -58.57  -58.56  -58.56
  1 A     2 A     3 A     4 A     5 A     6 A     7 A     8 A                  
-58.532 -58.531 -58.531 -15.646  -9.885  -9.852  -7.602  -7.500
  9 A    10 A    11 A    12 A    13 A    14 A    15 A    16 A                  
 -7.488  -7.488  -7.465  -7.458  -7.457  -5.495  -5.493  -5.492
 17 A    18 A    19 A    20 A    21 A    22 A    23 A    24 A                  
 -3.241  -3.236  -3.235  -3.221  -3.221  -3.203  -3.201  -3.200
 25 A    26 A    27 A    28 A    29 A    30 A    31 A    32 A                  
 -3.193  -3.193  -1.224  -1.042  -1.001  -0.735  -0.598  -0.561
 33 A    34 A    35 A    36 A    37 A    38 A    39 A    40 A                  
 -0.536  -0.449  -0.443  -0.426  -0.405  -0.397
 41 A    42 A    43 A    44 A    45 A    46 A                                  
 -- Virtual --                   
  0.005   0.034   0.057   0.070   0.077   0.086   0.098   0.113
 47 A    48 A    49 A    50 A    51 A    52 A    53 A    54 A                  
  0.117   0.120   0.127   0.135   0.159   0.168   0.190   0.226
 55 A    56 A    57 A    58 A    59 A    60 A    61 A    62 A                  
  0.256   0.260   0.286   0.334   0.368   0.389   0.463   0.509
 63 A    64 A    65 A    66 A    67 A    68 A    69 A    70 A                  
  0.540   0.549   0.552   0.577   0.603   0.672   0.727   0.742
 71 A    72 A    73 A    74 A    75 A    76 A    77 A    78 A                  
  0.749   0.756   0.769   0.774   0.797   0.813   0.839   0.850
 79 A    80 A    81 A    82 A    83 A    84 A    85 A    86 A                  
  0.894   0.898   0.950   0.985   1.115   1.120   1.134   1.173
 87 A    88 A    89 A    90 A    91 A    92 A    93 A    94 A                  
  1.291   1.343   1.431   1.779   1.862   1.952   2.201   2.226
 95 A    96 A    97 A    98 A    99 A   100 A   101 A   102 A                  
  2.293   2.322   2.336   2.337   2.400   2.454   2.456   2.771
103 A   104 A   105 A   106 A   107 A   108 A   109 A   110 A                  
  2.951   4.245   4.276   4.490   4.515   4.524   4.536   4.551
111 A   112 A   113 A   114 A   115 A   116 A   117 A   118 A                  
  4.551   4.575   4.581   4.623   4.753   4.902   7.179   7.227
119 A   120 A   121 A   122 A   123 A   124 A   125 A   126 A                  
  7.518   8.183   8.204   8.207   8.224   8.278   8.290  14.708
127 A   128 A   129 A   130 A   131 A   132 A   133 A   134 A                  
 14.815  14.922  36.678  49.457  49.490 166.142 293.857 293.879
135 A   136 A   137 A   138 A   139 A   140 A   141 A   142 A                  
293.894 293.907 293.984 293.9871028.3961028.437
143 A   144 A   145 A   146 A   147 A   148 A                                  

 Beta MOs, Restricted
 -- Occupied --                  
-490.07 -490.04  -80.06  -65.21  -65.17  -58.57  -58.56  -58.56
  1 A     2 A     3 A     4 A     5 A     6 A     7 A     8 A                  
-58.532 -58.531 -58.531 -15.646  -9.885  -9.852  -7.602  -7.500
  9 A    10 A    11 A    12 A    13 A    14 A    15 A    16 A                  
 -7.488  -7.488  -7.465  -7.458  -7.457  -5.495  -5.493  -5.492
 17 A    18 A    19 A    20 A    21 A    22 A    23 A    24 A                  
 -3.241  -3.236  -3.235  -3.221  -3.221  -3.203  -3.201  -3.200
 25 A    26 A    27 A    28 A    29 A    30 A    31 A    32 A                  
 -3.193  -3.193  -1.224  -1.042  -1.001  -0.735  -0.598  -0.561
 33 A    34 A    35 A    36 A    37 A    38 A    39 A    40 A                  
 -0.536  -0.449  -0.443  -0.426  -0.405  -0.397
 41 A    42 A    43 A    44 A    45 A    46 A                                  
 -- Virtual --                   
  0.005   0.034   0.057   0.070   0.077   0.086   0.098   0.113
 47 A    48 A    49 A    50 A    51 A    52 A    53 A    54 A                  
  0.117   0.120   0.127   0.135   0.159   0.168   0.190   0.226
 55 A    56 A    57 A    58 A    59 A    60 A    61 A    62 A                  
  0.256   0.260   0.286   0.334   0.368   0.389   0.463   0.509
 63 A    64 A    65 A    66 A    67 A    68 A    69 A    70 A                  
  0.540   0.549   0.552   0.577   0.603   0.672   0.727   0.742
 71 A    72 A    73 A    74 A    75 A    76 A    77 A    78 A                  
  0.749   0.756   0.769   0.774   0.797   0.813   0.839   0.850
 79 A    80 A    81 A    82 A    83 A    84 A    85 A    86 A                  
  0.894   0.898   0.950   0.985   1.115   1.120   1.134   1.173
 87 A    88 A    89 A    90 A    91 A    92 A    93 A    94 A                  
  1.291   1.343   1.431   1.779   1.862   1.952   2.201   2.226
 95 A    96 A    97 A    98 A    99 A   100 A   101 A   102 A                  
  2.293   2.322   2.336   2.337   2.400   2.454   2.456   2.771
103 A   104 A   105 A   106 A   107 A   108 A   109 A   110 A                  
  2.951   4.245   4.276   4.490   4.515   4.524   4.536   4.551
111 A   112 A   113 A   114 A   115 A   116 A   117 A   118 A                  
  4.551   4.575   4.581   4.623   4.753   4.902   7.179   7.227
119 A   120 A   121 A   122 A   123 A   124 A   125 A   126 A                  
  7.518   8.183   8.204   8.207   8.224   8.278   8.290  14.708
127 A   128 A   129 A   130 A   131 A   132 A   133 A   134 A                  
 14.815  14.922  36.678  49.457  49.490 166.142 293.857 293.879
135 A   136 A   137 A   138 A   139 A   140 A   141 A   142 A                  
293.894 293.907 293.984 293.9871028.3961028.437
143 A   144 A   145 A   146 A   147 A   148 A                                  

 Occupation and symmetry of molecular orbitals

 Point group: C1 (1 irreducible representation).

                           A     All 
 -------------------------------------
 All molecular orbitals:
  - Alpha                  148   148 
  - Beta                   148   148 
 -------------------------------------
 Alpha orbitals:
  - Frozen occupied        24    24  
  - Active occupied        22    22  
  - Active virtual         102   102 
  - Frozen virtual         0     0   
 -------------------------------------
 Beta orbitals:
  - Frozen occupied        24    24  
  - Active occupied        22    22  
  - Active virtual         102   102 
  - Frozen virtual         0     0   
 -------------------------------------

 Import integrals:   CPU 0.00 s  wall 0.00 s

 Import integrals:   CPU 84.38 s  wall 14.61 s

 MP2 amplitudes:   CPU 0.21 s  wall 0.13 s

Running a double precision version
           CCSD T amplitudes will be solved using DIIS.

           Start     Size      MaxIter   EConv     TConv     
           3         7         100       1.00e-07  1.00e-05  
 ------------------------------------------------------------------------------
           Energy (a.u.)   Ediff      Tdiff       Comment
 ------------------------------------------------------------------------------
         -5540.75225235                           
     1   -5540.71903845   3.32e-02   8.22e-01     
     2   -5540.74761287   2.86e-02   1.17e-01     
     3   -5540.74509401   2.52e-03   5.11e-02     
     4   -5540.74776690   2.67e-03   1.85e-02     Switched to DIIS steps.
     5   -5540.74872715   9.60e-04   1.24e-02     
     6   -5540.74876673   3.96e-05   2.89e-03     
     7   -5540.74877746   1.07e-05   1.55e-03     
     8   -5540.74878978   1.23e-05   4.20e-04     
     9   -5540.74879110   1.32e-06   2.45e-04     
    10   -5540.74879025   8.47e-07   6.83e-05     
    11   -5540.74879061   3.59e-07   2.69e-05     
    12   -5540.74879042   1.95e-07   1.34e-05     
    13   -5540.74879041   1.14e-08   5.63e-06     
 ------------------------------------------------------------------------------
         -5540.74879041                           CCSD T converged.

End of double precision
 SCF energy                 = -5539.90014775
 MP2 energy                 = -5540.75225235
 CCSD correlation energy     =    -0.84864266
 CCSD total energy           = -5540.74879041

 CCSD  T1^2 = 0.0170  T2^2 = 0.2902  Leading amplitudes:

 Amplitude    Orbitals with energies
 -0.0339       42 (A) A                  ->    47 (A) A                   
              -0.4492                          0.0050                     
 -0.0339       42 (A) B                  ->    47 (A) B                   
              -0.4492                          0.0050                     
 -0.0243       46 (A) A                  ->    47 (A) A                   
              -0.3971                          0.0050                     
 -0.0243       46 (A) B                  ->    47 (A) B                   
              -0.3971                          0.0050                     

 Amplitude    Orbitals with energies
 -0.0634       46 (A) A      46 (A) B    ->    47 (A) A      47 (A) B     
              -0.3971       -0.3971            0.0050        0.0050       
  0.0634       46 (A) A      46 (A) B    ->    47 (A) B      47 (A) A     
              -0.3971       -0.3971            0.0050        0.0050       
  0.0634       46 (A) B      46 (A) A    ->    47 (A) A      47 (A) B     
              -0.3971       -0.3971            0.0050        0.0050       
 -0.0634       46 (A) B      46 (A) A    ->    47 (A) B      47 (A) A     
              -0.3971       -0.3971            0.0050        0.0050       

 Computing CCSD intemediates for later calculations in double precision
 Finished.

Running a double precision version
           CCSD Lambda amplitudes will be solved using DIIS.
           Start     Size      MaxIter   EConv     LConv     
           3         7         100       1.00e-07  1.00e-05  
 ------------------------------------------------------------------------------
            Enorm      Ldiff       Comment
 ------------------------------------------------------------------------------
     1     5.76e-02   4.12e-02     
     2     1.65e-02   6.15e-03     
     3     7.19e-03   1.68e-03     
     4     4.22e-03   1.29e-03     Switched to DIIS steps.
     5     1.30e-03   7.80e-04     
     6     6.35e-04   2.10e-04     
     7     2.08e-04   6.39e-05     
     8     9.85e-05   4.58e-06     
     9     3.60e-05   9.80e-07     
    10     1.72e-05   2.76e-07     
    11     8.26e-06   1.28e-07     
    12     4.14e-06   9.22e-08     
    13     1.83e-06   1.40e-07     
    14     7.96e-07   2.49e-08     
    15     3.86e-07   6.29e-08     
    16     1.75e-07   2.13e-08     
    17     8.92e-08   1.26e-08     
 ------------------------------------------------------------------------------
                                   CCSD Lambda converged.

 Computing density matrices in double precision...
           Orbital response amplitudes will be solved using DIIS.
           Start     Size      MaxIter   EConv     LConv     
           3         7         100       1.00e-06  1.00e-06  
 ------------------------------------------------------------------------------
            Enorm      Ldiff       Comment
 ------------------------------------------------------------------------------
     1     1.36e-01   2.37e-03     
     2     1.39e-01   5.77e-03     
     3     1.66e-01   2.90e-02     
     4     2.26e-02   6.88e-02     Switched to DIIS steps.
     5     9.08e-03   6.80e-03     
     6     1.18e-03   9.67e-04     
     7     8.25e-04   1.55e-04     
     8     1.90e-04   2.08e-04     
     9     4.48e-05   2.47e-05     
    10     1.46e-05   2.70e-06     
    11     4.63e-06   1.47e-06     
    12     1.75e-06   3.73e-07     
    13     4.82e-07   4.64e-07     
 ------------------------------------------------------------------------------
                                   Orbital response converged.

 Computing density matrices... Done.
 CCSD calculation:   CPU 4014.79 s  wall 688.91 s

 Transferring MO TPDM to AO TPDM
 Transferring g2_o1o1o1o1
 Transferring g2_o1o1o1v1
 Transferring g2_o1o1v1v1
 Transferring g2_o1v1o1v1
 Transferring g2_o1v1v1v1
 Transferring g2_v1v1v1v1
 Adding separable TPDM
 Computing TPDM gradient
 --------------------------------------------------------
 2e gradient
  Atom          X               Y               Z
 --------------------------------------------------------
    1        -46.482093       29.057917        0.000000  
    2        -11.654860      -36.572347        0.000000  
    3         11.252266      -18.015061        0.000000  
    4         46.884686       25.529491       -0.000000  
 --------------------------------------------------------
 --------------------------------------------------------
 Final gradient
  Atom          X               Y               Z
 --------------------------------------------------------
    1        -46.482093       29.057917        0.000000  
    2        -11.654860      -36.572347        0.000000  
    3         11.252266      -18.015061        0.000000  
    4         46.884686       25.529491       -0.000000  
 --------------------------------------------------------
 Analytic gradient from two-electron contribution:   CPU 450.99 s  wall 84.35 s

 Total ccman2 time:   CPU 4557.83 s  wall 789.65 s


 --------------------------------------------------------------

                    Orbital Energies (a.u.)
 --------------------------------------------------------------

 Alpha MOs
 -- Occupied --
********-490.0380 -80.0649 -65.2056 -65.1721 -58.5663 -58.5637 -58.5636
-58.5319 -58.5307 -58.5306 -15.6462  -9.8846  -9.8519  -7.6022  -7.5004
 -7.4885  -7.4879  -7.4646  -7.4582  -7.4575  -5.4946  -5.4930  -5.4924
 -3.2412  -3.2357  -3.2350  -3.2206  -3.2206  -3.2033  -3.2008  -3.1999
 -3.1930  -3.1930  -1.2235  -1.0423  -1.0007  -0.7353  -0.5977  -0.5614
 -0.5359  -0.4492  -0.4427  -0.4259  -0.4046  -0.3971
 -- Virtual --
  0.0050   0.0340   0.0572   0.0704   0.0774   0.0859   0.0982   0.1129
  0.1173   0.1197   0.1265   0.1351   0.1591   0.1676   0.1901   0.2256
  0.2561   0.2598   0.2864   0.3338   0.3680   0.3894   0.4630   0.5090
  0.5403   0.5487   0.5522   0.5769   0.6027   0.6720   0.7266   0.7425
  0.7493   0.7561   0.7689   0.7737   0.7966   0.8128   0.8388   0.8497
  0.8941   0.8982   0.9499   0.9848   1.1155   1.1201   1.1343   1.1731
  1.2910   1.3430   1.4311   1.7788   1.8620   1.9518   2.2011   2.2260
  2.2935   2.3218   2.3359   2.3372   2.4002   2.4542   2.4556   2.7713
  2.9511   4.2451   4.2764   4.4903   4.5149   4.5241   4.5358   4.5507
  4.5511   4.5750   4.5811   4.6234   4.7526   4.9019   7.1786   7.2272
  7.5185   8.1826   8.2037   8.2071   8.2237   8.2780   8.2905  14.7084
 14.8153  14.9217  36.6780  49.4566  49.4898 166.1423 293.8575 293.8786
293.8935 293.9068 293.9841 293.98651028.39571028.4366
 --------------------------------------------------------------

          Ground-State Mulliken Net Atomic Charges

     Atom                 Charge (a.u.)
  ----------------------------------------
      1 Br                   -0.239112
      2 P                     0.360157
      3 N                    -0.196905
      4 Br                    0.075861
  ----------------------------------------
  Sum of atomic charges =    -0.000000

 -----------------------------------------------------------------
                    Cartesian Multipole Moments
 -----------------------------------------------------------------
    Charge (ESU x 10^10)
                 0.0000
    Dipole Moment (Debye)
         X       0.2453      Y       0.3654      Z      -0.0000
       Tot       0.4401
    Quadrupole Moments (Debye-Ang)
        XX     -56.9313     XY       4.5651     YY     -54.3132
        XZ       0.0000     YZ       0.0000     ZZ     -54.8661
    Octopole Moments (Debye-Ang^2)
       XXX     -11.2291    XXY     -16.6842    XYY       1.3219
       YYY     -32.0544    XXZ      -0.0000    XYZ      -0.0000
       YYZ      -0.0000    XZZ      -1.0741    YZZ      -7.2607
       ZZZ       0.0000
    Hexadecapole Moments (Debye-Ang^3)
      XXXX    -883.4228   XXXY       9.6314   XXYY    -190.3269
      XYYY       4.1407   YYYY    -320.4663   XXXZ       0.0000
      XXYZ       0.0000   XYYZ       0.0000   YYYZ      -0.0000
      XXZZ    -161.5069   XYZZ      -0.2030   YYZZ     -63.7568
      XZZZ       0.0000   YZZZ      -0.0000   ZZZZ     -68.6011
 -----------------------------------------------------------------
 DrvMan completing analytic gradient of the correlated energy
 Correlated dipole moment
            1
    1   0.0965186
    2   0.1437630
    3  -0.0000000
 Energy read as -5540.748790406
 Full Analytical Gradient: (in a.u., or Hartree/Bohr)
             1             2             3             4
    1    0.00005467    0.00000454   -0.00007372    0.00001451
    2   -0.00010408    0.00013665   -0.00007522    0.00004265
    3   -0.00000000    0.00000000   -0.00000000    0.00000000
 Gradient time:  CPU 0.78 s  wall 0.78 s
 ----------------------------------------------------------------
             Standard Nuclear Orientation (Angstroms)
    I     Atom           X                Y                Z
 ----------------------------------------------------------------
    1      Br      1.8002131059    -0.4895794961     0.0010000000
    2      P       0.6299357875     1.4550234679     0.0000000000
    3      N      -0.9056142594     1.1967732469     0.0000000000
    4      Br     -1.8890627344    -0.3733566395    -0.0000000000
 ----------------------------------------------------------------
 Nuclear Repulsion Energy =   533.6131497015 hartrees
 There are       46 alpha and       46 beta electrons

                       Distance Matrix (Angstroms)
             Br(  1)   P (  2)   N (  3)
   P (  2)  2.269588
   N (  3)  3.188305  1.557115
   Br(  4)  3.691106  3.112608  1.852695

 Requested basis set is 6-311++G(d,p)
 There are 57 shells and 148 basis functions
 A cutoff of  1.0D-14 yielded   1371 shell pairs
 There are      9889 function pairs (     11005 Cartesian)
 Smallest overlap matrix eigenvalue = 1.74E-03
 Guess MOs from SCF MO coefficient file

 -----------------------------------------------------------------------
  General SCF calculation program by
  Eric Jon Sundstrom, Paul Horn, Yuezhi Mao, Dmitri Zuev, Alec White,
  David Stuck, Shaama M.S., Shane Yost, Joonho Lee, David Small,
  Daniel Levine, Susi Lehtola, Hugh Burton, Evgeny Epifanovsky
 -----------------------------------------------------------------------
 Hartree-Fock
 using 6 threads for integral computing
 -------------------------------------------------------
 OpenMP Integral computing Module                
 Release: version 2.0, May 2017, Q-Chem Inc. Pleasanton 
 -------------------------------------------------------
 A restricted SCF calculation will be
 performed using DIIS
 SCF converges when DIIS error is below 1.0e-08
 ---------------------------------------
  Cycle       Energy         DIIS error
 ---------------------------------------
    1   -5539.9001552253      6.06e-06  
    2   -5539.9001554009      1.69e-06  
    3   -5539.9001554222      9.08e-07  
    4   -5539.9001554258      3.88e-07  
    5   -5539.9001554268      1.54e-07  
    6   -5539.9001554269      6.36e-08  
    7   -5539.9001554271      2.95e-08  
    8   -5539.9001554271      1.32e-08  
    9   -5539.9001554271      5.76e-09  Convergence criterion met
 ---------------------------------------
 SCF time:   CPU 12.79s  wall 3.00s 
 SCF   energy in the final basis set =    -5539.9001554271
 Total energy in the final basis set =    -5539.9001554271


 ------------------------------------------------------------------------------

   CCMAN2: suite of methods based on coupled cluster
           and equation of motion theories.

   Components:
   * libvmm-1.3-trunk
     by Evgeny Epifanovsky, Ilya Kaliman.
   * libtensor-2.5-trunk
     by Evgeny Epifanovsky, Michael Wormit, Dmitry Zuev, Sam Manzer, 
        Ilya Kaliman.
   * libcc-2.5-trunk
     by Evgeny Epifanovsky, Arik Landau, Tomasz Kus, Kirill Khistyaev, 
        Dmitry Zuev, Prashant Manohar, Xintian Feng, Anna Krylov, 
        Matthew Goldey, Alec White, Thomas Jagau, Kaushik Nanda, 
        Anastasia Gunina, Alexander Kunitsa, Joonho Lee.

   CCMAN original authors:
   Anna I. Krylov, C. David Sherrill, Steven R. Gwaltney,
   Edward F. C. Byrd (2000)
   Sergey V. Levchenko, Lyudmila V. Slipchenko, Tao Wang,
   Ana-Maria C. Cristian (2003)
   Piotr A. Pieniazek, C. Melania Oana, Evgeny Epifanovsky (2007)
   Prashant Manohar (2009)

 ------------------------------------------------------------------------------


 Allocating and initializing 30808MB of RAM...
 Calculation will run on 6 cores.


 Alpha MOs, Restricted
 -- Occupied --                  
-490.07 -490.04  -80.06  -65.21  -65.17  -58.57  -58.56  -58.56
  1 A     2 A     3 A     4 A     5 A     6 A     7 A     8 A                  
-58.532 -58.531 -58.531 -15.646  -9.885  -9.852  -7.602  -7.500
  9 A    10 A    11 A    12 A    13 A    14 A    15 A    16 A                  
 -7.488  -7.488  -7.465  -7.458  -7.458  -5.495  -5.493  -5.492
 17 A    18 A    19 A    20 A    21 A    22 A    23 A    24 A                  
 -3.241  -3.236  -3.235  -3.221  -3.221  -3.203  -3.201  -3.200
 25 A    26 A    27 A    28 A    29 A    30 A    31 A    32 A                  
 -3.193  -3.193  -1.223  -1.042  -1.001  -0.735  -0.598  -0.561
 33 A    34 A    35 A    36 A    37 A    38 A    39 A    40 A                  
 -0.536  -0.449  -0.443  -0.426  -0.405  -0.397
 41 A    42 A    43 A    44 A    45 A    46 A                                  
 -- Virtual --                   
  0.005   0.034   0.057   0.070   0.077   0.086   0.098   0.113
 47 A    48 A    49 A    50 A    51 A    52 A    53 A    54 A                  
  0.117   0.120   0.126   0.135   0.159   0.168   0.190   0.226
 55 A    56 A    57 A    58 A    59 A    60 A    61 A    62 A                  
  0.256   0.260   0.286   0.334   0.368   0.389   0.463   0.509
 63 A    64 A    65 A    66 A    67 A    68 A    69 A    70 A                  
  0.540   0.549   0.552   0.577   0.603   0.672   0.727   0.742
 71 A    72 A    73 A    74 A    75 A    76 A    77 A    78 A                  
  0.749   0.756   0.769   0.774   0.797   0.813   0.839   0.850
 79 A    80 A    81 A    82 A    83 A    84 A    85 A    86 A                  
  0.894   0.898   0.950   0.985   1.116   1.120   1.134   1.173
 87 A    88 A    89 A    90 A    91 A    92 A    93 A    94 A                  
  1.291   1.343   1.431   1.779   1.862   1.952   2.201   2.226
 95 A    96 A    97 A    98 A    99 A   100 A   101 A   102 A                  
  2.293   2.322   2.336   2.337   2.400   2.454   2.456   2.771
103 A   104 A   105 A   106 A   107 A   108 A   109 A   110 A                  
  2.951   4.245   4.276   4.490   4.515   4.524   4.536   4.551
111 A   112 A   113 A   114 A   115 A   116 A   117 A   118 A                  
  4.551   4.575   4.581   4.623   4.753   4.902   7.179   7.227
119 A   120 A   121 A   122 A   123 A   124 A   125 A   126 A                  
  7.519   8.183   8.204   8.207   8.224   8.278   8.291  14.709
127 A   128 A   129 A   130 A   131 A   132 A   133 A   134 A                  
 14.815  14.922  36.678  49.457  49.490 166.142 293.858 293.879
135 A   136 A   137 A   138 A   139 A   140 A   141 A   142 A                  
293.893 293.907 293.984 293.9871028.3961028.437
143 A   144 A   145 A   146 A   147 A   148 A                                  

 Beta MOs, Restricted
 -- Occupied --                  
-490.07 -490.04  -80.06  -65.21  -65.17  -58.57  -58.56  -58.56
  1 A     2 A     3 A     4 A     5 A     6 A     7 A     8 A                  
-58.532 -58.531 -58.531 -15.646  -9.885  -9.852  -7.602  -7.500
  9 A    10 A    11 A    12 A    13 A    14 A    15 A    16 A                  
 -7.488  -7.488  -7.465  -7.458  -7.458  -5.495  -5.493  -5.492
 17 A    18 A    19 A    20 A    21 A    22 A    23 A    24 A                  
 -3.241  -3.236  -3.235  -3.221  -3.221  -3.203  -3.201  -3.200
 25 A    26 A    27 A    28 A    29 A    30 A    31 A    32 A                  
 -3.193  -3.193  -1.223  -1.042  -1.001  -0.735  -0.598  -0.561
 33 A    34 A    35 A    36 A    37 A    38 A    39 A    40 A                  
 -0.536  -0.449  -0.443  -0.426  -0.405  -0.397
 41 A    42 A    43 A    44 A    45 A    46 A                                  
 -- Virtual --                   
  0.005   0.034   0.057   0.070   0.077   0.086   0.098   0.113
 47 A    48 A    49 A    50 A    51 A    52 A    53 A    54 A                  
  0.117   0.120   0.126   0.135   0.159   0.168   0.190   0.226
 55 A    56 A    57 A    58 A    59 A    60 A    61 A    62 A                  
  0.256   0.260   0.286   0.334   0.368   0.389   0.463   0.509
 63 A    64 A    65 A    66 A    67 A    68 A    69 A    70 A                  
  0.540   0.549   0.552   0.577   0.603   0.672   0.727   0.742
 71 A    72 A    73 A    74 A    75 A    76 A    77 A    78 A                  
  0.749   0.756   0.769   0.774   0.797   0.813   0.839   0.850
 79 A    80 A    81 A    82 A    83 A    84 A    85 A    86 A                  
  0.894   0.898   0.950   0.985   1.116   1.120   1.134   1.173
 87 A    88 A    89 A    90 A    91 A    92 A    93 A    94 A                  
  1.291   1.343   1.431   1.779   1.862   1.952   2.201   2.226
 95 A    96 A    97 A    98 A    99 A   100 A   101 A   102 A                  
  2.293   2.322   2.336   2.337   2.400   2.454   2.456   2.771
103 A   104 A   105 A   106 A   107 A   108 A   109 A   110 A                  
  2.951   4.245   4.276   4.490   4.515   4.524   4.536   4.551
111 A   112 A   113 A   114 A   115 A   116 A   117 A   118 A                  
  4.551   4.575   4.581   4.623   4.753   4.902   7.179   7.227
119 A   120 A   121 A   122 A   123 A   124 A   125 A   126 A                  
  7.519   8.183   8.204   8.207   8.224   8.278   8.291  14.709
127 A   128 A   129 A   130 A   131 A   132 A   133 A   134 A                  
 14.815  14.922  36.678  49.457  49.490 166.142 293.858 293.879
135 A   136 A   137 A   138 A   139 A   140 A   141 A   142 A                  
293.893 293.907 293.984 293.9871028.3961028.437
143 A   144 A   145 A   146 A   147 A   148 A                                  

 Occupation and symmetry of molecular orbitals

 Point group: C1 (1 irreducible representation).

                           A     All 
 -------------------------------------
 All molecular orbitals:
  - Alpha                  148   148 
  - Beta                   148   148 
 -------------------------------------
 Alpha orbitals:
  - Frozen occupied        24    24  
  - Active occupied        22    22  
  - Active virtual         102   102 
  - Frozen virtual         0     0   
 -------------------------------------
 Beta orbitals:
  - Frozen occupied        24    24  
  - Active occupied        22    22  
  - Active virtual         102   102 
  - Frozen virtual         0     0   
 -------------------------------------

 Import integrals:   CPU 0.00 s  wall 0.00 s

 Import integrals:   CPU 83.77 s  wall 14.44 s

 MP2 amplitudes:   CPU 0.21 s  wall 0.13 s

Running a double precision version
           CCSD T amplitudes will be solved using DIIS.

           Start     Size      MaxIter   EConv     TConv     
           3         7         100       1.00e-07  1.00e-05  
 ------------------------------------------------------------------------------
           Energy (a.u.)   Ediff      Tdiff       Comment
 ------------------------------------------------------------------------------
         -5540.75225439                           
     1   -5540.71904238   3.32e-02   8.22e-01     
     2   -5540.74761276   2.86e-02   1.17e-01     
     3   -5540.74509521   2.52e-03   5.10e-02     
     4   -5540.74776739   2.67e-03   1.85e-02     Switched to DIIS steps.
     5   -5540.74872725   9.60e-04   1.24e-02     
     6   -5540.74876678   3.95e-05   2.89e-03     
     7   -5540.74877751   1.07e-05   1.55e-03     
     8   -5540.74878982   1.23e-05   4.20e-04     
     9   -5540.74879114   1.32e-06   2.45e-04     
    10   -5540.74879029   8.48e-07   6.83e-05     
    11   -5540.74879065   3.59e-07   2.69e-05     
    12   -5540.74879045   1.95e-07   1.34e-05     
    13   -5540.74879044   1.15e-08   5.61e-06     
 ------------------------------------------------------------------------------
         -5540.74879044                           CCSD T converged.

End of double precision
 SCF energy                 = -5539.90015543
 MP2 energy                 = -5540.75225439
 CCSD correlation energy     =    -0.84863502
 CCSD total energy           = -5540.74879044

 CCSD  T1^2 = 0.0170  T2^2 = 0.2901  Leading amplitudes:

 Amplitude    Orbitals with energies
 -0.0339       42 (A) A                  ->    47 (A) A                   
              -0.4493                          0.0050                     
 -0.0339       42 (A) B                  ->    47 (A) B                   
              -0.4493                          0.0050                     
  0.0244       46 (A) A                  ->    47 (A) A                   
              -0.3971                          0.0050                     
  0.0244       46 (A) B                  ->    47 (A) B                   
              -0.3971                          0.0050                     

 Amplitude    Orbitals with energies
 -0.0634       46 (A) A      46 (A) B    ->    47 (A) A      47 (A) B     
              -0.3971       -0.3971            0.0050        0.0050       
  0.0634       46 (A) A      46 (A) B    ->    47 (A) B      47 (A) A     
              -0.3971       -0.3971            0.0050        0.0050       
  0.0634       46 (A) B      46 (A) A    ->    47 (A) A      47 (A) B     
              -0.3971       -0.3971            0.0050        0.0050       
 -0.0634       46 (A) B      46 (A) A    ->    47 (A) B      47 (A) A     
              -0.3971       -0.3971            0.0050        0.0050       

 Computing CCSD intemediates for later calculations in double precision
 Finished.

Running a double precision version
           CCSD Lambda amplitudes will be solved using DIIS.
           Start     Size      MaxIter   EConv     LConv     
           3         7         100       1.00e-07  1.00e-05  
 ------------------------------------------------------------------------------
            Enorm      Ldiff       Comment
 ------------------------------------------------------------------------------
     1     5.76e-02   4.12e-02     
     2     1.65e-02   6.15e-03     
     3     7.18e-03   1.68e-03     
     4     4.21e-03   1.29e-03     Switched to DIIS steps.
     5     1.30e-03   7.79e-04     
     6     6.35e-04   2.10e-04     
     7     2.07e-04   6.39e-05     
     8     9.83e-05   4.59e-06     
     9     3.59e-05   9.68e-07     
    10     1.72e-05   2.71e-07     
    11     8.23e-06   1.31e-07     
    12     4.13e-06   9.28e-08     
    13     1.83e-06   1.39e-07     
    14     7.95e-07   2.46e-08     
    15     3.85e-07   6.27e-08     
    16     1.74e-07   2.12e-08     
    17     8.90e-08   1.26e-08     
 ------------------------------------------------------------------------------
                                   CCSD Lambda converged.

 Computing density matrices in double precision...
           Orbital response amplitudes will be solved using DIIS.
           Start     Size      MaxIter   EConv     LConv     
           3         7         100       1.00e-06  1.00e-06  
 ------------------------------------------------------------------------------
            Enorm      Ldiff       Comment
 ------------------------------------------------------------------------------
     1     1.36e-01   2.35e-03     
     2     1.39e-01   5.77e-03     
     3     1.66e-01   2.90e-02     
     4     2.26e-02   6.87e-02     Switched to DIIS steps.
     5     9.08e-03   6.81e-03     
     6     1.18e-03   9.67e-04     
     7     8.25e-04   1.55e-04     
     8     1.90e-04   2.07e-04     
     9     4.48e-05   2.47e-05     
    10     1.46e-05   2.69e-06     
    11     4.64e-06   1.47e-06     
    12     1.75e-06   3.74e-07     
    13     4.81e-07   4.64e-07     
 ------------------------------------------------------------------------------
                                   Orbital response converged.

 Computing density matrices... Done.
 CCSD calculation:   CPU 4014.93 s  wall 688.80 s

 Transferring MO TPDM to AO TPDM
 Transferring g2_o1o1o1o1
 Transferring g2_o1o1o1v1
 Transferring g2_o1o1v1v1
 Transferring g2_o1v1o1v1
 Transferring g2_o1v1v1v1
 Transferring g2_v1v1v1v1
 Adding separable TPDM
 Computing TPDM gradient
 --------------------------------------------------------
 2e gradient
  Atom          X               Y               Z
 --------------------------------------------------------
    1        -46.501958       29.062682       -0.021819  
    2        -11.638225      -36.583264        0.013671  
    3         11.254675      -18.014118        0.001340  
    4         46.885507       25.534701        0.006808  
 --------------------------------------------------------
 --------------------------------------------------------
 Final gradient
  Atom          X               Y               Z
 --------------------------------------------------------
    1        -46.501958       29.062682       -0.021819  
    2        -11.638225      -36.583264        0.013671  
    3         11.254675      -18.014118        0.001340  
    4         46.885507       25.534701        0.006808  
 --------------------------------------------------------
 Analytic gradient from two-electron contribution:   CPU 453.67 s  wall 84.61 s

 Total ccman2 time:   CPU 4559.65 s  wall 789.63 s


 --------------------------------------------------------------

                    Orbital Energies (a.u.)
 --------------------------------------------------------------

 Alpha MOs
 -- Occupied --
********-490.0380 -80.0648 -65.2055 -65.1722 -58.5662 -58.5637 -58.5636
-58.5320 -58.5308 -58.5307 -15.6462  -9.8845  -9.8520  -7.6022  -7.5003
 -7.4884  -7.4879  -7.4647  -7.4583  -7.4576  -5.4946  -5.4929  -5.4923
 -3.2411  -3.2356  -3.2350  -3.2205  -3.2205  -3.2034  -3.2009  -3.2000
 -3.1931  -3.1931  -1.2235  -1.0425  -1.0007  -0.7353  -0.5977  -0.5614
 -0.5359  -0.4493  -0.4428  -0.4259  -0.4046  -0.3971
 -- Virtual --
  0.0050   0.0340   0.0572   0.0704   0.0774   0.0859   0.0983   0.1129
  0.1173   0.1197   0.1265   0.1351   0.1591   0.1677   0.1901   0.2256
  0.2561   0.2599   0.2864   0.3339   0.3680   0.3894   0.4629   0.5090
  0.5403   0.5487   0.5522   0.5768   0.6027   0.6718   0.7266   0.7425
  0.7493   0.7561   0.7689   0.7737   0.7966   0.8128   0.8388   0.8497
  0.8942   0.8983   0.9501   0.9851   1.1155   1.1202   1.1344   1.1732
  1.2912   1.3431   1.4311   1.7789   1.8621   1.9520   2.2011   2.2260
  2.2934   2.3218   2.3359   2.3373   2.4003   2.4542   2.4557   2.7714
  2.9511   4.2452   4.2765   4.4904   4.5149   4.5241   4.5357   4.5506
  4.5511   4.5750   4.5811   4.6234   4.7528   4.9019   7.1786   7.2273
  7.5185   8.1826   8.2037   8.2071   8.2236   8.2780   8.2905  14.7085
 14.8154  14.9218  36.6780  49.4566  49.4898 166.1424 293.8575 293.8787
293.8934 293.9067 293.9841 293.98661028.39571028.4367
 --------------------------------------------------------------

          Ground-State Mulliken Net Atomic Charges

     Atom                 Charge (a.u.)
  ----------------------------------------
      1 Br                   -0.238798
      2 P                     0.360111
      3 N                    -0.197038
      4 Br                    0.075726
  ----------------------------------------
  Sum of atomic charges =    -0.000000

 -----------------------------------------------------------------
                    Cartesian Multipole Moments
 -----------------------------------------------------------------
    Charge (ESU x 10^10)
                 0.0000
    Dipole Moment (Debye)
         X       0.2493      Y       0.3616      Z      -0.0006
       Tot       0.4392
    Quadrupole Moments (Debye-Ang)
        XX     -56.9264     XY       4.5601     YY     -54.3181
        XZ      -0.0012     YZ       0.0004     ZZ     -54.8647
    Octopole Moments (Debye-Ang^2)
       XXX     -11.1999    XXY     -16.7101    XYY       1.3234
       YYY     -32.1246    XXZ      -0.0198    XYZ      -0.0019
       YYZ      -0.0164    XZZ      -1.0687    YZZ      -7.2821
       ZZZ      -0.0574
    Hexadecapole Moments (Debye-Ang^3)
      XXXX    -883.3654   XXXY       9.5077   XXYY    -190.3145
      XYYY       4.0299   YYYY    -320.4003   XXXZ      -0.1014
      XXYZ       0.0054   XYYZ      -0.0295   YYYZ       0.0274
      XXZZ    -161.4993   XYZZ      -0.2406   YYZZ     -63.7404
      XZZZ      -0.1037   YZZZ       0.0287   ZZZZ     -68.5966
 -----------------------------------------------------------------
 DrvMan completing analytic gradient of the correlated energy
 Correlated dipole moment
            1
    1   0.0980942
    2   0.1422642
    3  -0.0002498
 Energy read as -5540.748790442
 Full Analytical Gradient: (in a.u., or Hartree/Bohr)
             1             2             3             4
    1   -0.00003166    0.00005889   -0.00004003    0.00001280
    2    0.00006092   -0.00003944   -0.00007812    0.00005663
    3    0.00000528   -0.00001448    0.00001728   -0.00000809
 Gradient time:  CPU 0.72 s  wall 0.74 s
 ----------------------------------------------------------------
             Standard Nuclear Orientation (Angstroms)
    I     Atom           X                Y                Z
 ----------------------------------------------------------------
    1      Br      1.8002131059    -0.4895794961    -0.0000000000
    2      P       0.6309357875     1.4550234679     0.0000000000
    3      N      -0.9056142594     1.1967732469     0.0000000000
    4      Br     -1.8890627344    -0.3733566395    -0.0000000000
 ----------------------------------------------------------------
 Nuclear Repulsion Energy =   533.5951906675 hartrees
 There are       46 alpha and       46 beta electrons

                       Distance Matrix (Angstroms)
             Br(  1)   P (  2)   N (  3)
   P (  2)  2.269073
   N (  3)  3.188305  1.558101
   Br(  4)  3.691106  3.113417  1.852695

 Requested basis set is 6-311++G(d,p)
 There are 57 shells and 148 basis functions
 A cutoff of  1.0D-14 yielded   1371 shell pairs
 There are      9889 function pairs (     11005 Cartesian)
 Smallest overlap matrix eigenvalue = 1.74E-03
 Guess MOs from SCF MO coefficient file

 -----------------------------------------------------------------------
  General SCF calculation program by
  Eric Jon Sundstrom, Paul Horn, Yuezhi Mao, Dmitri Zuev, Alec White,
  David Stuck, Shaama M.S., Shane Yost, Joonho Lee, David Small,
  Daniel Levine, Susi Lehtola, Hugh Burton, Evgeny Epifanovsky
 -----------------------------------------------------------------------
 Hartree-Fock
 using 6 threads for integral computing
 -------------------------------------------------------
 OpenMP Integral computing Module                
 Release: version 2.0, May 2017, Q-Chem Inc. Pleasanton 
 -------------------------------------------------------
 A restricted SCF calculation will be
 performed using DIIS
 SCF converges when DIIS error is below 1.0e-08
 ---------------------------------------
  Cycle       Energy         DIIS error
 ---------------------------------------
    1   -5539.9000900268      1.32e-05  
    2   -5539.9000905469      6.97e-06  
    3   -5539.9000906600      3.25e-06  
    4   -5539.9000907006      7.94e-07  
    5   -5539.9000907061      3.21e-07  
    6   -5539.9000907076      1.35e-07  
    7   -5539.9000907079      5.73e-08  
    8   -5539.9000907078      2.41e-08  
    9   -5539.9000907079      8.01e-09  Convergence criterion met
 ---------------------------------------
 SCF time:   CPU 12.69s  wall 2.00s 
 SCF   energy in the final basis set =    -5539.9000907079
 Total energy in the final basis set =    -5539.9000907079


 ------------------------------------------------------------------------------

   CCMAN2: suite of methods based on coupled cluster
           and equation of motion theories.

   Components:
   * libvmm-1.3-trunk
     by Evgeny Epifanovsky, Ilya Kaliman.
   * libtensor-2.5-trunk
     by Evgeny Epifanovsky, Michael Wormit, Dmitry Zuev, Sam Manzer, 
        Ilya Kaliman.
   * libcc-2.5-trunk
     by Evgeny Epifanovsky, Arik Landau, Tomasz Kus, Kirill Khistyaev, 
        Dmitry Zuev, Prashant Manohar, Xintian Feng, Anna Krylov, 
        Matthew Goldey, Alec White, Thomas Jagau, Kaushik Nanda, 
        Anastasia Gunina, Alexander Kunitsa, Joonho Lee.

   CCMAN original authors:
   Anna I. Krylov, C. David Sherrill, Steven R. Gwaltney,
   Edward F. C. Byrd (2000)
   Sergey V. Levchenko, Lyudmila V. Slipchenko, Tao Wang,
   Ana-Maria C. Cristian (2003)
   Piotr A. Pieniazek, C. Melania Oana, Evgeny Epifanovsky (2007)
   Prashant Manohar (2009)

 ------------------------------------------------------------------------------


 Allocating and initializing 30808MB of RAM...
 Calculation will run on 6 cores.


 Alpha MOs, Restricted
 -- Occupied --                  
-490.07 -490.04  -80.06  -65.21  -65.17  -58.57  -58.56  -58.56
  1 A     2 A     3 A     4 A     5 A     6 A     7 A     8 A                  
-58.532 -58.531 -58.531 -15.646  -9.884  -9.852  -7.602  -7.500
  9 A    10 A    11 A    12 A    13 A    14 A    15 A    16 A                  
 -7.488  -7.488  -7.465  -7.458  -7.458  -5.495  -5.493  -5.492
 17 A    18 A    19 A    20 A    21 A    22 A    23 A    24 A                  
 -3.241  -3.236  -3.235  -3.220  -3.220  -3.204  -3.201  -3.200
 25 A    26 A    27 A    28 A    29 A    30 A    31 A    32 A                  
 -3.193  -3.193  -1.223  -1.043  -1.001  -0.735  -0.598  -0.561
 33 A    34 A    35 A    36 A    37 A    38 A    39 A    40 A                  
 -0.536  -0.449  -0.443  -0.426  -0.405  -0.397
 41 A    42 A    43 A    44 A    45 A    46 A                                  
 -- Virtual --                   
  0.005   0.034   0.057   0.070   0.077   0.086   0.098   0.113
 47 A    48 A    49 A    50 A    51 A    52 A    53 A    54 A                  
  0.117   0.120   0.126   0.135   0.159   0.168   0.190   0.226
 55 A    56 A    57 A    58 A    59 A    60 A    61 A    62 A                  
  0.256   0.260   0.286   0.334   0.368   0.389   0.463   0.509
 63 A    64 A    65 A    66 A    67 A    68 A    69 A    70 A                  
  0.540   0.549   0.552   0.577   0.603   0.672   0.727   0.742
 71 A    72 A    73 A    74 A    75 A    76 A    77 A    78 A                  
  0.749   0.756   0.769   0.774   0.797   0.813   0.839   0.850
 79 A    80 A    81 A    82 A    83 A    84 A    85 A    86 A                  
  0.894   0.898   0.950   0.985   1.116   1.120   1.135   1.173
 87 A    88 A    89 A    90 A    91 A    92 A    93 A    94 A                  
  1.291   1.342   1.431   1.779   1.862   1.952   2.201   2.226
 95 A    96 A    97 A    98 A    99 A   100 A   101 A   102 A                  
  2.293   2.322   2.336   2.337   2.400   2.454   2.456   2.771
103 A   104 A   105 A   106 A   107 A   108 A   109 A   110 A                  
  2.950   4.245   4.276   4.489   4.515   4.524   4.536   4.551
111 A   112 A   113 A   114 A   115 A   116 A   117 A   118 A                  
  4.551   4.575   4.581   4.623   4.753   4.902   7.179   7.227
119 A   120 A   121 A   122 A   123 A   124 A   125 A   126 A                  
  7.518   8.183   8.204   8.207   8.224   8.278   8.290  14.708
127 A   128 A   129 A   130 A   131 A   132 A   133 A   134 A                  
 14.815  14.921  36.678  49.456  49.490 166.142 293.858 293.879
135 A   136 A   137 A   138 A   139 A   140 A   141 A   142 A                  
293.893 293.907 293.984 293.9871028.3961028.437
143 A   144 A   145 A   146 A   147 A   148 A                                  

 Beta MOs, Restricted
 -- Occupied --                  
-490.07 -490.04  -80.06  -65.21  -65.17  -58.57  -58.56  -58.56
  1 A     2 A     3 A     4 A     5 A     6 A     7 A     8 A                  
-58.532 -58.531 -58.531 -15.646  -9.884  -9.852  -7.602  -7.500
  9 A    10 A    11 A    12 A    13 A    14 A    15 A    16 A                  
 -7.488  -7.488  -7.465  -7.458  -7.458  -5.495  -5.493  -5.492
 17 A    18 A    19 A    20 A    21 A    22 A    23 A    24 A                  
 -3.241  -3.236  -3.235  -3.220  -3.220  -3.204  -3.201  -3.200
 25 A    26 A    27 A    28 A    29 A    30 A    31 A    32 A                  
 -3.193  -3.193  -1.223  -1.043  -1.001  -0.735  -0.598  -0.561
 33 A    34 A    35 A    36 A    37 A    38 A    39 A    40 A                  
 -0.536  -0.449  -0.443  -0.426  -0.405  -0.397
 41 A    42 A    43 A    44 A    45 A    46 A                                  
 -- Virtual --                   
  0.005   0.034   0.057   0.070   0.077   0.086   0.098   0.113
 47 A    48 A    49 A    50 A    51 A    52 A    53 A    54 A                  
  0.117   0.120   0.126   0.135   0.159   0.168   0.190   0.226
 55 A    56 A    57 A    58 A    59 A    60 A    61 A    62 A                  
  0.256   0.260   0.286   0.334   0.368   0.389   0.463   0.509
 63 A    64 A    65 A    66 A    67 A    68 A    69 A    70 A                  
  0.540   0.549   0.552   0.577   0.603   0.672   0.727   0.742
 71 A    72 A    73 A    74 A    75 A    76 A    77 A    78 A                  
  0.749   0.756   0.769   0.774   0.797   0.813   0.839   0.850
 79 A    80 A    81 A    82 A    83 A    84 A    85 A    86 A                  
  0.894   0.898   0.950   0.985   1.116   1.120   1.135   1.173
 87 A    88 A    89 A    90 A    91 A    92 A    93 A    94 A                  
  1.291   1.342   1.431   1.779   1.862   1.952   2.201   2.226
 95 A    96 A    97 A    98 A    99 A   100 A   101 A   102 A                  
  2.293   2.322   2.336   2.337   2.400   2.454   2.456   2.771
103 A   104 A   105 A   106 A   107 A   108 A   109 A   110 A                  
  2.950   4.245   4.276   4.489   4.515   4.524   4.536   4.551
111 A   112 A   113 A   114 A   115 A   116 A   117 A   118 A                  
  4.551   4.575   4.581   4.623   4.753   4.902   7.179   7.227
119 A   120 A   121 A   122 A   123 A   124 A   125 A   126 A                  
  7.518   8.183   8.204   8.207   8.224   8.278   8.290  14.708
127 A   128 A   129 A   130 A   131 A   132 A   133 A   134 A                  
 14.815  14.921  36.678  49.456  49.490 166.142 293.858 293.879
135 A   136 A   137 A   138 A   139 A   140 A   141 A   142 A                  
293.893 293.907 293.984 293.9871028.3961028.437
143 A   144 A   145 A   146 A   147 A   148 A                                  

 Occupation and symmetry of molecular orbitals

 Point group: C1 (1 irreducible representation).

                           A     All 
 -------------------------------------
 All molecular orbitals:
  - Alpha                  148   148 
  - Beta                   148   148 
 -------------------------------------
 Alpha orbitals:
  - Frozen occupied        24    24  
  - Active occupied        22    22  
  - Active virtual         102   102 
  - Frozen virtual         0     0   
 -------------------------------------
 Beta orbitals:
  - Frozen occupied        24    24  
  - Active occupied        22    22  
  - Active virtual         102   102 
  - Frozen virtual         0     0   
 -------------------------------------

 Import integrals:   CPU 0.00 s  wall 0.00 s

 Import integrals:   CPU 83.70 s  wall 14.42 s

 MP2 amplitudes:   CPU 0.21 s  wall 0.13 s

Running a double precision version
           CCSD T amplitudes will be solved using DIIS.

           Start     Size      MaxIter   EConv     TConv     
           3         7         100       1.00e-07  1.00e-05  
 ------------------------------------------------------------------------------
           Energy (a.u.)   Ediff      Tdiff       Comment
 ------------------------------------------------------------------------------
         -5540.75227532                           
     1   -5540.71902000   3.33e-02   8.22e-01     
     2   -5540.74761588   2.86e-02   1.17e-01     
     3   -5540.74508934   2.53e-03   5.11e-02     
     4   -5540.74776532   2.68e-03   1.85e-02     Switched to DIIS steps.
     5   -5540.74872625   9.61e-04   1.24e-02     
     6   -5540.74876590   3.97e-05   2.89e-03     
     7   -5540.74877657   1.07e-05   1.55e-03     
     8   -5540.74878888   1.23e-05   4.20e-04     
     9   -5540.74879021   1.34e-06   2.45e-04     
    10   -5540.74878936   8.55e-07   6.85e-05     
    11   -5540.74878972   3.62e-07   2.69e-05     
    12   -5540.74878953   1.95e-07   1.34e-05     
    13   -5540.74878951   1.17e-08   5.60e-06     
 ------------------------------------------------------------------------------
         -5540.74878951                           CCSD T converged.

End of double precision
 SCF energy                 = -5539.90009071
 MP2 energy                 = -5540.75227532
 CCSD correlation energy     =    -0.84869881
 CCSD total energy           = -5540.74878951

 CCSD  T1^2 = 0.0170  T2^2 = 0.2902  Leading amplitudes:

 Amplitude    Orbitals with energies
  0.0339       42 (A) A                  ->    47 (A) A                   
              -0.4494                          0.0049                     
  0.0339       42 (A) B                  ->    47 (A) B                   
              -0.4494                          0.0049                     
  0.0245       46 (A) A                  ->    47 (A) A                   
              -0.3969                          0.0049                     
  0.0245       46 (A) B                  ->    47 (A) B                   
              -0.3969                          0.0049                     

 Amplitude    Orbitals with energies
 -0.0637       46 (A) A      46 (A) B    ->    47 (A) A      47 (A) B     
              -0.3969       -0.3969            0.0049        0.0049       
  0.0637       46 (A) A      46 (A) B    ->    47 (A) B      47 (A) A     
              -0.3969       -0.3969            0.0049        0.0049       
  0.0637       46 (A) B      46 (A) A    ->    47 (A) A      47 (A) B     
              -0.3969       -0.3969            0.0049        0.0049       
 -0.0637       46 (A) B      46 (A) A    ->    47 (A) B      47 (A) A     
              -0.3969       -0.3969            0.0049        0.0049       

 Computing CCSD intemediates for later calculations in double precision
 Finished.

Running a double precision version
           CCSD Lambda amplitudes will be solved using DIIS.
           Start     Size      MaxIter   EConv     LConv     
           3         7         100       1.00e-07  1.00e-05  
 ------------------------------------------------------------------------------
            Enorm      Ldiff       Comment
 ------------------------------------------------------------------------------
     1     5.77e-02   4.12e-02     
     2     1.65e-02   6.15e-03     
     3     7.19e-03   1.68e-03     
     4     4.22e-03   1.29e-03     Switched to DIIS steps.
     5     1.30e-03   7.81e-04     
     6     6.35e-04   2.10e-04     
     7     2.07e-04   6.40e-05     
     8     9.85e-05   4.59e-06     
     9     3.59e-05   9.77e-07     
    10     1.72e-05   2.79e-07     
    11     8.23e-06   1.28e-07     
    12     4.12e-06   9.25e-08     
    13     1.83e-06   1.39e-07     
    14     7.97e-07   2.43e-08     
    15     3.86e-07   6.27e-08     
    16     1.75e-07   2.12e-08     
    17     8.91e-08   1.26e-08     
 ------------------------------------------------------------------------------
                                   CCSD Lambda converged.

 Computing density matrices in double precision...
           Orbital response amplitudes will be solved using DIIS.
           Start     Size      MaxIter   EConv     LConv     
           3         7         100       1.00e-06  1.00e-06  
 ------------------------------------------------------------------------------
            Enorm      Ldiff       Comment
 ------------------------------------------------------------------------------
     1     1.36e-01   2.37e-03     
     2     1.39e-01   5.76e-03     
     3     1.66e-01   2.90e-02     
     4     2.27e-02   6.88e-02     Switched to DIIS steps.
     5     9.11e-03   6.83e-03     
     6     1.19e-03   9.66e-04     
     7     8.29e-04   1.54e-04     
     8     1.91e-04   2.08e-04     
     9     4.51e-05   2.49e-05     
    10     1.47e-05   2.71e-06     
    11     4.69e-06   1.48e-06     
    12     1.77e-06   3.77e-07     
    13     4.85e-07   4.69e-07     
 ------------------------------------------------------------------------------
                                   Orbital response converged.

 Computing density matrices... Done.
 CCSD calculation:   CPU 4015.36 s  wall 688.58 s

 Transferring MO TPDM to AO TPDM
 Transferring g2_o1o1o1o1
 Transferring g2_o1o1o1v1
 Transferring g2_o1o1v1v1
 Transferring g2_o1v1o1v1
 Transferring g2_o1v1v1v1
 Transferring g2_v1v1v1v1
 Adding separable TPDM
 Computing TPDM gradient
 --------------------------------------------------------
 2e gradient
  Atom          X               Y               Z
 --------------------------------------------------------
    1        -46.498563       29.080820        0.000001  
    2        -11.625560      -36.592765       -0.000001  
    3         11.241793      -18.014933        0.000002  
    4         46.882331       25.526878       -0.000001  
 --------------------------------------------------------
 --------------------------------------------------------
 Final gradient
  Atom          X               Y               Z
 --------------------------------------------------------
    1        -46.498563       29.080820        0.000001  
    2        -11.625560      -36.592765       -0.000001  
    3         11.241793      -18.014933        0.000002  
    4         46.882331       25.526878       -0.000001  
 --------------------------------------------------------
 Analytic gradient from two-electron contribution:   CPU 452.73 s  wall 84.43 s

 Total ccman2 time:   CPU 4560.24 s  wall 789.45 s


 --------------------------------------------------------------

                    Orbital Energies (a.u.)
 --------------------------------------------------------------

 Alpha MOs
 -- Occupied --
********-490.0382 -80.0649 -65.2055 -65.1723 -58.5662 -58.5636 -58.5635
-58.5321 -58.5310 -58.5308 -15.6463  -9.8844  -9.8521  -7.6022  -7.5003
 -7.4883  -7.4878  -7.4648  -7.4584  -7.4577  -5.4946  -5.4930  -5.4924
 -3.2411  -3.2356  -3.2349  -3.2205  -3.2205  -3.2036  -3.2011  -3.2001
 -3.1932  -3.1932  -1.2232  -1.0426  -1.0006  -0.7354  -0.5977  -0.5613
 -0.5357  -0.4494  -0.4429  -0.4259  -0.4046  -0.3969
 -- Virtual --
  0.0049   0.0341   0.0572   0.0704   0.0774   0.0859   0.0983   0.1129
  0.1174   0.1197   0.1265   0.1351   0.1591   0.1676   0.1900   0.2256
  0.2561   0.2598   0.2864   0.3338   0.3680   0.3894   0.4627   0.5090
  0.5403   0.5487   0.5522   0.5768   0.6027   0.6716   0.7266   0.7423
  0.7493   0.7562   0.7689   0.7736   0.7966   0.8128   0.8388   0.8497
  0.8940   0.8982   0.9500   0.9852   1.1157   1.1204   1.1345   1.1732
  1.2911   1.3423   1.4311   1.7789   1.8623   1.9521   2.2012   2.2261
  2.2933   2.3218   2.3359   2.3372   2.4002   2.4539   2.4556   2.7714
  2.9502   4.2452   4.2765   4.4895   4.5150   4.5241   4.5356   4.5506
  4.5509   4.5751   4.5810   4.6234   4.7528   4.9019   7.1785   7.2273
  7.5179   8.1827   8.2037   8.2070   8.2235   8.2780   8.2905  14.7084
 14.8152  14.9208  36.6779  49.4565  49.4898 166.1415 293.8576 293.8787
293.8933 293.9066 293.9841 293.98661028.39571028.4366
 --------------------------------------------------------------

          Ground-State Mulliken Net Atomic Charges

     Atom                 Charge (a.u.)
  ----------------------------------------
      1 Br                   -0.238369
      2 P                     0.360096
      3 N                    -0.197330
      4 Br                    0.075603
  ----------------------------------------
  Sum of atomic charges =    -0.000000

 -----------------------------------------------------------------
                    Cartesian Multipole Moments
 -----------------------------------------------------------------
    Charge (ESU x 10^10)
                 0.0000
    Dipole Moment (Debye)
         X       0.2559      Y       0.3587      Z       0.0000
       Tot       0.4406
    Quadrupole Moments (Debye-Ang)
        XX     -56.9205     XY       4.5606     YY     -54.3223
        XZ      -0.0000     YZ       0.0000     ZZ     -54.8671
    Octopole Moments (Debye-Ang^2)
       XXX     -11.2081    XXY     -16.7127    XYY       1.3263
       YYY     -32.1417    XXZ      -0.0000    XYZ      -0.0000
       YYZ      -0.0000    XZZ      -1.0758    YZZ      -7.2893
       ZZZ      -0.0000
    Hexadecapole Moments (Debye-Ang^3)
      XXXX    -883.4151   XXXY       9.4546   XXYY    -190.3301
      XYYY       3.9749   YYYY    -320.4323   XXXZ      -0.0000
      XXYZ       0.0000   XYYZ      -0.0000   YYYZ      -0.0000
      XXZZ    -161.5093   XYZZ      -0.2593   YYZZ     -63.7513
      XZZZ      -0.0000   YZZZ       0.0000   ZZZZ     -68.6033
 -----------------------------------------------------------------
 DrvMan completing analytic gradient of the correlated energy
 Correlated dipole moment
            1
    1   0.1006765
    2   0.1411249
    3   0.0000001
 Energy read as -5540.748789515
 Full Analytical Gradient: (in a.u., or Hartree/Bohr)
             1             2             3             4
    1   -0.00007461    0.00092994   -0.00082617   -0.00002915
    2    0.00011566    0.00011141   -0.00030062    0.00007355
    3   -0.00000001   -0.00000002    0.00000003   -0.00000000
 Gradient time:  CPU 0.76 s  wall 0.77 s
 ----------------------------------------------------------------
             Standard Nuclear Orientation (Angstroms)
    I     Atom           X                Y                Z
 ----------------------------------------------------------------
    1      Br      1.8002131059    -0.4895794961    -0.0000000000
    2      P       0.6289357875     1.4550234679     0.0000000000
    3      N      -0.9056142594     1.1967732469     0.0000000000
    4      Br     -1.8890627344    -0.3733566395    -0.0000000000
 ----------------------------------------------------------------
 Nuclear Repulsion Energy =   533.6311816902 hartrees
 There are       46 alpha and       46 beta electrons

                       Distance Matrix (Angstroms)
             Br(  1)   P (  2)   N (  3)
   P (  2)  2.270104
   N (  3)  3.188305  1.556129
   Br(  4)  3.691106  3.111799  1.852695

 Requested basis set is 6-311++G(d,p)
 There are 57 shells and 148 basis functions
 A cutoff of  1.0D-14 yielded   1371 shell pairs
 There are      9889 function pairs (     11005 Cartesian)
 Smallest overlap matrix eigenvalue = 1.74E-03
 Guess MOs from SCF MO coefficient file

 -----------------------------------------------------------------------
  General SCF calculation program by
  Eric Jon Sundstrom, Paul Horn, Yuezhi Mao, Dmitri Zuev, Alec White,
  David Stuck, Shaama M.S., Shane Yost, Joonho Lee, David Small,
  Daniel Levine, Susi Lehtola, Hugh Burton, Evgeny Epifanovsky
 -----------------------------------------------------------------------
 Hartree-Fock
 using 6 threads for integral computing
 -------------------------------------------------------
 OpenMP Integral computing Module                
 Release: version 2.0, May 2017, Q-Chem Inc. Pleasanton 
 -------------------------------------------------------
 A restricted SCF calculation will be
 performed using DIIS
 SCF converges when DIIS error is below 1.0e-08
 ---------------------------------------
  Cycle       Energy         DIIS error
 ---------------------------------------
    1   -5539.9002160147      2.57e-05  
    2   -5539.9002178704      1.38e-05  
    3   -5539.9002182985      6.19e-06  
    4   -5539.9002184416      1.51e-06  
    5   -5539.9002184604      6.18e-07  
    6   -5539.9002184658      2.61e-07  
    7   -5539.9002184669      1.04e-07  
    8   -5539.9002184670      4.19e-08  
    9   -5539.9002184670      1.37e-08  
   10   -5539.9002184670      4.88e-09  Convergence criterion met
 ---------------------------------------
 SCF time:   CPU 14.10s  wall 3.00s 
 SCF   energy in the final basis set =    -5539.9002184670
 Total energy in the final basis set =    -5539.9002184670


 ------------------------------------------------------------------------------

   CCMAN2: suite of methods based on coupled cluster
           and equation of motion theories.

   Components:
   * libvmm-1.3-trunk
     by Evgeny Epifanovsky, Ilya Kaliman.
   * libtensor-2.5-trunk
     by Evgeny Epifanovsky, Michael Wormit, Dmitry Zuev, Sam Manzer, 
        Ilya Kaliman.
   * libcc-2.5-trunk
     by Evgeny Epifanovsky, Arik Landau, Tomasz Kus, Kirill Khistyaev, 
        Dmitry Zuev, Prashant Manohar, Xintian Feng, Anna Krylov, 
        Matthew Goldey, Alec White, Thomas Jagau, Kaushik Nanda, 
        Anastasia Gunina, Alexander Kunitsa, Joonho Lee.

   CCMAN original authors:
   Anna I. Krylov, C. David Sherrill, Steven R. Gwaltney,
   Edward F. C. Byrd (2000)
   Sergey V. Levchenko, Lyudmila V. Slipchenko, Tao Wang,
   Ana-Maria C. Cristian (2003)
   Piotr A. Pieniazek, C. Melania Oana, Evgeny Epifanovsky (2007)
   Prashant Manohar (2009)

 ------------------------------------------------------------------------------


 Allocating and initializing 30808MB of RAM...
 Calculation will run on 6 cores.


 Alpha MOs, Restricted
 -- Occupied --                  
-490.07 -490.04  -80.06  -65.21  -65.17  -58.57  -58.56  -58.56
  1 A     2 A     3 A     4 A     5 A     6 A     7 A     8 A                  
-58.532 -58.531 -58.531 -15.646  -9.885  -9.852  -7.602  -7.500
  9 A    10 A    11 A    12 A    13 A    14 A    15 A    16 A                  
 -7.488  -7.488  -7.465  -7.458  -7.457  -5.495  -5.493  -5.492
 17 A    18 A    19 A    20 A    21 A    22 A    23 A    24 A                  
 -3.241  -3.236  -3.235  -3.221  -3.221  -3.203  -3.201  -3.200
 25 A    26 A    27 A    28 A    29 A    30 A    31 A    32 A                  
 -3.193  -3.193  -1.224  -1.042  -1.001  -0.735  -0.598  -0.562
 33 A    34 A    35 A    36 A    37 A    38 A    39 A    40 A                  
 -0.536  -0.449  -0.443  -0.426  -0.405  -0.397
 41 A    42 A    43 A    44 A    45 A    46 A                                  
 -- Virtual --                   
  0.005   0.034   0.057   0.070   0.077   0.086   0.098   0.113
 47 A    48 A    49 A    50 A    51 A    52 A    53 A    54 A                  
  0.117   0.120   0.127   0.135   0.159   0.168   0.190   0.226
 55 A    56 A    57 A    58 A    59 A    60 A    61 A    62 A                  
  0.256   0.260   0.286   0.334   0.368   0.389   0.463   0.509
 63 A    64 A    65 A    66 A    67 A    68 A    69 A    70 A                  
  0.540   0.549   0.552   0.577   0.603   0.672   0.727   0.743
 71 A    72 A    73 A    74 A    75 A    76 A    77 A    78 A                  
  0.749   0.756   0.769   0.774   0.797   0.813   0.839   0.850
 79 A    80 A    81 A    82 A    83 A    84 A    85 A    86 A                  
  0.894   0.898   0.950   0.985   1.115   1.120   1.134   1.173
 87 A    88 A    89 A    90 A    91 A    92 A    93 A    94 A                  
  1.291   1.344   1.431   1.779   1.862   1.952   2.201   2.226
 95 A    96 A    97 A    98 A    99 A   100 A   101 A   102 A                  
  2.293   2.322   2.336   2.337   2.400   2.455   2.456   2.771
103 A   104 A   105 A   106 A   107 A   108 A   109 A   110 A                  
  2.952   4.245   4.276   4.491   4.515   4.524   4.536   4.551
111 A   112 A   113 A   114 A   115 A   116 A   117 A   118 A                  
  4.551   4.575   4.581   4.623   4.753   4.902   7.179   7.227
119 A   120 A   121 A   122 A   123 A   124 A   125 A   126 A                  
  7.519   8.183   8.204   8.207   8.224   8.278   8.291  14.709
127 A   128 A   129 A   130 A   131 A   132 A   133 A   134 A                  
 14.815  14.923  36.678  49.457  49.490 166.143 293.857 293.879
135 A   136 A   137 A   138 A   139 A   140 A   141 A   142 A                  
293.894 293.907 293.984 293.9871028.3961028.437
143 A   144 A   145 A   146 A   147 A   148 A                                  

 Beta MOs, Restricted
 -- Occupied --                  
-490.07 -490.04  -80.06  -65.21  -65.17  -58.57  -58.56  -58.56
  1 A     2 A     3 A     4 A     5 A     6 A     7 A     8 A                  
-58.532 -58.531 -58.531 -15.646  -9.885  -9.852  -7.602  -7.500
  9 A    10 A    11 A    12 A    13 A    14 A    15 A    16 A                  
 -7.488  -7.488  -7.465  -7.458  -7.457  -5.495  -5.493  -5.492
 17 A    18 A    19 A    20 A    21 A    22 A    23 A    24 A                  
 -3.241  -3.236  -3.235  -3.221  -3.221  -3.203  -3.201  -3.200
 25 A    26 A    27 A    28 A    29 A    30 A    31 A    32 A                  
 -3.193  -3.193  -1.224  -1.042  -1.001  -0.735  -0.598  -0.562
 33 A    34 A    35 A    36 A    37 A    38 A    39 A    40 A                  
 -0.536  -0.449  -0.443  -0.426  -0.405  -0.397
 41 A    42 A    43 A    44 A    45 A    46 A                                  
 -- Virtual --                   
  0.005   0.034   0.057   0.070   0.077   0.086   0.098   0.113
 47 A    48 A    49 A    50 A    51 A    52 A    53 A    54 A                  
  0.117   0.120   0.127   0.135   0.159   0.168   0.190   0.226
 55 A    56 A    57 A    58 A    59 A    60 A    61 A    62 A                  
  0.256   0.260   0.286   0.334   0.368   0.389   0.463   0.509
 63 A    64 A    65 A    66 A    67 A    68 A    69 A    70 A                  
  0.540   0.549   0.552   0.577   0.603   0.672   0.727   0.743
 71 A    72 A    73 A    74 A    75 A    76 A    77 A    78 A                  
  0.749   0.756   0.769   0.774   0.797   0.813   0.839   0.850
 79 A    80 A    81 A    82 A    83 A    84 A    85 A    86 A                  
  0.894   0.898   0.950   0.985   1.115   1.120   1.134   1.173
 87 A    88 A    89 A    90 A    91 A    92 A    93 A    94 A                  
  1.291   1.344   1.431   1.779   1.862   1.952   2.201   2.226
 95 A    96 A    97 A    98 A    99 A   100 A   101 A   102 A                  
  2.293   2.322   2.336   2.337   2.400   2.455   2.456   2.771
103 A   104 A   105 A   106 A   107 A   108 A   109 A   110 A                  
  2.952   4.245   4.276   4.491   4.515   4.524   4.536   4.551
111 A   112 A   113 A   114 A   115 A   116 A   117 A   118 A                  
  4.551   4.575   4.581   4.623   4.753   4.902   7.179   7.227
119 A   120 A   121 A   122 A   123 A   124 A   125 A   126 A                  
  7.519   8.183   8.204   8.207   8.224   8.278   8.291  14.709
127 A   128 A   129 A   130 A   131 A   132 A   133 A   134 A                  
 14.815  14.923  36.678  49.457  49.490 166.143 293.857 293.879
135 A   136 A   137 A   138 A   139 A   140 A   141 A   142 A                  
293.894 293.907 293.984 293.9871028.3961028.437
143 A   144 A   145 A   146 A   147 A   148 A                                  

 Occupation and symmetry of molecular orbitals

 Point group: C1 (1 irreducible representation).

                           A     All 
 -------------------------------------
 All molecular orbitals:
  - Alpha                  148   148 
  - Beta                   148   148 
 -------------------------------------
 Alpha orbitals:
  - Frozen occupied        24    24  
  - Active occupied        22    22  
  - Active virtual         102   102 
  - Frozen virtual         0     0   
 -------------------------------------
 Beta orbitals:
  - Frozen occupied        24    24  
  - Active occupied        22    22  
  - Active virtual         102   102 
  - Frozen virtual         0     0   
 -------------------------------------

 Import integrals:   CPU 0.00 s  wall 0.00 s

 Import integrals:   CPU 83.64 s  wall 14.41 s

 MP2 amplitudes:   CPU 0.21 s  wall 0.13 s

Running a double precision version
           CCSD T amplitudes will be solved using DIIS.

           Start     Size      MaxIter   EConv     TConv     
           3         7         100       1.00e-07  1.00e-05  
 ------------------------------------------------------------------------------
           Energy (a.u.)   Ediff      Tdiff       Comment
 ------------------------------------------------------------------------------
         -5540.75223186                           
     1   -5540.71906308   3.32e-02   8.22e-01     
     2   -5540.74760801   2.85e-02   1.17e-01     
     3   -5540.74509942   2.51e-03   5.10e-02     
     4   -5540.74776781   2.67e-03   1.85e-02     Switched to DIIS steps.
     5   -5540.74872660   9.59e-04   1.24e-02     
     6   -5540.74876601   3.94e-05   2.88e-03     
     7   -5540.74877680   1.08e-05   1.55e-03     
     8   -5540.74878912   1.23e-05   4.20e-04     
     9   -5540.74879042   1.30e-06   2.45e-04     
    10   -5540.74878958   8.41e-07   6.81e-05     
    11   -5540.74878993   3.55e-07   2.69e-05     
    12   -5540.74878974   1.94e-07   1.34e-05     
    13   -5540.74878973   1.13e-08   5.62e-06     
 ------------------------------------------------------------------------------
         -5540.74878973                           CCSD T converged.

End of double precision
 SCF energy                 = -5539.90021847
 MP2 energy                 = -5540.75223186
 CCSD correlation energy     =    -0.84857126
 CCSD total energy           = -5540.74878973

 CCSD  T1^2 = 0.0170  T2^2 = 0.2900  Leading amplitudes:

 Amplitude    Orbitals with energies
  0.0339       42 (A) A                  ->    47 (A) A                   
              -0.4492                          0.0051                     
  0.0339       42 (A) B                  ->    47 (A) B                   
              -0.4492                          0.0051                     
  0.0243       46 (A) A                  ->    47 (A) A                   
              -0.3972                          0.0051                     
  0.0243       46 (A) B                  ->    47 (A) B                   
              -0.3972                          0.0051                     

 Amplitude    Orbitals with energies
 -0.0632       46 (A) A      46 (A) B    ->    47 (A) A      47 (A) B     
              -0.3972       -0.3972            0.0051        0.0051       
  0.0632       46 (A) A      46 (A) B    ->    47 (A) B      47 (A) A     
              -0.3972       -0.3972            0.0051        0.0051       
  0.0632       46 (A) B      46 (A) A    ->    47 (A) A      47 (A) B     
              -0.3972       -0.3972            0.0051        0.0051       
 -0.0632       46 (A) B      46 (A) A    ->    47 (A) B      47 (A) A     
              -0.3972       -0.3972            0.0051        0.0051       

 Computing CCSD intemediates for later calculations in double precision
 Finished.

Running a double precision version
           CCSD Lambda amplitudes will be solved using DIIS.
           Start     Size      MaxIter   EConv     LConv     
           3         7         100       1.00e-07  1.00e-05  
 ------------------------------------------------------------------------------
            Enorm      Ldiff       Comment
 ------------------------------------------------------------------------------
     1     5.75e-02   4.11e-02     
     2     1.65e-02   6.15e-03     
     3     7.17e-03   1.68e-03     
     4     4.21e-03   1.29e-03     Switched to DIIS steps.
     5     1.30e-03   7.78e-04     
     6     6.34e-04   2.09e-04     
     7     2.07e-04   6.37e-05     
     8     9.82e-05   4.58e-06     
     9     3.59e-05   9.59e-07     
    10     1.72e-05   2.63e-07     
    11     8.23e-06   1.33e-07     
    12     4.13e-06   9.31e-08     
    13     1.83e-06   1.39e-07     
    14     7.93e-07   2.49e-08     
    15     3.85e-07   6.27e-08     
    16     1.74e-07   2.12e-08     
    17     8.89e-08   1.26e-08     
 ------------------------------------------------------------------------------
                                   CCSD Lambda converged.

 Computing density matrices in double precision...
           Orbital response amplitudes will be solved using DIIS.
           Start     Size      MaxIter   EConv     LConv     
           3         7         100       1.00e-06  1.00e-06  
 ------------------------------------------------------------------------------
            Enorm      Ldiff       Comment
 ------------------------------------------------------------------------------
     1     1.36e-01   2.33e-03     
     2     1.39e-01   5.78e-03     
     3     1.66e-01   2.89e-02     
     4     2.26e-02   6.87e-02     Switched to DIIS steps.
     5     9.05e-03   6.80e-03     
     6     1.18e-03   9.67e-04     
     7     8.20e-04   1.56e-04     
     8     1.89e-04   2.07e-04     
     9     4.46e-05   2.45e-05     
    10     1.45e-05   2.68e-06     
    11     4.58e-06   1.46e-06     
    12     1.73e-06   3.71e-07     
    13     4.76e-07   4.58e-07     
 ------------------------------------------------------------------------------
                                   Orbital response converged.

 Computing density matrices... Done.
 CCSD calculation:   CPU 4017.28 s  wall 689.73 s

 Transferring MO TPDM to AO TPDM
 Transferring g2_o1o1o1o1
 Transferring g2_o1o1o1v1
 Transferring g2_o1o1v1v1
 Transferring g2_o1v1o1v1
 Transferring g2_o1v1v1v1
 Transferring g2_v1v1v1v1
 Adding separable TPDM
 Computing TPDM gradient
 --------------------------------------------------------
 2e gradient
  Atom          X               Y               Z
 --------------------------------------------------------
    1        -46.505347       29.044553        0.000000  
    2        -11.650882      -36.573773       -0.000000  
    3         11.267539      -18.013310        0.000000  
    4         46.888690       25.542530       -0.000000  
 --------------------------------------------------------
 --------------------------------------------------------
 Final gradient
  Atom          X               Y               Z
 --------------------------------------------------------
    1        -46.505347       29.044553        0.000000  
    2        -11.650882      -36.573773       -0.000000  
    3         11.267539      -18.013310        0.000000  
    4         46.888690       25.542530       -0.000000  
 --------------------------------------------------------
 Analytic gradient from two-electron contribution:   CPU 452.69 s  wall 84.90 s

 Total ccman2 time:   CPU 4562.13 s  wall 791.08 s


 --------------------------------------------------------------

                    Orbital Energies (a.u.)
 --------------------------------------------------------------

 Alpha MOs
 -- Occupied --
********-490.0379 -80.0647 -65.2056 -65.1721 -58.5663 -58.5638 -58.5636
-58.5319 -58.5307 -58.5306 -15.6461  -9.8846  -9.8519  -7.6021  -7.5004
 -7.4885  -7.4879  -7.4645  -7.4582  -7.4575  -5.4945  -5.4929  -5.4922
 -3.2412  -3.2357  -3.2350  -3.2206  -3.2206  -3.2033  -3.2008  -3.1999
 -3.1930  -3.1929  -1.2238  -1.0424  -1.0009  -0.7352  -0.5978  -0.5615
 -0.5361  -0.4492  -0.4427  -0.4259  -0.4046  -0.3972
 -- Virtual --
  0.0051   0.0340   0.0572   0.0704   0.0774   0.0860   0.0983   0.1129
  0.1173   0.1197   0.1265   0.1351   0.1591   0.1677   0.1901   0.2257
  0.2561   0.2599   0.2863   0.3339   0.3680   0.3894   0.4631   0.5090
  0.5404   0.5487   0.5521   0.5769   0.6027   0.6720   0.7265   0.7427
  0.7493   0.7561   0.7690   0.7737   0.7967   0.8128   0.8388   0.8498
  0.8944   0.8984   0.9501   0.9850   1.1154   1.1200   1.1343   1.1732
  1.2913   1.3439   1.4312   1.7789   1.8619   1.9519   2.2011   2.2260
  2.2935   2.3218   2.3359   2.3373   2.4004   2.4545   2.4558   2.7714
  2.9520   4.2452   4.2765   4.4913   4.5149   4.5241   4.5358   4.5507
  4.5512   4.5750   4.5812   4.6234   4.7527   4.9020   7.1786   7.2273
  7.5192   8.1826   8.2037   8.2072   8.2237   8.2780   8.2906  14.7086
 14.8155  14.9227  36.6782  49.4566  49.4898 166.1432 293.8575 293.8786
293.8935 293.9068 293.9841 293.98661028.39581028.4367
 --------------------------------------------------------------

          Ground-State Mulliken Net Atomic Charges

     Atom                 Charge (a.u.)
  ----------------------------------------
      1 Br                   -0.239227
      2 P                     0.360125
      3 N                    -0.196746
      4 Br                    0.075848
  ----------------------------------------
  Sum of atomic charges =    -0.000000

 -----------------------------------------------------------------
                    Cartesian Multipole Moments
 -----------------------------------------------------------------
    Charge (ESU x 10^10)
                -0.0000
    Dipole Moment (Debye)
         X       0.2428      Y       0.3645      Z       0.0000
       Tot       0.4379
    Quadrupole Moments (Debye-Ang)
        XX     -56.9324     XY       4.5596     YY     -54.3138
        XZ      -0.0000     YZ       0.0000     ZZ     -54.8622
    Octopole Moments (Debye-Ang^2)
       XXX     -11.1918    XXY     -16.7075    XYY       1.3204
       YYY     -32.1075    XXZ      -0.0000    XYZ      -0.0000
       YYZ      -0.0000    XZZ      -1.0616    YZZ      -7.2750
       ZZZ      -0.0000
    Hexadecapole Moments (Debye-Ang^3)
      XXXX    -883.3159   XXXY       9.5608   XXYY    -190.2990
      XYYY       4.0848   YYYY    -320.3682   XXXZ      -0.0000
      XXYZ       0.0000   XYYZ      -0.0000   YYYZ      -0.0000
      XXZZ    -161.4893   XYZZ      -0.2220   YYZZ     -63.7295
      XZZZ      -0.0000   YZZZ       0.0000   ZZZZ     -68.5897
 -----------------------------------------------------------------
 DrvMan completing analytic gradient of the correlated energy
 Correlated dipole moment
            1
    1   0.0955060
    2   0.1434047
    3   0.0000000
 Energy read as -5540.748789727
 Full Analytical Gradient: (in a.u., or Hartree/Bohr)
             1             2             3             4
    1    0.00001115   -0.00081715    0.00075119    0.00005480
    2    0.00000649   -0.00019180    0.00014560    0.00003971
    3   -0.00000000   -0.00000000    0.00000000   -0.00000000
 Gradient time:  CPU 0.78 s  wall 0.79 s
 ----------------------------------------------------------------
             Standard Nuclear Orientation (Angstroms)
    I     Atom           X                Y                Z
 ----------------------------------------------------------------
    1      Br      1.8002131059    -0.4895794961    -0.0000000000
    2      P       0.6299357875     1.4560234679     0.0000000000
    3      N      -0.9056142594     1.1967732469     0.0000000000
    4      Br     -1.8890627344    -0.3733566395    -0.0000000000
 ----------------------------------------------------------------
 Nuclear Repulsion Energy =   533.5463211243 hartrees
 There are       46 alpha and       46 beta electrons

                       Distance Matrix (Angstroms)
             Br(  1)   P (  2)   N (  3)
   P (  2)  2.270445
   N (  3)  3.188305  1.557281
   Br(  4)  3.691106  3.113195  1.852695

 Requested basis set is 6-311++G(d,p)
 There are 57 shells and 148 basis functions
 A cutoff of  1.0D-14 yielded   1371 shell pairs
 There are      9889 function pairs (     11005 Cartesian)
 Smallest overlap matrix eigenvalue = 1.74E-03
 Guess MOs from SCF MO coefficient file

 -----------------------------------------------------------------------
  General SCF calculation program by
  Eric Jon Sundstrom, Paul Horn, Yuezhi Mao, Dmitri Zuev, Alec White,
  David Stuck, Shaama M.S., Shane Yost, Joonho Lee, David Small,
  Daniel Levine, Susi Lehtola, Hugh Burton, Evgeny Epifanovsky
 -----------------------------------------------------------------------
 Hartree-Fock
 using 6 threads for integral computing
 -------------------------------------------------------
 OpenMP Integral computing Module                
 Release: version 2.0, May 2017, Q-Chem Inc. Pleasanton 
 -------------------------------------------------------
 A restricted SCF calculation will be
 performed using DIIS
 SCF converges when DIIS error is below 1.0e-08
 ---------------------------------------
  Cycle       Energy         DIIS error
 ---------------------------------------
    1   -5539.9001364133      1.52e-05  
    2   -5539.9001370871      7.89e-06  
    3   -5539.9001372277      3.67e-06  
    4   -5539.9001372801      1.00e-06  
    5   -5539.9001372875      4.14e-07  
    6   -5539.9001372896      1.92e-07  
    7   -5539.9001372900      6.92e-08  
    8   -5539.9001372901      2.79e-08  
    9   -5539.9001372902      1.02e-08  
   10   -5539.9001372902      2.93e-09  Convergence criterion met
 ---------------------------------------
 SCF time:   CPU 14.23s  wall 3.00s 
 SCF   energy in the final basis set =    -5539.9001372902
 Total energy in the final basis set =    -5539.9001372902


 ------------------------------------------------------------------------------

   CCMAN2: suite of methods based on coupled cluster
           and equation of motion theories.

   Components:
   * libvmm-1.3-trunk
     by Evgeny Epifanovsky, Ilya Kaliman.
   * libtensor-2.5-trunk
     by Evgeny Epifanovsky, Michael Wormit, Dmitry Zuev, Sam Manzer, 
        Ilya Kaliman.
   * libcc-2.5-trunk
     by Evgeny Epifanovsky, Arik Landau, Tomasz Kus, Kirill Khistyaev, 
        Dmitry Zuev, Prashant Manohar, Xintian Feng, Anna Krylov, 
        Matthew Goldey, Alec White, Thomas Jagau, Kaushik Nanda, 
        Anastasia Gunina, Alexander Kunitsa, Joonho Lee.

   CCMAN original authors:
   Anna I. Krylov, C. David Sherrill, Steven R. Gwaltney,
   Edward F. C. Byrd (2000)
   Sergey V. Levchenko, Lyudmila V. Slipchenko, Tao Wang,
   Ana-Maria C. Cristian (2003)
   Piotr A. Pieniazek, C. Melania Oana, Evgeny Epifanovsky (2007)
   Prashant Manohar (2009)

 ------------------------------------------------------------------------------


 Allocating and initializing 30808MB of RAM...
 Calculation will run on 6 cores.


 Alpha MOs, Restricted
 -- Occupied --                  
-490.07 -490.04  -80.06  -65.21  -65.17  -58.57  -58.56  -58.56
  1 A     2 A     3 A     4 A     5 A     6 A     7 A     8 A                  
-58.532 -58.531 -58.531 -15.646  -9.885  -9.852  -7.602  -7.500
  9 A    10 A    11 A    12 A    13 A    14 A    15 A    16 A                  
 -7.488  -7.488  -7.465  -7.458  -7.457  -5.495  -5.493  -5.492
 17 A    18 A    19 A    20 A    21 A    22 A    23 A    24 A                  
 -3.241  -3.236  -3.235  -3.221  -3.221  -3.203  -3.201  -3.200
 25 A    26 A    27 A    28 A    29 A    30 A    31 A    32 A                  
 -3.193  -3.193  -1.223  -1.042  -1.001  -0.735  -0.598  -0.561
 33 A    34 A    35 A    36 A    37 A    38 A    39 A    40 A                  
 -0.536  -0.449  -0.443  -0.426  -0.405  -0.397
 41 A    42 A    43 A    44 A    45 A    46 A                                  
 -- Virtual --                   
  0.005   0.034   0.057   0.070   0.077   0.086   0.098   0.113
 47 A    48 A    49 A    50 A    51 A    52 A    53 A    54 A                  
  0.117   0.120   0.127   0.135   0.159   0.168   0.190   0.226
 55 A    56 A    57 A    58 A    59 A    60 A    61 A    62 A                  
  0.256   0.260   0.286   0.334   0.368   0.389   0.463   0.509
 63 A    64 A    65 A    66 A    67 A    68 A    69 A    70 A                  
  0.540   0.549   0.552   0.577   0.603   0.672   0.727   0.742
 71 A    72 A    73 A    74 A    75 A    76 A    77 A    78 A                  
  0.749   0.756   0.769   0.774   0.797   0.813   0.839   0.850
 79 A    80 A    81 A    82 A    83 A    84 A    85 A    86 A                  
  0.894   0.898   0.950   0.985   1.116   1.120   1.134   1.173
 87 A    88 A    89 A    90 A    91 A    92 A    93 A    94 A                  
  1.291   1.343   1.431   1.779   1.862   1.952   2.201   2.226
 95 A    96 A    97 A    98 A    99 A   100 A   101 A   102 A                  
  2.293   2.322   2.336   2.337   2.400   2.454   2.456   2.771
103 A   104 A   105 A   106 A   107 A   108 A   109 A   110 A                  
  2.951   4.245   4.276   4.490   4.515   4.524   4.536   4.551
111 A   112 A   113 A   114 A   115 A   116 A   117 A   118 A                  
  4.551   4.575   4.581   4.623   4.753   4.902   7.179   7.227
119 A   120 A   121 A   122 A   123 A   124 A   125 A   126 A                  
  7.518   8.183   8.204   8.207   8.224   8.278   8.290  14.708
127 A   128 A   129 A   130 A   131 A   132 A   133 A   134 A                  
 14.815  14.921  36.678  49.457  49.490 166.142 293.857 293.879
135 A   136 A   137 A   138 A   139 A   140 A   141 A   142 A                  
293.894 293.907 293.984 293.9871028.3961028.437
143 A   144 A   145 A   146 A   147 A   148 A                                  

 Beta MOs, Restricted
 -- Occupied --                  
-490.07 -490.04  -80.06  -65.21  -65.17  -58.57  -58.56  -58.56
  1 A     2 A     3 A     4 A     5 A     6 A     7 A     8 A                  
-58.532 -58.531 -58.531 -15.646  -9.885  -9.852  -7.602  -7.500
  9 A    10 A    11 A    12 A    13 A    14 A    15 A    16 A                  
 -7.488  -7.488  -7.465  -7.458  -7.457  -5.495  -5.493  -5.492
 17 A    18 A    19 A    20 A    21 A    22 A    23 A    24 A                  
 -3.241  -3.236  -3.235  -3.221  -3.221  -3.203  -3.201  -3.200
 25 A    26 A    27 A    28 A    29 A    30 A    31 A    32 A                  
 -3.193  -3.193  -1.223  -1.042  -1.001  -0.735  -0.598  -0.561
 33 A    34 A    35 A    36 A    37 A    38 A    39 A    40 A                  
 -0.536  -0.449  -0.443  -0.426  -0.405  -0.397
 41 A    42 A    43 A    44 A    45 A    46 A                                  
 -- Virtual --                   
  0.005   0.034   0.057   0.070   0.077   0.086   0.098   0.113
 47 A    48 A    49 A    50 A    51 A    52 A    53 A    54 A                  
  0.117   0.120   0.127   0.135   0.159   0.168   0.190   0.226
 55 A    56 A    57 A    58 A    59 A    60 A    61 A    62 A                  
  0.256   0.260   0.286   0.334   0.368   0.389   0.463   0.509
 63 A    64 A    65 A    66 A    67 A    68 A    69 A    70 A                  
  0.540   0.549   0.552   0.577   0.603   0.672   0.727   0.742
 71 A    72 A    73 A    74 A    75 A    76 A    77 A    78 A                  
  0.749   0.756   0.769   0.774   0.797   0.813   0.839   0.850
 79 A    80 A    81 A    82 A    83 A    84 A    85 A    86 A                  
  0.894   0.898   0.950   0.985   1.116   1.120   1.134   1.173
 87 A    88 A    89 A    90 A    91 A    92 A    93 A    94 A                  
  1.291   1.343   1.431   1.779   1.862   1.952   2.201   2.226
 95 A    96 A    97 A    98 A    99 A   100 A   101 A   102 A                  
  2.293   2.322   2.336   2.337   2.400   2.454   2.456   2.771
103 A   104 A   105 A   106 A   107 A   108 A   109 A   110 A                  
  2.951   4.245   4.276   4.490   4.515   4.524   4.536   4.551
111 A   112 A   113 A   114 A   115 A   116 A   117 A   118 A                  
  4.551   4.575   4.581   4.623   4.753   4.902   7.179   7.227
119 A   120 A   121 A   122 A   123 A   124 A   125 A   126 A                  
  7.518   8.183   8.204   8.207   8.224   8.278   8.290  14.708
127 A   128 A   129 A   130 A   131 A   132 A   133 A   134 A                  
 14.815  14.921  36.678  49.457  49.490 166.142 293.857 293.879
135 A   136 A   137 A   138 A   139 A   140 A   141 A   142 A                  
293.894 293.907 293.984 293.9871028.3961028.437
143 A   144 A   145 A   146 A   147 A   148 A                                  

 Occupation and symmetry of molecular orbitals

 Point group: C1 (1 irreducible representation).

                           A     All 
 -------------------------------------
 All molecular orbitals:
  - Alpha                  148   148 
  - Beta                   148   148 
 -------------------------------------
 Alpha orbitals:
  - Frozen occupied        24    24  
  - Active occupied        22    22  
  - Active virtual         102   102 
  - Frozen virtual         0     0   
 -------------------------------------
 Beta orbitals:
  - Frozen occupied        24    24  
  - Active occupied        22    22  
  - Active virtual         102   102 
  - Frozen virtual         0     0   
 -------------------------------------

 Import integrals:   CPU 0.00 s  wall 0.00 s

 Import integrals:   CPU 84.28 s  wall 14.56 s

 MP2 amplitudes:   CPU 0.21 s  wall 0.13 s

Running a double precision version
           CCSD T amplitudes will be solved using DIIS.

           Start     Size      MaxIter   EConv     TConv     
           3         7         100       1.00e-07  1.00e-05  
 ------------------------------------------------------------------------------
           Energy (a.u.)   Ediff      Tdiff       Comment
 ------------------------------------------------------------------------------
         -5540.75225369                           
     1   -5540.71903435   3.32e-02   8.22e-01     
     2   -5540.74761275   2.86e-02   1.17e-01     
     3   -5540.74509291   2.52e-03   5.11e-02     
     4   -5540.74776641   2.67e-03   1.85e-02     Switched to DIIS steps.
     5   -5540.74872694   9.61e-04   1.24e-02     
     6   -5540.74876655   3.96e-05   2.89e-03     
     7   -5540.74877728   1.07e-05   1.55e-03     
     8   -5540.74878960   1.23e-05   4.20e-04     
     9   -5540.74879092   1.32e-06   2.45e-04     
    10   -5540.74879007   8.49e-07   6.83e-05     
    11   -5540.74879043   3.59e-07   2.69e-05     
    12   -5540.74879024   1.94e-07   1.34e-05     
    13   -5540.74879023   1.13e-08   5.62e-06     
 ------------------------------------------------------------------------------
         -5540.74879023                           CCSD T converged.

End of double precision
 SCF energy                 = -5539.90013729
 MP2 energy                 = -5540.75225369
 CCSD correlation energy     =    -0.84865294
 CCSD total energy           = -5540.74879023

 CCSD  T1^2 = 0.0170  T2^2 = 0.2902  Leading amplitudes:

 Amplitude    Orbitals with energies
  0.0339       42 (A) A                  ->    47 (A) A                   
              -0.4492                          0.0049                     
  0.0339       42 (A) B                  ->    47 (A) B                   
              -0.4492                          0.0049                     
  0.0243       46 (A) A                  ->    47 (A) A                   
              -0.3971                          0.0049                     
  0.0243       46 (A) B                  ->    47 (A) B                   
              -0.3971                          0.0049                     

 Amplitude    Orbitals with energies
 -0.0635       46 (A) A      46 (A) B    ->    47 (A) A      47 (A) B     
              -0.3971       -0.3971            0.0049        0.0049       
  0.0635       46 (A) A      46 (A) B    ->    47 (A) B      47 (A) A     
              -0.3971       -0.3971            0.0049        0.0049       
  0.0635       46 (A) B      46 (A) A    ->    47 (A) A      47 (A) B     
              -0.3971       -0.3971            0.0049        0.0049       
 -0.0635       46 (A) B      46 (A) A    ->    47 (A) B      47 (A) A     
              -0.3971       -0.3971            0.0049        0.0049       

 Computing CCSD intemediates for later calculations in double precision
 Finished.

Running a double precision version
           CCSD Lambda amplitudes will be solved using DIIS.
           Start     Size      MaxIter   EConv     LConv     
           3         7         100       1.00e-07  1.00e-05  
 ------------------------------------------------------------------------------
            Enorm      Ldiff       Comment
 ------------------------------------------------------------------------------
     1     5.76e-02   4.12e-02     
     2     1.65e-02   6.15e-03     
     3     7.19e-03   1.68e-03     
     4     4.22e-03   1.29e-03     Switched to DIIS steps.
     5     1.30e-03   7.80e-04     
     6     6.35e-04   2.10e-04     
     7     2.08e-04   6.40e-05     
     8     9.85e-05   4.58e-06     
     9     3.60e-05   9.84e-07     
    10     1.72e-05   2.79e-07     
    11     8.27e-06   1.27e-07     
    12     4.14e-06   9.16e-08     
    13     1.84e-06   1.40e-07     
    14     7.97e-07   2.50e-08     
    15     3.87e-07   6.30e-08     
    16     1.75e-07   2.13e-08     
    17     8.93e-08   1.26e-08     
 ------------------------------------------------------------------------------
                                   CCSD Lambda converged.

 Computing density matrices in double precision...
           Orbital response amplitudes will be solved using DIIS.
           Start     Size      MaxIter   EConv     LConv     
           3         7         100       1.00e-06  1.00e-06  
 ------------------------------------------------------------------------------
            Enorm      Ldiff       Comment
 ------------------------------------------------------------------------------
     1     1.36e-01   2.37e-03     
     2     1.39e-01   5.77e-03     
     3     1.66e-01   2.90e-02     
     4     2.26e-02   6.88e-02     Switched to DIIS steps.
     5     9.09e-03   6.80e-03     
     6     1.18e-03   9.66e-04     
     7     8.26e-04   1.55e-04     
     8     1.90e-04   2.08e-04     
     9     4.49e-05   2.47e-05     
    10     1.47e-05   2.70e-06     
    11     4.65e-06   1.48e-06     
    12     1.76e-06   3.75e-07     
    13     4.83e-07   4.66e-07     
 ------------------------------------------------------------------------------
                                   Orbital response converged.

 Computing density matrices... Done.
 CCSD calculation:   CPU 4014.78 s  wall 689.26 s

 Transferring MO TPDM to AO TPDM
 Transferring g2_o1o1o1o1
 Transferring g2_o1o1o1v1
 Transferring g2_o1o1v1v1
 Transferring g2_o1v1o1v1
 Transferring g2_o1v1v1v1
 Transferring g2_v1v1v1v1
 Adding separable TPDM
 Computing TPDM gradient
 --------------------------------------------------------
 2e gradient
  Atom          X               Y               Z
 --------------------------------------------------------
    1        -46.482654       29.051281        0.000000  
    2        -11.647620      -36.587851       -0.000000  
    3         11.249743      -18.000619        0.000000  
    4         46.880531       25.537189       -0.000000  
 --------------------------------------------------------
 --------------------------------------------------------
 Final gradient
  Atom          X               Y               Z
 --------------------------------------------------------
    1        -46.482654       29.051281        0.000000  
    2        -11.647620      -36.587851       -0.000000  
    3         11.249743      -18.000619        0.000000  
    4         46.880531       25.537189       -0.000000  
 --------------------------------------------------------
 Analytic gradient from two-electron contribution:   CPU 452.32 s  wall 84.53 s

 Total ccman2 time:   CPU 4559.42 s  wall 790.27 s


 --------------------------------------------------------------

                    Orbital Energies (a.u.)
 --------------------------------------------------------------

 Alpha MOs
 -- Occupied --
********-490.0379 -80.0649 -65.2056 -65.1721 -58.5663 -58.5637 -58.5636
-58.5319 -58.5307 -58.5306 -15.6462  -9.8846  -9.8519  -7.6022  -7.5004
 -7.4885  -7.4879  -7.4645  -7.4582  -7.4575  -5.4947  -5.4930  -5.4924
 -3.2412  -3.2357  -3.2350  -3.2206  -3.2206  -3.2033  -3.2008  -3.1999
 -3.1930  -3.1929  -1.2234  -1.0423  -1.0007  -0.7353  -0.5977  -0.5614
 -0.5358  -0.4492  -0.4427  -0.4259  -0.4046  -0.3971
 -- Virtual --
  0.0049   0.0340   0.0572   0.0704   0.0774   0.0859   0.0983   0.1129
  0.1173   0.1197   0.1265   0.1351   0.1591   0.1676   0.1901   0.2256
  0.2561   0.2599   0.2864   0.3338   0.3680   0.3894   0.4629   0.5091
  0.5403   0.5487   0.5522   0.5769   0.6027   0.6720   0.7266   0.7424
  0.7493   0.7561   0.7689   0.7737   0.7966   0.8128   0.8388   0.8498
  0.8941   0.8982   0.9499   0.9848   1.1155   1.1203   1.1343   1.1733
  1.2909   1.3429   1.4311   1.7788   1.8621   1.9518   2.2011   2.2260
  2.2934   2.3218   2.3360   2.3372   2.4001   2.4542   2.4556   2.7712
  2.9510   4.2452   4.2764   4.4902   4.5149   4.5241   4.5358   4.5507
  4.5511   4.5750   4.5812   4.6234   4.7526   4.9019   7.1786   7.2272
  7.5184   8.1826   8.2037   8.2072   8.2237   8.2780   8.2905  14.7084
 14.8153  14.9215  36.6779  49.4566  49.4898 166.1421 293.8575 293.8786
293.8935 293.9068 293.9841 293.98661028.39571028.4366
 --------------------------------------------------------------

          Ground-State Mulliken Net Atomic Charges

     Atom                 Charge (a.u.)
  ----------------------------------------
      1 Br                   -0.239171
      2 P                     0.360217
      3 N                    -0.197010
      4 Br                    0.075963
  ----------------------------------------
  Sum of atomic charges =    -0.000000

 -----------------------------------------------------------------
                    Cartesian Multipole Moments
 -----------------------------------------------------------------
    Charge (ESU x 10^10)
                -0.0000
    Dipole Moment (Debye)
         X       0.2451      Y       0.3668      Z       0.0000
       Tot       0.4412
    Quadrupole Moments (Debye-Ang)
        XX     -56.9316     XY       4.5683     YY     -54.3064
        XZ      -0.0000     YZ       0.0000     ZZ     -54.8668
    Octopole Moments (Debye-Ang^2)
       XXX     -11.2376    XXY     -16.7155    XYY       1.3298
       YYY     -32.1343    XXZ      -0.0000    XYZ      -0.0000
       YYZ      -0.0000    XZZ      -1.0749    YZZ      -7.2915
       ZZZ      -0.0000
    Hexadecapole Moments (Debye-Ang^3)
      XXXX    -883.4323   XXXY       9.5242   XXYY    -190.3419
      XYYY       4.0365   YYYY    -320.5519   XXXZ      -0.0000
      XXYZ       0.0000   XYYZ      -0.0000   YYYZ      -0.0000
      XXZZ    -161.5076   XYZZ      -0.2425   YYZZ     -63.7716
      XZZZ       0.0000   YZZZ       0.0000   ZZZZ     -68.6034
 -----------------------------------------------------------------
 DrvMan completing analytic gradient of the correlated energy
 Correlated dipole moment
            1
    1   0.0964302
    2   0.1443284
    3   0.0000000
 Energy read as -5540.748790228
 Full Analytical Gradient: (in a.u., or Hartree/Bohr)
             1             2             3             4
    1    0.00001889    0.00021082   -0.00018961   -0.00004010
    2   -0.00011516    0.00027280   -0.00017947    0.00002183
    3   -0.00000000   -0.00000000    0.00000000   -0.00000000
 Gradient time:  CPU 0.79 s  wall 0.81 s
 ----------------------------------------------------------------
             Standard Nuclear Orientation (Angstroms)
    I     Atom           X                Y                Z
 ----------------------------------------------------------------
    1      Br      1.8002131059    -0.4895794961    -0.0000000000
    2      P       0.6299357875     1.4540234679     0.0000000000
    3      N      -0.9056142594     1.1967732469     0.0000000000
    4      Br     -1.8890627344    -0.3733566395    -0.0000000000
 ----------------------------------------------------------------
 Nuclear Repulsion Energy =   533.6800343274 hartrees
 There are       46 alpha and       46 beta electrons

                       Distance Matrix (Angstroms)
             Br(  1)   P (  2)   N (  3)
   P (  2)  2.268731
   N (  3)  3.188305  1.556949
   Br(  4)  3.691106  3.112021  1.852695

 Requested basis set is 6-311++G(d,p)
 There are 57 shells and 148 basis functions
 A cutoff of  1.0D-14 yielded   1371 shell pairs
 There are      9889 function pairs (     11005 Cartesian)
 Smallest overlap matrix eigenvalue = 1.74E-03
 Guess MOs from SCF MO coefficient file

 -----------------------------------------------------------------------
  General SCF calculation program by
  Eric Jon Sundstrom, Paul Horn, Yuezhi Mao, Dmitri Zuev, Alec White,
  David Stuck, Shaama M.S., Shane Yost, Joonho Lee, David Small,
  Daniel Levine, Susi Lehtola, Hugh Burton, Evgeny Epifanovsky
 -----------------------------------------------------------------------
 Hartree-Fock
 using 6 threads for integral computing
 -------------------------------------------------------
 OpenMP Integral computing Module                
 Release: version 2.0, May 2017, Q-Chem Inc. Pleasanton 
 -------------------------------------------------------
 A restricted SCF calculation will be
 performed using DIIS
 SCF converges when DIIS error is below 1.0e-08
 ---------------------------------------
  Cycle       Energy         DIIS error
 ---------------------------------------
    1   -5539.9001715662      1.73e-05  
    2   -5539.9001727616      4.70e-06  
    3   -5539.9001728771      2.28e-06  
    4   -5539.9001728958      1.01e-06  
    5   -5539.9001729003      3.54e-07  
    6   -5539.9001729015      1.71e-07  
    7   -5539.9001729017      5.73e-08  
    8   -5539.9001729018      2.36e-08  
    9   -5539.9001729018      1.03e-08  
   10   -5539.9001729018      3.63e-09  Convergence criterion met
 ---------------------------------------
 SCF time:   CPU 14.11s  wall 3.00s 
 SCF   energy in the final basis set =    -5539.9001729018
 Total energy in the final basis set =    -5539.9001729018


 ------------------------------------------------------------------------------

   CCMAN2: suite of methods based on coupled cluster
           and equation of motion theories.

   Components:
   * libvmm-1.3-trunk
     by Evgeny Epifanovsky, Ilya Kaliman.
   * libtensor-2.5-trunk
     by Evgeny Epifanovsky, Michael Wormit, Dmitry Zuev, Sam Manzer, 
        Ilya Kaliman.
   * libcc-2.5-trunk
     by Evgeny Epifanovsky, Arik Landau, Tomasz Kus, Kirill Khistyaev, 
        Dmitry Zuev, Prashant Manohar, Xintian Feng, Anna Krylov, 
        Matthew Goldey, Alec White, Thomas Jagau, Kaushik Nanda, 
        Anastasia Gunina, Alexander Kunitsa, Joonho Lee.

   CCMAN original authors:
   Anna I. Krylov, C. David Sherrill, Steven R. Gwaltney,
   Edward F. C. Byrd (2000)
   Sergey V. Levchenko, Lyudmila V. Slipchenko, Tao Wang,
   Ana-Maria C. Cristian (2003)
   Piotr A. Pieniazek, C. Melania Oana, Evgeny Epifanovsky (2007)
   Prashant Manohar (2009)

 ------------------------------------------------------------------------------


 Allocating and initializing 30808MB of RAM...
 Calculation will run on 6 cores.


 Alpha MOs, Restricted
 -- Occupied --                  
-490.07 -490.04  -80.06  -65.21  -65.17  -58.57  -58.56  -58.56
  1 A     2 A     3 A     4 A     5 A     6 A     7 A     8 A                  
-58.532 -58.531 -58.531 -15.646  -9.884  -9.852  -7.602  -7.500
  9 A    10 A    11 A    12 A    13 A    14 A    15 A    16 A                  
 -7.488  -7.488  -7.465  -7.458  -7.458  -5.494  -5.493  -5.492
 17 A    18 A    19 A    20 A    21 A    22 A    23 A    24 A                  
 -3.241  -3.236  -3.235  -3.221  -3.220  -3.204  -3.201  -3.200
 25 A    26 A    27 A    28 A    29 A    30 A    31 A    32 A                  
 -3.193  -3.193  -1.224  -1.043  -1.001  -0.735  -0.598  -0.561
 33 A    34 A    35 A    36 A    37 A    38 A    39 A    40 A                  
 -0.536  -0.449  -0.443  -0.426  -0.405  -0.397
 41 A    42 A    43 A    44 A    45 A    46 A                                  
 -- Virtual --                   
  0.005   0.034   0.057   0.070   0.077   0.086   0.098   0.113
 47 A    48 A    49 A    50 A    51 A    52 A    53 A    54 A                  
  0.117   0.120   0.126   0.135   0.159   0.168   0.190   0.226
 55 A    56 A    57 A    58 A    59 A    60 A    61 A    62 A                  
  0.256   0.260   0.286   0.334   0.368   0.389   0.463   0.509
 63 A    64 A    65 A    66 A    67 A    68 A    69 A    70 A                  
  0.540   0.549   0.552   0.577   0.603   0.672   0.726   0.743
 71 A    72 A    73 A    74 A    75 A    76 A    77 A    78 A                  
  0.749   0.756   0.769   0.774   0.797   0.813   0.839   0.850
 79 A    80 A    81 A    82 A    83 A    84 A    85 A    86 A                  
  0.894   0.898   0.950   0.985   1.116   1.120   1.134   1.173
 87 A    88 A    89 A    90 A    91 A    92 A    93 A    94 A                  
  1.292   1.343   1.431   1.779   1.862   1.952   2.201   2.226
 95 A    96 A    97 A    98 A    99 A   100 A   101 A   102 A                  
  2.293   2.322   2.336   2.337   2.401   2.454   2.456   2.772
103 A   104 A   105 A   106 A   107 A   108 A   109 A   110 A                  
  2.951   4.245   4.277   4.491   4.515   4.524   4.536   4.551
111 A   112 A   113 A   114 A   115 A   116 A   117 A   118 A                  
  4.551   4.575   4.581   4.623   4.753   4.902   7.179   7.227
119 A   120 A   121 A   122 A   123 A   124 A   125 A   126 A                  
  7.519   8.183   8.204   8.207   8.224   8.278   8.291  14.709
127 A   128 A   129 A   130 A   131 A   132 A   133 A   134 A                  
 14.815  14.922  36.678  49.457  49.490 166.143 293.858 293.879
135 A   136 A   137 A   138 A   139 A   140 A   141 A   142 A                  
293.893 293.907 293.984 293.9871028.3961028.437
143 A   144 A   145 A   146 A   147 A   148 A                                  

 Beta MOs, Restricted
 -- Occupied --                  
-490.07 -490.04  -80.06  -65.21  -65.17  -58.57  -58.56  -58.56
  1 A     2 A     3 A     4 A     5 A     6 A     7 A     8 A                  
-58.532 -58.531 -58.531 -15.646  -9.884  -9.852  -7.602  -7.500
  9 A    10 A    11 A    12 A    13 A    14 A    15 A    16 A                  
 -7.488  -7.488  -7.465  -7.458  -7.458  -5.494  -5.493  -5.492
 17 A    18 A    19 A    20 A    21 A    22 A    23 A    24 A                  
 -3.241  -3.236  -3.235  -3.221  -3.220  -3.204  -3.201  -3.200
 25 A    26 A    27 A    28 A    29 A    30 A    31 A    32 A                  
 -3.193  -3.193  -1.224  -1.043  -1.001  -0.735  -0.598  -0.561
 33 A    34 A    35 A    36 A    37 A    38 A    39 A    40 A                  
 -0.536  -0.449  -0.443  -0.426  -0.405  -0.397
 41 A    42 A    43 A    44 A    45 A    46 A                                  
 -- Virtual --                   
  0.005   0.034   0.057   0.070   0.077   0.086   0.098   0.113
 47 A    48 A    49 A    50 A    51 A    52 A    53 A    54 A                  
  0.117   0.120   0.126   0.135   0.159   0.168   0.190   0.226
 55 A    56 A    57 A    58 A    59 A    60 A    61 A    62 A                  
  0.256   0.260   0.286   0.334   0.368   0.389   0.463   0.509
 63 A    64 A    65 A    66 A    67 A    68 A    69 A    70 A                  
  0.540   0.549   0.552   0.577   0.603   0.672   0.726   0.743
 71 A    72 A    73 A    74 A    75 A    76 A    77 A    78 A                  
  0.749   0.756   0.769   0.774   0.797   0.813   0.839   0.850
 79 A    80 A    81 A    82 A    83 A    84 A    85 A    86 A                  
  0.894   0.898   0.950   0.985   1.116   1.120   1.134   1.173
 87 A    88 A    89 A    90 A    91 A    92 A    93 A    94 A                  
  1.292   1.343   1.431   1.779   1.862   1.952   2.201   2.226
 95 A    96 A    97 A    98 A    99 A   100 A   101 A   102 A                  
  2.293   2.322   2.336   2.337   2.401   2.454   2.456   2.772
103 A   104 A   105 A   106 A   107 A   108 A   109 A   110 A                  
  2.951   4.245   4.277   4.491   4.515   4.524   4.536   4.551
111 A   112 A   113 A   114 A   115 A   116 A   117 A   118 A                  
  4.551   4.575   4.581   4.623   4.753   4.902   7.179   7.227
119 A   120 A   121 A   122 A   123 A   124 A   125 A   126 A                  
  7.519   8.183   8.204   8.207   8.224   8.278   8.291  14.709
127 A   128 A   129 A   130 A   131 A   132 A   133 A   134 A                  
 14.815  14.922  36.678  49.457  49.490 166.143 293.858 293.879
135 A   136 A   137 A   138 A   139 A   140 A   141 A   142 A                  
293.893 293.907 293.984 293.9871028.3961028.437
143 A   144 A   145 A   146 A   147 A   148 A                                  

 Occupation and symmetry of molecular orbitals

 Point group: C1 (1 irreducible representation).

                           A     All 
 -------------------------------------
 All molecular orbitals:
  - Alpha                  148   148 
  - Beta                   148   148 
 -------------------------------------
 Alpha orbitals:
  - Frozen occupied        24    24  
  - Active occupied        22    22  
  - Active virtual         102   102 
  - Frozen virtual         0     0   
 -------------------------------------
 Beta orbitals:
  - Frozen occupied        24    24  
  - Active occupied        22    22  
  - Active virtual         102   102 
  - Frozen virtual         0     0   
 -------------------------------------

 Import integrals:   CPU 0.00 s  wall 0.00 s

 Import integrals:   CPU 83.74 s  wall 14.43 s

 MP2 amplitudes:   CPU 0.28 s  wall 0.20 s

Running a double precision version
           CCSD T amplitudes will be solved using DIIS.

           Start     Size      MaxIter   EConv     TConv     
           3         7         100       1.00e-07  1.00e-05  
 ------------------------------------------------------------------------------
           Energy (a.u.)   Ediff      Tdiff       Comment
 ------------------------------------------------------------------------------
         -5540.75225455                           
     1   -5540.71904979   3.32e-02   8.22e-01     
     2   -5540.74761219   2.86e-02   1.17e-01     
     3   -5540.74509691   2.52e-03   5.10e-02     
     4   -5540.74776778   2.67e-03   1.85e-02     Switched to DIIS steps.
     5   -5540.74872697   9.59e-04   1.24e-02     
     6   -5540.74876642   3.94e-05   2.89e-03     
     7   -5540.74877715   1.07e-05   1.55e-03     
     8   -5540.74878945   1.23e-05   4.20e-04     
     9   -5540.74879077   1.32e-06   2.45e-04     
    10   -5540.74878992   8.48e-07   6.82e-05     
    11   -5540.74879028   3.58e-07   2.69e-05     
    12   -5540.74879009   1.95e-07   1.34e-05     
    13   -5540.74879007   1.17e-08   5.60e-06     
 ------------------------------------------------------------------------------
         -5540.74879007                           CCSD T converged.

End of double precision
 SCF energy                 = -5539.90017290
 MP2 energy                 = -5540.75225455
 CCSD correlation energy     =    -0.84861717
 CCSD total energy           = -5540.74879007

 CCSD  T1^2 = 0.0170  T2^2 = 0.2901  Leading amplitudes:

 Amplitude    Orbitals with energies
  0.0338       42 (A) A                  ->    47 (A) A                   
              -0.4494                          0.0051                     
  0.0338       42 (A) B                  ->    47 (A) B                   
              -0.4494                          0.0051                     
  0.0244       46 (A) A                  ->    47 (A) A                   
              -0.3971                          0.0051                     
  0.0244       46 (A) B                  ->    47 (A) B                   
              -0.3971                          0.0051                     

 Amplitude    Orbitals with energies
 -0.0634       46 (A) A      46 (A) B    ->    47 (A) A      47 (A) B     
              -0.3971       -0.3971            0.0051        0.0051       
  0.0634       46 (A) A      46 (A) B    ->    47 (A) B      47 (A) A     
              -0.3971       -0.3971            0.0051        0.0051       
  0.0634       46 (A) B      46 (A) A    ->    47 (A) A      47 (A) B     
              -0.3971       -0.3971            0.0051        0.0051       
 -0.0634       46 (A) B      46 (A) A    ->    47 (A) B      47 (A) A     
              -0.3971       -0.3971            0.0051        0.0051       

 Computing CCSD intemediates for later calculations in double precision
 Finished.

Running a double precision version
           CCSD Lambda amplitudes will be solved using DIIS.
           Start     Size      MaxIter   EConv     LConv     
           3         7         100       1.00e-07  1.00e-05  
 ------------------------------------------------------------------------------
            Enorm      Ldiff       Comment
 ------------------------------------------------------------------------------
     1     5.76e-02   4.12e-02     
     2     1.65e-02   6.14e-03     
     3     7.18e-03   1.68e-03     
     4     4.21e-03   1.29e-03     Switched to DIIS steps.
     5     1.30e-03   7.79e-04     
     6     6.34e-04   2.09e-04     
     7     2.07e-04   6.38e-05     
     8     9.81e-05   4.59e-06     
     9     3.58e-05   9.52e-07     
    10     1.71e-05   2.63e-07     
    11     8.19e-06   1.34e-07     
    12     4.11e-06   9.40e-08     
    13     1.82e-06   1.38e-07     
    14     7.93e-07   2.43e-08     
    15     3.84e-07   6.24e-08     
    16     1.74e-07   2.11e-08     
    17     8.86e-08   1.25e-08     
 ------------------------------------------------------------------------------
                                   CCSD Lambda converged.

 Computing density matrices in double precision...
           Orbital response amplitudes will be solved using DIIS.
           Start     Size      MaxIter   EConv     LConv     
           3         7         100       1.00e-06  1.00e-06  
 ------------------------------------------------------------------------------
            Enorm      Ldiff       Comment
 ------------------------------------------------------------------------------
     1     1.36e-01   2.33e-03     
     2     1.39e-01   5.78e-03     
     3     1.66e-01   2.89e-02     
     4     2.27e-02   6.87e-02     Switched to DIIS steps.
     5     9.08e-03   6.82e-03     
     6     1.18e-03   9.67e-04     
     7     8.23e-04   1.55e-04     
     8     1.89e-04   2.07e-04     
     9     4.47e-05   2.46e-05     
    10     1.46e-05   2.69e-06     
    11     4.62e-06   1.47e-06     
    12     1.74e-06   3.73e-07     
    13     4.79e-07   4.61e-07     
 ------------------------------------------------------------------------------
                                   Orbital response converged.

 Computing density matrices... Done.
 CCSD calculation:   CPU 4019.18 s  wall 689.85 s

 Transferring MO TPDM to AO TPDM
 Transferring g2_o1o1o1o1
 Transferring g2_o1o1o1v1
 Transferring g2_o1o1v1v1
 Transferring g2_o1v1o1v1
 Transferring g2_o1v1v1v1
 Transferring g2_v1v1v1v1
 Adding separable TPDM
 Computing TPDM gradient
 --------------------------------------------------------
 2e gradient
  Atom          X               Y               Z
 --------------------------------------------------------
    1        -46.521296       29.074092        0.000000  
    2        -11.628789      -36.578669       -0.000000  
    3         11.259597      -18.027623       -0.000000  
    4         46.890489       25.532200        0.000000  
 --------------------------------------------------------
 --------------------------------------------------------
 Final gradient
  Atom          X               Y               Z
 --------------------------------------------------------
    1        -46.521296       29.074092        0.000000  
    2        -11.628789      -36.578669       -0.000000  
    3         11.259597      -18.027623       -0.000000  
    4         46.890489       25.532200        0.000000  
 --------------------------------------------------------
 Analytic gradient from two-electron contribution:   CPU 451.65 s  wall 84.42 s

 Total ccman2 time:   CPU 4563.12 s  wall 790.76 s


 --------------------------------------------------------------

                    Orbital Energies (a.u.)
 --------------------------------------------------------------

 Alpha MOs
 -- Occupied --
********-490.0381 -80.0647 -65.2055 -65.1723 -58.5662 -58.5636 -58.5635
-58.5321 -58.5310 -58.5308 -15.6461  -9.8845  -9.8521  -7.6021  -7.5003
 -7.4884  -7.4878  -7.4648  -7.4584  -7.4577  -5.4945  -5.4929  -5.4922
 -3.2411  -3.2356  -3.2349  -3.2205  -3.2205  -3.2036  -3.2010  -3.2001
 -3.1932  -3.1932  -1.2235  -1.0426  -1.0007  -0.7353  -0.5978  -0.5614
 -0.5359  -0.4494  -0.4429  -0.4259  -0.4046  -0.3971
 -- Virtual --
  0.0051   0.0341   0.0572   0.0704   0.0774   0.0859   0.0983   0.1129
  0.1174   0.1197   0.1265   0.1351   0.1591   0.1677   0.1900   0.2257
  0.2561   0.2599   0.2864   0.3339   0.3680   0.3894   0.4629   0.5089
  0.5404   0.5487   0.5522   0.5768   0.6027   0.6716   0.7265   0.7425
  0.7493   0.7561   0.7689   0.7736   0.7967   0.8128   0.8388   0.8497
  0.8942   0.8984   0.9503   0.9853   1.1155   1.1201   1.1345   1.1731
  1.2915   1.3434   1.4312   1.7790   1.8621   1.9522   2.2012   2.2261
  2.2933   2.3218   2.3358   2.3374   2.4005   2.4543   2.4557   2.7716
  2.9513   4.2453   4.2766   4.4906   4.5150   4.5241   4.5356   4.5506
  4.5510   4.5751   4.5810   4.6235   4.7529   4.9020   7.1786   7.2273
  7.5187   8.1827   8.2037   8.2070   8.2235   8.2780   8.2905  14.7086
 14.8154  14.9221  36.6781  49.4565  49.4898 166.1426 293.8576 293.8787
293.8933 293.9066 293.9842 293.98661028.39571028.4367
 --------------------------------------------------------------

          Ground-State Mulliken Net Atomic Charges

     Atom                 Charge (a.u.)
  ----------------------------------------
      1 Br                   -0.238425
      2 P                     0.360004
      3 N                    -0.197067
      4 Br                    0.075488
  ----------------------------------------
  Sum of atomic charges =    -0.000000

 -----------------------------------------------------------------
                    Cartesian Multipole Moments
 -----------------------------------------------------------------
    Charge (ESU x 10^10)
                -0.0000
    Dipole Moment (Debye)
         X       0.2536      Y       0.3563      Z       0.0000
       Tot       0.4374
    Quadrupole Moments (Debye-Ang)
        XX     -56.9213     XY       4.5519     YY     -54.3298
        XZ       0.0000     YZ       0.0000     ZZ     -54.8626
    Octopole Moments (Debye-Ang^2)
       XXX     -11.1622    XXY     -16.7047    XYY       1.3170
       YYY     -32.1149    XXZ      -0.0000    XYZ      -0.0000
       YYZ      -0.0000    XZZ      -1.0625    YZZ      -7.2727
       ZZZ      -0.0000
    Hexadecapole Moments (Debye-Ang^3)
      XXXX    -883.2984   XXXY       9.4911   XXYY    -190.2872
      XYYY       4.0233   YYYY    -320.2488   XXXZ       0.0000
      XXYZ       0.0000   XYYZ       0.0000   YYYZ       0.0000
      XXZZ    -161.4909   XYZZ      -0.2388   YYZZ     -63.7092
      XZZZ       0.0000   YZZZ       0.0000   ZZZZ     -68.5896
 -----------------------------------------------------------------
 DrvMan completing analytic gradient of the correlated energy
 Correlated dipole moment
            1
    1   0.0997596
    2   0.1401985
    3   0.0000000
 Energy read as -5540.748790074
 Full Analytical Gradient: (in a.u., or Hartree/Bohr)
             1             2             3             4
    1   -0.00008262   -0.00009241    0.00010926    0.00006576
    2    0.00023768   -0.00035216    0.00002297    0.00009152
    3   -0.00000000    0.00000000    0.00000000   -0.00000000
 Gradient time:  CPU 0.73 s  wall 0.76 s
 ----------------------------------------------------------------
             Standard Nuclear Orientation (Angstroms)
    I     Atom           X                Y                Z
 ----------------------------------------------------------------
    1      Br      1.8002131059    -0.4895794961    -0.0000000000
    2      P       0.6299357875     1.4550234679     0.0010000000
    3      N      -0.9056142594     1.1967732469     0.0000000000
    4      Br     -1.8890627344    -0.3733566395    -0.0000000000
 ----------------------------------------------------------------
 Nuclear Repulsion Energy =   533.6131461818 hartrees
 There are       46 alpha and       46 beta electrons

                       Distance Matrix (Angstroms)
             Br(  1)   P (  2)   N (  3)
   P (  2)  2.269588
   N (  3)  3.188305  1.557115
   Br(  4)  3.691106  3.112608  1.852695

 Requested basis set is 6-311++G(d,p)
 There are 57 shells and 148 basis functions
 A cutoff of  1.0D-14 yielded   1371 shell pairs
 There are      9889 function pairs (     11005 Cartesian)
 Smallest overlap matrix eigenvalue = 1.74E-03
 Guess MOs from SCF MO coefficient file

 -----------------------------------------------------------------------
  General SCF calculation program by
  Eric Jon Sundstrom, Paul Horn, Yuezhi Mao, Dmitri Zuev, Alec White,
  David Stuck, Shaama M.S., Shane Yost, Joonho Lee, David Small,
  Daniel Levine, Susi Lehtola, Hugh Burton, Evgeny Epifanovsky
 -----------------------------------------------------------------------
 Hartree-Fock
 using 6 threads for integral computing
 -------------------------------------------------------
 OpenMP Integral computing Module                
 Release: version 2.0, May 2017, Q-Chem Inc. Pleasanton 
 -------------------------------------------------------
 A restricted SCF calculation will be
 performed using DIIS
 SCF converges when DIIS error is below 1.0e-08
 ---------------------------------------
  Cycle       Energy         DIIS error
 ---------------------------------------
    1   -5539.9001546949      1.17e-05  
    2   -5539.9001552883      3.22e-06  
    3   -5539.9001553585      1.38e-06  
    4   -5539.9001553673      6.86e-07  
    5   -5539.9001553699      2.59e-07  
    6   -5539.9001553705      1.24e-07  
    7   -5539.9001553706      4.81e-08  
    8   -5539.9001553706      1.84e-08  
    9   -5539.9001553706      7.73e-09  Convergence criterion met
 ---------------------------------------
 SCF time:   CPU 12.71s  wall 2.00s 
 SCF   energy in the final basis set =    -5539.9001553706
 Total energy in the final basis set =    -5539.9001553706


 ------------------------------------------------------------------------------

   CCMAN2: suite of methods based on coupled cluster
           and equation of motion theories.

   Components:
   * libvmm-1.3-trunk
     by Evgeny Epifanovsky, Ilya Kaliman.
   * libtensor-2.5-trunk
     by Evgeny Epifanovsky, Michael Wormit, Dmitry Zuev, Sam Manzer, 
        Ilya Kaliman.
   * libcc-2.5-trunk
     by Evgeny Epifanovsky, Arik Landau, Tomasz Kus, Kirill Khistyaev, 
        Dmitry Zuev, Prashant Manohar, Xintian Feng, Anna Krylov, 
        Matthew Goldey, Alec White, Thomas Jagau, Kaushik Nanda, 
        Anastasia Gunina, Alexander Kunitsa, Joonho Lee.

   CCMAN original authors:
   Anna I. Krylov, C. David Sherrill, Steven R. Gwaltney,
   Edward F. C. Byrd (2000)
   Sergey V. Levchenko, Lyudmila V. Slipchenko, Tao Wang,
   Ana-Maria C. Cristian (2003)
   Piotr A. Pieniazek, C. Melania Oana, Evgeny Epifanovsky (2007)
   Prashant Manohar (2009)

 ------------------------------------------------------------------------------


 Allocating and initializing 30808MB of RAM...
 Calculation will run on 6 cores.


 Alpha MOs, Restricted
 -- Occupied --                  
-490.07 -490.04  -80.06  -65.21  -65.17  -58.57  -58.56  -58.56
  1 A     2 A     3 A     4 A     5 A     6 A     7 A     8 A                  
-58.532 -58.531 -58.531 -15.646  -9.885  -9.852  -7.602  -7.500
  9 A    10 A    11 A    12 A    13 A    14 A    15 A    16 A                  
 -7.488  -7.488  -7.465  -7.458  -7.458  -5.495  -5.493  -5.492
 17 A    18 A    19 A    20 A    21 A    22 A    23 A    24 A                  
 -3.241  -3.236  -3.235  -3.221  -3.221  -3.203  -3.201  -3.200
 25 A    26 A    27 A    28 A    29 A    30 A    31 A    32 A                  
 -3.193  -3.193  -1.223  -1.042  -1.001  -0.735  -0.598  -0.561
 33 A    34 A    35 A    36 A    37 A    38 A    39 A    40 A                  
 -0.536  -0.449  -0.443  -0.426  -0.405  -0.397
 41 A    42 A    43 A    44 A    45 A    46 A                                  
 -- Virtual --                   
  0.005   0.034   0.057   0.070   0.077   0.086   0.098   0.113
 47 A    48 A    49 A    50 A    51 A    52 A    53 A    54 A                  
  0.117   0.120   0.126   0.135   0.159   0.168   0.190   0.226
 55 A    56 A    57 A    58 A    59 A    60 A    61 A    62 A                  
  0.256   0.260   0.286   0.334   0.368   0.389   0.463   0.509
 63 A    64 A    65 A    66 A    67 A    68 A    69 A    70 A                  
  0.540   0.549   0.552   0.577   0.603   0.672   0.727   0.742
 71 A    72 A    73 A    74 A    75 A    76 A    77 A    78 A                  
  0.749   0.756   0.769   0.774   0.797   0.813   0.839   0.850
 79 A    80 A    81 A    82 A    83 A    84 A    85 A    86 A                  
  0.894   0.898   0.950   0.985   1.116   1.120   1.134   1.173
 87 A    88 A    89 A    90 A    91 A    92 A    93 A    94 A                  
  1.291   1.343   1.431   1.779   1.862   1.952   2.201   2.226
 95 A    96 A    97 A    98 A    99 A   100 A   101 A   102 A                  
  2.293   2.322   2.336   2.337   2.400   2.454   2.456   2.771
103 A   104 A   105 A   106 A   107 A   108 A   109 A   110 A                  
  2.951   4.245   4.276   4.490   4.515   4.524   4.536   4.551
111 A   112 A   113 A   114 A   115 A   116 A   117 A   118 A                  
  4.551   4.575   4.581   4.623   4.753   4.902   7.179   7.227
119 A   120 A   121 A   122 A   123 A   124 A   125 A   126 A                  
  7.519   8.183   8.204   8.207   8.224   8.278   8.291  14.709
127 A   128 A   129 A   130 A   131 A   132 A   133 A   134 A                  
 14.815  14.922  36.678  49.457  49.490 166.142 293.858 293.879
135 A   136 A   137 A   138 A   139 A   140 A   141 A   142 A                  
293.893 293.907 293.984 293.9871028.3961028.437
143 A   144 A   145 A   146 A   147 A   148 A                                  

 Beta MOs, Restricted
 -- Occupied --                  
-490.07 -490.04  -80.06  -65.21  -65.17  -58.57  -58.56  -58.56
  1 A     2 A     3 A     4 A     5 A     6 A     7 A     8 A                  
-58.532 -58.531 -58.531 -15.646  -9.885  -9.852  -7.602  -7.500
  9 A    10 A    11 A    12 A    13 A    14 A    15 A    16 A                  
 -7.488  -7.488  -7.465  -7.458  -7.458  -5.495  -5.493  -5.492
 17 A    18 A    19 A    20 A    21 A    22 A    23 A    24 A                  
 -3.241  -3.236  -3.235  -3.221  -3.221  -3.203  -3.201  -3.200
 25 A    26 A    27 A    28 A    29 A    30 A    31 A    32 A                  
 -3.193  -3.193  -1.223  -1.042  -1.001  -0.735  -0.598  -0.561
 33 A    34 A    35 A    36 A    37 A    38 A    39 A    40 A                  
 -0.536  -0.449  -0.443  -0.426  -0.405  -0.397
 41 A    42 A    43 A    44 A    45 A    46 A                                  
 -- Virtual --                   
  0.005   0.034   0.057   0.070   0.077   0.086   0.098   0.113
 47 A    48 A    49 A    50 A    51 A    52 A    53 A    54 A                  
  0.117   0.120   0.126   0.135   0.159   0.168   0.190   0.226
 55 A    56 A    57 A    58 A    59 A    60 A    61 A    62 A                  
  0.256   0.260   0.286   0.334   0.368   0.389   0.463   0.509
 63 A    64 A    65 A    66 A    67 A    68 A    69 A    70 A                  
  0.540   0.549   0.552   0.577   0.603   0.672   0.727   0.742
 71 A    72 A    73 A    74 A    75 A    76 A    77 A    78 A                  
  0.749   0.756   0.769   0.774   0.797   0.813   0.839   0.850
 79 A    80 A    81 A    82 A    83 A    84 A    85 A    86 A                  
  0.894   0.898   0.950   0.985   1.116   1.120   1.134   1.173
 87 A    88 A    89 A    90 A    91 A    92 A    93 A    94 A                  
  1.291   1.343   1.431   1.779   1.862   1.952   2.201   2.226
 95 A    96 A    97 A    98 A    99 A   100 A   101 A   102 A                  
  2.293   2.322   2.336   2.337   2.400   2.454   2.456   2.771
103 A   104 A   105 A   106 A   107 A   108 A   109 A   110 A                  
  2.951   4.245   4.276   4.490   4.515   4.524   4.536   4.551
111 A   112 A   113 A   114 A   115 A   116 A   117 A   118 A                  
  4.551   4.575   4.581   4.623   4.753   4.902   7.179   7.227
119 A   120 A   121 A   122 A   123 A   124 A   125 A   126 A                  
  7.519   8.183   8.204   8.207   8.224   8.278   8.291  14.709
127 A   128 A   129 A   130 A   131 A   132 A   133 A   134 A                  
 14.815  14.922  36.678  49.457  49.490 166.142 293.858 293.879
135 A   136 A   137 A   138 A   139 A   140 A   141 A   142 A                  
293.893 293.907 293.984 293.9871028.3961028.437
143 A   144 A   145 A   146 A   147 A   148 A                                  

 Occupation and symmetry of molecular orbitals

 Point group: C1 (1 irreducible representation).

                           A     All 
 -------------------------------------
 All molecular orbitals:
  - Alpha                  148   148 
  - Beta                   148   148 
 -------------------------------------
 Alpha orbitals:
  - Frozen occupied        24    24  
  - Active occupied        22    22  
  - Active virtual         102   102 
  - Frozen virtual         0     0   
 -------------------------------------
 Beta orbitals:
  - Frozen occupied        24    24  
  - Active occupied        22    22  
  - Active virtual         102   102 
  - Frozen virtual         0     0   
 -------------------------------------

 Import integrals:   CPU 0.00 s  wall 0.00 s

 Import integrals:   CPU 84.09 s  wall 14.52 s

 MP2 amplitudes:   CPU 0.21 s  wall 0.13 s

Running a double precision version
           CCSD T amplitudes will be solved using DIIS.

           Start     Size      MaxIter   EConv     TConv     
           3         7         100       1.00e-07  1.00e-05  
 ------------------------------------------------------------------------------
           Energy (a.u.)   Ediff      Tdiff       Comment
 ------------------------------------------------------------------------------
         -5540.75225437                           
     1   -5540.71904233   3.32e-02   8.22e-01     
     2   -5540.74761273   2.86e-02   1.17e-01     
     3   -5540.74509517   2.52e-03   5.10e-02     
     4   -5540.74776735   2.67e-03   1.85e-02     Switched to DIIS steps.
     5   -5540.74872721   9.60e-04   1.24e-02     
     6   -5540.74876674   3.95e-05   2.89e-03     
     7   -5540.74877748   1.07e-05   1.55e-03     
     8   -5540.74878979   1.23e-05   4.20e-04     
     9   -5540.74879111   1.32e-06   2.45e-04     
    10   -5540.74879026   8.48e-07   6.83e-05     
    11   -5540.74879062   3.59e-07   2.69e-05     
    12   -5540.74879042   1.95e-07   1.34e-05     
    13   -5540.74879041   1.15e-08   5.61e-06     
 ------------------------------------------------------------------------------
         -5540.74879041                           CCSD T converged.

End of double precision
 SCF energy                 = -5539.90015537
 MP2 energy                 = -5540.75225437
 CCSD correlation energy     =    -0.84863504
 CCSD total energy           = -5540.74879041

 CCSD  T1^2 = 0.0170  T2^2 = 0.2901  Leading amplitudes:

 Amplitude    Orbitals with energies
 -0.0339       42 (A) A                  ->    47 (A) A                   
              -0.4493                          0.0050                     
 -0.0339       42 (A) B                  ->    47 (A) B                   
              -0.4493                          0.0050                     
  0.0244       46 (A) A                  ->    47 (A) A                   
              -0.3971                          0.0050                     
  0.0244       46 (A) B                  ->    47 (A) B                   
              -0.3971                          0.0050                     

 Amplitude    Orbitals with energies
 -0.0634       46 (A) A      46 (A) B    ->    47 (A) A      47 (A) B     
              -0.3971       -0.3971            0.0050        0.0050       
  0.0634       46 (A) A      46 (A) B    ->    47 (A) B      47 (A) A     
              -0.3971       -0.3971            0.0050        0.0050       
  0.0634       46 (A) B      46 (A) A    ->    47 (A) A      47 (A) B     
              -0.3971       -0.3971            0.0050        0.0050       
 -0.0634       46 (A) B      46 (A) A    ->    47 (A) B      47 (A) A     
              -0.3971       -0.3971            0.0050        0.0050       

 Computing CCSD intemediates for later calculations in double precision
 Finished.

Running a double precision version
           CCSD Lambda amplitudes will be solved using DIIS.
           Start     Size      MaxIter   EConv     LConv     
           3         7         100       1.00e-07  1.00e-05  
 ------------------------------------------------------------------------------
            Enorm      Ldiff       Comment
 ------------------------------------------------------------------------------
     1     5.76e-02   4.12e-02     
     2     1.65e-02   6.15e-03     
     3     7.18e-03   1.68e-03     
     4     4.21e-03   1.29e-03     Switched to DIIS steps.
     5     1.30e-03   7.79e-04     
     6     6.35e-04   2.10e-04     
     7     2.07e-04   6.39e-05     
     8     9.83e-05   4.59e-06     
     9     3.59e-05   9.68e-07     
    10     1.72e-05   2.71e-07     
    11     8.23e-06   1.31e-07     
    12     4.13e-06   9.28e-08     
    13     1.83e-06   1.39e-07     
    14     7.95e-07   2.46e-08     
    15     3.86e-07   6.27e-08     
    16     1.74e-07   2.12e-08     
    17     8.90e-08   1.26e-08     
 ------------------------------------------------------------------------------
                                   CCSD Lambda converged.

 Computing density matrices in double precision...
           Orbital response amplitudes will be solved using DIIS.
           Start     Size      MaxIter   EConv     LConv     
           3         7         100       1.00e-06  1.00e-06  
 ------------------------------------------------------------------------------
            Enorm      Ldiff       Comment
 ------------------------------------------------------------------------------
     1     1.36e-01   2.35e-03     
     2     1.39e-01   5.77e-03     
     3     1.66e-01   2.90e-02     
     4     2.26e-02   6.87e-02     Switched to DIIS steps.
     5     9.08e-03   6.81e-03     
     6     1.18e-03   9.67e-04     
     7     8.25e-04   1.55e-04     
     8     1.90e-04   2.07e-04     
     9     4.48e-05   2.47e-05     
    10     1.46e-05   2.69e-06     
    11     4.64e-06   1.47e-06     
    12     1.75e-06   3.74e-07     
    13     4.81e-07   4.64e-07     
 ------------------------------------------------------------------------------
                                   Orbital response converged.

 Computing density matrices... Done.
 CCSD calculation:   CPU 4016.54 s  wall 689.20 s

 Transferring MO TPDM to AO TPDM
 Transferring g2_o1o1o1o1
 Transferring g2_o1o1o1v1
 Transferring g2_o1o1v1v1
 Transferring g2_o1v1o1v1
 Transferring g2_o1v1v1v1
 Transferring g2_v1v1v1v1
 Adding separable TPDM
 Computing TPDM gradient
 --------------------------------------------------------
 2e gradient
  Atom          X               Y               Z
 --------------------------------------------------------
    1        -46.501962       29.062682        0.012647  
    2        -11.638216      -36.583263       -0.029227  
    3         11.254672      -18.014117        0.012736  
    4         46.885506       25.534698        0.003844  
 --------------------------------------------------------
 --------------------------------------------------------
 Final gradient
  Atom          X               Y               Z
 --------------------------------------------------------
    1        -46.501962       29.062682        0.012647  
    2        -11.638216      -36.583263       -0.029227  
    3         11.254672      -18.014117        0.012736  
    4         46.885506       25.534698        0.003844  
 --------------------------------------------------------
 Analytic gradient from two-electron contribution:   CPU 453.39 s  wall 85.17 s

 Total ccman2 time:   CPU 4562.27 s  wall 790.83 s


 --------------------------------------------------------------

                    Orbital Energies (a.u.)
 --------------------------------------------------------------

 Alpha MOs
 -- Occupied --
********-490.0380 -80.0648 -65.2055 -65.1722 -58.5662 -58.5637 -58.5636
-58.5320 -58.5308 -58.5307 -15.6462  -9.8845  -9.8520  -7.6022  -7.5003
 -7.4884  -7.4879  -7.4647  -7.4583  -7.4576  -5.4946  -5.4929  -5.4923
 -3.2411  -3.2356  -3.2350  -3.2205  -3.2205  -3.2034  -3.2009  -3.2000
 -3.1931  -3.1931  -1.2235  -1.0425  -1.0007  -0.7353  -0.5977  -0.5614
 -0.5359  -0.4493  -0.4428  -0.4259  -0.4046  -0.3971
 -- Virtual --
  0.0050   0.0340   0.0572   0.0704   0.0774   0.0859   0.0983   0.1129
  0.1173   0.1197   0.1265   0.1351   0.1591   0.1677   0.1901   0.2256
  0.2561   0.2599   0.2864   0.3339   0.3680   0.3894   0.4629   0.5090
  0.5403   0.5487   0.5522   0.5768   0.6027   0.6718   0.7266   0.7425
  0.7493   0.7561   0.7689   0.7737   0.7966   0.8128   0.8388   0.8497
  0.8942   0.8983   0.9501   0.9851   1.1155   1.1202   1.1344   1.1732
  1.2912   1.3431   1.4311   1.7789   1.8621   1.9520   2.2011   2.2260
  2.2934   2.3218   2.3359   2.3373   2.4003   2.4542   2.4557   2.7714
  2.9511   4.2452   4.2765   4.4904   4.5149   4.5241   4.5357   4.5506
  4.5511   4.5750   4.5811   4.6234   4.7528   4.9019   7.1786   7.2273
  7.5185   8.1826   8.2037   8.2071   8.2236   8.2780   8.2905  14.7085
 14.8154  14.9218  36.6780  49.4566  49.4898 166.1424 293.8575 293.8787
293.8934 293.9067 293.9841 293.98661028.39571028.4367
 --------------------------------------------------------------

          Ground-State Mulliken Net Atomic Charges

     Atom                 Charge (a.u.)
  ----------------------------------------
      1 Br                   -0.238798
      2 P                     0.360111
      3 N                    -0.197038
      4 Br                    0.075726
  ----------------------------------------
  Sum of atomic charges =     0.000000

 -----------------------------------------------------------------
                    Cartesian Multipole Moments
 -----------------------------------------------------------------
    Charge (ESU x 10^10)
                 0.0000
    Dipole Moment (Debye)
         X       0.2493      Y       0.3616      Z       0.0018
       Tot       0.4392
    Quadrupole Moments (Debye-Ang)
        XX     -56.9264     XY       4.5601     YY     -54.3181
        XZ       0.0001     YZ       0.0023     ZZ     -54.8647
    Octopole Moments (Debye-Ang^2)
       XXX     -11.1999    XXY     -16.7101    XYY       1.3234
       YYY     -32.1246    XXZ      -0.0134    XYZ       0.0028
       YYZ      -0.0117    XZZ      -1.0687    YZZ      -7.2821
       ZZZ      -0.0334
    Hexadecapole Moments (Debye-Ang^3)
      XXXX    -883.3654   XXXY       9.5077   XXYY    -190.3145
      XYYY       4.0299   YYYY    -320.4003   XXXZ      -0.0304
      XXYZ      -0.0145   XYYZ      -0.0117   YYYZ      -0.0520
      XXZZ    -161.4993   XYZZ      -0.2406   YYZZ     -63.7404
      XZZZ      -0.0223   YZZZ      -0.0496   ZZZZ     -68.5965
 -----------------------------------------------------------------
 DrvMan completing analytic gradient of the correlated energy
 Correlated dipole moment
            1
    1   0.0980938
    2   0.1422643
    3   0.0006904
 Energy read as -5540.748790410
 Full Analytical Gradient: (in a.u., or Hartree/Bohr)
             1             2             3             4
    1   -0.00003167    0.00005919   -0.00004033    0.00001280
    2    0.00006094   -0.00003939   -0.00007819    0.00005664
    3   -0.00001447    0.00003977   -0.00004744    0.00002214
 Gradient time:  CPU 0.74 s  wall 0.77 s
 ----------------------------------------------------------------
             Standard Nuclear Orientation (Angstroms)
    I     Atom           X                Y                Z
 ----------------------------------------------------------------
    1      Br      1.8002131059    -0.4895794961    -0.0000000000
    2      P       0.6299357875     1.4550234679     0.0000000000
    3      N      -0.9046142594     1.1967732469     0.0000000000
    4      Br     -1.8890627344    -0.3733566395    -0.0000000000
 ----------------------------------------------------------------
 Nuclear Repulsion Energy =   533.6265583992 hartrees
 There are       46 alpha and       46 beta electrons

                       Distance Matrix (Angstroms)
             Br(  1)   P (  2)   N (  3)
   P (  2)  2.269588
   N (  3)  3.187456  1.556129
   Br(  4)  3.691106  3.112608  1.853226

 Requested basis set is 6-311++G(d,p)
 There are 57 shells and 148 basis functions
 A cutoff of  1.0D-14 yielded   1371 shell pairs
 There are      9889 function pairs (     11005 Cartesian)
 Smallest overlap matrix eigenvalue = 1.74E-03
 Guess MOs from SCF MO coefficient file

 -----------------------------------------------------------------------
  General SCF calculation program by
  Eric Jon Sundstrom, Paul Horn, Yuezhi Mao, Dmitri Zuev, Alec White,
  David Stuck, Shaama M.S., Shane Yost, Joonho Lee, David Small,
  Daniel Levine, Susi Lehtola, Hugh Burton, Evgeny Epifanovsky
 -----------------------------------------------------------------------
 Hartree-Fock
 using 6 threads for integral computing
 -------------------------------------------------------
 OpenMP Integral computing Module                
 Release: version 2.0, May 2017, Q-Chem Inc. Pleasanton 
 -------------------------------------------------------
 A restricted SCF calculation will be
 performed using DIIS
 SCF converges when DIIS error is below 1.0e-08
 ---------------------------------------
  Cycle       Energy         DIIS error
 ---------------------------------------
    1   -5539.9002095206      1.53e-05  
    2   -5539.9002103665      5.72e-06  
    3   -5539.9002104655      3.80e-06  
    4   -5539.9002105145      9.96e-07  
    5   -5539.9002105210      3.16e-07  
    6   -5539.9002105224      1.49e-07  
    7   -5539.9002105227      6.87e-08  
    8   -5539.9002105227      3.05e-08  
    9   -5539.9002105228      9.70e-09  Convergence criterion met
 ---------------------------------------
 SCF time:   CPU 12.84s  wall 2.00s 
 SCF   energy in the final basis set =    -5539.9002105228
 Total energy in the final basis set =    -5539.9002105228


 ------------------------------------------------------------------------------

   CCMAN2: suite of methods based on coupled cluster
           and equation of motion theories.

   Components:
   * libvmm-1.3-trunk
     by Evgeny Epifanovsky, Ilya Kaliman.
   * libtensor-2.5-trunk
     by Evgeny Epifanovsky, Michael Wormit, Dmitry Zuev, Sam Manzer, 
        Ilya Kaliman.
   * libcc-2.5-trunk
     by Evgeny Epifanovsky, Arik Landau, Tomasz Kus, Kirill Khistyaev, 
        Dmitry Zuev, Prashant Manohar, Xintian Feng, Anna Krylov, 
        Matthew Goldey, Alec White, Thomas Jagau, Kaushik Nanda, 
        Anastasia Gunina, Alexander Kunitsa, Joonho Lee.

   CCMAN original authors:
   Anna I. Krylov, C. David Sherrill, Steven R. Gwaltney,
   Edward F. C. Byrd (2000)
   Sergey V. Levchenko, Lyudmila V. Slipchenko, Tao Wang,
   Ana-Maria C. Cristian (2003)
   Piotr A. Pieniazek, C. Melania Oana, Evgeny Epifanovsky (2007)
   Prashant Manohar (2009)

 ------------------------------------------------------------------------------


 Allocating and initializing 30808MB of RAM...
 Calculation will run on 6 cores.


 Alpha MOs, Restricted
 -- Occupied --                  
-490.07 -490.04  -80.06  -65.21  -65.17  -58.57  -58.56  -58.56
  1 A     2 A     3 A     4 A     5 A     6 A     7 A     8 A                  
-58.532 -58.531 -58.531 -15.646  -9.885  -9.852  -7.602  -7.500
  9 A    10 A    11 A    12 A    13 A    14 A    15 A    16 A                  
 -7.488  -7.488  -7.465  -7.458  -7.457  -5.494  -5.493  -5.492
 17 A    18 A    19 A    20 A    21 A    22 A    23 A    24 A                  
 -3.241  -3.236  -3.235  -3.221  -3.221  -3.203  -3.201  -3.200
 25 A    26 A    27 A    28 A    29 A    30 A    31 A    32 A                  
 -3.193  -3.193  -1.224  -1.042  -1.001  -0.735  -0.598  -0.561
 33 A    34 A    35 A    36 A    37 A    38 A    39 A    40 A                  
 -0.536  -0.449  -0.443  -0.426  -0.405  -0.397
 41 A    42 A    43 A    44 A    45 A    46 A                                  
 -- Virtual --                   
  0.005   0.034   0.057   0.070   0.077   0.086   0.098   0.113
 47 A    48 A    49 A    50 A    51 A    52 A    53 A    54 A                  
  0.117   0.120   0.127   0.135   0.159   0.168   0.190   0.226
 55 A    56 A    57 A    58 A    59 A    60 A    61 A    62 A                  
  0.256   0.260   0.286   0.334   0.368   0.389   0.463   0.509
 63 A    64 A    65 A    66 A    67 A    68 A    69 A    70 A                  
  0.540   0.549   0.552   0.577   0.603   0.672   0.726   0.743
 71 A    72 A    73 A    74 A    75 A    76 A    77 A    78 A                  
  0.749   0.756   0.769   0.774   0.797   0.813   0.839   0.850
 79 A    80 A    81 A    82 A    83 A    84 A    85 A    86 A                  
  0.894   0.898   0.950   0.985   1.115   1.120   1.134   1.173
 87 A    88 A    89 A    90 A    91 A    92 A    93 A    94 A                  
  1.291   1.344   1.431   1.779   1.862   1.952   2.201   2.226
 95 A    96 A    97 A    98 A    99 A   100 A   101 A   102 A                  
  2.293   2.322   2.336   2.337   2.400   2.455   2.456   2.771
103 A   104 A   105 A   106 A   107 A   108 A   109 A   110 A                  
  2.952   4.245   4.276   4.491   4.515   4.524   4.536   4.551
111 A   112 A   113 A   114 A   115 A   116 A   117 A   118 A                  
  4.551   4.575   4.581   4.623   4.753   4.902   7.179   7.227
119 A   120 A   121 A   122 A   123 A   124 A   125 A   126 A                  
  7.519   8.183   8.204   8.207   8.224   8.278   8.291  14.709
127 A   128 A   129 A   130 A   131 A   132 A   133 A   134 A                  
 14.816  14.923  36.678  49.457  49.490 166.143 293.857 293.879
135 A   136 A   137 A   138 A   139 A   140 A   141 A   142 A                  
293.894 293.907 293.984 293.9871028.3961028.437
143 A   144 A   145 A   146 A   147 A   148 A                                  

 Beta MOs, Restricted
 -- Occupied --                  
-490.07 -490.04  -80.06  -65.21  -65.17  -58.57  -58.56  -58.56
  1 A     2 A     3 A     4 A     5 A     6 A     7 A     8 A                  
-58.532 -58.531 -58.531 -15.646  -9.885  -9.852  -7.602  -7.500
  9 A    10 A    11 A    12 A    13 A    14 A    15 A    16 A                  
 -7.488  -7.488  -7.465  -7.458  -7.457  -5.494  -5.493  -5.492
 17 A    18 A    19 A    20 A    21 A    22 A    23 A    24 A                  
 -3.241  -3.236  -3.235  -3.221  -3.221  -3.203  -3.201  -3.200
 25 A    26 A    27 A    28 A    29 A    30 A    31 A    32 A                  
 -3.193  -3.193  -1.224  -1.042  -1.001  -0.735  -0.598  -0.561
 33 A    34 A    35 A    36 A    37 A    38 A    39 A    40 A                  
 -0.536  -0.449  -0.443  -0.426  -0.405  -0.397
 41 A    42 A    43 A    44 A    45 A    46 A                                  
 -- Virtual --                   
  0.005   0.034   0.057   0.070   0.077   0.086   0.098   0.113
 47 A    48 A    49 A    50 A    51 A    52 A    53 A    54 A                  
  0.117   0.120   0.127   0.135   0.159   0.168   0.190   0.226
 55 A    56 A    57 A    58 A    59 A    60 A    61 A    62 A                  
  0.256   0.260   0.286   0.334   0.368   0.389   0.463   0.509
 63 A    64 A    65 A    66 A    67 A    68 A    69 A    70 A                  
  0.540   0.549   0.552   0.577   0.603   0.672   0.726   0.743
 71 A    72 A    73 A    74 A    75 A    76 A    77 A    78 A                  
  0.749   0.756   0.769   0.774   0.797   0.813   0.839   0.850
 79 A    80 A    81 A    82 A    83 A    84 A    85 A    86 A                  
  0.894   0.898   0.950   0.985   1.115   1.120   1.134   1.173
 87 A    88 A    89 A    90 A    91 A    92 A    93 A    94 A                  
  1.291   1.344   1.431   1.779   1.862   1.952   2.201   2.226
 95 A    96 A    97 A    98 A    99 A   100 A   101 A   102 A                  
  2.293   2.322   2.336   2.337   2.400   2.455   2.456   2.771
103 A   104 A   105 A   106 A   107 A   108 A   109 A   110 A                  
  2.952   4.245   4.276   4.491   4.515   4.524   4.536   4.551
111 A   112 A   113 A   114 A   115 A   116 A   117 A   118 A                  
  4.551   4.575   4.581   4.623   4.753   4.902   7.179   7.227
119 A   120 A   121 A   122 A   123 A   124 A   125 A   126 A                  
  7.519   8.183   8.204   8.207   8.224   8.278   8.291  14.709
127 A   128 A   129 A   130 A   131 A   132 A   133 A   134 A                  
 14.816  14.923  36.678  49.457  49.490 166.143 293.857 293.879
135 A   136 A   137 A   138 A   139 A   140 A   141 A   142 A                  
293.894 293.907 293.984 293.9871028.3961028.437
143 A   144 A   145 A   146 A   147 A   148 A                                  

 Occupation and symmetry of molecular orbitals

 Point group: C1 (1 irreducible representation).

                           A     All 
 -------------------------------------
 All molecular orbitals:
  - Alpha                  148   148 
  - Beta                   148   148 
 -------------------------------------
 Alpha orbitals:
  - Frozen occupied        24    24  
  - Active occupied        22    22  
  - Active virtual         102   102 
  - Frozen virtual         0     0   
 -------------------------------------
 Beta orbitals:
  - Frozen occupied        24    24  
  - Active occupied        22    22  
  - Active virtual         102   102 
  - Frozen virtual         0     0   
 -------------------------------------

 Import integrals:   CPU 0.00 s  wall 0.00 s

 Import integrals:   CPU 85.01 s  wall 16.04 s

 MP2 amplitudes:   CPU 0.30 s  wall 0.35 s

Running a double precision version
           CCSD T amplitudes will be solved using DIIS.

           Start     Size      MaxIter   EConv     TConv     
           3         7         100       1.00e-07  1.00e-05  
 ------------------------------------------------------------------------------
           Energy (a.u.)   Ediff      Tdiff       Comment
 ------------------------------------------------------------------------------
         -5540.75223103                           
     1   -5540.71906042   3.32e-02   8.22e-01     
     2   -5540.74760720   2.85e-02   1.17e-01     
     3   -5540.74509890   2.51e-03   5.10e-02     
     4   -5540.74776760   2.67e-03   1.85e-02     Switched to DIIS steps.
     5   -5540.74872645   9.59e-04   1.24e-02     
     6   -5540.74876588   3.94e-05   2.88e-03     
     7   -5540.74877669   1.08e-05   1.55e-03     
     8   -5540.74878901   1.23e-05   4.20e-04     
     9   -5540.74879032   1.30e-06   2.45e-04     
    10   -5540.74878948   8.42e-07   6.81e-05     
    11   -5540.74878983   3.55e-07   2.69e-05     
    12   -5540.74878964   1.95e-07   1.34e-05     
    13   -5540.74878963   1.13e-08   5.62e-06     
 ------------------------------------------------------------------------------
         -5540.74878963                           CCSD T converged.

End of double precision
 SCF energy                 = -5539.90021052
 MP2 energy                 = -5540.75223103
 CCSD correlation energy     =    -0.84857910
 CCSD total energy           = -5540.74878963

 CCSD  T1^2 = 0.0170  T2^2 = 0.2900  Leading amplitudes:

 Amplitude    Orbitals with energies
  0.0339       42 (A) A                  ->    47 (A) A                   
              -0.4492                          0.0051                     
  0.0339       42 (A) B                  ->    47 (A) B                   
              -0.4492                          0.0051                     
 -0.0243       46 (A) A                  ->    47 (A) A                   
              -0.3972                          0.0051                     
 -0.0243       46 (A) B                  ->    47 (A) B                   
              -0.3972                          0.0051                     

 Amplitude    Orbitals with energies
 -0.0632       46 (A) A      46 (A) B    ->    47 (A) A      47 (A) B     
              -0.3972       -0.3972            0.0051        0.0051       
  0.0632       46 (A) A      46 (A) B    ->    47 (A) B      47 (A) A     
              -0.3972       -0.3972            0.0051        0.0051       
  0.0632       46 (A) B      46 (A) A    ->    47 (A) A      47 (A) B     
              -0.3972       -0.3972            0.0051        0.0051       
 -0.0632       46 (A) B      46 (A) A    ->    47 (A) B      47 (A) A     
              -0.3972       -0.3972            0.0051        0.0051       

 Computing CCSD intemediates for later calculations in double precision
 Finished.

Running a double precision version
           CCSD Lambda amplitudes will be solved using DIIS.
           Start     Size      MaxIter   EConv     LConv     
           3         7         100       1.00e-07  1.00e-05  
 ------------------------------------------------------------------------------
            Enorm      Ldiff       Comment
 ------------------------------------------------------------------------------
     1     5.75e-02   4.11e-02     
     2     1.64e-02   6.14e-03     
     3     7.17e-03   1.68e-03     
     4     4.21e-03   1.29e-03     Switched to DIIS steps.
     5     1.30e-03   7.78e-04     
     6     6.33e-04   2.09e-04     
     7     2.07e-04   6.37e-05     
     8     9.81e-05   4.59e-06     
     9     3.59e-05   9.51e-07     
    10     1.72e-05   2.60e-07     
    11     8.23e-06   1.34e-07     
    12     4.13e-06   9.33e-08     
    13     1.83e-06   1.39e-07     
    14     7.95e-07   2.47e-08     
    15     3.85e-07   6.29e-08     
    16     1.74e-07   2.12e-08     
    17     8.90e-08   1.26e-08     
 ------------------------------------------------------------------------------
                                   CCSD Lambda converged.

 Computing density matrices in double precision...
           Orbital response amplitudes will be solved using DIIS.
           Start     Size      MaxIter   EConv     LConv     
           3         7         100       1.00e-06  1.00e-06  
 ------------------------------------------------------------------------------
            Enorm      Ldiff       Comment
 ------------------------------------------------------------------------------
     1     1.36e-01   2.31e-03     
     2     1.39e-01   5.76e-03     
     3     1.66e-01   2.89e-02     
     4     2.27e-02   6.87e-02     Switched to DIIS steps.
     5     9.06e-03   6.82e-03     
     6     1.18e-03   9.67e-04     
     7     8.20e-04   1.55e-04     
     8     1.89e-04   2.06e-04     
     9     4.46e-05   2.45e-05     
    10     1.45e-05   2.67e-06     
    11     4.61e-06   1.46e-06     
    12     1.74e-06   3.75e-07     
    13     4.77e-07   4.60e-07     
 ------------------------------------------------------------------------------
                                   Orbital response converged.

 Computing density matrices... Done.
 CCSD calculation:   CPU 4016.83 s  wall 689.55 s

 Transferring MO TPDM to AO TPDM
 Transferring g2_o1o1o1o1
 Transferring g2_o1o1o1v1
 Transferring g2_o1o1v1v1
 Transferring g2_o1v1o1v1
 Transferring g2_o1v1v1v1
 Transferring g2_v1v1v1v1
 Adding separable TPDM
 Computing TPDM gradient
 --------------------------------------------------------
 2e gradient
  Atom          X               Y               Z
 --------------------------------------------------------
    1        -46.501859       29.063319        0.000002  
    2        -11.653136      -36.587234        0.000001  
    3         11.263222      -18.001815       -0.000003  
    4         46.891773       25.525730        0.000000  
 --------------------------------------------------------
 --------------------------------------------------------
 Final gradient
  Atom          X               Y               Z
 --------------------------------------------------------
    1        -46.501859       29.063319        0.000002  
    2        -11.653136      -36.587234        0.000001  
    3         11.263222      -18.001815       -0.000003  
    4         46.891773       25.525730        0.000000  
 --------------------------------------------------------
 Analytic gradient from two-electron contribution:   CPU 454.81 s  wall 86.30 s

 Total ccman2 time:   CPU 4565.46 s  wall 794.41 s


 --------------------------------------------------------------

                    Orbital Energies (a.u.)
 --------------------------------------------------------------

 Alpha MOs
 -- Occupied --
********-490.0380 -80.0647 -65.2056 -65.1721 -58.5663 -58.5637 -58.5636
-58.5319 -58.5308 -58.5306 -15.6461  -9.8846  -9.8519  -7.6021  -7.5004
 -7.4885  -7.4879  -7.4646  -7.4582  -7.4575  -5.4945  -5.4929  -5.4922
 -3.2412  -3.2357  -3.2350  -3.2206  -3.2206  -3.2034  -3.2008  -3.1999
 -3.1930  -3.1930  -1.2236  -1.0424  -1.0009  -0.7352  -0.5978  -0.5614
 -0.5360  -0.4492  -0.4427  -0.4259  -0.4046  -0.3972
 -- Virtual --
  0.0051   0.0340   0.0572   0.0704   0.0774   0.0860   0.0983   0.1129
  0.1173   0.1197   0.1265   0.1351   0.1591   0.1677   0.1901   0.2257
  0.2561   0.2599   0.2864   0.3339   0.3680   0.3894   0.4632   0.5090
  0.5404   0.5487   0.5522   0.5769   0.6027   0.6719   0.7265   0.7426
  0.7492   0.7561   0.7690   0.7737   0.7966   0.8128   0.8387   0.8498
  0.8944   0.8984   0.9502   0.9851   1.1154   1.1200   1.1342   1.1732
  1.2914   1.3440   1.4313   1.7790   1.8620   1.9520   2.2011   2.2260
  2.2934   2.3218   2.3357   2.3373   2.4002   2.4546   2.4558   2.7713
  2.9522   4.2453   4.2764   4.4912   4.5149   4.5241   4.5358   4.5507
  4.5512   4.5749   4.5813   4.6234   4.7528   4.9021   7.1786   7.2271
  7.5192   8.1826   8.2037   8.2071   8.2236   8.2780   8.2906  14.7086
 14.8156  14.9227  36.6783  49.4565  49.4898 166.1433 293.8575 293.8786
293.8935 293.9068 293.9841 293.98671028.39571028.4366
 --------------------------------------------------------------

          Ground-State Mulliken Net Atomic Charges

     Atom                 Charge (a.u.)
  ----------------------------------------
      1 Br                   -0.239067
      2 P                     0.360174
      3 N                    -0.196880
      4 Br                    0.075774
  ----------------------------------------
  Sum of atomic charges =    -0.000000

 -----------------------------------------------------------------
                    Cartesian Multipole Moments
 -----------------------------------------------------------------
    Charge (ESU x 10^10)
                 0.0000
    Dipole Moment (Debye)
         X       0.2459      Y       0.3634      Z      -0.0000
       Tot       0.4388
    Quadrupole Moments (Debye-Ang)
        XX     -56.9256     XY       4.5617     YY     -54.3142
        XZ      -0.0000     YZ       0.0000     ZZ     -54.8622
    Octopole Moments (Debye-Ang^2)
       XXX     -11.2467    XXY     -16.7044    XYY       1.3102
       YYY     -32.1097    XXZ      -0.0000    XYZ       0.0000
       YYZ      -0.0000    XZZ      -1.0742    YZZ      -7.2759
       ZZZ      -0.0000
    Hexadecapole Moments (Debye-Ang^3)
      XXXX    -883.3063   XXXY       9.5064   XXYY    -190.2955
      XYYY       4.0055   YYYY    -320.3692   XXXZ      -0.0000
      XXYZ       0.0000   XYYZ      -0.0000   YYYZ       0.0000
      XXZZ    -161.4912   XYZZ      -0.2448   YYZZ     -63.7294
      XZZZ      -0.0000   YZZZ       0.0000   ZZZZ     -68.5891
 -----------------------------------------------------------------
 DrvMan completing analytic gradient of the correlated energy
 Correlated dipole moment
            1
    1   0.0967447
    2   0.1429902
    3  -0.0000000
 Energy read as -5540.748789625
 Full Analytical Gradient: (in a.u., or Hartree/Bohr)
             1             2             3             4
    1   -0.00007672   -0.00073235    0.00090408   -0.00009501
    2    0.00009466   -0.00018955    0.00022127   -0.00012638
    3   -0.00000002   -0.00000002    0.00000005   -0.00000001
 Gradient time:  CPU 0.79 s  wall 0.81 s
 ----------------------------------------------------------------
             Standard Nuclear Orientation (Angstroms)
    I     Atom           X                Y                Z
 ----------------------------------------------------------------
    1      Br      1.8002131059    -0.4895794961    -0.0000000000
    2      P       0.6299357875     1.4550234679     0.0000000000
    3      N      -0.9066142594     1.1967732469     0.0000000000
    4      Br     -1.8890627344    -0.3733566395    -0.0000000000
 ----------------------------------------------------------------
 Nuclear Repulsion Energy =   533.5998113682 hartrees
 There are       46 alpha and       46 beta electrons

                       Distance Matrix (Angstroms)
             Br(  1)   P (  2)   N (  3)
   P (  2)  2.269588
   N (  3)  3.189153  1.558101
   Br(  4)  3.691106  3.112608  1.852164

 Requested basis set is 6-311++G(d,p)
 There are 57 shells and 148 basis functions
 A cutoff of  1.0D-14 yielded   1371 shell pairs
 There are      9889 function pairs (     11005 Cartesian)
 Smallest overlap matrix eigenvalue = 1.74E-03
 Guess MOs from SCF MO coefficient file

 -----------------------------------------------------------------------
  General SCF calculation program by
  Eric Jon Sundstrom, Paul Horn, Yuezhi Mao, Dmitri Zuev, Alec White,
  David Stuck, Shaama M.S., Shane Yost, Joonho Lee, David Small,
  Daniel Levine, Susi Lehtola, Hugh Burton, Evgeny Epifanovsky
 -----------------------------------------------------------------------
 Hartree-Fock
 using 6 threads for integral computing
 -------------------------------------------------------
 OpenMP Integral computing Module                
 Release: version 2.0, May 2017, Q-Chem Inc. Pleasanton 
 -------------------------------------------------------
 A restricted SCF calculation will be
 performed using DIIS
 SCF converges when DIIS error is below 1.0e-08
 ---------------------------------------
  Cycle       Energy         DIIS error
 ---------------------------------------
    1   -5539.9000958328      2.64e-05  
    2   -5539.9000980377      1.06e-05  
    3   -5539.9000983120      6.48e-06  
    4   -5539.9000984517      1.68e-06  
    5   -5539.9000984693      5.36e-07  
    6   -5539.9000984730      2.58e-07  
    7   -5539.9000984738      1.18e-07  
    8   -5539.9000984740      5.35e-08  
    9   -5539.9000984740      1.62e-08  
   10   -5539.9000984740      5.57e-09  Convergence criterion met
 ---------------------------------------
 SCF time:   CPU 14.10s  wall 3.00s 
 SCF   energy in the final basis set =    -5539.9000984740
 Total energy in the final basis set =    -5539.9000984740


 ------------------------------------------------------------------------------

   CCMAN2: suite of methods based on coupled cluster
           and equation of motion theories.

   Components:
   * libvmm-1.3-trunk
     by Evgeny Epifanovsky, Ilya Kaliman.
   * libtensor-2.5-trunk
     by Evgeny Epifanovsky, Michael Wormit, Dmitry Zuev, Sam Manzer, 
        Ilya Kaliman.
   * libcc-2.5-trunk
     by Evgeny Epifanovsky, Arik Landau, Tomasz Kus, Kirill Khistyaev, 
        Dmitry Zuev, Prashant Manohar, Xintian Feng, Anna Krylov, 
        Matthew Goldey, Alec White, Thomas Jagau, Kaushik Nanda, 
        Anastasia Gunina, Alexander Kunitsa, Joonho Lee.

   CCMAN original authors:
   Anna I. Krylov, C. David Sherrill, Steven R. Gwaltney,
   Edward F. C. Byrd (2000)
   Sergey V. Levchenko, Lyudmila V. Slipchenko, Tao Wang,
   Ana-Maria C. Cristian (2003)
   Piotr A. Pieniazek, C. Melania Oana, Evgeny Epifanovsky (2007)
   Prashant Manohar (2009)

 ------------------------------------------------------------------------------


 Allocating and initializing 30808MB of RAM...
 Calculation will run on 6 cores.


 Alpha MOs, Restricted
 -- Occupied --                  
-490.07 -490.04  -80.06  -65.21  -65.17  -58.57  -58.56  -58.56
  1 A     2 A     3 A     4 A     5 A     6 A     7 A     8 A                  
-58.532 -58.531 -58.531 -15.646  -9.884  -9.852  -7.602  -7.500
  9 A    10 A    11 A    12 A    13 A    14 A    15 A    16 A                  
 -7.488  -7.488  -7.465  -7.458  -7.458  -5.495  -5.493  -5.492
 17 A    18 A    19 A    20 A    21 A    22 A    23 A    24 A                  
 -3.241  -3.236  -3.235  -3.221  -3.220  -3.204  -3.201  -3.200
 25 A    26 A    27 A    28 A    29 A    30 A    31 A    32 A                  
 -3.193  -3.193  -1.223  -1.043  -1.001  -0.735  -0.598  -0.561
 33 A    34 A    35 A    36 A    37 A    38 A    39 A    40 A                  
 -0.536  -0.449  -0.443  -0.426  -0.405  -0.397
 41 A    42 A    43 A    44 A    45 A    46 A                                  
 -- Virtual --                   
  0.005   0.034   0.057   0.070   0.077   0.086   0.098   0.113
 47 A    48 A    49 A    50 A    51 A    52 A    53 A    54 A                  
  0.117   0.120   0.126   0.135   0.159   0.168   0.190   0.226
 55 A    56 A    57 A    58 A    59 A    60 A    61 A    62 A                  
  0.256   0.260   0.286   0.334   0.368   0.389   0.463   0.509
 63 A    64 A    65 A    66 A    67 A    68 A    69 A    70 A                  
  0.540   0.549   0.552   0.577   0.603   0.672   0.727   0.742
 71 A    72 A    73 A    74 A    75 A    76 A    77 A    78 A                  
  0.749   0.756   0.769   0.774   0.797   0.813   0.839   0.850
 79 A    80 A    81 A    82 A    83 A    84 A    85 A    86 A                  
  0.894   0.898   0.950   0.985   1.116   1.120   1.135   1.173
 87 A    88 A    89 A    90 A    91 A    92 A    93 A    94 A                  
  1.291   1.342   1.431   1.779   1.862   1.952   2.201   2.226
 95 A    96 A    97 A    98 A    99 A   100 A   101 A   102 A                  
  2.293   2.322   2.336   2.337   2.400   2.454   2.456   2.771
103 A   104 A   105 A   106 A   107 A   108 A   109 A   110 A                  
  2.950   4.245   4.277   4.490   4.515   4.524   4.536   4.551
111 A   112 A   113 A   114 A   115 A   116 A   117 A   118 A                  
  4.551   4.575   4.581   4.623   4.753   4.902   7.179   7.227
119 A   120 A   121 A   122 A   123 A   124 A   125 A   126 A                  
  7.518   8.183   8.204   8.207   8.224   8.278   8.290  14.708
127 A   128 A   129 A   130 A   131 A   132 A   133 A   134 A                  
 14.815  14.921  36.678  49.457  49.490 166.141 293.858 293.879
135 A   136 A   137 A   138 A   139 A   140 A   141 A   142 A                  
293.893 293.907 293.984 293.9871028.3961028.437
143 A   144 A   145 A   146 A   147 A   148 A                                  

 Beta MOs, Restricted
 -- Occupied --                  
-490.07 -490.04  -80.06  -65.21  -65.17  -58.57  -58.56  -58.56
  1 A     2 A     3 A     4 A     5 A     6 A     7 A     8 A                  
-58.532 -58.531 -58.531 -15.646  -9.884  -9.852  -7.602  -7.500
  9 A    10 A    11 A    12 A    13 A    14 A    15 A    16 A                  
 -7.488  -7.488  -7.465  -7.458  -7.458  -5.495  -5.493  -5.492
 17 A    18 A    19 A    20 A    21 A    22 A    23 A    24 A                  
 -3.241  -3.236  -3.235  -3.221  -3.220  -3.204  -3.201  -3.200
 25 A    26 A    27 A    28 A    29 A    30 A    31 A    32 A                  
 -3.193  -3.193  -1.223  -1.043  -1.001  -0.735  -0.598  -0.561
 33 A    34 A    35 A    36 A    37 A    38 A    39 A    40 A                  
 -0.536  -0.449  -0.443  -0.426  -0.405  -0.397
 41 A    42 A    43 A    44 A    45 A    46 A                                  
 -- Virtual --                   
  0.005   0.034   0.057   0.070   0.077   0.086   0.098   0.113
 47 A    48 A    49 A    50 A    51 A    52 A    53 A    54 A                  
  0.117   0.120   0.126   0.135   0.159   0.168   0.190   0.226
 55 A    56 A    57 A    58 A    59 A    60 A    61 A    62 A                  
  0.256   0.260   0.286   0.334   0.368   0.389   0.463   0.509
 63 A    64 A    65 A    66 A    67 A    68 A    69 A    70 A                  
  0.540   0.549   0.552   0.577   0.603   0.672   0.727   0.742
 71 A    72 A    73 A    74 A    75 A    76 A    77 A    78 A                  
  0.749   0.756   0.769   0.774   0.797   0.813   0.839   0.850
 79 A    80 A    81 A    82 A    83 A    84 A    85 A    86 A                  
  0.894   0.898   0.950   0.985   1.116   1.120   1.135   1.173
 87 A    88 A    89 A    90 A    91 A    92 A    93 A    94 A                  
  1.291   1.342   1.431   1.779   1.862   1.952   2.201   2.226
 95 A    96 A    97 A    98 A    99 A   100 A   101 A   102 A                  
  2.293   2.322   2.336   2.337   2.400   2.454   2.456   2.771
103 A   104 A   105 A   106 A   107 A   108 A   109 A   110 A                  
  2.950   4.245   4.277   4.490   4.515   4.524   4.536   4.551
111 A   112 A   113 A   114 A   115 A   116 A   117 A   118 A                  
  4.551   4.575   4.581   4.623   4.753   4.902   7.179   7.227
119 A   120 A   121 A   122 A   123 A   124 A   125 A   126 A                  
  7.518   8.183   8.204   8.207   8.224   8.278   8.290  14.708
127 A   128 A   129 A   130 A   131 A   132 A   133 A   134 A                  
 14.815  14.921  36.678  49.457  49.490 166.141 293.858 293.879
135 A   136 A   137 A   138 A   139 A   140 A   141 A   142 A                  
293.893 293.907 293.984 293.9871028.3961028.437
143 A   144 A   145 A   146 A   147 A   148 A                                  

 Occupation and symmetry of molecular orbitals

 Point group: C1 (1 irreducible representation).

                           A     All 
 -------------------------------------
 All molecular orbitals:
  - Alpha                  148   148 
  - Beta                   148   148 
 -------------------------------------
 Alpha orbitals:
  - Frozen occupied        24    24  
  - Active occupied        22    22  
  - Active virtual         102   102 
  - Frozen virtual         0     0   
 -------------------------------------
 Beta orbitals:
  - Frozen occupied        24    24  
  - Active occupied        22    22  
  - Active virtual         102   102 
  - Frozen virtual         0     0   
 -------------------------------------

 Import integrals:   CPU 0.00 s  wall 0.00 s

 Import integrals:   CPU 84.66 s  wall 14.65 s

 MP2 amplitudes:   CPU 0.21 s  wall 0.12 s

Running a double precision version
           CCSD T amplitudes will be solved using DIIS.

           Start     Size      MaxIter   EConv     TConv     
           3         7         100       1.00e-07  1.00e-05  
 ------------------------------------------------------------------------------
           Energy (a.u.)   Ediff      Tdiff       Comment
 ------------------------------------------------------------------------------
         -5540.75227603                           
     1   -5540.71902252   3.33e-02   8.22e-01     
     2   -5540.74761656   2.86e-02   1.17e-01     
     3   -5540.74508972   2.53e-03   5.11e-02     
     4   -5540.74776540   2.68e-03   1.85e-02     Switched to DIIS steps.
     5   -5540.74872627   9.61e-04   1.24e-02     
     6   -5540.74876590   3.96e-05   2.89e-03     
     7   -5540.74877655   1.06e-05   1.55e-03     
     8   -5540.74878885   1.23e-05   4.19e-04     
     9   -5540.74879019   1.33e-06   2.45e-04     
    10   -5540.74878933   8.55e-07   6.84e-05     
    11   -5540.74878969   3.62e-07   2.69e-05     
    12   -5540.74878950   1.95e-07   1.34e-05     
    13   -5540.74878949   1.17e-08   5.60e-06     
 ------------------------------------------------------------------------------
         -5540.74878949                           CCSD T converged.

End of double precision
 SCF energy                 = -5539.90009847
 MP2 energy                 = -5540.75227603
 CCSD correlation energy     =    -0.84869101
 CCSD total energy           = -5540.74878949

 CCSD  T1^2 = 0.0170  T2^2 = 0.2902  Leading amplitudes:

 Amplitude    Orbitals with energies
  0.0339       42 (A) A                  ->    47 (A) A                   
              -0.4493                          0.0049                     
  0.0339       42 (A) B                  ->    47 (A) B                   
              -0.4493                          0.0049                     
  0.0245       46 (A) A                  ->    47 (A) A                   
              -0.3969                          0.0049                     
  0.0245       46 (A) B                  ->    47 (A) B                   
              -0.3969                          0.0049                     

 Amplitude    Orbitals with energies
 -0.0637       46 (A) A      46 (A) B    ->    47 (A) A      47 (A) B     
              -0.3969       -0.3969            0.0049        0.0049       
  0.0637       46 (A) A      46 (A) B    ->    47 (A) B      47 (A) A     
              -0.3969       -0.3969            0.0049        0.0049       
  0.0637       46 (A) B      46 (A) A    ->    47 (A) A      47 (A) B     
              -0.3969       -0.3969            0.0049        0.0049       
 -0.0637       46 (A) B      46 (A) A    ->    47 (A) B      47 (A) A     
              -0.3969       -0.3969            0.0049        0.0049       

 Computing CCSD intemediates for later calculations in double precision
 Finished.

Running a double precision version
           CCSD Lambda amplitudes will be solved using DIIS.
           Start     Size      MaxIter   EConv     LConv     
           3         7         100       1.00e-07  1.00e-05  
 ------------------------------------------------------------------------------
            Enorm      Ldiff       Comment
 ------------------------------------------------------------------------------
     1     5.77e-02   4.12e-02     
     2     1.65e-02   6.15e-03     
     3     7.20e-03   1.68e-03     
     4     4.22e-03   1.29e-03     Switched to DIIS steps.
     5     1.31e-03   7.81e-04     
     6     6.36e-04   2.10e-04     
     7     2.08e-04   6.40e-05     
     8     9.85e-05   4.58e-06     
     9     3.60e-05   9.85e-07     
    10     1.72e-05   2.82e-07     
    11     8.23e-06   1.27e-07     
    12     4.12e-06   9.22e-08     
    13     1.83e-06   1.39e-07     
    14     7.95e-07   2.46e-08     
    15     3.86e-07   6.26e-08     
    16     1.74e-07   2.12e-08     
    17     8.90e-08   1.25e-08     
 ------------------------------------------------------------------------------
                                   CCSD Lambda converged.

 Computing density matrices in double precision...
           Orbital response amplitudes will be solved using DIIS.
           Start     Size      MaxIter   EConv     LConv     
           3         7         100       1.00e-06  1.00e-06  
 ------------------------------------------------------------------------------
            Enorm      Ldiff       Comment
 ------------------------------------------------------------------------------
     1     1.36e-01   2.39e-03     
     2     1.39e-01   5.78e-03     
     3     1.66e-01   2.90e-02     
     4     2.26e-02   6.88e-02     Switched to DIIS steps.
     5     9.10e-03   6.80e-03     
     6     1.18e-03   9.67e-04     
     7     8.29e-04   1.55e-04     
     8     1.91e-04   2.09e-04     
     9     4.51e-05   2.49e-05     
    10     1.47e-05   2.72e-06     
    11     4.66e-06   1.48e-06     
    12     1.76e-06   3.73e-07     
    13     4.85e-07   4.67e-07     
 ------------------------------------------------------------------------------
                                   Orbital response converged.

 Computing density matrices... Done.
 CCSD calculation:   CPU 4019.58 s  wall 690.29 s

 Transferring MO TPDM to AO TPDM
 Transferring g2_o1o1o1o1
 Transferring g2_o1o1o1v1
 Transferring g2_o1o1v1v1
 Transferring g2_o1v1o1v1
 Transferring g2_o1v1v1v1
 Transferring g2_v1v1v1v1
 Adding separable TPDM
 Computing TPDM gradient
 --------------------------------------------------------
 2e gradient
  Atom          X               Y               Z
 --------------------------------------------------------
    1        -46.502071       29.062053        0.000000  
    2        -11.623288      -36.579292       -0.000000  
    3         11.246129      -18.026435        0.000000  
    4         46.879230       25.543674       -0.000000  
 --------------------------------------------------------
 --------------------------------------------------------
 Final gradient
  Atom          X               Y               Z
 --------------------------------------------------------
    1        -46.502071       29.062053        0.000000  
    2        -11.623288      -36.579292       -0.000000  
    3         11.246129      -18.026435        0.000000  
    4         46.879230       25.543674       -0.000000  
 --------------------------------------------------------
 Analytic gradient from two-electron contribution:   CPU 454.84 s  wall 85.92 s

 Total ccman2 time:   CPU 4566.90 s  wall 792.74 s


 --------------------------------------------------------------

                    Orbital Energies (a.u.)
 --------------------------------------------------------------

 Alpha MOs
 -- Occupied --
********-490.0381 -80.0649 -65.2055 -65.1723 -58.5662 -58.5636 -58.5635
-58.5321 -58.5309 -58.5308 -15.6463  -9.8845  -9.8521  -7.6022  -7.5003
 -7.4884  -7.4878  -7.4647  -7.4584  -7.4577  -5.4947  -5.4930  -5.4924
 -3.2411  -3.2356  -3.2349  -3.2205  -3.2205  -3.2035  -3.2010  -3.2001
 -3.1932  -3.1931  -1.2234  -1.0425  -1.0006  -0.7354  -0.5977  -0.5613
 -0.5358  -0.4493  -0.4429  -0.4259  -0.4047  -0.3969
 -- Virtual --
  0.0049   0.0341   0.0572   0.0704   0.0774   0.0859   0.0983   0.1129
  0.1174   0.1197   0.1265   0.1351   0.1591   0.1676   0.1900   0.2256
  0.2561   0.2598   0.2864   0.3338   0.3680   0.3894   0.4627   0.5090
  0.5403   0.5487   0.5522   0.5768   0.6027   0.6718   0.7266   0.7424
  0.7493   0.7561   0.7689   0.7736   0.7966   0.8127   0.8389   0.8497
  0.8939   0.8981   0.9499   0.9850   1.1156   1.1203   1.1346   1.1731
  1.2910   1.3422   1.4310   1.7788   1.8622   1.9520   2.2012   2.2261
  2.2934   2.3218   2.3361   2.3373   2.4004   2.4539   2.4556   2.7714
  2.9501   4.2452   4.2766   4.4895   4.5150   4.5241   4.5356   4.5506
  4.5510   4.5751   4.5810   4.6235   4.7527   4.9018   7.1786   7.2274
  7.5179   8.1827   8.2037   8.2070   8.2236   8.2780   8.2904  14.7084
 14.8152  14.9208  36.6778  49.4566  49.4899 166.1415 293.8576 293.8787
293.8933 293.9066 293.9841 293.98651028.39571028.4367
 --------------------------------------------------------------

          Ground-State Mulliken Net Atomic Charges

     Atom                 Charge (a.u.)
  ----------------------------------------
      1 Br                   -0.238529
      2 P                     0.360047
      3 N                    -0.197196
      4 Br                    0.075678
  ----------------------------------------
  Sum of atomic charges =     0.000000

 -----------------------------------------------------------------
                    Cartesian Multipole Moments
 -----------------------------------------------------------------
    Charge (ESU x 10^10)
                 0.0000
    Dipole Moment (Debye)
         X       0.2527      Y       0.3598      Z       0.0000
       Tot       0.4397
    Quadrupole Moments (Debye-Ang)
        XX     -56.9273     XY       4.5584     YY     -54.3220
        XZ      -0.0000     YZ       0.0000     ZZ     -54.8671
    Octopole Moments (Debye-Ang^2)
       XXX     -11.1532    XXY     -16.7159    XYY       1.3365
       YYY     -32.1396    XXZ      -0.0000    XYZ      -0.0000
       YYZ      -0.0000    XZZ      -1.0632    YZZ      -7.2883
       ZZZ      -0.0000
    Hexadecapole Moments (Debye-Ang^3)
      XXXX    -883.4246   XXXY       9.5090   XXYY    -190.3336
      XYYY       4.0542   YYYY    -320.4314   XXXZ      -0.0000
      XXYZ       0.0000   XYYZ      -0.0000   YYYZ      -0.0000
      XXZZ    -161.5074   XYZZ      -0.2365   YYZZ     -63.7514
      XZZZ      -0.0000   YZZZ       0.0000   ZZZZ     -68.6039
 -----------------------------------------------------------------
 DrvMan completing analytic gradient of the correlated energy
 Correlated dipole moment
            1
    1   0.0994380
    2   0.1415375
    3   0.0000000
 Energy read as -5540.748789487
 Full Analytical Gradient: (in a.u., or Hartree/Bohr)
             1             2             3             4
    1    0.00001329    0.00084503   -0.00097903    0.00012072
    2    0.00002737    0.00010934   -0.00037670    0.00024000
    3   -0.00000000   -0.00000000    0.00000000   -0.00000000
 Gradient time:  CPU 0.77 s  wall 0.79 s
 ----------------------------------------------------------------
             Standard Nuclear Orientation (Angstroms)
    I     Atom           X                Y                Z
 ----------------------------------------------------------------
    1      Br      1.8002131059    -0.4895794961    -0.0000000000
    2      P       0.6299357875     1.4550234679     0.0000000000
    3      N      -0.9056142594     1.1977732469     0.0000000000
    4      Br     -1.8890627344    -0.3733566395    -0.0000000000
 ----------------------------------------------------------------
 Nuclear Repulsion Energy =   533.5782192347 hartrees
 There are       46 alpha and       46 beta electrons

                       Distance Matrix (Angstroms)
             Br(  1)   P (  2)   N (  3)
   P (  2)  2.269588
   N (  3)  3.188834  1.556949
   Br(  4)  3.691106  3.112608  1.853543

 Requested basis set is 6-311++G(d,p)
 There are 57 shells and 148 basis functions
 A cutoff of  1.0D-14 yielded   1371 shell pairs
 There are      9889 function pairs (     11005 Cartesian)
 Smallest overlap matrix eigenvalue = 1.74E-03
 Guess MOs from SCF MO coefficient file

 -----------------------------------------------------------------------
  General SCF calculation program by
  Eric Jon Sundstrom, Paul Horn, Yuezhi Mao, Dmitri Zuev, Alec White,
  David Stuck, Shaama M.S., Shane Yost, Joonho Lee, David Small,
  Daniel Levine, Susi Lehtola, Hugh Burton, Evgeny Epifanovsky
 -----------------------------------------------------------------------
 Hartree-Fock
 using 6 threads for integral computing
 -------------------------------------------------------
 OpenMP Integral computing Module                
 Release: version 2.0, May 2017, Q-Chem Inc. Pleasanton 
 -------------------------------------------------------
 A restricted SCF calculation will be
 performed using DIIS
 SCF converges when DIIS error is below 1.0e-08
 ---------------------------------------
  Cycle       Energy         DIIS error
 ---------------------------------------
    1   -5539.9001423673      1.93e-05  
    2   -5539.9001435974      5.34e-06  
    3   -5539.9001437063      3.09e-06  
    4   -5539.9001437379      1.32e-06  
    5   -5539.9001437449      3.29e-07  
    6   -5539.9001437464      1.77e-07  
    7   -5539.9001437468      7.41e-08  
    8   -5539.9001437470      3.27e-08  
    9   -5539.9001437469      9.68e-09  Convergence criterion met
 ---------------------------------------
 SCF time:   CPU 12.74s  wall 3.00s 
 SCF   energy in the final basis set =    -5539.9001437469
 Total energy in the final basis set =    -5539.9001437469


 ------------------------------------------------------------------------------

   CCMAN2: suite of methods based on coupled cluster
           and equation of motion theories.

   Components:
   * libvmm-1.3-trunk
     by Evgeny Epifanovsky, Ilya Kaliman.
   * libtensor-2.5-trunk
     by Evgeny Epifanovsky, Michael Wormit, Dmitry Zuev, Sam Manzer, 
        Ilya Kaliman.
   * libcc-2.5-trunk
     by Evgeny Epifanovsky, Arik Landau, Tomasz Kus, Kirill Khistyaev, 
        Dmitry Zuev, Prashant Manohar, Xintian Feng, Anna Krylov, 
        Matthew Goldey, Alec White, Thomas Jagau, Kaushik Nanda, 
        Anastasia Gunina, Alexander Kunitsa, Joonho Lee.

   CCMAN original authors:
   Anna I. Krylov, C. David Sherrill, Steven R. Gwaltney,
   Edward F. C. Byrd (2000)
   Sergey V. Levchenko, Lyudmila V. Slipchenko, Tao Wang,
   Ana-Maria C. Cristian (2003)
   Piotr A. Pieniazek, C. Melania Oana, Evgeny Epifanovsky (2007)
   Prashant Manohar (2009)

 ------------------------------------------------------------------------------


 Allocating and initializing 30808MB of RAM...
 Calculation will run on 6 cores.


 Alpha MOs, Restricted
 -- Occupied --                  
-490.07 -490.04  -80.06  -65.21  -65.17  -58.57  -58.56  -58.56
  1 A     2 A     3 A     4 A     5 A     6 A     7 A     8 A                  
-58.532 -58.531 -58.531 -15.646  -9.884  -9.852  -7.602  -7.500
  9 A    10 A    11 A    12 A    13 A    14 A    15 A    16 A                  
 -7.488  -7.488  -7.465  -7.458  -7.458  -5.495  -5.493  -5.492
 17 A    18 A    19 A    20 A    21 A    22 A    23 A    24 A                  
 -3.241  -3.236  -3.235  -3.221  -3.221  -3.203  -3.201  -3.200
 25 A    26 A    27 A    28 A    29 A    30 A    31 A    32 A                  
 -3.193  -3.193  -1.223  -1.042  -1.001  -0.735  -0.598  -0.561
 33 A    34 A    35 A    36 A    37 A    38 A    39 A    40 A                  
 -0.536  -0.449  -0.443  -0.426  -0.405  -0.397
 41 A    42 A    43 A    44 A    45 A    46 A                                  
 -- Virtual --                   
  0.005   0.034   0.057   0.070   0.077   0.086   0.098   0.113
 47 A    48 A    49 A    50 A    51 A    52 A    53 A    54 A                  
  0.117   0.120   0.126   0.135   0.159   0.168   0.190   0.226
 55 A    56 A    57 A    58 A    59 A    60 A    61 A    62 A                  
  0.256   0.260   0.286   0.334   0.368   0.389   0.463   0.509
 63 A    64 A    65 A    66 A    67 A    68 A    69 A    70 A                  
  0.540   0.549   0.552   0.577   0.603   0.672   0.727   0.743
 71 A    72 A    73 A    74 A    75 A    76 A    77 A    78 A                  
  0.749   0.756   0.769   0.774   0.797   0.813   0.839   0.850
 79 A    80 A    81 A    82 A    83 A    84 A    85 A    86 A                  
  0.894   0.898   0.950   0.985   1.115   1.120   1.134   1.173
 87 A    88 A    89 A    90 A    91 A    92 A    93 A    94 A                  
  1.291   1.343   1.431   1.779   1.862   1.952   2.201   2.226
 95 A    96 A    97 A    98 A    99 A   100 A   101 A   102 A                  
  2.293   2.322   2.336   2.337   2.400   2.454   2.456   2.772
103 A   104 A   105 A   106 A   107 A   108 A   109 A   110 A                  
  2.951   4.245   4.276   4.490   4.515   4.524   4.536   4.551
111 A   112 A   113 A   114 A   115 A   116 A   117 A   118 A                  
  4.551   4.575   4.581   4.623   4.753   4.902   7.178   7.227
119 A   120 A   121 A   122 A   123 A   124 A   125 A   126 A                  
  7.519   8.183   8.204   8.207   8.224   8.278   8.290  14.709
127 A   128 A   129 A   130 A   131 A   132 A   133 A   134 A                  
 14.815  14.922  36.678  49.456  49.490 166.142 293.858 293.879
135 A   136 A   137 A   138 A   139 A   140 A   141 A   142 A                  
293.893 293.907 293.984 293.9871028.3961028.436
143 A   144 A   145 A   146 A   147 A   148 A                                  

 Beta MOs, Restricted
 -- Occupied --                  
-490.07 -490.04  -80.06  -65.21  -65.17  -58.57  -58.56  -58.56
  1 A     2 A     3 A     4 A     5 A     6 A     7 A     8 A                  
-58.532 -58.531 -58.531 -15.646  -9.884  -9.852  -7.602  -7.500
  9 A    10 A    11 A    12 A    13 A    14 A    15 A    16 A                  
 -7.488  -7.488  -7.465  -7.458  -7.458  -5.495  -5.493  -5.492
 17 A    18 A    19 A    20 A    21 A    22 A    23 A    24 A                  
 -3.241  -3.236  -3.235  -3.221  -3.221  -3.203  -3.201  -3.200
 25 A    26 A    27 A    28 A    29 A    30 A    31 A    32 A                  
 -3.193  -3.193  -1.223  -1.042  -1.001  -0.735  -0.598  -0.561
 33 A    34 A    35 A    36 A    37 A    38 A    39 A    40 A                  
 -0.536  -0.449  -0.443  -0.426  -0.405  -0.397
 41 A    42 A    43 A    44 A    45 A    46 A                                  
 -- Virtual --                   
  0.005   0.034   0.057   0.070   0.077   0.086   0.098   0.113
 47 A    48 A    49 A    50 A    51 A    52 A    53 A    54 A                  
  0.117   0.120   0.126   0.135   0.159   0.168   0.190   0.226
 55 A    56 A    57 A    58 A    59 A    60 A    61 A    62 A                  
  0.256   0.260   0.286   0.334   0.368   0.389   0.463   0.509
 63 A    64 A    65 A    66 A    67 A    68 A    69 A    70 A                  
  0.540   0.549   0.552   0.577   0.603   0.672   0.727   0.743
 71 A    72 A    73 A    74 A    75 A    76 A    77 A    78 A                  
  0.749   0.756   0.769   0.774   0.797   0.813   0.839   0.850
 79 A    80 A    81 A    82 A    83 A    84 A    85 A    86 A                  
  0.894   0.898   0.950   0.985   1.115   1.120   1.134   1.173
 87 A    88 A    89 A    90 A    91 A    92 A    93 A    94 A                  
  1.291   1.343   1.431   1.779   1.862   1.952   2.201   2.226
 95 A    96 A    97 A    98 A    99 A   100 A   101 A   102 A                  
  2.293   2.322   2.336   2.337   2.400   2.454   2.456   2.772
103 A   104 A   105 A   106 A   107 A   108 A   109 A   110 A                  
  2.951   4.245   4.276   4.490   4.515   4.524   4.536   4.551
111 A   112 A   113 A   114 A   115 A   116 A   117 A   118 A                  
  4.551   4.575   4.581   4.623   4.753   4.902   7.178   7.227
119 A   120 A   121 A   122 A   123 A   124 A   125 A   126 A                  
  7.519   8.183   8.204   8.207   8.224   8.278   8.290  14.709
127 A   128 A   129 A   130 A   131 A   132 A   133 A   134 A                  
 14.815  14.922  36.678  49.456  49.490 166.142 293.858 293.879
135 A   136 A   137 A   138 A   139 A   140 A   141 A   142 A                  
293.893 293.907 293.984 293.9871028.3961028.436
143 A   144 A   145 A   146 A   147 A   148 A                                  

 Occupation and symmetry of molecular orbitals

 Point group: C1 (1 irreducible representation).

                           A     All 
 -------------------------------------
 All molecular orbitals:
  - Alpha                  148   148 
  - Beta                   148   148 
 -------------------------------------
 Alpha orbitals:
  - Frozen occupied        24    24  
  - Active occupied        22    22  
  - Active virtual         102   102 
  - Frozen virtual         0     0   
 -------------------------------------
 Beta orbitals:
  - Frozen occupied        24    24  
  - Active occupied        22    22  
  - Active virtual         102   102 
  - Frozen virtual         0     0   
 -------------------------------------

 Import integrals:   CPU 0.00 s  wall 0.00 s

 Import integrals:   CPU 83.66 s  wall 14.41 s

 MP2 amplitudes:   CPU 0.27 s  wall 0.19 s

Running a double precision version
           CCSD T amplitudes will be solved using DIIS.

           Start     Size      MaxIter   EConv     TConv     
           3         7         100       1.00e-07  1.00e-05  
 ------------------------------------------------------------------------------
           Energy (a.u.)   Ediff      Tdiff       Comment
 ------------------------------------------------------------------------------
         -5540.75225251                           
     1   -5540.71903831   3.32e-02   8.22e-01     
     2   -5540.74761248   2.86e-02   1.17e-01     
     3   -5540.74509417   2.52e-03   5.11e-02     
     4   -5540.74776704   2.67e-03   1.85e-02     Switched to DIIS steps.
     5   -5540.74872702   9.60e-04   1.24e-02     
     6   -5540.74876657   3.95e-05   2.89e-03     
     7   -5540.74877733   1.08e-05   1.55e-03     
     8   -5540.74878966   1.23e-05   4.20e-04     
     9   -5540.74879097   1.31e-06   2.45e-04     
    10   -5540.74879013   8.46e-07   6.83e-05     
    11   -5540.74879048   3.58e-07   2.70e-05     
    12   -5540.74879029   1.95e-07   1.34e-05     
    13   -5540.74879028   1.15e-08   5.63e-06     
 ------------------------------------------------------------------------------
         -5540.74879028                           CCSD T converged.

End of double precision
 SCF energy                 = -5539.90014375
 MP2 energy                 = -5540.75225251
 CCSD correlation energy     =    -0.84864653
 CCSD total energy           = -5540.74879028

 CCSD  T1^2 = 0.0170  T2^2 = 0.2902  Leading amplitudes:

 Amplitude    Orbitals with energies
  0.0339       42 (A) A                  ->    47 (A) A                   
              -0.4493                          0.0050                     
  0.0339       42 (A) B                  ->    47 (A) B                   
              -0.4493                          0.0050                     
  0.0244       46 (A) A                  ->    47 (A) A                   
              -0.3972                          0.0050                     
  0.0244       46 (A) B                  ->    47 (A) B                   
              -0.3972                          0.0050                     

 Amplitude    Orbitals with energies
 -0.0634       46 (A) A      46 (A) B    ->    47 (A) A      47 (A) B     
              -0.3972       -0.3972            0.0050        0.0050       
  0.0634       46 (A) A      46 (A) B    ->    47 (A) B      47 (A) A     
              -0.3972       -0.3972            0.0050        0.0050       
  0.0634       46 (A) B      46 (A) A    ->    47 (A) A      47 (A) B     
              -0.3972       -0.3972            0.0050        0.0050       
 -0.0634       46 (A) B      46 (A) A    ->    47 (A) B      47 (A) A     
              -0.3972       -0.3972            0.0050        0.0050       

 Computing CCSD intemediates for later calculations in double precision
 Finished.

Running a double precision version
           CCSD Lambda amplitudes will be solved using DIIS.
           Start     Size      MaxIter   EConv     LConv     
           3         7         100       1.00e-07  1.00e-05  
 ------------------------------------------------------------------------------
            Enorm      Ldiff       Comment
 ------------------------------------------------------------------------------
     1     5.76e-02   4.12e-02     
     2     1.65e-02   6.15e-03     
     3     7.18e-03   1.68e-03     
     4     4.21e-03   1.29e-03     Switched to DIIS steps.
     5     1.30e-03   7.79e-04     
     6     6.34e-04   2.10e-04     
     7     2.07e-04   6.38e-05     
     8     9.83e-05   4.59e-06     
     9     3.59e-05   9.61e-07     
    10     1.72e-05   2.67e-07     
    11     8.24e-06   1.33e-07     
    12     4.13e-06   9.39e-08     
    13     1.83e-06   1.39e-07     
    14     7.97e-07   2.43e-08     
    15     3.87e-07   6.29e-08     
    16     1.75e-07   2.12e-08     
    17     8.93e-08   1.26e-08     
 ------------------------------------------------------------------------------
                                   CCSD Lambda converged.

 Computing density matrices in double precision...
           Orbital response amplitudes will be solved using DIIS.
           Start     Size      MaxIter   EConv     LConv     
           3         7         100       1.00e-06  1.00e-06  
 ------------------------------------------------------------------------------
            Enorm      Ldiff       Comment
 ------------------------------------------------------------------------------
     1     1.36e-01   2.33e-03     
     2     1.39e-01   5.74e-03     
     3     1.66e-01   2.90e-02     
     4     2.27e-02   6.87e-02     Switched to DIIS steps.
     5     9.09e-03   6.85e-03     
     6     1.18e-03   9.67e-04     
     7     8.23e-04   1.55e-04     
     8     1.90e-04   2.07e-04     
     9     4.48e-05   2.46e-05     
    10     1.46e-05   2.69e-06     
    11     4.63e-06   1.47e-06     
    12     1.75e-06   3.74e-07     
    13     4.82e-07   4.64e-07     
 ------------------------------------------------------------------------------
                                   Orbital response converged.

 Computing density matrices... Done.
 CCSD calculation:   CPU 4017.10 s  wall 689.58 s

 Transferring MO TPDM to AO TPDM
 Transferring g2_o1o1o1o1
 Transferring g2_o1o1o1v1
 Transferring g2_o1o1v1v1
 Transferring g2_o1v1o1v1
 Transferring g2_o1v1v1v1
 Transferring g2_v1v1v1v1
 Adding separable TPDM
 Computing TPDM gradient
 --------------------------------------------------------
 2e gradient
  Atom          X               Y               Z
 --------------------------------------------------------
    1        -46.501144       29.063755        0.000000  
    2        -11.640108      -36.568517       -0.000000  
    3         11.266398      -18.022778        0.000000  
    4         46.874853       25.527541       -0.000000  
 --------------------------------------------------------
 --------------------------------------------------------
 Final gradient
  Atom          X               Y               Z
 --------------------------------------------------------
    1        -46.501144       29.063755        0.000000  
    2        -11.640108      -36.568517       -0.000000  
    3         11.266398      -18.022778        0.000000  
    4         46.874853       25.527541       -0.000000  
 --------------------------------------------------------
 Analytic gradient from two-electron contribution:   CPU 453.89 s  wall 86.42 s

 Total ccman2 time:   CPU 4569.49 s  wall 794.39 s


 --------------------------------------------------------------

                    Orbital Energies (a.u.)
 --------------------------------------------------------------

 Alpha MOs
 -- Occupied --
********-490.0381 -80.0648 -65.2055 -65.1723 -58.5662 -58.5637 -58.5635
-58.5320 -58.5309 -58.5307 -15.6462  -9.8845  -9.8520  -7.6021  -7.5003
 -7.4884  -7.4878  -7.4647  -7.4583  -7.4576  -5.4946  -5.4929  -5.4923
 -3.2411  -3.2356  -3.2349  -3.2205  -3.2205  -3.2035  -3.2010  -3.2001
 -3.1931  -3.1931  -1.2234  -1.0425  -1.0008  -0.7353  -0.5977  -0.5613
 -0.5358  -0.4493  -0.4428  -0.4259  -0.4047  -0.3972
 -- Virtual --
  0.0050   0.0339   0.0572   0.0703   0.0774   0.0859   0.0983   0.1129
  0.1174   0.1197   0.1265   0.1351   0.1591   0.1676   0.1900   0.2256
  0.2561   0.2599   0.2864   0.3339   0.3680   0.3894   0.4630   0.5090
  0.5403   0.5487   0.5522   0.5769   0.6027   0.6718   0.7265   0.7425
  0.7493   0.7561   0.7689   0.7736   0.7966   0.8128   0.8386   0.8497
  0.8941   0.8982   0.9501   0.9851   1.1154   1.1199   1.1342   1.1729
  1.2912   1.3433   1.4313   1.7789   1.8620   1.9520   2.2011   2.2260
  2.2934   2.3216   2.3356   2.3373   2.4003   2.4541   2.4556   2.7715
  2.9512   4.2452   4.2764   4.4904   4.5149   4.5241   4.5357   4.5506
  4.5511   4.5749   4.5810   4.6233   4.7527   4.9020   7.1785   7.2269
  7.5186   8.1827   8.2037   8.2070   8.2236   8.2780   8.2905  14.7085
 14.8153  14.9219  36.6780  49.4564  49.4896 166.1425 293.8575 293.8786
293.8934 293.9067 293.9841 293.98661028.39561028.4364
 --------------------------------------------------------------

          Ground-State Mulliken Net Atomic Charges

     Atom                 Charge (a.u.)
  ----------------------------------------
      1 Br                   -0.238634
      2 P                     0.360084
      3 N                    -0.196919
      4 Br                    0.075468
  ----------------------------------------
  Sum of atomic charges =     0.000000

 -----------------------------------------------------------------
                    Cartesian Multipole Moments
 -----------------------------------------------------------------
    Charge (ESU x 10^10)
                -0.0000
    Dipole Moment (Debye)
         X       0.2519      Y       0.3601      Z       0.0000
       Tot       0.4394
    Quadrupole Moments (Debye-Ang)
        XX     -56.9283     XY       4.5589     YY     -54.3208
        XZ      -0.0000     YZ       0.0000     ZZ     -54.8652
    Octopole Moments (Debye-Ang^2)
       XXX     -11.1781    XXY     -16.7217    XYY       1.3253
       YYY     -32.1540    XXZ      -0.0000    XYZ      -0.0000
       YYZ      -0.0000    XZZ      -1.0644    YZZ      -7.2877
       ZZZ      -0.0000
    Hexadecapole Moments (Debye-Ang^3)
      XXXX    -883.3790   XXXY       9.5061   XXYY    -190.3360
      XYYY       4.0489   YYYY    -320.5001   XXXZ      -0.0000
      XXYZ       0.0000   XYYZ      -0.0000   YYYZ      -0.0000
      XXZZ    -161.5022   XYZZ      -0.2361   YYZZ     -63.7533
      XZZZ      -0.0000   YZZZ       0.0000   ZZZZ     -68.5967
 -----------------------------------------------------------------
 DrvMan completing analytic gradient of the correlated energy
 Correlated dipole moment
            1
    1   0.0990953
    2   0.1416685
    3   0.0000000
 Energy read as -5540.748790277
 Full Analytical Gradient: (in a.u., or Hartree/Bohr)
             1             2             3             4
    1    0.00000134   -0.00016404    0.00025844   -0.00009574
    2    0.00005809   -0.00014057    0.00024994   -0.00016746
    3   -0.00000000   -0.00000000    0.00000000   -0.00000000
 Gradient time:  CPU 0.80 s  wall 0.83 s
 ----------------------------------------------------------------
             Standard Nuclear Orientation (Angstroms)
    I     Atom           X                Y                Z
 ----------------------------------------------------------------
    1      Br      1.8002131059    -0.4895794961    -0.0000000000
    2      P       0.6299357875     1.4550234679     0.0000000000
    3      N      -0.9056142594     1.1957732469     0.0000000000
    4      Br     -1.8890627344    -0.3733566395    -0.0000000000
 ----------------------------------------------------------------
 Nuclear Repulsion Energy =   533.6481302179 hartrees
 There are       46 alpha and       46 beta electrons

                       Distance Matrix (Angstroms)
             Br(  1)   P (  2)   N (  3)
   P (  2)  2.269588
   N (  3)  3.187776  1.557281
   Br(  4)  3.691106  3.112608  1.851848

 Requested basis set is 6-311++G(d,p)
 There are 57 shells and 148 basis functions
 A cutoff of  1.0D-14 yielded   1371 shell pairs
 There are      9889 function pairs (     11005 Cartesian)
 Smallest overlap matrix eigenvalue = 1.74E-03
 Guess MOs from SCF MO coefficient file

 -----------------------------------------------------------------------
  General SCF calculation program by
  Eric Jon Sundstrom, Paul Horn, Yuezhi Mao, Dmitri Zuev, Alec White,
  David Stuck, Shaama M.S., Shane Yost, Joonho Lee, David Small,
  Daniel Levine, Susi Lehtola, Hugh Burton, Evgeny Epifanovsky
 -----------------------------------------------------------------------
 Hartree-Fock
 using 6 threads for integral computing
 -------------------------------------------------------
 OpenMP Integral computing Module                
 Release: version 2.0, May 2017, Q-Chem Inc. Pleasanton 
 -------------------------------------------------------
 A restricted SCF calculation will be
 performed using DIIS
 SCF converges when DIIS error is below 1.0e-08
 ---------------------------------------
  Cycle       Energy         DIIS error
 ---------------------------------------
    1   -5539.9001644235      2.13e-05  
    2   -5539.9001661582      5.91e-06  
    3   -5539.9001663417      4.00e-06  
    4   -5539.9001663900      1.12e-06  
    5   -5539.9001663996      3.65e-07  
    6   -5539.9001664010      1.36e-07  
    7   -5539.9001664013      5.52e-08  
    8   -5539.9001664013      2.10e-08  
    9   -5539.9001664013      8.56e-09  Convergence criterion met
 ---------------------------------------
 SCF time:   CPU 12.72s  wall 3.00s 
 SCF   energy in the final basis set =    -5539.9001664013
 Total energy in the final basis set =    -5539.9001664013


 ------------------------------------------------------------------------------

   CCMAN2: suite of methods based on coupled cluster
           and equation of motion theories.

   Components:
   * libvmm-1.3-trunk
     by Evgeny Epifanovsky, Ilya Kaliman.
   * libtensor-2.5-trunk
     by Evgeny Epifanovsky, Michael Wormit, Dmitry Zuev, Sam Manzer, 
        Ilya Kaliman.
   * libcc-2.5-trunk
     by Evgeny Epifanovsky, Arik Landau, Tomasz Kus, Kirill Khistyaev, 
        Dmitry Zuev, Prashant Manohar, Xintian Feng, Anna Krylov, 
        Matthew Goldey, Alec White, Thomas Jagau, Kaushik Nanda, 
        Anastasia Gunina, Alexander Kunitsa, Joonho Lee.

   CCMAN original authors:
   Anna I. Krylov, C. David Sherrill, Steven R. Gwaltney,
   Edward F. C. Byrd (2000)
   Sergey V. Levchenko, Lyudmila V. Slipchenko, Tao Wang,
   Ana-Maria C. Cristian (2003)
   Piotr A. Pieniazek, C. Melania Oana, Evgeny Epifanovsky (2007)
   Prashant Manohar (2009)

 ------------------------------------------------------------------------------


 Allocating and initializing 30808MB of RAM...
 Calculation will run on 6 cores.


 Alpha MOs, Restricted
 -- Occupied --                  
-490.07 -490.04  -80.06  -65.21  -65.17  -58.57  -58.56  -58.56
  1 A     2 A     3 A     4 A     5 A     6 A     7 A     8 A                  
-58.532 -58.531 -58.531 -15.646  -9.885  -9.852  -7.602  -7.500
  9 A    10 A    11 A    12 A    13 A    14 A    15 A    16 A                  
 -7.488  -7.488  -7.465  -7.458  -7.458  -5.495  -5.493  -5.492
 17 A    18 A    19 A    20 A    21 A    22 A    23 A    24 A                  
 -3.241  -3.236  -3.235  -3.221  -3.221  -3.203  -3.201  -3.200
 25 A    26 A    27 A    28 A    29 A    30 A    31 A    32 A                  
 -3.193  -3.193  -1.224  -1.043  -1.001  -0.735  -0.598  -0.561
 33 A    34 A    35 A    36 A    37 A    38 A    39 A    40 A                  
 -0.536  -0.449  -0.443  -0.426  -0.405  -0.397
 41 A    42 A    43 A    44 A    45 A    46 A                                  
 -- Virtual --                   
  0.005   0.034   0.057   0.070   0.077   0.086   0.098   0.113
 47 A    48 A    49 A    50 A    51 A    52 A    53 A    54 A                  
  0.117   0.120   0.126   0.135   0.159   0.168   0.190   0.226
 55 A    56 A    57 A    58 A    59 A    60 A    61 A    62 A                  
  0.256   0.260   0.286   0.334   0.368   0.389   0.463   0.509
 63 A    64 A    65 A    66 A    67 A    68 A    69 A    70 A                  
  0.540   0.549   0.552   0.577   0.603   0.672   0.727   0.742
 71 A    72 A    73 A    74 A    75 A    76 A    77 A    78 A                  
  0.749   0.756   0.769   0.774   0.797   0.813   0.839   0.850
 79 A    80 A    81 A    82 A    83 A    84 A    85 A    86 A                  
  0.894   0.898   0.950   0.985   1.116   1.120   1.135   1.173
 87 A    88 A    89 A    90 A    91 A    92 A    93 A    94 A                  
  1.291   1.343   1.431   1.779   1.862   1.952   2.201   2.226
 95 A    96 A    97 A    98 A    99 A   100 A   101 A   102 A                  
  2.293   2.322   2.336   2.337   2.400   2.454   2.456   2.771
103 A   104 A   105 A   106 A   107 A   108 A   109 A   110 A                  
  2.951   4.245   4.277   4.490   4.515   4.524   4.536   4.551
111 A   112 A   113 A   114 A   115 A   116 A   117 A   118 A                  
  4.551   4.575   4.581   4.624   4.753   4.902   7.179   7.228
119 A   120 A   121 A   122 A   123 A   124 A   125 A   126 A                  
  7.519   8.183   8.204   8.207   8.224   8.278   8.291  14.709
127 A   128 A   129 A   130 A   131 A   132 A   133 A   134 A                  
 14.815  14.922  36.678  49.457  49.490 166.142 293.858 293.879
135 A   136 A   137 A   138 A   139 A   140 A   141 A   142 A                  
293.893 293.907 293.984 293.9871028.3961028.437
143 A   144 A   145 A   146 A   147 A   148 A                                  

 Beta MOs, Restricted
 -- Occupied --                  
-490.07 -490.04  -80.06  -65.21  -65.17  -58.57  -58.56  -58.56
  1 A     2 A     3 A     4 A     5 A     6 A     7 A     8 A                  
-58.532 -58.531 -58.531 -15.646  -9.885  -9.852  -7.602  -7.500
  9 A    10 A    11 A    12 A    13 A    14 A    15 A    16 A                  
 -7.488  -7.488  -7.465  -7.458  -7.458  -5.495  -5.493  -5.492
 17 A    18 A    19 A    20 A    21 A    22 A    23 A    24 A                  
 -3.241  -3.236  -3.235  -3.221  -3.221  -3.203  -3.201  -3.200
 25 A    26 A    27 A    28 A    29 A    30 A    31 A    32 A                  
 -3.193  -3.193  -1.224  -1.043  -1.001  -0.735  -0.598  -0.561
 33 A    34 A    35 A    36 A    37 A    38 A    39 A    40 A                  
 -0.536  -0.449  -0.443  -0.426  -0.405  -0.397
 41 A    42 A    43 A    44 A    45 A    46 A                                  
 -- Virtual --                   
  0.005   0.034   0.057   0.070   0.077   0.086   0.098   0.113
 47 A    48 A    49 A    50 A    51 A    52 A    53 A    54 A                  
  0.117   0.120   0.126   0.135   0.159   0.168   0.190   0.226
 55 A    56 A    57 A    58 A    59 A    60 A    61 A    62 A                  
  0.256   0.260   0.286   0.334   0.368   0.389   0.463   0.509
 63 A    64 A    65 A    66 A    67 A    68 A    69 A    70 A                  
  0.540   0.549   0.552   0.577   0.603   0.672   0.727   0.742
 71 A    72 A    73 A    74 A    75 A    76 A    77 A    78 A                  
  0.749   0.756   0.769   0.774   0.797   0.813   0.839   0.850
 79 A    80 A    81 A    82 A    83 A    84 A    85 A    86 A                  
  0.894   0.898   0.950   0.985   1.116   1.120   1.135   1.173
 87 A    88 A    89 A    90 A    91 A    92 A    93 A    94 A                  
  1.291   1.343   1.431   1.779   1.862   1.952   2.201   2.226
 95 A    96 A    97 A    98 A    99 A   100 A   101 A   102 A                  
  2.293   2.322   2.336   2.337   2.400   2.454   2.456   2.771
103 A   104 A   105 A   106 A   107 A   108 A   109 A   110 A                  
  2.951   4.245   4.277   4.490   4.515   4.524   4.536   4.551
111 A   112 A   113 A   114 A   115 A   116 A   117 A   118 A                  
  4.551   4.575   4.581   4.624   4.753   4.902   7.179   7.228
119 A   120 A   121 A   122 A   123 A   124 A   125 A   126 A                  
  7.519   8.183   8.204   8.207   8.224   8.278   8.291  14.709
127 A   128 A   129 A   130 A   131 A   132 A   133 A   134 A                  
 14.815  14.922  36.678  49.457  49.490 166.142 293.858 293.879
135 A   136 A   137 A   138 A   139 A   140 A   141 A   142 A                  
293.893 293.907 293.984 293.9871028.3961028.437
143 A   144 A   145 A   146 A   147 A   148 A                                  

 Occupation and symmetry of molecular orbitals

 Point group: C1 (1 irreducible representation).

                           A     All 
 -------------------------------------
 All molecular orbitals:
  - Alpha                  148   148 
  - Beta                   148   148 
 -------------------------------------
 Alpha orbitals:
  - Frozen occupied        24    24  
  - Active occupied        22    22  
  - Active virtual         102   102 
  - Frozen virtual         0     0   
 -------------------------------------
 Beta orbitals:
  - Frozen occupied        24    24  
  - Active occupied        22    22  
  - Active virtual         102   102 
  - Frozen virtual         0     0   
 -------------------------------------

 Import integrals:   CPU 0.00 s  wall 0.00 s

 Import integrals:   CPU 83.75 s  wall 14.51 s

 MP2 amplitudes:   CPU 0.21 s  wall 0.13 s

Running a double precision version
           CCSD T amplitudes will be solved using DIIS.

           Start     Size      MaxIter   EConv     TConv     
           3         7         100       1.00e-07  1.00e-05  
 ------------------------------------------------------------------------------
           Energy (a.u.)   Ediff      Tdiff       Comment
 ------------------------------------------------------------------------------
         -5540.75225569                           
     1   -5540.71904580   3.32e-02   8.22e-01     
     2   -5540.74761242   2.86e-02   1.17e-01     
     3   -5540.74509561   2.52e-03   5.10e-02     
     4   -5540.74776712   2.67e-03   1.85e-02     Switched to DIIS steps.
     5   -5540.74872685   9.60e-04   1.24e-02     
     6   -5540.74876637   3.95e-05   2.89e-03     
     7   -5540.74877707   1.07e-05   1.55e-03     
     8   -5540.74878936   1.23e-05   4.19e-04     
     9   -5540.74879068   1.32e-06   2.45e-04     
    10   -5540.74878983   8.50e-07   6.82e-05     
    11   -5540.74879019   3.60e-07   2.68e-05     
    12   -5540.74879000   1.94e-07   1.34e-05     
    13   -5540.74878999   1.15e-08   5.59e-06     
 ------------------------------------------------------------------------------
         -5540.74878999                           CCSD T converged.

End of double precision
 SCF energy                 = -5539.90016640
 MP2 energy                 = -5540.75225569
 CCSD correlation energy     =    -0.84862358
 CCSD total energy           = -5540.74878999

 CCSD  T1^2 = 0.0170  T2^2 = 0.2901  Leading amplitudes:

 Amplitude    Orbitals with energies
 -0.0339       42 (A) A                  ->    47 (A) A                   
              -0.4493                          0.0050                     
 -0.0339       42 (A) B                  ->    47 (A) B                   
              -0.4493                          0.0050                     
 -0.0244       46 (A) A                  ->    47 (A) A                   
              -0.3970                          0.0050                     
 -0.0244       46 (A) B                  ->    47 (A) B                   
              -0.3970                          0.0050                     

 Amplitude    Orbitals with energies
 -0.0635       46 (A) A      46 (A) B    ->    47 (A) A      47 (A) B     
              -0.3970       -0.3970            0.0050        0.0050       
  0.0635       46 (A) A      46 (A) B    ->    47 (A) B      47 (A) A     
              -0.3970       -0.3970            0.0050        0.0050       
  0.0635       46 (A) B      46 (A) A    ->    47 (A) A      47 (A) B     
              -0.3970       -0.3970            0.0050        0.0050       
 -0.0635       46 (A) B      46 (A) A    ->    47 (A) B      47 (A) A     
              -0.3970       -0.3970            0.0050        0.0050       

 Computing CCSD intemediates for later calculations in double precision
 Finished.

Running a double precision version
           CCSD Lambda amplitudes will be solved using DIIS.
           Start     Size      MaxIter   EConv     LConv     
           3         7         100       1.00e-07  1.00e-05  
 ------------------------------------------------------------------------------
            Enorm      Ldiff       Comment
 ------------------------------------------------------------------------------
     1     5.76e-02   4.12e-02     
     2     1.65e-02   6.15e-03     
     3     7.19e-03   1.68e-03     
     4     4.22e-03   1.29e-03     Switched to DIIS steps.
     5     1.30e-03   7.80e-04     
     6     6.35e-04   2.10e-04     
     7     2.07e-04   6.39e-05     
     8     9.83e-05   4.58e-06     
     9     3.59e-05   9.75e-07     
    10     1.72e-05   2.76e-07     
    11     8.22e-06   1.28e-07     
    12     4.12e-06   9.17e-08     
    13     1.83e-06   1.39e-07     
    14     7.93e-07   2.49e-08     
    15     3.84e-07   6.25e-08     
    16     1.74e-07   2.12e-08     
    17     8.87e-08   1.25e-08     
 ------------------------------------------------------------------------------
                                   CCSD Lambda converged.

 Computing density matrices in double precision...
           Orbital response amplitudes will be solved using DIIS.
           Start     Size      MaxIter   EConv     LConv     
           3         7         100       1.00e-06  1.00e-06  
 ------------------------------------------------------------------------------
            Enorm      Ldiff       Comment
 ------------------------------------------------------------------------------
     1     1.36e-01   2.37e-03     
     2     1.39e-01   5.80e-03     
     3     1.66e-01   2.90e-02     
     4     2.26e-02   6.87e-02     Switched to DIIS steps.
     5     9.07e-03   6.78e-03     
     6     1.18e-03   9.67e-04     
     7     8.26e-04   1.55e-04     
     8     1.90e-04   2.08e-04     
     9     4.48e-05   2.47e-05     
    10     1.46e-05   2.70e-06     
    11     4.64e-06   1.48e-06     
    12     1.75e-06   3.74e-07     
    13     4.79e-07   4.63e-07     
 ------------------------------------------------------------------------------
                                   Orbital response converged.

 Computing density matrices... Done.
 CCSD calculation:   CPU 4018.82 s  wall 689.96 s

 Transferring MO TPDM to AO TPDM
 Transferring g2_o1o1o1o1
 Transferring g2_o1o1o1v1
 Transferring g2_o1o1v1v1
 Transferring g2_o1v1o1v1
 Transferring g2_o1v1v1v1
 Transferring g2_v1v1v1v1
 Adding separable TPDM
 Computing TPDM gradient
 --------------------------------------------------------
 2e gradient
  Atom          X               Y               Z
 --------------------------------------------------------
    1        -46.502782       29.061616        0.000000  
    2        -11.636321      -36.598017       -0.000000  
    3         11.242929      -18.005449        0.000000  
    4         46.896174       25.541849       -0.000000  
 --------------------------------------------------------
 --------------------------------------------------------
 Final gradient
  Atom          X               Y               Z
 --------------------------------------------------------
    1        -46.502782       29.061616        0.000000  
    2        -11.636321      -36.598017       -0.000000  
    3         11.242929      -18.005449        0.000000  
    4         46.896174       25.541849       -0.000000  
 --------------------------------------------------------
 Analytic gradient from two-electron contribution:   CPU 454.17 s  wall 86.00 s

 Total ccman2 time:   CPU 4565.57 s  wall 792.57 s


 --------------------------------------------------------------

                    Orbital Energies (a.u.)
 --------------------------------------------------------------

 Alpha MOs
 -- Occupied --
********-490.0380 -80.0648 -65.2055 -65.1722 -58.5662 -58.5637 -58.5636
-58.5319 -58.5308 -58.5306 -15.6461  -9.8845  -9.8520  -7.6022  -7.5004
 -7.4884  -7.4879  -7.4646  -7.4583  -7.4575  -5.4946  -5.4929  -5.4923
 -3.2411  -3.2356  -3.2350  -3.2206  -3.2206  -3.2034  -3.2009  -3.2000
 -3.1930  -3.1930  -1.2236  -1.0425  -1.0007  -0.7353  -0.5978  -0.5615
 -0.5359  -0.4493  -0.4428  -0.4259  -0.4045  -0.3970
 -- Virtual --
  0.0050   0.0342   0.0572   0.0704   0.0774   0.0859   0.0983   0.1129
  0.1173   0.1197   0.1265   0.1351   0.1591   0.1677   0.1901   0.2257
  0.2561   0.2599   0.2864   0.3338   0.3680   0.3894   0.4629   0.5090
  0.5404   0.5487   0.5522   0.5768   0.6027   0.6718   0.7266   0.7424
  0.7493   0.7561   0.7689   0.7737   0.7966   0.8128   0.8390   0.8498
  0.8942   0.8983   0.9500   0.9851   1.1156   1.1205   1.1346   1.1735
  1.2912   1.3430   1.4310   1.7789   1.8622   1.9520   2.2012   2.2261
  2.2934   2.3219   2.3362   2.3372   2.4003   2.4543   2.4557   2.7712
  2.9510   4.2452   4.2765   4.4904   4.5149   4.5241   4.5357   4.5507
  4.5511   4.5751   4.5812   4.6235   4.7528   4.9018   7.1787   7.2276
  7.5185   8.1826   8.2037   8.2071   8.2236   8.2780   8.2906  14.7085
 14.8154  14.9216  36.6781  49.4567  49.4900 166.1423 293.8575 293.8787
293.8935 293.9067 293.9841 293.98661028.39581028.4369
 --------------------------------------------------------------

          Ground-State Mulliken Net Atomic Charges

     Atom                 Charge (a.u.)
  ----------------------------------------
      1 Br                   -0.238962
      2 P                     0.360137
      3 N                    -0.197158
      4 Br                    0.075983
  ----------------------------------------
  Sum of atomic charges =    -0.000000

 -----------------------------------------------------------------
                    Cartesian Multipole Moments
 -----------------------------------------------------------------
    Charge (ESU x 10^10)
                -0.0000
    Dipole Moment (Debye)
         X       0.2468      Y       0.3631      Z      -0.0000
       Tot       0.4390
    Quadrupole Moments (Debye-Ang)
        XX     -56.9245     XY       4.5612     YY     -54.3154
        XZ       0.0000     YZ      -0.0000     ZZ     -54.8641
    Octopole Moments (Debye-Ang^2)
       XXX     -11.2217    XXY     -16.6986    XYY       1.3215
       YYY     -32.0952    XXZ      -0.0000    XYZ      -0.0000
       YYZ      -0.0000    XZZ      -1.0730    YZZ      -7.2766
       ZZZ      -0.0000
    Hexadecapole Moments (Debye-Ang^3)
      XXXX    -883.3518   XXXY       9.5092   XXYY    -190.2931
      XYYY       4.0109   YYYY    -320.3006   XXXZ       0.0000
      XXYZ       0.0000   XYYZ       0.0000   YYYZ      -0.0000
      XXZZ    -161.4963   XYZZ      -0.2452   YYZZ     -63.7275
      XZZZ       0.0000   YZZZ      -0.0000   ZZZZ     -68.5962
 -----------------------------------------------------------------
 DrvMan completing analytic gradient of the correlated energy
 Correlated dipole moment
            1
    1   0.0970932
    2   0.1428603
    3  -0.0000000
 Energy read as -5540.748789986
 Full Analytical Gradient: (in a.u., or Hartree/Bohr)
             1             2             3             4
    1   -0.00006476    0.00028224   -0.00033957    0.00012210
    2    0.00006389    0.00006188   -0.00040743    0.00028166
    3   -0.00000000   -0.00000000    0.00000000   -0.00000000
 Gradient time:  CPU 0.75 s  wall 0.78 s
 ----------------------------------------------------------------
             Standard Nuclear Orientation (Angstroms)
    I     Atom           X                Y                Z
 ----------------------------------------------------------------
    1      Br      1.8002131059    -0.4895794961    -0.0000000000
    2      P       0.6299357875     1.4550234679     0.0000000000
    3      N      -0.9056142594     1.1967732469     0.0010000000
    4      Br     -1.8890627344    -0.3733566395    -0.0000000000
 ----------------------------------------------------------------
 Nuclear Repulsion Energy =   533.6131504765 hartrees
 There are       46 alpha and       46 beta electrons

                       Distance Matrix (Angstroms)
             Br(  1)   P (  2)   N (  3)
   P (  2)  2.269588
   N (  3)  3.188305  1.557115
   Br(  4)  3.691106  3.112608  1.852695

 Requested basis set is 6-311++G(d,p)
 There are 57 shells and 148 basis functions
 A cutoff of  1.0D-14 yielded   1371 shell pairs
 There are      9889 function pairs (     11005 Cartesian)
 Smallest overlap matrix eigenvalue = 1.74E-03
 Guess MOs from SCF MO coefficient file

 -----------------------------------------------------------------------
  General SCF calculation program by
  Eric Jon Sundstrom, Paul Horn, Yuezhi Mao, Dmitri Zuev, Alec White,
  David Stuck, Shaama M.S., Shane Yost, Joonho Lee, David Small,
  Daniel Levine, Susi Lehtola, Hugh Burton, Evgeny Epifanovsky
 -----------------------------------------------------------------------
 Hartree-Fock
 using 6 threads for integral computing
 -------------------------------------------------------
 OpenMP Integral computing Module                
 Release: version 2.0, May 2017, Q-Chem Inc. Pleasanton 
 -------------------------------------------------------
 A restricted SCF calculation will be
 performed using DIIS
 SCF converges when DIIS error is below 1.0e-08
 ---------------------------------------
  Cycle       Energy         DIIS error
 ---------------------------------------
    1   -5539.9001544661      1.37e-05  
    2   -5539.9001552285      3.77e-06  
    3   -5539.9001553225      2.24e-06  
    4   -5539.9001553409      8.43e-07  
    5   -5539.9001553468      2.96e-07  
    6   -5539.9001553480      1.22e-07  
    7   -5539.9001553482      5.49e-08  
    8   -5539.9001553483      2.42e-08  
    9   -5539.9001553483      9.26e-09  Convergence criterion met
 ---------------------------------------
 SCF time:   CPU 12.71s  wall 2.00s 
 SCF   energy in the final basis set =    -5539.9001553483
 Total energy in the final basis set =    -5539.9001553483


 ------------------------------------------------------------------------------

   CCMAN2: suite of methods based on coupled cluster
           and equation of motion theories.

   Components:
   * libvmm-1.3-trunk
     by Evgeny Epifanovsky, Ilya Kaliman.
   * libtensor-2.5-trunk
     by Evgeny Epifanovsky, Michael Wormit, Dmitry Zuev, Sam Manzer, 
        Ilya Kaliman.
   * libcc-2.5-trunk
     by Evgeny Epifanovsky, Arik Landau, Tomasz Kus, Kirill Khistyaev, 
        Dmitry Zuev, Prashant Manohar, Xintian Feng, Anna Krylov, 
        Matthew Goldey, Alec White, Thomas Jagau, Kaushik Nanda, 
        Anastasia Gunina, Alexander Kunitsa, Joonho Lee.

   CCMAN original authors:
   Anna I. Krylov, C. David Sherrill, Steven R. Gwaltney,
   Edward F. C. Byrd (2000)
   Sergey V. Levchenko, Lyudmila V. Slipchenko, Tao Wang,
   Ana-Maria C. Cristian (2003)
   Piotr A. Pieniazek, C. Melania Oana, Evgeny Epifanovsky (2007)
   Prashant Manohar (2009)

 ------------------------------------------------------------------------------


 Allocating and initializing 30808MB of RAM...
 Calculation will run on 6 cores.


 Alpha MOs, Restricted
 -- Occupied --                  
-490.07 -490.04  -80.06  -65.21  -65.17  -58.57  -58.56  -58.56
  1 A     2 A     3 A     4 A     5 A     6 A     7 A     8 A                  
-58.532 -58.531 -58.531 -15.646  -9.885  -9.852  -7.602  -7.500
  9 A    10 A    11 A    12 A    13 A    14 A    15 A    16 A                  
 -7.488  -7.488  -7.465  -7.458  -7.458  -5.495  -5.493  -5.492
 17 A    18 A    19 A    20 A    21 A    22 A    23 A    24 A                  
 -3.241  -3.236  -3.235  -3.221  -3.221  -3.203  -3.201  -3.200
 25 A    26 A    27 A    28 A    29 A    30 A    31 A    32 A                  
 -3.193  -3.193  -1.223  -1.042  -1.001  -0.735  -0.598  -0.561
 33 A    34 A    35 A    36 A    37 A    38 A    39 A    40 A                  
 -0.536  -0.449  -0.443  -0.426  -0.405  -0.397
 41 A    42 A    43 A    44 A    45 A    46 A                                  
 -- Virtual --                   
  0.005   0.034   0.057   0.070   0.077   0.086   0.098   0.113
 47 A    48 A    49 A    50 A    51 A    52 A    53 A    54 A                  
  0.117   0.120   0.126   0.135   0.159   0.168   0.190   0.226
 55 A    56 A    57 A    58 A    59 A    60 A    61 A    62 A                  
  0.256   0.260   0.286   0.334   0.368   0.389   0.463   0.509
 63 A    64 A    65 A    66 A    67 A    68 A    69 A    70 A                  
  0.540   0.549   0.552   0.577   0.603   0.672   0.727   0.742
 71 A    72 A    73 A    74 A    75 A    76 A    77 A    78 A                  
  0.749   0.756   0.769   0.774   0.797   0.813   0.839   0.850
 79 A    80 A    81 A    82 A    83 A    84 A    85 A    86 A                  
  0.894   0.898   0.950   0.985   1.116   1.120   1.134   1.173
 87 A    88 A    89 A    90 A    91 A    92 A    93 A    94 A                  
  1.291   1.343   1.431   1.779   1.862   1.952   2.201   2.226
 95 A    96 A    97 A    98 A    99 A   100 A   101 A   102 A                  
  2.293   2.322   2.336   2.337   2.400   2.454   2.456   2.771
103 A   104 A   105 A   106 A   107 A   108 A   109 A   110 A                  
  2.951   4.245   4.276   4.490   4.515   4.524   4.536   4.551
111 A   112 A   113 A   114 A   115 A   116 A   117 A   118 A                  
  4.551   4.575   4.581   4.623   4.753   4.902   7.179   7.227
119 A   120 A   121 A   122 A   123 A   124 A   125 A   126 A                  
  7.519   8.183   8.204   8.207   8.224   8.278   8.291  14.709
127 A   128 A   129 A   130 A   131 A   132 A   133 A   134 A                  
 14.815  14.922  36.678  49.457  49.490 166.142 293.858 293.879
135 A   136 A   137 A   138 A   139 A   140 A   141 A   142 A                  
293.893 293.907 293.984 293.9871028.3961028.437
143 A   144 A   145 A   146 A   147 A   148 A                                  

 Beta MOs, Restricted
 -- Occupied --                  
-490.07 -490.04  -80.06  -65.21  -65.17  -58.57  -58.56  -58.56
  1 A     2 A     3 A     4 A     5 A     6 A     7 A     8 A                  
-58.532 -58.531 -58.531 -15.646  -9.885  -9.852  -7.602  -7.500
  9 A    10 A    11 A    12 A    13 A    14 A    15 A    16 A                  
 -7.488  -7.488  -7.465  -7.458  -7.458  -5.495  -5.493  -5.492
 17 A    18 A    19 A    20 A    21 A    22 A    23 A    24 A                  
 -3.241  -3.236  -3.235  -3.221  -3.221  -3.203  -3.201  -3.200
 25 A    26 A    27 A    28 A    29 A    30 A    31 A    32 A                  
 -3.193  -3.193  -1.223  -1.042  -1.001  -0.735  -0.598  -0.561
 33 A    34 A    35 A    36 A    37 A    38 A    39 A    40 A                  
 -0.536  -0.449  -0.443  -0.426  -0.405  -0.397
 41 A    42 A    43 A    44 A    45 A    46 A                                  
 -- Virtual --                   
  0.005   0.034   0.057   0.070   0.077   0.086   0.098   0.113
 47 A    48 A    49 A    50 A    51 A    52 A    53 A    54 A                  
  0.117   0.120   0.126   0.135   0.159   0.168   0.190   0.226
 55 A    56 A    57 A    58 A    59 A    60 A    61 A    62 A                  
  0.256   0.260   0.286   0.334   0.368   0.389   0.463   0.509
 63 A    64 A    65 A    66 A    67 A    68 A    69 A    70 A                  
  0.540   0.549   0.552   0.577   0.603   0.672   0.727   0.742
 71 A    72 A    73 A    74 A    75 A    76 A    77 A    78 A                  
  0.749   0.756   0.769   0.774   0.797   0.813   0.839   0.850
 79 A    80 A    81 A    82 A    83 A    84 A    85 A    86 A                  
  0.894   0.898   0.950   0.985   1.116   1.120   1.134   1.173
 87 A    88 A    89 A    90 A    91 A    92 A    93 A    94 A                  
  1.291   1.343   1.431   1.779   1.862   1.952   2.201   2.226
 95 A    96 A    97 A    98 A    99 A   100 A   101 A   102 A                  
  2.293   2.322   2.336   2.337   2.400   2.454   2.456   2.771
103 A   104 A   105 A   106 A   107 A   108 A   109 A   110 A                  
  2.951   4.245   4.276   4.490   4.515   4.524   4.536   4.551
111 A   112 A   113 A   114 A   115 A   116 A   117 A   118 A                  
  4.551   4.575   4.581   4.623   4.753   4.902   7.179   7.227
119 A   120 A   121 A   122 A   123 A   124 A   125 A   126 A                  
  7.519   8.183   8.204   8.207   8.224   8.278   8.291  14.709
127 A   128 A   129 A   130 A   131 A   132 A   133 A   134 A                  
 14.815  14.922  36.678  49.457  49.490 166.142 293.858 293.879
135 A   136 A   137 A   138 A   139 A   140 A   141 A   142 A                  
293.893 293.907 293.984 293.9871028.3961028.437
143 A   144 A   145 A   146 A   147 A   148 A                                  

 Occupation and symmetry of molecular orbitals

 Point group: C1 (1 irreducible representation).

                           A     All 
 -------------------------------------
 All molecular orbitals:
  - Alpha                  148   148 
  - Beta                   148   148 
 -------------------------------------
 Alpha orbitals:
  - Frozen occupied        24    24  
  - Active occupied        22    22  
  - Active virtual         102   102 
  - Frozen virtual         0     0   
 -------------------------------------
 Beta orbitals:
  - Frozen occupied        24    24  
  - Active occupied        22    22  
  - Active virtual         102   102 
  - Frozen virtual         0     0   
 -------------------------------------

 Import integrals:   CPU 0.00 s  wall 0.00 s

 Import integrals:   CPU 84.28 s  wall 14.54 s

 MP2 amplitudes:   CPU 0.28 s  wall 0.19 s

Running a double precision version
           CCSD T amplitudes will be solved using DIIS.

           Start     Size      MaxIter   EConv     TConv     
           3         7         100       1.00e-07  1.00e-05  
 ------------------------------------------------------------------------------
           Energy (a.u.)   Ediff      Tdiff       Comment
 ------------------------------------------------------------------------------
         -5540.75225435                           
     1   -5540.71904232   3.32e-02   8.22e-01     
     2   -5540.74761271   2.86e-02   1.17e-01     
     3   -5540.74509516   2.52e-03   5.10e-02     
     4   -5540.74776734   2.67e-03   1.85e-02     Switched to DIIS steps.
     5   -5540.74872720   9.60e-04   1.24e-02     
     6   -5540.74876673   3.95e-05   2.89e-03     
     7   -5540.74877746   1.07e-05   1.55e-03     
     8   -5540.74878977   1.23e-05   4.20e-04     
     9   -5540.74879109   1.32e-06   2.45e-04     
    10   -5540.74879024   8.48e-07   6.83e-05     
    11   -5540.74879060   3.59e-07   2.69e-05     
    12   -5540.74879041   1.95e-07   1.34e-05     
    13   -5540.74879040   1.15e-08   5.61e-06     
 ------------------------------------------------------------------------------
         -5540.74879040                           CCSD T converged.

End of double precision
 SCF energy                 = -5539.90015535
 MP2 energy                 = -5540.75225435
 CCSD correlation energy     =    -0.84863505
 CCSD total energy           = -5540.74879040

 CCSD  T1^2 = 0.0170  T2^2 = 0.2901  Leading amplitudes:

 Amplitude    Orbitals with energies
 -0.0339       42 (A) A                  ->    47 (A) A                   
              -0.4493                          0.0050                     
 -0.0339       42 (A) B                  ->    47 (A) B                   
              -0.4493                          0.0050                     
  0.0244       46 (A) A                  ->    47 (A) A                   
              -0.3971                          0.0050                     
  0.0244       46 (A) B                  ->    47 (A) B                   
              -0.3971                          0.0050                     

 Amplitude    Orbitals with energies
 -0.0634       46 (A) A      46 (A) B    ->    47 (A) A      47 (A) B     
              -0.3971       -0.3971            0.0050        0.0050       
  0.0634       46 (A) A      46 (A) B    ->    47 (A) B      47 (A) A     
              -0.3971       -0.3971            0.0050        0.0050       
  0.0634       46 (A) B      46 (A) A    ->    47 (A) A      47 (A) B     
              -0.3971       -0.3971            0.0050        0.0050       
 -0.0634       46 (A) B      46 (A) A    ->    47 (A) B      47 (A) A     
              -0.3971       -0.3971            0.0050        0.0050       

 Computing CCSD intemediates for later calculations in double precision
 Finished.

Running a double precision version
           CCSD Lambda amplitudes will be solved using DIIS.
           Start     Size      MaxIter   EConv     LConv     
           3         7         100       1.00e-07  1.00e-05  
 ------------------------------------------------------------------------------
            Enorm      Ldiff       Comment
 ------------------------------------------------------------------------------
     1     5.76e-02   4.12e-02     
     2     1.65e-02   6.15e-03     
     3     7.18e-03   1.68e-03     
     4     4.21e-03   1.29e-03     Switched to DIIS steps.
     5     1.30e-03   7.79e-04     
     6     6.35e-04   2.10e-04     
     7     2.07e-04   6.39e-05     
     8     9.83e-05   4.59e-06     
     9     3.59e-05   9.68e-07     
    10     1.72e-05   2.71e-07     
    11     8.23e-06   1.31e-07     
    12     4.13e-06   9.28e-08     
    13     1.83e-06   1.39e-07     
    14     7.95e-07   2.46e-08     
    15     3.86e-07   6.27e-08     
    16     1.74e-07   2.12e-08     
    17     8.90e-08   1.26e-08     
 ------------------------------------------------------------------------------
                                   CCSD Lambda converged.

 Computing density matrices in double precision...
           Orbital response amplitudes will be solved using DIIS.
           Start     Size      MaxIter   EConv     LConv     
           3         7         100       1.00e-06  1.00e-06  
 ------------------------------------------------------------------------------
            Enorm      Ldiff       Comment
 ------------------------------------------------------------------------------
     1     1.36e-01   2.35e-03     
     2     1.39e-01   5.77e-03     
     3     1.66e-01   2.90e-02     
     4     2.26e-02   6.87e-02     Switched to DIIS steps.
     5     9.08e-03   6.81e-03     
     6     1.18e-03   9.67e-04     
     7     8.25e-04   1.55e-04     
     8     1.90e-04   2.07e-04     
     9     4.48e-05   2.47e-05     
    10     1.46e-05   2.69e-06     
    11     4.64e-06   1.47e-06     
    12     1.75e-06   3.74e-07     
    13     4.81e-07   4.64e-07     
 ------------------------------------------------------------------------------
                                   Orbital response converged.

 Computing density matrices... Done.
 CCSD calculation:   CPU 4018.05 s  wall 689.62 s

 Transferring MO TPDM to AO TPDM
 Transferring g2_o1o1o1o1
 Transferring g2_o1o1o1v1
 Transferring g2_o1o1v1v1
 Transferring g2_o1v1o1v1
 Transferring g2_o1v1v1v1
 Transferring g2_v1v1v1v1
 Adding separable TPDM
 Computing TPDM gradient
 --------------------------------------------------------
 2e gradient
  Atom          X               Y               Z
 --------------------------------------------------------
    1        -46.501964       29.062692        0.002167  
    2        -11.638213      -36.583271        0.011747  
    3         11.254670      -18.014111       -0.026202  
    4         46.885507       25.534690        0.012288  
 --------------------------------------------------------
 --------------------------------------------------------
 Final gradient
  Atom          X               Y               Z
 --------------------------------------------------------
    1        -46.501964       29.062692        0.002167  
    2        -11.638213      -36.583271        0.011747  
    3         11.254670      -18.014111       -0.026202  
    4         46.885507       25.534690        0.012288  
 --------------------------------------------------------
 Analytic gradient from two-electron contribution:   CPU 452.51 s  wall 85.03 s

 Total ccman2 time:   CPU 4568.93 s  wall 793.01 s


 --------------------------------------------------------------

                    Orbital Energies (a.u.)
 --------------------------------------------------------------

 Alpha MOs
 -- Occupied --
********-490.0380 -80.0648 -65.2055 -65.1722 -58.5662 -58.5637 -58.5636
-58.5320 -58.5308 -58.5307 -15.6462  -9.8845  -9.8520  -7.6022  -7.5003
 -7.4884  -7.4879  -7.4647  -7.4583  -7.4576  -5.4946  -5.4929  -5.4923
 -3.2411  -3.2356  -3.2350  -3.2205  -3.2205  -3.2034  -3.2009  -3.2000
 -3.1931  -3.1931  -1.2235  -1.0425  -1.0007  -0.7353  -0.5977  -0.5614
 -0.5359  -0.4493  -0.4428  -0.4259  -0.4046  -0.3971
 -- Virtual --
  0.0050   0.0340   0.0572   0.0704   0.0774   0.0859   0.0983   0.1129
  0.1173   0.1197   0.1265   0.1351   0.1591   0.1677   0.1901   0.2256
  0.2561   0.2599   0.2864   0.3339   0.3680   0.3894   0.4629   0.5090
  0.5403   0.5487   0.5522   0.5768   0.6027   0.6718   0.7266   0.7425
  0.7493   0.7561   0.7689   0.7737   0.7966   0.8128   0.8388   0.8497
  0.8942   0.8983   0.9501   0.9851   1.1155   1.1202   1.1344   1.1732
  1.2912   1.3431   1.4311   1.7789   1.8621   1.9520   2.2011   2.2260
  2.2934   2.3218   2.3359   2.3373   2.4003   2.4542   2.4557   2.7714
  2.9511   4.2452   4.2765   4.4904   4.5149   4.5241   4.5357   4.5506
  4.5511   4.5750   4.5811   4.6234   4.7528   4.9019   7.1786   7.2273
  7.5185   8.1826   8.2037   8.2071   8.2236   8.2780   8.2905  14.7085
 14.8154  14.9218  36.6780  49.4566  49.4898 166.1424 293.8575 293.8787
293.8934 293.9067 293.9841 293.98661028.39571028.4367
 --------------------------------------------------------------

          Ground-State Mulliken Net Atomic Charges

     Atom                 Charge (a.u.)
  ----------------------------------------
      1 Br                   -0.238798
      2 P                     0.360111
      3 N                    -0.197038
      4 Br                    0.075726
  ----------------------------------------
  Sum of atomic charges =    -0.000000

 -----------------------------------------------------------------
                    Cartesian Multipole Moments
 -----------------------------------------------------------------
    Charge (ESU x 10^10)
                -0.0000
    Dipole Moment (Debye)
         X       0.2493      Y       0.3616      Z      -0.0019
       Tot       0.4392
    Quadrupole Moments (Debye-Ang)
        XX     -56.9264     XY       4.5601     YY     -54.3181
        XZ       0.0027     YZ      -0.0022     ZZ     -54.8647
    Octopole Moments (Debye-Ang^2)
       XXX     -11.1999    XXY     -16.7101    XYY       1.3234
       YYY     -32.1246    XXZ      -0.0101    XYZ      -0.0008
       YYZ      -0.0117    XZZ      -1.0687    YZZ      -7.2821
       ZZZ      -0.0184
    Hexadecapole Moments (Debye-Ang^3)
      XXXX    -883.3654   XXXY       9.5077   XXYY    -190.3145
      XYYY       4.0299   YYYY    -320.4003   XXXZ       0.0313
      XXYZ      -0.0050   XYYZ       0.0146   YYYZ      -0.0273
      XXZZ    -161.4993   XYZZ      -0.2406   YYZZ     -63.7404
      XZZZ       0.0171   YZZZ      -0.0234   ZZZZ     -68.5965
 -----------------------------------------------------------------
 DrvMan completing analytic gradient of the correlated energy
 Correlated dipole moment
            1
    1   0.0980952
    2   0.1422635
    3  -0.0007316
 Energy read as -5540.748790395
 Full Analytical Gradient: (in a.u., or Hartree/Bohr)
             1             2             3             4
    1   -0.00003168    0.00005914   -0.00004022    0.00001276
    2    0.00006095   -0.00003943   -0.00007813    0.00005661
    3    0.00001729   -0.00004741    0.00005643   -0.00002632
 Gradient time:  CPU 0.77 s  wall 0.79 s
 ----------------------------------------------------------------
             Standard Nuclear Orientation (Angstroms)
    I     Atom           X                Y                Z
 ----------------------------------------------------------------
    1      Br      1.8002131059    -0.4895794961    -0.0000000000
    2      P       0.6299357875     1.4550234679     0.0000000000
    3      N      -0.9056142594     1.1967732469     0.0000000000
    4      Br     -1.8880627344    -0.3733566395    -0.0000000000
 ----------------------------------------------------------------
 Nuclear Repulsion Energy =   533.7039986003 hartrees
 There are       46 alpha and       46 beta electrons

                       Distance Matrix (Angstroms)
             Br(  1)   P (  2)   N (  3)
   P (  2)  2.269588
   N (  3)  3.188305  1.557115
   Br(  4)  3.690107  3.111799  1.852164

 Requested basis set is 6-311++G(d,p)
 There are 57 shells and 148 basis functions
 A cutoff of  1.0D-14 yielded   1371 shell pairs
 There are      9889 function pairs (     11005 Cartesian)
 Smallest overlap matrix eigenvalue = 1.74E-03
 Guess MOs from SCF MO coefficient file

 -----------------------------------------------------------------------
  General SCF calculation program by
  Eric Jon Sundstrom, Paul Horn, Yuezhi Mao, Dmitri Zuev, Alec White,
  David Stuck, Shaama M.S., Shane Yost, Joonho Lee, David Small,
  Daniel Levine, Susi Lehtola, Hugh Burton, Evgeny Epifanovsky
 -----------------------------------------------------------------------
 Hartree-Fock
 using 6 threads for integral computing
 -------------------------------------------------------
 OpenMP Integral computing Module                
 Release: version 2.0, May 2017, Q-Chem Inc. Pleasanton 
 -------------------------------------------------------
 A restricted SCF calculation will be
 performed using DIIS
 SCF converges when DIIS error is below 1.0e-08
 ---------------------------------------
  Cycle       Energy         DIIS error
 ---------------------------------------
    1   -5539.9001678131      1.06e-05  
    2   -5539.9001682819      3.16e-06  
    3   -5539.9001683454      2.06e-06  
    4   -5539.9001683625      7.52e-07  
    5   -5539.9001683680      2.81e-07  
    6   -5539.9001683692      1.17e-07  
    7   -5539.9001683694      5.16e-08  
    8   -5539.9001683695      2.21e-08  
    9   -5539.9001683695      8.53e-09  Convergence criterion met
 ---------------------------------------
 SCF time:   CPU 12.70s  wall 2.00s 
 SCF   energy in the final basis set =    -5539.9001683695
 Total energy in the final basis set =    -5539.9001683695


 ------------------------------------------------------------------------------

   CCMAN2: suite of methods based on coupled cluster
           and equation of motion theories.

   Components:
   * libvmm-1.3-trunk
     by Evgeny Epifanovsky, Ilya Kaliman.
   * libtensor-2.5-trunk
     by Evgeny Epifanovsky, Michael Wormit, Dmitry Zuev, Sam Manzer, 
        Ilya Kaliman.
   * libcc-2.5-trunk
     by Evgeny Epifanovsky, Arik Landau, Tomasz Kus, Kirill Khistyaev, 
        Dmitry Zuev, Prashant Manohar, Xintian Feng, Anna Krylov, 
        Matthew Goldey, Alec White, Thomas Jagau, Kaushik Nanda, 
        Anastasia Gunina, Alexander Kunitsa, Joonho Lee.

   CCMAN original authors:
   Anna I. Krylov, C. David Sherrill, Steven R. Gwaltney,
   Edward F. C. Byrd (2000)
   Sergey V. Levchenko, Lyudmila V. Slipchenko, Tao Wang,
   Ana-Maria C. Cristian (2003)
   Piotr A. Pieniazek, C. Melania Oana, Evgeny Epifanovsky (2007)
   Prashant Manohar (2009)

 ------------------------------------------------------------------------------


 Allocating and initializing 30808MB of RAM...
 Calculation will run on 6 cores.


 Alpha MOs, Restricted
 -- Occupied --                  
-490.07 -490.04  -80.06  -65.21  -65.17  -58.57  -58.56  -58.56
  1 A     2 A     3 A     4 A     5 A     6 A     7 A     8 A                  
-58.532 -58.531 -58.531 -15.646  -9.885  -9.852  -7.602  -7.500
  9 A    10 A    11 A    12 A    13 A    14 A    15 A    16 A                  
 -7.488  -7.488  -7.465  -7.458  -7.458  -5.495  -5.493  -5.492
 17 A    18 A    19 A    20 A    21 A    22 A    23 A    24 A                  
 -3.241  -3.236  -3.235  -3.221  -3.221  -3.203  -3.201  -3.200
 25 A    26 A    27 A    28 A    29 A    30 A    31 A    32 A                  
 -3.193  -3.193  -1.224  -1.042  -1.001  -0.735  -0.598  -0.561
 33 A    34 A    35 A    36 A    37 A    38 A    39 A    40 A                  
 -0.536  -0.449  -0.443  -0.426  -0.405  -0.397
 41 A    42 A    43 A    44 A    45 A    46 A                                  
 -- Virtual --                   
  0.005   0.034   0.057   0.070   0.077   0.086   0.098   0.113
 47 A    48 A    49 A    50 A    51 A    52 A    53 A    54 A                  
  0.117   0.120   0.126   0.135   0.159   0.168   0.190   0.226
 55 A    56 A    57 A    58 A    59 A    60 A    61 A    62 A                  
  0.256   0.260   0.286   0.334   0.368   0.389   0.463   0.509
 63 A    64 A    65 A    66 A    67 A    68 A    69 A    70 A                  
  0.540   0.549   0.552   0.577   0.603   0.672   0.727   0.743
 71 A    72 A    73 A    74 A    75 A    76 A    77 A    78 A                  
  0.749   0.756   0.769   0.774   0.797   0.813   0.839   0.850
 79 A    80 A    81 A    82 A    83 A    84 A    85 A    86 A                  
  0.894   0.898   0.950   0.985   1.116   1.120   1.135   1.173
 87 A    88 A    89 A    90 A    91 A    92 A    93 A    94 A                  
  1.291   1.343   1.431   1.779   1.862   1.952   2.201   2.226
 95 A    96 A    97 A    98 A    99 A   100 A   101 A   102 A                  
  2.293   2.322   2.336   2.337   2.400   2.454   2.456   2.771
103 A   104 A   105 A   106 A   107 A   108 A   109 A   110 A                  
  2.951   4.245   4.277   4.490   4.515   4.524   4.536   4.551
111 A   112 A   113 A   114 A   115 A   116 A   117 A   118 A                  
  4.551   4.575   4.581   4.624   4.753   4.902   7.179   7.228
119 A   120 A   121 A   122 A   123 A   124 A   125 A   126 A                  
  7.519   8.183   8.204   8.207   8.224   8.278   8.291  14.709
127 A   128 A   129 A   130 A   131 A   132 A   133 A   134 A                  
 14.815  14.922  36.678  49.457  49.490 166.142 293.858 293.879
135 A   136 A   137 A   138 A   139 A   140 A   141 A   142 A                  
293.893 293.907 293.984 293.9871028.3961028.437
143 A   144 A   145 A   146 A   147 A   148 A                                  

 Beta MOs, Restricted
 -- Occupied --                  
-490.07 -490.04  -80.06  -65.21  -65.17  -58.57  -58.56  -58.56
  1 A     2 A     3 A     4 A     5 A     6 A     7 A     8 A                  
-58.532 -58.531 -58.531 -15.646  -9.885  -9.852  -7.602  -7.500
  9 A    10 A    11 A    12 A    13 A    14 A    15 A    16 A                  
 -7.488  -7.488  -7.465  -7.458  -7.458  -5.495  -5.493  -5.492
 17 A    18 A    19 A    20 A    21 A    22 A    23 A    24 A                  
 -3.241  -3.236  -3.235  -3.221  -3.221  -3.203  -3.201  -3.200
 25 A    26 A    27 A    28 A    29 A    30 A    31 A    32 A                  
 -3.193  -3.193  -1.224  -1.042  -1.001  -0.735  -0.598  -0.561
 33 A    34 A    35 A    36 A    37 A    38 A    39 A    40 A                  
 -0.536  -0.449  -0.443  -0.426  -0.405  -0.397
 41 A    42 A    43 A    44 A    45 A    46 A                                  
 -- Virtual --                   
  0.005   0.034   0.057   0.070   0.077   0.086   0.098   0.113
 47 A    48 A    49 A    50 A    51 A    52 A    53 A    54 A                  
  0.117   0.120   0.126   0.135   0.159   0.168   0.190   0.226
 55 A    56 A    57 A    58 A    59 A    60 A    61 A    62 A                  
  0.256   0.260   0.286   0.334   0.368   0.389   0.463   0.509
 63 A    64 A    65 A    66 A    67 A    68 A    69 A    70 A                  
  0.540   0.549   0.552   0.577   0.603   0.672   0.727   0.743
 71 A    72 A    73 A    74 A    75 A    76 A    77 A    78 A                  
  0.749   0.756   0.769   0.774   0.797   0.813   0.839   0.850
 79 A    80 A    81 A    82 A    83 A    84 A    85 A    86 A                  
  0.894   0.898   0.950   0.985   1.116   1.120   1.135   1.173
 87 A    88 A    89 A    90 A    91 A    92 A    93 A    94 A                  
  1.291   1.343   1.431   1.779   1.862   1.952   2.201   2.226
 95 A    96 A    97 A    98 A    99 A   100 A   101 A   102 A                  
  2.293   2.322   2.336   2.337   2.400   2.454   2.456   2.771
103 A   104 A   105 A   106 A   107 A   108 A   109 A   110 A                  
  2.951   4.245   4.277   4.490   4.515   4.524   4.536   4.551
111 A   112 A   113 A   114 A   115 A   116 A   117 A   118 A                  
  4.551   4.575   4.581   4.624   4.753   4.902   7.179   7.228
119 A   120 A   121 A   122 A   123 A   124 A   125 A   126 A                  
  7.519   8.183   8.204   8.207   8.224   8.278   8.291  14.709
127 A   128 A   129 A   130 A   131 A   132 A   133 A   134 A                  
 14.815  14.922  36.678  49.457  49.490 166.142 293.858 293.879
135 A   136 A   137 A   138 A   139 A   140 A   141 A   142 A                  
293.893 293.907 293.984 293.9871028.3961028.437
143 A   144 A   145 A   146 A   147 A   148 A                                  

 Occupation and symmetry of molecular orbitals

 Point group: C1 (1 irreducible representation).

                           A     All 
 -------------------------------------
 All molecular orbitals:
  - Alpha                  148   148 
  - Beta                   148   148 
 -------------------------------------
 Alpha orbitals:
  - Frozen occupied        24    24  
  - Active occupied        22    22  
  - Active virtual         102   102 
  - Frozen virtual         0     0   
 -------------------------------------
 Beta orbitals:
  - Frozen occupied        24    24  
  - Active occupied        22    22  
  - Active virtual         102   102 
  - Frozen virtual         0     0   
 -------------------------------------

 Import integrals:   CPU 0.00 s  wall 0.00 s

 Import integrals:   CPU 83.50 s  wall 14.39 s

 MP2 amplitudes:   CPU 0.21 s  wall 0.13 s

Running a double precision version
           CCSD T amplitudes will be solved using DIIS.

           Start     Size      MaxIter   EConv     TConv     
           3         7         100       1.00e-07  1.00e-05  
 ------------------------------------------------------------------------------
           Energy (a.u.)   Ediff      Tdiff       Comment
 ------------------------------------------------------------------------------
         -5540.75225452                           
     1   -5540.71904830   3.32e-02   8.22e-01     
     2   -5540.74761266   2.86e-02   1.17e-01     
     3   -5540.74509660   2.52e-03   5.10e-02     
     4   -5540.74776775   2.67e-03   1.85e-02     Switched to DIIS steps.
     5   -5540.74872719   9.59e-04   1.24e-02     
     6   -5540.74876666   3.95e-05   2.89e-03     
     7   -5540.74877737   1.07e-05   1.55e-03     
     8   -5540.74878966   1.23e-05   4.20e-04     
     9   -5540.74879098   1.32e-06   2.45e-04     
    10   -5540.74879013   8.47e-07   6.82e-05     
    11   -5540.74879049   3.59e-07   2.69e-05     
    12   -5540.74879030   1.94e-07   1.34e-05     
    13   -5540.74879029   1.15e-08   5.60e-06     
 ------------------------------------------------------------------------------
         -5540.74879029                           CCSD T converged.

End of double precision
 SCF energy                 = -5539.90016837
 MP2 energy                 = -5540.75225452
 CCSD correlation energy     =    -0.84862192
 CCSD total energy           = -5540.74879029

 CCSD  T1^2 = 0.0170  T2^2 = 0.2901  Leading amplitudes:

 Amplitude    Orbitals with energies
 -0.0339       42 (A) A                  ->    47 (A) A                   
              -0.4493                          0.0050                     
 -0.0339       42 (A) B                  ->    47 (A) B                   
              -0.4493                          0.0050                     
 -0.0244       46 (A) A                  ->    47 (A) A                   
              -0.3970                          0.0050                     
 -0.0244       46 (A) B                  ->    47 (A) B                   
              -0.3970                          0.0050                     

 Amplitude    Orbitals with energies
 -0.0635       46 (A) A      46 (A) B    ->    47 (A) A      47 (A) B     
              -0.3970       -0.3970            0.0050        0.0050       
  0.0635       46 (A) A      46 (A) B    ->    47 (A) B      47 (A) A     
              -0.3970       -0.3970            0.0050        0.0050       
  0.0635       46 (A) B      46 (A) A    ->    47 (A) A      47 (A) B     
              -0.3970       -0.3970            0.0050        0.0050       
 -0.0635       46 (A) B      46 (A) A    ->    47 (A) B      47 (A) A     
              -0.3970       -0.3970            0.0050        0.0050       

 Computing CCSD intemediates for later calculations in double precision
 Finished.

Running a double precision version
           CCSD Lambda amplitudes will be solved using DIIS.
           Start     Size      MaxIter   EConv     LConv     
           3         7         100       1.00e-07  1.00e-05  
 ------------------------------------------------------------------------------
            Enorm      Ldiff       Comment
 ------------------------------------------------------------------------------
     1     5.76e-02   4.12e-02     
     2     1.65e-02   6.15e-03     
     3     7.18e-03   1.68e-03     
     4     4.22e-03   1.29e-03     Switched to DIIS steps.
     5     1.30e-03   7.79e-04     
     6     6.34e-04   2.10e-04     
     7     2.07e-04   6.38e-05     
     8     9.83e-05   4.57e-06     
     9     3.59e-05   9.73e-07     
    10     1.72e-05   2.73e-07     
    11     8.22e-06   1.30e-07     
    12     4.12e-06   9.26e-08     
    13     1.83e-06   1.38e-07     
    14     7.93e-07   2.47e-08     
    15     3.85e-07   6.25e-08     
    16     1.74e-07   2.11e-08     
    17     8.87e-08   1.25e-08     
 ------------------------------------------------------------------------------
                                   CCSD Lambda converged.

 Computing density matrices in double precision...
           Orbital response amplitudes will be solved using DIIS.
           Start     Size      MaxIter   EConv     LConv     
           3         7         100       1.00e-06  1.00e-06  
 ------------------------------------------------------------------------------
            Enorm      Ldiff       Comment
 ------------------------------------------------------------------------------
     1     1.36e-01   2.36e-03     
     2     1.39e-01   5.79e-03     
     3     1.66e-01   2.90e-02     
     4     2.26e-02   6.87e-02     Switched to DIIS steps.
     5     9.07e-03   6.79e-03     
     6     1.18e-03   9.67e-04     
     7     8.25e-04   1.55e-04     
     8     1.90e-04   2.07e-04     
     9     4.48e-05   2.47e-05     
    10     1.46e-05   2.70e-06     
    11     4.62e-06   1.47e-06     
    12     1.74e-06   3.73e-07     
    13     4.79e-07   4.62e-07     
 ------------------------------------------------------------------------------
                                   Orbital response converged.

 Computing density matrices... Done.
 CCSD calculation:   CPU 4018.88 s  wall 690.11 s

 Transferring MO TPDM to AO TPDM
 Transferring g2_o1o1o1o1
 Transferring g2_o1o1o1v1
 Transferring g2_o1o1v1v1
 Transferring g2_o1v1o1v1
 Transferring g2_o1v1v1v1
 Transferring g2_v1v1v1v1
 Adding separable TPDM
 Computing TPDM gradient
 --------------------------------------------------------
 2e gradient
  Atom          X               Y               Z
 --------------------------------------------------------
    1        -46.515615       29.063457       -0.000002  
    2        -11.639938      -36.587952       -0.000002  
    3         11.260331      -18.026804        0.000001  
    4         46.895221       25.551299        0.000003  
 --------------------------------------------------------
 --------------------------------------------------------
 Final gradient
  Atom          X               Y               Z
 --------------------------------------------------------
    1        -46.515615       29.063457       -0.000002  
    2        -11.639938      -36.587952       -0.000002  
    3         11.260331      -18.026804        0.000001  
    4         46.895221       25.551299        0.000003  
 --------------------------------------------------------
 Analytic gradient from two-electron contribution:   CPU 454.04 s  wall 86.54 s

 Total ccman2 time:   CPU 4564.39 s  wall 792.97 s


 --------------------------------------------------------------

                    Orbital Energies (a.u.)
 --------------------------------------------------------------

 Alpha MOs
 -- Occupied --
********-490.0380 -80.0648 -65.2055 -65.1722 -58.5662 -58.5637 -58.5635
-58.5320 -58.5308 -58.5307 -15.6462  -9.8845  -9.8520  -7.6021  -7.5003
 -7.4884  -7.4878  -7.4647  -7.4583  -7.4576  -5.4946  -5.4929  -5.4923
 -3.2411  -3.2356  -3.2350  -3.2205  -3.2205  -3.2034  -3.2009  -3.2000
 -3.1931  -3.1931  -1.2236  -1.0425  -1.0007  -0.7353  -0.5978  -0.5615
 -0.5360  -0.4493  -0.4428  -0.4259  -0.4046  -0.3970
 -- Virtual --
  0.0050   0.0341   0.0572   0.0704   0.0774   0.0859   0.0983   0.1129
  0.1173   0.1197   0.1265   0.1351   0.1591   0.1677   0.1901   0.2257
  0.2561   0.2598   0.2864   0.3338   0.3680   0.3894   0.4629   0.5090
  0.5404   0.5487   0.5521   0.5768   0.6027   0.6718   0.7265   0.7425
  0.7493   0.7561   0.7690   0.7737   0.7967   0.8128   0.8388   0.8497
  0.8942   0.8984   0.9500   0.9851   1.1155   1.1202   1.1346   1.1732
  1.2912   1.3431   1.4311   1.7789   1.8621   1.9520   2.2011   2.2261
  2.2934   2.3219   2.3361   2.3374   2.4005   2.4542   2.4558   2.7715
  2.9511   4.2452   4.2766   4.4904   4.5149   4.5241   4.5357   4.5506
  4.5511   4.5751   4.5811   4.6235   4.7528   4.9019   7.1786   7.2275
  7.5186   8.1827   8.2037   8.2071   8.2237   8.2780   8.2905  14.7085
 14.8154  14.9218  36.6781  49.4566  49.4900 166.1424 293.8576 293.8787
293.8934 293.9067 293.9842 293.98661028.39571028.4368
 --------------------------------------------------------------

          Ground-State Mulliken Net Atomic Charges

     Atom                 Charge (a.u.)
  ----------------------------------------
      1 Br                   -0.238786
      2 P                     0.360064
      3 N                    -0.197036
      4 Br                    0.075758
  ----------------------------------------
  Sum of atomic charges =     0.000000

 -----------------------------------------------------------------
                    Cartesian Multipole Moments
 -----------------------------------------------------------------
    Charge (ESU x 10^10)
                -0.0000
    Dipole Moment (Debye)
         X       0.2492      Y       0.3612      Z      -0.0000
       Tot       0.4388
    Quadrupole Moments (Debye-Ang)
        XX     -56.9294     XY       4.5576     YY     -54.3184
        XZ       0.0000     YZ      -0.0000     ZZ     -54.8639
    Octopole Moments (Debye-Ang^2)
       XXX     -11.2425    XXY     -16.7048    XYY       1.3017
       YYY     -32.1293    XXZ       0.0000    XYZ       0.0000
       YYZ       0.0000    XZZ      -1.0889    YZZ      -7.2822
       ZZZ       0.0000
    Hexadecapole Moments (Debye-Ang^3)
      XXXX    -882.9985   XXXY       9.4931   XXYY    -190.2536
      XYYY       4.0446   YYYY    -320.4028   XXXZ      -0.0000
      XXYZ      -0.0000   XYYZ       0.0000   YYYZ      -0.0000
      XXZZ    -161.4273   XYZZ      -0.2354   YYZZ     -63.7408
      XZZZ      -0.0000   YZZZ      -0.0000   ZZZZ     -68.5945
 -----------------------------------------------------------------
 DrvMan completing analytic gradient of the correlated energy
 Correlated dipole moment
            1
    1   0.0980303
    2   0.1420876
    3  -0.0000001
 Energy read as -5540.748790286
 Full Analytical Gradient: (in a.u., or Hartree/Bohr)
             1             2             3             4
    1   -0.00002801    0.00001691   -0.00014796    0.00015906
    2    0.00005927   -0.00009246   -0.00018721    0.00022040
    3    0.00000002    0.00000002   -0.00000003   -0.00000001
 Gradient time:  CPU 0.72 s  wall 0.73 s
 ----------------------------------------------------------------
             Standard Nuclear Orientation (Angstroms)
    I     Atom           X                Y                Z
 ----------------------------------------------------------------
    1      Br      1.8002131059    -0.4895794961    -0.0000000000
    2      P       0.6299357875     1.4550234679     0.0000000000
    3      N      -0.9056142594     1.1967732469     0.0000000000
    4      Br     -1.8900627344    -0.3733566395    -0.0000000000
 ----------------------------------------------------------------
 Nuclear Repulsion Energy =   533.5223729351 hartrees
 There are       46 alpha and       46 beta electrons

                       Distance Matrix (Angstroms)
             Br(  1)   P (  2)   N (  3)
   P (  2)  2.269588
   N (  3)  3.188305  1.557115
   Br(  4)  3.692106  3.113417  1.853226

 Requested basis set is 6-311++G(d,p)
 There are 57 shells and 148 basis functions
 A cutoff of  1.0D-14 yielded   1371 shell pairs
 There are      9889 function pairs (     11005 Cartesian)
 Smallest overlap matrix eigenvalue = 1.74E-03
 Guess MOs from SCF MO coefficient file

 -----------------------------------------------------------------------
  General SCF calculation program by
  Eric Jon Sundstrom, Paul Horn, Yuezhi Mao, Dmitri Zuev, Alec White,
  David Stuck, Shaama M.S., Shane Yost, Joonho Lee, David Small,
  Daniel Levine, Susi Lehtola, Hugh Burton, Evgeny Epifanovsky
 -----------------------------------------------------------------------
 Hartree-Fock
 using 6 threads for integral computing
 -------------------------------------------------------
 OpenMP Integral computing Module                
 Release: version 2.0, May 2017, Q-Chem Inc. Pleasanton 
 -------------------------------------------------------
 A restricted SCF calculation will be
 performed using DIIS
 SCF converges when DIIS error is below 1.0e-08
 ---------------------------------------
  Cycle       Energy         DIIS error
 ---------------------------------------
    1   -5539.9001415099      1.24e-05  
    2   -5539.9001420717      4.25e-06  
    3   -5539.9001421428      3.04e-06  
    4   -5539.9001421765      8.43e-07  
    5   -5539.9001421843      3.34e-07  
    6   -5539.9001421860      1.28e-07  
    7   -5539.9001421862      5.17e-08  
    8   -5539.9001421863      1.86e-08  
    9   -5539.9001421862      5.75e-09  Convergence criterion met
 ---------------------------------------
 SCF time:   CPU 12.73s  wall 2.00s 
 SCF   energy in the final basis set =    -5539.9001421862
 Total energy in the final basis set =    -5539.9001421862


 ------------------------------------------------------------------------------

   CCMAN2: suite of methods based on coupled cluster
           and equation of motion theories.

   Components:
   * libvmm-1.3-trunk
     by Evgeny Epifanovsky, Ilya Kaliman.
   * libtensor-2.5-trunk
     by Evgeny Epifanovsky, Michael Wormit, Dmitry Zuev, Sam Manzer, 
        Ilya Kaliman.
   * libcc-2.5-trunk
     by Evgeny Epifanovsky, Arik Landau, Tomasz Kus, Kirill Khistyaev, 
        Dmitry Zuev, Prashant Manohar, Xintian Feng, Anna Krylov, 
        Matthew Goldey, Alec White, Thomas Jagau, Kaushik Nanda, 
        Anastasia Gunina, Alexander Kunitsa, Joonho Lee.

   CCMAN original authors:
   Anna I. Krylov, C. David Sherrill, Steven R. Gwaltney,
   Edward F. C. Byrd (2000)
   Sergey V. Levchenko, Lyudmila V. Slipchenko, Tao Wang,
   Ana-Maria C. Cristian (2003)
   Piotr A. Pieniazek, C. Melania Oana, Evgeny Epifanovsky (2007)
   Prashant Manohar (2009)

 ------------------------------------------------------------------------------


 Allocating and initializing 30808MB of RAM...
 Calculation will run on 6 cores.


 Alpha MOs, Restricted
 -- Occupied --                  
-490.07 -490.04  -80.06  -65.21  -65.17  -58.57  -58.56  -58.56
  1 A     2 A     3 A     4 A     5 A     6 A     7 A     8 A                  
-58.532 -58.531 -58.531 -15.646  -9.885  -9.852  -7.602  -7.500
  9 A    10 A    11 A    12 A    13 A    14 A    15 A    16 A                  
 -7.488  -7.488  -7.465  -7.458  -7.458  -5.495  -5.493  -5.492
 17 A    18 A    19 A    20 A    21 A    22 A    23 A    24 A                  
 -3.241  -3.236  -3.235  -3.221  -3.221  -3.203  -3.201  -3.200
 25 A    26 A    27 A    28 A    29 A    30 A    31 A    32 A                  
 -3.193  -3.193  -1.223  -1.042  -1.001  -0.735  -0.598  -0.561
 33 A    34 A    35 A    36 A    37 A    38 A    39 A    40 A                  
 -0.536  -0.449  -0.443  -0.426  -0.405  -0.397
 41 A    42 A    43 A    44 A    45 A    46 A                                  
 -- Virtual --                   
  0.005   0.034   0.057   0.070   0.077   0.086   0.098   0.113
 47 A    48 A    49 A    50 A    51 A    52 A    53 A    54 A                  
  0.117   0.120   0.126   0.135   0.159   0.168   0.190   0.226
 55 A    56 A    57 A    58 A    59 A    60 A    61 A    62 A                  
  0.256   0.260   0.286   0.334   0.368   0.389   0.463   0.509
 63 A    64 A    65 A    66 A    67 A    68 A    69 A    70 A                  
  0.540   0.549   0.552   0.577   0.603   0.672   0.727   0.742
 71 A    72 A    73 A    74 A    75 A    76 A    77 A    78 A                  
  0.749   0.756   0.769   0.774   0.796   0.813   0.839   0.850
 79 A    80 A    81 A    82 A    83 A    84 A    85 A    86 A                  
  0.894   0.898   0.950   0.985   1.116   1.120   1.134   1.173
 87 A    88 A    89 A    90 A    91 A    92 A    93 A    94 A                  
  1.291   1.343   1.431   1.779   1.862   1.952   2.201   2.226
 95 A    96 A    97 A    98 A    99 A   100 A   101 A   102 A                  
  2.293   2.322   2.336   2.337   2.400   2.454   2.456   2.771
103 A   104 A   105 A   106 A   107 A   108 A   109 A   110 A                  
  2.951   4.245   4.276   4.490   4.515   4.524   4.536   4.551
111 A   112 A   113 A   114 A   115 A   116 A   117 A   118 A                  
  4.551   4.575   4.581   4.623   4.753   4.902   7.179   7.227
119 A   120 A   121 A   122 A   123 A   124 A   125 A   126 A                  
  7.519   8.183   8.204   8.207   8.224   8.278   8.290  14.708
127 A   128 A   129 A   130 A   131 A   132 A   133 A   134 A                  
 14.815  14.922  36.678  49.457  49.490 166.142 293.858 293.879
135 A   136 A   137 A   138 A   139 A   140 A   141 A   142 A                  
293.893 293.907 293.984 293.9871028.3961028.436
143 A   144 A   145 A   146 A   147 A   148 A                                  

 Beta MOs, Restricted
 -- Occupied --                  
-490.07 -490.04  -80.06  -65.21  -65.17  -58.57  -58.56  -58.56
  1 A     2 A     3 A     4 A     5 A     6 A     7 A     8 A                  
-58.532 -58.531 -58.531 -15.646  -9.885  -9.852  -7.602  -7.500
  9 A    10 A    11 A    12 A    13 A    14 A    15 A    16 A                  
 -7.488  -7.488  -7.465  -7.458  -7.458  -5.495  -5.493  -5.492
 17 A    18 A    19 A    20 A    21 A    22 A    23 A    24 A                  
 -3.241  -3.236  -3.235  -3.221  -3.221  -3.203  -3.201  -3.200
 25 A    26 A    27 A    28 A    29 A    30 A    31 A    32 A                  
 -3.193  -3.193  -1.223  -1.042  -1.001  -0.735  -0.598  -0.561
 33 A    34 A    35 A    36 A    37 A    38 A    39 A    40 A                  
 -0.536  -0.449  -0.443  -0.426  -0.405  -0.397
 41 A    42 A    43 A    44 A    45 A    46 A                                  
 -- Virtual --                   
  0.005   0.034   0.057   0.070   0.077   0.086   0.098   0.113
 47 A    48 A    49 A    50 A    51 A    52 A    53 A    54 A                  
  0.117   0.120   0.126   0.135   0.159   0.168   0.190   0.226
 55 A    56 A    57 A    58 A    59 A    60 A    61 A    62 A                  
  0.256   0.260   0.286   0.334   0.368   0.389   0.463   0.509
 63 A    64 A    65 A    66 A    67 A    68 A    69 A    70 A                  
  0.540   0.549   0.552   0.577   0.603   0.672   0.727   0.742
 71 A    72 A    73 A    74 A    75 A    76 A    77 A    78 A                  
  0.749   0.756   0.769   0.774   0.796   0.813   0.839   0.850
 79 A    80 A    81 A    82 A    83 A    84 A    85 A    86 A                  
  0.894   0.898   0.950   0.985   1.116   1.120   1.134   1.173
 87 A    88 A    89 A    90 A    91 A    92 A    93 A    94 A                  
  1.291   1.343   1.431   1.779   1.862   1.952   2.201   2.226
 95 A    96 A    97 A    98 A    99 A   100 A   101 A   102 A                  
  2.293   2.322   2.336   2.337   2.400   2.454   2.456   2.771
103 A   104 A   105 A   106 A   107 A   108 A   109 A   110 A                  
  2.951   4.245   4.276   4.490   4.515   4.524   4.536   4.551
111 A   112 A   113 A   114 A   115 A   116 A   117 A   118 A                  
  4.551   4.575   4.581   4.623   4.753   4.902   7.179   7.227
119 A   120 A   121 A   122 A   123 A   124 A   125 A   126 A                  
  7.519   8.183   8.204   8.207   8.224   8.278   8.290  14.708
127 A   128 A   129 A   130 A   131 A   132 A   133 A   134 A                  
 14.815  14.922  36.678  49.457  49.490 166.142 293.858 293.879
135 A   136 A   137 A   138 A   139 A   140 A   141 A   142 A                  
293.893 293.907 293.984 293.9871028.3961028.436
143 A   144 A   145 A   146 A   147 A   148 A                                  

 Occupation and symmetry of molecular orbitals

 Point group: C1 (1 irreducible representation).

                           A     All 
 -------------------------------------
 All molecular orbitals:
  - Alpha                  148   148 
  - Beta                   148   148 
 -------------------------------------
 Alpha orbitals:
  - Frozen occupied        24    24  
  - Active occupied        22    22  
  - Active virtual         102   102 
  - Frozen virtual         0     0   
 -------------------------------------
 Beta orbitals:
  - Frozen occupied        24    24  
  - Active occupied        22    22  
  - Active virtual         102   102 
  - Frozen virtual         0     0   
 -------------------------------------

 Import integrals:   CPU 0.00 s  wall 0.00 s

 Import integrals:   CPU 84.08 s  wall 14.57 s

 MP2 amplitudes:   CPU 0.22 s  wall 0.13 s

Running a double precision version
           CCSD T amplitudes will be solved using DIIS.

           Start     Size      MaxIter   EConv     TConv     
           3         7         100       1.00e-07  1.00e-05  
 ------------------------------------------------------------------------------
           Energy (a.u.)   Ediff      Tdiff       Comment
 ------------------------------------------------------------------------------
         -5540.75225400                           
     1   -5540.71903617   3.32e-02   8.22e-01     
     2   -5540.74761258   2.86e-02   1.17e-01     
     3   -5540.74509355   2.52e-03   5.11e-02     
     4   -5540.74776676   2.67e-03   1.85e-02     Switched to DIIS steps.
     5   -5540.74872703   9.60e-04   1.24e-02     
     6   -5540.74876662   3.96e-05   2.89e-03     
     7   -5540.74877738   1.08e-05   1.55e-03     
     8   -5540.74878970   1.23e-05   4.20e-04     
     9   -5540.74879102   1.32e-06   2.45e-04     
    10   -5540.74879018   8.49e-07   6.83e-05     
    11   -5540.74879053   3.59e-07   2.69e-05     
    12   -5540.74879034   1.95e-07   1.34e-05     
    13   -5540.74879033   1.15e-08   5.62e-06     
 ------------------------------------------------------------------------------
         -5540.74879033                           CCSD T converged.

End of double precision
 SCF energy                 = -5539.90014219
 MP2 energy                 = -5540.75225400
 CCSD correlation energy     =    -0.84864814
 CCSD total energy           = -5540.74879033

 CCSD  T1^2 = 0.0170  T2^2 = 0.2902  Leading amplitudes:

 Amplitude    Orbitals with energies
  0.0339       42 (A) A                  ->    47 (A) A                   
              -0.4493                          0.0050                     
  0.0339       42 (A) B                  ->    47 (A) B                   
              -0.4493                          0.0050                     
  0.0244       46 (A) A                  ->    47 (A) A                   
              -0.3971                          0.0050                     
  0.0244       46 (A) B                  ->    47 (A) B                   
              -0.3971                          0.0050                     

 Amplitude    Orbitals with energies
 -0.0634       46 (A) A      46 (A) B    ->    47 (A) A      47 (A) B     
              -0.3971       -0.3971            0.0050        0.0050       
  0.0634       46 (A) A      46 (A) B    ->    47 (A) B      47 (A) A     
              -0.3971       -0.3971            0.0050        0.0050       
  0.0634       46 (A) B      46 (A) A    ->    47 (A) A      47 (A) B     
              -0.3971       -0.3971            0.0050        0.0050       
 -0.0634       46 (A) B      46 (A) A    ->    47 (A) B      47 (A) A     
              -0.3971       -0.3971            0.0050        0.0050       

 Computing CCSD intemediates for later calculations in double precision
 Finished.

Running a double precision version
           CCSD Lambda amplitudes will be solved using DIIS.
           Start     Size      MaxIter   EConv     LConv     
           3         7         100       1.00e-07  1.00e-05  
 ------------------------------------------------------------------------------
            Enorm      Ldiff       Comment
 ------------------------------------------------------------------------------
     1     5.76e-02   4.12e-02     
     2     1.65e-02   6.15e-03     
     3     7.18e-03   1.68e-03     
     4     4.21e-03   1.29e-03     Switched to DIIS steps.
     5     1.30e-03   7.79e-04     
     6     6.35e-04   2.10e-04     
     7     2.07e-04   6.39e-05     
     8     9.84e-05   4.60e-06     
     9     3.59e-05   9.63e-07     
    10     1.72e-05   2.70e-07     
    11     8.24e-06   1.31e-07     
    12     4.13e-06   9.30e-08     
    13     1.83e-06   1.39e-07     
    14     7.97e-07   2.46e-08     
    15     3.86e-07   6.29e-08     
    16     1.75e-07   2.13e-08     
    17     8.92e-08   1.26e-08     
 ------------------------------------------------------------------------------
                                   CCSD Lambda converged.

 Computing density matrices in double precision...
           Orbital response amplitudes will be solved using DIIS.
           Start     Size      MaxIter   EConv     LConv     
           3         7         100       1.00e-06  1.00e-06  
 ------------------------------------------------------------------------------
            Enorm      Ldiff       Comment
 ------------------------------------------------------------------------------
     1     1.36e-01   2.34e-03     
     2     1.39e-01   5.75e-03     
     3     1.66e-01   2.90e-02     
     4     2.27e-02   6.87e-02     Switched to DIIS steps.
     5     9.09e-03   6.83e-03     
     6     1.18e-03   9.67e-04     
     7     8.25e-04   1.55e-04     
     8     1.90e-04   2.07e-04     
     9     4.49e-05   2.47e-05     
    10     1.46e-05   2.69e-06     
    11     4.65e-06   1.47e-06     
    12     1.76e-06   3.76e-07     
    13     4.82e-07   4.65e-07     
 ------------------------------------------------------------------------------
                                   Orbital response converged.

 Computing density matrices... Done.
 CCSD calculation:   CPU 4018.80 s  wall 689.89 s

 Transferring MO TPDM to AO TPDM
 Transferring g2_o1o1o1o1
 Transferring g2_o1o1o1v1
 Transferring g2_o1o1v1v1
 Transferring g2_o1v1o1v1
 Transferring g2_o1v1v1v1
 Transferring g2_v1v1v1v1
 Adding separable TPDM
 Computing TPDM gradient
 --------------------------------------------------------
 2e gradient
  Atom          X               Y               Z
 --------------------------------------------------------
    1        -46.488326       29.061921       -0.000000  
    2        -11.636503      -36.578593        0.000000  
    3         11.249042      -18.001430       -0.000000  
    4         46.875787       25.518102        0.000000  
 --------------------------------------------------------
 --------------------------------------------------------
 Final gradient
  Atom          X               Y               Z
 --------------------------------------------------------
    1        -46.488326       29.061921       -0.000000  
    2        -11.636503      -36.578593        0.000000  
    3         11.249042      -18.001430       -0.000000  
    4         46.875787       25.518102        0.000000  
 --------------------------------------------------------
 Analytic gradient from two-electron contribution:   CPU 455.76 s  wall 85.76 s

 Total ccman2 time:   CPU 4566.20 s  wall 792.00 s


 --------------------------------------------------------------

                    Orbital Energies (a.u.)
 --------------------------------------------------------------

 Alpha MOs
 -- Occupied --
********-490.0380 -80.0648 -65.2055 -65.1722 -58.5662 -58.5637 -58.5636
-58.5320 -58.5308 -58.5307 -15.6462  -9.8845  -9.8520  -7.6022  -7.5003
 -7.4884  -7.4879  -7.4646  -7.4583  -7.4576  -5.4946  -5.4930  -5.4923
 -3.2411  -3.2356  -3.2350  -3.2206  -3.2205  -3.2034  -3.2009  -3.2000
 -3.1931  -3.1931  -1.2233  -1.0425  -1.0007  -0.7353  -0.5977  -0.5613
 -0.5358  -0.4493  -0.4428  -0.4259  -0.4046  -0.3971
 -- Virtual --
  0.0050   0.0340   0.0572   0.0703   0.0774   0.0859   0.0983   0.1129
  0.1173   0.1197   0.1265   0.1351   0.1590   0.1676   0.1901   0.2256
  0.2561   0.2599   0.2864   0.3339   0.3680   0.3894   0.4629   0.5090
  0.5403   0.5487   0.5522   0.5769   0.6027   0.6718   0.7266   0.7424
  0.7492   0.7561   0.7689   0.7737   0.7965   0.8128   0.8388   0.8497
  0.8942   0.8982   0.9501   0.9851   1.1155   1.1202   1.1342   1.1732
  1.2912   1.3431   1.4312   1.7789   1.8621   1.9520   2.2012   2.2260
  2.2934   2.3217   2.3357   2.3372   2.4001   2.4542   2.4556   2.7713
  2.9512   4.2452   4.2764   4.4903   4.5149   4.5241   4.5357   4.5506
  4.5511   4.5749   4.5811   4.6233   4.7527   4.9020   7.1786   7.2271
  7.5185   8.1826   8.2037   8.2071   8.2236   8.2780   8.2905  14.7085
 14.8154  14.9218  36.6780  49.4565  49.4897 166.1424 293.8575 293.8786
293.8934 293.9067 293.9841 293.98661028.39571028.4365
 --------------------------------------------------------------

          Ground-State Mulliken Net Atomic Charges

     Atom                 Charge (a.u.)
  ----------------------------------------
      1 Br                   -0.238810
      2 P                     0.360157
      3 N                    -0.197040
      4 Br                    0.075693
  ----------------------------------------
  Sum of atomic charges =     0.000000

 -----------------------------------------------------------------
                    Cartesian Multipole Moments
 -----------------------------------------------------------------
    Charge (ESU x 10^10)
                 0.0000
    Dipole Moment (Debye)
         X       0.2495      Y       0.3620      Z      -0.0000
       Tot       0.4397
    Quadrupole Moments (Debye-Ang)
        XX     -56.9235     XY       4.5626     YY     -54.3178
        XZ       0.0000     YZ      -0.0000     ZZ     -54.8655
    Octopole Moments (Debye-Ang^2)
       XXX     -11.1574    XXY     -16.7154    XYY       1.3451
       YYY     -32.1199    XXZ       0.0000    XYZ       0.0000
       YYZ       0.0000    XZZ      -1.0485    YZZ      -7.2820
       ZZZ       0.0000
    Hexadecapole Moments (Debye-Ang^3)
      XXXX    -883.7324   XXXY       9.5222   XXYY    -190.3755
      XYYY       4.0151   YYYY    -320.3978   XXXZ       0.0000
      XXYZ      -0.0000   XYYZ       0.0000   YYYZ       0.0000
      XXZZ    -161.5713   XYZZ      -0.2458   YYZZ     -63.7399
      XZZZ       0.0000   YZZZ      -0.0000   ZZZZ     -68.5984
 -----------------------------------------------------------------
 DrvMan completing analytic gradient of the correlated energy
 Correlated dipole moment
            1
    1   0.0981580
    2   0.1424399
    3  -0.0000000
 Energy read as -5540.748790328
 Full Analytical Gradient: (in a.u., or Hartree/Bohr)
             1             2             3             4
    1   -0.00003538    0.00010089    0.00006776   -0.00013328
    2    0.00006265    0.00001340    0.00003063   -0.00010668
    3    0.00000000    0.00000000   -0.00000000    0.00000000
 Gradient time:  CPU 0.77 s  wall 0.77 s
 ----------------------------------------------------------------
             Standard Nuclear Orientation (Angstroms)
    I     Atom           X                Y                Z
 ----------------------------------------------------------------
    1      Br      1.8002131059    -0.4895794961    -0.0000000000
    2      P       0.6299357875     1.4550234679     0.0000000000
    3      N      -0.9056142594     1.1967732469     0.0000000000
    4      Br     -1.8890627344    -0.3723566395    -0.0000000000
 ----------------------------------------------------------------
 Nuclear Repulsion Energy =   533.6605320957 hartrees
 There are       46 alpha and       46 beta electrons

                       Distance Matrix (Angstroms)
             Br(  1)   P (  2)   N (  3)
   P (  2)  2.269588
   N (  3)  3.188305  1.557115
   Br(  4)  3.691138  3.112021  1.851848

 Requested basis set is 6-311++G(d,p)
 There are 57 shells and 148 basis functions
 A cutoff of  1.0D-14 yielded   1371 shell pairs
 There are      9889 function pairs (     11005 Cartesian)
 Smallest overlap matrix eigenvalue = 1.74E-03
 Guess MOs from SCF MO coefficient file

 -----------------------------------------------------------------------
  General SCF calculation program by
  Eric Jon Sundstrom, Paul Horn, Yuezhi Mao, Dmitri Zuev, Alec White,
  David Stuck, Shaama M.S., Shane Yost, Joonho Lee, David Small,
  Daniel Levine, Susi Lehtola, Hugh Burton, Evgeny Epifanovsky
 -----------------------------------------------------------------------
 Hartree-Fock
 using 6 threads for integral computing
 -------------------------------------------------------
 OpenMP Integral computing Module                
 Release: version 2.0, May 2017, Q-Chem Inc. Pleasanton 
 -------------------------------------------------------
 A restricted SCF calculation will be
 performed using DIIS
 SCF converges when DIIS error is below 1.0e-08
 ---------------------------------------
  Cycle       Energy         DIIS error
 ---------------------------------------
    1   -5539.9001761907      1.30e-05  
    2   -5539.9001766923      4.92e-06  
    3   -5539.9001767485      3.40e-06  
    4   -5539.9001767828      6.03e-07  
    5   -5539.9001767860      2.49e-07  
    6   -5539.9001767867      1.18e-07  
    7   -5539.9001767868      4.53e-08  
    8   -5539.9001767869      1.35e-08  
    9   -5539.9001767869      3.03e-09  Convergence criterion met
 ---------------------------------------
 SCF time:   CPU 12.72s  wall 2.00s 
 SCF   energy in the final basis set =    -5539.9001767869
 Total energy in the final basis set =    -5539.9001767869


 ------------------------------------------------------------------------------

   CCMAN2: suite of methods based on coupled cluster
           and equation of motion theories.

   Components:
   * libvmm-1.3-trunk
     by Evgeny Epifanovsky, Ilya Kaliman.
   * libtensor-2.5-trunk
     by Evgeny Epifanovsky, Michael Wormit, Dmitry Zuev, Sam Manzer, 
        Ilya Kaliman.
   * libcc-2.5-trunk
     by Evgeny Epifanovsky, Arik Landau, Tomasz Kus, Kirill Khistyaev, 
        Dmitry Zuev, Prashant Manohar, Xintian Feng, Anna Krylov, 
        Matthew Goldey, Alec White, Thomas Jagau, Kaushik Nanda, 
        Anastasia Gunina, Alexander Kunitsa, Joonho Lee.

   CCMAN original authors:
   Anna I. Krylov, C. David Sherrill, Steven R. Gwaltney,
   Edward F. C. Byrd (2000)
   Sergey V. Levchenko, Lyudmila V. Slipchenko, Tao Wang,
   Ana-Maria C. Cristian (2003)
   Piotr A. Pieniazek, C. Melania Oana, Evgeny Epifanovsky (2007)
   Prashant Manohar (2009)

 ------------------------------------------------------------------------------


 Allocating and initializing 30808MB of RAM...
 Calculation will run on 6 cores.


 Alpha MOs, Restricted
 -- Occupied --                  
-490.07 -490.04  -80.06  -65.21  -65.17  -58.57  -58.56  -58.56
  1 A     2 A     3 A     4 A     5 A     6 A     7 A     8 A                  
-58.532 -58.531 -58.531 -15.646  -9.885  -9.852  -7.602  -7.500
  9 A    10 A    11 A    12 A    13 A    14 A    15 A    16 A                  
 -7.488  -7.488  -7.465  -7.458  -7.458  -5.495  -5.493  -5.492
 17 A    18 A    19 A    20 A    21 A    22 A    23 A    24 A                  
 -3.241  -3.236  -3.235  -3.221  -3.221  -3.203  -3.201  -3.200
 25 A    26 A    27 A    28 A    29 A    30 A    31 A    32 A                  
 -3.193  -3.193  -1.224  -1.043  -1.001  -0.735  -0.598  -0.561
 33 A    34 A    35 A    36 A    37 A    38 A    39 A    40 A                  
 -0.536  -0.449  -0.443  -0.426  -0.405  -0.397
 41 A    42 A    43 A    44 A    45 A    46 A                                  
 -- Virtual --                   
  0.005   0.034   0.057   0.070   0.077   0.086   0.098   0.113
 47 A    48 A    49 A    50 A    51 A    52 A    53 A    54 A                  
  0.117   0.120   0.126   0.135   0.159   0.168   0.190   0.226
 55 A    56 A    57 A    58 A    59 A    60 A    61 A    62 A                  
  0.256   0.260   0.286   0.334   0.368   0.389   0.463   0.509
 63 A    64 A    65 A    66 A    67 A    68 A    69 A    70 A                  
  0.540   0.549   0.552   0.577   0.603   0.672   0.727   0.742
 71 A    72 A    73 A    74 A    75 A    76 A    77 A    78 A                  
  0.749   0.756   0.769   0.774   0.797   0.813   0.839   0.850
 79 A    80 A    81 A    82 A    83 A    84 A    85 A    86 A                  
  0.894   0.898   0.950   0.985   1.116   1.120   1.135   1.173
 87 A    88 A    89 A    90 A    91 A    92 A    93 A    94 A                  
  1.291   1.343   1.431   1.779   1.862   1.952   2.201   2.226
 95 A    96 A    97 A    98 A    99 A   100 A   101 A   102 A                  
  2.293   2.322   2.336   2.337   2.400   2.454   2.456   2.771
103 A   104 A   105 A   106 A   107 A   108 A   109 A   110 A                  
  2.951   4.245   4.277   4.491   4.515   4.524   4.536   4.551
111 A   112 A   113 A   114 A   115 A   116 A   117 A   118 A                  
  4.551   4.575   4.581   4.624   4.753   4.902   7.179   7.228
119 A   120 A   121 A   122 A   123 A   124 A   125 A   126 A                  
  7.519   8.183   8.204   8.207   8.224   8.278   8.291  14.709
127 A   128 A   129 A   130 A   131 A   132 A   133 A   134 A                  
 14.815  14.922  36.678  49.457  49.490 166.142 293.858 293.879
135 A   136 A   137 A   138 A   139 A   140 A   141 A   142 A                  
293.893 293.907 293.984 293.9871028.3961028.437
143 A   144 A   145 A   146 A   147 A   148 A                                  

 Beta MOs, Restricted
 -- Occupied --                  
-490.07 -490.04  -80.06  -65.21  -65.17  -58.57  -58.56  -58.56
  1 A     2 A     3 A     4 A     5 A     6 A     7 A     8 A                  
-58.532 -58.531 -58.531 -15.646  -9.885  -9.852  -7.602  -7.500
  9 A    10 A    11 A    12 A    13 A    14 A    15 A    16 A                  
 -7.488  -7.488  -7.465  -7.458  -7.458  -5.495  -5.493  -5.492
 17 A    18 A    19 A    20 A    21 A    22 A    23 A    24 A                  
 -3.241  -3.236  -3.235  -3.221  -3.221  -3.203  -3.201  -3.200
 25 A    26 A    27 A    28 A    29 A    30 A    31 A    32 A                  
 -3.193  -3.193  -1.224  -1.043  -1.001  -0.735  -0.598  -0.561
 33 A    34 A    35 A    36 A    37 A    38 A    39 A    40 A                  
 -0.536  -0.449  -0.443  -0.426  -0.405  -0.397
 41 A    42 A    43 A    44 A    45 A    46 A                                  
 -- Virtual --                   
  0.005   0.034   0.057   0.070   0.077   0.086   0.098   0.113
 47 A    48 A    49 A    50 A    51 A    52 A    53 A    54 A                  
  0.117   0.120   0.126   0.135   0.159   0.168   0.190   0.226
 55 A    56 A    57 A    58 A    59 A    60 A    61 A    62 A                  
  0.256   0.260   0.286   0.334   0.368   0.389   0.463   0.509
 63 A    64 A    65 A    66 A    67 A    68 A    69 A    70 A                  
  0.540   0.549   0.552   0.577   0.603   0.672   0.727   0.742
 71 A    72 A    73 A    74 A    75 A    76 A    77 A    78 A                  
  0.749   0.756   0.769   0.774   0.797   0.813   0.839   0.850
 79 A    80 A    81 A    82 A    83 A    84 A    85 A    86 A                  
  0.894   0.898   0.950   0.985   1.116   1.120   1.135   1.173
 87 A    88 A    89 A    90 A    91 A    92 A    93 A    94 A                  
  1.291   1.343   1.431   1.779   1.862   1.952   2.201   2.226
 95 A    96 A    97 A    98 A    99 A   100 A   101 A   102 A                  
  2.293   2.322   2.336   2.337   2.400   2.454   2.456   2.771
103 A   104 A   105 A   106 A   107 A   108 A   109 A   110 A                  
  2.951   4.245   4.277   4.491   4.515   4.524   4.536   4.551
111 A   112 A   113 A   114 A   115 A   116 A   117 A   118 A                  
  4.551   4.575   4.581   4.624   4.753   4.902   7.179   7.228
119 A   120 A   121 A   122 A   123 A   124 A   125 A   126 A                  
  7.519   8.183   8.204   8.207   8.224   8.278   8.291  14.709
127 A   128 A   129 A   130 A   131 A   132 A   133 A   134 A                  
 14.815  14.922  36.678  49.457  49.490 166.142 293.858 293.879
135 A   136 A   137 A   138 A   139 A   140 A   141 A   142 A                  
293.893 293.907 293.984 293.9871028.3961028.437
143 A   144 A   145 A   146 A   147 A   148 A                                  

 Occupation and symmetry of molecular orbitals

 Point group: C1 (1 irreducible representation).

                           A     All 
 -------------------------------------
 All molecular orbitals:
  - Alpha                  148   148 
  - Beta                   148   148 
 -------------------------------------
 Alpha orbitals:
  - Frozen occupied        24    24  
  - Active occupied        22    22  
  - Active virtual         102   102 
  - Frozen virtual         0     0   
 -------------------------------------
 Beta orbitals:
  - Frozen occupied        24    24  
  - Active occupied        22    22  
  - Active virtual         102   102 
  - Frozen virtual         0     0   
 -------------------------------------

 Import integrals:   CPU 0.00 s  wall 0.00 s

 Import integrals:   CPU 83.71 s  wall 14.45 s

 MP2 amplitudes:   CPU 0.21 s  wall 0.13 s

Running a double precision version
           CCSD T amplitudes will be solved using DIIS.

           Start     Size      MaxIter   EConv     TConv     
           3         7         100       1.00e-07  1.00e-05  
 ------------------------------------------------------------------------------
           Energy (a.u.)   Ediff      Tdiff       Comment
 ------------------------------------------------------------------------------
         -5540.75225429                           
     1   -5540.71904984   3.32e-02   8.22e-01     
     2   -5540.74761248   2.86e-02   1.17e-01     
     3   -5540.74509665   2.52e-03   5.10e-02     
     4   -5540.74776754   2.67e-03   1.85e-02     Switched to DIIS steps.
     5   -5540.74872701   9.59e-04   1.24e-02     
     6   -5540.74876649   3.95e-05   2.89e-03     
     7   -5540.74877719   1.07e-05   1.55e-03     
     8   -5540.74878948   1.23e-05   4.19e-04     
     9   -5540.74879080   1.32e-06   2.45e-04     
    10   -5540.74878995   8.49e-07   6.82e-05     
    11   -5540.74879031   3.59e-07   2.68e-05     
    12   -5540.74879012   1.94e-07   1.34e-05     
    13   -5540.74879011   1.15e-08   5.60e-06     
 ------------------------------------------------------------------------------
         -5540.74879011                           CCSD T converged.

End of double precision
 SCF energy                 = -5539.90017679
 MP2 energy                 = -5540.75225429
 CCSD correlation energy     =    -0.84861332
 CCSD total energy           = -5540.74879011

 CCSD  T1^2 = 0.0170  T2^2 = 0.2901  Leading amplitudes:

 Amplitude    Orbitals with energies
  0.0339       42 (A) A                  ->    47 (A) A                   
              -0.4493                          0.0050                     
  0.0339       42 (A) B                  ->    47 (A) B                   
              -0.4493                          0.0050                     
  0.0244       46 (A) A                  ->    47 (A) A                   
              -0.3970                          0.0050                     
  0.0244       46 (A) B                  ->    47 (A) B                   
              -0.3970                          0.0050                     

 Amplitude    Orbitals with energies
 -0.0635       46 (A) A      46 (A) B    ->    47 (A) A      47 (A) B     
              -0.3970       -0.3970            0.0050        0.0050       
  0.0635       46 (A) A      46 (A) B    ->    47 (A) B      47 (A) A     
              -0.3970       -0.3970            0.0050        0.0050       
  0.0635       46 (A) B      46 (A) A    ->    47 (A) A      47 (A) B     
              -0.3970       -0.3970            0.0050        0.0050       
 -0.0635       46 (A) B      46 (A) A    ->    47 (A) B      47 (A) A     
              -0.3970       -0.3970            0.0050        0.0050       

 Computing CCSD intemediates for later calculations in double precision
 Finished.

Running a double precision version
           CCSD Lambda amplitudes will be solved using DIIS.
           Start     Size      MaxIter   EConv     LConv     
           3         7         100       1.00e-07  1.00e-05  
 ------------------------------------------------------------------------------
            Enorm      Ldiff       Comment
 ------------------------------------------------------------------------------
     1     5.76e-02   4.12e-02     
     2     1.65e-02   6.15e-03     
     3     7.19e-03   1.68e-03     
     4     4.22e-03   1.29e-03     Switched to DIIS steps.
     5     1.30e-03   7.79e-04     
     6     6.34e-04   2.10e-04     
     7     2.07e-04   6.38e-05     
     8     9.83e-05   4.58e-06     
     9     3.59e-05   9.71e-07     
    10     1.71e-05   2.73e-07     
    11     8.21e-06   1.29e-07     
    12     4.11e-06   9.23e-08     
    13     1.83e-06   1.38e-07     
    14     7.92e-07   2.48e-08     
    15     3.84e-07   6.24e-08     
    16     1.74e-07   2.11e-08     
    17     8.86e-08   1.25e-08     
 ------------------------------------------------------------------------------
                                   CCSD Lambda converged.

 Computing density matrices in double precision...
           Orbital response amplitudes will be solved using DIIS.
           Start     Size      MaxIter   EConv     LConv     
           3         7         100       1.00e-06  1.00e-06  
 ------------------------------------------------------------------------------
            Enorm      Ldiff       Comment
 ------------------------------------------------------------------------------
     1     1.36e-01   2.36e-03     
     2     1.39e-01   5.80e-03     
     3     1.66e-01   2.90e-02     
     4     2.26e-02   6.87e-02     Switched to DIIS steps.
     5     9.07e-03   6.78e-03     
     6     1.18e-03   9.67e-04     
     7     8.25e-04   1.56e-04     
     8     1.90e-04   2.08e-04     
     9     4.48e-05   2.47e-05     
    10     1.46e-05   2.70e-06     
    11     4.62e-06   1.47e-06     
    12     1.74e-06   3.72e-07     
    13     4.79e-07   4.61e-07     
 ------------------------------------------------------------------------------
                                   Orbital response converged.

 Computing density matrices... Done.
 CCSD calculation:   CPU 4017.13 s  wall 689.51 s

 Transferring MO TPDM to AO TPDM
 Transferring g2_o1o1o1o1
 Transferring g2_o1o1o1v1
 Transferring g2_o1o1v1v1
 Transferring g2_o1v1o1v1
 Transferring g2_o1v1v1v1
 Transferring g2_v1v1v1v1
 Adding separable TPDM
 Computing TPDM gradient
 --------------------------------------------------------
 2e gradient
  Atom          X               Y               Z
 --------------------------------------------------------
    1        -46.502222       29.068256       -0.000000  
    2        -11.643558      -36.582506        0.000000  
    3         11.245450      -18.019896       -0.000000  
    4         46.900331       25.534146        0.000000  
 --------------------------------------------------------
 --------------------------------------------------------
 Final gradient
  Atom          X               Y               Z
 --------------------------------------------------------
    1        -46.502222       29.068256       -0.000000  
    2        -11.643558      -36.582506        0.000000  
    3         11.245450      -18.019896       -0.000000  
    4         46.900331       25.534146        0.000000  
 --------------------------------------------------------
 Analytic gradient from two-electron contribution:   CPU 453.56 s  wall 85.75 s

 Total ccman2 time:   CPU 4562.08 s  wall 791.53 s


 --------------------------------------------------------------

                    Orbital Energies (a.u.)
 --------------------------------------------------------------

 Alpha MOs
 -- Occupied --
********-490.0380 -80.0648 -65.2055 -65.1722 -58.5662 -58.5637 -58.5636
-58.5320 -58.5308 -58.5307 -15.6461  -9.8845  -9.8520  -7.6021  -7.5004
 -7.4884  -7.4879  -7.4646  -7.4583  -7.4576  -5.4946  -5.4929  -5.4923
 -3.2411  -3.2356  -3.2350  -3.2206  -3.2206  -3.2034  -3.2009  -3.2000
 -3.1931  -3.1930  -1.2237  -1.0425  -1.0007  -0.7353  -0.5978  -0.5615
 -0.5360  -0.4493  -0.4428  -0.4259  -0.4046  -0.3970
 -- Virtual --
  0.0050   0.0342   0.0572   0.0704   0.0774   0.0859   0.0983   0.1129
  0.1173   0.1197   0.1265   0.1351   0.1591   0.1677   0.1901   0.2257
  0.2561   0.2599   0.2864   0.3338   0.3680   0.3894   0.4629   0.5090
  0.5404   0.5487   0.5522   0.5768   0.6027   0.6718   0.7266   0.7425
  0.7493   0.7561   0.7689   0.7737   0.7966   0.8128   0.8390   0.8498
  0.8942   0.8983   0.9500   0.9851   1.1156   1.1203   1.1346   1.1733
  1.2913   1.3431   1.4310   1.7789   1.8621   1.9520   2.2012   2.2261
  2.2934   2.3219   2.3362   2.3373   2.4004   2.4543   2.4557   2.7714
  2.9511   4.2452   4.2766   4.4905   4.5149   4.5241   4.5357   4.5507
  4.5511   4.5751   4.5812   4.6235   4.7528   4.9018   7.1787   7.2276
[truncated: 56,870 more chars]
