# Supplementary material for: Geometric and energetic data from ab initio calculations of haloethene, haloimine, halomethylenephosphine, haloiminophosphine, halodiazene, halodiphosphene and halocyclopropane
Source: Data Brief. 2019 Nov 2;27:104738. doi: 10.1016/j.dib.2019.104738 (PMC6861602; doi:10.1016/j.dib.2019.104738)
Supplement: Multimedia component 7 [file mmc7.zip › NP/CCSD/freq/BrENPEBr.out]

Q-Chem Developer Version!
                  Welcome to Q-Chem
     A Quantum Leap Into The Future Of Chemistry


 Q-Chem 5.1, Q-Chem, Inc., Pleasanton, CA (2018)

 Yihan Shao,  Zhengting Gan,  E. Epifanovsky,  A. T. B. Gilbert,  M. Wormit,  
 J. Kussmann,  A. W. Lange,  A. Behn,  Jia Deng,  Xintian Feng,  D. Ghosh,  
 M. Goldey,  P. R. Horn,  L. D. Jacobson,  I. Kaliman,  T. Kus,  A. Landau,  
 Jie Liu,  E. I. Proynov,  R. M. Richard,  R. P. Steele,  E. J. Sundstrom,  
 H. L. Woodcock III,  P. M. Zimmerman,  D. Zuev,  B. Albrecht,  E. Alguire,  
 S. A. Baeppler,  D. Barton,  Z. Benda,  Y. A. Bernard,  E. J. Berquist,  
 K. B. Bravaya,  H. Burton,  D. Casanova,  Chun-Min Chang,  Yunqing Chen,  
 A. Chien,  K. D. Closser,  M. P. Coons,  S. Coriani,  S. Dasgupta,  
 A. L. Dempwolff,  M. Diedenhofen,  Hainam Do,  R. G. Edgar,  Po-Tung Fang,  
 S. Faraji,  S. Fatehi,  Qingguo Feng,  K. D. Fenk,  J. Fosso-Tande,  
 J. Gayvert,  Qinghui Ge,  A. Ghysels,  G. Gidofalvi,  J. Gomes,  
 J. Gonthier,  A. Gunina,  D. Hait,  M. W. D. Hanson-Heine,  
 P. H. P. Harbach,  A. W. Hauser,  J. E. Herr,  E. G. Hohenstein,  
 Z. C. Holden,  Kerwin Hui,  B. C. Huynh,  T.-C. Jagau,  Hyunjun Ji,  
 B. Kaduk,  K. Khistyaev,  Jaehoon Kim,  P. Klunzinger,  K. Koh,  
 D. Kosenkov,  L. Koulias,  T. Kowalczyk,  C. M. Krauter,  A. Kunitsa,  
 Ka Un Lao,  A. Laurent,  K. V. Lawler,  Joonho Lee,  D. Lefrancois,  
 S. Lehtola,  D. S. Levine,  Yi-Pei Li,  You-Sheng Lin,  Fenglai Liu,  
 E. Livshits,  A. Luenser,  P. Manohar,  E. Mansoor,  S. F. Manzer,  
 Shan-Ping Mao,  Yuezhi Mao,  N. Mardirossian,  A. V. Marenich,  
 T. Markovich,  L. A. Martinez-Martinez,  S. A. Maurer,  N. J. Mayhall,  
 S. C. McKenzie,  J.-M. Mewes,  A. F. Morrison,  J. W. Mullinax,  K. Nanda,  
 T. S. Nguyen-Beck,  R. Olivares-Amaya,  J. A. Parkhill,  T. M. Perrine,  
 F. Plasser,  P. Pokhilko,  S. Prager,  A. Prociuk,  E. Ramos,  D. R. Rehn,  
 F. Rob,  M. Schneider,  N. Sergueev,  S. M. Sharada,  S. Sharma,  
 D. W. Small,  T. Stauch,  T. Stein,  Yu-Chuan Su,  A. J. W. Thom,  
 A. Tkatchenko,  T. Tsuchimochi,  N. M. Tubman,  L. Vogt,  M. L. Vidal,  
 O. Vydrov,  M. A. Watson,  J. Wenzel,  M. de Wergifosse,  T. A. Wesolowski,  
 A. White,  J. Witte,  A. Yamada,  Jun Yang,  K. Yao,  S. Yeganeh,  
 S. R. Yost,  Zhi-Qiang You,  A. Zech,  Igor Ying Zhang,  Xing Zhang,  
 Yan Zhao,  Ying Zhu,  B. R. Brooks,  G. K. L. Chan,  C. J. Cramer,  
 M. S. Gordon,  W. J. Hehre,  A. Klamt,  M. W. Schmidt,  C. D. Sherrill,  
 D. G. Truhlar,  A. Aspuru-Guzik,  R. Baer,  A. T. Bell,  N. A. Besley,  
 Jeng-Da Chai,  A. E. DePrince, III,  R. A. DiStasio Jr.,  A. Dreuw,  
 B. D. Dunietz,  T. R. Furlani,  Chao-Ping Hsu,  Yousung Jung,  Jing Kong,  
 D. S. Lambrecht,  WanZhen Liang,  C. Ochsenfeld,  V. A. Rassolov,  
 L. V. Slipchenko,  J. E. Subotnik,  T. Van Voorhis,  J. M. Herbert,  
 A. I. Krylov,  P. M. W. Gill,  M. Head-Gordon

 Contributors to earlier versions of Q-Chem not listed above: 
 R. D. Adamson,  B. Austin,  J. Baker,  G. J. O. Beran,  K. Brandhorst,  
 S. T. Brown,  E. F. C. Byrd,  A. K. Chakraborty,  C.-L. Cheng,  
 Siu Hung Chien,  D. M. Chipman,  D. L. Crittenden,  H. Dachsel,  
 R. J. Doerksen,  A. D. Dutoi,  L. Fusti-Molnar,  W. A. Goddard III,  
 A. Golubeva-Zadorozhnaya,  S. R. Gwaltney,  G. Hawkins,  A. Heyden,  
 S. Hirata,  G. Kedziora,  F. J. Keil,  C. Kelley,  Jihan Kim,  R. A. King,  
 R. Z. Khaliullin,  P. P. Korambath,  W. Kurlancheek,  A. M. Lee,  M. S. Lee,  
 S. V. Levchenko,  Ching Yeh Lin,  D. Liotard,  R. C. Lochan,  I. Lotan,  
 P. E. Maslen,  N. Nair,  D. P. O'Neill,  D. Neuhauser,  E. Neuscamman,  
 C. M. Oana,  R. Olson,  B. Peters,  R. Peverati,  P. A. Pieniazek,  
 Y. M. Rhee,  J. Ritchie,  M. A. Rohrdanz,  E. Rosta,  N. J. Russ,  
 H. F. Schaefer III,  N. E. Schultz,  N. Shenvi,  A. C. Simmonett,  A. Sodt,  
 D. Stuck,  K. S. Thanthiriwatte,  V. Vanovschi,  Tao Wang,  A. Warshel,  
 C. F. Williams,  Q. Wu,  X. Xu,  W. Zhang

 Please cite Q-Chem as follows:
 Y. Shao et al., Mol. Phys. 113, 184-215 (2015)
 DOI: 10.1080/00268976.2014.952696

 Q-Chem 5.1.2 for Intel X86 EM64T Linux

 Parts of Q-Chem use Armadillo 8.300.2 (Tropical Shenanigans).
 http://arma.sourceforge.net/

 Q-Chem begins on Mon May  6 03:58:41 2019  

Host: 
0

     Scratch files written to /scratch/taweetham/qchem6397//
Input Ideriv = 1
Curr. Ideriv = -1
Max.  Ideriv = 1


!!********************************************.
!!******************Warning*******************.
!!Desired Analytical derivatives not available.
!!Finite difference job might take a long time.
!!********************************************.
!!********************************************.


 2-order derivative to be evaluated numerically with 1-order analytical derivatives

Checking the input file for inconsistencies... 	...done.

--------------------------------------------------------------
User input:
--------------------------------------------------------------
Br=Cl_E.out
$molecule
0 1
Br
N  1 1.899229
P  2 1.587791 1 112.341326
Cl 3 2.057554 2 100.163195 1 -180.000000 0
$end

$rem
   JOB_TYPE 	FREQUENCY
   BASIS 		6-311++G**
   METHOD	ccsd
   MEM_TOTAL	31000
   N_FROZEN_CORE      FC
$end

--------------------------------------------------------------
 ----------------------------------------------------------------
             Standard Nuclear Orientation (Angstroms)
    I     Atom           X                Y                Z
 ----------------------------------------------------------------
    1      Br      1.8045689385     0.0476541870    -0.0000000000
    2      N      -0.0234551936     0.5628226707    -0.0000000000
    3      P      -1.0027445320    -0.6870063782     0.0000000000
    4      Cl     -2.8208563831     0.2763200255    -0.0000000000
 ----------------------------------------------------------------
 Molecular Point Group                 Cs    NOp =  2
 Largest Abelian Subgroup              Cs    NOp =  2
 Nuclear Repulsion Energy =   354.9614741287 hartrees
 There are       37 alpha and       37 beta electrons
 Requested basis set is 6-311++G(d,p)
 There are 51 shells and 130 basis functions
 Total memory of 31000 MB is distributed as follows: 
   MEM_STATIC is set to 192 MB
   QALLOC/CCMAN JOB total memory use is  30808 MB
 Warning: actual memory use might exceed 31000 MB

 Total QAlloc Memory Limit  31000 MB
 Mega-Array Size       188 MB
 MEM_STATIC part       192 MB

                       Distance Matrix (Angstroms)
             Br(  1)   N (  2)   P (  3)
   N (  2)  1.899229
   P (  3)  2.901850  1.587791
   Cl(  4)  4.631074  2.812034  2.057554

 A cutoff of  1.0D-14 yielded   1116 shell pairs
 There are      7782 function pairs (      8530 Cartesian)

 -------------------------------------------------------
 OpenMP Integral Computing Module                       
 Release: version 1.0, May 2013, Q-Chem Inc. Pittsburgh 
 -------------------------------------------------------
 Integral Job Info:
 Integral job number is                      11
 Integral operator is                         1
 short-range coefficients                     0
 long-range coefficients              100000000
 Omega coefficients                           0
 if combine SR and LR in K                    0
 Integral screening is                        0
 Integral computing path is                   2
 max size of driver memory is            800000
 size of driver memory is                593474
 size of scratch memory is             29634545
 max col of scratch BK array               1296
 max len of scratch array in speh3          155
 max len of scratch index in speh4           18
 max int batch size is                      520
 min int batch size is                       52
 fixed nKL is                                45
 max L of basis functions is                  2
 order of int derivative is                   0
 number of shells is                         51
 number of basis is                         136
 number of cartesian basis is               136
 number of contracted shell pairs          1116
 number of primitive shell pairs           3082
 maxK2 (contraction) of shell pair           36
 max number of K2 of shell pair               1
 max number of CS2 of shell pair            134
 max number of PS2 of shell pair            234
 mem total for path MDJ                  516310
 -------------------------------------------------------
 Smallest overlap matrix eigenvalue = 2.28E-03
 Guess from superposition of atomic densities
 Warning:  Energy on first SCF cycle will be non-variational
 SAD guess density has 74.000000 electrons

 -----------------------------------------------------------------------
  General SCF calculation program by
  Eric Jon Sundstrom, Paul Horn, Yuezhi Mao, Dmitri Zuev, Alec White,
  David Stuck, Shaama M.S., Shane Yost, Joonho Lee, David Small,
  Daniel Levine, Susi Lehtola, Hugh Burton, Evgeny Epifanovsky
 -----------------------------------------------------------------------
 Hartree-Fock
 using 6 threads for integral computing
 -------------------------------------------------------
 OpenMP Integral computing Module                
 Release: version 2.0, May 2017, Q-Chem Inc. Pleasanton 
 -------------------------------------------------------
 A restricted SCF calculation will be
 performed using DIIS
 SCF converges when DIIS error is below 1.0e-08
 ---------------------------------------
  Cycle       Energy         DIIS error
 ---------------------------------------
    1   -3427.4334589009      4.15e-02  
    2   -3426.9714417627      4.50e-03  
    3   -3427.0175957674      2.05e-03  
    4   -3427.0272379093      4.17e-04  
    5   -3427.0282063277      1.63e-04  
    6   -3427.0283852674      7.97e-05  
    7   -3427.0284308031      3.92e-05  
    8   -3427.0284476925      2.22e-05  
    9   -3427.0284507960      8.22e-06  
   10   -3427.0284515697      3.69e-06  
   11   -3427.0284516911      1.02e-06  
   12   -3427.0284517006      2.52e-07  
   13   -3427.0284517010      6.54e-08  
   14   -3427.0284517011      1.87e-08  
   15   -3427.0284517011      5.09e-09  Convergence criterion met
 ---------------------------------------
 SCF time:   CPU 12.73s  wall 3.00s 
 SCF   energy in the final basis set =    -3427.0284517011
 Total energy in the final basis set =    -3427.0284517011


 ------------------------------------------------------------------------------

   CCMAN2: suite of methods based on coupled cluster
           and equation of motion theories.

   Components:
   * libvmm-1.3-trunk
     by Evgeny Epifanovsky, Ilya Kaliman.
   * libtensor-2.5-trunk
     by Evgeny Epifanovsky, Michael Wormit, Dmitry Zuev, Sam Manzer, 
        Ilya Kaliman.
   * libcc-2.5-trunk
     by Evgeny Epifanovsky, Arik Landau, Tomasz Kus, Kirill Khistyaev, 
        Dmitry Zuev, Prashant Manohar, Xintian Feng, Anna Krylov, 
        Matthew Goldey, Alec White, Thomas Jagau, Kaushik Nanda, 
        Anastasia Gunina, Alexander Kunitsa, Joonho Lee.

   CCMAN original authors:
   Anna I. Krylov, C. David Sherrill, Steven R. Gwaltney,
   Edward F. C. Byrd (2000)
   Sergey V. Levchenko, Lyudmila V. Slipchenko, Tao Wang,
   Ana-Maria C. Cristian (2003)
   Piotr A. Pieniazek, C. Melania Oana, Evgeny Epifanovsky (2007)
   Prashant Manohar (2009)

 ------------------------------------------------------------------------------


 Allocating and initializing 30808MB of RAM...
 Calculation will run on 6 cores.


 Alpha MOs, Restricted
 -- Occupied --                  
-490.07 -104.86  -80.07  -65.20  -58.56  -58.56  -58.56  -15.65
  1 A'    2 A'    3 A'    4 A'    5 A'    1 A"    6 A'    7 A'                 
-10.587  -9.879  -8.055  -8.052  -8.052  -7.608  -7.494  -7.483
  8 A'    9 A'   10 A'    2 A"   11 A'   12 A'   13 A'   14 A'                 
 -7.483  -5.500  -5.499  -5.499  -3.235  -3.229  -3.229  -3.215
  3 A"   15 A'    4 A"   16 A'   17 A'    5 A"   18 A'   19 A'                 
 -3.215  -1.227  -1.129  -0.992  -0.750  -0.599  -0.579  -0.543
  6 A"   20 A'   21 A'   22 A'   23 A'   24 A'   25 A'    7 A"                 
 -0.490  -0.482  -0.452  -0.413  -0.395
  8 A"   26 A'   27 A'   28 A'    9 A"                                         
 -- Virtual --                   
 -0.002   0.044   0.056   0.072   0.076   0.084   0.108   0.118
 10 A"   29 A'   30 A'   31 A'   32 A'   11 A"   33 A'   34 A'                 
  0.121   0.133   0.144   0.155   0.163   0.174   0.214   0.235
 12 A"   35 A'   36 A'   13 A"   37 A'   38 A'   39 A'   40 A'                 
  0.238   0.260   0.305   0.341   0.375   0.382   0.473   0.527
 14 A"   41 A'   42 A'   43 A'   44 A'   15 A"   45 A'   46 A'                 
  0.555   0.568   0.582   0.607   0.628   0.720   0.751   0.757
 16 A"   47 A'   48 A'   17 A"   49 A'   50 A'   18 A"   19 A"                 
  0.759   0.792   0.807   0.822   0.845   0.875   0.944   1.054
 51 A'   52 A'   20 A"   53 A'   54 A'   21 A"   55 A'   56 A'                 
  1.092   1.099   1.128   1.135   1.167   1.182   1.191   1.206
 22 A"   57 A'   23 A"   58 A'   59 A'   60 A'   24 A"   61 A'                 
  1.300   1.442   1.506   1.776   1.862   1.973   2.198   2.262
 62 A'   63 A'   64 A'   25 A"   65 A'   66 A'   26 A"   67 A'                 
  2.289   2.368   2.417   2.468   2.609   2.626   2.707   2.791
 68 A'   27 A"   28 A"   69 A'   29 A"   70 A'   71 A'   72 A'                 
  2.954   4.237   4.282   4.462   4.520   4.535   4.568   4.597
 73 A'   30 A"   74 A'   75 A'   31 A"   76 A'   32 A"   77 A'                 
  4.893   7.220   7.492   8.188   8.207   8.279  10.363  14.701
 78 A'   79 A'   80 A'   33 A"   81 A'   82 A'   83 A'   34 A"                 
 14.801  14.881  26.679  26.731  27.023  36.676  49.483 166.108
 84 A'   85 A'   35 A"   86 A'   87 A'   88 A'   89 A'   90 A'                 
219.220 293.864 293.883 293.9871028.430
 91 A'   36 A"   92 A'   93 A'   94 A'                                         

 Beta MOs, Restricted
 -- Occupied --                  
-490.07 -104.86  -80.07  -65.20  -58.56  -58.56  -58.56  -15.65
  1 A'    2 A'    3 A'    4 A'    5 A'    1 A"    6 A'    7 A'                 
-10.587  -9.879  -8.055  -8.052  -8.052  -7.608  -7.494  -7.483
  8 A'    9 A'   10 A'    2 A"   11 A'   12 A'   13 A'   14 A'                 
 -7.483  -5.500  -5.499  -5.499  -3.235  -3.229  -3.229  -3.215
  3 A"   15 A'    4 A"   16 A'   17 A'    5 A"   18 A'   19 A'                 
 -3.215  -1.227  -1.129  -0.992  -0.750  -0.599  -0.579  -0.543
  6 A"   20 A'   21 A'   22 A'   23 A'   24 A'   25 A'    7 A"                 
 -0.490  -0.482  -0.452  -0.413  -0.395
  8 A"   26 A'   27 A'   28 A'    9 A"                                         
 -- Virtual --                   
 -0.002   0.044   0.056   0.072   0.076   0.084   0.108   0.118
 10 A"   29 A'   30 A'   31 A'   32 A'   11 A"   33 A'   34 A'                 
  0.121   0.133   0.144   0.155   0.163   0.174   0.214   0.235
 12 A"   35 A'   36 A'   13 A"   37 A'   38 A'   39 A'   40 A'                 
  0.238   0.260   0.305   0.341   0.375   0.382   0.473   0.527
 14 A"   41 A'   42 A'   43 A'   44 A'   15 A"   45 A'   46 A'                 
  0.555   0.568   0.582   0.607   0.628   0.720   0.751   0.757
 16 A"   47 A'   48 A'   17 A"   49 A'   50 A'   18 A"   19 A"                 
  0.759   0.792   0.807   0.822   0.845   0.875   0.944   1.054
 51 A'   52 A'   20 A"   53 A'   54 A'   21 A"   55 A'   56 A'                 
  1.092   1.099   1.128   1.135   1.167   1.182   1.191   1.206
 22 A"   57 A'   23 A"   58 A'   59 A'   60 A'   24 A"   61 A'                 
  1.300   1.442   1.506   1.776   1.862   1.973   2.198   2.262
 62 A'   63 A'   64 A'   25 A"   65 A'   66 A'   26 A"   67 A'                 
  2.289   2.368   2.417   2.468   2.609   2.626   2.707   2.791
 68 A'   27 A"   28 A"   69 A'   29 A"   70 A'   71 A'   72 A'                 
  2.954   4.237   4.282   4.462   4.520   4.535   4.568   4.597
 73 A'   30 A"   74 A'   75 A'   31 A"   76 A'   32 A"   77 A'                 
  4.893   7.220   7.492   8.188   8.207   8.279  10.363  14.701
 78 A'   79 A'   80 A'   33 A"   81 A'   82 A'   83 A'   34 A"                 
 14.801  14.881  26.679  26.731  27.023  36.676  49.483 166.108
 84 A'   85 A'   35 A"   86 A'   87 A'   88 A'   89 A'   90 A'                 
219.220 293.864 293.883 293.9871028.430
 91 A'   36 A"   92 A'   93 A'   94 A'                                         

 Occupation and symmetry of molecular orbitals

 Point group: Cs (2 irreducible representations).

                           A'   A"    All 
 ------------------------------------------
 All molecular orbitals:
  - Alpha                  94   36    130 
  - Beta                   94   36    130 
 ------------------------------------------
 Alpha orbitals:
  - Frozen occupied        16   4     20  
  - Active occupied        12   5     17  
  - Active virtual         66   27    93  
  - Frozen virtual         0    0     0   
 ------------------------------------------
 Beta orbitals:
  - Frozen occupied        16   4     20  
  - Active occupied        12   5     17  
  - Active virtual         66   27    93  
  - Frozen virtual         0    0     0   
 ------------------------------------------

 Import integrals:   CPU 0.00 s  wall 0.00 s

 Import integrals:   CPU 42.35 s  wall 7.57 s

 MP2 amplitudes:   CPU 0.15 s  wall 0.12 s

Running a double precision version
           CCSD T amplitudes will be solved using DIIS.

           Start     Size      MaxIter   EConv     TConv     
           3         7         100       1.00e-07  1.00e-05  
 ------------------------------------------------------------------------------
           Energy (a.u.)   Ediff      Tdiff       Comment
 ------------------------------------------------------------------------------
         -3427.73838172                           
     1   -3427.72444055   1.39e-02   7.94e-01     
     2   -3427.74941833   2.50e-02   1.14e-01     
     3   -3427.74801179   1.41e-03   5.00e-02     
     4   -3427.75051250   2.50e-03   1.49e-02     Switched to DIIS steps.
     5   -3427.75134627   8.34e-04   1.21e-02     
     6   -3427.75136726   2.10e-05   2.40e-03     
     7   -3427.75136696   3.08e-07   1.23e-03     
     8   -3427.75137207   5.11e-06   2.94e-04     
     9   -3427.75137271   6.47e-07   1.92e-04     
    10   -3427.75137218   5.38e-07   6.24e-05     
    11   -3427.75137229   1.11e-07   2.81e-05     
    12   -3427.75137216   1.31e-07   1.18e-05     
    13   -3427.75137214   1.41e-08   3.75e-06     
 ------------------------------------------------------------------------------
         -3427.75137214                           CCSD T converged.

End of double precision
 SCF energy                 = -3427.02845170
 MP2 energy                 = -3427.73838172
 CCSD correlation energy     =    -0.72292044
 CCSD total energy           = -3427.75137214

 CCSD  T1^2 = 0.0130  T2^2 = 0.2774  Leading amplitudes:

 Amplitude    Orbitals with energies
 -0.0291       9 (A") A                  ->    10 (A") A                  
              -0.3951                         -0.0016                     
 -0.0291       9 (A") B                  ->    10 (A") B                  
              -0.3951                         -0.0016                     
 -0.0266       7 (A") A                  ->    10 (A") A                  
              -0.5435                         -0.0016                     
 -0.0266       7 (A") B                  ->    10 (A") B                  
              -0.5435                         -0.0016                     

 Amplitude    Orbitals with energies
 -0.0688       9 (A") A      9 (A") B    ->    10 (A") A     10 (A") B    
              -0.3951       -0.3951           -0.0016       -0.0016       
  0.0688       9 (A") A      9 (A") B    ->    10 (A") B     10 (A") A    
              -0.3951       -0.3951           -0.0016       -0.0016       
  0.0688       9 (A") B      9 (A") A    ->    10 (A") A     10 (A") B    
              -0.3951       -0.3951           -0.0016       -0.0016       
 -0.0688       9 (A") B      9 (A") A    ->    10 (A") B     10 (A") A    
              -0.3951       -0.3951           -0.0016       -0.0016       

 Computing CCSD intemediates for later calculations in double precision
 Finished.

Running a double precision version
           CCSD Lambda amplitudes will be solved using DIIS.
           Start     Size      MaxIter   EConv     LConv     
           3         7         100       1.00e-07  1.00e-05  
 ------------------------------------------------------------------------------
            Enorm      Ldiff       Comment
 ------------------------------------------------------------------------------
     1     5.45e-02   4.07e-02     
     2     1.43e-02   5.53e-03     
     3     6.08e-03   1.98e-03     
     4     3.47e-03   1.17e-03     Switched to DIIS steps.
     5     1.07e-03   6.41e-04     
     6     4.84e-04   1.65e-04     
     7     1.60e-04   3.85e-05     
     8     7.27e-05   9.42e-07     
     9     2.53e-05   2.37e-06     
    10     1.07e-05   6.96e-07     
    11     3.65e-06   2.17e-08     
    12     1.72e-06   1.14e-08     
    13     7.51e-07   4.91e-08     
    14     3.52e-07   1.19e-08     
    15     1.83e-07   1.51e-08     
    16     8.08e-08   7.67e-10     
 ------------------------------------------------------------------------------
                                   CCSD Lambda converged.

 Computing density matrices in double precision...
           Orbital response amplitudes will be solved using DIIS.
           Start     Size      MaxIter   EConv     LConv     
           3         7         100       1.00e-06  1.00e-06  
 ------------------------------------------------------------------------------
            Enorm      Ldiff       Comment
 ------------------------------------------------------------------------------
     1     1.10e-01   1.65e-03     
     2     1.01e-01   8.58e-03     
     3     1.13e-01   1.52e-02     
     4     2.21e-02   3.78e-02     Switched to DIIS steps.
     5     6.37e-03   7.84e-03     
     6     1.33e-03   4.45e-04     
     7     6.56e-04   4.62e-05     
     8     1.16e-04   1.53e-04     
     9     5.20e-05   7.97e-06     
    10     1.28e-05   8.34e-06     
    11     3.71e-06   9.83e-07     
    12     2.20e-06   2.09e-07     
    13     6.67e-07   2.38e-07     
 ------------------------------------------------------------------------------
                                   Orbital response converged.

 Computing density matrices... Done.
 CCSD calculation:   CPU 465.74 s  wall 84.82 s

 Transferring MO TPDM to AO TPDM
 Transferring g2_o1o1o1o1
 Transferring g2_o1o1o1v1
 Transferring g2_o1o1v1v1
 Transferring g2_o1v1o1v1
 Transferring g2_o1v1v1v1
 Transferring g2_v1v1v1v1
 Adding separable TPDM
 Computing TPDM gradient
 --------------------------------------------------------
 2e gradient
  Atom          X               Y               Z
 --------------------------------------------------------
    1        -41.981914        1.478172       -0.000000  
    2          5.216248      -17.915738        0.000000  
    3          9.176158       24.697161       -0.000000  
    4         27.589508       -8.259595        0.000000  
 --------------------------------------------------------
 --------------------------------------------------------
 Final gradient
  Atom          X               Y               Z
 --------------------------------------------------------
    1        -41.981914        1.478172       -0.000000  
    2          5.216248      -17.915738        0.000000  
    3          9.176158       24.697161       -0.000000  
    4         27.589508       -8.259595        0.000000  
 --------------------------------------------------------
 Analytic gradient from two-electron contribution:   CPU 251.91 s  wall 48.30 s

 Total ccman2 time:   CPU 766.13 s  wall 142.21 s


 --------------------------------------------------------------
             Orbital Energies (a.u.) and Symmetries
 --------------------------------------------------------------

 Alpha MOs, Restricted
 -- Occupied --                  
-490.07 -104.86  -80.07  -65.20  -58.56  -58.56  -15.65  -10.59
  1 A'    2 A'    3 A'    4 A'    5 A'    6 A'    7 A'    8 A'                 
 -9.879  -8.055  -8.052  -7.608  -7.494  -7.483  -5.500  -5.499
  9 A'   10 A'   11 A'   12 A'   13 A'   14 A'   15 A'   16 A'                 
-58.558  -8.052  -7.483  -5.499  -3.235  -3.229  -3.215  -1.227
  1 A"    2 A"    3 A"    4 A"   17 A'   18 A'   19 A'   20 A'                 
 -1.129  -0.992  -0.750  -0.599  -0.579  -0.482  -0.452  -0.413
 21 A'   22 A'   23 A'   24 A'   25 A'   26 A'   27 A'   28 A'                 
 -3.229  -3.215  -0.543  -0.490  -0.395
  5 A"    6 A"    7 A"    8 A"    9 A"                                         
 -- Virtual --                   
  0.044   0.056   0.072   0.076   0.108   0.118   0.133   0.144
 29 A'   30 A'   31 A'   32 A'   33 A'   34 A'   35 A'   36 A'                 
  0.163   0.174   0.214   0.235   0.260   0.305   0.341   0.375
 37 A'   38 A'   39 A'   40 A'   41 A'   42 A'   43 A'   44 A'                 
  0.473   0.527   0.568   0.582   0.628   0.720   0.759   0.792
 45 A'   46 A'   47 A'   48 A'   49 A'   50 A'   51 A'   52 A'                 
  0.822   0.845   0.944   1.054   1.099   1.135   1.167   1.182
 53 A'   54 A'   55 A'   56 A'   57 A'   58 A'   59 A'   60 A'                 
  1.206   1.300   1.442   1.506   1.862   1.973   2.262   2.289
 61 A'   62 A'   63 A'   64 A'   65 A'   66 A'   67 A'   68 A'                 
  2.468   2.626   2.707   2.791   2.954   4.282   4.462   4.535
 69 A'   70 A'   71 A'   72 A'   73 A'   74 A'   75 A'   76 A'                 
  4.597   4.893   7.220   7.492   8.207   8.279  10.363  14.801
 77 A'   78 A'   79 A'   80 A'   81 A'   82 A'   83 A'   84 A'                 
 14.881  26.731  27.023  36.676  49.483 166.108 219.220 293.883
 85 A'   86 A'   87 A'   88 A'   89 A'   90 A'   91 A'   92 A'                 
293.9871028.430  -0.002   0.084   0.121   0.155   0.238   0.382
 93 A'   94 A'   10 A"   11 A"   12 A"   13 A"   14 A"   15 A"                 
  0.555   0.607   0.751   0.757   0.807   0.875   1.092   1.128
 16 A"   17 A"   18 A"   19 A"   20 A"   21 A"   22 A"   23 A"                 
  1.191   1.776   2.198   2.368   2.417   2.609   4.237   4.520
 24 A"   25 A"   26 A"   27 A"   28 A"   29 A"   30 A"   31 A"                 
  4.568   8.188  14.701  26.679 293.864
 32 A"   33 A"   34 A"   35 A"   36 A"                                         

 Beta MOs, Restricted
 -- Occupied --                  
-490.07 -104.86  -80.07  -65.20  -58.56  -58.56  -15.65  -10.59
  1 A'    2 A'    3 A'    4 A'    5 A'    6 A'    7 A'    8 A'                 
 -9.879  -8.055  -8.052  -7.608  -7.494  -7.483  -5.500  -5.499
  9 A'   10 A'   11 A'   12 A'   13 A'   14 A'   15 A'   16 A'                 
-58.558  -8.052  -7.483  -5.499  -3.235  -3.229  -3.215  -1.227
  1 A"    2 A"    3 A"    4 A"   17 A'   18 A'   19 A'   20 A'                 
 -1.129  -0.992  -0.750  -0.599  -0.579  -0.482  -0.452  -0.413
 21 A'   22 A'   23 A'   24 A'   25 A'   26 A'   27 A'   28 A'                 
 -3.229  -3.215  -0.543  -0.490  -0.395
  5 A"    6 A"    7 A"    8 A"    9 A"                                         
 -- Virtual --                   
  0.044   0.056   0.072   0.076   0.108   0.118   0.133   0.144
 29 A'   30 A'   31 A'   32 A'   33 A'   34 A'   35 A'   36 A'                 
  0.163   0.174   0.214   0.235   0.260   0.305   0.341   0.375
 37 A'   38 A'   39 A'   40 A'   41 A'   42 A'   43 A'   44 A'                 
  0.473   0.527   0.568   0.582   0.628   0.720   0.759   0.792
 45 A'   46 A'   47 A'   48 A'   49 A'   50 A'   51 A'   52 A'                 
  0.822   0.845   0.944   1.054   1.099   1.135   1.167   1.182
 53 A'   54 A'   55 A'   56 A'   57 A'   58 A'   59 A'   60 A'                 
  1.206   1.300   1.442   1.506   1.862   1.973   2.262   2.289
 61 A'   62 A'   63 A'   64 A'   65 A'   66 A'   67 A'   68 A'                 
  2.468   2.626   2.707   2.791   2.954   4.282   4.462   4.535
 69 A'   70 A'   71 A'   72 A'   73 A'   74 A'   75 A'   76 A'                 
  4.597   4.893   7.220   7.492   8.207   8.279  10.363  14.801
 77 A'   78 A'   79 A'   80 A'   81 A'   82 A'   83 A'   84 A'                 
 14.881  26.731  27.023  36.676  49.483 166.108 219.220 293.883
 85 A'   86 A'   87 A'   88 A'   89 A'   90 A'   91 A'   92 A'                 
293.9871028.430  -0.002   0.084   0.121   0.155   0.238   0.382
 93 A'   94 A'   10 A"   11 A"   12 A"   13 A"   14 A"   15 A"                 
  0.555   0.607   0.751   0.757   0.807   0.875   1.092   1.128
 16 A"   17 A"   18 A"   19 A"   20 A"   21 A"   22 A"   23 A"                 
  1.191   1.776   2.198   2.368   2.417   2.609   4.237   4.520
 24 A"   25 A"   26 A"   27 A"   28 A"   29 A"   30 A"   31 A"                 
  4.568   8.188  14.701  26.679 293.864
 32 A"   33 A"   34 A"   35 A"   36 A"                                         
 --------------------------------------------------------------

          Ground-State Mulliken Net Atomic Charges

     Atom                 Charge (a.u.)
  ----------------------------------------
      1 Br                    0.023561
      2 N                    -0.254249
      3 P                     0.314103
      4 Cl                   -0.083415
  ----------------------------------------
  Sum of atomic charges =    -0.000000

 -----------------------------------------------------------------
                    Cartesian Multipole Moments
 -----------------------------------------------------------------
    Charge (ESU x 10^10)
                -0.0000
    Dipole Moment (Debye)
         X       0.3657      Y      -1.9934      Z       0.0000
       Tot       2.0266
    Quadrupole Moments (Debye-Ang)
        XX     -49.8666     XY       1.0446     YY     -51.2979
        XZ      -0.0000     YZ      -0.0000     ZZ     -48.9760
    Octopole Moments (Debye-Ang^2)
       XXX      64.7571    XXY      -0.8178    XYY      14.8905
       YYY       2.0080    XXZ       0.0000    XYZ       0.0000
       YYZ      -0.0000    XZZ      14.1357    YZZ       0.1359
       ZZZ       0.0000
    Hexadecapole Moments (Debye-Ang^3)
      XXXX   -1079.4331   XXXY     -11.2732   XXYY    -203.2374
      XYYY       0.1522   YYYY    -122.7488   XXXZ      -0.0000
      XXYZ      -0.0000   XYYZ       0.0000   YYYZ      -0.0000
      XXZZ    -197.4889   XYZZ       1.0019   YYZZ     -29.7073
      XZZZ      -0.0000   YZZZ      -0.0000   ZZZZ     -60.4604
 -----------------------------------------------------------------
 DrvMan completing analytic gradient of the correlated energy
 Correlated dipole moment
            1
    1   0.1438641
    2  -0.7842495
    3   0.0000000
 Energy read as -3427.751372142
 Full Analytical Gradient: (in a.u., or Hartree/Bohr)
             1             2             3             4
    1    0.00004758    0.00013738   -0.00024698    0.00006202
    2    0.00002886    0.00005073   -0.00000493   -0.00007466
    3    0.00000000   -0.00000000   -0.00000000    0.00000000
 Gradient time:  CPU 0.79 s  wall 0.79 s
 ######################################################
 ######################################################
 # Starting finite difference calculation for IDERIV  #
 Finite diff step size:  1.88973e-03 a.u.
 ----------------------------------------------------------------
             Standard Nuclear Orientation (Angstroms)
    I     Atom           X                Y                Z
 ----------------------------------------------------------------
    1      Br      1.8055689385     0.0476541870    -0.0000000000
    2      N      -0.0234551936     0.5628226707    -0.0000000000
    3      P      -1.0027445320    -0.6870063782     0.0000000000
    4      Cl     -2.8208563831     0.2763200255    -0.0000000000
 ----------------------------------------------------------------
 Nuclear Repulsion Energy =   354.8803287117 hartrees
 There are       37 alpha and       37 beta electrons

                       Distance Matrix (Angstroms)
             Br(  1)   N (  2)   P (  3)
   N (  2)  1.900192
   P (  3)  2.902818  1.587791
   Cl(  4)  4.632073  2.812034  2.057554

 Requested basis set is 6-311++G(d,p)
 There are 51 shells and 130 basis functions
 A cutoff of  1.0D-14 yielded   1116 shell pairs
 There are      7782 function pairs (      8530 Cartesian)
 Smallest overlap matrix eigenvalue = 2.28E-03
 Guess MOs from SCF MO coefficient file

 -----------------------------------------------------------------------
  General SCF calculation program by
  Eric Jon Sundstrom, Paul Horn, Yuezhi Mao, Dmitri Zuev, Alec White,
  David Stuck, Shaama M.S., Shane Yost, Joonho Lee, David Small,
  Daniel Levine, Susi Lehtola, Hugh Burton, Evgeny Epifanovsky
 -----------------------------------------------------------------------
 Hartree-Fock
 using 6 threads for integral computing
 -------------------------------------------------------
 OpenMP Integral computing Module                
 Release: version 2.0, May 2017, Q-Chem Inc. Pleasanton 
 -------------------------------------------------------
 A restricted SCF calculation will be
 performed using DIIS
 SCF converges when DIIS error is below 1.0e-08
 ---------------------------------------
  Cycle       Energy         DIIS error
 ---------------------------------------
    1   -3427.0284298927      9.56e-06  
    2   -3427.0284301127      3.53e-06  
    3   -3427.0284301369      2.47e-06  
    4   -3427.0284301516      5.04e-07  
    5   -3427.0284301536      2.19e-07  
    6   -3427.0284301542      9.32e-08  
    7   -3427.0284301544      3.16e-08  
    8   -3427.0284301543      1.28e-08  
    9   -3427.0284301543      3.97e-09  Convergence criterion met
 ---------------------------------------
 SCF time:   CPU 7.63s  wall 1.00s 
 SCF   energy in the final basis set =    -3427.0284301543
 Total energy in the final basis set =    -3427.0284301543


 ------------------------------------------------------------------------------

   CCMAN2: suite of methods based on coupled cluster
           and equation of motion theories.

   Components:
   * libvmm-1.3-trunk
     by Evgeny Epifanovsky, Ilya Kaliman.
   * libtensor-2.5-trunk
     by Evgeny Epifanovsky, Michael Wormit, Dmitry Zuev, Sam Manzer, 
        Ilya Kaliman.
   * libcc-2.5-trunk
     by Evgeny Epifanovsky, Arik Landau, Tomasz Kus, Kirill Khistyaev, 
        Dmitry Zuev, Prashant Manohar, Xintian Feng, Anna Krylov, 
        Matthew Goldey, Alec White, Thomas Jagau, Kaushik Nanda, 
        Anastasia Gunina, Alexander Kunitsa, Joonho Lee.

   CCMAN original authors:
   Anna I. Krylov, C. David Sherrill, Steven R. Gwaltney,
   Edward F. C. Byrd (2000)
   Sergey V. Levchenko, Lyudmila V. Slipchenko, Tao Wang,
   Ana-Maria C. Cristian (2003)
   Piotr A. Pieniazek, C. Melania Oana, Evgeny Epifanovsky (2007)
   Prashant Manohar (2009)

 ------------------------------------------------------------------------------


 Allocating and initializing 30808MB of RAM...
 Calculation will run on 6 cores.


 Alpha MOs, Restricted
 -- Occupied --                  
-490.07 -104.86  -80.07  -65.20  -58.56  -58.56  -58.56  -15.65
  1 A     2 A     3 A     4 A     5 A     6 A     7 A     8 A                  
-10.587  -9.879  -8.055  -8.052  -8.052  -7.608  -7.494  -7.483
  9 A    10 A    11 A    12 A    13 A    14 A    15 A    16 A                  
 -7.483  -5.500  -5.499  -5.499  -3.235  -3.229  -3.229  -3.215
 17 A    18 A    19 A    20 A    21 A    22 A    23 A    24 A                  
 -3.215  -1.227  -1.129  -0.992  -0.750  -0.599  -0.579  -0.543
 25 A    26 A    27 A    28 A    29 A    30 A    31 A    32 A                  
 -0.490  -0.482  -0.452  -0.413  -0.395
 33 A    34 A    35 A    36 A    37 A                                          
 -- Virtual --                   
 -0.002   0.044   0.056   0.072   0.076   0.084   0.108   0.118
 38 A    39 A    40 A    41 A    42 A    43 A    44 A    45 A                  
  0.121   0.133   0.144   0.155   0.163   0.174   0.214   0.235
 46 A    47 A    48 A    49 A    50 A    51 A    52 A    53 A                  
  0.238   0.260   0.305   0.341   0.375   0.381   0.473   0.527
 54 A    55 A    56 A    57 A    58 A    59 A    60 A    61 A                  
  0.555   0.568   0.582   0.607   0.627   0.720   0.751   0.757
 62 A    63 A    64 A    65 A    66 A    67 A    68 A    69 A                  
  0.759   0.792   0.807   0.822   0.845   0.875   0.944   1.054
 70 A    71 A    72 A    73 A    74 A    75 A    76 A    77 A                  
  1.092   1.099   1.128   1.135   1.167   1.182   1.191   1.206
 78 A    79 A    80 A    81 A    82 A    83 A    84 A    85 A                  
  1.300   1.442   1.506   1.776   1.862   1.973   2.198   2.262
 86 A    87 A    88 A    89 A    90 A    91 A    92 A    93 A                  
  2.289   2.368   2.417   2.468   2.609   2.626   2.707   2.791
 94 A    95 A    96 A    97 A    98 A    99 A   100 A   101 A                  
  2.954   4.237   4.282   4.462   4.520   4.535   4.568   4.596
102 A   103 A   104 A   105 A   106 A   107 A   108 A   109 A                  
  4.893   7.220   7.492   8.188   8.207   8.279  10.363  14.701
110 A   111 A   112 A   113 A   114 A   115 A   116 A   117 A                  
 14.801  14.881  26.679  26.731  27.023  36.676  49.483 166.108
118 A   119 A   120 A   121 A   122 A   123 A   124 A   125 A                  
219.220 293.864 293.883 293.9871028.430
126 A   127 A   128 A   129 A   130 A                                          

 Beta MOs, Restricted
 -- Occupied --                  
-490.07 -104.86  -80.07  -65.20  -58.56  -58.56  -58.56  -15.65
  1 A     2 A     3 A     4 A     5 A     6 A     7 A     8 A                  
-10.587  -9.879  -8.055  -8.052  -8.052  -7.608  -7.494  -7.483
  9 A    10 A    11 A    12 A    13 A    14 A    15 A    16 A                  
 -7.483  -5.500  -5.499  -5.499  -3.235  -3.229  -3.229  -3.215
 17 A    18 A    19 A    20 A    21 A    22 A    23 A    24 A                  
 -3.215  -1.227  -1.129  -0.992  -0.750  -0.599  -0.579  -0.543
 25 A    26 A    27 A    28 A    29 A    30 A    31 A    32 A                  
 -0.490  -0.482  -0.452  -0.413  -0.395
 33 A    34 A    35 A    36 A    37 A                                          
 -- Virtual --                   
 -0.002   0.044   0.056   0.072   0.076   0.084   0.108   0.118
 38 A    39 A    40 A    41 A    42 A    43 A    44 A    45 A                  
  0.121   0.133   0.144   0.155   0.163   0.174   0.214   0.235
 46 A    47 A    48 A    49 A    50 A    51 A    52 A    53 A                  
  0.238   0.260   0.305   0.341   0.375   0.381   0.473   0.527
 54 A    55 A    56 A    57 A    58 A    59 A    60 A    61 A                  
  0.555   0.568   0.582   0.607   0.627   0.720   0.751   0.757
 62 A    63 A    64 A    65 A    66 A    67 A    68 A    69 A                  
  0.759   0.792   0.807   0.822   0.845   0.875   0.944   1.054
 70 A    71 A    72 A    73 A    74 A    75 A    76 A    77 A                  
  1.092   1.099   1.128   1.135   1.167   1.182   1.191   1.206
 78 A    79 A    80 A    81 A    82 A    83 A    84 A    85 A                  
  1.300   1.442   1.506   1.776   1.862   1.973   2.198   2.262
 86 A    87 A    88 A    89 A    90 A    91 A    92 A    93 A                  
  2.289   2.368   2.417   2.468   2.609   2.626   2.707   2.791
 94 A    95 A    96 A    97 A    98 A    99 A   100 A   101 A                  
  2.954   4.237   4.282   4.462   4.520   4.535   4.568   4.596
102 A   103 A   104 A   105 A   106 A   107 A   108 A   109 A                  
  4.893   7.220   7.492   8.188   8.207   8.279  10.363  14.701
110 A   111 A   112 A   113 A   114 A   115 A   116 A   117 A                  
 14.801  14.881  26.679  26.731  27.023  36.676  49.483 166.108
118 A   119 A   120 A   121 A   122 A   123 A   124 A   125 A                  
219.220 293.864 293.883 293.9871028.430
126 A   127 A   128 A   129 A   130 A                                          

 Occupation and symmetry of molecular orbitals

 Point group: C1 (1 irreducible representation).

                           A     All 
 -------------------------------------
 All molecular orbitals:
  - Alpha                  130   130 
  - Beta                   130   130 
 -------------------------------------
 Alpha orbitals:
  - Frozen occupied        20    20  
  - Active occupied        17    17  
  - Active virtual         93    93  
  - Frozen virtual         0     0   
 -------------------------------------
 Beta orbitals:
  - Frozen occupied        20    20  
  - Active occupied        17    17  
  - Active virtual         93    93  
  - Frozen virtual         0     0   
 -------------------------------------

 Import integrals:   CPU 0.00 s  wall 0.00 s

 Import integrals:   CPU 45.51 s  wall 8.06 s

 MP2 amplitudes:   CPU 0.19 s  wall 0.15 s

Running a double precision version
           CCSD T amplitudes will be solved using DIIS.

           Start     Size      MaxIter   EConv     TConv     
           3         7         100       1.00e-07  1.00e-05  
 ------------------------------------------------------------------------------
           Energy (a.u.)   Ediff      Tdiff       Comment
 ------------------------------------------------------------------------------
         -3427.73837964                           
     1   -3427.72443038   1.39e-02   7.94e-01     
     2   -3427.74941811   2.50e-02   1.14e-01     
     3   -3427.74800902   1.41e-03   5.00e-02     
     4   -3427.75051148   2.50e-03   1.49e-02     Switched to DIIS steps.
     5   -3427.75134580   8.34e-04   1.21e-02     
     6   -3427.75136685   2.11e-05   2.40e-03     
     7   -3427.75136655   3.02e-07   1.23e-03     
     8   -3427.75137167   5.12e-06   2.94e-04     
     9   -3427.75137232   6.56e-07   1.92e-04     
    10   -3427.75137178   5.40e-07   6.24e-05     
    11   -3427.75137189   1.12e-07   2.82e-05     
    12   -3427.75137176   1.32e-07   1.18e-05     
    13   -3427.75137175   1.41e-08   3.75e-06     
 ------------------------------------------------------------------------------
         -3427.75137175                           CCSD T converged.

End of double precision
 SCF energy                 = -3427.02843015
 MP2 energy                 = -3427.73837964
 CCSD correlation energy     =    -0.72294159
 CCSD total energy           = -3427.75137175

 CCSD  T1^2 = 0.0130  T2^2 = 0.2775  Leading amplitudes:

 Amplitude    Orbitals with energies
  0.0291       37 (A) A                  ->    38 (A) A                   
              -0.3952                         -0.0016                     
  0.0291       37 (A) B                  ->    38 (A) B                   
              -0.3952                         -0.0016                     
  0.0266       32 (A) A                  ->    38 (A) A                   
              -0.5434                         -0.0016                     
  0.0266       32 (A) B                  ->    38 (A) B                   
              -0.5434                         -0.0016                     

 Amplitude    Orbitals with energies
 -0.0688       37 (A) A      37 (A) B    ->    38 (A) A      38 (A) B     
              -0.3952       -0.3952           -0.0016       -0.0016       
  0.0688       37 (A) A      37 (A) B    ->    38 (A) B      38 (A) A     
              -0.3952       -0.3952           -0.0016       -0.0016       
  0.0688       37 (A) B      37 (A) A    ->    38 (A) A      38 (A) B     
              -0.3952       -0.3952           -0.0016       -0.0016       
 -0.0688       37 (A) B      37 (A) A    ->    38 (A) B      38 (A) A     
              -0.3952       -0.3952           -0.0016       -0.0016       

 Computing CCSD intemediates for later calculations in double precision
 Finished.

Running a double precision version
           CCSD Lambda amplitudes will be solved using DIIS.
           Start     Size      MaxIter   EConv     LConv     
           3         7         100       1.00e-07  1.00e-05  
 ------------------------------------------------------------------------------
            Enorm      Ldiff       Comment
 ------------------------------------------------------------------------------
     1     5.45e-02   4.07e-02     
     2     1.43e-02   5.53e-03     
     3     6.08e-03   1.98e-03     
     4     3.47e-03   1.17e-03     Switched to DIIS steps.
     5     1.07e-03   6.41e-04     
     6     4.84e-04   1.65e-04     
     7     1.60e-04   3.85e-05     
     8     7.27e-05   9.41e-07     
     9     2.53e-05   2.37e-06     
    10     1.07e-05   6.98e-07     
    11     3.66e-06   2.26e-08     
    12     1.73e-06   1.20e-08     
    13     7.53e-07   4.96e-08     
    14     3.54e-07   1.18e-08     
    15     1.84e-07   1.53e-08     
    16     8.15e-08   8.50e-10     
 ------------------------------------------------------------------------------
                                   CCSD Lambda converged.

 Computing density matrices in double precision...
           Orbital response amplitudes will be solved using DIIS.
           Start     Size      MaxIter   EConv     LConv     
           3         7         100       1.00e-06  1.00e-06  
 ------------------------------------------------------------------------------
            Enorm      Ldiff       Comment
 ------------------------------------------------------------------------------
     1     1.10e-01   1.65e-03     
     2     1.02e-01   8.52e-03     
     3     1.13e-01   1.53e-02     
     4     2.22e-02   3.79e-02     Switched to DIIS steps.
     5     6.36e-03   7.89e-03     
     6     1.33e-03   4.44e-04     
     7     6.56e-04   4.61e-05     
     8     1.16e-04   1.53e-04     
     9     5.20e-05   7.98e-06     
    10     1.28e-05   8.34e-06     
    11     3.71e-06   9.80e-07     
    12     2.20e-06   2.07e-07     
    13     6.67e-07   2.38e-07     
 ------------------------------------------------------------------------------
                                   Orbital response converged.

 Computing density matrices... Done.
 CCSD calculation:   CPU 1520.36 s  wall 263.38 s

 Transferring MO TPDM to AO TPDM
 Transferring g2_o1o1o1o1
 Transferring g2_o1o1o1v1
 Transferring g2_o1o1v1v1
 Transferring g2_o1v1o1v1
 Transferring g2_o1v1v1v1
 Transferring g2_v1v1v1v1
 Adding separable TPDM
 Computing TPDM gradient
 --------------------------------------------------------
 2e gradient
  Atom          X               Y               Z
 --------------------------------------------------------
    1        -41.961815        1.474828       -0.000000  
    2          5.207455      -17.908417        0.000000  
    3          9.168101       24.692637        0.000000  
    4         27.586258       -8.259047       -0.000000  
 --------------------------------------------------------
 --------------------------------------------------------
 Final gradient
  Atom          X               Y               Z
 --------------------------------------------------------
    1        -41.961815        1.474828       -0.000000  
    2          5.207455      -17.908417        0.000000  
    3          9.168101       24.692637        0.000000  
    4         27.586258       -8.259047       -0.000000  
 --------------------------------------------------------
 Analytic gradient from two-electron contribution:   CPU 257.29 s  wall 48.32 s

 Total ccman2 time:   CPU 1833.16 s  wall 322.33 s


 --------------------------------------------------------------

                    Orbital Energies (a.u.)
 --------------------------------------------------------------

 Alpha MOs
 -- Occupied --
********-104.8606 -80.0698 -65.1997 -58.5603 -58.5578 -58.5578 -15.6511
-10.5872  -9.8787  -8.0552  -8.0524  -8.0522  -7.6077  -7.4941  -7.4827
 -7.4827  -5.5001  -5.4989  -5.4986  -3.2346  -3.2293  -3.2292  -3.2154
 -3.2154  -1.2266  -1.1291  -0.9918  -0.7497  -0.5989  -0.5787  -0.5434
 -0.4902  -0.4820  -0.4518  -0.4126  -0.3952
 -- Virtual --
 -0.0016   0.0442   0.0558   0.0717   0.0761   0.0839   0.1082   0.1179
  0.1210   0.1330   0.1439   0.1549   0.1632   0.1741   0.2144   0.2352
  0.2384   0.2604   0.3052   0.3412   0.3755   0.3815   0.4733   0.5271
  0.5550   0.5678   0.5818   0.6066   0.6275   0.7204   0.7511   0.7567
  0.7591   0.7924   0.8068   0.8220   0.8449   0.8750   0.9441   1.0540
  1.0924   1.0993   1.1281   1.1352   1.1668   1.1821   1.1907   1.2058
  1.2998   1.4425   1.5061   1.7757   1.8617   1.9728   2.1977   2.2618
  2.2886   2.3681   2.4169   2.4677   2.6088   2.6256   2.7069   2.7913
  2.9536   4.2368   4.2823   4.4620   4.5199   4.5348   4.5681   4.5965
  4.8931   7.2199   7.4917   8.1883   8.2070   8.2788  10.3628  14.7008
 14.8008  14.8813  26.6791  26.7313  27.0233  36.6756  49.4831 166.1082
219.2195 293.8639 293.8831 293.98751028.4298
 --------------------------------------------------------------

          Ground-State Mulliken Net Atomic Charges

     Atom                 Charge (a.u.)
  ----------------------------------------
      1 Br                    0.023473
      2 N                    -0.254225
      3 P                     0.314054
      4 Cl                   -0.083302
  ----------------------------------------
  Sum of atomic charges =     0.000000

 -----------------------------------------------------------------
                    Cartesian Multipole Moments
 -----------------------------------------------------------------
    Charge (ESU x 10^10)
                -0.0000
    Dipole Moment (Debye)
         X       0.3642      Y      -1.9936      Z       0.0000
       Tot       2.0266
    Quadrupole Moments (Debye-Ang)
        XX     -49.8627     XY       1.0440     YY     -51.2988
        XZ      -0.0000     YZ       0.0000     ZZ     -48.9773
    Octopole Moments (Debye-Ang^2)
       XXX      64.7017    XXY      -0.8168    XYY      14.8700
       YYY       2.0061    XXZ       0.0000    XYZ       0.0000
       YYZ       0.0000    XZZ      14.1145    YZZ       0.1351
       ZZZ       0.0000
    Hexadecapole Moments (Debye-Ang^3)
      XXXX   -1079.7393   XXXY     -11.2755   XXYY    -203.3065
      XYYY       0.1467   YYYY    -122.7509   XXXZ      -0.0000
      XXYZ       0.0000   XYYZ      -0.0000   YYYZ       0.0000
      XXZZ    -197.5563   XYZZ       1.0008   YYZZ     -29.7081
      XZZZ      -0.0000   YZZZ       0.0000   ZZZZ     -60.4637
 -----------------------------------------------------------------
 DrvMan completing analytic gradient of the correlated energy
 Correlated dipole moment
            1
    1   0.1432829
    2  -0.7843567
    3   0.0000000
 Energy read as -3427.751371748
 Full Analytical Gradient: (in a.u., or Hartree/Bohr)
             1             2             3             4
    1    0.00037167   -0.00012565   -0.00030054    0.00005452
    2   -0.00002042    0.00007421    0.00003050   -0.00008429
    3    0.00000000    0.00000000   -0.00000000    0.00000000
 Gradient time:  CPU 0.75 s  wall 0.76 s
 ----------------------------------------------------------------
             Standard Nuclear Orientation (Angstroms)
    I     Atom           X                Y                Z
 ----------------------------------------------------------------
    1      Br      1.8035689385     0.0476541870    -0.0000000000
    2      N      -0.0234551936     0.5628226707    -0.0000000000
    3      P      -1.0027445320    -0.6870063782     0.0000000000
    4      Cl     -2.8208563831     0.2763200255    -0.0000000000
 ----------------------------------------------------------------
 Nuclear Repulsion Energy =   355.0426800880 hartrees
 There are       37 alpha and       37 beta electrons

                       Distance Matrix (Angstroms)
             Br(  1)   N (  2)   P (  3)
   N (  2)  1.898267
   P (  3)  2.900883  1.587791
   Cl(  4)  4.630075  2.812034  2.057554

 Requested basis set is 6-311++G(d,p)
 There are 51 shells and 130 basis functions
 A cutoff of  1.0D-14 yielded   1116 shell pairs
 There are      7782 function pairs (      8530 Cartesian)
 Smallest overlap matrix eigenvalue = 2.28E-03
 Guess MOs from SCF MO coefficient file

 -----------------------------------------------------------------------
  General SCF calculation program by
  Eric Jon Sundstrom, Paul Horn, Yuezhi Mao, Dmitri Zuev, Alec White,
  David Stuck, Shaama M.S., Shane Yost, Joonho Lee, David Small,
  Daniel Levine, Susi Lehtola, Hugh Burton, Evgeny Epifanovsky
 -----------------------------------------------------------------------
 Hartree-Fock
 using 6 threads for integral computing
 -------------------------------------------------------
 OpenMP Integral computing Module                
 Release: version 2.0, May 2017, Q-Chem Inc. Pleasanton 
 -------------------------------------------------------
 A restricted SCF calculation will be
 performed using DIIS
 SCF converges when DIIS error is below 1.0e-08
 ---------------------------------------
  Cycle       Energy         DIIS error
 ---------------------------------------
    1   -3427.0284715373      1.91e-05  
    2   -3427.0284724178      7.06e-06  
    3   -3427.0284725149      4.95e-06  
    4   -3427.0284725740      1.01e-06  
    5   -3427.0284725817      4.37e-07  
    6   -3427.0284725842      1.86e-07  
    7   -3427.0284725847      6.31e-08  
    8   -3427.0284725846      2.55e-08  
    9   -3427.0284725847      7.93e-09  Convergence criterion met
 ---------------------------------------
 SCF time:   CPU 7.65s  wall 1.00s 
 SCF   energy in the final basis set =    -3427.0284725847
 Total energy in the final basis set =    -3427.0284725847


 ------------------------------------------------------------------------------

   CCMAN2: suite of methods based on coupled cluster
           and equation of motion theories.

   Components:
   * libvmm-1.3-trunk
     by Evgeny Epifanovsky, Ilya Kaliman.
   * libtensor-2.5-trunk
     by Evgeny Epifanovsky, Michael Wormit, Dmitry Zuev, Sam Manzer, 
        Ilya Kaliman.
   * libcc-2.5-trunk
     by Evgeny Epifanovsky, Arik Landau, Tomasz Kus, Kirill Khistyaev, 
        Dmitry Zuev, Prashant Manohar, Xintian Feng, Anna Krylov, 
        Matthew Goldey, Alec White, Thomas Jagau, Kaushik Nanda, 
        Anastasia Gunina, Alexander Kunitsa, Joonho Lee.

   CCMAN original authors:
   Anna I. Krylov, C. David Sherrill, Steven R. Gwaltney,
   Edward F. C. Byrd (2000)
   Sergey V. Levchenko, Lyudmila V. Slipchenko, Tao Wang,
   Ana-Maria C. Cristian (2003)
   Piotr A. Pieniazek, C. Melania Oana, Evgeny Epifanovsky (2007)
   Prashant Manohar (2009)

 ------------------------------------------------------------------------------


 Allocating and initializing 30808MB of RAM...
 Calculation will run on 6 cores.


 Alpha MOs, Restricted
 -- Occupied --                  
-490.07 -104.86  -80.07  -65.20  -58.56  -58.56  -58.56  -15.65
  1 A     2 A     3 A     4 A     5 A     6 A     7 A     8 A                  
-10.587  -9.879  -8.055  -8.052  -8.052  -7.608  -7.494  -7.483
  9 A    10 A    11 A    12 A    13 A    14 A    15 A    16 A                  
 -7.483  -5.500  -5.499  -5.499  -3.235  -3.229  -3.229  -3.215
 17 A    18 A    19 A    20 A    21 A    22 A    23 A    24 A                  
 -3.215  -1.227  -1.129  -0.992  -0.750  -0.599  -0.579  -0.544
 25 A    26 A    27 A    28 A    29 A    30 A    31 A    32 A                  
 -0.490  -0.482  -0.452  -0.413  -0.395
 33 A    34 A    35 A    36 A    37 A                                          
 -- Virtual --                   
 -0.002   0.044   0.056   0.072   0.076   0.084   0.108   0.118
 38 A    39 A    40 A    41 A    42 A    43 A    44 A    45 A                  
  0.121   0.133   0.144   0.155   0.163   0.174   0.214   0.235
 46 A    47 A    48 A    49 A    50 A    51 A    52 A    53 A                  
  0.238   0.260   0.305   0.341   0.375   0.382   0.473   0.527
 54 A    55 A    56 A    57 A    58 A    59 A    60 A    61 A                  
  0.555   0.568   0.582   0.607   0.628   0.720   0.751   0.757
 62 A    63 A    64 A    65 A    66 A    67 A    68 A    69 A                  
  0.759   0.792   0.807   0.822   0.845   0.875   0.944   1.054
 70 A    71 A    72 A    73 A    74 A    75 A    76 A    77 A                  
  1.092   1.100   1.128   1.136   1.167   1.182   1.191   1.206
 78 A    79 A    80 A    81 A    82 A    83 A    84 A    85 A                  
  1.300   1.442   1.506   1.776   1.862   1.973   2.198   2.262
 86 A    87 A    88 A    89 A    90 A    91 A    92 A    93 A                  
  2.290   2.369   2.417   2.468   2.609   2.626   2.707   2.792
 94 A    95 A    96 A    97 A    98 A    99 A   100 A   101 A                  
  2.954   4.237   4.283   4.462   4.520   4.535   4.568   4.597
102 A   103 A   104 A   105 A   106 A   107 A   108 A   109 A                  
  4.893   7.221   7.492   8.188   8.207   8.279  10.363  14.701
110 A   111 A   112 A   113 A   114 A   115 A   116 A   117 A                  
 14.801  14.881  26.679  26.731  27.023  36.676  49.484 166.108
118 A   119 A   120 A   121 A   122 A   123 A   124 A   125 A                  
219.220 293.864 293.883 293.9871028.430
126 A   127 A   128 A   129 A   130 A                                          

 Beta MOs, Restricted
 -- Occupied --                  
-490.07 -104.86  -80.07  -65.20  -58.56  -58.56  -58.56  -15.65
  1 A     2 A     3 A     4 A     5 A     6 A     7 A     8 A                  
-10.587  -9.879  -8.055  -8.052  -8.052  -7.608  -7.494  -7.483
  9 A    10 A    11 A    12 A    13 A    14 A    15 A    16 A                  
 -7.483  -5.500  -5.499  -5.499  -3.235  -3.229  -3.229  -3.215
 17 A    18 A    19 A    20 A    21 A    22 A    23 A    24 A                  
 -3.215  -1.227  -1.129  -0.992  -0.750  -0.599  -0.579  -0.544
 25 A    26 A    27 A    28 A    29 A    30 A    31 A    32 A                  
 -0.490  -0.482  -0.452  -0.413  -0.395
 33 A    34 A    35 A    36 A    37 A                                          
 -- Virtual --                   
 -0.002   0.044   0.056   0.072   0.076   0.084   0.108   0.118
 38 A    39 A    40 A    41 A    42 A    43 A    44 A    45 A                  
  0.121   0.133   0.144   0.155   0.163   0.174   0.214   0.235
 46 A    47 A    48 A    49 A    50 A    51 A    52 A    53 A                  
  0.238   0.260   0.305   0.341   0.375   0.382   0.473   0.527
 54 A    55 A    56 A    57 A    58 A    59 A    60 A    61 A                  
  0.555   0.568   0.582   0.607   0.628   0.720   0.751   0.757
 62 A    63 A    64 A    65 A    66 A    67 A    68 A    69 A                  
  0.759   0.792   0.807   0.822   0.845   0.875   0.944   1.054
 70 A    71 A    72 A    73 A    74 A    75 A    76 A    77 A                  
  1.092   1.100   1.128   1.136   1.167   1.182   1.191   1.206
 78 A    79 A    80 A    81 A    82 A    83 A    84 A    85 A                  
  1.300   1.442   1.506   1.776   1.862   1.973   2.198   2.262
 86 A    87 A    88 A    89 A    90 A    91 A    92 A    93 A                  
  2.290   2.369   2.417   2.468   2.609   2.626   2.707   2.792
 94 A    95 A    96 A    97 A    98 A    99 A   100 A   101 A                  
  2.954   4.237   4.283   4.462   4.520   4.535   4.568   4.597
102 A   103 A   104 A   105 A   106 A   107 A   108 A   109 A                  
  4.893   7.221   7.492   8.188   8.207   8.279  10.363  14.701
110 A   111 A   112 A   113 A   114 A   115 A   116 A   117 A                  
 14.801  14.881  26.679  26.731  27.023  36.676  49.484 166.108
118 A   119 A   120 A   121 A   122 A   123 A   124 A   125 A                  
219.220 293.864 293.883 293.9871028.430
126 A   127 A   128 A   129 A   130 A                                          

 Occupation and symmetry of molecular orbitals

 Point group: C1 (1 irreducible representation).

                           A     All 
 -------------------------------------
 All molecular orbitals:
  - Alpha                  130   130 
  - Beta                   130   130 
 -------------------------------------
 Alpha orbitals:
  - Frozen occupied        20    20  
  - Active occupied        17    17  
  - Active virtual         93    93  
  - Frozen virtual         0     0   
 -------------------------------------
 Beta orbitals:
  - Frozen occupied        20    20  
  - Active occupied        17    17  
  - Active virtual         93    93  
  - Frozen virtual         0     0   
 -------------------------------------

 Import integrals:   CPU 0.00 s  wall 0.00 s

 Import integrals:   CPU 45.56 s  wall 8.01 s

 MP2 amplitudes:   CPU 0.13 s  wall 0.09 s

Running a double precision version
           CCSD T amplitudes will be solved using DIIS.

           Start     Size      MaxIter   EConv     TConv     
           3         7         100       1.00e-07  1.00e-05  
 ------------------------------------------------------------------------------
           Energy (a.u.)   Ediff      Tdiff       Comment
 ------------------------------------------------------------------------------
         -3427.73838319                           
     1   -3427.72445008   1.39e-02   7.94e-01     
     2   -3427.74941792   2.50e-02   1.14e-01     
     3   -3427.74801394   1.40e-03   4.99e-02     
     4   -3427.75051291   2.50e-03   1.49e-02     Switched to DIIS steps.
     5   -3427.75134613   8.33e-04   1.21e-02     
     6   -3427.75136706   2.09e-05   2.40e-03     
     7   -3427.75136675   3.15e-07   1.23e-03     
     8   -3427.75137185   5.11e-06   2.94e-04     
     9   -3427.75137249   6.39e-07   1.92e-04     
    10   -3427.75137195   5.36e-07   6.24e-05     
    11   -3427.75137207   1.11e-07   2.81e-05     
    12   -3427.75137193   1.31e-07   1.18e-05     
    13   -3427.75137192   1.40e-08   3.75e-06     
 ------------------------------------------------------------------------------
         -3427.75137192                           CCSD T converged.

End of double precision
 SCF energy                 = -3427.02847258
 MP2 energy                 = -3427.73838319
 CCSD correlation energy     =    -0.72289934
 CCSD total energy           = -3427.75137192

 CCSD  T1^2 = 0.0130  T2^2 = 0.2774  Leading amplitudes:

 Amplitude    Orbitals with energies
  0.0291       37 (A) A                  ->    38 (A) A                   
              -0.3950                         -0.0016                     
  0.0291       37 (A) B                  ->    38 (A) B                   
              -0.3950                         -0.0016                     
  0.0265       32 (A) A                  ->    38 (A) A                   
              -0.5435                         -0.0016                     
  0.0265       32 (A) B                  ->    38 (A) B                   
              -0.5435                         -0.0016                     

 Amplitude    Orbitals with energies
 -0.0689       37 (A) A      37 (A) B    ->    38 (A) A      38 (A) B     
              -0.3950       -0.3950           -0.0016       -0.0016       
  0.0689       37 (A) A      37 (A) B    ->    38 (A) B      38 (A) A     
              -0.3950       -0.3950           -0.0016       -0.0016       
  0.0689       37 (A) B      37 (A) A    ->    38 (A) A      38 (A) B     
              -0.3950       -0.3950           -0.0016       -0.0016       
 -0.0689       37 (A) B      37 (A) A    ->    38 (A) B      38 (A) A     
              -0.3950       -0.3950           -0.0016       -0.0016       

 Computing CCSD intemediates for later calculations in double precision
 Finished.

Running a double precision version
           CCSD Lambda amplitudes will be solved using DIIS.
           Start     Size      MaxIter   EConv     LConv     
           3         7         100       1.00e-07  1.00e-05  
 ------------------------------------------------------------------------------
            Enorm      Ldiff       Comment
 ------------------------------------------------------------------------------
     1     5.45e-02   4.07e-02     
     2     1.43e-02   5.53e-03     
     3     6.09e-03   1.97e-03     
     4     3.47e-03   1.17e-03     Switched to DIIS steps.
     5     1.07e-03   6.41e-04     
     6     4.84e-04   1.65e-04     
     7     1.60e-04   3.85e-05     
     8     7.27e-05   9.44e-07     
     9     2.53e-05   2.36e-06     
    10     1.07e-05   6.94e-07     
    11     3.65e-06   2.07e-08     
    12     1.72e-06   1.07e-08     
    13     7.49e-07   4.87e-08     
    14     3.50e-07   1.21e-08     
    15     1.82e-07   1.49e-08     
    16     8.02e-08   6.87e-10     
 ------------------------------------------------------------------------------
                                   CCSD Lambda converged.

 Computing density matrices in double precision...
           Orbital response amplitudes will be solved using DIIS.
           Start     Size      MaxIter   EConv     LConv     
           3         7         100       1.00e-06  1.00e-06  
 ------------------------------------------------------------------------------
            Enorm      Ldiff       Comment
 ------------------------------------------------------------------------------
     1     1.10e-01   1.65e-03     
     2     1.01e-01   8.64e-03     
     3     1.13e-01   1.51e-02     
     4     2.20e-02   3.77e-02     Switched to DIIS steps.
     5     6.38e-03   7.79e-03     
     6     1.33e-03   4.46e-04     
     7     6.56e-04   4.63e-05     
     8     1.16e-04   1.53e-04     
     9     5.19e-05   7.96e-06     
    10     1.28e-05   8.33e-06     
    11     3.71e-06   9.86e-07     
    12     2.19e-06   2.11e-07     
    13     6.67e-07   2.38e-07     
 ------------------------------------------------------------------------------
                                   Orbital response converged.

 Computing density matrices... Done.
 CCSD calculation:   CPU 1520.00 s  wall 263.16 s

 Transferring MO TPDM to AO TPDM
 Transferring g2_o1o1o1o1
 Transferring g2_o1o1o1v1
 Transferring g2_o1o1v1v1
 Transferring g2_o1v1o1v1
 Transferring g2_o1v1v1v1
 Transferring g2_v1v1v1v1
 Adding separable TPDM
 Computing TPDM gradient
 --------------------------------------------------------
 2e gradient
  Atom          X               Y               Z
 --------------------------------------------------------
    1        -42.002012        1.481513       -0.000000  
    2          5.225036      -17.923058        0.000000  
    3          9.184215       24.701688        0.000000  
    4         27.592761       -8.260144       -0.000000  
 --------------------------------------------------------
 --------------------------------------------------------
 Final gradient
  Atom          X               Y               Z
 --------------------------------------------------------
    1        -42.002012        1.481513       -0.000000  
    2          5.225036      -17.923058        0.000000  
    3          9.184215       24.701688        0.000000  
    4         27.592761       -8.260144       -0.000000  
 --------------------------------------------------------
 Analytic gradient from two-electron contribution:   CPU 257.84 s  wall 48.89 s

 Total ccman2 time:   CPU 1829.18 s  wall 321.59 s


 --------------------------------------------------------------

                    Orbital Energies (a.u.)
 --------------------------------------------------------------

 Alpha MOs
 -- Occupied --
********-104.8605 -80.0697 -65.1997 -58.5603 -58.5578 -58.5578 -15.6510
-10.5872  -9.8788  -8.0552  -8.0524  -8.0522  -7.6077  -7.4942  -7.4827
 -7.4827  -5.5000  -5.4988  -5.4986  -3.2346  -3.2293  -3.2293  -3.2154
 -3.2154  -1.2269  -1.1291  -0.9918  -0.7497  -0.5990  -0.5788  -0.5435
 -0.4903  -0.4820  -0.4518  -0.4125  -0.3950
 -- Virtual --
 -0.0016   0.0445   0.0558   0.0718   0.0761   0.0839   0.1083   0.1180
  0.1210   0.1330   0.1440   0.1550   0.1633   0.1741   0.2144   0.2352
  0.2384   0.2604   0.3052   0.3411   0.3755   0.3815   0.4733   0.5272
  0.5550   0.5678   0.5818   0.6066   0.6275   0.7203   0.7511   0.7566
  0.7591   0.7923   0.8069   0.8221   0.8452   0.8750   0.9443   1.0541
  1.0924   1.0995   1.1282   1.1357   1.1670   1.1820   1.1908   1.2059
  1.2999   1.4421   1.5061   1.7757   1.8618   1.9728   2.1977   2.2622
  2.2895   2.3685   2.4170   2.4681   2.6089   2.6257   2.7070   2.7915
  2.9535   4.2368   4.2826   4.4621   4.5199   4.5349   4.5683   4.5968
  4.8933   7.2206   7.4918   8.1883   8.2071   8.2786  10.3628  14.7009
 14.8009  14.8814  26.6792  26.7314  27.0234  36.6758  49.4836 166.1083
219.2196 293.8639 293.8832 293.98751028.4304
 --------------------------------------------------------------

          Ground-State Mulliken Net Atomic Charges

     Atom                 Charge (a.u.)
  ----------------------------------------
      1 Br                    0.023648
      2 N                    -0.254273
      3 P                     0.314153
      4 Cl                   -0.083528
  ----------------------------------------
  Sum of atomic charges =    -0.000000

 -----------------------------------------------------------------
                    Cartesian Multipole Moments
 -----------------------------------------------------------------
    Charge (ESU x 10^10)
                 0.0000
    Dipole Moment (Debye)
         X       0.3671      Y      -1.9931      Z       0.0000
       Tot       2.0266
    Quadrupole Moments (Debye-Ang)
        XX     -49.8705     XY       1.0453     YY     -51.2970
        XZ      -0.0000     YZ      -0.0000     ZZ     -48.9747
    Octopole Moments (Debye-Ang^2)
       XXX      64.8125    XXY      -0.8188    XYY      14.9110
       YYY       2.0100    XXZ       0.0000    XYZ      -0.0000
       YYZ       0.0000    XZZ      14.1568    YZZ       0.1367
       ZZZ       0.0000
    Hexadecapole Moments (Debye-Ang^3)
      XXXX   -1079.1272   XXXY     -11.2708   XXYY    -203.1685
      XYYY       0.1578   YYYY    -122.7467   XXXZ      -0.0000
      XXYZ      -0.0000   XYYZ      -0.0000   YYYZ      -0.0000
      XXZZ    -197.4216   XYZZ       1.0030   YYZZ     -29.7065
      XZZZ      -0.0000   YZZZ      -0.0000   ZZZZ     -60.4571
 -----------------------------------------------------------------
 DrvMan completing analytic gradient of the correlated energy
 Correlated dipole moment
            1
    1   0.1444434
    2  -0.7841415
    3   0.0000000
 Energy read as -3427.751371920
 Full Analytical Gradient: (in a.u., or Hartree/Bohr)
             1             2             3             4
    1   -0.00027805    0.00040175   -0.00019324    0.00006954
    2    0.00007854    0.00002683   -0.00004035   -0.00006503
    3   -0.00000000    0.00000000    0.00000000   -0.00000000
 Gradient time:  CPU 0.75 s  wall 0.76 s
 ----------------------------------------------------------------
             Standard Nuclear Orientation (Angstroms)
    I     Atom           X                Y                Z
 ----------------------------------------------------------------
    1      Br      1.8045689385     0.0486541870    -0.0000000000
    2      N      -0.0234551936     0.5628226707    -0.0000000000
    3      P      -1.0027445320    -0.6870063782     0.0000000000
    4      Cl     -2.8208563831     0.2763200255    -0.0000000000
 ----------------------------------------------------------------
 Nuclear Repulsion Energy =   354.9635824204 hartrees
 There are       37 alpha and       37 beta electrons

                       Distance Matrix (Angstroms)
             Br(  1)   N (  2)   P (  3)
   N (  2)  1.898958
   P (  3)  2.902104  1.587791
   Cl(  4)  4.631025  2.812034  2.057554

 Requested basis set is 6-311++G(d,p)
 There are 51 shells and 130 basis functions
 A cutoff of  1.0D-14 yielded   1116 shell pairs
 There are      7782 function pairs (      8530 Cartesian)
 Smallest overlap matrix eigenvalue = 2.28E-03
 Guess MOs from SCF MO coefficient file

 -----------------------------------------------------------------------
  General SCF calculation program by
  Eric Jon Sundstrom, Paul Horn, Yuezhi Mao, Dmitri Zuev, Alec White,
  David Stuck, Shaama M.S., Shane Yost, Joonho Lee, David Small,
  Daniel Levine, Susi Lehtola, Hugh Burton, Evgeny Epifanovsky
 -----------------------------------------------------------------------
 Hartree-Fock
 using 6 threads for integral computing
 -------------------------------------------------------
 OpenMP Integral computing Module                
 Release: version 2.0, May 2017, Q-Chem Inc. Pleasanton 
 -------------------------------------------------------
 A restricted SCF calculation will be
 performed using DIIS
 SCF converges when DIIS error is below 1.0e-08
 ---------------------------------------
  Cycle       Energy         DIIS error
 ---------------------------------------
    1   -3427.0284591872      8.99e-06  
    2   -3427.0284594388      3.10e-06  
    3   -3427.0284594716      2.15e-06  
    4   -3427.0284594856      6.61e-07  
    5   -3427.0284594892      2.53e-07  
    6   -3427.0284594899      8.85e-08  
    7   -3427.0284594900      3.93e-08  
    8   -3427.0284594900      1.61e-08  
    9   -3427.0284594901      4.66e-09  Convergence criterion met
 ---------------------------------------
 SCF time:   CPU 7.65s  wall 1.00s 
 SCF   energy in the final basis set =    -3427.0284594901
 Total energy in the final basis set =    -3427.0284594901


 ------------------------------------------------------------------------------

   CCMAN2: suite of methods based on coupled cluster
           and equation of motion theories.

   Components:
   * libvmm-1.3-trunk
     by Evgeny Epifanovsky, Ilya Kaliman.
   * libtensor-2.5-trunk
     by Evgeny Epifanovsky, Michael Wormit, Dmitry Zuev, Sam Manzer, 
        Ilya Kaliman.
   * libcc-2.5-trunk
     by Evgeny Epifanovsky, Arik Landau, Tomasz Kus, Kirill Khistyaev, 
        Dmitry Zuev, Prashant Manohar, Xintian Feng, Anna Krylov, 
        Matthew Goldey, Alec White, Thomas Jagau, Kaushik Nanda, 
        Anastasia Gunina, Alexander Kunitsa, Joonho Lee.

   CCMAN original authors:
   Anna I. Krylov, C. David Sherrill, Steven R. Gwaltney,
   Edward F. C. Byrd (2000)
   Sergey V. Levchenko, Lyudmila V. Slipchenko, Tao Wang,
   Ana-Maria C. Cristian (2003)
   Piotr A. Pieniazek, C. Melania Oana, Evgeny Epifanovsky (2007)
   Prashant Manohar (2009)

 ------------------------------------------------------------------------------


 Allocating and initializing 30808MB of RAM...
 Calculation will run on 6 cores.


 Alpha MOs, Restricted
 -- Occupied --                  
-490.07 -104.86  -80.07  -65.20  -58.56  -58.56  -58.56  -15.65
  1 A     2 A     3 A     4 A     5 A     6 A     7 A     8 A                  
-10.587  -9.879  -8.055  -8.052  -8.052  -7.608  -7.494  -7.483
  9 A    10 A    11 A    12 A    13 A    14 A    15 A    16 A                  
 -7.483  -5.500  -5.499  -5.499  -3.235  -3.229  -3.229  -3.215
 17 A    18 A    19 A    20 A    21 A    22 A    23 A    24 A                  
 -3.215  -1.227  -1.129  -0.992  -0.750  -0.599  -0.579  -0.543
 25 A    26 A    27 A    28 A    29 A    30 A    31 A    32 A                  
 -0.490  -0.482  -0.452  -0.413  -0.395
 33 A    34 A    35 A    36 A    37 A                                          
 -- Virtual --                   
 -0.002   0.044   0.056   0.072   0.076   0.084   0.108   0.118
 38 A    39 A    40 A    41 A    42 A    43 A    44 A    45 A                  
  0.121   0.133   0.144   0.155   0.163   0.174   0.214   0.235
 46 A    47 A    48 A    49 A    50 A    51 A    52 A    53 A                  
  0.238   0.260   0.305   0.341   0.375   0.382   0.473   0.527
 54 A    55 A    56 A    57 A    58 A    59 A    60 A    61 A                  
  0.555   0.568   0.582   0.607   0.628   0.720   0.751   0.757
 62 A    63 A    64 A    65 A    66 A    67 A    68 A    69 A                  
  0.759   0.792   0.807   0.822   0.845   0.875   0.944   1.054
 70 A    71 A    72 A    73 A    74 A    75 A    76 A    77 A                  
  1.092   1.099   1.128   1.136   1.167   1.182   1.191   1.206
 78 A    79 A    80 A    81 A    82 A    83 A    84 A    85 A                  
  1.300   1.442   1.506   1.776   1.862   1.973   2.198   2.262
 86 A    87 A    88 A    89 A    90 A    91 A    92 A    93 A                  
  2.289   2.368   2.417   2.468   2.609   2.626   2.707   2.792
 94 A    95 A    96 A    97 A    98 A    99 A   100 A   101 A                  
  2.953   4.237   4.283   4.462   4.520   4.535   4.568   4.597
102 A   103 A   104 A   105 A   106 A   107 A   108 A   109 A                  
  4.893   7.220   7.492   8.188   8.207   8.279  10.363  14.701
110 A   111 A   112 A   113 A   114 A   115 A   116 A   117 A                  
 14.801  14.881  26.679  26.731  27.023  36.676  49.483 166.108
118 A   119 A   120 A   121 A   122 A   123 A   124 A   125 A                  
219.220 293.864 293.883 293.9871028.430
126 A   127 A   128 A   129 A   130 A                                          

 Beta MOs, Restricted
 -- Occupied --                  
-490.07 -104.86  -80.07  -65.20  -58.56  -58.56  -58.56  -15.65
  1 A     2 A     3 A     4 A     5 A     6 A     7 A     8 A                  
-10.587  -9.879  -8.055  -8.052  -8.052  -7.608  -7.494  -7.483
  9 A    10 A    11 A    12 A    13 A    14 A    15 A    16 A                  
 -7.483  -5.500  -5.499  -5.499  -3.235  -3.229  -3.229  -3.215
 17 A    18 A    19 A    20 A    21 A    22 A    23 A    24 A                  
 -3.215  -1.227  -1.129  -0.992  -0.750  -0.599  -0.579  -0.543
 25 A    26 A    27 A    28 A    29 A    30 A    31 A    32 A                  
 -0.490  -0.482  -0.452  -0.413  -0.395
 33 A    34 A    35 A    36 A    37 A                                          
 -- Virtual --                   
 -0.002   0.044   0.056   0.072   0.076   0.084   0.108   0.118
 38 A    39 A    40 A    41 A    42 A    43 A    44 A    45 A                  
  0.121   0.133   0.144   0.155   0.163   0.174   0.214   0.235
 46 A    47 A    48 A    49 A    50 A    51 A    52 A    53 A                  
  0.238   0.260   0.305   0.341   0.375   0.382   0.473   0.527
 54 A    55 A    56 A    57 A    58 A    59 A    60 A    61 A                  
  0.555   0.568   0.582   0.607   0.628   0.720   0.751   0.757
 62 A    63 A    64 A    65 A    66 A    67 A    68 A    69 A                  
  0.759   0.792   0.807   0.822   0.845   0.875   0.944   1.054
 70 A    71 A    72 A    73 A    74 A    75 A    76 A    77 A                  
  1.092   1.099   1.128   1.136   1.167   1.182   1.191   1.206
 78 A    79 A    80 A    81 A    82 A    83 A    84 A    85 A                  
  1.300   1.442   1.506   1.776   1.862   1.973   2.198   2.262
 86 A    87 A    88 A    89 A    90 A    91 A    92 A    93 A                  
  2.289   2.368   2.417   2.468   2.609   2.626   2.707   2.792
 94 A    95 A    96 A    97 A    98 A    99 A   100 A   101 A                  
  2.953   4.237   4.283   4.462   4.520   4.535   4.568   4.597
102 A   103 A   104 A   105 A   106 A   107 A   108 A   109 A                  
  4.893   7.220   7.492   8.188   8.207   8.279  10.363  14.701
110 A   111 A   112 A   113 A   114 A   115 A   116 A   117 A                  
 14.801  14.881  26.679  26.731  27.023  36.676  49.483 166.108
118 A   119 A   120 A   121 A   122 A   123 A   124 A   125 A                  
219.220 293.864 293.883 293.9871028.430
126 A   127 A   128 A   129 A   130 A                                          

 Occupation and symmetry of molecular orbitals

 Point group: C1 (1 irreducible representation).

                           A     All 
 -------------------------------------
 All molecular orbitals:
  - Alpha                  130   130 
  - Beta                   130   130 
 -------------------------------------
 Alpha orbitals:
  - Frozen occupied        20    20  
  - Active occupied        17    17  
  - Active virtual         93    93  
  - Frozen virtual         0     0   
 -------------------------------------
 Beta orbitals:
  - Frozen occupied        20    20  
  - Active occupied        17    17  
  - Active virtual         93    93  
  - Frozen virtual         0     0   
 -------------------------------------

 Import integrals:   CPU 0.00 s  wall 0.00 s

 Import integrals:   CPU 45.24 s  wall 7.96 s

 MP2 amplitudes:   CPU 0.13 s  wall 0.09 s

Running a double precision version
           CCSD T amplitudes will be solved using DIIS.

           Start     Size      MaxIter   EConv     TConv     
           3         7         100       1.00e-07  1.00e-05  
 ------------------------------------------------------------------------------
           Energy (a.u.)   Ediff      Tdiff       Comment
 ------------------------------------------------------------------------------
         -3427.73838023                           
     1   -3427.72444293   1.39e-02   7.94e-01     
     2   -3427.74941791   2.50e-02   1.14e-01     
     3   -3427.74801229   1.41e-03   4.99e-02     
     4   -3427.75051252   2.50e-03   1.49e-02     Switched to DIIS steps.
     5   -3427.75134621   8.34e-04   1.21e-02     
     6   -3427.75136719   2.10e-05   2.40e-03     
     7   -3427.75136688   3.11e-07   1.23e-03     
     8   -3427.75137199   5.11e-06   2.94e-04     
     9   -3427.75137263   6.46e-07   1.92e-04     
    10   -3427.75137209   5.37e-07   6.23e-05     
    11   -3427.75137220   1.11e-07   2.81e-05     
    12   -3427.75137207   1.31e-07   1.18e-05     
    13   -3427.75137206   1.40e-08   3.75e-06     
 ------------------------------------------------------------------------------
         -3427.75137206                           CCSD T converged.

End of double precision
 SCF energy                 = -3427.02845949
 MP2 energy                 = -3427.73838023
 CCSD correlation energy     =    -0.72291257
 CCSD total energy           = -3427.75137206

 CCSD  T1^2 = 0.0130  T2^2 = 0.2774  Leading amplitudes:

 Amplitude    Orbitals with energies
  0.0291       37 (A) A                  ->    38 (A) A                   
              -0.3951                         -0.0016                     
  0.0291       37 (A) B                  ->    38 (A) B                   
              -0.3951                         -0.0016                     
  0.0265       32 (A) A                  ->    38 (A) A                   
              -0.5435                         -0.0016                     
  0.0265       32 (A) B                  ->    38 (A) B                   
              -0.5435                         -0.0016                     

 Amplitude    Orbitals with energies
 -0.0689       37 (A) A      37 (A) B    ->    38 (A) A      38 (A) B     
              -0.3951       -0.3951           -0.0016       -0.0016       
  0.0689       37 (A) A      37 (A) B    ->    38 (A) B      38 (A) A     
              -0.3951       -0.3951           -0.0016       -0.0016       
  0.0689       37 (A) B      37 (A) A    ->    38 (A) A      38 (A) B     
              -0.3951       -0.3951           -0.0016       -0.0016       
 -0.0689       37 (A) B      37 (A) A    ->    38 (A) B      38 (A) A     
              -0.3951       -0.3951           -0.0016       -0.0016       

 Computing CCSD intemediates for later calculations in double precision
 Finished.

Running a double precision version
           CCSD Lambda amplitudes will be solved using DIIS.
           Start     Size      MaxIter   EConv     LConv     
           3         7         100       1.00e-07  1.00e-05  
 ------------------------------------------------------------------------------
            Enorm      Ldiff       Comment
 ------------------------------------------------------------------------------
     1     5.45e-02   4.07e-02     
     2     1.43e-02   5.53e-03     
     3     6.09e-03   1.97e-03     
     4     3.47e-03   1.17e-03     Switched to DIIS steps.
     5     1.07e-03   6.41e-04     
     6     4.84e-04   1.65e-04     
     7     1.60e-04   3.85e-05     
     8     7.27e-05   9.35e-07     
     9     2.53e-05   2.37e-06     
    10     1.07e-05   6.97e-07     
    11     3.65e-06   2.24e-08     
    12     1.72e-06   1.16e-08     
    13     7.51e-07   4.92e-08     
    14     3.52e-07   1.19e-08     
    15     1.83e-07   1.51e-08     
    16     8.09e-08   7.73e-10     
 ------------------------------------------------------------------------------
                                   CCSD Lambda converged.

 Computing density matrices in double precision...
           Orbital response amplitudes will be solved using DIIS.
           Start     Size      MaxIter   EConv     LConv     
           3         7         100       1.00e-06  1.00e-06  
 ------------------------------------------------------------------------------
            Enorm      Ldiff       Comment
 ------------------------------------------------------------------------------
     1     1.10e-01   1.65e-03     
     2     1.01e-01   8.59e-03     
     3     1.13e-01   1.52e-02     
     4     2.21e-02   3.78e-02     Switched to DIIS steps.
     5     6.37e-03   7.83e-03     
     6     1.33e-03   4.45e-04     
     7     6.56e-04   4.62e-05     
     8     1.16e-04   1.53e-04     
     9     5.20e-05   7.96e-06     
    10     1.28e-05   8.33e-06     
    11     3.71e-06   9.85e-07     
    12     2.19e-06   2.10e-07     
    13     6.67e-07   2.38e-07     
 ------------------------------------------------------------------------------
                                   Orbital response converged.

 Computing density matrices... Done.
 CCSD calculation:   CPU 1522.22 s  wall 263.72 s

 Transferring MO TPDM to AO TPDM
 Transferring g2_o1o1o1o1
 Transferring g2_o1o1o1v1
 Transferring g2_o1o1v1v1
 Transferring g2_o1v1o1v1
 Transferring g2_o1v1v1v1
 Transferring g2_v1v1v1v1
 Adding separable TPDM
 Computing TPDM gradient
 --------------------------------------------------------
 2e gradient
  Atom          X               Y               Z
 --------------------------------------------------------
    1        -41.984762        1.464092        0.000000  
    2          5.222654      -17.907812        0.000000  
    3          9.172590       24.702279       -0.000000  
    4         27.589518       -8.258559       -0.000000  
 --------------------------------------------------------
 --------------------------------------------------------
 Final gradient
  Atom          X               Y               Z
 --------------------------------------------------------
    1        -41.984762        1.464092        0.000000  
    2          5.222654      -17.907812        0.000000  
    3          9.172590       24.702279       -0.000000  
    4         27.589518       -8.258559       -0.000000  
 --------------------------------------------------------
 Analytic gradient from two-electron contribution:   CPU 259.10 s  wall 49.83 s

 Total ccman2 time:   CPU 1833.05 s  wall 323.08 s


 --------------------------------------------------------------

                    Orbital Energies (a.u.)
 --------------------------------------------------------------

 Alpha MOs
 -- Occupied --
********-104.8605 -80.0698 -65.1997 -58.5603 -58.5578 -58.5578 -15.6510
-10.5872  -9.8788  -8.0552  -8.0524  -8.0522  -7.6077  -7.4942  -7.4827
 -7.4827  -5.5000  -5.4988  -5.4986  -3.2346  -3.2293  -3.2293  -3.2154
 -3.2154  -1.2267  -1.1291  -0.9918  -0.7497  -0.5990  -0.5788  -0.5435
 -0.4903  -0.4820  -0.4518  -0.4125  -0.3951
 -- Virtual --
 -0.0016   0.0444   0.0558   0.0718   0.0761   0.0839   0.1083   0.1180
  0.1210   0.1330   0.1439   0.1549   0.1633   0.1740   0.2144   0.2352
  0.2384   0.2604   0.3052   0.3411   0.3755   0.3815   0.4733   0.5272
  0.5550   0.5678   0.5818   0.6066   0.6275   0.7204   0.7511   0.7567
  0.7591   0.7924   0.8069   0.8220   0.8451   0.8750   0.9442   1.0542
  1.0924   1.0995   1.1281   1.1355   1.1669   1.1821   1.1908   1.2059
  1.2998   1.4422   1.5061   1.7757   1.8618   1.9728   2.1977   2.2620
  2.2892   2.3683   2.4170   2.4679   2.6089   2.6256   2.7069   2.7915
  2.9535   4.2368   4.2825   4.4621   4.5199   4.5348   4.5682   4.5967
  4.8932   7.2204   7.4918   8.1883   8.2071   8.2787  10.3628  14.7009
 14.8009  14.8814  26.6791  26.7313  27.0233  36.6757  49.4835 166.1083
219.2195 293.8639 293.8831 293.98751028.4302
 --------------------------------------------------------------

          Ground-State Mulliken Net Atomic Charges

     Atom                 Charge (a.u.)
  ----------------------------------------
      1 Br                    0.023670
      2 N                    -0.254315
      3 P                     0.314038
      4 Cl                   -0.083393
  ----------------------------------------
  Sum of atomic charges =    -0.000000

 -----------------------------------------------------------------
                    Cartesian Multipole Moments
 -----------------------------------------------------------------
    Charge (ESU x 10^10)
                -0.0000
    Dipole Moment (Debye)
         X       0.3667      Y      -1.9931      Z       0.0000
       Tot       2.0266
    Quadrupole Moments (Debye-Ang)
        XX     -49.8661     XY       1.0462     YY     -51.2983
        XZ      -0.0000     YZ      -0.0000     ZZ     -48.9758
    Octopole Moments (Debye-Ang^2)
       XXX      64.7628    XXY      -0.8294    XYY      14.8902
       YYY       1.9524    XXZ      -0.0000    XYZ       0.0000
       YYZ      -0.0000    XZZ      14.1369    YZZ       0.1175
       ZZZ      -0.0000
    Hexadecapole Moments (Debye-Ang^3)
      XXXX   -1079.4201   XXXY     -11.3484   XXYY    -203.2464
      XYYY       0.0516   YYYY    -122.7598   XXXZ      -0.0000
      XXYZ      -0.0000   XYYZ       0.0000   YYYZ      -0.0000
      XXZZ    -197.4888   XYZZ       0.9678   YYZZ     -29.7093
      XZZZ       0.0000   YZZZ      -0.0000   ZZZZ     -60.4605
 -----------------------------------------------------------------
 DrvMan completing analytic gradient of the correlated energy
 Correlated dipole moment
            1
    1   0.1442605
    2  -0.7841643
    3   0.0000000
 Energy read as -3427.751372060
 Full Analytical Gradient: (in a.u., or Hartree/Bohr)
             1             2             3             4
    1   -0.00000187    0.00021121   -0.00027079    0.00006145
    2    0.00005722    0.00002846   -0.00001235   -0.00007333
    3   -0.00000000    0.00000000   -0.00000000    0.00000000
 Gradient time:  CPU 0.78 s  wall 0.79 s
 ----------------------------------------------------------------
             Standard Nuclear Orientation (Angstroms)
    I     Atom           X                Y                Z
 ----------------------------------------------------------------
    1      Br      1.8045689385     0.0466541870    -0.0000000000
    2      N      -0.0234551936     0.5628226707    -0.0000000000
    3      P      -1.0027445320    -0.6870063782     0.0000000000
    4      Cl     -2.8208563831     0.2763200255    -0.0000000000
 ----------------------------------------------------------------
 Nuclear Repulsion Energy =   354.9593387593 hartrees
 There are       37 alpha and       37 beta electrons

                       Distance Matrix (Angstroms)
             Br(  1)   N (  2)   P (  3)
   N (  2)  1.899500
   P (  3)  2.901597  1.587791
   Cl(  4)  4.631124  2.812034  2.057554

 Requested basis set is 6-311++G(d,p)
 There are 51 shells and 130 basis functions
 A cutoff of  1.0D-14 yielded   1116 shell pairs
 There are      7782 function pairs (      8530 Cartesian)
 Smallest overlap matrix eigenvalue = 2.28E-03
 Guess MOs from SCF MO coefficient file

 -----------------------------------------------------------------------
  General SCF calculation program by
  Eric Jon Sundstrom, Paul Horn, Yuezhi Mao, Dmitri Zuev, Alec White,
  David Stuck, Shaama M.S., Shane Yost, Joonho Lee, David Small,
  Daniel Levine, Susi Lehtola, Hugh Burton, Evgeny Epifanovsky
 -----------------------------------------------------------------------
 Hartree-Fock
 using 6 threads for integral computing
 -------------------------------------------------------
 OpenMP Integral computing Module                
 Release: version 2.0, May 2017, Q-Chem Inc. Pleasanton 
 -------------------------------------------------------
 A restricted SCF calculation will be
 performed using DIIS
 SCF converges when DIIS error is below 1.0e-08
 ---------------------------------------
  Cycle       Energy         DIIS error
 ---------------------------------------
    1   -3427.0284433073      1.06e-05  
    2   -3427.0284437421      3.55e-06  
    3   -3427.0284438174      2.44e-06  
    4   -3427.0284438370      8.55e-07  
    5   -3427.0284438432      2.03e-07  
    6   -3427.0284438436      7.14e-08  
    7   -3427.0284438437      3.28e-08  
    8   -3427.0284438437      1.46e-08  
    9   -3427.0284438436      5.28e-09  Convergence criterion met
 ---------------------------------------
 SCF time:   CPU 7.66s  wall 1.00s 
 SCF   energy in the final basis set =    -3427.0284438436
 Total energy in the final basis set =    -3427.0284438436


 ------------------------------------------------------------------------------

   CCMAN2: suite of methods based on coupled cluster
           and equation of motion theories.

   Components:
   * libvmm-1.3-trunk
     by Evgeny Epifanovsky, Ilya Kaliman.
   * libtensor-2.5-trunk
     by Evgeny Epifanovsky, Michael Wormit, Dmitry Zuev, Sam Manzer, 
        Ilya Kaliman.
   * libcc-2.5-trunk
     by Evgeny Epifanovsky, Arik Landau, Tomasz Kus, Kirill Khistyaev, 
        Dmitry Zuev, Prashant Manohar, Xintian Feng, Anna Krylov, 
        Matthew Goldey, Alec White, Thomas Jagau, Kaushik Nanda, 
        Anastasia Gunina, Alexander Kunitsa, Joonho Lee.

   CCMAN original authors:
   Anna I. Krylov, C. David Sherrill, Steven R. Gwaltney,
   Edward F. C. Byrd (2000)
   Sergey V. Levchenko, Lyudmila V. Slipchenko, Tao Wang,
   Ana-Maria C. Cristian (2003)
   Piotr A. Pieniazek, C. Melania Oana, Evgeny Epifanovsky (2007)
   Prashant Manohar (2009)

 ------------------------------------------------------------------------------


 Allocating and initializing 30808MB of RAM...
 Calculation will run on 6 cores.


 Alpha MOs, Restricted
 -- Occupied --                  
-490.07 -104.86  -80.07  -65.20  -58.56  -58.56  -58.56  -15.65
  1 A     2 A     3 A     4 A     5 A     6 A     7 A     8 A                  
-10.587  -9.879  -8.055  -8.052  -8.052  -7.608  -7.494  -7.483
  9 A    10 A    11 A    12 A    13 A    14 A    15 A    16 A                  
 -7.483  -5.500  -5.499  -5.499  -3.235  -3.229  -3.229  -3.215
 17 A    18 A    19 A    20 A    21 A    22 A    23 A    24 A                  
 -3.215  -1.227  -1.129  -0.992  -0.750  -0.599  -0.579  -0.543
 25 A    26 A    27 A    28 A    29 A    30 A    31 A    32 A                  
 -0.490  -0.482  -0.452  -0.413  -0.395
 33 A    34 A    35 A    36 A    37 A                                          
 -- Virtual --                   
 -0.002   0.044   0.056   0.072   0.076   0.084   0.108   0.118
 38 A    39 A    40 A    41 A    42 A    43 A    44 A    45 A                  
  0.121   0.133   0.144   0.155   0.163   0.174   0.214   0.235
 46 A    47 A    48 A    49 A    50 A    51 A    52 A    53 A                  
  0.238   0.260   0.305   0.341   0.375   0.381   0.473   0.527
 54 A    55 A    56 A    57 A    58 A    59 A    60 A    61 A                  
  0.555   0.568   0.582   0.607   0.627   0.720   0.751   0.757
 62 A    63 A    64 A    65 A    66 A    67 A    68 A    69 A                  
  0.759   0.792   0.807   0.822   0.845   0.875   0.944   1.054
 70 A    71 A    72 A    73 A    74 A    75 A    76 A    77 A                  
  1.092   1.099   1.128   1.135   1.167   1.182   1.191   1.206
 78 A    79 A    80 A    81 A    82 A    83 A    84 A    85 A                  
  1.300   1.442   1.506   1.776   1.862   1.973   2.198   2.262
 86 A    87 A    88 A    89 A    90 A    91 A    92 A    93 A                  
  2.289   2.368   2.417   2.468   2.609   2.626   2.707   2.791
 94 A    95 A    96 A    97 A    98 A    99 A   100 A   101 A                  
  2.954   4.237   4.282   4.462   4.520   4.535   4.568   4.597
102 A   103 A   104 A   105 A   106 A   107 A   108 A   109 A                  
  4.893   7.220   7.492   8.188   8.207   8.279  10.363  14.701
110 A   111 A   112 A   113 A   114 A   115 A   116 A   117 A                  
 14.801  14.881  26.679  26.731  27.023  36.676  49.483 166.108
118 A   119 A   120 A   121 A   122 A   123 A   124 A   125 A                  
219.220 293.864 293.883 293.9871028.430
126 A   127 A   128 A   129 A   130 A                                          

 Beta MOs, Restricted
 -- Occupied --                  
-490.07 -104.86  -80.07  -65.20  -58.56  -58.56  -58.56  -15.65
  1 A     2 A     3 A     4 A     5 A     6 A     7 A     8 A                  
-10.587  -9.879  -8.055  -8.052  -8.052  -7.608  -7.494  -7.483
  9 A    10 A    11 A    12 A    13 A    14 A    15 A    16 A                  
 -7.483  -5.500  -5.499  -5.499  -3.235  -3.229  -3.229  -3.215
 17 A    18 A    19 A    20 A    21 A    22 A    23 A    24 A                  
 -3.215  -1.227  -1.129  -0.992  -0.750  -0.599  -0.579  -0.543
 25 A    26 A    27 A    28 A    29 A    30 A    31 A    32 A                  
 -0.490  -0.482  -0.452  -0.413  -0.395
 33 A    34 A    35 A    36 A    37 A                                          
 -- Virtual --                   
 -0.002   0.044   0.056   0.072   0.076   0.084   0.108   0.118
 38 A    39 A    40 A    41 A    42 A    43 A    44 A    45 A                  
  0.121   0.133   0.144   0.155   0.163   0.174   0.214   0.235
 46 A    47 A    48 A    49 A    50 A    51 A    52 A    53 A                  
  0.238   0.260   0.305   0.341   0.375   0.381   0.473   0.527
 54 A    55 A    56 A    57 A    58 A    59 A    60 A    61 A                  
  0.555   0.568   0.582   0.607   0.627   0.720   0.751   0.757
 62 A    63 A    64 A    65 A    66 A    67 A    68 A    69 A                  
  0.759   0.792   0.807   0.822   0.845   0.875   0.944   1.054
 70 A    71 A    72 A    73 A    74 A    75 A    76 A    77 A                  
  1.092   1.099   1.128   1.135   1.167   1.182   1.191   1.206
 78 A    79 A    80 A    81 A    82 A    83 A    84 A    85 A                  
  1.300   1.442   1.506   1.776   1.862   1.973   2.198   2.262
 86 A    87 A    88 A    89 A    90 A    91 A    92 A    93 A                  
  2.289   2.368   2.417   2.468   2.609   2.626   2.707   2.791
 94 A    95 A    96 A    97 A    98 A    99 A   100 A   101 A                  
  2.954   4.237   4.282   4.462   4.520   4.535   4.568   4.597
102 A   103 A   104 A   105 A   106 A   107 A   108 A   109 A                  
  4.893   7.220   7.492   8.188   8.207   8.279  10.363  14.701
110 A   111 A   112 A   113 A   114 A   115 A   116 A   117 A                  
 14.801  14.881  26.679  26.731  27.023  36.676  49.483 166.108
118 A   119 A   120 A   121 A   122 A   123 A   124 A   125 A                  
219.220 293.864 293.883 293.9871028.430
126 A   127 A   128 A   129 A   130 A                                          

 Occupation and symmetry of molecular orbitals

 Point group: C1 (1 irreducible representation).

                           A     All 
 -------------------------------------
 All molecular orbitals:
  - Alpha                  130   130 
  - Beta                   130   130 
 -------------------------------------
 Alpha orbitals:
  - Frozen occupied        20    20  
  - Active occupied        17    17  
  - Active virtual         93    93  
  - Frozen virtual         0     0   
 -------------------------------------
 Beta orbitals:
  - Frozen occupied        20    20  
  - Active occupied        17    17  
  - Active virtual         93    93  
  - Frozen virtual         0     0   
 -------------------------------------

 Import integrals:   CPU 0.00 s  wall 0.00 s

 Import integrals:   CPU 45.61 s  wall 8.08 s

 MP2 amplitudes:   CPU 0.19 s  wall 0.14 s

Running a double precision version
           CCSD T amplitudes will be solved using DIIS.

           Start     Size      MaxIter   EConv     TConv     
           3         7         100       1.00e-07  1.00e-05  
 ------------------------------------------------------------------------------
           Energy (a.u.)   Ediff      Tdiff       Comment
 ------------------------------------------------------------------------------
         -3427.73838316                           
     1   -3427.72443810   1.39e-02   7.94e-01     
     2   -3427.74941869   2.50e-02   1.14e-01     
     3   -3427.74801124   1.41e-03   5.00e-02     
     4   -3427.75051243   2.50e-03   1.49e-02     Switched to DIIS steps.
     5   -3427.75134629   8.34e-04   1.21e-02     
     6   -3427.75136729   2.10e-05   2.40e-03     
     7   -3427.75136698   3.06e-07   1.23e-03     
     8   -3427.75137210   5.11e-06   2.94e-04     
     9   -3427.75137275   6.49e-07   1.92e-04     
    10   -3427.75137221   5.38e-07   6.24e-05     
    11   -3427.75137232   1.12e-07   2.82e-05     
    12   -3427.75137219   1.32e-07   1.18e-05     
    13   -3427.75137217   1.41e-08   3.75e-06     
 ------------------------------------------------------------------------------
         -3427.75137217                           CCSD T converged.

End of double precision
 SCF energy                 = -3427.02844384
 MP2 energy                 = -3427.73838316
 CCSD correlation energy     =    -0.72292833
 CCSD total energy           = -3427.75137217

 CCSD  T1^2 = 0.0130  T2^2 = 0.2774  Leading amplitudes:

 Amplitude    Orbitals with energies
  0.0291       37 (A) A                  ->    38 (A) A                   
              -0.3951                         -0.0016                     
  0.0291       37 (A) B                  ->    38 (A) B                   
              -0.3951                         -0.0016                     
  0.0266       32 (A) A                  ->    38 (A) A                   
              -0.5435                         -0.0016                     
  0.0266       32 (A) B                  ->    38 (A) B                   
              -0.5435                         -0.0016                     

 Amplitude    Orbitals with energies
 -0.0688       37 (A) A      37 (A) B    ->    38 (A) A      38 (A) B     
              -0.3951       -0.3951           -0.0016       -0.0016       
  0.0688       37 (A) A      37 (A) B    ->    38 (A) B      38 (A) A     
              -0.3951       -0.3951           -0.0016       -0.0016       
  0.0688       37 (A) B      37 (A) A    ->    38 (A) A      38 (A) B     
              -0.3951       -0.3951           -0.0016       -0.0016       
 -0.0688       37 (A) B      37 (A) A    ->    38 (A) B      38 (A) A     
              -0.3951       -0.3951           -0.0016       -0.0016       

 Computing CCSD intemediates for later calculations in double precision
 Finished.

Running a double precision version
           CCSD Lambda amplitudes will be solved using DIIS.
           Start     Size      MaxIter   EConv     LConv     
           3         7         100       1.00e-07  1.00e-05  
 ------------------------------------------------------------------------------
            Enorm      Ldiff       Comment
 ------------------------------------------------------------------------------
     1     5.45e-02   4.07e-02     
     2     1.43e-02   5.53e-03     
     3     6.08e-03   1.98e-03     
     4     3.47e-03   1.17e-03     Switched to DIIS steps.
     5     1.07e-03   6.41e-04     
     6     4.84e-04   1.65e-04     
     7     1.60e-04   3.85e-05     
     8     7.27e-05   9.50e-07     
     9     2.53e-05   2.36e-06     
    10     1.07e-05   6.94e-07     
    11     3.66e-06   2.10e-08     
    12     1.72e-06   1.11e-08     
    13     7.51e-07   4.90e-08     
    14     3.52e-07   1.20e-08     
    15     1.83e-07   1.51e-08     
    16     8.08e-08   7.62e-10     
 ------------------------------------------------------------------------------
                                   CCSD Lambda converged.

 Computing density matrices in double precision...
           Orbital response amplitudes will be solved using DIIS.
           Start     Size      MaxIter   EConv     LConv     
           3         7         100       1.00e-06  1.00e-06  
 ------------------------------------------------------------------------------
            Enorm      Ldiff       Comment
 ------------------------------------------------------------------------------
     1     1.10e-01   1.65e-03     
     2     1.01e-01   8.57e-03     
     3     1.13e-01   1.52e-02     
     4     2.22e-02   3.78e-02     Switched to DIIS steps.
     5     6.36e-03   7.86e-03     
     6     1.33e-03   4.44e-04     
     7     6.56e-04   4.62e-05     
     8     1.16e-04   1.53e-04     
     9     5.20e-05   7.98e-06     
    10     1.28e-05   8.34e-06     
    11     3.71e-06   9.81e-07     
    12     2.20e-06   2.08e-07     
    13     6.67e-07   2.38e-07     
 ------------------------------------------------------------------------------
                                   Orbital response converged.

 Computing density matrices... Done.
 CCSD calculation:   CPU 1522.39 s  wall 263.64 s

 Transferring MO TPDM to AO TPDM
 Transferring g2_o1o1o1o1
 Transferring g2_o1o1o1v1
 Transferring g2_o1o1v1v1
 Transferring g2_o1v1o1v1
 Transferring g2_o1v1v1v1
 Transferring g2_v1v1v1v1
 Adding separable TPDM
 Computing TPDM gradient
 --------------------------------------------------------
 2e gradient
  Atom          X               Y               Z
 --------------------------------------------------------
    1        -41.979059        1.492245        0.000000  
    2          5.209841      -17.923652       -0.000000  
    3          9.179722       24.692038        0.000000  
    4         27.589495       -8.260631       -0.000000  
 --------------------------------------------------------
 --------------------------------------------------------
 Final gradient
  Atom          X               Y               Z
 --------------------------------------------------------
    1        -41.979059        1.492245        0.000000  
    2          5.209841      -17.923652       -0.000000  
    3          9.179722       24.692038        0.000000  
    4         27.589495       -8.260631       -0.000000  
 --------------------------------------------------------
 Analytic gradient from two-electron contribution:   CPU 259.91 s  wall 49.38 s

 Total ccman2 time:   CPU 1839.61 s  wall 324.29 s


 --------------------------------------------------------------

                    Orbital Energies (a.u.)
 --------------------------------------------------------------

 Alpha MOs
 -- Occupied --
********-104.8606 -80.0698 -65.1997 -58.5603 -58.5578 -58.5578 -15.6511
-10.5872  -9.8787  -8.0552  -8.0524  -8.0522  -7.6077  -7.4941  -7.4827
 -7.4827  -5.5001  -5.4988  -5.4986  -3.2346  -3.2293  -3.2292  -3.2154
 -3.2154  -1.2267  -1.1291  -0.9918  -0.7497  -0.5989  -0.5787  -0.5435
 -0.4902  -0.4820  -0.4518  -0.4126  -0.3951
 -- Virtual --
 -0.0016   0.0443   0.0558   0.0718   0.0761   0.0839   0.1083   0.1180
  0.1210   0.1330   0.1440   0.1549   0.1632   0.1741   0.2144   0.2352
  0.2384   0.2604   0.3052   0.3411   0.3755   0.3815   0.4733   0.5272
  0.5550   0.5678   0.5818   0.6066   0.6275   0.7203   0.7511   0.7567
  0.7590   0.7923   0.8069   0.8221   0.8450   0.8750   0.9442   1.0539
  1.0924   1.0994   1.1281   1.1354   1.1669   1.1820   1.1908   1.2058
  1.2998   1.4424   1.5061   1.7757   1.8617   1.9727   2.1977   2.2620
  2.2889   2.3683   2.4169   2.4679   2.6088   2.6256   2.7070   2.7913
  2.9536   4.2368   4.2824   4.4620   4.5199   4.5349   4.5682   4.5966
  4.8932   7.2201   7.4918   8.1883   8.2071   8.2787  10.3628  14.7008
 14.8009  14.8813  26.6791  26.7313  27.0233  36.6757  49.4833 166.1083
219.2195 293.8639 293.8831 293.98751028.4300
 --------------------------------------------------------------

          Ground-State Mulliken Net Atomic Charges

     Atom                 Charge (a.u.)
  ----------------------------------------
      1 Br                    0.023451
      2 N                    -0.254183
      3 P                     0.314168
      4 Cl                   -0.083436
  ----------------------------------------
  Sum of atomic charges =     0.000000

 -----------------------------------------------------------------
                    Cartesian Multipole Moments
 -----------------------------------------------------------------
    Charge (ESU x 10^10)
                -0.0000
    Dipole Moment (Debye)
         X       0.3647      Y      -1.9936      Z       0.0000
       Tot       2.0267
    Quadrupole Moments (Debye-Ang)
        XX     -49.8671     XY       1.0431     YY     -51.2975
        XZ      -0.0000     YZ       0.0000     ZZ     -48.9762
    Octopole Moments (Debye-Ang^2)
       XXX      64.7514    XXY      -0.8061    XYY      14.8909
       YYY       2.0637    XXZ       0.0000    XYZ       0.0000
       YYZ      -0.0000    XZZ      14.1344    YZZ       0.1543
       ZZZ       0.0000
    Hexadecapole Moments (Debye-Ang^3)
      XXXX   -1079.4462   XXXY     -11.1979   XXYY    -203.2285
      XYYY       0.2529   YYYY    -122.7380   XXXZ      -0.0000
      XXYZ      -0.0000   XYYZ       0.0000   YYYZ      -0.0000
      XXZZ    -197.4891   XYZZ       1.0360   YYZZ     -29.7054
      XZZZ      -0.0000   YZZZ       0.0000   ZZZZ     -60.4602
 -----------------------------------------------------------------
 DrvMan completing analytic gradient of the correlated energy
 Correlated dipole moment
            1
    1   0.1434681
    2  -0.7843343
    3   0.0000000
 Energy read as -3427.751372173
 Full Analytical Gradient: (in a.u., or Hartree/Bohr)
             1             2             3             4
    1    0.00009708    0.00006349   -0.00022319    0.00006262
    2    0.00000045    0.00007304    0.00000252   -0.00007601
    3   -0.00000000   -0.00000000    0.00000000   -0.00000000
 Gradient time:  CPU 0.78 s  wall 0.79 s
 ----------------------------------------------------------------
             Standard Nuclear Orientation (Angstroms)
    I     Atom           X                Y                Z
 ----------------------------------------------------------------
    1      Br      1.8045689385     0.0476541870     0.0010000000
    2      N      -0.0234551936     0.5628226707    -0.0000000000
    3      P      -1.0027445320    -0.6870063782     0.0000000000
    4      Cl     -2.8208563831     0.2763200255    -0.0000000000
 ----------------------------------------------------------------
 Nuclear Repulsion Energy =   354.9614573965 hartrees
 There are       37 alpha and       37 beta electrons

                       Distance Matrix (Angstroms)
             Br(  1)   N (  2)   P (  3)
   N (  2)  1.899229
   P (  3)  2.901850  1.587791
   Cl(  4)  4.631074  2.812034  2.057554

 Requested basis set is 6-311++G(d,p)
 There are 51 shells and 130 basis functions
 A cutoff of  1.0D-14 yielded   1116 shell pairs
 There are      7782 function pairs (      8530 Cartesian)
 Smallest overlap matrix eigenvalue = 2.28E-03
 Guess MOs from SCF MO coefficient file

 -----------------------------------------------------------------------
  General SCF calculation program by
  Eric Jon Sundstrom, Paul Horn, Yuezhi Mao, Dmitri Zuev, Alec White,
  David Stuck, Shaama M.S., Shane Yost, Joonho Lee, David Small,
  Daniel Levine, Susi Lehtola, Hugh Burton, Evgeny Epifanovsky
 -----------------------------------------------------------------------
 Hartree-Fock
 using 6 threads for integral computing
 -------------------------------------------------------
 OpenMP Integral computing Module                
 Release: version 2.0, May 2017, Q-Chem Inc. Pleasanton 
 -------------------------------------------------------
 A restricted SCF calculation will be
 performed using DIIS
 SCF converges when DIIS error is below 1.0e-08
 ---------------------------------------
  Cycle       Energy         DIIS error
 ---------------------------------------
    1   -3427.0284514304      7.04e-06  
    2   -3427.0284516338      2.30e-06  
    3   -3427.0284516717      1.38e-06  
    4   -3427.0284516792      6.13e-07  
    5   -3427.0284516820      1.44e-07  
    6   -3427.0284516822      5.27e-08  
    7   -3427.0284516822      2.67e-08  
    8   -3427.0284516823      1.16e-08  
    9   -3427.0284516823      4.23e-09  Convergence criterion met
 ---------------------------------------
 SCF time:   CPU 7.86s  wall 2.00s 
 SCF   energy in the final basis set =    -3427.0284516823
 Total energy in the final basis set =    -3427.0284516823


 ------------------------------------------------------------------------------

   CCMAN2: suite of methods based on coupled cluster
           and equation of motion theories.

   Components:
   * libvmm-1.3-trunk
     by Evgeny Epifanovsky, Ilya Kaliman.
   * libtensor-2.5-trunk
     by Evgeny Epifanovsky, Michael Wormit, Dmitry Zuev, Sam Manzer, 
        Ilya Kaliman.
   * libcc-2.5-trunk
     by Evgeny Epifanovsky, Arik Landau, Tomasz Kus, Kirill Khistyaev, 
        Dmitry Zuev, Prashant Manohar, Xintian Feng, Anna Krylov, 
        Matthew Goldey, Alec White, Thomas Jagau, Kaushik Nanda, 
        Anastasia Gunina, Alexander Kunitsa, Joonho Lee.

   CCMAN original authors:
   Anna I. Krylov, C. David Sherrill, Steven R. Gwaltney,
   Edward F. C. Byrd (2000)
   Sergey V. Levchenko, Lyudmila V. Slipchenko, Tao Wang,
   Ana-Maria C. Cristian (2003)
   Piotr A. Pieniazek, C. Melania Oana, Evgeny Epifanovsky (2007)
   Prashant Manohar (2009)

 ------------------------------------------------------------------------------


 Allocating and initializing 30808MB of RAM...
 Calculation will run on 6 cores.


 Alpha MOs, Restricted
 -- Occupied --                  
-490.07 -104.86  -80.07  -65.20  -58.56  -58.56  -58.56  -15.65
  1 A     2 A     3 A     4 A     5 A     6 A     7 A     8 A                  
-10.587  -9.879  -8.055  -8.052  -8.052  -7.608  -7.494  -7.483
  9 A    10 A    11 A    12 A    13 A    14 A    15 A    16 A                  
 -7.483  -5.500  -5.499  -5.499  -3.235  -3.229  -3.229  -3.215
 17 A    18 A    19 A    20 A    21 A    22 A    23 A    24 A                  
 -3.215  -1.227  -1.129  -0.992  -0.750  -0.599  -0.579  -0.543
 25 A    26 A    27 A    28 A    29 A    30 A    31 A    32 A                  
 -0.490  -0.482  -0.452  -0.413  -0.395
 33 A    34 A    35 A    36 A    37 A                                          
 -- Virtual --                   
 -0.002   0.044   0.056   0.072   0.076   0.084   0.108   0.118
 38 A    39 A    40 A    41 A    42 A    43 A    44 A    45 A                  
  0.121   0.133   0.144   0.155   0.163   0.174   0.214   0.235
 46 A    47 A    48 A    49 A    50 A    51 A    52 A    53 A                  
  0.238   0.260   0.305   0.341   0.375   0.382   0.473   0.527
 54 A    55 A    56 A    57 A    58 A    59 A    60 A    61 A                  
  0.555   0.568   0.582   0.607   0.628   0.720   0.751   0.757
 62 A    63 A    64 A    65 A    66 A    67 A    68 A    69 A                  
  0.759   0.792   0.807   0.822   0.845   0.875   0.944   1.054
 70 A    71 A    72 A    73 A    74 A    75 A    76 A    77 A                  
  1.092   1.099   1.128   1.135   1.167   1.182   1.191   1.206
 78 A    79 A    80 A    81 A    82 A    83 A    84 A    85 A                  
  1.300   1.442   1.506   1.776   1.862   1.973   2.198   2.262
 86 A    87 A    88 A    89 A    90 A    91 A    92 A    93 A                  
  2.289   2.368   2.417   2.468   2.609   2.626   2.707   2.791
 94 A    95 A    96 A    97 A    98 A    99 A   100 A   101 A                  
  2.954   4.237   4.282   4.462   4.520   4.535   4.568   4.597
102 A   103 A   104 A   105 A   106 A   107 A   108 A   109 A                  
  4.893   7.220   7.492   8.188   8.207   8.279  10.363  14.701
110 A   111 A   112 A   113 A   114 A   115 A   116 A   117 A                  
 14.801  14.881  26.679  26.731  27.023  36.676  49.483 166.108
118 A   119 A   120 A   121 A   122 A   123 A   124 A   125 A                  
219.220 293.864 293.883 293.9871028.430
126 A   127 A   128 A   129 A   130 A                                          

 Beta MOs, Restricted
 -- Occupied --                  
-490.07 -104.86  -80.07  -65.20  -58.56  -58.56  -58.56  -15.65
  1 A     2 A     3 A     4 A     5 A     6 A     7 A     8 A                  
-10.587  -9.879  -8.055  -8.052  -8.052  -7.608  -7.494  -7.483
  9 A    10 A    11 A    12 A    13 A    14 A    15 A    16 A                  
 -7.483  -5.500  -5.499  -5.499  -3.235  -3.229  -3.229  -3.215
 17 A    18 A    19 A    20 A    21 A    22 A    23 A    24 A                  
 -3.215  -1.227  -1.129  -0.992  -0.750  -0.599  -0.579  -0.543
 25 A    26 A    27 A    28 A    29 A    30 A    31 A    32 A                  
 -0.490  -0.482  -0.452  -0.413  -0.395
 33 A    34 A    35 A    36 A    37 A                                          
 -- Virtual --                   
 -0.002   0.044   0.056   0.072   0.076   0.084   0.108   0.118
 38 A    39 A    40 A    41 A    42 A    43 A    44 A    45 A                  
  0.121   0.133   0.144   0.155   0.163   0.174   0.214   0.235
 46 A    47 A    48 A    49 A    50 A    51 A    52 A    53 A                  
  0.238   0.260   0.305   0.341   0.375   0.382   0.473   0.527
 54 A    55 A    56 A    57 A    58 A    59 A    60 A    61 A                  
  0.555   0.568   0.582   0.607   0.628   0.720   0.751   0.757
 62 A    63 A    64 A    65 A    66 A    67 A    68 A    69 A                  
  0.759   0.792   0.807   0.822   0.845   0.875   0.944   1.054
 70 A    71 A    72 A    73 A    74 A    75 A    76 A    77 A                  
  1.092   1.099   1.128   1.135   1.167   1.182   1.191   1.206
 78 A    79 A    80 A    81 A    82 A    83 A    84 A    85 A                  
  1.300   1.442   1.506   1.776   1.862   1.973   2.198   2.262
 86 A    87 A    88 A    89 A    90 A    91 A    92 A    93 A                  
  2.289   2.368   2.417   2.468   2.609   2.626   2.707   2.791
 94 A    95 A    96 A    97 A    98 A    99 A   100 A   101 A                  
  2.954   4.237   4.282   4.462   4.520   4.535   4.568   4.597
102 A   103 A   104 A   105 A   106 A   107 A   108 A   109 A                  
  4.893   7.220   7.492   8.188   8.207   8.279  10.363  14.701
110 A   111 A   112 A   113 A   114 A   115 A   116 A   117 A                  
 14.801  14.881  26.679  26.731  27.023  36.676  49.483 166.108
118 A   119 A   120 A   121 A   122 A   123 A   124 A   125 A                  
219.220 293.864 293.883 293.9871028.430
126 A   127 A   128 A   129 A   130 A                                          

 Occupation and symmetry of molecular orbitals

 Point group: C1 (1 irreducible representation).

                           A     All 
 -------------------------------------
 All molecular orbitals:
  - Alpha                  130   130 
  - Beta                   130   130 
 -------------------------------------
 Alpha orbitals:
  - Frozen occupied        20    20  
  - Active occupied        17    17  
  - Active virtual         93    93  
  - Frozen virtual         0     0   
 -------------------------------------
 Beta orbitals:
  - Frozen occupied        20    20  
  - Active occupied        17    17  
  - Active virtual         93    93  
  - Frozen virtual         0     0   
 -------------------------------------

 Import integrals:   CPU 0.00 s  wall 0.00 s

 Import integrals:   CPU 45.73 s  wall 8.10 s

 MP2 amplitudes:   CPU 0.13 s  wall 0.09 s

Running a double precision version
           CCSD T amplitudes will be solved using DIIS.

           Start     Size      MaxIter   EConv     TConv     
           3         7         100       1.00e-07  1.00e-05  
 ------------------------------------------------------------------------------
           Energy (a.u.)   Ediff      Tdiff       Comment
 ------------------------------------------------------------------------------
         -3427.73838171                           
     1   -3427.72444053   1.39e-02   7.94e-01     
     2   -3427.74941831   2.50e-02   1.14e-01     
     3   -3427.74801178   1.41e-03   5.00e-02     
     4   -3427.75051249   2.50e-03   1.49e-02     Switched to DIIS steps.
     5   -3427.75134626   8.34e-04   1.21e-02     
     6   -3427.75136725   2.10e-05   2.40e-03     
     7   -3427.75136694   3.08e-07   1.23e-03     
     8   -3427.75137205   5.11e-06   2.94e-04     
     9   -3427.75137270   6.47e-07   1.92e-04     
    10   -3427.75137216   5.38e-07   6.24e-05     
    11   -3427.75137227   1.11e-07   2.81e-05     
    12   -3427.75137214   1.31e-07   1.18e-05     
    13   -3427.75137213   1.41e-08   3.75e-06     
 ------------------------------------------------------------------------------
         -3427.75137213                           CCSD T converged.

End of double precision
 SCF energy                 = -3427.02845168
 MP2 energy                 = -3427.73838171
 CCSD correlation energy     =    -0.72292045
 CCSD total energy           = -3427.75137213

 CCSD  T1^2 = 0.0130  T2^2 = 0.2774  Leading amplitudes:

 Amplitude    Orbitals with energies
 -0.0291       37 (A) A                  ->    38 (A) A                   
              -0.3951                         -0.0016                     
 -0.0291       37 (A) B                  ->    38 (A) B                   
              -0.3951                         -0.0016                     
 -0.0266       32 (A) A                  ->    38 (A) A                   
              -0.5435                         -0.0016                     
 -0.0266       32 (A) B                  ->    38 (A) B                   
              -0.5435                         -0.0016                     

 Amplitude    Orbitals with energies
 -0.0688       37 (A) A      37 (A) B    ->    38 (A) A      38 (A) B     
              -0.3951       -0.3951           -0.0016       -0.0016       
  0.0688       37 (A) A      37 (A) B    ->    38 (A) B      38 (A) A     
              -0.3951       -0.3951           -0.0016       -0.0016       
  0.0688       37 (A) B      37 (A) A    ->    38 (A) A      38 (A) B     
              -0.3951       -0.3951           -0.0016       -0.0016       
 -0.0688       37 (A) B      37 (A) A    ->    38 (A) B      38 (A) A     
              -0.3951       -0.3951           -0.0016       -0.0016       

 Computing CCSD intemediates for later calculations in double precision
 Finished.

Running a double precision version
           CCSD Lambda amplitudes will be solved using DIIS.
           Start     Size      MaxIter   EConv     LConv     
           3         7         100       1.00e-07  1.00e-05  
 ------------------------------------------------------------------------------
            Enorm      Ldiff       Comment
 ------------------------------------------------------------------------------
     1     5.45e-02   4.07e-02     
     2     1.43e-02   5.53e-03     
     3     6.08e-03   1.98e-03     
     4     3.47e-03   1.17e-03     Switched to DIIS steps.
     5     1.07e-03   6.41e-04     
     6     4.84e-04   1.65e-04     
     7     1.60e-04   3.85e-05     
     8     7.27e-05   9.42e-07     
     9     2.53e-05   2.37e-06     
    10     1.07e-05   6.96e-07     
    11     3.65e-06   2.17e-08     
    12     1.72e-06   1.14e-08     
    13     7.51e-07   4.91e-08     
    14     3.52e-07   1.19e-08     
    15     1.83e-07   1.51e-08     
    16     8.08e-08   7.67e-10     
 ------------------------------------------------------------------------------
                                   CCSD Lambda converged.

 Computing density matrices in double precision...
           Orbital response amplitudes will be solved using DIIS.
           Start     Size      MaxIter   EConv     LConv     
           3         7         100       1.00e-06  1.00e-06  
 ------------------------------------------------------------------------------
            Enorm      Ldiff       Comment
 ------------------------------------------------------------------------------
     1     1.10e-01   1.65e-03     
     2     1.01e-01   8.58e-03     
     3     1.13e-01   1.52e-02     
     4     2.21e-02   3.78e-02     Switched to DIIS steps.
     5     6.37e-03   7.84e-03     
     6     1.33e-03   4.45e-04     
     7     6.56e-04   4.62e-05     
     8     1.16e-04   1.53e-04     
     9     5.20e-05   7.97e-06     
    10     1.28e-05   8.34e-06     
    11     3.71e-06   9.83e-07     
    12     2.20e-06   2.09e-07     
    13     6.67e-07   2.38e-07     
 ------------------------------------------------------------------------------
                                   Orbital response converged.

 Computing density matrices... Done.
 CCSD calculation:   CPU 1521.20 s  wall 263.31 s

 Transferring MO TPDM to AO TPDM
 Transferring g2_o1o1o1o1
 Transferring g2_o1o1o1v1
 Transferring g2_o1o1v1v1
 Transferring g2_o1v1o1v1
 Transferring g2_o1v1v1v1
 Transferring g2_v1v1v1v1
 Adding separable TPDM
 Computing TPDM gradient
 --------------------------------------------------------
 2e gradient
  Atom          X               Y               Z
 --------------------------------------------------------
    1        -41.981905        1.478169       -0.017690  
    2          5.216242      -17.915734        0.010592  
    3          9.176156       24.697160        0.005908  
    4         27.589508       -8.259596        0.001190  
 --------------------------------------------------------
 --------------------------------------------------------
 Final gradient
  Atom          X               Y               Z
 --------------------------------------------------------
    1        -41.981905        1.478169       -0.017690  
    2          5.216242      -17.915734        0.010592  
    3          9.176156       24.697160        0.005908  
    4         27.589508       -8.259596        0.001190  
 --------------------------------------------------------
 Analytic gradient from two-electron contribution:   CPU 265.77 s  wall 50.93 s

 Total ccman2 time:   CPU 1838.52 s  wall 323.77 s


 --------------------------------------------------------------

                    Orbital Energies (a.u.)
 --------------------------------------------------------------

 Alpha MOs
 -- Occupied --
********-104.8606 -80.0698 -65.1997 -58.5603 -58.5578 -58.5578 -15.6511
-10.5872  -9.8787  -8.0552  -8.0524  -8.0522  -7.6077  -7.4941  -7.4827
 -7.4827  -5.5000  -5.4988  -5.4986  -3.2346  -3.2293  -3.2293  -3.2154
 -3.2154  -1.2267  -1.1291  -0.9918  -0.7497  -0.5989  -0.5787  -0.5435
 -0.4902  -0.4820  -0.4518  -0.4126  -0.3951
 -- Virtual --
 -0.0016   0.0444   0.0558   0.0718   0.0761   0.0839   0.1083   0.1180
  0.1210   0.1330   0.1440   0.1549   0.1633   0.1741   0.2144   0.2352
  0.2384   0.2604   0.3052   0.3411   0.3755   0.3815   0.4733   0.5272
  0.5550   0.5678   0.5818   0.6066   0.6275   0.7204   0.7511   0.7567
  0.7591   0.7923   0.8069   0.8221   0.8450   0.8750   0.9442   1.0541
  1.0924   1.0994   1.1281   1.1355   1.1669   1.1820   1.1908   1.2058
  1.2998   1.4423   1.5061   1.7757   1.8617   1.9728   2.1977   2.2620
  2.2891   2.3683   2.4169   2.4679   2.6088   2.6256   2.7069   2.7914
  2.9535   4.2368   4.2825   4.4621   4.5199   4.5348   4.5682   4.5966
  4.8932   7.2202   7.4918   8.1883   8.2071   8.2787  10.3628  14.7009
 14.8009  14.8813  26.6791  26.7313  27.0233  36.6757  49.4834 166.1083
219.2195 293.8639 293.8831 293.98751028.4301
 --------------------------------------------------------------

          Ground-State Mulliken Net Atomic Charges

     Atom                 Charge (a.u.)
  ----------------------------------------
      1 Br                    0.023561
      2 N                    -0.254249
      3 P                     0.314103
      4 Cl                   -0.083415
  ----------------------------------------
  Sum of atomic charges =    -0.000000

 -----------------------------------------------------------------
                    Cartesian Multipole Moments
 -----------------------------------------------------------------
    Charge (ESU x 10^10)
                 0.0000
    Dipole Moment (Debye)
         X       0.3657      Y      -1.9934      Z       0.0002
       Tot       2.0266
    Quadrupole Moments (Debye-Ang)
        XX     -49.8666     XY       1.0446     YY     -51.2979
        XZ       0.0014     YZ       0.0003     ZZ     -48.9760
    Octopole Moments (Debye-Ang^2)
       XXX      64.7571    XXY      -0.8178    XYY      14.8905
       YYY       2.0080    XXZ      -0.0109    XYZ      -0.0010
       YYZ      -0.0188    XZZ      14.1357    YZZ       0.1359
       ZZZ      -0.0565
    Hexadecapole Moments (Debye-Ang^3)
      XXXX   -1079.4331   XXXY     -11.2732   XXYY    -203.2374
      XYYY       0.1522   YYYY    -122.7488   XXXZ      -0.0744
      XXYZ      -0.0029   XYYZ      -0.0336   YYYZ      -0.0013
      XXZZ    -197.4889   XYZZ       1.0019   YYZZ     -29.7073
      XZZZ      -0.1020   YZZZ      -0.0018   ZZZZ     -60.4605
 -----------------------------------------------------------------
 DrvMan completing analytic gradient of the correlated energy
 Correlated dipole moment
            1
    1   0.1438635
    2  -0.7842495
    3   0.0000721
 Energy read as -3427.751372129
 Full Analytical Gradient: (in a.u., or Hartree/Bohr)
             1             2             3             4
    1    0.00004765    0.00013732   -0.00024699    0.00006202
    2    0.00002886    0.00005071   -0.00000491   -0.00007466
    3    0.00001206   -0.00001515   -0.00000734    0.00001043
 Gradient time:  CPU 0.77 s  wall 0.78 s
 ----------------------------------------------------------------
             Standard Nuclear Orientation (Angstroms)
    I     Atom           X                Y                Z
 ----------------------------------------------------------------
    1      Br      1.8045689385     0.0476541870    -0.0000000000
    2      N      -0.0224551936     0.5628226707    -0.0000000000
    3      P      -1.0027445320    -0.6870063782     0.0000000000
    4      Cl     -2.8208563831     0.2763200255    -0.0000000000
 ----------------------------------------------------------------
 Nuclear Repulsion Energy =   354.9745747418 hartrees
 There are       37 alpha and       37 beta electrons

                       Distance Matrix (Angstroms)
             Br(  1)   N (  2)   P (  3)
   N (  2)  1.898267
   P (  3)  2.901850  1.588408
   Cl(  4)  4.631074  2.813029  2.057554

 Requested basis set is 6-311++G(d,p)
 There are 51 shells and 130 basis functions
 A cutoff of  1.0D-14 yielded   1116 shell pairs
 There are      7782 function pairs (      8530 Cartesian)
 Smallest overlap matrix eigenvalue = 2.28E-03
 Guess MOs from SCF MO coefficient file

 -----------------------------------------------------------------------
  General SCF calculation program by
  Eric Jon Sundstrom, Paul Horn, Yuezhi Mao, Dmitri Zuev, Alec White,
  David Stuck, Shaama M.S., Shane Yost, Joonho Lee, David Small,
  Daniel Levine, Susi Lehtola, Hugh Burton, Evgeny Epifanovsky
 -----------------------------------------------------------------------
 Hartree-Fock
 using 6 threads for integral computing
 -------------------------------------------------------
 OpenMP Integral computing Module                
 Release: version 2.0, May 2017, Q-Chem Inc. Pleasanton 
 -------------------------------------------------------
 A restricted SCF calculation will be
 performed using DIIS
 SCF converges when DIIS error is below 1.0e-08
 ---------------------------------------
  Cycle       Energy         DIIS error
 ---------------------------------------
    1   -3427.0284314375      1.40e-05  
    2   -3427.0284320111      3.64e-06  
    3   -3427.0284320765      1.56e-06  
    4   -3427.0284320863      9.06e-07  
    5   -3427.0284320896      3.08e-07  
    6   -3427.0284320906      1.47e-07  
    7   -3427.0284320908      5.50e-08  
    8   -3427.0284320908      2.47e-08  
    9   -3427.0284320908      8.32e-09  Convergence criterion met
 ---------------------------------------
 SCF time:   CPU 7.96s  wall 1.00s 
 SCF   energy in the final basis set =    -3427.0284320908
 Total energy in the final basis set =    -3427.0284320908


 ------------------------------------------------------------------------------

   CCMAN2: suite of methods based on coupled cluster
           and equation of motion theories.

   Components:
   * libvmm-1.3-trunk
     by Evgeny Epifanovsky, Ilya Kaliman.
   * libtensor-2.5-trunk
     by Evgeny Epifanovsky, Michael Wormit, Dmitry Zuev, Sam Manzer, 
        Ilya Kaliman.
   * libcc-2.5-trunk
     by Evgeny Epifanovsky, Arik Landau, Tomasz Kus, Kirill Khistyaev, 
        Dmitry Zuev, Prashant Manohar, Xintian Feng, Anna Krylov, 
        Matthew Goldey, Alec White, Thomas Jagau, Kaushik Nanda, 
        Anastasia Gunina, Alexander Kunitsa, Joonho Lee.

   CCMAN original authors:
   Anna I. Krylov, C. David Sherrill, Steven R. Gwaltney,
   Edward F. C. Byrd (2000)
   Sergey V. Levchenko, Lyudmila V. Slipchenko, Tao Wang,
   Ana-Maria C. Cristian (2003)
   Piotr A. Pieniazek, C. Melania Oana, Evgeny Epifanovsky (2007)
   Prashant Manohar (2009)

 ------------------------------------------------------------------------------


 Allocating and initializing 30808MB of RAM...
 Calculation will run on 6 cores.


 Alpha MOs, Restricted
 -- Occupied --                  
-490.07 -104.86  -80.07  -65.20  -58.56  -58.56  -58.56  -15.65
  1 A     2 A     3 A     4 A     5 A     6 A     7 A     8 A                  
-10.587  -9.879  -8.055  -8.052  -8.052  -7.608  -7.494  -7.483
  9 A    10 A    11 A    12 A    13 A    14 A    15 A    16 A                  
 -7.483  -5.500  -5.499  -5.499  -3.235  -3.229  -3.229  -3.215
 17 A    18 A    19 A    20 A    21 A    22 A    23 A    24 A                  
 -3.215  -1.227  -1.129  -0.992  -0.750  -0.599  -0.579  -0.543
 25 A    26 A    27 A    28 A    29 A    30 A    31 A    32 A                  
 -0.490  -0.482  -0.452  -0.412  -0.395
 33 A    34 A    35 A    36 A    37 A                                          
 -- Virtual --                   
 -0.002   0.044   0.056   0.072   0.076   0.084   0.108   0.118
 38 A    39 A    40 A    41 A    42 A    43 A    44 A    45 A                  
  0.121   0.133   0.144   0.155   0.163   0.174   0.214   0.235
 46 A    47 A    48 A    49 A    50 A    51 A    52 A    53 A                  
  0.238   0.260   0.305   0.341   0.375   0.382   0.473   0.527
 54 A    55 A    56 A    57 A    58 A    59 A    60 A    61 A                  
  0.555   0.568   0.582   0.607   0.627   0.720   0.751   0.757
 62 A    63 A    64 A    65 A    66 A    67 A    68 A    69 A                  
  0.759   0.792   0.807   0.822   0.845   0.875   0.944   1.054
 70 A    71 A    72 A    73 A    74 A    75 A    76 A    77 A                  
  1.092   1.100   1.128   1.136   1.167   1.182   1.191   1.206
 78 A    79 A    80 A    81 A    82 A    83 A    84 A    85 A                  
  1.299   1.442   1.506   1.776   1.862   1.973   2.198   2.262
 86 A    87 A    88 A    89 A    90 A    91 A    92 A    93 A                  
  2.290   2.368   2.417   2.468   2.609   2.626   2.707   2.791
 94 A    95 A    96 A    97 A    98 A    99 A   100 A   101 A                  
  2.953   4.237   4.283   4.462   4.520   4.535   4.568   4.597
102 A   103 A   104 A   105 A   106 A   107 A   108 A   109 A                  
  4.893   7.221   7.491   8.188   8.207   8.279  10.363  14.701
110 A   111 A   112 A   113 A   114 A   115 A   116 A   117 A                  
 14.801  14.881  26.679  26.731  27.023  36.676  49.484 166.108
118 A   119 A   120 A   121 A   122 A   123 A   124 A   125 A                  
219.220 293.864 293.883 293.9871028.430
126 A   127 A   128 A   129 A   130 A                                          

 Beta MOs, Restricted
 -- Occupied --                  
-490.07 -104.86  -80.07  -65.20  -58.56  -58.56  -58.56  -15.65
  1 A     2 A     3 A     4 A     5 A     6 A     7 A     8 A                  
-10.587  -9.879  -8.055  -8.052  -8.052  -7.608  -7.494  -7.483
  9 A    10 A    11 A    12 A    13 A    14 A    15 A    16 A                  
 -7.483  -5.500  -5.499  -5.499  -3.235  -3.229  -3.229  -3.215
 17 A    18 A    19 A    20 A    21 A    22 A    23 A    24 A                  
 -3.215  -1.227  -1.129  -0.992  -0.750  -0.599  -0.579  -0.543
 25 A    26 A    27 A    28 A    29 A    30 A    31 A    32 A                  
 -0.490  -0.482  -0.452  -0.412  -0.395
 33 A    34 A    35 A    36 A    37 A                                          
 -- Virtual --                   
 -0.002   0.044   0.056   0.072   0.076   0.084   0.108   0.118
 38 A    39 A    40 A    41 A    42 A    43 A    44 A    45 A                  
  0.121   0.133   0.144   0.155   0.163   0.174   0.214   0.235
 46 A    47 A    48 A    49 A    50 A    51 A    52 A    53 A                  
  0.238   0.260   0.305   0.341   0.375   0.382   0.473   0.527
 54 A    55 A    56 A    57 A    58 A    59 A    60 A    61 A                  
  0.555   0.568   0.582   0.607   0.627   0.720   0.751   0.757
 62 A    63 A    64 A    65 A    66 A    67 A    68 A    69 A                  
  0.759   0.792   0.807   0.822   0.845   0.875   0.944   1.054
 70 A    71 A    72 A    73 A    74 A    75 A    76 A    77 A                  
  1.092   1.100   1.128   1.136   1.167   1.182   1.191   1.206
 78 A    79 A    80 A    81 A    82 A    83 A    84 A    85 A                  
  1.299   1.442   1.506   1.776   1.862   1.973   2.198   2.262
 86 A    87 A    88 A    89 A    90 A    91 A    92 A    93 A                  
  2.290   2.368   2.417   2.468   2.609   2.626   2.707   2.791
 94 A    95 A    96 A    97 A    98 A    99 A   100 A   101 A                  
  2.953   4.237   4.283   4.462   4.520   4.535   4.568   4.597
102 A   103 A   104 A   105 A   106 A   107 A   108 A   109 A                  
  4.893   7.221   7.491   8.188   8.207   8.279  10.363  14.701
110 A   111 A   112 A   113 A   114 A   115 A   116 A   117 A                  
 14.801  14.881  26.679  26.731  27.023  36.676  49.484 166.108
118 A   119 A   120 A   121 A   122 A   123 A   124 A   125 A                  
219.220 293.864 293.883 293.9871028.430
126 A   127 A   128 A   129 A   130 A                                          

 Occupation and symmetry of molecular orbitals

 Point group: C1 (1 irreducible representation).

                           A     All 
 -------------------------------------
 All molecular orbitals:
  - Alpha                  130   130 
  - Beta                   130   130 
 -------------------------------------
 Alpha orbitals:
  - Frozen occupied        20    20  
  - Active occupied        17    17  
  - Active virtual         93    93  
  - Frozen virtual         0     0   
 -------------------------------------
 Beta orbitals:
  - Frozen occupied        20    20  
  - Active occupied        17    17  
  - Active virtual         93    93  
  - Frozen virtual         0     0   
 -------------------------------------

 Import integrals:   CPU 0.00 s  wall 0.00 s

 Import integrals:   CPU 45.77 s  wall 8.12 s

 MP2 amplitudes:   CPU 0.13 s  wall 0.09 s

Running a double precision version
           CCSD T amplitudes will be solved using DIIS.

           Start     Size      MaxIter   EConv     TConv     
           3         7         100       1.00e-07  1.00e-05  
 ------------------------------------------------------------------------------
           Energy (a.u.)   Ediff      Tdiff       Comment
 ------------------------------------------------------------------------------
         -3427.73839578                           
     1   -3427.72443360   1.40e-02   7.94e-01     
     2   -3427.74941978   2.50e-02   1.14e-01     
     3   -3427.74800953   1.41e-03   5.00e-02     
     4   -3427.75051124   2.50e-03   1.49e-02     Switched to DIIS steps.
     5   -3427.75134547   8.34e-04   1.21e-02     
     6   -3427.75136644   2.10e-05   2.40e-03     
     7   -3427.75136611   3.28e-07   1.23e-03     
     8   -3427.75137123   5.11e-06   2.94e-04     
     9   -3427.75137186   6.37e-07   1.92e-04     
    10   -3427.75137133   5.37e-07   6.24e-05     
    11   -3427.75137144   1.11e-07   2.82e-05     
    12   -3427.75137131   1.31e-07   1.18e-05     
    13   -3427.75137129   1.39e-08   3.75e-06     
 ------------------------------------------------------------------------------
         -3427.75137129                           CCSD T converged.

End of double precision
 SCF energy                 = -3427.02843209
 MP2 energy                 = -3427.73839578
 CCSD correlation energy     =    -0.72293920
 CCSD total energy           = -3427.75137129

 CCSD  T1^2 = 0.0130  T2^2 = 0.2774  Leading amplitudes:

 Amplitude    Orbitals with energies
 -0.0291       37 (A) A                  ->    38 (A) A                   
              -0.3950                         -0.0017                     
 -0.0291       37 (A) B                  ->    38 (A) B                   
              -0.3950                         -0.0017                     
 -0.0265       32 (A) A                  ->    38 (A) A                   
              -0.5434                         -0.0017                     
 -0.0265       32 (A) B                  ->    38 (A) B                   
              -0.5434                         -0.0017                     

 Amplitude    Orbitals with energies
 -0.0691       37 (A) A      37 (A) B    ->    38 (A) A      38 (A) B     
              -0.3950       -0.3950           -0.0017       -0.0017       
  0.0691       37 (A) A      37 (A) B    ->    38 (A) B      38 (A) A     
              -0.3950       -0.3950           -0.0017       -0.0017       
  0.0691       37 (A) B      37 (A) A    ->    38 (A) A      38 (A) B     
              -0.3950       -0.3950           -0.0017       -0.0017       
 -0.0691       37 (A) B      37 (A) A    ->    38 (A) B      38 (A) A     
              -0.3950       -0.3950           -0.0017       -0.0017       

 Computing CCSD intemediates for later calculations in double precision
 Finished.

Running a double precision version
           CCSD Lambda amplitudes will be solved using DIIS.
           Start     Size      MaxIter   EConv     LConv     
           3         7         100       1.00e-07  1.00e-05  
 ------------------------------------------------------------------------------
            Enorm      Ldiff       Comment
 ------------------------------------------------------------------------------
     1     5.45e-02   4.07e-02     
     2     1.43e-02   5.53e-03     
     3     6.09e-03   1.98e-03     
     4     3.47e-03   1.17e-03     Switched to DIIS steps.
     5     1.07e-03   6.42e-04     
     6     4.85e-04   1.66e-04     
     7     1.60e-04   3.86e-05     
     8     7.29e-05   9.59e-07     
     9     2.53e-05   2.37e-06     
    10     1.07e-05   6.97e-07     
    11     3.66e-06   2.13e-08     
    12     1.72e-06   1.10e-08     
    13     7.49e-07   4.88e-08     
    14     3.51e-07   1.21e-08     
    15     1.82e-07   1.49e-08     
    16     8.02e-08   6.69e-10     
 ------------------------------------------------------------------------------
                                   CCSD Lambda converged.

 Computing density matrices in double precision...
           Orbital response amplitudes will be solved using DIIS.
           Start     Size      MaxIter   EConv     LConv     
           3         7         100       1.00e-06  1.00e-06  
 ------------------------------------------------------------------------------
            Enorm      Ldiff       Comment
 ------------------------------------------------------------------------------
     1     1.10e-01   1.63e-03     
     2     1.01e-01   8.65e-03     
     3     1.13e-01   1.52e-02     
     4     2.20e-02   3.77e-02     Switched to DIIS steps.
     5     6.39e-03   7.81e-03     
     6     1.33e-03   4.46e-04     
     7     6.59e-04   4.65e-05     
     8     1.16e-04   1.54e-04     
     9     5.21e-05   7.95e-06     
    10     1.28e-05   8.35e-06     
    11     3.72e-06   9.93e-07     
    12     2.19e-06   2.13e-07     
    13     6.67e-07   2.38e-07     
 ------------------------------------------------------------------------------
                                   Orbital response converged.

 Computing density matrices... Done.
 CCSD calculation:   CPU 1522.56 s  wall 263.81 s

 Transferring MO TPDM to AO TPDM
 Transferring g2_o1o1o1o1
 Transferring g2_o1o1o1v1
 Transferring g2_o1o1v1v1
 Transferring g2_o1v1o1v1
 Transferring g2_o1v1v1v1
 Transferring g2_v1v1v1v1
 Adding separable TPDM
 Computing TPDM gradient
 --------------------------------------------------------
 2e gradient
  Atom          X               Y               Z
 --------------------------------------------------------
    1        -41.991815        1.485400       -0.000003  
    2          5.224024      -17.910691        0.000004  
    3          9.179590       24.684253        0.000000  
    4         27.588201       -8.258962       -0.000001  
 --------------------------------------------------------
 --------------------------------------------------------
 Final gradient
  Atom          X               Y               Z
 --------------------------------------------------------
    1        -41.991815        1.485400       -0.000003  
    2          5.224024      -17.910691        0.000004  
    3          9.179590       24.684253        0.000000  
    4         27.588201       -8.258962       -0.000001  
 --------------------------------------------------------
 Analytic gradient from two-electron contribution:   CPU 262.71 s  wall 49.94 s

 Total ccman2 time:   CPU 1837.33 s  wall 323.40 s


 --------------------------------------------------------------

                    Orbital Energies (a.u.)
 --------------------------------------------------------------

 Alpha MOs
 -- Occupied --
********-104.8606 -80.0698 -65.1997 -58.5603 -58.5578 -58.5578 -15.6511
-10.5872  -9.8788  -8.0553  -8.0524  -8.0522  -7.6077  -7.4941  -7.4827
 -7.4827  -5.5001  -5.4989  -5.4986  -3.2346  -3.2293  -3.2293  -3.2154
 -3.2154  -1.2267  -1.1292  -0.9917  -0.7498  -0.5990  -0.5788  -0.5434
 -0.4903  -0.4821  -0.4518  -0.4125  -0.3950
 -- Virtual --
 -0.0017   0.0445   0.0558   0.0718   0.0761   0.0839   0.1083   0.1180
  0.1210   0.1330   0.1440   0.1549   0.1633   0.1741   0.2144   0.2352
  0.2384   0.2604   0.3052   0.3410   0.3755   0.3815   0.4731   0.5272
  0.5550   0.5678   0.5818   0.6066   0.6275   0.7203   0.7512   0.7567
  0.7591   0.7924   0.8069   0.8220   0.8452   0.8749   0.9443   1.0543
  1.0925   1.0996   1.1281   1.1357   1.1669   1.1820   1.1908   1.2057
  1.2992   1.4422   1.5060   1.7757   1.8618   1.9728   2.1977   2.2621
  2.2895   2.3685   2.4167   2.4679   2.6088   2.6256   2.7070   2.7915
  2.9529   4.2368   4.2825   4.4615   4.5199   4.5348   4.5684   4.5968
  4.8933   7.2205   7.4914   8.1883   8.2071   8.2787  10.3628  14.7008
 14.8008  14.8809  26.6791  26.7313  27.0233  36.6757  49.4836 166.1078
219.2195 293.8639 293.8832 293.98751028.4303
 --------------------------------------------------------------

          Ground-State Mulliken Net Atomic Charges

     Atom                 Charge (a.u.)
  ----------------------------------------
      1 Br                    0.023710
      2 N                    -0.254445
      3 P                     0.314026
      4 Cl                   -0.083291
  ----------------------------------------
  Sum of atomic charges =    -0.000000

 -----------------------------------------------------------------
                    Cartesian Multipole Moments
 -----------------------------------------------------------------
    Charge (ESU x 10^10)
                -0.0000
    Dipole Moment (Debye)
         X       0.3652      Y      -1.9925      Z      -0.0000
       Tot       2.0257
    Quadrupole Moments (Debye-Ang)
        XX     -49.8638     XY       1.0435     YY     -51.2994
        XZ      -0.0000     YZ       0.0000     ZZ     -48.9768
    Octopole Moments (Debye-Ang^2)
       XXX      64.7263    XXY      -0.8169    XYY      14.8861
       YYY       2.0098    XXZ      -0.0000    XYZ      -0.0000
       YYZ      -0.0000    XZZ      14.1331    YZZ       0.1378
       ZZZ      -0.0000
    Hexadecapole Moments (Debye-Ang^3)
      XXXX   -1079.3836   XXXY     -11.2847   XXYY    -203.2379
      XYYY       0.1420   YYYY    -122.7546   XXXZ      -0.0000
      XXYZ       0.0000   XYYZ       0.0000   YYYZ       0.0000
      XXZZ    -197.4866   XYZZ       0.9975   YYZZ     -29.7096
      XZZZ       0.0000   YZZZ       0.0000   ZZZZ     -60.4642
 -----------------------------------------------------------------
 DrvMan completing analytic gradient of the correlated energy
 Correlated dipole moment
            1
    1   0.1436847
    2  -0.7839200
    3  -0.0000001
 Energy read as -3427.751371291
 Full Analytical Gradient: (in a.u., or Hartree/Bohr)
             1             2             3             4
    1   -0.00021676    0.00076230   -0.00055892    0.00001337
    2    0.00010294    0.00035131   -0.00035907   -0.00009519
    3    0.00000002    0.00000002   -0.00000006    0.00000002
 Gradient time:  CPU 0.77 s  wall 0.79 s
 ----------------------------------------------------------------
             Standard Nuclear Orientation (Angstroms)
    I     Atom           X                Y                Z
 ----------------------------------------------------------------
    1      Br      1.8045689385     0.0476541870    -0.0000000000
    2      N      -0.0244551936     0.5628226707    -0.0000000000
    3      P      -1.0027445320    -0.6870063782     0.0000000000
    4      Cl     -2.8208563831     0.2763200255    -0.0000000000
 ----------------------------------------------------------------
 Nuclear Repulsion Energy =   354.9484147238 hartrees
 There are       37 alpha and       37 beta electrons

                       Distance Matrix (Angstroms)
             Br(  1)   N (  2)   P (  3)
   N (  2)  1.900192
   P (  3)  2.901850  1.587174
   Cl(  4)  4.631074  2.811040  2.057554

 Requested basis set is 6-311++G(d,p)
 There are 51 shells and 130 basis functions
 A cutoff of  1.0D-14 yielded   1116 shell pairs
 There are      7782 function pairs (      8530 Cartesian)
 Smallest overlap matrix eigenvalue = 2.28E-03
 Guess MOs from SCF MO coefficient file

 -----------------------------------------------------------------------
  General SCF calculation program by
  Eric Jon Sundstrom, Paul Horn, Yuezhi Mao, Dmitri Zuev, Alec White,
  David Stuck, Shaama M.S., Shane Yost, Joonho Lee, David Small,
  Daniel Levine, Susi Lehtola, Hugh Burton, Evgeny Epifanovsky
 -----------------------------------------------------------------------
 Hartree-Fock
 using 6 threads for integral computing
 -------------------------------------------------------
 OpenMP Integral computing Module                
 Release: version 2.0, May 2017, Q-Chem Inc. Pleasanton 
 -------------------------------------------------------
 A restricted SCF calculation will be
 performed using DIIS
 SCF converges when DIIS error is below 1.0e-08
 ---------------------------------------
  Cycle       Energy         DIIS error
 ---------------------------------------
    1   -3427.0284678867      2.63e-05  
    2   -3427.0284697997      6.67e-06  
    3   -3427.0284699871      2.85e-06  
    4   -3427.0284700139      1.60e-06  
    5   -3427.0284700226      5.06e-07  
    6   -3427.0284700252      2.76e-07  
    7   -3427.0284700259      1.00e-07  
    8   -3427.0284700261      4.05e-08  
    9   -3427.0284700261      1.27e-08  
   10   -3427.0284700261      4.53e-09  Convergence criterion met
 ---------------------------------------
 SCF time:   CPU 8.53s  wall 2.00s 
 SCF   energy in the final basis set =    -3427.0284700261
 Total energy in the final basis set =    -3427.0284700261


 ------------------------------------------------------------------------------

   CCMAN2: suite of methods based on coupled cluster
           and equation of motion theories.

   Components:
   * libvmm-1.3-trunk
     by Evgeny Epifanovsky, Ilya Kaliman.
   * libtensor-2.5-trunk
     by Evgeny Epifanovsky, Michael Wormit, Dmitry Zuev, Sam Manzer, 
        Ilya Kaliman.
   * libcc-2.5-trunk
     by Evgeny Epifanovsky, Arik Landau, Tomasz Kus, Kirill Khistyaev, 
        Dmitry Zuev, Prashant Manohar, Xintian Feng, Anna Krylov, 
        Matthew Goldey, Alec White, Thomas Jagau, Kaushik Nanda, 
        Anastasia Gunina, Alexander Kunitsa, Joonho Lee.

   CCMAN original authors:
   Anna I. Krylov, C. David Sherrill, Steven R. Gwaltney,
   Edward F. C. Byrd (2000)
   Sergey V. Levchenko, Lyudmila V. Slipchenko, Tao Wang,
   Ana-Maria C. Cristian (2003)
   Piotr A. Pieniazek, C. Melania Oana, Evgeny Epifanovsky (2007)
   Prashant Manohar (2009)

 ------------------------------------------------------------------------------


 Allocating and initializing 30808MB of RAM...
 Calculation will run on 6 cores.


 Alpha MOs, Restricted
 -- Occupied --                  
-490.07 -104.86  -80.07  -65.20  -58.56  -58.56  -58.56  -15.65
  1 A     2 A     3 A     4 A     5 A     6 A     7 A     8 A                  
-10.587  -9.879  -8.055  -8.052  -8.052  -7.608  -7.494  -7.483
  9 A    10 A    11 A    12 A    13 A    14 A    15 A    16 A                  
 -7.483  -5.500  -5.499  -5.499  -3.235  -3.229  -3.229  -3.215
 17 A    18 A    19 A    20 A    21 A    22 A    23 A    24 A                  
 -3.215  -1.227  -1.129  -0.992  -0.750  -0.599  -0.579  -0.543
 25 A    26 A    27 A    28 A    29 A    30 A    31 A    32 A                  
 -0.490  -0.482  -0.452  -0.413  -0.395
 33 A    34 A    35 A    36 A    37 A                                          
 -- Virtual --                   
 -0.002   0.044   0.056   0.072   0.076   0.084   0.108   0.118
 38 A    39 A    40 A    41 A    42 A    43 A    44 A    45 A                  
  0.121   0.133   0.144   0.155   0.163   0.174   0.214   0.235
 46 A    47 A    48 A    49 A    50 A    51 A    52 A    53 A                  
  0.238   0.260   0.305   0.341   0.375   0.381   0.473   0.527
 54 A    55 A    56 A    57 A    58 A    59 A    60 A    61 A                  
  0.555   0.568   0.582   0.607   0.628   0.720   0.751   0.757
 62 A    63 A    64 A    65 A    66 A    67 A    68 A    69 A                  
  0.759   0.792   0.807   0.822   0.845   0.875   0.944   1.054
 70 A    71 A    72 A    73 A    74 A    75 A    76 A    77 A                  
  1.092   1.099   1.128   1.135   1.167   1.182   1.191   1.206
 78 A    79 A    80 A    81 A    82 A    83 A    84 A    85 A                  
  1.300   1.442   1.506   1.776   1.862   1.973   2.198   2.262
 86 A    87 A    88 A    89 A    90 A    91 A    92 A    93 A                  
  2.289   2.368   2.417   2.468   2.609   2.626   2.707   2.791
 94 A    95 A    96 A    97 A    98 A    99 A   100 A   101 A                  
  2.954   4.237   4.282   4.463   4.520   4.535   4.568   4.596
102 A   103 A   104 A   105 A   106 A   107 A   108 A   109 A                  
  4.893   7.220   7.492   8.188   8.207   8.279  10.363  14.701
110 A   111 A   112 A   113 A   114 A   115 A   116 A   117 A                  
 14.801  14.882  26.679  26.731  27.023  36.676  49.483 166.109
118 A   119 A   120 A   121 A   122 A   123 A   124 A   125 A                  
219.220 293.864 293.883 293.9871028.430
126 A   127 A   128 A   129 A   130 A                                          

 Beta MOs, Restricted
 -- Occupied --                  
-490.07 -104.86  -80.07  -65.20  -58.56  -58.56  -58.56  -15.65
  1 A     2 A     3 A     4 A     5 A     6 A     7 A     8 A                  
-10.587  -9.879  -8.055  -8.052  -8.052  -7.608  -7.494  -7.483
  9 A    10 A    11 A    12 A    13 A    14 A    15 A    16 A                  
 -7.483  -5.500  -5.499  -5.499  -3.235  -3.229  -3.229  -3.215
 17 A    18 A    19 A    20 A    21 A    22 A    23 A    24 A                  
 -3.215  -1.227  -1.129  -0.992  -0.750  -0.599  -0.579  -0.543
 25 A    26 A    27 A    28 A    29 A    30 A    31 A    32 A                  
 -0.490  -0.482  -0.452  -0.413  -0.395
 33 A    34 A    35 A    36 A    37 A                                          
 -- Virtual --                   
 -0.002   0.044   0.056   0.072   0.076   0.084   0.108   0.118
 38 A    39 A    40 A    41 A    42 A    43 A    44 A    45 A                  
  0.121   0.133   0.144   0.155   0.163   0.174   0.214   0.235
 46 A    47 A    48 A    49 A    50 A    51 A    52 A    53 A                  
  0.238   0.260   0.305   0.341   0.375   0.381   0.473   0.527
 54 A    55 A    56 A    57 A    58 A    59 A    60 A    61 A                  
  0.555   0.568   0.582   0.607   0.628   0.720   0.751   0.757
 62 A    63 A    64 A    65 A    66 A    67 A    68 A    69 A                  
  0.759   0.792   0.807   0.822   0.845   0.875   0.944   1.054
 70 A    71 A    72 A    73 A    74 A    75 A    76 A    77 A                  
  1.092   1.099   1.128   1.135   1.167   1.182   1.191   1.206
 78 A    79 A    80 A    81 A    82 A    83 A    84 A    85 A                  
  1.300   1.442   1.506   1.776   1.862   1.973   2.198   2.262
 86 A    87 A    88 A    89 A    90 A    91 A    92 A    93 A                  
  2.289   2.368   2.417   2.468   2.609   2.626   2.707   2.791
 94 A    95 A    96 A    97 A    98 A    99 A   100 A   101 A                  
  2.954   4.237   4.282   4.463   4.520   4.535   4.568   4.596
102 A   103 A   104 A   105 A   106 A   107 A   108 A   109 A                  
  4.893   7.220   7.492   8.188   8.207   8.279  10.363  14.701
110 A   111 A   112 A   113 A   114 A   115 A   116 A   117 A                  
 14.801  14.882  26.679  26.731  27.023  36.676  49.483 166.109
118 A   119 A   120 A   121 A   122 A   123 A   124 A   125 A                  
219.220 293.864 293.883 293.9871028.430
126 A   127 A   128 A   129 A   130 A                                          

 Occupation and symmetry of molecular orbitals

 Point group: C1 (1 irreducible representation).

                           A     All 
 -------------------------------------
 All molecular orbitals:
  - Alpha                  130   130 
  - Beta                   130   130 
 -------------------------------------
 Alpha orbitals:
  - Frozen occupied        20    20  
  - Active occupied        17    17  
  - Active virtual         93    93  
  - Frozen virtual         0     0   
 -------------------------------------
 Beta orbitals:
  - Frozen occupied        20    20  
  - Active occupied        17    17  
  - Active virtual         93    93  
  - Frozen virtual         0     0   
 -------------------------------------

 Import integrals:   CPU 0.00 s  wall 0.00 s

 Import integrals:   CPU 45.23 s  wall 7.93 s

 MP2 amplitudes:   CPU 0.13 s  wall 0.09 s

Running a double precision version
           CCSD T amplitudes will be solved using DIIS.

           Start     Size      MaxIter   EConv     TConv     
           3         7         100       1.00e-07  1.00e-05  
 ------------------------------------------------------------------------------
           Energy (a.u.)   Ediff      Tdiff       Comment
 ------------------------------------------------------------------------------
         -3427.73836651                           
     1   -3427.72444628   1.39e-02   7.94e-01     
     2   -3427.74941569   2.50e-02   1.14e-01     
     3   -3427.74801286   1.40e-03   4.99e-02     
     4   -3427.75051258   2.50e-03   1.49e-02     Switched to DIIS steps.
     5   -3427.75134590   8.33e-04   1.21e-02     
     6   -3427.75136691   2.10e-05   2.40e-03     
     7   -3427.75136662   2.89e-07   1.23e-03     
     8   -3427.75137173   5.11e-06   2.94e-04     
     9   -3427.75137239   6.57e-07   1.92e-04     
    10   -3427.75137185   5.38e-07   6.23e-05     
    11   -3427.75137196   1.12e-07   2.81e-05     
    12   -3427.75137183   1.32e-07   1.18e-05     
    13   -3427.75137181   1.42e-08   3.75e-06     
 ------------------------------------------------------------------------------
         -3427.75137181                           CCSD T converged.

End of double precision
 SCF energy                 = -3427.02847003
 MP2 energy                 = -3427.73836651
 CCSD correlation energy     =    -0.72290179
 CCSD total energy           = -3427.75137181

 CCSD  T1^2 = 0.0130  T2^2 = 0.2774  Leading amplitudes:

 Amplitude    Orbitals with energies
 -0.0290       37 (A) A                  ->    38 (A) A                   
              -0.3953                         -0.0015                     
 -0.0290       37 (A) B                  ->    38 (A) B                   
              -0.3953                         -0.0015                     
 -0.0266       32 (A) A                  ->    38 (A) A                   
              -0.5435                         -0.0015                     
 -0.0266       32 (A) B                  ->    38 (A) B                   
              -0.5435                         -0.0015                     

 Amplitude    Orbitals with energies
 -0.0686       37 (A) A      37 (A) B    ->    38 (A) A      38 (A) B     
              -0.3953       -0.3953           -0.0015       -0.0015       
  0.0686       37 (A) A      37 (A) B    ->    38 (A) B      38 (A) A     
              -0.3953       -0.3953           -0.0015       -0.0015       
  0.0686       37 (A) B      37 (A) A    ->    38 (A) A      38 (A) B     
              -0.3953       -0.3953           -0.0015       -0.0015       
 -0.0686       37 (A) B      37 (A) A    ->    38 (A) B      38 (A) A     
              -0.3953       -0.3953           -0.0015       -0.0015       

 Computing CCSD intemediates for later calculations in double precision
 Finished.

Running a double precision version
           CCSD Lambda amplitudes will be solved using DIIS.
           Start     Size      MaxIter   EConv     LConv     
           3         7         100       1.00e-07  1.00e-05  
 ------------------------------------------------------------------------------
            Enorm      Ldiff       Comment
 ------------------------------------------------------------------------------
     1     5.45e-02   4.07e-02     
     2     1.43e-02   5.52e-03     
     3     6.08e-03   1.98e-03     
     4     3.46e-03   1.17e-03     Switched to DIIS steps.
     5     1.07e-03   6.40e-04     
     6     4.83e-04   1.65e-04     
     7     1.60e-04   3.83e-05     
     8     7.26e-05   9.26e-07     
     9     2.52e-05   2.36e-06     
    10     1.07e-05   6.94e-07     
    11     3.65e-06   2.21e-08     
    12     1.72e-06   1.17e-08     
    13     7.53e-07   4.95e-08     
    14     3.54e-07   1.18e-08     
    15     1.84e-07   1.53e-08     
    16     8.15e-08   8.72e-10     
 ------------------------------------------------------------------------------
                                   CCSD Lambda converged.

 Computing density matrices in double precision...
           Orbital response amplitudes will be solved using DIIS.
           Start     Size      MaxIter   EConv     LConv     
           3         7         100       1.00e-06  1.00e-06  
 ------------------------------------------------------------------------------
            Enorm      Ldiff       Comment
 ------------------------------------------------------------------------------
     1     1.10e-01   1.67e-03     
     2     1.01e-01   8.51e-03     
     3     1.13e-01   1.53e-02     
     4     2.22e-02   3.79e-02     Switched to DIIS steps.
     5     6.35e-03   7.87e-03     
     6     1.32e-03   4.43e-04     
     7     6.53e-04   4.58e-05     
     8     1.15e-04   1.52e-04     
     9     5.18e-05   7.99e-06     
    10     1.28e-05   8.32e-06     
    11     3.70e-06   9.73e-07     
    12     2.20e-06   2.05e-07     
    13     6.67e-07   2.38e-07     
 ------------------------------------------------------------------------------
                                   Orbital response converged.

 Computing density matrices... Done.
 CCSD calculation:   CPU 1523.28 s  wall 263.91 s

 Transferring MO TPDM to AO TPDM
 Transferring g2_o1o1o1o1
 Transferring g2_o1o1o1v1
 Transferring g2_o1o1v1v1
 Transferring g2_o1v1o1v1
 Transferring g2_o1v1v1v1
 Transferring g2_v1v1v1v1
 Adding separable TPDM
 Computing TPDM gradient
 --------------------------------------------------------
 2e gradient
  Atom          X               Y               Z
 --------------------------------------------------------
    1        -41.972012        1.470953        0.000000  
    2          5.208501      -17.920780        0.000000  
    3          9.172699       24.710054       -0.000000  
    4         27.590812       -8.260226       -0.000000  
 --------------------------------------------------------
 --------------------------------------------------------
 Final gradient
  Atom          X               Y               Z
 --------------------------------------------------------
    1        -41.972012        1.470953        0.000000  
    2          5.208501      -17.920780        0.000000  
    3          9.172699       24.710054       -0.000000  
    4         27.590812       -8.260226       -0.000000  
 --------------------------------------------------------
 Analytic gradient from two-electron contribution:   CPU 262.44 s  wall 49.81 s

 Total ccman2 time:   CPU 1836.44 s  wall 323.02 s


 --------------------------------------------------------------

                    Orbital Energies (a.u.)
 --------------------------------------------------------------

 Alpha MOs
 -- Occupied --
********-104.8605 -80.0697 -65.1997 -58.5603 -58.5578 -58.5578 -15.6510
-10.5872  -9.8787  -8.0552  -8.0523  -8.0522  -7.6077  -7.4941  -7.4827
 -7.4827  -5.5000  -5.4988  -5.4986  -3.2346  -3.2293  -3.2293  -3.2154
 -3.2154  -1.2268  -1.1290  -0.9919  -0.7496  -0.5989  -0.5787  -0.5435
 -0.4902  -0.4819  -0.4517  -0.4127  -0.3953
 -- Virtual --
 -0.0015   0.0442   0.0558   0.0717   0.0761   0.0839   0.1083   0.1179
  0.1210   0.1330   0.1439   0.1550   0.1632   0.1741   0.2144   0.2352
  0.2384   0.2604   0.3052   0.3412   0.3755   0.3815   0.4735   0.5272
  0.5550   0.5678   0.5818   0.6066   0.6275   0.7204   0.7511   0.7567
  0.7590   0.7923   0.8069   0.8221   0.8449   0.8751   0.9442   1.0538
  1.0923   1.0993   1.1281   1.1352   1.1669   1.1821   1.1908   1.2060
  1.3005   1.4424   1.5061   1.7757   1.8616   1.9727   2.1977   2.2619
  2.2886   2.3682   2.4172   2.4679   2.6089   2.6257   2.7069   2.7913
  2.9542   4.2368   4.2824   4.4626   4.5199   4.5348   4.5681   4.5965
  4.8931   7.2200   7.4922   8.1883   8.2070   8.2788  10.3629  14.7009
 14.8010  14.8818  26.6792  26.7314  27.0234  36.6758  49.4832 166.1088
219.2196 293.8639 293.8831 293.98751028.4298
 --------------------------------------------------------------

          Ground-State Mulliken Net Atomic Charges

     Atom                 Charge (a.u.)
  ----------------------------------------
      1 Br                    0.023411
      2 N                    -0.254052
      3 P                     0.314180
      4 Cl                   -0.083539
  ----------------------------------------
  Sum of atomic charges =     0.000000

 -----------------------------------------------------------------
                    Cartesian Multipole Moments
 -----------------------------------------------------------------
    Charge (ESU x 10^10)
                 0.0000
    Dipole Moment (Debye)
         X       0.3661      Y      -1.9942      Z      -0.0000
       Tot       2.0275
    Quadrupole Moments (Debye-Ang)
        XX     -49.8694     XY       1.0458     YY     -51.2965
        XZ       0.0000     YZ       0.0000     ZZ     -48.9752
    Octopole Moments (Debye-Ang^2)
       XXX      64.7879    XXY      -0.8186    XYY      14.8950
       YYY       2.0063    XXZ      -0.0000    XYZ      -0.0000
       YYZ      -0.0000    XZZ      14.1382    YZZ       0.1339
       ZZZ      -0.0000
    Hexadecapole Moments (Debye-Ang^3)
      XXXX   -1079.4827   XXXY     -11.2616   XXYY    -203.2370
      XYYY       0.1625   YYYY    -122.7430   XXXZ      -0.0000
      XXYZ       0.0000   XYYZ       0.0000   YYYZ       0.0000
      XXZZ    -197.4913   XYZZ       1.0064   YYZZ     -29.7050
      XZZZ       0.0000   YZZZ       0.0000   ZZZZ     -60.4565
 -----------------------------------------------------------------
 DrvMan completing analytic gradient of the correlated energy
 Correlated dipole moment
            1
    1   0.1440432
    2  -0.7845782
    3  -0.0000000
 Energy read as -3427.751371813
 Full Analytical Gradient: (in a.u., or Hartree/Bohr)
             1             2             3             4
    1    0.00031063   -0.00048708    0.00006563    0.00011082
    2   -0.00004478   -0.00025194    0.00035086   -0.00005414
    3   -0.00000000    0.00000000   -0.00000000    0.00000000
 Gradient time:  CPU 0.77 s  wall 0.79 s
 ----------------------------------------------------------------
             Standard Nuclear Orientation (Angstroms)
    I     Atom           X                Y                Z
 ----------------------------------------------------------------
    1      Br      1.8045689385     0.0476541870    -0.0000000000
    2      N      -0.0234551936     0.5638226707    -0.0000000000
    3      P      -1.0027445320    -0.6870063782     0.0000000000
    4      Cl     -2.8208563831     0.2763200255    -0.0000000000
 ----------------------------------------------------------------
 Nuclear Repulsion Energy =   354.9335619716 hartrees
 There are       37 alpha and       37 beta electrons

                       Distance Matrix (Angstroms)
             Br(  1)   N (  2)   P (  3)
   N (  2)  1.899500
   P (  3)  2.901850  1.588578
   Cl(  4)  4.631074  2.812136  2.057554

 Requested basis set is 6-311++G(d,p)
 There are 51 shells and 130 basis functions
 A cutoff of  1.0D-14 yielded   1116 shell pairs
 There are      7782 function pairs (      8530 Cartesian)
 Smallest overlap matrix eigenvalue = 2.28E-03
 Guess MOs from SCF MO coefficient file

 -----------------------------------------------------------------------
  General SCF calculation program by
  Eric Jon Sundstrom, Paul Horn, Yuezhi Mao, Dmitri Zuev, Alec White,
  David Stuck, Shaama M.S., Shane Yost, Joonho Lee, David Small,
  Daniel Levine, Susi Lehtola, Hugh Burton, Evgeny Epifanovsky
 -----------------------------------------------------------------------
 Hartree-Fock
 using 6 threads for integral computing
 -------------------------------------------------------
 OpenMP Integral computing Module                
 Release: version 2.0, May 2017, Q-Chem Inc. Pleasanton 
 -------------------------------------------------------
 A restricted SCF calculation will be
 performed using DIIS
 SCF converges when DIIS error is below 1.0e-08
 ---------------------------------------
  Cycle       Energy         DIIS error
 ---------------------------------------
    1   -3427.0283784675      1.96e-05  
    2   -3427.0283794105      7.99e-06  
    3   -3427.0283795286      4.98e-06  
    4   -3427.0283795902      1.13e-06  
    5   -3427.0283795960      3.41e-07  
    6   -3427.0283795970      1.60e-07  
    7   -3427.0283795973      6.70e-08  
    8   -3427.0283795974      3.23e-08  
    9   -3427.0283795974      1.07e-08  
   10   -3427.0283795974      3.75e-09  Convergence criterion met
 ---------------------------------------
 SCF time:   CPU 8.51s  wall 2.00s 
 SCF   energy in the final basis set =    -3427.0283795974
 Total energy in the final basis set =    -3427.0283795974


 ------------------------------------------------------------------------------

   CCMAN2: suite of methods based on coupled cluster
           and equation of motion theories.

   Components:
   * libvmm-1.3-trunk
     by Evgeny Epifanovsky, Ilya Kaliman.
   * libtensor-2.5-trunk
     by Evgeny Epifanovsky, Michael Wormit, Dmitry Zuev, Sam Manzer, 
        Ilya Kaliman.
   * libcc-2.5-trunk
     by Evgeny Epifanovsky, Arik Landau, Tomasz Kus, Kirill Khistyaev, 
        Dmitry Zuev, Prashant Manohar, Xintian Feng, Anna Krylov, 
        Matthew Goldey, Alec White, Thomas Jagau, Kaushik Nanda, 
        Anastasia Gunina, Alexander Kunitsa, Joonho Lee.

   CCMAN original authors:
   Anna I. Krylov, C. David Sherrill, Steven R. Gwaltney,
   Edward F. C. Byrd (2000)
   Sergey V. Levchenko, Lyudmila V. Slipchenko, Tao Wang,
   Ana-Maria C. Cristian (2003)
   Piotr A. Pieniazek, C. Melania Oana, Evgeny Epifanovsky (2007)
   Prashant Manohar (2009)

 ------------------------------------------------------------------------------


 Allocating and initializing 30808MB of RAM...
 Calculation will run on 6 cores.


 Alpha MOs, Restricted
 -- Occupied --                  
-490.07 -104.86  -80.07  -65.20  -58.56  -58.56  -58.56  -15.65
  1 A     2 A     3 A     4 A     5 A     6 A     7 A     8 A                  
-10.587  -9.879  -8.055  -8.052  -8.052  -7.608  -7.494  -7.483
  9 A    10 A    11 A    12 A    13 A    14 A    15 A    16 A                  
 -7.483  -5.500  -5.499  -5.499  -3.235  -3.229  -3.229  -3.215
 17 A    18 A    19 A    20 A    21 A    22 A    23 A    24 A                  
 -3.215  -1.227  -1.129  -0.992  -0.750  -0.599  -0.579  -0.543
 25 A    26 A    27 A    28 A    29 A    30 A    31 A    32 A                  
 -0.490  -0.482  -0.452  -0.413  -0.395
 33 A    34 A    35 A    36 A    37 A                                          
 -- Virtual --                   
 -0.002   0.044   0.056   0.072   0.076   0.084   0.108   0.118
 38 A    39 A    40 A    41 A    42 A    43 A    44 A    45 A                  
  0.121   0.133   0.144   0.155   0.163   0.174   0.214   0.235
 46 A    47 A    48 A    49 A    50 A    51 A    52 A    53 A                  
  0.238   0.260   0.305   0.341   0.375   0.381   0.473   0.527
 54 A    55 A    56 A    57 A    58 A    59 A    60 A    61 A                  
  0.555   0.568   0.582   0.607   0.627   0.720   0.751   0.757
 62 A    63 A    64 A    65 A    66 A    67 A    68 A    69 A                  
  0.759   0.792   0.807   0.822   0.845   0.875   0.944   1.054
 70 A    71 A    72 A    73 A    74 A    75 A    76 A    77 A                  
  1.092   1.099   1.128   1.135   1.167   1.182   1.191   1.206
 78 A    79 A    80 A    81 A    82 A    83 A    84 A    85 A                  
  1.299   1.442   1.506   1.776   1.862   1.973   2.198   2.262
 86 A    87 A    88 A    89 A    90 A    91 A    92 A    93 A                  
  2.289   2.368   2.417   2.468   2.609   2.626   2.707   2.791
 94 A    95 A    96 A    97 A    98 A    99 A   100 A   101 A                  
  2.953   4.237   4.282   4.461   4.520   4.535   4.568   4.597
102 A   103 A   104 A   105 A   106 A   107 A   108 A   109 A                  
  4.893   7.220   7.491   8.188   8.207   8.279  10.363  14.701
110 A   111 A   112 A   113 A   114 A   115 A   116 A   117 A                  
 14.801  14.881  26.679  26.731  27.023  36.676  49.483 166.108
118 A   119 A   120 A   121 A   122 A   123 A   124 A   125 A                  
219.219 293.864 293.883 293.9881028.430
126 A   127 A   128 A   129 A   130 A                                          

 Beta MOs, Restricted
 -- Occupied --                  
-490.07 -104.86  -80.07  -65.20  -58.56  -58.56  -58.56  -15.65
  1 A     2 A     3 A     4 A     5 A     6 A     7 A     8 A                  
-10.587  -9.879  -8.055  -8.052  -8.052  -7.608  -7.494  -7.483
  9 A    10 A    11 A    12 A    13 A    14 A    15 A    16 A                  
 -7.483  -5.500  -5.499  -5.499  -3.235  -3.229  -3.229  -3.215
 17 A    18 A    19 A    20 A    21 A    22 A    23 A    24 A                  
 -3.215  -1.227  -1.129  -0.992  -0.750  -0.599  -0.579  -0.543
 25 A    26 A    27 A    28 A    29 A    30 A    31 A    32 A                  
 -0.490  -0.482  -0.452  -0.413  -0.395
 33 A    34 A    35 A    36 A    37 A                                          
 -- Virtual --                   
 -0.002   0.044   0.056   0.072   0.076   0.084   0.108   0.118
 38 A    39 A    40 A    41 A    42 A    43 A    44 A    45 A                  
  0.121   0.133   0.144   0.155   0.163   0.174   0.214   0.235
 46 A    47 A    48 A    49 A    50 A    51 A    52 A    53 A                  
  0.238   0.260   0.305   0.341   0.375   0.381   0.473   0.527
 54 A    55 A    56 A    57 A    58 A    59 A    60 A    61 A                  
  0.555   0.568   0.582   0.607   0.627   0.720   0.751   0.757
 62 A    63 A    64 A    65 A    66 A    67 A    68 A    69 A                  
  0.759   0.792   0.807   0.822   0.845   0.875   0.944   1.054
 70 A    71 A    72 A    73 A    74 A    75 A    76 A    77 A                  
  1.092   1.099   1.128   1.135   1.167   1.182   1.191   1.206
 78 A    79 A    80 A    81 A    82 A    83 A    84 A    85 A                  
  1.299   1.442   1.506   1.776   1.862   1.973   2.198   2.262
 86 A    87 A    88 A    89 A    90 A    91 A    92 A    93 A                  
  2.289   2.368   2.417   2.468   2.609   2.626   2.707   2.791
 94 A    95 A    96 A    97 A    98 A    99 A   100 A   101 A                  
  2.953   4.237   4.282   4.461   4.520   4.535   4.568   4.597
102 A   103 A   104 A   105 A   106 A   107 A   108 A   109 A                  
  4.893   7.220   7.491   8.188   8.207   8.279  10.363  14.701
110 A   111 A   112 A   113 A   114 A   115 A   116 A   117 A                  
 14.801  14.881  26.679  26.731  27.023  36.676  49.483 166.108
118 A   119 A   120 A   121 A   122 A   123 A   124 A   125 A                  
219.219 293.864 293.883 293.9881028.430
126 A   127 A   128 A   129 A   130 A                                          

 Occupation and symmetry of molecular orbitals

 Point group: C1 (1 irreducible representation).

                           A     All 
 -------------------------------------
 All molecular orbitals:
  - Alpha                  130   130 
  - Beta                   130   130 
 -------------------------------------
 Alpha orbitals:
  - Frozen occupied        20    20  
  - Active occupied        17    17  
  - Active virtual         93    93  
  - Frozen virtual         0     0   
 -------------------------------------
 Beta orbitals:
  - Frozen occupied        20    20  
  - Active occupied        17    17  
  - Active virtual         93    93  
  - Frozen virtual         0     0   
 -------------------------------------

 Import integrals:   CPU 0.00 s  wall 0.00 s

 Import integrals:   CPU 45.58 s  wall 8.02 s

 MP2 amplitudes:   CPU 0.13 s  wall 0.09 s

Running a double precision version
           CCSD T amplitudes will be solved using DIIS.

           Start     Size      MaxIter   EConv     TConv     
           3         7         100       1.00e-07  1.00e-05  
 ------------------------------------------------------------------------------
           Energy (a.u.)   Ediff      Tdiff       Comment
 ------------------------------------------------------------------------------
         -3427.73840510                           
     1   -3427.72441597   1.40e-02   7.95e-01     
     2   -3427.74942205   2.50e-02   1.14e-01     
     3   -3427.74800548   1.42e-03   5.00e-02     
     4   -3427.75051048   2.50e-03   1.49e-02     Switched to DIIS steps.
     5   -3427.75134566   8.35e-04   1.21e-02     
     6   -3427.75136670   2.10e-05   2.41e-03     
     7   -3427.75136638   3.24e-07   1.24e-03     
     8   -3427.75137150   5.13e-06   2.95e-04     
     9   -3427.75137215   6.47e-07   1.93e-04     
    10   -3427.75137161   5.40e-07   6.25e-05     
    11   -3427.75137172   1.12e-07   2.83e-05     
    12   -3427.75137159   1.32e-07   1.18e-05     
    13   -3427.75137157   1.39e-08   3.77e-06     
 ------------------------------------------------------------------------------
         -3427.75137157                           CCSD T converged.

End of double precision
 SCF energy                 = -3427.02837960
 MP2 energy                 = -3427.73840510
 CCSD correlation energy     =    -0.72299198
 CCSD total energy           = -3427.75137157

 CCSD  T1^2 = 0.0130  T2^2 = 0.2775  Leading amplitudes:

 Amplitude    Orbitals with energies
  0.0291       37 (A) A                  ->    38 (A) A                   
              -0.3950                         -0.0017                     
  0.0291       37 (A) B                  ->    38 (A) B                   
              -0.3950                         -0.0017                     
  0.0266       32 (A) A                  ->    38 (A) A                   
              -0.5434                         -0.0017                     
  0.0266       32 (A) B                  ->    38 (A) B                   
              -0.5434                         -0.0017                     

 Amplitude    Orbitals with energies
 -0.0690       37 (A) A      37 (A) B    ->    38 (A) A      38 (A) B     
              -0.3950       -0.3950           -0.0017       -0.0017       
  0.0690       37 (A) A      37 (A) B    ->    38 (A) B      38 (A) A     
              -0.3950       -0.3950           -0.0017       -0.0017       
  0.0690       37 (A) B      37 (A) A    ->    38 (A) A      38 (A) B     
              -0.3950       -0.3950           -0.0017       -0.0017       
 -0.0690       37 (A) B      37 (A) A    ->    38 (A) B      38 (A) A     
              -0.3950       -0.3950           -0.0017       -0.0017       

 Computing CCSD intemediates for later calculations in double precision
 Finished.

Running a double precision version
           CCSD Lambda amplitudes will be solved using DIIS.
           Start     Size      MaxIter   EConv     LConv     
           3         7         100       1.00e-07  1.00e-05  
 ------------------------------------------------------------------------------
            Enorm      Ldiff       Comment
 ------------------------------------------------------------------------------
     1     5.46e-02   4.07e-02     
     2     1.43e-02   5.53e-03     
     3     6.09e-03   1.98e-03     
     4     3.47e-03   1.17e-03     Switched to DIIS steps.
     5     1.07e-03   6.42e-04     
     6     4.85e-04   1.66e-04     
     7     1.61e-04   3.87e-05     
     8     7.30e-05   9.84e-07     
     9     2.54e-05   2.36e-06     
    10     1.08e-05   6.97e-07     
    11     3.66e-06   2.02e-08     
    12     1.73e-06   1.07e-08     
    13     7.50e-07   4.86e-08     
    14     3.50e-07   1.23e-08     
    15     1.82e-07   1.49e-08     
    16     7.99e-08   6.45e-10     
 ------------------------------------------------------------------------------
                                   CCSD Lambda converged.

 Computing density matrices in double precision...
           Orbital response amplitudes will be solved using DIIS.
           Start     Size      MaxIter   EConv     LConv     
           3         7         100       1.00e-06  1.00e-06  
 ------------------------------------------------------------------------------
            Enorm      Ldiff       Comment
 ------------------------------------------------------------------------------
     1     1.10e-01   1.63e-03     
     2     1.02e-01   8.58e-03     
     3     1.13e-01   1.53e-02     
     4     2.22e-02   3.78e-02     Switched to DIIS steps.
     5     6.38e-03   7.89e-03     
     6     1.33e-03   4.45e-04     
     7     6.59e-04   4.68e-05     
     8     1.16e-04   1.54e-04     
     9     5.21e-05   7.97e-06     
    10     1.28e-05   8.37e-06     
    11     3.72e-06   9.88e-07     
    12     2.21e-06   2.09e-07     
    13     6.67e-07   2.39e-07     
 ------------------------------------------------------------------------------
                                   Orbital response converged.

 Computing density matrices... Done.
 CCSD calculation:   CPU 1522.32 s  wall 263.75 s

 Transferring MO TPDM to AO TPDM
 Transferring g2_o1o1o1o1
 Transferring g2_o1o1o1v1
 Transferring g2_o1o1v1v1
 Transferring g2_o1v1o1v1
 Transferring g2_o1v1v1v1
 Transferring g2_v1v1v1v1
 Adding separable TPDM
 Computing TPDM gradient
 --------------------------------------------------------
 2e gradient
  Atom          X               Y               Z
 --------------------------------------------------------
    1        -41.973341        1.485248       -0.000000  
    2          5.219258      -17.920730        0.000000  
    3          9.165102       24.693694       -0.000000  
    4         27.588981       -8.258212       -0.000000  
 --------------------------------------------------------
 --------------------------------------------------------
 Final gradient
  Atom          X               Y               Z
 --------------------------------------------------------
    1        -41.973341        1.485248       -0.000000  
    2          5.219258      -17.920730        0.000000  
    3          9.165102       24.693694       -0.000000  
    4         27.588981       -8.258212       -0.000000  
 --------------------------------------------------------
 Analytic gradient from two-electron contribution:   CPU 258.46 s  wall 48.55 s

 Total ccman2 time:   CPU 1832.74 s  wall 321.86 s


 --------------------------------------------------------------

                    Orbital Energies (a.u.)
 --------------------------------------------------------------

 Alpha MOs
 -- Occupied --
********-104.8606 -80.0699 -65.1996 -58.5602 -58.5578 -58.5578 -15.6512
-10.5873  -9.8787  -8.0553  -8.0524  -8.0522  -7.6078  -7.4941  -7.4827
 -7.4826  -5.5001  -5.4989  -5.4987  -3.2345  -3.2292  -3.2292  -3.2154
 -3.2154  -1.2265  -1.1291  -0.9917  -0.7498  -0.5989  -0.5787  -0.5434
 -0.4902  -0.4820  -0.4518  -0.4126  -0.3950
 -- Virtual --
 -0.0017   0.0444   0.0558   0.0717   0.0761   0.0839   0.1083   0.1180
  0.1210   0.1330   0.1439   0.1549   0.1632   0.1741   0.2143   0.2352
  0.2384   0.2604   0.3052   0.3411   0.3754   0.3815   0.4731   0.5272
  0.5550   0.5678   0.5818   0.6066   0.6274   0.7203   0.7512   0.7567
  0.7590   0.7923   0.8069   0.8221   0.8450   0.8747   0.9442   1.0540
  1.0924   1.0993   1.1281   1.1354   1.1669   1.1819   1.1907   1.2058
  1.2991   1.4425   1.5060   1.7756   1.8618   1.9726   2.1977   2.2620
  2.2889   2.3683   2.4166   2.4677   2.6088   2.6256   2.7070   2.7911
  2.9529   4.2368   4.2824   4.4612   4.5199   4.5349   4.5682   4.5966
  4.8932   7.2201   7.4912   8.1883   8.2071   8.2788  10.3628  14.7007
 14.8007  14.8806  26.6791  26.7313  27.0232  36.6755  49.4833 166.1075
219.2195 293.8640 293.8832 293.98751028.4300
 --------------------------------------------------------------

          Ground-State Mulliken Net Atomic Charges

     Atom                 Charge (a.u.)
  ----------------------------------------
      1 Br                    0.023245
      2 N                    -0.254092
      3 P                     0.314191
      4 Cl                   -0.083343
  ----------------------------------------
  Sum of atomic charges =    -0.000000

 -----------------------------------------------------------------
                    Cartesian Multipole Moments
 -----------------------------------------------------------------
    Charge (ESU x 10^10)
                -0.0000
    Dipole Moment (Debye)
         X       0.3625      Y      -1.9946      Z      -0.0000
       Tot       2.0273
    Quadrupole Moments (Debye-Ang)
        XX     -49.8681     XY       1.0444     YY     -51.2983
        XZ       0.0000     YZ       0.0000     ZZ     -48.9784
    Octopole Moments (Debye-Ang^2)
       XXX      64.7313    XXY      -0.8276    XYY      14.8868
       YYY       1.9831    XXZ      -0.0000    XYZ      -0.0000
       YYZ      -0.0000    XZZ      14.1345    YZZ       0.1300
       ZZZ      -0.0000
    Hexadecapole Moments (Debye-Ang^3)
      XXXX   -1079.4422   XXXY     -11.2905   XXYY    -203.2333
      XYYY       0.1574   YYYY    -122.7842   XXXZ      -0.0000
      XXYZ       0.0000   XYYZ       0.0000   YYYZ       0.0000
      XXZZ    -197.4910   XYZZ       1.0016   YYZZ     -29.7146
      XZZZ       0.0000   YZZZ       0.0000   ZZZZ     -60.4662
 -----------------------------------------------------------------
 DrvMan completing analytic gradient of the correlated energy
 Correlated dipole moment
            1
    1   0.1426177
    2  -0.7847534
    3  -0.0000000
 Energy read as -3427.751371574
 Full Analytical Gradient: (in a.u., or Hartree/Bohr)
             1             2             3             4
    1    0.00007132    0.00043796   -0.00056285    0.00005356
    2    0.00000650    0.00055016   -0.00050447   -0.00005219
    3   -0.00000000    0.00000000   -0.00000000    0.00000000
 Gradient time:  CPU 0.74 s  wall 0.76 s
 ----------------------------------------------------------------
             Standard Nuclear Orientation (Angstroms)
    I     Atom           X                Y                Z
 ----------------------------------------------------------------
    1      Br      1.8045689385     0.0476541870    -0.0000000000
    2      N      -0.0234551936     0.5618226707    -0.0000000000
    3      P      -1.0027445320    -0.6870063782     0.0000000000
    4      Cl     -2.8208563831     0.2763200255    -0.0000000000
 ----------------------------------------------------------------
 Nuclear Repulsion Energy =   354.9893807154 hartrees
 There are       37 alpha and       37 beta electrons

                       Distance Matrix (Angstroms)
             Br(  1)   N (  2)   P (  3)
   N (  2)  1.898958
   P (  3)  2.901850  1.587004
   Cl(  4)  4.631074  2.811933  2.057554

 Requested basis set is 6-311++G(d,p)
 There are 51 shells and 130 basis functions
 A cutoff of  1.0D-14 yielded   1116 shell pairs
 There are      7782 function pairs (      8530 Cartesian)
 Smallest overlap matrix eigenvalue = 2.28E-03
 Guess MOs from SCF MO coefficient file

 -----------------------------------------------------------------------
  General SCF calculation program by
  Eric Jon Sundstrom, Paul Horn, Yuezhi Mao, Dmitri Zuev, Alec White,
  David Stuck, Shaama M.S., Shane Yost, Joonho Lee, David Small,
  Daniel Levine, Susi Lehtola, Hugh Burton, Evgeny Epifanovsky
 -----------------------------------------------------------------------
 Hartree-Fock
 using 6 threads for integral computing
 -------------------------------------------------------
 OpenMP Integral computing Module                
 Release: version 2.0, May 2017, Q-Chem Inc. Pleasanton 
 -------------------------------------------------------
 A restricted SCF calculation will be
 performed using DIIS
 SCF converges when DIIS error is below 1.0e-08
 ---------------------------------------
  Cycle       Energy         DIIS error
 ---------------------------------------
    1   -3427.0285207102      2.45e-05  
    2   -3427.0285222893      1.28e-05  
    3   -3427.0285226111      6.56e-06  
    4   -3427.0285227438      1.42e-06  
    5   -3427.0285227572      4.60e-07  
    6   -3427.0285227587      1.42e-07  
    7   -3427.0285227589      4.87e-08  
    8   -3427.0285227590      1.90e-08  
    9   -3427.0285227589      5.21e-09  Convergence criterion met
 ---------------------------------------
 SCF time:   CPU 7.80s  wall 1.00s 
 SCF   energy in the final basis set =    -3427.0285227589
 Total energy in the final basis set =    -3427.0285227589


 ------------------------------------------------------------------------------

   CCMAN2: suite of methods based on coupled cluster
           and equation of motion theories.

   Components:
   * libvmm-1.3-trunk
     by Evgeny Epifanovsky, Ilya Kaliman.
   * libtensor-2.5-trunk
     by Evgeny Epifanovsky, Michael Wormit, Dmitry Zuev, Sam Manzer, 
        Ilya Kaliman.
   * libcc-2.5-trunk
     by Evgeny Epifanovsky, Arik Landau, Tomasz Kus, Kirill Khistyaev, 
        Dmitry Zuev, Prashant Manohar, Xintian Feng, Anna Krylov, 
        Matthew Goldey, Alec White, Thomas Jagau, Kaushik Nanda, 
        Anastasia Gunina, Alexander Kunitsa, Joonho Lee.

   CCMAN original authors:
   Anna I. Krylov, C. David Sherrill, Steven R. Gwaltney,
   Edward F. C. Byrd (2000)
   Sergey V. Levchenko, Lyudmila V. Slipchenko, Tao Wang,
   Ana-Maria C. Cristian (2003)
   Piotr A. Pieniazek, C. Melania Oana, Evgeny Epifanovsky (2007)
   Prashant Manohar (2009)

 ------------------------------------------------------------------------------


 Allocating and initializing 30808MB of RAM...
 Calculation will run on 6 cores.


 Alpha MOs, Restricted
 -- Occupied --                  
-490.07 -104.86  -80.07  -65.20  -58.56  -58.56  -58.56  -15.65
  1 A     2 A     3 A     4 A     5 A     6 A     7 A     8 A                  
-10.587  -9.879  -8.055  -8.052  -8.052  -7.608  -7.494  -7.483
  9 A    10 A    11 A    12 A    13 A    14 A    15 A    16 A                  
 -7.483  -5.500  -5.499  -5.499  -3.235  -3.229  -3.229  -3.215
 17 A    18 A    19 A    20 A    21 A    22 A    23 A    24 A                  
 -3.215  -1.227  -1.129  -0.992  -0.750  -0.599  -0.579  -0.544
 25 A    26 A    27 A    28 A    29 A    30 A    31 A    32 A                  
 -0.490  -0.482  -0.452  -0.413  -0.395
 33 A    34 A    35 A    36 A    37 A                                          
 -- Virtual --                   
 -0.001   0.044   0.056   0.072   0.076   0.084   0.108   0.118
 38 A    39 A    40 A    41 A    42 A    43 A    44 A    45 A                  
  0.121   0.133   0.144   0.155   0.163   0.174   0.215   0.235
 46 A    47 A    48 A    49 A    50 A    51 A    52 A    53 A                  
  0.238   0.260   0.305   0.341   0.375   0.382   0.473   0.527
 54 A    55 A    56 A    57 A    58 A    59 A    60 A    61 A                  
  0.555   0.568   0.582   0.607   0.628   0.720   0.751   0.757
 62 A    63 A    64 A    65 A    66 A    67 A    68 A    69 A                  
  0.759   0.792   0.807   0.822   0.845   0.875   0.944   1.054
 70 A    71 A    72 A    73 A    74 A    75 A    76 A    77 A                  
  1.092   1.100   1.128   1.136   1.167   1.182   1.191   1.206
 78 A    79 A    80 A    81 A    82 A    83 A    84 A    85 A                  
  1.301   1.442   1.506   1.776   1.862   1.973   2.198   2.262
 86 A    87 A    88 A    89 A    90 A    91 A    92 A    93 A                  
  2.289   2.368   2.417   2.468   2.609   2.626   2.707   2.792
 94 A    95 A    96 A    97 A    98 A    99 A   100 A   101 A                  
  2.954   4.237   4.283   4.463   4.520   4.535   4.568   4.597
102 A   103 A   104 A   105 A   106 A   107 A   108 A   109 A                  
  4.893   7.220   7.492   8.188   8.207   8.279  10.363  14.701
110 A   111 A   112 A   113 A   114 A   115 A   116 A   117 A                  
 14.801  14.882  26.679  26.731  27.023  36.676  49.483 166.109
118 A   119 A   120 A   121 A   122 A   123 A   124 A   125 A                  
219.220 293.864 293.883 293.9871028.430
126 A   127 A   128 A   129 A   130 A                                          

 Beta MOs, Restricted
 -- Occupied --                  
-490.07 -104.86  -80.07  -65.20  -58.56  -58.56  -58.56  -15.65
  1 A     2 A     3 A     4 A     5 A     6 A     7 A     8 A                  
-10.587  -9.879  -8.055  -8.052  -8.052  -7.608  -7.494  -7.483
  9 A    10 A    11 A    12 A    13 A    14 A    15 A    16 A                  
 -7.483  -5.500  -5.499  -5.499  -3.235  -3.229  -3.229  -3.215
 17 A    18 A    19 A    20 A    21 A    22 A    23 A    24 A                  
 -3.215  -1.227  -1.129  -0.992  -0.750  -0.599  -0.579  -0.544
 25 A    26 A    27 A    28 A    29 A    30 A    31 A    32 A                  
 -0.490  -0.482  -0.452  -0.413  -0.395
 33 A    34 A    35 A    36 A    37 A                                          
 -- Virtual --                   
 -0.001   0.044   0.056   0.072   0.076   0.084   0.108   0.118
 38 A    39 A    40 A    41 A    42 A    43 A    44 A    45 A                  
  0.121   0.133   0.144   0.155   0.163   0.174   0.215   0.235
 46 A    47 A    48 A    49 A    50 A    51 A    52 A    53 A                  
  0.238   0.260   0.305   0.341   0.375   0.382   0.473   0.527
 54 A    55 A    56 A    57 A    58 A    59 A    60 A    61 A                  
  0.555   0.568   0.582   0.607   0.628   0.720   0.751   0.757
 62 A    63 A    64 A    65 A    66 A    67 A    68 A    69 A                  
  0.759   0.792   0.807   0.822   0.845   0.875   0.944   1.054
 70 A    71 A    72 A    73 A    74 A    75 A    76 A    77 A                  
  1.092   1.100   1.128   1.136   1.167   1.182   1.191   1.206
 78 A    79 A    80 A    81 A    82 A    83 A    84 A    85 A                  
  1.301   1.442   1.506   1.776   1.862   1.973   2.198   2.262
 86 A    87 A    88 A    89 A    90 A    91 A    92 A    93 A                  
  2.289   2.368   2.417   2.468   2.609   2.626   2.707   2.792
 94 A    95 A    96 A    97 A    98 A    99 A   100 A   101 A                  
  2.954   4.237   4.283   4.463   4.520   4.535   4.568   4.597
102 A   103 A   104 A   105 A   106 A   107 A   108 A   109 A                  
  4.893   7.220   7.492   8.188   8.207   8.279  10.363  14.701
110 A   111 A   112 A   113 A   114 A   115 A   116 A   117 A                  
 14.801  14.882  26.679  26.731  27.023  36.676  49.483 166.109
118 A   119 A   120 A   121 A   122 A   123 A   124 A   125 A                  
219.220 293.864 293.883 293.9871028.430
126 A   127 A   128 A   129 A   130 A                                          

 Occupation and symmetry of molecular orbitals

 Point group: C1 (1 irreducible representation).

                           A     All 
 -------------------------------------
 All molecular orbitals:
  - Alpha                  130   130 
  - Beta                   130   130 
 -------------------------------------
 Alpha orbitals:
  - Frozen occupied        20    20  
  - Active occupied        17    17  
  - Active virtual         93    93  
  - Frozen virtual         0     0   
 -------------------------------------
 Beta orbitals:
  - Frozen occupied        20    20  
  - Active occupied        17    17  
  - Active virtual         93    93  
  - Frozen virtual         0     0   
 -------------------------------------

 Import integrals:   CPU 0.00 s  wall 0.00 s

 Import integrals:   CPU 45.48 s  wall 7.98 s

 MP2 amplitudes:   CPU 0.14 s  wall 0.09 s

Running a double precision version
           CCSD T amplitudes will be solved using DIIS.

           Start     Size      MaxIter   EConv     TConv     
           3         7         100       1.00e-07  1.00e-05  
 ------------------------------------------------------------------------------
           Energy (a.u.)   Ediff      Tdiff       Comment
 ------------------------------------------------------------------------------
         -3427.73835748                           
     1   -3427.72446411   1.39e-02   7.94e-01     
     2   -3427.74941368   2.49e-02   1.14e-01     
     3   -3427.74801714   1.40e-03   4.99e-02     
     4   -3427.75051358   2.50e-03   1.49e-02     Switched to DIIS steps.
     5   -3427.75134595   8.32e-04   1.21e-02     
     6   -3427.75136689   2.09e-05   2.40e-03     
     7   -3427.75136659   2.93e-07   1.23e-03     
     8   -3427.75137169   5.10e-06   2.93e-04     
     9   -3427.75137234   6.48e-07   1.92e-04     
    10   -3427.75137180   5.36e-07   6.22e-05     
    11   -3427.75137191   1.11e-07   2.80e-05     
    12   -3427.75137178   1.31e-07   1.17e-05     
    13   -3427.75137177   1.42e-08   3.73e-06     
 ------------------------------------------------------------------------------
         -3427.75137177                           CCSD T converged.

End of double precision
 SCF energy                 = -3427.02852276
 MP2 energy                 = -3427.73835748
 CCSD correlation energy     =    -0.72284901
 CCSD total energy           = -3427.75137177

 CCSD  T1^2 = 0.0130  T2^2 = 0.2773  Leading amplitudes:

 Amplitude    Orbitals with energies
 -0.0290       37 (A) A                  ->    38 (A) A                   
              -0.3952                         -0.0015                     
 -0.0290       37 (A) B                  ->    38 (A) B                   
              -0.3952                         -0.0015                     
  0.0265       32 (A) A                  ->    38 (A) A                   
              -0.5436                         -0.0015                     
  0.0265       32 (A) B                  ->    38 (A) B                   
              -0.5436                         -0.0015                     

 Amplitude    Orbitals with energies
 -0.0687       37 (A) A      37 (A) B    ->    38 (A) A      38 (A) B     
              -0.3952       -0.3952           -0.0015       -0.0015       
  0.0687       37 (A) A      37 (A) B    ->    38 (A) B      38 (A) A     
              -0.3952       -0.3952           -0.0015       -0.0015       
  0.0687       37 (A) B      37 (A) A    ->    38 (A) A      38 (A) B     
              -0.3952       -0.3952           -0.0015       -0.0015       
 -0.0687       37 (A) B      37 (A) A    ->    38 (A) B      38 (A) A     
              -0.3952       -0.3952           -0.0015       -0.0015       

 Computing CCSD intemediates for later calculations in double precision
 Finished.

Running a double precision version
           CCSD Lambda amplitudes will be solved using DIIS.
           Start     Size      MaxIter   EConv     LConv     
           3         7         100       1.00e-07  1.00e-05  
 ------------------------------------------------------------------------------
            Enorm      Ldiff       Comment
 ------------------------------------------------------------------------------
     1     5.44e-02   4.06e-02     
     2     1.43e-02   5.52e-03     
     3     6.08e-03   1.97e-03     
     4     3.46e-03   1.17e-03     Switched to DIIS steps.
     5     1.07e-03   6.39e-04     
     6     4.83e-04   1.65e-04     
     7     1.60e-04   3.83e-05     
     8     7.25e-05   9.01e-07     
     9     2.52e-05   2.37e-06     
    10     1.07e-05   6.95e-07     
    11     3.64e-06   2.32e-08     
    12     1.72e-06   1.21e-08     
    13     7.53e-07   4.97e-08     
    14     3.54e-07   1.16e-08     
    15     1.85e-07   1.53e-08     
    16     8.18e-08   8.93e-10     
 ------------------------------------------------------------------------------
                                   CCSD Lambda converged.

 Computing density matrices in double precision...
           Orbital response amplitudes will be solved using DIIS.
           Start     Size      MaxIter   EConv     LConv     
           3         7         100       1.00e-06  1.00e-06  
 ------------------------------------------------------------------------------
            Enorm      Ldiff       Comment
 ------------------------------------------------------------------------------
     1     1.10e-01   1.68e-03     
     2     1.01e-01   8.58e-03     
     3     1.13e-01   1.52e-02     
     4     2.20e-02   3.78e-02     Switched to DIIS steps.
     5     6.36e-03   7.80e-03     
     6     1.32e-03   4.45e-04     
     7     6.53e-04   4.56e-05     
     8     1.15e-04   1.52e-04     
     9     5.18e-05   7.97e-06     
    10     1.28e-05   8.30e-06     
    11     3.70e-06   9.78e-07     
    12     2.19e-06   2.08e-07     
    13     6.67e-07   2.37e-07     
 ------------------------------------------------------------------------------
                                   Orbital response converged.

 Computing density matrices... Done.
 CCSD calculation:   CPU 1521.79 s  wall 263.82 s

 Transferring MO TPDM to AO TPDM
 Transferring g2_o1o1o1o1
 Transferring g2_o1o1o1v1
 Transferring g2_o1o1v1v1
 Transferring g2_o1v1o1v1
 Transferring g2_o1v1v1v1
 Transferring g2_v1v1v1v1
 Adding separable TPDM
 Computing TPDM gradient
 --------------------------------------------------------
 2e gradient
  Atom          X               Y               Z
 --------------------------------------------------------
    1        -41.990484        1.471088       -0.000000  
    2          5.213237      -17.910733        0.000000  
    3          9.187226       24.700620       -0.000000  
    4         27.590021       -8.260975        0.000000  
 --------------------------------------------------------
 --------------------------------------------------------
 Final gradient
  Atom          X               Y               Z
 --------------------------------------------------------
    1        -41.990484        1.471088       -0.000000  
    2          5.213237      -17.910733        0.000000  
    3          9.187226       24.700620       -0.000000  
    4         27.590021       -8.260975        0.000000  
 --------------------------------------------------------
 Analytic gradient from two-electron contribution:   CPU 264.62 s  wall 50.50 s

 Total ccman2 time:   CPU 1837.36 s  wall 323.71 s


 --------------------------------------------------------------

                    Orbital Energies (a.u.)
 --------------------------------------------------------------

 Alpha MOs
 -- Occupied --
********-104.8605 -80.0696 -65.1997 -58.5603 -58.5579 -58.5579 -15.6509
-10.5872  -9.8788  -8.0552  -8.0523  -8.0521  -7.6076  -7.4942  -7.4828
 -7.4827  -5.4999  -5.4987  -5.4985  -3.2347  -3.2293  -3.2293  -3.2155
 -3.2155  -1.2269  -1.1291  -0.9919  -0.7496  -0.5990  -0.5788  -0.5436
 -0.4903  -0.4820  -0.4518  -0.4125  -0.3952
 -- Virtual --
 -0.0015   0.0443   0.0558   0.0718   0.0761   0.0839   0.1083   0.1180
  0.1210   0.1330   0.1440   0.1550   0.1633   0.1741   0.2145   0.2353
  0.2384   0.2604   0.3052   0.3411   0.3755   0.3815   0.4735   0.5272
  0.5550   0.5678   0.5818   0.6066   0.6276   0.7205   0.7511   0.7567
  0.7592   0.7924   0.8069   0.8221   0.8451   0.8752   0.9443   1.0541
  1.0924   1.0996   1.1282   1.1355   1.1669   1.1822   1.1908   1.2059
  1.3006   1.4421   1.5062   1.7758   1.8616   1.9730   2.1977   2.2620
  2.2892   2.3683   2.4173   2.4681   2.6089   2.6257   2.7069   2.7917
  2.9541   4.2369   4.2826   4.4629   4.5198   4.5348   4.5682   4.5966
  4.8932   7.2204   7.4923   8.1883   8.2070   8.2787  10.3629  14.7010
 14.8010  14.8821  26.6792  26.7314  27.0234  36.6759  49.4834 166.1090
219.2196 293.8638 293.8831 293.98741028.4302
 --------------------------------------------------------------

          Ground-State Mulliken Net Atomic Charges

     Atom                 Charge (a.u.)
  ----------------------------------------
      1 Br                    0.023876
      2 N                    -0.254405
      3 P                     0.314015
      4 Cl                   -0.083486
  ----------------------------------------
  Sum of atomic charges =    -0.000000

 -----------------------------------------------------------------
                    Cartesian Multipole Moments
 -----------------------------------------------------------------
    Charge (ESU x 10^10)
                -0.0000
    Dipole Moment (Debye)
         X       0.3688      Y      -1.9921      Z      -0.0000
       Tot       2.0259
    Quadrupole Moments (Debye-Ang)
        XX     -49.8651     XY       1.0449     YY     -51.2975
        XZ       0.0000     YZ       0.0000     ZZ     -48.9736
    Octopole Moments (Debye-Ang^2)
       XXX      64.7830    XXY      -0.8080    XYY      14.8942
       YYY       2.0329    XXZ      -0.0000    XYZ       0.0000
       YYZ      -0.0000    XZZ      14.1368    YZZ       0.1417
       ZZZ      -0.0000
    Hexadecapole Moments (Debye-Ang^3)
      XXXX   -1079.4243   XXXY     -11.2558   XXYY    -203.2416
      XYYY       0.1471   YYYY    -122.7135   XXXZ      -0.0000
      XXYZ       0.0000   XYYZ       0.0000   YYYZ       0.0000
      XXZZ    -197.4869   XYZZ       1.0022   YYZZ     -29.7001
      XZZZ       0.0000   YZZZ       0.0000   ZZZZ     -60.4545
 -----------------------------------------------------------------
 DrvMan completing analytic gradient of the correlated energy
 Correlated dipole moment
            1
    1   0.1451127
    2  -0.7837439
    3  -0.0000000
 Energy read as -3427.751371769
 Full Analytical Gradient: (in a.u., or Hartree/Bohr)
             1             2             3             4
    1    0.00002390   -0.00016527    0.00007074    0.00007063
    2    0.00005106   -0.00045010    0.00049620   -0.00009716
    3    0.00000000    0.00000000   -0.00000000    0.00000000
 Gradient time:  CPU 0.77 s  wall 0.79 s
 ----------------------------------------------------------------
             Standard Nuclear Orientation (Angstroms)
    I     Atom           X                Y                Z
 ----------------------------------------------------------------
    1      Br      1.8045689385     0.0476541870    -0.0000000000
    2      N      -0.0234551936     0.5628226707     0.0010000000
    3      P      -1.0027445320    -0.6870063782     0.0000000000
    4      Cl     -2.8208563831     0.2763200255    -0.0000000000
 ----------------------------------------------------------------
 Nuclear Repulsion Energy =   354.9614563099 hartrees
 There are       37 alpha and       37 beta electrons

                       Distance Matrix (Angstroms)
             Br(  1)   N (  2)   P (  3)
   N (  2)  1.899229
   P (  3)  2.901850  1.587791
   Cl(  4)  4.631074  2.812035  2.057554

 Requested basis set is 6-311++G(d,p)
 There are 51 shells and 130 basis functions
 A cutoff of  1.0D-14 yielded   1116 shell pairs
 There are      7782 function pairs (      8530 Cartesian)
 Smallest overlap matrix eigenvalue = 2.28E-03
 Guess MOs from SCF MO coefficient file

 -----------------------------------------------------------------------
  General SCF calculation program by
  Eric Jon Sundstrom, Paul Horn, Yuezhi Mao, Dmitri Zuev, Alec White,
  David Stuck, Shaama M.S., Shane Yost, Joonho Lee, David Small,
  Daniel Levine, Susi Lehtola, Hugh Burton, Evgeny Epifanovsky
 -----------------------------------------------------------------------
 Hartree-Fock
 using 6 threads for integral computing
 -------------------------------------------------------
 OpenMP Integral computing Module                
 Release: version 2.0, May 2017, Q-Chem Inc. Pleasanton 
 -------------------------------------------------------
 A restricted SCF calculation will be
 performed using DIIS
 SCF converges when DIIS error is below 1.0e-08
 ---------------------------------------
  Cycle       Energy         DIIS error
 ---------------------------------------
    1   -3427.0284507375      1.54e-05  
    2   -3427.0284514595      6.95e-06  
    3   -3427.0284515761      4.46e-06  
    4   -3427.0284516373      1.02e-06  
    5   -3427.0284516466      4.19e-07  
    6   -3427.0284516487      2.01e-07  
    7   -3427.0284516494      9.04e-08  
    8   -3427.0284516495      4.26e-08  
    9   -3427.0284516495      1.60e-08  
   10   -3427.0284516495      4.63e-09  Convergence criterion met
 ---------------------------------------
 SCF time:   CPU 8.63s  wall 2.00s 
 SCF   energy in the final basis set =    -3427.0284516495
 Total energy in the final basis set =    -3427.0284516495


 ------------------------------------------------------------------------------

   CCMAN2: suite of methods based on coupled cluster
           and equation of motion theories.

   Components:
   * libvmm-1.3-trunk
     by Evgeny Epifanovsky, Ilya Kaliman.
   * libtensor-2.5-trunk
     by Evgeny Epifanovsky, Michael Wormit, Dmitry Zuev, Sam Manzer, 
        Ilya Kaliman.
   * libcc-2.5-trunk
     by Evgeny Epifanovsky, Arik Landau, Tomasz Kus, Kirill Khistyaev, 
        Dmitry Zuev, Prashant Manohar, Xintian Feng, Anna Krylov, 
        Matthew Goldey, Alec White, Thomas Jagau, Kaushik Nanda, 
        Anastasia Gunina, Alexander Kunitsa, Joonho Lee.

   CCMAN original authors:
   Anna I. Krylov, C. David Sherrill, Steven R. Gwaltney,
   Edward F. C. Byrd (2000)
   Sergey V. Levchenko, Lyudmila V. Slipchenko, Tao Wang,
   Ana-Maria C. Cristian (2003)
   Piotr A. Pieniazek, C. Melania Oana, Evgeny Epifanovsky (2007)
   Prashant Manohar (2009)

 ------------------------------------------------------------------------------


 Allocating and initializing 30808MB of RAM...
 Calculation will run on 6 cores.


 Alpha MOs, Restricted
 -- Occupied --                  
-490.07 -104.86  -80.07  -65.20  -58.56  -58.56  -58.56  -15.65
  1 A     2 A     3 A     4 A     5 A     6 A     7 A     8 A                  
-10.587  -9.879  -8.055  -8.052  -8.052  -7.608  -7.494  -7.483
  9 A    10 A    11 A    12 A    13 A    14 A    15 A    16 A                  
 -7.483  -5.500  -5.499  -5.499  -3.235  -3.229  -3.229  -3.215
 17 A    18 A    19 A    20 A    21 A    22 A    23 A    24 A                  
 -3.215  -1.227  -1.129  -0.992  -0.750  -0.599  -0.579  -0.543
 25 A    26 A    27 A    28 A    29 A    30 A    31 A    32 A                  
 -0.490  -0.482  -0.452  -0.413  -0.395
 33 A    34 A    35 A    36 A    37 A                                          
 -- Virtual --                   
 -0.002   0.044   0.056   0.072   0.076   0.084   0.108   0.118
 38 A    39 A    40 A    41 A    42 A    43 A    44 A    45 A                  
  0.121   0.133   0.144   0.155   0.163   0.174   0.214   0.235
 46 A    47 A    48 A    49 A    50 A    51 A    52 A    53 A                  
  0.238   0.260   0.305   0.341   0.375   0.382   0.473   0.527
 54 A    55 A    56 A    57 A    58 A    59 A    60 A    61 A                  
  0.555   0.568   0.582   0.607   0.628   0.720   0.751   0.757
 62 A    63 A    64 A    65 A    66 A    67 A    68 A    69 A                  
  0.759   0.792   0.807   0.822   0.845   0.875   0.944   1.054
 70 A    71 A    72 A    73 A    74 A    75 A    76 A    77 A                  
  1.092   1.099   1.128   1.135   1.167   1.182   1.191   1.206
 78 A    79 A    80 A    81 A    82 A    83 A    84 A    85 A                  
  1.300   1.442   1.506   1.776   1.862   1.973   2.198   2.262
 86 A    87 A    88 A    89 A    90 A    91 A    92 A    93 A                  
  2.289   2.368   2.417   2.468   2.609   2.626   2.707   2.791
 94 A    95 A    96 A    97 A    98 A    99 A   100 A   101 A                  
  2.954   4.237   4.282   4.462   4.520   4.535   4.568   4.597
102 A   103 A   104 A   105 A   106 A   107 A   108 A   109 A                  
  4.893   7.220   7.492   8.188   8.207   8.279  10.363  14.701
110 A   111 A   112 A   113 A   114 A   115 A   116 A   117 A                  
 14.801  14.881  26.679  26.731  27.023  36.676  49.483 166.108
118 A   119 A   120 A   121 A   122 A   123 A   124 A   125 A                  
219.220 293.864 293.883 293.9871028.430
126 A   127 A   128 A   129 A   130 A                                          

 Beta MOs, Restricted
 -- Occupied --                  
-490.07 -104.86  -80.07  -65.20  -58.56  -58.56  -58.56  -15.65
  1 A     2 A     3 A     4 A     5 A     6 A     7 A     8 A                  
-10.587  -9.879  -8.055  -8.052  -8.052  -7.608  -7.494  -7.483
  9 A    10 A    11 A    12 A    13 A    14 A    15 A    16 A                  
 -7.483  -5.500  -5.499  -5.499  -3.235  -3.229  -3.229  -3.215
 17 A    18 A    19 A    20 A    21 A    22 A    23 A    24 A                  
 -3.215  -1.227  -1.129  -0.992  -0.750  -0.599  -0.579  -0.543
 25 A    26 A    27 A    28 A    29 A    30 A    31 A    32 A                  
 -0.490  -0.482  -0.452  -0.413  -0.395
 33 A    34 A    35 A    36 A    37 A                                          
 -- Virtual --                   
 -0.002   0.044   0.056   0.072   0.076   0.084   0.108   0.118
 38 A    39 A    40 A    41 A    42 A    43 A    44 A    45 A                  
  0.121   0.133   0.144   0.155   0.163   0.174   0.214   0.235
 46 A    47 A    48 A    49 A    50 A    51 A    52 A    53 A                  
  0.238   0.260   0.305   0.341   0.375   0.382   0.473   0.527
 54 A    55 A    56 A    57 A    58 A    59 A    60 A    61 A                  
  0.555   0.568   0.582   0.607   0.628   0.720   0.751   0.757
 62 A    63 A    64 A    65 A    66 A    67 A    68 A    69 A                  
  0.759   0.792   0.807   0.822   0.845   0.875   0.944   1.054
 70 A    71 A    72 A    73 A    74 A    75 A    76 A    77 A                  
  1.092   1.099   1.128   1.135   1.167   1.182   1.191   1.206
 78 A    79 A    80 A    81 A    82 A    83 A    84 A    85 A                  
  1.300   1.442   1.506   1.776   1.862   1.973   2.198   2.262
 86 A    87 A    88 A    89 A    90 A    91 A    92 A    93 A                  
  2.289   2.368   2.417   2.468   2.609   2.626   2.707   2.791
 94 A    95 A    96 A    97 A    98 A    99 A   100 A   101 A                  
  2.954   4.237   4.282   4.462   4.520   4.535   4.568   4.597
102 A   103 A   104 A   105 A   106 A   107 A   108 A   109 A                  
  4.893   7.220   7.492   8.188   8.207   8.279  10.363  14.701
110 A   111 A   112 A   113 A   114 A   115 A   116 A   117 A                  
 14.801  14.881  26.679  26.731  27.023  36.676  49.483 166.108
118 A   119 A   120 A   121 A   122 A   123 A   124 A   125 A                  
219.220 293.864 293.883 293.9871028.430
126 A   127 A   128 A   129 A   130 A                                          

 Occupation and symmetry of molecular orbitals

 Point group: C1 (1 irreducible representation).

                           A     All 
 -------------------------------------
 All molecular orbitals:
  - Alpha                  130   130 
  - Beta                   130   130 
 -------------------------------------
 Alpha orbitals:
  - Frozen occupied        20    20  
  - Active occupied        17    17  
  - Active virtual         93    93  
  - Frozen virtual         0     0   
 -------------------------------------
 Beta orbitals:
  - Frozen occupied        20    20  
  - Active occupied        17    17  
  - Active virtual         93    93  
  - Frozen virtual         0     0   
 -------------------------------------

 Import integrals:   CPU 0.00 s  wall 0.00 s

 Import integrals:   CPU 45.71 s  wall 8.03 s

 MP2 amplitudes:   CPU 0.13 s  wall 0.09 s

Running a double precision version
           CCSD T amplitudes will be solved using DIIS.

           Start     Size      MaxIter   EConv     TConv     
           3         7         100       1.00e-07  1.00e-05  
 ------------------------------------------------------------------------------
           Energy (a.u.)   Ediff      Tdiff       Comment
 ------------------------------------------------------------------------------
         -3427.73838172                           
     1   -3427.72444052   1.39e-02   7.94e-01     
     2   -3427.74941831   2.50e-02   1.14e-01     
     3   -3427.74801177   1.41e-03   5.00e-02     
     4   -3427.75051248   2.50e-03   1.49e-02     Switched to DIIS steps.
     5   -3427.75134626   8.34e-04   1.21e-02     
     6   -3427.75136725   2.10e-05   2.40e-03     
     7   -3427.75136694   3.08e-07   1.23e-03     
     8   -3427.75137205   5.11e-06   2.94e-04     
     9   -3427.75137270   6.47e-07   1.92e-04     
    10   -3427.75137216   5.38e-07   6.24e-05     
    11   -3427.75137227   1.11e-07   2.81e-05     
    12   -3427.75137214   1.31e-07   1.18e-05     
    13   -3427.75137213   1.41e-08   3.75e-06     
 ------------------------------------------------------------------------------
         -3427.75137213                           CCSD T converged.

End of double precision
 SCF energy                 = -3427.02845165
 MP2 energy                 = -3427.73838172
 CCSD correlation energy     =    -0.72292048
 CCSD total energy           = -3427.75137213

 CCSD  T1^2 = 0.0130  T2^2 = 0.2774  Leading amplitudes:

 Amplitude    Orbitals with energies
  0.0291       37 (A) A                  ->    38 (A) A                   
              -0.3951                         -0.0016                     
  0.0291       37 (A) B                  ->    38 (A) B                   
              -0.3951                         -0.0016                     
 -0.0266       32 (A) A                  ->    38 (A) A                   
              -0.5435                         -0.0016                     
 -0.0266       32 (A) B                  ->    38 (A) B                   
              -0.5435                         -0.0016                     

 Amplitude    Orbitals with energies
 -0.0688       37 (A) A      37 (A) B    ->    38 (A) A      38 (A) B     
              -0.3951       -0.3951           -0.0016       -0.0016       
  0.0688       37 (A) A      37 (A) B    ->    38 (A) B      38 (A) A     
              -0.3951       -0.3951           -0.0016       -0.0016       
  0.0688       37 (A) B      37 (A) A    ->    38 (A) A      38 (A) B     
              -0.3951       -0.3951           -0.0016       -0.0016       
 -0.0688       37 (A) B      37 (A) A    ->    38 (A) B      38 (A) A     
              -0.3951       -0.3951           -0.0016       -0.0016       

 Computing CCSD intemediates for later calculations in double precision
 Finished.

Running a double precision version
           CCSD Lambda amplitudes will be solved using DIIS.
           Start     Size      MaxIter   EConv     LConv     
           3         7         100       1.00e-07  1.00e-05  
 ------------------------------------------------------------------------------
            Enorm      Ldiff       Comment
 ------------------------------------------------------------------------------
     1     5.45e-02   4.07e-02     
     2     1.43e-02   5.53e-03     
     3     6.08e-03   1.98e-03     
     4     3.47e-03   1.17e-03     Switched to DIIS steps.
     5     1.07e-03   6.41e-04     
     6     4.84e-04   1.65e-04     
     7     1.60e-04   3.85e-05     
     8     7.27e-05   9.42e-07     
     9     2.53e-05   2.37e-06     
    10     1.07e-05   6.96e-07     
    11     3.65e-06   2.17e-08     
    12     1.72e-06   1.14e-08     
    13     7.51e-07   4.91e-08     
    14     3.52e-07   1.19e-08     
    15     1.83e-07   1.51e-08     
    16     8.08e-08   7.67e-10     
 ------------------------------------------------------------------------------
                                   CCSD Lambda converged.

 Computing density matrices in double precision...
           Orbital response amplitudes will be solved using DIIS.
           Start     Size      MaxIter   EConv     LConv     
           3         7         100       1.00e-06  1.00e-06  
 ------------------------------------------------------------------------------
            Enorm      Ldiff       Comment
 ------------------------------------------------------------------------------
     1     1.10e-01   1.65e-03     
     2     1.01e-01   8.58e-03     
     3     1.13e-01   1.52e-02     
     4     2.21e-02   3.78e-02     Switched to DIIS steps.
     5     6.37e-03   7.84e-03     
     6     1.33e-03   4.45e-04     
     7     6.56e-04   4.62e-05     
     8     1.16e-04   1.53e-04     
     9     5.20e-05   7.97e-06     
    10     1.28e-05   8.34e-06     
    11     3.71e-06   9.83e-07     
    12     2.20e-06   2.09e-07     
    13     6.67e-07   2.38e-07     
 ------------------------------------------------------------------------------
                                   Orbital response converged.

 Computing density matrices... Done.
 CCSD calculation:   CPU 1519.95 s  wall 263.23 s

 Transferring MO TPDM to AO TPDM
 Transferring g2_o1o1o1o1
 Transferring g2_o1o1o1v1
 Transferring g2_o1o1v1v1
 Transferring g2_o1v1o1v1
 Transferring g2_o1v1v1v1
 Transferring g2_v1v1v1v1
 Adding separable TPDM
 Computing TPDM gradient
 --------------------------------------------------------
 2e gradient
  Atom          X               Y               Z
 --------------------------------------------------------
    1        -41.981907        1.478168        0.010482  
    2          5.216247      -17.915727       -0.021874  
    3          9.176154       24.697155        0.009291  
    4         27.589507       -8.259596        0.002101  
 --------------------------------------------------------
 --------------------------------------------------------
 Final gradient
  Atom          X               Y               Z
 --------------------------------------------------------
    1        -41.981907        1.478168        0.010482  
    2          5.216247      -17.915727       -0.021874  
    3          9.176154       24.697155        0.009291  
    4         27.589507       -8.259596        0.002101  
 --------------------------------------------------------
 Analytic gradient from two-electron contribution:   CPU 269.87 s  wall 51.43 s

 Total ccman2 time:   CPU 1841.63 s  wall 324.19 s


 --------------------------------------------------------------

                    Orbital Energies (a.u.)
 --------------------------------------------------------------

 Alpha MOs
 -- Occupied --
********-104.8606 -80.0698 -65.1997 -58.5603 -58.5578 -58.5578 -15.6511
-10.5872  -9.8787  -8.0552  -8.0524  -8.0522  -7.6077  -7.4941  -7.4827
 -7.4827  -5.5000  -5.4988  -5.4986  -3.2346  -3.2293  -3.2293  -3.2154
 -3.2154  -1.2267  -1.1291  -0.9918  -0.7497  -0.5989  -0.5787  -0.5435
 -0.4902  -0.4820  -0.4518  -0.4126  -0.3951
 -- Virtual --
 -0.0016   0.0444   0.0558   0.0718   0.0761   0.0839   0.1083   0.1180
  0.1210   0.1330   0.1440   0.1549   0.1633   0.1741   0.2144   0.2352
  0.2384   0.2604   0.3052   0.3411   0.3755   0.3815   0.4733   0.5272
  0.5550   0.5678   0.5818   0.6066   0.6275   0.7204   0.7511   0.7567
  0.7591   0.7923   0.8069   0.8221   0.8450   0.8750   0.9442   1.0541
  1.0924   1.0994   1.1281   1.1355   1.1669   1.1820   1.1908   1.2058
  1.2998   1.4423   1.5061   1.7757   1.8617   1.9728   2.1977   2.2620
  2.2891   2.3683   2.4169   2.4679   2.6088   2.6256   2.7069   2.7914
  2.9535   4.2368   4.2825   4.4621   4.5199   4.5348   4.5682   4.5966
  4.8932   7.2202   7.4918   8.1883   8.2071   8.2787  10.3628  14.7009
 14.8009  14.8813  26.6791  26.7313  27.0233  36.6757  49.4834 166.1083
219.2195 293.8639 293.8831 293.98751028.4301
 --------------------------------------------------------------

          Ground-State Mulliken Net Atomic Charges

     Atom                 Charge (a.u.)
  ----------------------------------------
      1 Br                    0.023560
      2 N                    -0.254249
      3 P                     0.314103
      4 Cl                   -0.083415
  ----------------------------------------
  Sum of atomic charges =    -0.000000

 -----------------------------------------------------------------
                    Cartesian Multipole Moments
 -----------------------------------------------------------------
    Charge (ESU x 10^10)
                -0.0000
    Dipole Moment (Debye)
         X       0.3657      Y      -1.9934      Z      -0.0012
       Tot       2.0266
    Quadrupole Moments (Debye-Ang)
        XX     -49.8666     XY       1.0446     YY     -51.2979
        XZ      -0.0012     YZ      -0.0028     ZZ     -48.9760
    Octopole Moments (Debye-Ang^2)
       XXX      64.7571    XXY      -0.8178    XYY      14.8905
       YYY       2.0080    XXZ      -0.0102    XYZ       0.0021
       YYZ      -0.0062    XZZ      14.1357    YZZ       0.1359
       ZZZ      -0.0172
    Hexadecapole Moments (Debye-Ang^3)
      XXXX   -1079.4331   XXXY     -11.2732   XXYY    -203.2374
      XYYY       0.1523   YYYY    -122.7488   XXXZ      -0.0142
      XXYZ      -0.0042   XYYZ      -0.0006   YYYZ      -0.0160
      XXZZ    -197.4889   XYZZ       1.0019   YYZZ     -29.7073
      XZZZ      -0.0004   YZZZ      -0.0127   ZZZZ     -60.4604
 -----------------------------------------------------------------
 DrvMan completing analytic gradient of the correlated energy
 Correlated dipole moment
            1
    1   0.1438629
    2  -0.7842494
    3  -0.0004908
 Energy read as -3427.751372126
 Full Analytical Gradient: (in a.u., or Hartree/Bohr)
             1             2             3             4
    1    0.00004762    0.00013747   -0.00024710    0.00006202
    2    0.00002887    0.00005089   -0.00000511   -0.00007465
    3   -0.00001511    0.00001906    0.00000918   -0.00001314
 Gradient time:  CPU 0.81 s  wall 0.84 s
 ----------------------------------------------------------------
             Standard Nuclear Orientation (Angstroms)
    I     Atom           X                Y                Z
 ----------------------------------------------------------------
    1      Br      1.8045689385     0.0476541870    -0.0000000000
    2      N      -0.0234551936     0.5628226707    -0.0000000000
    3      P      -1.0017445320    -0.6870063782     0.0000000000
    4      Cl     -2.8208563831     0.2763200255    -0.0000000000
 ----------------------------------------------------------------
 Nuclear Repulsion Energy =   354.9788413879 hartrees
 There are       37 alpha and       37 beta electrons

                       Distance Matrix (Angstroms)
             Br(  1)   N (  2)   P (  3)
   N (  2)  1.899229
   P (  3)  2.900883  1.587174
   Cl(  4)  4.631074  2.812034  2.058438

 Requested basis set is 6-311++G(d,p)
 There are 51 shells and 130 basis functions
 A cutoff of  1.0D-14 yielded   1116 shell pairs
 There are      7782 function pairs (      8530 Cartesian)
 Smallest overlap matrix eigenvalue = 2.28E-03
 Guess MOs from SCF MO coefficient file

 -----------------------------------------------------------------------
  General SCF calculation program by
  Eric Jon Sundstrom, Paul Horn, Yuezhi Mao, Dmitri Zuev, Alec White,
  David Stuck, Shaama M.S., Shane Yost, Joonho Lee, David Small,
  Daniel Levine, Susi Lehtola, Hugh Burton, Evgeny Epifanovsky
 -----------------------------------------------------------------------
 Hartree-Fock
 using 6 threads for integral computing
 -------------------------------------------------------
 OpenMP Integral computing Module                
 Release: version 2.0, May 2017, Q-Chem Inc. Pleasanton 
 -------------------------------------------------------
 A restricted SCF calculation will be
 performed using DIIS
 SCF converges when DIIS error is below 1.0e-08
 ---------------------------------------
  Cycle       Energy         DIIS error
 ---------------------------------------
    1   -3427.0284868646      1.60e-05  
    2   -3427.0284876287      6.04e-06  
    3   -3427.0284877159      4.27e-06  
    4   -3427.0284877633      9.55e-07  
    5   -3427.0284877702      4.29e-07  
    6   -3427.0284877728      2.13e-07  
    7   -3427.0284877734      1.01e-07  
    8   -3427.0284877736      4.06e-08  
    9   -3427.0284877736      1.43e-08  
   10   -3427.0284877736      4.81e-09  Convergence criterion met
 ---------------------------------------
 SCF time:   CPU 8.56s  wall 2.00s 
 SCF   energy in the final basis set =    -3427.0284877736
 Total energy in the final basis set =    -3427.0284877736


 ------------------------------------------------------------------------------

   CCMAN2: suite of methods based on coupled cluster
           and equation of motion theories.

   Components:
   * libvmm-1.3-trunk
     by Evgeny Epifanovsky, Ilya Kaliman.
   * libtensor-2.5-trunk
     by Evgeny Epifanovsky, Michael Wormit, Dmitry Zuev, Sam Manzer, 
        Ilya Kaliman.
   * libcc-2.5-trunk
     by Evgeny Epifanovsky, Arik Landau, Tomasz Kus, Kirill Khistyaev, 
        Dmitry Zuev, Prashant Manohar, Xintian Feng, Anna Krylov, 
        Matthew Goldey, Alec White, Thomas Jagau, Kaushik Nanda, 
        Anastasia Gunina, Alexander Kunitsa, Joonho Lee.

   CCMAN original authors:
   Anna I. Krylov, C. David Sherrill, Steven R. Gwaltney,
   Edward F. C. Byrd (2000)
   Sergey V. Levchenko, Lyudmila V. Slipchenko, Tao Wang,
   Ana-Maria C. Cristian (2003)
   Piotr A. Pieniazek, C. Melania Oana, Evgeny Epifanovsky (2007)
   Prashant Manohar (2009)

 ------------------------------------------------------------------------------


 Allocating and initializing 30808MB of RAM...
 Calculation will run on 6 cores.


 Alpha MOs, Restricted
 -- Occupied --                  
-490.07 -104.86  -80.07  -65.20  -58.56  -58.56  -58.56  -15.65
  1 A     2 A     3 A     4 A     5 A     6 A     7 A     8 A                  
-10.587  -9.879  -8.055  -8.052  -8.052  -7.608  -7.494  -7.483
  9 A    10 A    11 A    12 A    13 A    14 A    15 A    16 A                  
 -7.483  -5.500  -5.499  -5.499  -3.235  -3.229  -3.229  -3.216
 17 A    18 A    19 A    20 A    21 A    22 A    23 A    24 A                  
 -3.216  -1.227  -1.129  -0.992  -0.750  -0.599  -0.579  -0.543
 25 A    26 A    27 A    28 A    29 A    30 A    31 A    32 A                  
 -0.490  -0.482  -0.452  -0.413  -0.395
 33 A    34 A    35 A    36 A    37 A                                          
 -- Virtual --                   
 -0.002   0.044   0.056   0.072   0.076   0.084   0.108   0.118
 38 A    39 A    40 A    41 A    42 A    43 A    44 A    45 A                  
  0.121   0.133   0.144   0.155   0.163   0.174   0.214   0.235
 46 A    47 A    48 A    49 A    50 A    51 A    52 A    53 A                  
  0.238   0.260   0.305   0.341   0.375   0.382   0.473   0.527
 54 A    55 A    56 A    57 A    58 A    59 A    60 A    61 A                  
  0.555   0.568   0.582   0.607   0.628   0.720   0.751   0.757
 62 A    63 A    64 A    65 A    66 A    67 A    68 A    69 A                  
  0.759   0.792   0.807   0.822   0.845   0.875   0.944   1.054
 70 A    71 A    72 A    73 A    74 A    75 A    76 A    77 A                  
  1.092   1.100   1.128   1.135   1.167   1.182   1.191   1.206
 78 A    79 A    80 A    81 A    82 A    83 A    84 A    85 A                  
  1.300   1.442   1.506   1.776   1.862   1.973   2.198   2.262
 86 A    87 A    88 A    89 A    90 A    91 A    92 A    93 A                  
  2.289   2.368   2.417   2.468   2.609   2.626   2.707   2.791
 94 A    95 A    96 A    97 A    98 A    99 A   100 A   101 A                  
  2.954   4.237   4.282   4.463   4.520   4.535   4.568   4.597
102 A   103 A   104 A   105 A   106 A   107 A   108 A   109 A                  
  4.893   7.220   7.492   8.188   8.207   8.279  10.363  14.701
110 A   111 A   112 A   113 A   114 A   115 A   116 A   117 A                  
 14.801  14.882  26.679  26.731  27.023  36.676  49.483 166.109
118 A   119 A   120 A   121 A   122 A   123 A   124 A   125 A                  
219.220 293.864 293.883 293.9871028.430
126 A   127 A   128 A   129 A   130 A                                          

 Beta MOs, Restricted
 -- Occupied --                  
-490.07 -104.86  -80.07  -65.20  -58.56  -58.56  -58.56  -15.65
  1 A     2 A     3 A     4 A     5 A     6 A     7 A     8 A                  
-10.587  -9.879  -8.055  -8.052  -8.052  -7.608  -7.494  -7.483
  9 A    10 A    11 A    12 A    13 A    14 A    15 A    16 A                  
 -7.483  -5.500  -5.499  -5.499  -3.235  -3.229  -3.229  -3.216
 17 A    18 A    19 A    20 A    21 A    22 A    23 A    24 A                  
 -3.216  -1.227  -1.129  -0.992  -0.750  -0.599  -0.579  -0.543
 25 A    26 A    27 A    28 A    29 A    30 A    31 A    32 A                  
 -0.490  -0.482  -0.452  -0.413  -0.395
 33 A    34 A    35 A    36 A    37 A                                          
 -- Virtual --                   
 -0.002   0.044   0.056   0.072   0.076   0.084   0.108   0.118
 38 A    39 A    40 A    41 A    42 A    43 A    44 A    45 A                  
  0.121   0.133   0.144   0.155   0.163   0.174   0.214   0.235
 46 A    47 A    48 A    49 A    50 A    51 A    52 A    53 A                  
  0.238   0.260   0.305   0.341   0.375   0.382   0.473   0.527
 54 A    55 A    56 A    57 A    58 A    59 A    60 A    61 A                  
  0.555   0.568   0.582   0.607   0.628   0.720   0.751   0.757
 62 A    63 A    64 A    65 A    66 A    67 A    68 A    69 A                  
  0.759   0.792   0.807   0.822   0.845   0.875   0.944   1.054
 70 A    71 A    72 A    73 A    74 A    75 A    76 A    77 A                  
  1.092   1.100   1.128   1.135   1.167   1.182   1.191   1.206
 78 A    79 A    80 A    81 A    82 A    83 A    84 A    85 A                  
  1.300   1.442   1.506   1.776   1.862   1.973   2.198   2.262
 86 A    87 A    88 A    89 A    90 A    91 A    92 A    93 A                  
  2.289   2.368   2.417   2.468   2.609   2.626   2.707   2.791
 94 A    95 A    96 A    97 A    98 A    99 A   100 A   101 A                  
  2.954   4.237   4.282   4.463   4.520   4.535   4.568   4.597
102 A   103 A   104 A   105 A   106 A   107 A   108 A   109 A                  
  4.893   7.220   7.492   8.188   8.207   8.279  10.363  14.701
110 A   111 A   112 A   113 A   114 A   115 A   116 A   117 A                  
 14.801  14.882  26.679  26.731  27.023  36.676  49.483 166.109
118 A   119 A   120 A   121 A   122 A   123 A   124 A   125 A                  
219.220 293.864 293.883 293.9871028.430
126 A   127 A   128 A   129 A   130 A                                          

 Occupation and symmetry of molecular orbitals

 Point group: C1 (1 irreducible representation).

                           A     All 
 -------------------------------------
 All molecular orbitals:
  - Alpha                  130   130 
  - Beta                   130   130 
 -------------------------------------
 Alpha orbitals:
  - Frozen occupied        20    20  
  - Active occupied        17    17  
  - Active virtual         93    93  
  - Frozen virtual         0     0   
 -------------------------------------
 Beta orbitals:
  - Frozen occupied        20    20  
  - Active occupied        17    17  
  - Active virtual         93    93  
  - Frozen virtual         0     0   
 -------------------------------------

 Import integrals:   CPU 0.00 s  wall 0.00 s

 Import integrals:   CPU 45.50 s  wall 8.01 s

 MP2 amplitudes:   CPU 0.18 s  wall 0.14 s

Running a double precision version
           CCSD T amplitudes will be solved using DIIS.

           Start     Size      MaxIter   EConv     TConv     
           3         7         100       1.00e-07  1.00e-05  
 ------------------------------------------------------------------------------
           Energy (a.u.)   Ediff      Tdiff       Comment
 ------------------------------------------------------------------------------
         -3427.73836372                           
     1   -3427.72445290   1.39e-02   7.94e-01     
     2   -3427.74941492   2.50e-02   1.14e-01     
     3   -3427.74801475   1.40e-03   4.99e-02     
     4   -3427.75051320   2.50e-03   1.49e-02     Switched to DIIS steps.
     5   -3427.75134619   8.33e-04   1.21e-02     
     6   -3427.75136719   2.10e-05   2.40e-03     
     7   -3427.75136689   3.05e-07   1.23e-03     
     8   -3427.75137199   5.10e-06   2.93e-04     
     9   -3427.75137264   6.52e-07   1.92e-04     
    10   -3427.75137210   5.37e-07   6.23e-05     
    11   -3427.75137221   1.12e-07   2.81e-05     
    12   -3427.75137208   1.31e-07   1.18e-05     
    13   -3427.75137207   1.41e-08   3.74e-06     
 ------------------------------------------------------------------------------
         -3427.75137207                           CCSD T converged.

End of double precision
 SCF energy                 = -3427.02848777
 MP2 energy                 = -3427.73836372
 CCSD correlation energy     =    -0.72288430
 CCSD total energy           = -3427.75137207

 CCSD  T1^2 = 0.0130  T2^2 = 0.2774  Leading amplitudes:

 Amplitude    Orbitals with energies
  0.0290       37 (A) A                  ->    38 (A) A                   
              -0.3952                         -0.0016                     
  0.0290       37 (A) B                  ->    38 (A) B                   
              -0.3952                         -0.0016                     
 -0.0265       32 (A) A                  ->    38 (A) A                   
              -0.5435                         -0.0016                     
 -0.0265       32 (A) B                  ->    38 (A) B                   
              -0.5435                         -0.0016                     

 Amplitude    Orbitals with energies
 -0.0687       37 (A) A      37 (A) B    ->    38 (A) A      38 (A) B     
              -0.3952       -0.3952           -0.0016       -0.0016       
  0.0687       37 (A) A      37 (A) B    ->    38 (A) B      38 (A) A     
              -0.3952       -0.3952           -0.0016       -0.0016       
  0.0687       37 (A) B      37 (A) A    ->    38 (A) A      38 (A) B     
              -0.3952       -0.3952           -0.0016       -0.0016       
 -0.0687       37 (A) B      37 (A) A    ->    38 (A) B      38 (A) A     
              -0.3952       -0.3952           -0.0016       -0.0016       

 Computing CCSD intemediates for later calculations in double precision
 Finished.

Running a double precision version
           CCSD Lambda amplitudes will be solved using DIIS.
           Start     Size      MaxIter   EConv     LConv     
           3         7         100       1.00e-07  1.00e-05  
 ------------------------------------------------------------------------------
            Enorm      Ldiff       Comment
 ------------------------------------------------------------------------------
     1     5.45e-02   4.06e-02     
     2     1.43e-02   5.53e-03     
     3     6.08e-03   1.97e-03     
     4     3.46e-03   1.17e-03     Switched to DIIS steps.
     5     1.07e-03   6.40e-04     
     6     4.84e-04   1.65e-04     
     7     1.60e-04   3.83e-05     
     8     7.26e-05   9.05e-07     
     9     2.52e-05   2.38e-06     
    10     1.07e-05   6.98e-07     
    11     3.65e-06   2.40e-08     
    12     1.72e-06   1.20e-08     
    13     7.53e-07   4.98e-08     
    14     3.54e-07   1.17e-08     
    15     1.85e-07   1.53e-08     
    16     8.16e-08   8.73e-10     
 ------------------------------------------------------------------------------
                                   CCSD Lambda converged.

 Computing density matrices in double precision...
           Orbital response amplitudes will be solved using DIIS.
           Start     Size      MaxIter   EConv     LConv     
           3         7         100       1.00e-06  1.00e-06  
 ------------------------------------------------------------------------------
            Enorm      Ldiff       Comment
 ------------------------------------------------------------------------------
     1     1.10e-01   1.67e-03     
     2     1.01e-01   8.57e-03     
     3     1.13e-01   1.52e-02     
     4     2.21e-02   3.78e-02     Switched to DIIS steps.
     5     6.36e-03   7.83e-03     
     6     1.32e-03   4.44e-04     
     7     6.54e-04   4.59e-05     
     8     1.15e-04   1.52e-04     
     9     5.19e-05   7.99e-06     
    10     1.28e-05   8.33e-06     
    11     3.70e-06   9.76e-07     
    12     2.19e-06   2.07e-07     
    13     6.66e-07   2.37e-07     
 ------------------------------------------------------------------------------
                                   Orbital response converged.

 Computing density matrices... Done.
 CCSD calculation:   CPU 1521.12 s  wall 263.68 s

 Transferring MO TPDM to AO TPDM
 Transferring g2_o1o1o1o1
 Transferring g2_o1o1o1v1
 Transferring g2_o1o1v1v1
 Transferring g2_o1v1o1v1
 Transferring g2_o1v1v1v1
 Transferring g2_v1v1v1v1
 Adding separable TPDM
 Computing TPDM gradient
 --------------------------------------------------------
 2e gradient
  Atom          X               Y               Z
 --------------------------------------------------------
    1        -41.990216        1.474403        0.000001  
    2          5.219925      -17.927974        0.000000  
    3          9.189723       24.703870       -0.000002  
    4         27.580568       -8.250299        0.000001  
 --------------------------------------------------------
 --------------------------------------------------------
 Final gradient
  Atom          X               Y               Z
 --------------------------------------------------------
    1        -41.990216        1.474403        0.000001  
    2          5.219925      -17.927974        0.000000  
    3          9.189723       24.703870       -0.000002  
    4         27.580568       -8.250299        0.000001  
 --------------------------------------------------------
 Analytic gradient from two-electron contribution:   CPU 272.24 s  wall 52.89 s

 Total ccman2 time:   CPU 1848.31 s  wall 327.13 s


 --------------------------------------------------------------

                    Orbital Energies (a.u.)
 --------------------------------------------------------------

 Alpha MOs
 -- Occupied --
********-104.8604 -80.0698 -65.1997 -58.5604 -58.5579 -58.5579 -15.6511
-10.5871  -9.8788  -8.0551  -8.0522  -8.0520  -7.6077  -7.4942  -7.4828
 -7.4828  -5.5001  -5.4988  -5.4986  -3.2347  -3.2293  -3.2293  -3.2155
 -3.2155  -1.2269  -1.1289  -0.9919  -0.7496  -0.5989  -0.5788  -0.5435
 -0.4902  -0.4819  -0.4518  -0.4127  -0.3952
 -- Virtual --
 -0.0016   0.0443   0.0558   0.0717   0.0761   0.0839   0.1082   0.1179
  0.1210   0.1330   0.1440   0.1550   0.1632   0.1741   0.2144   0.2352
  0.2384   0.2604   0.3052   0.3411   0.3755   0.3815   0.4735   0.5272
  0.5549   0.5678   0.5818   0.6066   0.6276   0.7203   0.7510   0.7566
  0.7589   0.7923   0.8071   0.8222   0.8450   0.8751   0.9441   1.0539
  1.0923   1.0995   1.1283   1.1355   1.1670   1.1820   1.1906   1.2058
  1.3004   1.4422   1.5056   1.7757   1.8615   1.9727   2.1976   2.2620
  2.2890   2.3683   2.4171   2.4680   2.6090   2.6257   2.7069   2.7914
  2.9540   4.2367   4.2824   4.4626   4.5198   4.5348   4.5681   4.5965
  4.8931   7.2202   7.4921   8.1882   8.2070   8.2786  10.3629  14.7008
 14.8009  14.8818  26.6792  26.7314  27.0229  36.6758  49.4833 166.1087
219.2196 293.8638 293.8831 293.98741028.4300
 --------------------------------------------------------------

          Ground-State Mulliken Net Atomic Charges

     Atom                 Charge (a.u.)
  ----------------------------------------
      1 Br                    0.023585
      2 N                    -0.253893
      3 P                     0.314402
      4 Cl                   -0.084094
  ----------------------------------------
  Sum of atomic charges =    -0.000000

 -----------------------------------------------------------------
                    Cartesian Multipole Moments
 -----------------------------------------------------------------
    Charge (ESU x 10^10)
                -0.0000
    Dipole Moment (Debye)
         X       0.3736      Y      -1.9951      Z      -0.0000
       Tot       2.0298
    Quadrupole Moments (Debye-Ang)
        XX     -49.8870     XY       1.0468     YY     -51.2951
        XZ       0.0000     YZ      -0.0000     ZZ     -48.9752
    Octopole Moments (Debye-Ang^2)
       XXX      64.8020    XXY      -0.8219    XYY      14.8833
       YYY       2.0034    XXZ       0.0000    XYZ       0.0000
       YYZ      -0.0000    XZZ      14.1311    YZZ       0.1339
       ZZZ       0.0000
    Hexadecapole Moments (Debye-Ang^3)
      XXXX   -1079.5253   XXXY     -11.2422   XXYY    -203.2261
      XYYY       0.1886   YYYY    -122.7344   XXXZ       0.0000
      XXYZ      -0.0000   XYYZ       0.0000   YYYZ      -0.0000
      XXZZ    -197.4855   XYZZ       1.0129   YYZZ     -29.7040
      XZZZ       0.0000   YZZZ      -0.0000   ZZZZ     -60.4560
 -----------------------------------------------------------------
 DrvMan completing analytic gradient of the correlated energy
 Correlated dipole moment
            1
    1   0.1470020
    2  -0.7849411
    3  -0.0000000
 Energy read as -3427.751372069
 Full Analytical Gradient: (in a.u., or Hartree/Bohr)
             1             2             3             4
    1   -0.00000614   -0.00017518    0.00032225   -0.00014092
    2    0.00000508   -0.00026682    0.00019997    0.00006178
    3   -0.00000001   -0.00000001    0.00000003   -0.00000001
 Gradient time:  CPU 0.79 s  wall 0.81 s
 ----------------------------------------------------------------
             Standard Nuclear Orientation (Angstroms)
    I     Atom           X                Y                Z
 ----------------------------------------------------------------
    1      Br      1.8045689385     0.0476541870    -0.0000000000
    2      N      -0.0234551936     0.5628226707    -0.0000000000
    3      P      -1.0037445320    -0.6870063782     0.0000000000
    4      Cl     -2.8208563831     0.2763200255    -0.0000000000
 ----------------------------------------------------------------
 Nuclear Repulsion Energy =   354.9441501773 hartrees
 There are       37 alpha and       37 beta electrons

                       Distance Matrix (Angstroms)
             Br(  1)   N (  2)   P (  3)
   N (  2)  1.899229
   P (  3)  2.902818  1.588408
   Cl(  4)  4.631074  2.812034  2.056670

 Requested basis set is 6-311++G(d,p)
 There are 51 shells and 130 basis functions
 A cutoff of  1.0D-14 yielded   1116 shell pairs
 There are      7782 function pairs (      8530 Cartesian)
 Smallest overlap matrix eigenvalue = 2.28E-03
 Guess MOs from SCF MO coefficient file

 -----------------------------------------------------------------------
  General SCF calculation program by
  Eric Jon Sundstrom, Paul Horn, Yuezhi Mao, Dmitri Zuev, Alec White,
  David Stuck, Shaama M.S., Shane Yost, Joonho Lee, David Small,
  Daniel Levine, Susi Lehtola, Hugh Burton, Evgeny Epifanovsky
 -----------------------------------------------------------------------
 Hartree-Fock
 using 6 threads for integral computing
 -------------------------------------------------------
 OpenMP Integral computing Module                
 Release: version 2.0, May 2017, Q-Chem Inc. Pleasanton 
 -------------------------------------------------------
 A restricted SCF calculation will be
 performed using DIIS
 SCF converges when DIIS error is below 1.0e-08
 ---------------------------------------
  Cycle       Energy         DIIS error
 ---------------------------------------
    1   -3427.0284124433      2.61e-05  
    2   -3427.0284141917      1.08e-05  
    3   -3427.0284143779      6.77e-06  
    4   -3427.0284144785      1.07e-06  
    5   -3427.0284144826      2.88e-07  
    6   -3427.0284144832      1.16e-07  
    7   -3427.0284144833      5.08e-08  
    8   -3427.0284144833      2.21e-08  
    9   -3427.0284144833      8.38e-09  Convergence criterion met
 ---------------------------------------
 SCF time:   CPU 7.69s  wall 2.00s 
 SCF   energy in the final basis set =    -3427.0284144833
 Total energy in the final basis set =    -3427.0284144833


 ------------------------------------------------------------------------------

   CCMAN2: suite of methods based on coupled cluster
           and equation of motion theories.

   Components:
   * libvmm-1.3-trunk
     by Evgeny Epifanovsky, Ilya Kaliman.
   * libtensor-2.5-trunk
     by Evgeny Epifanovsky, Michael Wormit, Dmitry Zuev, Sam Manzer, 
        Ilya Kaliman.
   * libcc-2.5-trunk
     by Evgeny Epifanovsky, Arik Landau, Tomasz Kus, Kirill Khistyaev, 
        Dmitry Zuev, Prashant Manohar, Xintian Feng, Anna Krylov, 
        Matthew Goldey, Alec White, Thomas Jagau, Kaushik Nanda, 
        Anastasia Gunina, Alexander Kunitsa, Joonho Lee.

   CCMAN original authors:
   Anna I. Krylov, C. David Sherrill, Steven R. Gwaltney,
   Edward F. C. Byrd (2000)
   Sergey V. Levchenko, Lyudmila V. Slipchenko, Tao Wang,
   Ana-Maria C. Cristian (2003)
   Piotr A. Pieniazek, C. Melania Oana, Evgeny Epifanovsky (2007)
   Prashant Manohar (2009)

 ------------------------------------------------------------------------------


 Allocating and initializing 30808MB of RAM...
 Calculation will run on 6 cores.


 Alpha MOs, Restricted
 -- Occupied --                  
-490.07 -104.86  -80.07  -65.20  -58.56  -58.56  -58.56  -15.65
  1 A     2 A     3 A     4 A     5 A     6 A     7 A     8 A                  
-10.587  -9.879  -8.055  -8.053  -8.052  -7.608  -7.494  -7.483
  9 A    10 A    11 A    12 A    13 A    14 A    15 A    16 A                  
 -7.483  -5.500  -5.499  -5.499  -3.235  -3.229  -3.229  -3.215
 17 A    18 A    19 A    20 A    21 A    22 A    23 A    24 A                  
 -3.215  -1.227  -1.129  -0.992  -0.750  -0.599  -0.579  -0.543
 25 A    26 A    27 A    28 A    29 A    30 A    31 A    32 A                  
 -0.490  -0.482  -0.452  -0.412  -0.395
 33 A    34 A    35 A    36 A    37 A                                          
 -- Virtual --                   
 -0.002   0.044   0.056   0.072   0.076   0.084   0.108   0.118
 38 A    39 A    40 A    41 A    42 A    43 A    44 A    45 A                  
  0.121   0.133   0.144   0.155   0.163   0.174   0.214   0.235
 46 A    47 A    48 A    49 A    50 A    51 A    52 A    53 A                  
  0.238   0.260   0.305   0.341   0.375   0.381   0.473   0.527
 54 A    55 A    56 A    57 A    58 A    59 A    60 A    61 A                  
  0.555   0.568   0.582   0.607   0.627   0.720   0.751   0.757
 62 A    63 A    64 A    65 A    66 A    67 A    68 A    69 A                  
  0.759   0.792   0.807   0.822   0.845   0.875   0.944   1.054
 70 A    71 A    72 A    73 A    74 A    75 A    76 A    77 A                  
  1.093   1.099   1.128   1.135   1.167   1.182   1.191   1.206
 78 A    79 A    80 A    81 A    82 A    83 A    84 A    85 A                  
  1.299   1.442   1.507   1.776   1.862   1.973   2.198   2.262
 86 A    87 A    88 A    89 A    90 A    91 A    92 A    93 A                  
  2.289   2.368   2.417   2.468   2.609   2.626   2.707   2.791
 94 A    95 A    96 A    97 A    98 A    99 A   100 A   101 A                  
  2.953   4.237   4.282   4.462   4.520   4.535   4.568   4.597
102 A   103 A   104 A   105 A   106 A   107 A   108 A   109 A                  
  4.893   7.220   7.491   8.188   8.207   8.279  10.363  14.701
110 A   111 A   112 A   113 A   114 A   115 A   116 A   117 A                  
 14.801  14.881  26.679  26.731  27.024  36.676  49.483 166.108
118 A   119 A   120 A   121 A   122 A   123 A   124 A   125 A                  
219.219 293.864 293.883 293.9881028.430
126 A   127 A   128 A   129 A   130 A                                          

 Beta MOs, Restricted
 -- Occupied --                  
-490.07 -104.86  -80.07  -65.20  -58.56  -58.56  -58.56  -15.65
  1 A     2 A     3 A     4 A     5 A     6 A     7 A     8 A                  
-10.587  -9.879  -8.055  -8.053  -8.052  -7.608  -7.494  -7.483
  9 A    10 A    11 A    12 A    13 A    14 A    15 A    16 A                  
 -7.483  -5.500  -5.499  -5.499  -3.235  -3.229  -3.229  -3.215
 17 A    18 A    19 A    20 A    21 A    22 A    23 A    24 A                  
 -3.215  -1.227  -1.129  -0.992  -0.750  -0.599  -0.579  -0.543
 25 A    26 A    27 A    28 A    29 A    30 A    31 A    32 A                  
 -0.490  -0.482  -0.452  -0.412  -0.395
 33 A    34 A    35 A    36 A    37 A                                          
 -- Virtual --                   
 -0.002   0.044   0.056   0.072   0.076   0.084   0.108   0.118
 38 A    39 A    40 A    41 A    42 A    43 A    44 A    45 A                  
  0.121   0.133   0.144   0.155   0.163   0.174   0.214   0.235
 46 A    47 A    48 A    49 A    50 A    51 A    52 A    53 A                  
  0.238   0.260   0.305   0.341   0.375   0.381   0.473   0.527
 54 A    55 A    56 A    57 A    58 A    59 A    60 A    61 A                  
  0.555   0.568   0.582   0.607   0.627   0.720   0.751   0.757
 62 A    63 A    64 A    65 A    66 A    67 A    68 A    69 A                  
  0.759   0.792   0.807   0.822   0.845   0.875   0.944   1.054
 70 A    71 A    72 A    73 A    74 A    75 A    76 A    77 A                  
  1.093   1.099   1.128   1.135   1.167   1.182   1.191   1.206
 78 A    79 A    80 A    81 A    82 A    83 A    84 A    85 A                  
  1.299   1.442   1.507   1.776   1.862   1.973   2.198   2.262
 86 A    87 A    88 A    89 A    90 A    91 A    92 A    93 A                  
  2.289   2.368   2.417   2.468   2.609   2.626   2.707   2.791
 94 A    95 A    96 A    97 A    98 A    99 A   100 A   101 A                  
  2.953   4.237   4.282   4.462   4.520   4.535   4.568   4.597
102 A   103 A   104 A   105 A   106 A   107 A   108 A   109 A                  
  4.893   7.220   7.491   8.188   8.207   8.279  10.363  14.701
110 A   111 A   112 A   113 A   114 A   115 A   116 A   117 A                  
 14.801  14.881  26.679  26.731  27.024  36.676  49.483 166.108
118 A   119 A   120 A   121 A   122 A   123 A   124 A   125 A                  
219.219 293.864 293.883 293.9881028.430
126 A   127 A   128 A   129 A   130 A                                          

 Occupation and symmetry of molecular orbitals

 Point group: C1 (1 irreducible representation).

                           A     All 
 -------------------------------------
 All molecular orbitals:
  - Alpha                  130   130 
  - Beta                   130   130 
 -------------------------------------
 Alpha orbitals:
  - Frozen occupied        20    20  
  - Active occupied        17    17  
  - Active virtual         93    93  
  - Frozen virtual         0     0   
 -------------------------------------
 Beta orbitals:
  - Frozen occupied        20    20  
  - Active occupied        17    17  
  - Active virtual         93    93  
  - Frozen virtual         0     0   
 -------------------------------------

 Import integrals:   CPU 0.00 s  wall 0.00 s

 Import integrals:   CPU 45.57 s  wall 8.02 s

 MP2 amplitudes:   CPU 0.13 s  wall 0.09 s

Running a double precision version
           CCSD T amplitudes will be solved using DIIS.

           Start     Size      MaxIter   EConv     TConv     
           3         7         100       1.00e-07  1.00e-05  
 ------------------------------------------------------------------------------
           Energy (a.u.)   Ediff      Tdiff       Comment
 ------------------------------------------------------------------------------
         -3427.73839870                           
     1   -3427.72442709   1.40e-02   7.94e-01     
     2   -3427.74942067   2.50e-02   1.14e-01     
     3   -3427.74800775   1.41e-03   5.00e-02     
     4   -3427.75051073   2.50e-03   1.49e-02     Switched to DIIS steps.
     5   -3427.75134528   8.35e-04   1.21e-02     
     6   -3427.75136626   2.10e-05   2.40e-03     
     7   -3427.75136595   3.12e-07   1.23e-03     
     8   -3427.75137107   5.12e-06   2.94e-04     
     9   -3427.75137171   6.43e-07   1.92e-04     
    10   -3427.75137117   5.38e-07   6.24e-05     
    11   -3427.75137128   1.11e-07   2.82e-05     
    12   -3427.75137115   1.32e-07   1.18e-05     
    13   -3427.75137114   1.40e-08   3.76e-06     
 ------------------------------------------------------------------------------
         -3427.75137114                           CCSD T converged.

End of double precision
 SCF energy                 = -3427.02841448
 MP2 energy                 = -3427.73839870
 CCSD correlation energy     =    -0.72295666
 CCSD total energy           = -3427.75137114

 CCSD  T1^2 = 0.0130  T2^2 = 0.2775  Leading amplitudes:

 Amplitude    Orbitals with energies
 -0.0291       37 (A) A                  ->    38 (A) A                   
              -0.3950                         -0.0016                     
 -0.0291       37 (A) B                  ->    38 (A) B                   
              -0.3950                         -0.0016                     
 -0.0266       32 (A) A                  ->    38 (A) A                   
              -0.5434                         -0.0016                     
 -0.0266       32 (A) B                  ->    38 (A) B                   
              -0.5434                         -0.0016                     

 Amplitude    Orbitals with energies
 -0.0690       37 (A) A      37 (A) B    ->    38 (A) A      38 (A) B     
              -0.3950       -0.3950           -0.0016       -0.0016       
  0.0690       37 (A) A      37 (A) B    ->    38 (A) B      38 (A) A     
              -0.3950       -0.3950           -0.0016       -0.0016       
  0.0690       37 (A) B      37 (A) A    ->    38 (A) A      38 (A) B     
              -0.3950       -0.3950           -0.0016       -0.0016       
 -0.0690       37 (A) B      37 (A) A    ->    38 (A) B      38 (A) A     
              -0.3950       -0.3950           -0.0016       -0.0016       

 Computing CCSD intemediates for later calculations in double precision
 Finished.

Running a double precision version
           CCSD Lambda amplitudes will be solved using DIIS.
           Start     Size      MaxIter   EConv     LConv     
           3         7         100       1.00e-07  1.00e-05  
 ------------------------------------------------------------------------------
            Enorm      Ldiff       Comment
 ------------------------------------------------------------------------------
     1     5.45e-02   4.07e-02     
     2     1.43e-02   5.53e-03     
     3     6.09e-03   1.98e-03     
     4     3.47e-03   1.17e-03     Switched to DIIS steps.
     5     1.07e-03   6.42e-04     
     6     4.85e-04   1.66e-04     
     7     1.60e-04   3.87e-05     
     8     7.29e-05   9.80e-07     
     9     2.53e-05   2.36e-06     
    10     1.07e-05   6.94e-07     
    11     3.66e-06   1.93e-08     
    12     1.72e-06   1.08e-08     
    13     7.49e-07   4.85e-08     
    14     3.50e-07   1.22e-08     
    15     1.82e-07   1.49e-08     
    16     8.01e-08   6.69e-10     
 ------------------------------------------------------------------------------
                                   CCSD Lambda converged.

 Computing density matrices in double precision...
           Orbital response amplitudes will be solved using DIIS.
           Start     Size      MaxIter   EConv     LConv     
           3         7         100       1.00e-06  1.00e-06  
 ------------------------------------------------------------------------------
            Enorm      Ldiff       Comment
 ------------------------------------------------------------------------------
     1     1.10e-01   1.64e-03     
     2     1.02e-01   8.59e-03     
     3     1.13e-01   1.52e-02     
     4     2.22e-02   3.78e-02     Switched to DIIS steps.
     5     6.37e-03   7.86e-03     
     6     1.33e-03   4.46e-04     
     7     6.58e-04   4.64e-05     
     8     1.16e-04   1.54e-04     
     9     5.20e-05   7.95e-06     
    10     1.28e-05   8.34e-06     
    11     3.72e-06   9.90e-07     
    12     2.20e-06   2.11e-07     
    13     6.68e-07   2.39e-07     
 ------------------------------------------------------------------------------
                                   Orbital response converged.

 Computing density matrices... Done.
 CCSD calculation:   CPU 1523.29 s  wall 264.01 s

 Transferring MO TPDM to AO TPDM
 Transferring g2_o1o1o1o1
 Transferring g2_o1o1o1v1
 Transferring g2_o1o1v1v1
 Transferring g2_o1v1o1v1
 Transferring g2_o1v1v1v1
 Transferring g2_v1v1v1v1
 Adding separable TPDM
 Computing TPDM gradient
 --------------------------------------------------------
 2e gradient
  Atom          X               Y               Z
 --------------------------------------------------------
    1        -41.973620        1.481929        0.000000  
    2          5.212593      -17.903484       -0.000000  
    3          9.162586       24.690456        0.000000  
    4         27.598442       -8.268901        0.000000  
 --------------------------------------------------------
 --------------------------------------------------------
 Final gradient
  Atom          X               Y               Z
 --------------------------------------------------------
    1        -41.973620        1.481929        0.000000  
    2          5.212593      -17.903484       -0.000000  
    3          9.162586       24.690456        0.000000  
    4         27.598442       -8.268901        0.000000  
 --------------------------------------------------------
 Analytic gradient from two-electron contribution:   CPU 263.45 s  wall 50.34 s

 Total ccman2 time:   CPU 1838.58 s  wall 323.91 s


 --------------------------------------------------------------

                    Orbital Energies (a.u.)
 --------------------------------------------------------------

 Alpha MOs
 -- Occupied --
********-104.8607 -80.0698 -65.1996 -58.5602 -58.5578 -58.5577 -15.6511
-10.5874  -9.8787  -8.0554  -8.0525  -8.0523  -7.6077  -7.4941  -7.4826
 -7.4826  -5.5000  -5.4988  -5.4986  -3.2345  -3.2292  -3.2292  -3.2154
 -3.2154  -1.2265  -1.1293  -0.9917  -0.7497  -0.5990  -0.5787  -0.5434
 -0.4903  -0.4821  -0.4518  -0.4124  -0.3950
 -- Virtual --
 -0.0016   0.0444   0.0558   0.0718   0.0761   0.0839   0.1084   0.1180
  0.1210   0.1330   0.1439   0.1549   0.1633   0.1741   0.2144   0.2353
  0.2385   0.2604   0.3052   0.3411   0.3755   0.3815   0.4731   0.5271
  0.5551   0.5678   0.5818   0.6066   0.6274   0.7204   0.7512   0.7568
  0.7592   0.7924   0.8066   0.8219   0.8451   0.8749   0.9443   1.0543
  1.0925   1.0993   1.1280   1.1354   1.1668   1.1821   1.1909   1.2059
  1.2993   1.4424   1.5065   1.7758   1.8619   1.9728   2.1978   2.2620
  2.2891   2.3683   2.4168   2.4678   2.6087   2.6256   2.7070   2.7915
  2.9530   4.2369   4.2825   4.4615   4.5200   4.5349   4.5683   4.5967
  4.8933   7.2203   7.4914   8.1884   8.2071   8.2788  10.3627  14.7009
 14.8008  14.8809  26.6791  26.7313  27.0238  36.6757  49.4834 166.1078
219.2195 293.8640 293.8832 293.98761028.4301
 --------------------------------------------------------------

          Ground-State Mulliken Net Atomic Charges

     Atom                 Charge (a.u.)
  ----------------------------------------
      1 Br                    0.023536
      2 N                    -0.254605
      3 P                     0.313804
      4 Cl                   -0.082735
  ----------------------------------------
  Sum of atomic charges =    -0.000000

 -----------------------------------------------------------------
                    Cartesian Multipole Moments
 -----------------------------------------------------------------
    Charge (ESU x 10^10)
                 0.0000
    Dipole Moment (Debye)
         X       0.3577      Y      -1.9916      Z       0.0000
       Tot       2.0235
    Quadrupole Moments (Debye-Ang)
        XX     -49.8462     XY       1.0425     YY     -51.3007
        XZ      -0.0000     YZ      -0.0000     ZZ     -48.9769
    Octopole Moments (Debye-Ang^2)
       XXX      64.7122    XXY      -0.8136    XYY      14.8978
       YYY       2.0127    XXZ       0.0000    XYZ       0.0000
       YYZ       0.0000    XZZ      14.1403    YZZ       0.1378
       ZZZ       0.0000
    Hexadecapole Moments (Debye-Ang^3)
      XXXX   -1079.3410   XXXY     -11.3041   XXYY    -203.2488
      XYYY       0.1159   YYYY    -122.7632   XXXZ       0.0000
      XXYZ      -0.0000   XYYZ      -0.0000   YYYZ      -0.0000
      XXZZ    -197.4924   XYZZ       0.9909   YYZZ     -29.7107
      XZZZ      -0.0000   YZZZ      -0.0000   ZZZZ     -60.4648
 -----------------------------------------------------------------
 DrvMan completing analytic gradient of the correlated energy
 Correlated dipole moment
            1
    1   0.1407281
    2  -0.7835572
    3   0.0000000
 Energy read as -3427.751371139
 Full Analytical Gradient: (in a.u., or Hartree/Bohr)
             1             2             3             4
    1    0.00010120    0.00044932   -0.00081641    0.00026590
    2    0.00005266    0.00036677   -0.00020771   -0.00021171
    3    0.00000000   -0.00000000    0.00000000   -0.00000000
 Gradient time:  CPU 0.76 s  wall 0.78 s
 ----------------------------------------------------------------
             Standard Nuclear Orientation (Angstroms)
    I     Atom           X                Y                Z
 ----------------------------------------------------------------
    1      Br      1.8045689385     0.0476541870    -0.0000000000
    2      N      -0.0234551936     0.5628226707    -0.0000000000
    3      P      -1.0027445320    -0.6860063782     0.0000000000
    4      Cl     -2.8208563831     0.2763200255    -0.0000000000
 ----------------------------------------------------------------
 Nuclear Repulsion Energy =   355.0020970835 hartrees
 There are       37 alpha and       37 beta electrons

                       Distance Matrix (Angstroms)
             Br(  1)   N (  2)   P (  3)
   N (  2)  1.899229
   P (  3)  2.901597  1.587004
   Cl(  4)  4.631074  2.812034  2.057086

 Requested basis set is 6-311++G(d,p)
 There are 51 shells and 130 basis functions
 A cutoff of  1.0D-14 yielded   1116 shell pairs
 There are      7782 function pairs (      8530 Cartesian)
 Smallest overlap matrix eigenvalue = 2.28E-03
 Guess MOs from SCF MO coefficient file

 -----------------------------------------------------------------------
  General SCF calculation program by
  Eric Jon Sundstrom, Paul Horn, Yuezhi Mao, Dmitri Zuev, Alec White,
  David Stuck, Shaama M.S., Shane Yost, Joonho Lee, David Small,
  Daniel Levine, Susi Lehtola, Hugh Burton, Evgeny Epifanovsky
 -----------------------------------------------------------------------
 Hartree-Fock
 using 6 threads for integral computing
 -------------------------------------------------------
 OpenMP Integral computing Module                
 Release: version 2.0, May 2017, Q-Chem Inc. Pleasanton 
 -------------------------------------------------------
 A restricted SCF calculation will be
 performed using DIIS
 SCF converges when DIIS error is below 1.0e-08
 ---------------------------------------
  Cycle       Energy         DIIS error
 ---------------------------------------
    1   -3427.0285204387      1.98e-05  
    2   -3427.0285213152      1.03e-05  
    3   -3427.0285214910      4.84e-06  
    4   -3427.0285215517      9.60e-07  
    5   -3427.0285215553      2.84e-07  
    6   -3427.0285215558      1.11e-07  
    7   -3427.0285215560      4.70e-08  
    8   -3427.0285215560      1.72e-08  
    9   -3427.0285215560      4.22e-09  Convergence criterion met
 ---------------------------------------
 SCF time:   CPU 7.82s  wall 2.00s 
 SCF   energy in the final basis set =    -3427.0285215560
 Total energy in the final basis set =    -3427.0285215560


 ------------------------------------------------------------------------------

   CCMAN2: suite of methods based on coupled cluster
           and equation of motion theories.

   Components:
   * libvmm-1.3-trunk
     by Evgeny Epifanovsky, Ilya Kaliman.
   * libtensor-2.5-trunk
     by Evgeny Epifanovsky, Michael Wormit, Dmitry Zuev, Sam Manzer, 
        Ilya Kaliman.
   * libcc-2.5-trunk
     by Evgeny Epifanovsky, Arik Landau, Tomasz Kus, Kirill Khistyaev, 
        Dmitry Zuev, Prashant Manohar, Xintian Feng, Anna Krylov, 
        Matthew Goldey, Alec White, Thomas Jagau, Kaushik Nanda, 
        Anastasia Gunina, Alexander Kunitsa, Joonho Lee.

   CCMAN original authors:
   Anna I. Krylov, C. David Sherrill, Steven R. Gwaltney,
   Edward F. C. Byrd (2000)
   Sergey V. Levchenko, Lyudmila V. Slipchenko, Tao Wang,
   Ana-Maria C. Cristian (2003)
   Piotr A. Pieniazek, C. Melania Oana, Evgeny Epifanovsky (2007)
   Prashant Manohar (2009)

 ------------------------------------------------------------------------------


 Allocating and initializing 30808MB of RAM...
 Calculation will run on 6 cores.


 Alpha MOs, Restricted
 -- Occupied --                  
-490.07 -104.86  -80.07  -65.20  -58.56  -58.56  -58.56  -15.65
  1 A     2 A     3 A     4 A     5 A     6 A     7 A     8 A                  
-10.587  -9.879  -8.055  -8.052  -8.052  -7.608  -7.494  -7.483
  9 A    10 A    11 A    12 A    13 A    14 A    15 A    16 A                  
 -7.483  -5.500  -5.499  -5.498  -3.235  -3.229  -3.229  -3.215
 17 A    18 A    19 A    20 A    21 A    22 A    23 A    24 A                  
 -3.215  -1.227  -1.129  -0.992  -0.750  -0.599  -0.579  -0.544
 25 A    26 A    27 A    28 A    29 A    30 A    31 A    32 A                  
 -0.490  -0.482  -0.452  -0.413  -0.395
 33 A    34 A    35 A    36 A    37 A                                          
 -- Virtual --                   
 -0.001   0.044   0.056   0.072   0.076   0.084   0.108   0.118
 38 A    39 A    40 A    41 A    42 A    43 A    44 A    45 A                  
  0.121   0.133   0.144   0.155   0.163   0.174   0.215   0.235
 46 A    47 A    48 A    49 A    50 A    51 A    52 A    53 A                  
  0.238   0.260   0.305   0.341   0.376   0.382   0.473   0.527
 54 A    55 A    56 A    57 A    58 A    59 A    60 A    61 A                  
  0.555   0.568   0.582   0.607   0.627   0.720   0.751   0.757
 62 A    63 A    64 A    65 A    66 A    67 A    68 A    69 A                  
  0.759   0.792   0.807   0.822   0.845   0.875   0.944   1.054
 70 A    71 A    72 A    73 A    74 A    75 A    76 A    77 A                  
  1.092   1.099   1.128   1.135   1.167   1.182   1.191   1.206
 78 A    79 A    80 A    81 A    82 A    83 A    84 A    85 A                  
  1.301   1.442   1.506   1.776   1.862   1.973   2.198   2.262
 86 A    87 A    88 A    89 A    90 A    91 A    92 A    93 A                  
  2.289   2.368   2.417   2.468   2.609   2.626   2.707   2.792
 94 A    95 A    96 A    97 A    98 A    99 A   100 A   101 A                  
  2.954   4.237   4.283   4.463   4.520   4.535   4.568   4.597
102 A   103 A   104 A   105 A   106 A   107 A   108 A   109 A                  
  4.893   7.220   7.492   8.188   8.207   8.279  10.363  14.701
110 A   111 A   112 A   113 A   114 A   115 A   116 A   117 A                  
 14.801  14.882  26.679  26.731  27.024  36.676  49.483 166.109
118 A   119 A   120 A   121 A   122 A   123 A   124 A   125 A                  
219.220 293.864 293.883 293.9871028.430
126 A   127 A   128 A   129 A   130 A                                          

 Beta MOs, Restricted
 -- Occupied --                  
-490.07 -104.86  -80.07  -65.20  -58.56  -58.56  -58.56  -15.65
  1 A     2 A     3 A     4 A     5 A     6 A     7 A     8 A                  
-10.587  -9.879  -8.055  -8.052  -8.052  -7.608  -7.494  -7.483
  9 A    10 A    11 A    12 A    13 A    14 A    15 A    16 A                  
 -7.483  -5.500  -5.499  -5.498  -3.235  -3.229  -3.229  -3.215
 17 A    18 A    19 A    20 A    21 A    22 A    23 A    24 A                  
 -3.215  -1.227  -1.129  -0.992  -0.750  -0.599  -0.579  -0.544
 25 A    26 A    27 A    28 A    29 A    30 A    31 A    32 A                  
 -0.490  -0.482  -0.452  -0.413  -0.395
 33 A    34 A    35 A    36 A    37 A                                          
 -- Virtual --                   
 -0.001   0.044   0.056   0.072   0.076   0.084   0.108   0.118
 38 A    39 A    40 A    41 A    42 A    43 A    44 A    45 A                  
  0.121   0.133   0.144   0.155   0.163   0.174   0.215   0.235
 46 A    47 A    48 A    49 A    50 A    51 A    52 A    53 A                  
  0.238   0.260   0.305   0.341   0.376   0.382   0.473   0.527
 54 A    55 A    56 A    57 A    58 A    59 A    60 A    61 A                  
  0.555   0.568   0.582   0.607   0.627   0.720   0.751   0.757
 62 A    63 A    64 A    65 A    66 A    67 A    68 A    69 A                  
  0.759   0.792   0.807   0.822   0.845   0.875   0.944   1.054
 70 A    71 A    72 A    73 A    74 A    75 A    76 A    77 A                  
  1.092   1.099   1.128   1.135   1.167   1.182   1.191   1.206
 78 A    79 A    80 A    81 A    82 A    83 A    84 A    85 A                  
  1.301   1.442   1.506   1.776   1.862   1.973   2.198   2.262
 86 A    87 A    88 A    89 A    90 A    91 A    92 A    93 A                  
  2.289   2.368   2.417   2.468   2.609   2.626   2.707   2.792
 94 A    95 A    96 A    97 A    98 A    99 A   100 A   101 A                  
  2.954   4.237   4.283   4.463   4.520   4.535   4.568   4.597
102 A   103 A   104 A   105 A   106 A   107 A   108 A   109 A                  
  4.893   7.220   7.492   8.188   8.207   8.279  10.363  14.701
110 A   111 A   112 A   113 A   114 A   115 A   116 A   117 A                  
 14.801  14.882  26.679  26.731  27.024  36.676  49.483 166.109
118 A   119 A   120 A   121 A   122 A   123 A   124 A   125 A                  
219.220 293.864 293.883 293.9871028.430
126 A   127 A   128 A   129 A   130 A                                          

 Occupation and symmetry of molecular orbitals

 Point group: C1 (1 irreducible representation).

                           A     All 
 -------------------------------------
 All molecular orbitals:
  - Alpha                  130   130 
  - Beta                   130   130 
 -------------------------------------
 Alpha orbitals:
  - Frozen occupied        20    20  
  - Active occupied        17    17  
  - Active virtual         93    93  
  - Frozen virtual         0     0   
 -------------------------------------
 Beta orbitals:
  - Frozen occupied        20    20  
  - Active occupied        17    17  
  - Active virtual         93    93  
  - Frozen virtual         0     0   
 -------------------------------------

 Import integrals:   CPU 0.00 s  wall 0.00 s

 Import integrals:   CPU 46.44 s  wall 8.29 s

 MP2 amplitudes:   CPU 0.13 s  wall 0.09 s

Running a double precision version
           CCSD T amplitudes will be solved using DIIS.

           Start     Size      MaxIter   EConv     TConv     
           3         7         100       1.00e-07  1.00e-05  
 ------------------------------------------------------------------------------
           Energy (a.u.)   Ediff      Tdiff       Comment
 ------------------------------------------------------------------------------
         -3427.73836004                           
     1   -3427.72446422   1.39e-02   7.94e-01     
     2   -3427.74941412   2.49e-02   1.14e-01     
     3   -3427.74801702   1.40e-03   4.99e-02     
     4   -3427.75051351   2.50e-03   1.49e-02     Switched to DIIS steps.
     5   -3427.75134575   8.32e-04   1.21e-02     
     6   -3427.75136667   2.09e-05   2.40e-03     
     7   -3427.75136639   2.84e-07   1.23e-03     
     8   -3427.75137149   5.10e-06   2.93e-04     
     9   -3427.75137214   6.48e-07   1.92e-04     
    10   -3427.75137160   5.35e-07   6.22e-05     
    11   -3427.75137171   1.11e-07   2.81e-05     
    12   -3427.75137158   1.31e-07   1.17e-05     
    13   -3427.75137157   1.43e-08   3.74e-06     
 ------------------------------------------------------------------------------
         -3427.75137157                           CCSD T converged.

End of double precision
 SCF energy                 = -3427.02852156
 MP2 energy                 = -3427.73836004
 CCSD correlation energy     =    -0.72285001
 CCSD total energy           = -3427.75137157

 CCSD  T1^2 = 0.0130  T2^2 = 0.2773  Leading amplitudes:

 Amplitude    Orbitals with energies
  0.0290       37 (A) A                  ->    38 (A) A                   
              -0.3952                         -0.0015                     
  0.0290       37 (A) B                  ->    38 (A) B                   
              -0.3952                         -0.0015                     
  0.0266       32 (A) A                  ->    38 (A) A                   
              -0.5436                         -0.0015                     
  0.0266       32 (A) B                  ->    38 (A) B                   
              -0.5436                         -0.0015                     

 Amplitude    Orbitals with energies
 -0.0686       37 (A) A      37 (A) B    ->    38 (A) A      38 (A) B     
              -0.3952       -0.3952           -0.0015       -0.0015       
  0.0686       37 (A) A      37 (A) B    ->    38 (A) B      38 (A) A     
              -0.3952       -0.3952           -0.0015       -0.0015       
  0.0686       37 (A) B      37 (A) A    ->    38 (A) A      38 (A) B     
              -0.3952       -0.3952           -0.0015       -0.0015       
 -0.0686       37 (A) B      37 (A) A    ->    38 (A) B      38 (A) A     
              -0.3952       -0.3952           -0.0015       -0.0015       

 Computing CCSD intemediates for later calculations in double precision
 Finished.

Running a double precision version
           CCSD Lambda amplitudes will be solved using DIIS.
           Start     Size      MaxIter   EConv     LConv     
           3         7         100       1.00e-07  1.00e-05  
 ------------------------------------------------------------------------------
            Enorm      Ldiff       Comment
 ------------------------------------------------------------------------------
     1     5.44e-02   4.06e-02     
     2     1.43e-02   5.52e-03     
     3     6.07e-03   1.97e-03     
     4     3.46e-03   1.17e-03     Switched to DIIS steps.
     5     1.07e-03   6.39e-04     
     6     4.83e-04   1.65e-04     
     7     1.60e-04   3.83e-05     
     8     7.25e-05   9.21e-07     
     9     2.52e-05   2.36e-06     
    10     1.07e-05   6.90e-07     
    11     3.65e-06   2.07e-08     
    12     1.72e-06   1.13e-08     
    13     7.52e-07   4.92e-08     
    14     3.54e-07   1.18e-08     
    15     1.84e-07   1.53e-08     
    16     8.15e-08   8.64e-10     
 ------------------------------------------------------------------------------
                                   CCSD Lambda converged.

 Computing density matrices in double precision...
           Orbital response amplitudes will be solved using DIIS.
           Start     Size      MaxIter   EConv     LConv     
           3         7         100       1.00e-06  1.00e-06  
 ------------------------------------------------------------------------------
            Enorm      Ldiff       Comment
 ------------------------------------------------------------------------------
     1     1.10e-01   1.68e-03     
     2     1.01e-01   8.57e-03     
     3     1.13e-01   1.52e-02     
     4     2.21e-02   3.78e-02     Switched to DIIS steps.
     5     6.35e-03   7.81e-03     
     6     1.32e-03   4.45e-04     
     7     6.53e-04   4.54e-05     
     8     1.15e-04   1.52e-04     
     9     5.17e-05   7.97e-06     
    10     1.28e-05   8.30e-06     
    11     3.69e-06   9.75e-07     
    12     2.19e-06   2.07e-07     
    13     6.67e-07   2.37e-07     
 ------------------------------------------------------------------------------
                                   Orbital response converged.

 Computing density matrices... Done.
 CCSD calculation:   CPU 1522.66 s  wall 263.94 s

 Transferring MO TPDM to AO TPDM
 Transferring g2_o1o1o1o1
 Transferring g2_o1o1o1v1
 Transferring g2_o1o1v1v1
 Transferring g2_o1v1o1v1
 Transferring g2_o1v1v1v1
 Transferring g2_v1v1v1v1
 Adding separable TPDM
 Computing TPDM gradient
 --------------------------------------------------------
 2e gradient
  Atom          X               Y               Z
 --------------------------------------------------------
    1        -41.988354        1.483555       -0.000000  
    2          5.205560      -17.918958       -0.000000  
    3          9.183037       24.689474        0.000000  
    4         27.599756       -8.254072        0.000000  
 --------------------------------------------------------
 --------------------------------------------------------
 Final gradient
  Atom          X               Y               Z
 --------------------------------------------------------
    1        -41.988354        1.483555       -0.000000  
    2          5.205560      -17.918958       -0.000000  
    3          9.183037       24.689474        0.000000  
    4         27.599756       -8.254072        0.000000  
 --------------------------------------------------------
 Analytic gradient from two-electron contribution:   CPU 262.57 s  wall 50.96 s

 Total ccman2 time:   CPU 1837.94 s  wall 324.68 s


 --------------------------------------------------------------

                    Orbital Energies (a.u.)
 --------------------------------------------------------------

 Alpha MOs
 -- Occupied --
********-104.8606 -80.0696 -65.1997 -58.5603 -58.5579 -58.5579 -15.6509
-10.5872  -9.8788  -8.0553  -8.0524  -8.0522  -7.6076  -7.4942  -7.4827
 -7.4827  -5.4999  -5.4987  -5.4985  -3.2346  -3.2293  -3.2293  -3.2155
 -3.2155  -1.2269  -1.1292  -0.9919  -0.7496  -0.5991  -0.5788  -0.5436
 -0.4903  -0.4820  -0.4517  -0.4125  -0.3952
 -- Virtual --
 -0.0015   0.0443   0.0558   0.0718   0.0761   0.0839   0.1083   0.1180
  0.1210   0.1331   0.1440   0.1550   0.1633   0.1741   0.2145   0.2352
  0.2384   0.2604   0.3052   0.3411   0.3755   0.3815   0.4735   0.5271
  0.5550   0.5678   0.5818   0.6066   0.6275   0.7205   0.7511   0.7567
  0.7592   0.7924   0.8068   0.8220   0.8451   0.8752   0.9444   1.0540
  1.0923   1.0995   1.1281   1.1355   1.1669   1.1821   1.1909   1.2059
  1.3006   1.4422   1.5064   1.7758   1.8617   1.9730   2.1977   2.2620
  2.2891   2.3683   2.4173   2.4681   2.6088   2.6256   2.7070   2.7916
  2.9542   4.2369   4.2825   4.4629   4.5199   4.5348   4.5682   4.5966
  4.8932   7.2202   7.4924   8.1883   8.2070   8.2787  10.3628  14.7010
 14.8010  14.8821  26.6792  26.7313  27.0237  36.6759  49.4833 166.1091
219.2196 293.8639 293.8831 293.98751028.4300
 --------------------------------------------------------------

          Ground-State Mulliken Net Atomic Charges

     Atom                 Charge (a.u.)
  ----------------------------------------
      1 Br                    0.023790
      2 N                    -0.254545
      3 P                     0.313969
      4 Cl                   -0.083214
  ----------------------------------------
  Sum of atomic charges =    -0.000000

 -----------------------------------------------------------------
                    Cartesian Multipole Moments
 -----------------------------------------------------------------
    Charge (ESU x 10^10)
                 0.0000
    Dipole Moment (Debye)
         X       0.3650      Y      -1.9906      Z       0.0000
       Tot       2.0238
    Quadrupole Moments (Debye-Ang)
        XX     -49.8558     XY       1.0409     YY     -51.3030
        XZ      -0.0000     YZ      -0.0000     ZZ     -48.9732
    Octopole Moments (Debye-Ang^2)
       XXX      64.7393    XXY      -0.8287    XYY      14.8962
       YYY       1.9767    XXZ       0.0000    XYZ       0.0000
       YYZ       0.0000    XZZ      14.1315    YZZ       0.1249
       ZZZ       0.0000
    Hexadecapole Moments (Debye-Ang^3)
      XXXX   -1079.2933   XXXY     -11.2311   XXYY    -203.2291
      XYYY       0.1819   YYYY    -122.6621   XXXZ       0.0000
      XXYZ      -0.0000   XYYZ      -0.0000   YYYZ      -0.0000
      XXZZ    -197.4760   XYZZ       1.0124   YYZZ     -29.6917
      XZZZ      -0.0000   YZZZ      -0.0000   ZZZZ     -60.4535
 -----------------------------------------------------------------
 DrvMan completing analytic gradient of the correlated energy
 Correlated dipole moment
            1
    1   0.1435911
    2  -0.7831774
    3   0.0000000
 Energy read as -3427.751371565
 Full Analytical Gradient: (in a.u., or Hartree/Bohr)
             1             2             3             4
    1    0.00008302   -0.00021860   -0.00004232    0.00017790
    2    0.00002137   -0.00045046    0.00061625   -0.00018716
    3    0.00000000   -0.00000000    0.00000000   -0.00000000
 Gradient time:  CPU 0.75 s  wall 0.76 s
 ----------------------------------------------------------------
             Standard Nuclear Orientation (Angstroms)
    I     Atom           X                Y                Z
 ----------------------------------------------------------------
    1      Br      1.8045689385     0.0476541870    -0.0000000000
    2      N      -0.0234551936     0.5628226707    -0.0000000000
    3      P      -1.0027445320    -0.6880063782     0.0000000000
    4      Cl     -2.8208563831     0.2763200255    -0.0000000000
 ----------------------------------------------------------------
 Nuclear Repulsion Energy =   354.9208486076 hartrees
 There are       37 alpha and       37 beta electrons

                       Distance Matrix (Angstroms)
             Br(  1)   N (  2)   P (  3)
   N (  2)  1.899229
   P (  3)  2.902104  1.588578
   Cl(  4)  4.631074  2.812034  2.058022

 Requested basis set is 6-311++G(d,p)
 There are 51 shells and 130 basis functions
 A cutoff of  1.0D-14 yielded   1116 shell pairs
 There are      7782 function pairs (      8530 Cartesian)
 Smallest overlap matrix eigenvalue = 2.28E-03
 Guess MOs from SCF MO coefficient file

 -----------------------------------------------------------------------
  General SCF calculation program by
  Eric Jon Sundstrom, Paul Horn, Yuezhi Mao, Dmitri Zuev, Alec White,
  David Stuck, Shaama M.S., Shane Yost, Joonho Lee, David Small,
  Daniel Levine, Susi Lehtola, Hugh Burton, Evgeny Epifanovsky
 -----------------------------------------------------------------------
 Hartree-Fock
 using 6 threads for integral computing
 -------------------------------------------------------
 OpenMP Integral computing Module                
 Release: version 2.0, May 2017, Q-Chem Inc. Pleasanton 
 -------------------------------------------------------
 A restricted SCF calculation will be
 performed using DIIS
 SCF converges when DIIS error is below 1.0e-08
 ---------------------------------------
  Cycle       Energy         DIIS error
 ---------------------------------------
    1   -3427.0283786988      2.46e-05  
    2   -3427.0283802171      1.14e-05  
    3   -3427.0283804482      6.24e-06  
    4   -3427.0283805527      1.48e-06  
    5   -3427.0283805612      4.40e-07  
    6   -3427.0283805626      1.75e-07  
    7   -3427.0283805628      7.96e-08  
    8   -3427.0283805629      3.81e-08  
    9   -3427.0283805629      1.14e-08  
   10   -3427.0283805630      4.14e-09  Convergence criterion met
 ---------------------------------------
 SCF time:   CPU 8.52s  wall 2.00s 
 SCF   energy in the final basis set =    -3427.0283805630
 Total energy in the final basis set =    -3427.0283805630


 ------------------------------------------------------------------------------

   CCMAN2: suite of methods based on coupled cluster
           and equation of motion theories.

   Components:
   * libvmm-1.3-trunk
     by Evgeny Epifanovsky, Ilya Kaliman.
   * libtensor-2.5-trunk
     by Evgeny Epifanovsky, Michael Wormit, Dmitry Zuev, Sam Manzer, 
        Ilya Kaliman.
   * libcc-2.5-trunk
     by Evgeny Epifanovsky, Arik Landau, Tomasz Kus, Kirill Khistyaev, 
        Dmitry Zuev, Prashant Manohar, Xintian Feng, Anna Krylov, 
        Matthew Goldey, Alec White, Thomas Jagau, Kaushik Nanda, 
        Anastasia Gunina, Alexander Kunitsa, Joonho Lee.

   CCMAN original authors:
   Anna I. Krylov, C. David Sherrill, Steven R. Gwaltney,
   Edward F. C. Byrd (2000)
   Sergey V. Levchenko, Lyudmila V. Slipchenko, Tao Wang,
   Ana-Maria C. Cristian (2003)
   Piotr A. Pieniazek, C. Melania Oana, Evgeny Epifanovsky (2007)
   Prashant Manohar (2009)

 ------------------------------------------------------------------------------


 Allocating and initializing 30808MB of RAM...
 Calculation will run on 6 cores.


 Alpha MOs, Restricted
 -- Occupied --                  
-490.07 -104.86  -80.07  -65.20  -58.56  -58.56  -58.56  -15.65
  1 A     2 A     3 A     4 A     5 A     6 A     7 A     8 A                  
-10.587  -9.879  -8.055  -8.052  -8.052  -7.608  -7.494  -7.483
  9 A    10 A    11 A    12 A    13 A    14 A    15 A    16 A                  
 -7.483  -5.500  -5.499  -5.499  -3.235  -3.229  -3.229  -3.215
 17 A    18 A    19 A    20 A    21 A    22 A    23 A    24 A                  
 -3.215  -1.227  -1.129  -0.992  -0.750  -0.599  -0.579  -0.543
 25 A    26 A    27 A    28 A    29 A    30 A    31 A    32 A                  
 -0.490  -0.482  -0.452  -0.413  -0.395
 33 A    34 A    35 A    36 A    37 A                                          
 -- Virtual --                   
 -0.002   0.044   0.056   0.072   0.076   0.084   0.108   0.118
 38 A    39 A    40 A    41 A    42 A    43 A    44 A    45 A                  
  0.121   0.133   0.144   0.155   0.163   0.174   0.214   0.235
 46 A    47 A    48 A    49 A    50 A    51 A    52 A    53 A                  
  0.238   0.260   0.305   0.341   0.375   0.381   0.473   0.527
 54 A    55 A    56 A    57 A    58 A    59 A    60 A    61 A                  
  0.555   0.568   0.582   0.607   0.628   0.720   0.751   0.757
 62 A    63 A    64 A    65 A    66 A    67 A    68 A    69 A                  
  0.759   0.792   0.807   0.822   0.845   0.875   0.944   1.054
 70 A    71 A    72 A    73 A    74 A    75 A    76 A    77 A                  
  1.092   1.099   1.128   1.135   1.167   1.182   1.191   1.206
 78 A    79 A    80 A    81 A    82 A    83 A    84 A    85 A                  
  1.299   1.442   1.506   1.776   1.862   1.973   2.198   2.262
 86 A    87 A    88 A    89 A    90 A    91 A    92 A    93 A                  
  2.289   2.368   2.417   2.468   2.609   2.626   2.707   2.791
 94 A    95 A    96 A    97 A    98 A    99 A   100 A   101 A                  
  2.953   4.237   4.282   4.461   4.520   4.535   4.568   4.597
102 A   103 A   104 A   105 A   106 A   107 A   108 A   109 A                  
  4.893   7.220   7.491   8.188   8.207   8.279  10.363  14.701
110 A   111 A   112 A   113 A   114 A   115 A   116 A   117 A                  
 14.801  14.881  26.679  26.731  27.023  36.676  49.483 166.107
118 A   119 A   120 A   121 A   122 A   123 A   124 A   125 A                  
219.220 293.864 293.883 293.9881028.430
126 A   127 A   128 A   129 A   130 A                                          

 Beta MOs, Restricted
 -- Occupied --                  
-490.07 -104.86  -80.07  -65.20  -58.56  -58.56  -58.56  -15.65
  1 A     2 A     3 A     4 A     5 A     6 A     7 A     8 A                  
-10.587  -9.879  -8.055  -8.052  -8.052  -7.608  -7.494  -7.483
  9 A    10 A    11 A    12 A    13 A    14 A    15 A    16 A                  
 -7.483  -5.500  -5.499  -5.499  -3.235  -3.229  -3.229  -3.215
 17 A    18 A    19 A    20 A    21 A    22 A    23 A    24 A                  
 -3.215  -1.227  -1.129  -0.992  -0.750  -0.599  -0.579  -0.543
 25 A    26 A    27 A    28 A    29 A    30 A    31 A    32 A                  
 -0.490  -0.482  -0.452  -0.413  -0.395
 33 A    34 A    35 A    36 A    37 A                                          
 -- Virtual --                   
 -0.002   0.044   0.056   0.072   0.076   0.084   0.108   0.118
 38 A    39 A    40 A    41 A    42 A    43 A    44 A    45 A                  
  0.121   0.133   0.144   0.155   0.163   0.174   0.214   0.235
 46 A    47 A    48 A    49 A    50 A    51 A    52 A    53 A                  
  0.238   0.260   0.305   0.341   0.375   0.381   0.473   0.527
 54 A    55 A    56 A    57 A    58 A    59 A    60 A    61 A                  
  0.555   0.568   0.582   0.607   0.628   0.720   0.751   0.757
 62 A    63 A    64 A    65 A    66 A    67 A    68 A    69 A                  
  0.759   0.792   0.807   0.822   0.845   0.875   0.944   1.054
 70 A    71 A    72 A    73 A    74 A    75 A    76 A    77 A                  
  1.092   1.099   1.128   1.135   1.167   1.182   1.191   1.206
 78 A    79 A    80 A    81 A    82 A    83 A    84 A    85 A                  
  1.299   1.442   1.506   1.776   1.862   1.973   2.198   2.262
 86 A    87 A    88 A    89 A    90 A    91 A    92 A    93 A                  
  2.289   2.368   2.417   2.468   2.609   2.626   2.707   2.791
 94 A    95 A    96 A    97 A    98 A    99 A   100 A   101 A                  
  2.953   4.237   4.282   4.461   4.520   4.535   4.568   4.597
102 A   103 A   104 A   105 A   106 A   107 A   108 A   109 A                  
  4.893   7.220   7.491   8.188   8.207   8.279  10.363  14.701
110 A   111 A   112 A   113 A   114 A   115 A   116 A   117 A                  
 14.801  14.881  26.679  26.731  27.023  36.676  49.483 166.107
118 A   119 A   120 A   121 A   122 A   123 A   124 A   125 A                  
219.220 293.864 293.883 293.9881028.430
126 A   127 A   128 A   129 A   130 A                                          

 Occupation and symmetry of molecular orbitals

 Point group: C1 (1 irreducible representation).

                           A     All 
 -------------------------------------
 All molecular orbitals:
  - Alpha                  130   130 
  - Beta                   130   130 
 -------------------------------------
 Alpha orbitals:
  - Frozen occupied        20    20  
  - Active occupied        17    17  
  - Active virtual         93    93  
  - Frozen virtual         0     0   
 -------------------------------------
 Beta orbitals:
  - Frozen occupied        20    20  
  - Active occupied        17    17  
  - Active virtual         93    93  
  - Frozen virtual         0     0   
 -------------------------------------

 Import integrals:   CPU 0.00 s  wall 0.00 s

 Import integrals:   CPU 45.60 s  wall 8.06 s

 MP2 amplitudes:   CPU 0.13 s  wall 0.09 s

Running a double precision version
           CCSD T amplitudes will be solved using DIIS.

           Start     Size      MaxIter   EConv     TConv     
           3         7         100       1.00e-07  1.00e-05  
 ------------------------------------------------------------------------------
           Energy (a.u.)   Ediff      Tdiff       Comment
 ------------------------------------------------------------------------------
         -3427.73840229                           
     1   -3427.72441564   1.40e-02   7.95e-01     
     2   -3427.74942137   2.50e-02   1.14e-01     
     3   -3427.74800537   1.42e-03   5.00e-02     
     4   -3427.75051032   2.50e-03   1.49e-02     Switched to DIIS steps.
     5   -3427.75134562   8.35e-04   1.21e-02     
     6   -3427.75136668   2.11e-05   2.41e-03     
     7   -3427.75136635   3.33e-07   1.24e-03     
     8   -3427.75137147   5.12e-06   2.94e-04     
     9   -3427.75137212   6.47e-07   1.92e-04     
    10   -3427.75137158   5.40e-07   6.25e-05     
    11   -3427.75137169   1.12e-07   2.82e-05     
    12   -3427.75137156   1.32e-07   1.18e-05     
    13   -3427.75137155   1.39e-08   3.77e-06     
 ------------------------------------------------------------------------------
         -3427.75137155                           CCSD T converged.

End of double precision
 SCF energy                 = -3427.02838056
 MP2 energy                 = -3427.73840229
 CCSD correlation energy     =    -0.72299098
 CCSD total energy           = -3427.75137155

 CCSD  T1^2 = 0.0130  T2^2 = 0.2775  Leading amplitudes:

 Amplitude    Orbitals with energies
 -0.0291       37 (A) A                  ->    38 (A) A                   
              -0.3950                         -0.0018                     
 -0.0291       37 (A) B                  ->    38 (A) B                   
              -0.3950                         -0.0018                     
  0.0266       32 (A) A                  ->    38 (A) A                   
              -0.5434                         -0.0018                     
  0.0266       32 (A) B                  ->    38 (A) B                   
              -0.5434                         -0.0018                     

 Amplitude    Orbitals with energies
 -0.0691       37 (A) A      37 (A) B    ->    38 (A) A      38 (A) B     
              -0.3950       -0.3950           -0.0018       -0.0018       
  0.0691       37 (A) A      37 (A) B    ->    38 (A) B      38 (A) A     
              -0.3950       -0.3950           -0.0018       -0.0018       
  0.0691       37 (A) B      37 (A) A    ->    38 (A) A      38 (A) B     
              -0.3950       -0.3950           -0.0018       -0.0018       
 -0.0691       37 (A) B      37 (A) A    ->    38 (A) B      38 (A) A     
              -0.3950       -0.3950           -0.0018       -0.0018       

 Computing CCSD intemediates for later calculations in double precision
 Finished.

Running a double precision version
           CCSD Lambda amplitudes will be solved using DIIS.
           Start     Size      MaxIter   EConv     LConv     
           3         7         100       1.00e-07  1.00e-05  
 ------------------------------------------------------------------------------
            Enorm      Ldiff       Comment
 ------------------------------------------------------------------------------
     1     5.46e-02   4.07e-02     
     2     1.43e-02   5.53e-03     
     3     6.10e-03   1.98e-03     
     4     3.47e-03   1.17e-03     Switched to DIIS steps.
     5     1.07e-03   6.42e-04     
     6     4.86e-04   1.66e-04     
     7     1.61e-04   3.87e-05     
     8     7.30e-05   9.64e-07     
     9     2.54e-05   2.37e-06     
    10     1.07e-05   7.02e-07     
    11     3.66e-06   2.26e-08     
    12     1.72e-06   1.14e-08     
    13     7.50e-07   4.91e-08     
    14     3.51e-07   1.21e-08     
    15     1.82e-07   1.50e-08     
    16     8.02e-08   6.72e-10     
 ------------------------------------------------------------------------------
                                   CCSD Lambda converged.

 Computing density matrices in double precision...
           Orbital response amplitudes will be solved using DIIS.
           Start     Size      MaxIter   EConv     LConv     
           3         7         100       1.00e-06  1.00e-06  
 ------------------------------------------------------------------------------
            Enorm      Ldiff       Comment
 ------------------------------------------------------------------------------
     1     1.10e-01   1.62e-03     
     2     1.02e-01   8.60e-03     
     3     1.13e-01   1.53e-02     
     4     2.22e-02   3.78e-02     Switched to DIIS steps.
     5     6.38e-03   7.88e-03     
     6     1.34e-03   4.45e-04     
     7     6.59e-04   4.69e-05     
     8     1.16e-04   1.54e-04     
     9     5.22e-05   7.97e-06     
    10     1.28e-05   8.38e-06     
    11     3.72e-06   9.91e-07     
    12     2.21e-06   2.10e-07     
    13     6.67e-07   2.39e-07     
 ------------------------------------------------------------------------------
                                   Orbital response converged.

 Computing density matrices... Done.
 CCSD calculation:   CPU 1524.32 s  wall 264.16 s

 Transferring MO TPDM to AO TPDM
 Transferring g2_o1o1o1o1
 Transferring g2_o1o1o1v1
 Transferring g2_o1o1v1v1
 Transferring g2_o1v1o1v1
 Transferring g2_o1v1v1v1
 Transferring g2_v1v1v1v1
 Adding separable TPDM
 Computing TPDM gradient
 --------------------------------------------------------
 2e gradient
  Atom          X               Y               Z
 --------------------------------------------------------
    1        -41.975475        1.472796        0.000000  
    2          5.226938      -17.912504       -0.000000  
    3          9.169285       24.704809        0.000000  
    4         27.579252       -8.265102       -0.000000  
 --------------------------------------------------------
 --------------------------------------------------------
 Final gradient
  Atom          X               Y               Z
 --------------------------------------------------------
    1        -41.975475        1.472796        0.000000  
    2          5.226938      -17.912504       -0.000000  
    3          9.169285       24.704809        0.000000  
    4         27.579252       -8.265102       -0.000000  
 --------------------------------------------------------
 Analytic gradient from two-electron contribution:   CPU 262.69 s  wall 50.92 s

 Total ccman2 time:   CPU 1838.81 s  wall 324.70 s


 --------------------------------------------------------------

                    Orbital Energies (a.u.)
 --------------------------------------------------------------

 Alpha MOs
 -- Occupied --
********-104.8605 -80.0699 -65.1996 -58.5602 -58.5578 -58.5578 -15.6512
-10.5872  -9.8787  -8.0552  -8.0524  -8.0522  -7.6078  -7.4941  -7.4827
 -7.4827  -5.5002  -5.4990  -5.4987  -3.2346  -3.2292  -3.2292  -3.2154
 -3.2154  -1.2266  -1.1290  -0.9917  -0.7498  -0.5988  -0.5787  -0.5434
 -0.4902  -0.4819  -0.4519  -0.4126  -0.3950
 -- Virtual --
 -0.0018   0.0444   0.0558   0.0717   0.0761   0.0839   0.1083   0.1180
  0.1210   0.1329   0.1439   0.1549   0.1632   0.1740   0.2143   0.2352
  0.2384   0.2604   0.3052   0.3411   0.3754   0.3815   0.4731   0.5272
  0.5550   0.5677   0.5818   0.6066   0.6275   0.7202   0.7512   0.7567
  0.7590   0.7923   0.8070   0.8221   0.8450   0.8748   0.9441   1.0541
  1.0924   1.0993   1.1282   1.1355   1.1669   1.1820   1.1907   1.2058
  1.2990   1.4424   1.5058   1.7756   1.8618   1.9725   2.1977   2.2620
  2.2890   2.3683   2.4166   2.4677   2.6089   2.6256   2.7069   2.7912
  2.9529   4.2367   4.2824   4.4612   4.5199   4.5349   4.5682   4.5966
  4.8932   7.2203   7.4911   8.1883   8.2071   8.2787  10.3628  14.7007
 14.8007  14.8806  26.6791  26.7313  27.0230  36.6755  49.4834 166.1075
219.2195 293.8639 293.8832 293.98751028.4301
 --------------------------------------------------------------

          Ground-State Mulliken Net Atomic Charges

     Atom                 Charge (a.u.)
  ----------------------------------------
      1 Br                    0.023332
      2 N                    -0.253953
      3 P                     0.314237
      4 Cl                   -0.083616
  ----------------------------------------
  Sum of atomic charges =    -0.000000

 -----------------------------------------------------------------
                    Cartesian Multipole Moments
 -----------------------------------------------------------------
    Charge (ESU x 10^10)
                 0.0000
    Dipole Moment (Debye)
         X       0.3664      Y      -1.9961      Z       0.0000
       Tot       2.0294
    Quadrupole Moments (Debye-Ang)
        XX     -49.8774     XY       1.0484     YY     -51.2928
        XZ      -0.0000     YZ      -0.0000     ZZ     -48.9788
    Octopole Moments (Debye-Ang^2)
       XXX      64.7749    XXY      -0.8068    XYY      14.8849
       YYY       2.0394    XXZ       0.0000    XYZ       0.0000
       YYZ       0.0000    XZZ      14.1398    YZZ       0.1468
       ZZZ      -0.0000
    Hexadecapole Moments (Debye-Ang^3)
      XXXX   -1079.5730   XXXY     -11.3152   XXYY    -203.2458
      XYYY       0.1226   YYYY    -122.8356   XXXZ       0.0000
      XXYZ      -0.0000   XYYZ       0.0000   YYYZ      -0.0000
      XXZZ    -197.5019   XYZZ       0.9915   YYZZ     -29.7230
      XZZZ       0.0000   YZZZ      -0.0000   ZZZZ     -60.4673
 -----------------------------------------------------------------
 DrvMan completing analytic gradient of the correlated energy
 Correlated dipole moment
            1
    1   0.1441391
    2  -0.7853201
    3   0.0000000
 Energy read as -3427.751371547
 Full Analytical Gradient: (in a.u., or Hartree/Bohr)
             1             2             3             4
    1    0.00001221    0.00049130   -0.00044999   -0.00005352
    2    0.00003627    0.00055016   -0.00062416    0.00003773
    3   -0.00000000    0.00000000    0.00000000    0.00000000
 Gradient time:  CPU 0.77 s  wall 0.78 s
 ----------------------------------------------------------------
             Standard Nuclear Orientation (Angstroms)
    I     Atom           X                Y                Z
 ----------------------------------------------------------------
    1      Br      1.8045689385     0.0476541870    -0.0000000000
    2      N      -0.0234551936     0.5628226707    -0.0000000000
    3      P      -1.0027445320    -0.6870063782     0.0010000000
    4      Cl     -2.8208563831     0.2763200255    -0.0000000000
 ----------------------------------------------------------------
 Nuclear Repulsion Energy =   354.9614537581 hartrees
 There are       37 alpha and       37 beta electrons

                       Distance Matrix (Angstroms)
             Br(  1)   N (  2)   P (  3)
   N (  2)  1.899229
   P (  3)  2.901850  1.587791
   Cl(  4)  4.631074  2.812034  2.057554

 Requested basis set is 6-311++G(d,p)
 There are 51 shells and 130 basis functions
 A cutoff of  1.0D-14 yielded   1116 shell pairs
 There are      7782 function pairs (      8530 Cartesian)
 Smallest overlap matrix eigenvalue = 2.28E-03
 Guess MOs from SCF MO coefficient file

 -----------------------------------------------------------------------
  General SCF calculation program by
  Eric Jon Sundstrom, Paul Horn, Yuezhi Mao, Dmitri Zuev, Alec White,
  David Stuck, Shaama M.S., Shane Yost, Joonho Lee, David Small,
  Daniel Levine, Susi Lehtola, Hugh Burton, Evgeny Epifanovsky
 -----------------------------------------------------------------------
 Hartree-Fock
 using 6 threads for integral computing
 -------------------------------------------------------
 OpenMP Integral computing Module                
 Release: version 2.0, May 2017, Q-Chem Inc. Pleasanton 
 -------------------------------------------------------
 A restricted SCF calculation will be
 performed using DIIS
 SCF converges when DIIS error is below 1.0e-08
 ---------------------------------------
  Cycle       Energy         DIIS error
 ---------------------------------------
    1   -3427.0284507988      1.53e-05  
    2   -3427.0284515105      6.32e-06  
    3   -3427.0284516065      4.15e-06  
    4   -3427.0284516564      1.05e-06  
    5   -3427.0284516640      4.47e-07  
    6   -3427.0284516665      2.39e-07  
    7   -3427.0284516675      9.73e-08  
    8   -3427.0284516677      4.04e-08  
    9   -3427.0284516677      1.42e-08  
   10   -3427.0284516677      5.29e-09  Convergence criterion met
 ---------------------------------------
 SCF time:   CPU 8.50s  wall 1.00s 
 SCF   energy in the final basis set =    -3427.0284516677
 Total energy in the final basis set =    -3427.0284516677


 ------------------------------------------------------------------------------

   CCMAN2: suite of methods based on coupled cluster
           and equation of motion theories.

   Components:
   * libvmm-1.3-trunk
     by Evgeny Epifanovsky, Ilya Kaliman.
   * libtensor-2.5-trunk
     by Evgeny Epifanovsky, Michael Wormit, Dmitry Zuev, Sam Manzer, 
        Ilya Kaliman.
   * libcc-2.5-trunk
     by Evgeny Epifanovsky, Arik Landau, Tomasz Kus, Kirill Khistyaev, 
        Dmitry Zuev, Prashant Manohar, Xintian Feng, Anna Krylov, 
        Matthew Goldey, Alec White, Thomas Jagau, Kaushik Nanda, 
        Anastasia Gunina, Alexander Kunitsa, Joonho Lee.

   CCMAN original authors:
   Anna I. Krylov, C. David Sherrill, Steven R. Gwaltney,
   Edward F. C. Byrd (2000)
   Sergey V. Levchenko, Lyudmila V. Slipchenko, Tao Wang,
   Ana-Maria C. Cristian (2003)
   Piotr A. Pieniazek, C. Melania Oana, Evgeny Epifanovsky (2007)
   Prashant Manohar (2009)

 ------------------------------------------------------------------------------


 Allocating and initializing 30808MB of RAM...
 Calculation will run on 6 cores.


 Alpha MOs, Restricted
 -- Occupied --                  
-490.07 -104.86  -80.07  -65.20  -58.56  -58.56  -58.56  -15.65
  1 A     2 A     3 A     4 A     5 A     6 A     7 A     8 A                  
-10.587  -9.879  -8.055  -8.052  -8.052  -7.608  -7.494  -7.483
  9 A    10 A    11 A    12 A    13 A    14 A    15 A    16 A                  
 -7.483  -5.500  -5.499  -5.499  -3.235  -3.229  -3.229  -3.215
 17 A    18 A    19 A    20 A    21 A    22 A    23 A    24 A                  
 -3.215  -1.227  -1.129  -0.992  -0.750  -0.599  -0.579  -0.543
 25 A    26 A    27 A    28 A    29 A    30 A    31 A    32 A                  
 -0.490  -0.482  -0.452  -0.413  -0.395
 33 A    34 A    35 A    36 A    37 A                                          
 -- Virtual --                   
 -0.002   0.044   0.056   0.072   0.076   0.084   0.108   0.118
 38 A    39 A    40 A    41 A    42 A    43 A    44 A    45 A                  
  0.121   0.133   0.144   0.155   0.163   0.174   0.214   0.235
 46 A    47 A    48 A    49 A    50 A    51 A    52 A    53 A                  
  0.238   0.260   0.305   0.341   0.375   0.382   0.473   0.527
 54 A    55 A    56 A    57 A    58 A    59 A    60 A    61 A                  
  0.555   0.568   0.582   0.607   0.628   0.720   0.751   0.757
 62 A    63 A    64 A    65 A    66 A    67 A    68 A    69 A                  
  0.759   0.792   0.807   0.822   0.845   0.875   0.944   1.054
 70 A    71 A    72 A    73 A    74 A    75 A    76 A    77 A                  
  1.092   1.099   1.128   1.135   1.167   1.182   1.191   1.206
 78 A    79 A    80 A    81 A    82 A    83 A    84 A    85 A                  
  1.300   1.442   1.506   1.776   1.862   1.973   2.198   2.262
 86 A    87 A    88 A    89 A    90 A    91 A    92 A    93 A                  
  2.289   2.368   2.417   2.468   2.609   2.626   2.707   2.791
 94 A    95 A    96 A    97 A    98 A    99 A   100 A   101 A                  
  2.954   4.237   4.282   4.462   4.520   4.535   4.568   4.597
102 A   103 A   104 A   105 A   106 A   107 A   108 A   109 A                  
  4.893   7.220   7.492   8.188   8.207   8.279  10.363  14.701
110 A   111 A   112 A   113 A   114 A   115 A   116 A   117 A                  
 14.801  14.881  26.679  26.731  27.023  36.676  49.483 166.108
118 A   119 A   120 A   121 A   122 A   123 A   124 A   125 A                  
219.220 293.864 293.883 293.9871028.430
126 A   127 A   128 A   129 A   130 A                                          

 Beta MOs, Restricted
 -- Occupied --                  
-490.07 -104.86  -80.07  -65.20  -58.56  -58.56  -58.56  -15.65
  1 A     2 A     3 A     4 A     5 A     6 A     7 A     8 A                  
-10.587  -9.879  -8.055  -8.052  -8.052  -7.608  -7.494  -7.483
  9 A    10 A    11 A    12 A    13 A    14 A    15 A    16 A                  
 -7.483  -5.500  -5.499  -5.499  -3.235  -3.229  -3.229  -3.215
 17 A    18 A    19 A    20 A    21 A    22 A    23 A    24 A                  
 -3.215  -1.227  -1.129  -0.992  -0.750  -0.599  -0.579  -0.543
 25 A    26 A    27 A    28 A    29 A    30 A    31 A    32 A                  
 -0.490  -0.482  -0.452  -0.413  -0.395
 33 A    34 A    35 A    36 A    37 A                                          
 -- Virtual --                   
 -0.002   0.044   0.056   0.072   0.076   0.084   0.108   0.118
 38 A    39 A    40 A    41 A    42 A    43 A    44 A    45 A                  
  0.121   0.133   0.144   0.155   0.163   0.174   0.214   0.235
 46 A    47 A    48 A    49 A    50 A    51 A    52 A    53 A                  
  0.238   0.260   0.305   0.341   0.375   0.382   0.473   0.527
 54 A    55 A    56 A    57 A    58 A    59 A    60 A    61 A                  
  0.555   0.568   0.582   0.607   0.628   0.720   0.751   0.757
 62 A    63 A    64 A    65 A    66 A    67 A    68 A    69 A                  
  0.759   0.792   0.807   0.822   0.845   0.875   0.944   1.054
 70 A    71 A    72 A    73 A    74 A    75 A    76 A    77 A                  
  1.092   1.099   1.128   1.135   1.167   1.182   1.191   1.206
 78 A    79 A    80 A    81 A    82 A    83 A    84 A    85 A                  
  1.300   1.442   1.506   1.776   1.862   1.973   2.198   2.262
 86 A    87 A    88 A    89 A    90 A    91 A    92 A    93 A                  
  2.289   2.368   2.417   2.468   2.609   2.626   2.707   2.791
 94 A    95 A    96 A    97 A    98 A    99 A   100 A   101 A                  
  2.954   4.237   4.282   4.462   4.520   4.535   4.568   4.597
102 A   103 A   104 A   105 A   106 A   107 A   108 A   109 A                  
  4.893   7.220   7.492   8.188   8.207   8.279  10.363  14.701
110 A   111 A   112 A   113 A   114 A   115 A   116 A   117 A                  
 14.801  14.881  26.679  26.731  27.023  36.676  49.483 166.108
118 A   119 A   120 A   121 A   122 A   123 A   124 A   125 A                  
219.220 293.864 293.883 293.9871028.430
126 A   127 A   128 A   129 A   130 A                                          

 Occupation and symmetry of molecular orbitals

 Point group: C1 (1 irreducible representation).

                           A     All 
 -------------------------------------
 All molecular orbitals:
  - Alpha                  130   130 
  - Beta                   130   130 
 -------------------------------------
 Alpha orbitals:
  - Frozen occupied        20    20  
  - Active occupied        17    17  
  - Active virtual         93    93  
  - Frozen virtual         0     0   
 -------------------------------------
 Beta orbitals:
  - Frozen occupied        20    20  
  - Active occupied        17    17  
  - Active virtual         93    93  
  - Frozen virtual         0     0   
 -------------------------------------

 Import integrals:   CPU 0.00 s  wall 0.00 s

 Import integrals:   CPU 45.54 s  wall 8.04 s

 MP2 amplitudes:   CPU 0.13 s  wall 0.09 s

Running a double precision version
           CCSD T amplitudes will be solved using DIIS.

           Start     Size      MaxIter   EConv     TConv     
           3         7         100       1.00e-07  1.00e-05  
 ------------------------------------------------------------------------------
           Energy (a.u.)   Ediff      Tdiff       Comment
 ------------------------------------------------------------------------------
         -3427.73838172                           
     1   -3427.72444053   1.39e-02   7.94e-01     
     2   -3427.74941832   2.50e-02   1.14e-01     
     3   -3427.74801178   1.41e-03   5.00e-02     
     4   -3427.75051249   2.50e-03   1.49e-02     Switched to DIIS steps.
     5   -3427.75134627   8.34e-04   1.21e-02     
     6   -3427.75136726   2.10e-05   2.40e-03     
     7   -3427.75136695   3.08e-07   1.23e-03     
     8   -3427.75137206   5.11e-06   2.94e-04     
     9   -3427.75137271   6.47e-07   1.92e-04     
    10   -3427.75137217   5.38e-07   6.24e-05     
    11   -3427.75137228   1.11e-07   2.81e-05     
    12   -3427.75137215   1.31e-07   1.18e-05     
    13   -3427.75137214   1.41e-08   3.75e-06     
 ------------------------------------------------------------------------------
         -3427.75137214                           CCSD T converged.

End of double precision
 SCF energy                 = -3427.02845167
 MP2 energy                 = -3427.73838172
 CCSD correlation energy     =    -0.72292047
 CCSD total energy           = -3427.75137214

 CCSD  T1^2 = 0.0130  T2^2 = 0.2774  Leading amplitudes:

 Amplitude    Orbitals with energies
 -0.0291       37 (A) A                  ->    38 (A) A                   
              -0.3951                         -0.0016                     
 -0.0291       37 (A) B                  ->    38 (A) B                   
              -0.3951                         -0.0016                     
  0.0266       32 (A) A                  ->    38 (A) A                   
              -0.5435                         -0.0016                     
  0.0266       32 (A) B                  ->    38 (A) B                   
              -0.5435                         -0.0016                     

 Amplitude    Orbitals with energies
 -0.0688       37 (A) A      37 (A) B    ->    38 (A) A      38 (A) B     
              -0.3951       -0.3951           -0.0016       -0.0016       
  0.0688       37 (A) A      37 (A) B    ->    38 (A) B      38 (A) A     
              -0.3951       -0.3951           -0.0016       -0.0016       
  0.0688       37 (A) B      37 (A) A    ->    38 (A) A      38 (A) B     
              -0.3951       -0.3951           -0.0016       -0.0016       
 -0.0688       37 (A) B      37 (A) A    ->    38 (A) B      38 (A) A     
              -0.3951       -0.3951           -0.0016       -0.0016       

 Computing CCSD intemediates for later calculations in double precision
 Finished.

Running a double precision version
           CCSD Lambda amplitudes will be solved using DIIS.
           Start     Size      MaxIter   EConv     LConv     
           3         7         100       1.00e-07  1.00e-05  
 ------------------------------------------------------------------------------
            Enorm      Ldiff       Comment
 ------------------------------------------------------------------------------
     1     5.45e-02   4.07e-02     
     2     1.43e-02   5.53e-03     
     3     6.08e-03   1.98e-03     
     4     3.47e-03   1.17e-03     Switched to DIIS steps.
     5     1.07e-03   6.41e-04     
     6     4.84e-04   1.65e-04     
     7     1.60e-04   3.85e-05     
     8     7.27e-05   9.42e-07     
     9     2.53e-05   2.37e-06     
    10     1.07e-05   6.96e-07     
    11     3.65e-06   2.17e-08     
    12     1.72e-06   1.14e-08     
    13     7.51e-07   4.91e-08     
    14     3.52e-07   1.19e-08     
    15     1.83e-07   1.51e-08     
    16     8.08e-08   7.67e-10     
 ------------------------------------------------------------------------------
                                   CCSD Lambda converged.

 Computing density matrices in double precision...
           Orbital response amplitudes will be solved using DIIS.
           Start     Size      MaxIter   EConv     LConv     
           3         7         100       1.00e-06  1.00e-06  
 ------------------------------------------------------------------------------
            Enorm      Ldiff       Comment
 ------------------------------------------------------------------------------
     1     1.10e-01   1.65e-03     
     2     1.01e-01   8.58e-03     
     3     1.13e-01   1.52e-02     
     4     2.21e-02   3.78e-02     Switched to DIIS steps.
     5     6.37e-03   7.84e-03     
     6     1.33e-03   4.45e-04     
     7     6.56e-04   4.62e-05     
     8     1.16e-04   1.53e-04     
     9     5.20e-05   7.97e-06     
    10     1.28e-05   8.34e-06     
    11     3.71e-06   9.83e-07     
    12     2.20e-06   2.09e-07     
    13     6.67e-07   2.38e-07     
 ------------------------------------------------------------------------------
                                   Orbital response converged.

 Computing density matrices... Done.
 CCSD calculation:   CPU 1525.01 s  wall 264.31 s

 Transferring MO TPDM to AO TPDM
 Transferring g2_o1o1o1o1
 Transferring g2_o1o1o1v1
 Transferring g2_o1o1v1v1
 Transferring g2_o1v1o1v1
 Transferring g2_o1v1v1v1
 Transferring g2_v1v1v1v1
 Adding separable TPDM
 Computing TPDM gradient
 --------------------------------------------------------
 2e gradient
  Atom          X               Y               Z
 --------------------------------------------------------
    1        -41.981911        1.478170        0.005782  
    2          5.216253      -17.915730        0.009579  
    3          9.176155       24.697154       -0.024278  
    4         27.589503       -8.259594        0.008917  
 --------------------------------------------------------
 --------------------------------------------------------
 Final gradient
  Atom          X               Y               Z
 --------------------------------------------------------
    1        -41.981911        1.478170        0.005782  
    2          5.216253      -17.915730        0.009579  
    3          9.176155       24.697154       -0.024278  
    4         27.589503       -8.259594        0.008917  
 --------------------------------------------------------
 Analytic gradient from two-electron contribution:   CPU 261.21 s  wall 50.64 s

 Total ccman2 time:   CPU 1838.59 s  wall 324.60 s


 --------------------------------------------------------------

                    Orbital Energies (a.u.)
 --------------------------------------------------------------

 Alpha MOs
 -- Occupied --
********-104.8606 -80.0698 -65.1997 -58.5603 -58.5578 -58.5578 -15.6511
-10.5872  -9.8787  -8.0552  -8.0524  -8.0522  -7.6077  -7.4941  -7.4827
 -7.4827  -5.5000  -5.4988  -5.4986  -3.2346  -3.2293  -3.2293  -3.2154
 -3.2154  -1.2267  -1.1291  -0.9918  -0.7497  -0.5989  -0.5787  -0.5435
 -0.4902  -0.4820  -0.4518  -0.4126  -0.3951
 -- Virtual --
 -0.0016   0.0444   0.0558   0.0718   0.0761   0.0839   0.1083   0.1180
  0.1210   0.1330   0.1440   0.1549   0.1633   0.1741   0.2144   0.2352
  0.2384   0.2604   0.3052   0.3411   0.3755   0.3815   0.4733   0.5272
  0.5550   0.5678   0.5818   0.6066   0.6275   0.7204   0.7511   0.7567
  0.7591   0.7923   0.8069   0.8221   0.8450   0.8750   0.9442   1.0541
  1.0924   1.0994   1.1281   1.1355   1.1669   1.1820   1.1908   1.2058
  1.2998   1.4423   1.5061   1.7757   1.8617   1.9728   2.1977   2.2620
  2.2891   2.3683   2.4169   2.4679   2.6088   2.6256   2.7069   2.7914
  2.9535   4.2368   4.2825   4.4621   4.5199   4.5348   4.5682   4.5966
  4.8932   7.2202   7.4918   8.1883   8.2071   8.2787  10.3628  14.7009
 14.8009  14.8813  26.6791  26.7313  27.0233  36.6757  49.4834 166.1083
219.2195 293.8639 293.8831 293.98751028.4301
 --------------------------------------------------------------

          Ground-State Mulliken Net Atomic Charges

     Atom                 Charge (a.u.)
  ----------------------------------------
      1 Br                    0.023561
      2 N                    -0.254249
      3 P                     0.314103
      4 Cl                   -0.083415
  ----------------------------------------
  Sum of atomic charges =    -0.000000

 -----------------------------------------------------------------
                    Cartesian Multipole Moments
 -----------------------------------------------------------------
    Charge (ESU x 10^10)
                -0.0000
    Dipole Moment (Debye)
         X       0.3657      Y      -1.9934      Z       0.0017
       Tot       2.0266
    Quadrupole Moments (Debye-Ang)
        XX     -49.8666     XY       1.0446     YY     -51.2979
        XZ      -0.0017     YZ       0.0009     ZZ     -48.9760
    Octopole Moments (Debye-Ang^2)
       XXX      64.7571    XXY      -0.8178    XYY      14.8905
       YYY       2.0080    XXZ      -0.0139    XYZ       0.0004
       YYZ      -0.0139    XZZ      14.1357    YZZ       0.1359
       ZZZ      -0.0343
    Hexadecapole Moments (Debye-Ang^3)
      XXXX   -1079.4332   XXXY     -11.2732   XXYY    -203.2374
      XYYY       0.1523   YYYY    -122.7488   XXXZ       0.0437
      XXYZ       0.0052   XYYZ       0.0140   YYYZ       0.0310
      XXZZ    -197.4889   XYZZ       1.0019   YYZZ     -29.7073
      XZZZ       0.0331   YZZZ       0.0265   ZZZZ     -60.4605
 -----------------------------------------------------------------
 DrvMan completing analytic gradient of the correlated energy
 Correlated dipole moment
            1
    1   0.1438641
    2  -0.7842498
    3   0.0006510
 Energy read as -3427.751372135
 Full Analytical Gradient: (in a.u., or Hartree/Bohr)
             1             2             3             4
    1    0.00004757    0.00013753   -0.00024707    0.00006197
    2    0.00002888    0.00005093   -0.00000519   -0.00007462
    3   -0.00000738    0.00000918    0.00000451   -0.00000632
 Gradient time:  CPU 0.77 s  wall 0.79 s
 ----------------------------------------------------------------
             Standard Nuclear Orientation (Angstroms)
    I     Atom           X                Y                Z
 ----------------------------------------------------------------
    1      Br      1.8045689385     0.0476541870    -0.0000000000
    2      N      -0.0234551936     0.5628226707    -0.0000000000
    3      P      -1.0027445320    -0.6870063782     0.0000000000
    4      Cl     -2.8198563831     0.2763200255    -0.0000000000
 ----------------------------------------------------------------
 Nuclear Repulsion Energy =   355.0122405466 hartrees
 There are       37 alpha and       37 beta electrons

                       Distance Matrix (Angstroms)
             Br(  1)   N (  2)   P (  3)
   N (  2)  1.899229
   P (  3)  2.901850  1.587791
   Cl(  4)  4.630075  2.811040  2.056670

 Requested basis set is 6-311++G(d,p)
 There are 51 shells and 130 basis functions
 A cutoff of  1.0D-14 yielded   1116 shell pairs
 There are      7782 function pairs (      8530 Cartesian)
 Smallest overlap matrix eigenvalue = 2.28E-03
 Guess MOs from SCF MO coefficient file

 -----------------------------------------------------------------------
  General SCF calculation program by
  Eric Jon Sundstrom, Paul Horn, Yuezhi Mao, Dmitri Zuev, Alec White,
  David Stuck, Shaama M.S., Shane Yost, Joonho Lee, David Small,
  Daniel Levine, Susi Lehtola, Hugh Burton, Evgeny Epifanovsky
 -----------------------------------------------------------------------
 Hartree-Fock
 using 6 threads for integral computing
 -------------------------------------------------------
 OpenMP Integral computing Module                
 Release: version 2.0, May 2017, Q-Chem Inc. Pleasanton 
 -------------------------------------------------------
 A restricted SCF calculation will be
 performed using DIIS
 SCF converges when DIIS error is below 1.0e-08
 ---------------------------------------
  Cycle       Energy         DIIS error
 ---------------------------------------
    1   -3427.0284543716      1.21e-05  
    2   -3427.0284548876      3.43e-06  
    3   -3427.0284549574      1.66e-06  
    4   -3427.0284549693      8.39e-07  
    5   -3427.0284549741      4.42e-07  
    6   -3427.0284549765      2.17e-07  
    7   -3427.0284549773      9.39e-08  
    8   -3427.0284549774      3.23e-08  
    9   -3427.0284549774      1.13e-08  
   10   -3427.0284549774      4.33e-09  Convergence criterion met
 ---------------------------------------
 SCF time:   CPU 8.47s  wall 1.00s 
 SCF   energy in the final basis set =    -3427.0284549774
 Total energy in the final basis set =    -3427.0284549774


 ------------------------------------------------------------------------------

   CCMAN2: suite of methods based on coupled cluster
           and equation of motion theories.

   Components:
   * libvmm-1.3-trunk
     by Evgeny Epifanovsky, Ilya Kaliman.
   * libtensor-2.5-trunk
     by Evgeny Epifanovsky, Michael Wormit, Dmitry Zuev, Sam Manzer, 
        Ilya Kaliman.
   * libcc-2.5-trunk
     by Evgeny Epifanovsky, Arik Landau, Tomasz Kus, Kirill Khistyaev, 
        Dmitry Zuev, Prashant Manohar, Xintian Feng, Anna Krylov, 
        Matthew Goldey, Alec White, Thomas Jagau, Kaushik Nanda, 
        Anastasia Gunina, Alexander Kunitsa, Joonho Lee.

   CCMAN original authors:
   Anna I. Krylov, C. David Sherrill, Steven R. Gwaltney,
   Edward F. C. Byrd (2000)
   Sergey V. Levchenko, Lyudmila V. Slipchenko, Tao Wang,
   Ana-Maria C. Cristian (2003)
   Piotr A. Pieniazek, C. Melania Oana, Evgeny Epifanovsky (2007)
   Prashant Manohar (2009)

 ------------------------------------------------------------------------------


 Allocating and initializing 30808MB of RAM...
 Calculation will run on 6 cores.


 Alpha MOs, Restricted
 -- Occupied --                  
-490.07 -104.86  -80.07  -65.20  -58.56  -58.56  -58.56  -15.65
  1 A     2 A     3 A     4 A     5 A     6 A     7 A     8 A                  
-10.587  -9.879  -8.055  -8.052  -8.052  -7.608  -7.494  -7.483
  9 A    10 A    11 A    12 A    13 A    14 A    15 A    16 A                  
 -7.483  -5.500  -5.499  -5.499  -3.235  -3.229  -3.229  -3.215
 17 A    18 A    19 A    20 A    21 A    22 A    23 A    24 A                  
 -3.215  -1.227  -1.129  -0.992  -0.750  -0.599  -0.579  -0.544
 25 A    26 A    27 A    28 A    29 A    30 A    31 A    32 A                  
 -0.490  -0.482  -0.452  -0.413  -0.395
 33 A    34 A    35 A    36 A    37 A                                          
 -- Virtual --                   
 -0.002   0.044   0.056   0.072   0.076   0.084   0.108   0.118
 38 A    39 A    40 A    41 A    42 A    43 A    44 A    45 A                  
  0.121   0.133   0.144   0.155   0.163   0.174   0.214   0.235
 46 A    47 A    48 A    49 A    50 A    51 A    52 A    53 A                  
  0.238   0.260   0.305   0.341   0.375   0.381   0.473   0.527
 54 A    55 A    56 A    57 A    58 A    59 A    60 A    61 A                  
  0.555   0.568   0.582   0.607   0.627   0.720   0.751   0.757
 62 A    63 A    64 A    65 A    66 A    67 A    68 A    69 A                  
  0.759   0.792   0.807   0.822   0.845   0.875   0.944   1.054
 70 A    71 A    72 A    73 A    74 A    75 A    76 A    77 A                  
  1.092   1.099   1.128   1.135   1.167   1.182   1.191   1.206
 78 A    79 A    80 A    81 A    82 A    83 A    84 A    85 A                  
  1.300   1.442   1.507   1.776   1.862   1.973   2.198   2.262
 86 A    87 A    88 A    89 A    90 A    91 A    92 A    93 A                  
  2.289   2.368   2.417   2.468   2.609   2.626   2.707   2.792
 94 A    95 A    96 A    97 A    98 A    99 A   100 A   101 A                  
  2.954   4.237   4.283   4.462   4.520   4.535   4.568   4.597
102 A   103 A   104 A   105 A   106 A   107 A   108 A   109 A                  
  4.893   7.220   7.492   8.188   8.207   8.279  10.363  14.701
110 A   111 A   112 A   113 A   114 A   115 A   116 A   117 A                  
 14.801  14.881  26.679  26.731  27.024  36.676  49.483 166.108
118 A   119 A   120 A   121 A   122 A   123 A   124 A   125 A                  
219.220 293.864 293.883 293.9881028.430
126 A   127 A   128 A   129 A   130 A                                          

 Beta MOs, Restricted
 -- Occupied --                  
-490.07 -104.86  -80.07  -65.20  -58.56  -58.56  -58.56  -15.65
  1 A     2 A     3 A     4 A     5 A     6 A     7 A     8 A                  
-10.587  -9.879  -8.055  -8.052  -8.052  -7.608  -7.494  -7.483
  9 A    10 A    11 A    12 A    13 A    14 A    15 A    16 A                  
 -7.483  -5.500  -5.499  -5.499  -3.235  -3.229  -3.229  -3.215
 17 A    18 A    19 A    20 A    21 A    22 A    23 A    24 A                  
 -3.215  -1.227  -1.129  -0.992  -0.750  -0.599  -0.579  -0.544
 25 A    26 A    27 A    28 A    29 A    30 A    31 A    32 A                  
 -0.490  -0.482  -0.452  -0.413  -0.395
 33 A    34 A    35 A    36 A    37 A                                          
 -- Virtual --                   
 -0.002   0.044   0.056   0.072   0.076   0.084   0.108   0.118
 38 A    39 A    40 A    41 A    42 A    43 A    44 A    45 A                  
  0.121   0.133   0.144   0.155   0.163   0.174   0.214   0.235
 46 A    47 A    48 A    49 A    50 A    51 A    52 A    53 A                  
  0.238   0.260   0.305   0.341   0.375   0.381   0.473   0.527
 54 A    55 A    56 A    57 A    58 A    59 A    60 A    61 A                  
  0.555   0.568   0.582   0.607   0.627   0.720   0.751   0.757
 62 A    63 A    64 A    65 A    66 A    67 A    68 A    69 A                  
  0.759   0.792   0.807   0.822   0.845   0.875   0.944   1.054
 70 A    71 A    72 A    73 A    74 A    75 A    76 A    77 A                  
  1.092   1.099   1.128   1.135   1.167   1.182   1.191   1.206
 78 A    79 A    80 A    81 A    82 A    83 A    84 A    85 A                  
  1.300   1.442   1.507   1.776   1.862   1.973   2.198   2.262
 86 A    87 A    88 A    89 A    90 A    91 A    92 A    93 A                  
  2.289   2.368   2.417   2.468   2.609   2.626   2.707   2.792
 94 A    95 A    96 A    97 A    98 A    99 A   100 A   101 A                  
  2.954   4.237   4.283   4.462   4.520   4.535   4.568   4.597
102 A   103 A   104 A   105 A   106 A   107 A   108 A   109 A                  
  4.893   7.220   7.492   8.188   8.207   8.279  10.363  14.701
110 A   111 A   112 A   113 A   114 A   115 A   116 A   117 A                  
 14.801  14.881  26.679  26.731  27.024  36.676  49.483 166.108
118 A   119 A   120 A   121 A   122 A   123 A   124 A   125 A                  
219.220 293.864 293.883 293.9881028.430
126 A   127 A   128 A   129 A   130 A                                          

 Occupation and symmetry of molecular orbitals

 Point group: C1 (1 irreducible representation).

                           A     All 
 -------------------------------------
 All molecular orbitals:
  - Alpha                  130   130 
  - Beta                   130   130 
 -------------------------------------
 Alpha orbitals:
  - Frozen occupied        20    20  
  - Active occupied        17    17  
  - Active virtual         93    93  
  - Frozen virtual         0     0   
 -------------------------------------
 Beta orbitals:
  - Frozen occupied        20    20  
  - Active occupied        17    17  
  - Active virtual         93    93  
  - Frozen virtual         0     0   
 -------------------------------------

 Import integrals:   CPU 0.00 s  wall 0.00 s

 Import integrals:   CPU 45.40 s  wall 7.97 s

 MP2 amplitudes:   CPU 0.13 s  wall 0.09 s

Running a double precision version
           CCSD T amplitudes will be solved using DIIS.

           Start     Size      MaxIter   EConv     TConv     
           3         7         100       1.00e-07  1.00e-05  
 ------------------------------------------------------------------------------
           Energy (a.u.)   Ediff      Tdiff       Comment
 ------------------------------------------------------------------------------
         -3427.73838611                           
     1   -3427.72444358   1.39e-02   7.94e-01     
     2   -3427.74941881   2.50e-02   1.14e-01     
     3   -3427.74801217   1.41e-03   4.99e-02     
     4   -3427.75051240   2.50e-03   1.49e-02     Switched to DIIS steps.
     5   -3427.75134595   8.34e-04   1.21e-02     
     6   -3427.75136689   2.09e-05   2.40e-03     
     7   -3427.75136659   2.99e-07   1.23e-03     
     8   -3427.75137171   5.11e-06   2.94e-04     
     9   -3427.75137235   6.44e-07   1.92e-04     
    10   -3427.75137181   5.37e-07   6.24e-05     
    11   -3427.75137192   1.11e-07   2.82e-05     
    12   -3427.75137179   1.31e-07   1.18e-05     
    13   -3427.75137178   1.41e-08   3.75e-06     
 ------------------------------------------------------------------------------
         -3427.75137178                           CCSD T converged.

End of double precision
 SCF energy                 = -3427.02845498
 MP2 energy                 = -3427.73838611
 CCSD correlation energy     =    -0.72291680
 CCSD total energy           = -3427.75137178

 CCSD  T1^2 = 0.0130  T2^2 = 0.2774  Leading amplitudes:

 Amplitude    Orbitals with energies
  0.0291       37 (A) A                  ->    38 (A) A                   
              -0.3951                         -0.0016                     
  0.0291       37 (A) B                  ->    38 (A) B                   
              -0.3951                         -0.0016                     
 -0.0266       32 (A) A                  ->    38 (A) A                   
              -0.5435                         -0.0016                     
 -0.0266       32 (A) B                  ->    38 (A) B                   
              -0.5435                         -0.0016                     

 Amplitude    Orbitals with energies
 -0.0688       37 (A) A      37 (A) B    ->    38 (A) A      38 (A) B     
              -0.3951       -0.3951           -0.0016       -0.0016       
  0.0688       37 (A) A      37 (A) B    ->    38 (A) B      38 (A) A     
              -0.3951       -0.3951           -0.0016       -0.0016       
  0.0688       37 (A) B      37 (A) A    ->    38 (A) A      38 (A) B     
              -0.3951       -0.3951           -0.0016       -0.0016       
 -0.0688       37 (A) B      37 (A) A    ->    38 (A) B      38 (A) A     
              -0.3951       -0.3951           -0.0016       -0.0016       

 Computing CCSD intemediates for later calculations in double precision
 Finished.

Running a double precision version
           CCSD Lambda amplitudes will be solved using DIIS.
           Start     Size      MaxIter   EConv     LConv     
           3         7         100       1.00e-07  1.00e-05  
 ------------------------------------------------------------------------------
            Enorm      Ldiff       Comment
 ------------------------------------------------------------------------------
     1     5.45e-02   4.07e-02     
     2     1.43e-02   5.53e-03     
     3     6.08e-03   1.97e-03     
     4     3.47e-03   1.17e-03     Switched to DIIS steps.
     5     1.07e-03   6.41e-04     
     6     4.84e-04   1.65e-04     
     7     1.60e-04   3.85e-05     
     8     7.27e-05   9.65e-07     
     9     2.53e-05   2.35e-06     
    10     1.07e-05   6.90e-07     
    11     3.65e-06   1.88e-08     
    12     1.72e-06   1.05e-08     
    13     7.49e-07   4.84e-08     
    14     3.50e-07   1.22e-08     
    15     1.82e-07   1.49e-08     
    16     8.01e-08   6.86e-10     
 ------------------------------------------------------------------------------
                                   CCSD Lambda converged.

 Computing density matrices in double precision...
           Orbital response amplitudes will be solved using DIIS.
           Start     Size      MaxIter   EConv     LConv     
           3         7         100       1.00e-06  1.00e-06  
 ------------------------------------------------------------------------------
            Enorm      Ldiff       Comment
 ------------------------------------------------------------------------------
     1     1.10e-01   1.66e-03     
     2     1.01e-01   8.58e-03     
     3     1.13e-01   1.52e-02     
     4     2.21e-02   3.78e-02     Switched to DIIS steps.
     5     6.36e-03   7.84e-03     
     6     1.33e-03   4.45e-04     
     7     6.56e-04   4.62e-05     
     8     1.16e-04   1.53e-04     
     9     5.19e-05   7.96e-06     
    10     1.28e-05   8.32e-06     
    11     3.71e-06   9.83e-07     
    12     2.19e-06   2.09e-07     
    13     6.68e-07   2.38e-07     
 ------------------------------------------------------------------------------
                                   Orbital response converged.

 Computing density matrices... Done.
 CCSD calculation:   CPU 1521.87 s  wall 263.95 s

 Transferring MO TPDM to AO TPDM
 Transferring g2_o1o1o1o1
 Transferring g2_o1o1o1v1
 Transferring g2_o1o1v1v1
 Transferring g2_o1v1o1v1
 Transferring g2_o1v1v1v1
 Transferring g2_v1v1v1v1
 Adding separable TPDM
 Computing TPDM gradient
 --------------------------------------------------------
 2e gradient
  Atom          X               Y               Z
 --------------------------------------------------------
    1        -41.983811        1.478053        0.000001  
    2          5.213610      -17.915858       -0.000001  
    3          9.167202       24.707889        0.000001  
    4         27.603000       -8.270084       -0.000001  
 --------------------------------------------------------
 --------------------------------------------------------
 Final gradient
  Atom          X               Y               Z
 --------------------------------------------------------
    1        -41.983811        1.478053        0.000001  
    2          5.213610      -17.915858       -0.000001  
    3          9.167202       24.707889        0.000001  
    4         27.603000       -8.270084       -0.000001  
 --------------------------------------------------------
 Analytic gradient from two-electron contribution:   CPU 263.23 s  wall 51.20 s

 Total ccman2 time:   CPU 1836.30 s  wall 324.66 s


 --------------------------------------------------------------

                    Orbital Energies (a.u.)
 --------------------------------------------------------------

 Alpha MOs
 -- Occupied --
********-104.8606 -80.0697 -65.1996 -58.5602 -58.5578 -58.5578 -15.6510
-10.5873  -9.8787  -8.0553  -8.0525  -8.0523  -7.6077  -7.4941  -7.4827
 -7.4826  -5.5000  -5.4988  -5.4986  -3.2345  -3.2292  -3.2292  -3.2154
 -3.2154  -1.2267  -1.1293  -0.9917  -0.7497  -0.5990  -0.5788  -0.5435
 -0.4903  -0.4820  -0.4518  -0.4125  -0.3951
 -- Virtual --
 -0.0016   0.0444   0.0558   0.0718   0.0761   0.0839   0.1084   0.1180
  0.1210   0.1330   0.1439   0.1549   0.1633   0.1741   0.2144   0.2353
  0.2384   0.2604   0.3052   0.3412   0.3755   0.3815   0.4733   0.5271
  0.5550   0.5678   0.5818   0.6066   0.6275   0.7204   0.7512   0.7567
  0.7591   0.7924   0.8067   0.8220   0.8451   0.8750   0.9444   1.0541
  1.0924   1.0993   1.1280   1.1355   1.1669   1.1821   1.1910   1.2061
  1.2999   1.4424   1.5066   1.7758   1.8618   1.9728   2.1978   2.2621
  2.2891   2.3684   2.4170   2.4680   2.6088   2.6256   2.7070   2.7915
  2.9537   4.2369   4.2826   4.4622   4.5200   4.5349   4.5683   4.5967
  4.8933   7.2204   7.4919   8.1884   8.2071   8.2788  10.3628  14.7009
 14.8009  14.8814  26.6791  26.7314  27.0239  36.6758  49.4835 166.1084
219.2195 293.8640 293.8832 293.98751028.4302
 --------------------------------------------------------------

          Ground-State Mulliken Net Atomic Charges

     Atom                 Charge (a.u.)
  ----------------------------------------
      1 Br                    0.023474
      2 N                    -0.254433
      3 P                     0.313931
      4 Cl                   -0.082972
  ----------------------------------------
  Sum of atomic charges =     0.000000

 -----------------------------------------------------------------
                    Cartesian Multipole Moments
 -----------------------------------------------------------------
    Charge (ESU x 10^10)
                 0.0000
    Dipole Moment (Debye)
         X       0.3596      Y      -1.9922      Z       0.0000
       Tot       2.0244
    Quadrupole Moments (Debye-Ang)
        XX     -49.8521     XY       1.0424     YY     -51.2983
        XZ       0.0000     YZ       0.0000     ZZ     -48.9747
    Octopole Moments (Debye-Ang^2)
       XXX      64.6487    XXY      -0.8134    XYY      14.8715
       YYY       2.0129    XXZ       0.0000    XYZ      -0.0000
       YYZ      -0.0000    XZZ      14.1150    YZZ       0.1367
       ZZZ      -0.0000
    Hexadecapole Moments (Debye-Ang^3)
      XXXX   -1078.8257   XXXY     -11.2927   XXYY    -203.1495
      XYYY       0.1337   YYYY    -122.7553   XXXZ       0.0000
      XXYZ      -0.0000   XYYZ       0.0000   YYYZ       0.0000
      XXZZ    -197.3992   XYZZ       0.9966   YYZZ     -29.7076
      XZZZ       0.0000   YZZZ       0.0000   ZZZZ     -60.4577
 -----------------------------------------------------------------
 DrvMan completing analytic gradient of the correlated energy
 Correlated dipole moment
            1
    1   0.1414856
    2  -0.7837791
    3   0.0000000
 Energy read as -3427.751371778
 Full Analytical Gradient: (in a.u., or Hartree/Bohr)
             1             2             3             4
    1    0.00004004    0.00008860   -0.00045085    0.00032221
    2    0.00002828    0.00004222    0.00011103   -0.00018153
    3   -0.00000001    0.00000002   -0.00000001    0.00000001
 Gradient time:  CPU 0.74 s  wall 0.76 s
 ----------------------------------------------------------------
             Standard Nuclear Orientation (Angstroms)
    I     Atom           X                Y                Z
 ----------------------------------------------------------------
    1      Br      1.8045689385     0.0476541870    -0.0000000000
    2      N      -0.0234551936     0.5628226707    -0.0000000000
    3      P      -1.0027445320    -0.6870063782     0.0000000000
    4      Cl     -2.8218563831     0.2763200255    -0.0000000000
 ----------------------------------------------------------------
 Nuclear Repulsion Energy =   354.9107403990 hartrees
 There are       37 alpha and       37 beta electrons

                       Distance Matrix (Angstroms)
             Br(  1)   N (  2)   P (  3)
   N (  2)  1.899229
   P (  3)  2.901850  1.587791
   Cl(  4)  4.632073  2.813029  2.058438

 Requested basis set is 6-311++G(d,p)
 There are 51 shells and 130 basis functions
 A cutoff of  1.0D-14 yielded   1116 shell pairs
 There are      7782 function pairs (      8530 Cartesian)
 Smallest overlap matrix eigenvalue = 2.28E-03
 Guess MOs from SCF MO coefficient file

 -----------------------------------------------------------------------
  General SCF calculation program by
  Eric Jon Sundstrom, Paul Horn, Yuezhi Mao, Dmitri Zuev, Alec White,
  David Stuck, Shaama M.S., Shane Yost, Joonho Lee, David Small,
  Daniel Levine, Susi Lehtola, Hugh Burton, Evgeny Epifanovsky
 -----------------------------------------------------------------------
 Hartree-Fock
 using 6 threads for integral computing
 -------------------------------------------------------
 OpenMP Integral computing Module                
 Release: version 2.0, May 2017, Q-Chem Inc. Pleasanton 
 -------------------------------------------------------
 A restricted SCF calculation will be
 performed using DIIS
 SCF converges when DIIS error is below 1.0e-08
 ---------------------------------------
  Cycle       Energy         DIIS error
 ---------------------------------------
    1   -3427.0284470935      1.58e-05  
    2   -3427.0284478264      4.15e-06  
    3   -3427.0284478865      2.28e-06  
    4   -3427.0284478989      8.31e-07  
    5   -3427.0284479013      2.99e-07  
    6   -3427.0284479019      1.16e-07  
    7   -3427.0284479020      6.11e-08  
    8   -3427.0284479019      2.75e-08  
    9   -3427.0284479019      8.97e-09  Convergence criterion met
 ---------------------------------------
 SCF time:   CPU 7.66s  wall 1.00s 
 SCF   energy in the final basis set =    -3427.0284479019
 Total energy in the final basis set =    -3427.0284479019


 ------------------------------------------------------------------------------

   CCMAN2: suite of methods based on coupled cluster
           and equation of motion theories.

   Components:
   * libvmm-1.3-trunk
     by Evgeny Epifanovsky, Ilya Kaliman.
   * libtensor-2.5-trunk
     by Evgeny Epifanovsky, Michael Wormit, Dmitry Zuev, Sam Manzer, 
        Ilya Kaliman.
   * libcc-2.5-trunk
     by Evgeny Epifanovsky, Arik Landau, Tomasz Kus, Kirill Khistyaev, 
        Dmitry Zuev, Prashant Manohar, Xintian Feng, Anna Krylov, 
        Matthew Goldey, Alec White, Thomas Jagau, Kaushik Nanda, 
        Anastasia Gunina, Alexander Kunitsa, Joonho Lee.

   CCMAN original authors:
   Anna I. Krylov, C. David Sherrill, Steven R. Gwaltney,
   Edward F. C. Byrd (2000)
   Sergey V. Levchenko, Lyudmila V. Slipchenko, Tao Wang,
   Ana-Maria C. Cristian (2003)
   Piotr A. Pieniazek, C. Melania Oana, Evgeny Epifanovsky (2007)
   Prashant Manohar (2009)

 ------------------------------------------------------------------------------


 Allocating and initializing 30808MB of RAM...
 Calculation will run on 6 cores.


 Alpha MOs, Restricted
 -- Occupied --                  
-490.07 -104.86  -80.07  -65.20  -58.56  -58.56  -58.56  -15.65
  1 A     2 A     3 A     4 A     5 A     6 A     7 A     8 A                  
-10.587  -9.879  -8.055  -8.052  -8.052  -7.608  -7.494  -7.483
  9 A    10 A    11 A    12 A    13 A    14 A    15 A    16 A                  
 -7.483  -5.500  -5.499  -5.499  -3.235  -3.229  -3.229  -3.215
 17 A    18 A    19 A    20 A    21 A    22 A    23 A    24 A                  
 -3.215  -1.227  -1.129  -0.992  -0.750  -0.599  -0.579  -0.543
 25 A    26 A    27 A    28 A    29 A    30 A    31 A    32 A                  
 -0.490  -0.482  -0.452  -0.413  -0.395
 33 A    34 A    35 A    36 A    37 A                                          
 -- Virtual --                   
 -0.002   0.044   0.056   0.072   0.076   0.084   0.108   0.118
 38 A    39 A    40 A    41 A    42 A    43 A    44 A    45 A                  
  0.121   0.133   0.144   0.155   0.163   0.174   0.214   0.235
 46 A    47 A    48 A    49 A    50 A    51 A    52 A    53 A                  
  0.238   0.260   0.305   0.341   0.375   0.382   0.473   0.527
 54 A    55 A    56 A    57 A    58 A    59 A    60 A    61 A                  
  0.555   0.568   0.582   0.607   0.628   0.720   0.751   0.757
 62 A    63 A    64 A    65 A    66 A    67 A    68 A    69 A                  
  0.759   0.792   0.807   0.822   0.845   0.875   0.944   1.054
 70 A    71 A    72 A    73 A    74 A    75 A    76 A    77 A                  
  1.092   1.100   1.128   1.135   1.167   1.182   1.191   1.206
 78 A    79 A    80 A    81 A    82 A    83 A    84 A    85 A                  
  1.300   1.442   1.506   1.776   1.862   1.973   2.198   2.262
 86 A    87 A    88 A    89 A    90 A    91 A    92 A    93 A                  
  2.289   2.368   2.417   2.468   2.609   2.626   2.707   2.791
 94 A    95 A    96 A    97 A    98 A    99 A   100 A   101 A                  
  2.953   4.237   4.282   4.462   4.520   4.535   4.568   4.597
102 A   103 A   104 A   105 A   106 A   107 A   108 A   109 A                  
  4.893   7.220   7.492   8.188   8.207   8.279  10.363  14.701
110 A   111 A   112 A   113 A   114 A   115 A   116 A   117 A                  
 14.801  14.881  26.679  26.731  27.023  36.676  49.483 166.108
118 A   119 A   120 A   121 A   122 A   123 A   124 A   125 A                  
219.220 293.864 293.883 293.9871028.430
126 A   127 A   128 A   129 A   130 A                                          

 Beta MOs, Restricted
 -- Occupied --                  
-490.07 -104.86  -80.07  -65.20  -58.56  -58.56  -58.56  -15.65
  1 A     2 A     3 A     4 A     5 A     6 A     7 A     8 A                  
-10.587  -9.879  -8.055  -8.052  -8.052  -7.608  -7.494  -7.483
  9 A    10 A    11 A    12 A    13 A    14 A    15 A    16 A                  
 -7.483  -5.500  -5.499  -5.499  -3.235  -3.229  -3.229  -3.215
 17 A    18 A    19 A    20 A    21 A    22 A    23 A    24 A                  
 -3.215  -1.227  -1.129  -0.992  -0.750  -0.599  -0.579  -0.543
 25 A    26 A    27 A    28 A    29 A    30 A    31 A    32 A                  
 -0.490  -0.482  -0.452  -0.413  -0.395
 33 A    34 A    35 A    36 A    37 A                                          
 -- Virtual --                   
 -0.002   0.044   0.056   0.072   0.076   0.084   0.108   0.118
 38 A    39 A    40 A    41 A    42 A    43 A    44 A    45 A                  
  0.121   0.133   0.144   0.155   0.163   0.174   0.214   0.235
 46 A    47 A    48 A    49 A    50 A    51 A    52 A    53 A                  
  0.238   0.260   0.305   0.341   0.375   0.382   0.473   0.527
 54 A    55 A    56 A    57 A    58 A    59 A    60 A    61 A                  
  0.555   0.568   0.582   0.607   0.628   0.720   0.751   0.757
 62 A    63 A    64 A    65 A    66 A    67 A    68 A    69 A                  
  0.759   0.792   0.807   0.822   0.845   0.875   0.944   1.054
 70 A    71 A    72 A    73 A    74 A    75 A    76 A    77 A                  
  1.092   1.100   1.128   1.135   1.167   1.182   1.191   1.206
 78 A    79 A    80 A    81 A    82 A    83 A    84 A    85 A                  
  1.300   1.442   1.506   1.776   1.862   1.973   2.198   2.262
 86 A    87 A    88 A    89 A    90 A    91 A    92 A    93 A                  
  2.289   2.368   2.417   2.468   2.609   2.626   2.707   2.791
 94 A    95 A    96 A    97 A    98 A    99 A   100 A   101 A                  
  2.953   4.237   4.282   4.462   4.520   4.535   4.568   4.597
102 A   103 A   104 A   105 A   106 A   107 A   108 A   109 A                  
  4.893   7.220   7.492   8.188   8.207   8.279  10.363  14.701
110 A   111 A   112 A   113 A   114 A   115 A   116 A   117 A                  
 14.801  14.881  26.679  26.731  27.023  36.676  49.483 166.108
118 A   119 A   120 A   121 A   122 A   123 A   124 A   125 A                  
219.220 293.864 293.883 293.9871028.430
126 A   127 A   128 A   129 A   130 A                                          

 Occupation and symmetry of molecular orbitals

 Point group: C1 (1 irreducible representation).

                           A     All 
 -------------------------------------
 All molecular orbitals:
  - Alpha                  130   130 
  - Beta                   130   130 
 -------------------------------------
 Alpha orbitals:
  - Frozen occupied        20    20  
  - Active occupied        17    17  
  - Active virtual         93    93  
  - Frozen virtual         0     0   
 -------------------------------------
 Beta orbitals:
  - Frozen occupied        20    20  
  - Active occupied        17    17  
  - Active virtual         93    93  
  - Frozen virtual         0     0   
 -------------------------------------

 Import integrals:   CPU 0.00 s  wall 0.00 s

 Import integrals:   CPU 45.65 s  wall 8.04 s

 MP2 amplitudes:   CPU 0.13 s  wall 0.09 s

Running a double precision version
           CCSD T amplitudes will be solved using DIIS.

           Start     Size      MaxIter   EConv     TConv     
           3         7         100       1.00e-07  1.00e-05  
 ------------------------------------------------------------------------------
           Energy (a.u.)   Ediff      Tdiff       Comment
 ------------------------------------------------------------------------------
         -3427.73837686                           
     1   -3427.72443702   1.39e-02   7.94e-01     
     2   -3427.74941735   2.50e-02   1.14e-01     
     3   -3427.74801091   1.41e-03   5.00e-02     
     4   -3427.75051211   2.50e-03   1.49e-02     Switched to DIIS steps.
     5   -3427.75134611   8.34e-04   1.21e-02     
     6   -3427.75136714   2.10e-05   2.40e-03     
     7   -3427.75136683   3.18e-07   1.23e-03     
     8   -3427.75137194   5.11e-06   2.94e-04     
     9   -3427.75137259   6.51e-07   1.92e-04     
    10   -3427.75137205   5.39e-07   6.24e-05     
    11   -3427.75137216   1.12e-07   2.81e-05     
    12   -3427.75137203   1.32e-07   1.18e-05     
    13   -3427.75137201   1.40e-08   3.75e-06     
 ------------------------------------------------------------------------------
         -3427.75137201                           CCSD T converged.

End of double precision
 SCF energy                 = -3427.02844790
 MP2 energy                 = -3427.73837686
 CCSD correlation energy     =    -0.72292411
 CCSD total energy           = -3427.75137201

 CCSD  T1^2 = 0.0130  T2^2 = 0.2774  Leading amplitudes:

 Amplitude    Orbitals with energies
 -0.0290       37 (A) A                  ->    38 (A) A                   
              -0.3952                         -0.0017                     
 -0.0290       37 (A) B                  ->    38 (A) B                   
              -0.3952                         -0.0017                     
 -0.0265       32 (A) A                  ->    38 (A) A                   
              -0.5434                         -0.0017                     
 -0.0265       32 (A) B                  ->    38 (A) B                   
              -0.5434                         -0.0017                     

 Amplitude    Orbitals with energies
 -0.0688       37 (A) A      37 (A) B    ->    38 (A) A      38 (A) B     
              -0.3952       -0.3952           -0.0017       -0.0017       
  0.0688       37 (A) A      37 (A) B    ->    38 (A) B      38 (A) A     
              -0.3952       -0.3952           -0.0017       -0.0017       
  0.0688       37 (A) B      37 (A) A    ->    38 (A) A      38 (A) B     
              -0.3952       -0.3952           -0.0017       -0.0017       
 -0.0688       37 (A) B      37 (A) A    ->    38 (A) B      38 (A) A     
              -0.3952       -0.3952           -0.0017       -0.0017       

 Computing CCSD intemediates for later calculations in double precision
 Finished.

Running a double precision version
           CCSD Lambda amplitudes will be solved using DIIS.
           Start     Size      MaxIter   EConv     LConv     
           3         7         100       1.00e-07  1.00e-05  
 ------------------------------------------------------------------------------
            Enorm      Ldiff       Comment
 ------------------------------------------------------------------------------
     1     5.45e-02   4.07e-02     
     2     1.43e-02   5.53e-03     
     3     6.09e-03   1.98e-03     
     4     3.47e-03   1.17e-03     Switched to DIIS steps.
     5     1.07e-03   6.41e-04     
     6     4.84e-04   1.65e-04     
     7     1.60e-04   3.85e-05     
     8     7.27e-05   9.20e-07     
     9     2.53e-05   2.38e-06     
    10     1.07e-05   7.02e-07     
    11     3.66e-06   2.46e-08     
    12     1.73e-06   1.23e-08     
    13     7.53e-07   4.98e-08     
    14     3.54e-07   1.17e-08     
    15     1.84e-07   1.53e-08     
    16     8.16e-08   8.51e-10     
 ------------------------------------------------------------------------------
                                   CCSD Lambda converged.

 Computing density matrices in double precision...
           Orbital response amplitudes will be solved using DIIS.
           Start     Size      MaxIter   EConv     LConv     
           3         7         100       1.00e-06  1.00e-06  
 ------------------------------------------------------------------------------
            Enorm      Ldiff       Comment
 ------------------------------------------------------------------------------
     1     1.10e-01   1.65e-03     
     2     1.01e-01   8.58e-03     
     3     1.13e-01   1.52e-02     
     4     2.21e-02   3.78e-02     Switched to DIIS steps.
     5     6.37e-03   7.84e-03     
     6     1.33e-03   4.44e-04     
     7     6.57e-04   4.62e-05     
     8     1.16e-04   1.53e-04     
     9     5.20e-05   7.98e-06     
    10     1.28e-05   8.35e-06     
    11     3.71e-06   9.83e-07     
    12     2.20e-06   2.09e-07     
    13     6.67e-07   2.38e-07     
 ------------------------------------------------------------------------------
                                   Orbital response converged.

 Computing density matrices... Done.
 CCSD calculation:   CPU 1524.75 s  wall 264.28 s

 Transferring MO TPDM to AO TPDM
 Transferring g2_o1o1o1o1
 Transferring g2_o1o1o1v1
 Transferring g2_o1o1v1v1
 Transferring g2_o1v1o1v1
 Transferring g2_o1v1v1v1
 Transferring g2_v1v1v1v1
 Adding separable TPDM
 Computing TPDM gradient
 --------------------------------------------------------
 2e gradient
  Atom          X               Y               Z
 --------------------------------------------------------
    1        -41.980014        1.478289        0.000000  
    2          5.218885      -17.915617        0.000000  
    3          9.185115       24.686451       -0.000000  
    4         27.576013       -8.249122       -0.000000  
 --------------------------------------------------------
 --------------------------------------------------------
 Final gradient
  Atom          X               Y               Z
 --------------------------------------------------------
    1        -41.980014        1.478289        0.000000  
    2          5.218885      -17.915617        0.000000  
    3          9.185115       24.686451       -0.000000  
    4         27.576013       -8.249122       -0.000000  
 --------------------------------------------------------
 Analytic gradient from two-electron contribution:   CPU 261.13 s  wall 50.55 s

 Total ccman2 time:   CPU 1838.43 s  wall 324.55 s


 --------------------------------------------------------------

                    Orbital Energies (a.u.)
 --------------------------------------------------------------

 Alpha MOs
 -- Occupied --
********-104.8605 -80.0698 -65.1997 -58.5603 -58.5579 -58.5579 -15.6511
-10.5871  -9.8788  -8.0551  -8.0523  -8.0521  -7.6078  -7.4942  -7.4828
 -7.4828  -5.5001  -5.4989  -5.4987  -3.2347  -3.2293  -3.2293  -3.2155
 -3.2155  -1.2267  -1.1289  -0.9919  -0.7497  -0.5989  -0.5787  -0.5434
 -0.4902  -0.4819  -0.4518  -0.4126  -0.3952
 -- Virtual --
 -0.0017   0.0443   0.0558   0.0717   0.0761   0.0839   0.1082   0.1179
  0.1210   0.1330   0.1440   0.1550   0.1632   0.1741   0.2144   0.2352
  0.2384   0.2604   0.3052   0.3411   0.3754   0.3815   0.4733   0.5272
  0.5550   0.5678   0.5817   0.6066   0.6275   0.7204   0.7511   0.7566
  0.7590   0.7923   0.8071   0.8221   0.8450   0.8750   0.9441   1.0540
  1.0923   1.0996   1.1282   1.1355   1.1669   1.1820   1.1906   1.2056
  1.2997   1.4422   1.5056   1.7756   1.8616   1.9728   2.1976   2.2619
  2.2890   2.3683   2.4169   2.4678   2.6089   2.6257   2.7069   2.7913
  2.9534   4.2367   4.2824   4.4620   4.5198   4.5348   4.5681   4.5965
  4.8931   7.2201   7.4916   8.1882   8.2070   8.2787  10.3629  14.7008
 14.8008  14.8813  26.6791  26.7312  27.0228  36.6756  49.4833 166.1081
219.2196 293.8638 293.8831 293.98741028.4300
 --------------------------------------------------------------

          Ground-State Mulliken Net Atomic Charges

     Atom                 Charge (a.u.)
  ----------------------------------------
      1 Br                    0.023647
      2 N                    -0.254066
      3 P                     0.314276
      4 Cl                   -0.083857
  ----------------------------------------
  Sum of atomic charges =    -0.000000

 -----------------------------------------------------------------
                    Cartesian Multipole Moments
 -----------------------------------------------------------------
    Charge (ESU x 10^10)
                -0.0000
    Dipole Moment (Debye)
         X       0.3717      Y      -1.9946      Z      -0.0000
       Tot       2.0289
    Quadrupole Moments (Debye-Ang)
        XX     -49.8811     XY       1.0469     YY     -51.2975
        XZ       0.0000     YZ       0.0000     ZZ     -48.9773
    Octopole Moments (Debye-Ang^2)
       XXX      64.8655    XXY      -0.8221    XYY      14.9096
       YYY       2.0032    XXZ      -0.0000    XYZ      -0.0000
       YYZ      -0.0000    XZZ      14.1563    YZZ       0.1350
       ZZZ      -0.0000
    Hexadecapole Moments (Debye-Ang^3)
      XXXX   -1080.0410   XXXY     -11.2536   XXYY    -203.3254
      XYYY       0.1708   YYYY    -122.7423   XXXZ      -0.0000
      XXYZ       0.0000   XYYZ       0.0000   YYYZ       0.0000
      XXZZ    -197.5787   XYZZ       1.0072   YYZZ     -29.7071
      XZZZ       0.0000   YZZZ       0.0000   ZZZZ     -60.4631
 -----------------------------------------------------------------
 DrvMan completing analytic gradient of the correlated energy
 Correlated dipole moment
            1
    1   0.1462410
    2  -0.7847200
    3  -0.0000000
 Energy read as -3427.751372014
 Full Analytical Gradient: (in a.u., or Hartree/Bohr)
             1             2             3             4
    1    0.00005504    0.00018606   -0.00004401   -0.00019709
    2    0.00002945    0.00005929   -0.00012040    0.00003166
    3   -0.00000000    0.00000000   -0.00000000    0.00000000
 Gradient time:  CPU 0.78 s  wall 0.80 s
 ----------------------------------------------------------------
             Standard Nuclear Orientation (Angstroms)
    I     Atom           X                Y                Z
 ----------------------------------------------------------------
    1      Br      1.8045689385     0.0476541870    -0.0000000000
    2      N      -0.0234551936     0.5628226707    -0.0000000000
    3      P      -1.0027445320    -0.6870063782     0.0000000000
    4      Cl     -2.8208563831     0.2773200255    -0.0000000000
 ----------------------------------------------------------------
 Nuclear Repulsion Energy =   354.9466318347 hartrees
 There are       37 alpha and       37 beta electrons

                       Distance Matrix (Angstroms)
             Br(  1)   N (  2)   P (  3)
   N (  2)  1.899229
   P (  3)  2.901850  1.587791
   Cl(  4)  4.631124  2.811933  2.058022

 Requested basis set is 6-311++G(d,p)
 There are 51 shells and 130 basis functions
 A cutoff of  1.0D-14 yielded   1116 shell pairs
 There are      7782 function pairs (      8530 Cartesian)
 Smallest overlap matrix eigenvalue = 2.28E-03
 Guess MOs from SCF MO coefficient file

 -----------------------------------------------------------------------
  General SCF calculation program by
  Eric Jon Sundstrom, Paul Horn, Yuezhi Mao, Dmitri Zuev, Alec White,
  David Stuck, Shaama M.S., Shane Yost, Joonho Lee, David Small,
  Daniel Levine, Susi Lehtola, Hugh Burton, Evgeny Epifanovsky
 -----------------------------------------------------------------------
 Hartree-Fock
 using 6 threads for integral computing
 -------------------------------------------------------
 OpenMP Integral computing Module                
 Release: version 2.0, May 2017, Q-Chem Inc. Pleasanton 
 -------------------------------------------------------
 A restricted SCF calculation will be
 performed using DIIS
 SCF converges when DIIS error is below 1.0e-08
 ---------------------------------------
  Cycle       Energy         DIIS error
 ---------------------------------------
    1   -3427.0284446661      6.98e-06  
    2   -3427.0284448473      2.05e-06  
    3   -3427.0284448677      1.17e-06  
    4   -3427.0284448715      4.26e-07  
    5   -3427.0284448723      1.36e-07  
    6   -3427.0284448724      4.73e-08  
    7   -3427.0284448725      2.20e-08  
    8   -3427.0284448724      1.02e-08  
    9   -3427.0284448724      4.10e-09  Convergence criterion met
 ---------------------------------------
 SCF time:   CPU 7.63s  wall 2.00s 
 SCF   energy in the final basis set =    -3427.0284448724
 Total energy in the final basis set =    -3427.0284448724


 ------------------------------------------------------------------------------

   CCMAN2: suite of methods based on coupled cluster
           and equation of motion theories.

   Components:
   * libvmm-1.3-trunk
     by Evgeny Epifanovsky, Ilya Kaliman.
   * libtensor-2.5-trunk
     by Evgeny Epifanovsky, Michael Wormit, Dmitry Zuev, Sam Manzer, 
        Ilya Kaliman.
   * libcc-2.5-trunk
     by Evgeny Epifanovsky, Arik Landau, Tomasz Kus, Kirill Khistyaev, 
        Dmitry Zuev, Prashant Manohar, Xintian Feng, Anna Krylov, 
        Matthew Goldey, Alec White, Thomas Jagau, Kaushik Nanda, 
        Anastasia Gunina, Alexander Kunitsa, Joonho Lee.

   CCMAN original authors:
   Anna I. Krylov, C. David Sherrill, Steven R. Gwaltney,
   Edward F. C. Byrd (2000)
   Sergey V. Levchenko, Lyudmila V. Slipchenko, Tao Wang,
   Ana-Maria C. Cristian (2003)
   Piotr A. Pieniazek, C. Melania Oana, Evgeny Epifanovsky (2007)
   Prashant Manohar (2009)

 ------------------------------------------------------------------------------


 Allocating and initializing 30808MB of RAM...
 Calculation will run on 6 cores.


 Alpha MOs, Restricted
 -- Occupied --                  
-490.07 -104.86  -80.07  -65.20  -58.56  -58.56  -58.56  -15.65
  1 A     2 A     3 A     4 A     5 A     6 A     7 A     8 A                  
-10.587  -9.879  -8.055  -8.052  -8.052  -7.608  -7.494  -7.483
  9 A    10 A    11 A    12 A    13 A    14 A    15 A    16 A                  
 -7.483  -5.500  -5.499  -5.499  -3.235  -3.229  -3.229  -3.215
 17 A    18 A    19 A    20 A    21 A    22 A    23 A    24 A                  
 -3.215  -1.227  -1.129  -0.992  -0.750  -0.599  -0.579  -0.543
 25 A    26 A    27 A    28 A    29 A    30 A    31 A    32 A                  
 -0.490  -0.482  -0.452  -0.413  -0.395
 33 A    34 A    35 A    36 A    37 A                                          
 -- Virtual --                   
 -0.002   0.044   0.056   0.072   0.076   0.084   0.108   0.118
 38 A    39 A    40 A    41 A    42 A    43 A    44 A    45 A                  
  0.121   0.133   0.144   0.155   0.163   0.174   0.214   0.235
 46 A    47 A    48 A    49 A    50 A    51 A    52 A    53 A                  
  0.238   0.260   0.305   0.341   0.375   0.382   0.473   0.527
 54 A    55 A    56 A    57 A    58 A    59 A    60 A    61 A                  
  0.555   0.568   0.582   0.607   0.628   0.720   0.751   0.757
 62 A    63 A    64 A    65 A    66 A    67 A    68 A    69 A                  
  0.759   0.792   0.807   0.822   0.845   0.875   0.944   1.054
 70 A    71 A    72 A    73 A    74 A    75 A    76 A    77 A                  
  1.092   1.099   1.128   1.135   1.167   1.182   1.191   1.206
 78 A    79 A    80 A    81 A    82 A    83 A    84 A    85 A                  
  1.300   1.442   1.506   1.776   1.862   1.973   2.198   2.262
 86 A    87 A    88 A    89 A    90 A    91 A    92 A    93 A                  
  2.289   2.368   2.417   2.468   2.609   2.626   2.707   2.791
 94 A    95 A    96 A    97 A    98 A    99 A   100 A   101 A                  
  2.953   4.237   4.282   4.462   4.520   4.535   4.568   4.597
102 A   103 A   104 A   105 A   106 A   107 A   108 A   109 A                  
  4.893   7.220   7.492   8.188   8.207   8.279  10.363  14.701
110 A   111 A   112 A   113 A   114 A   115 A   116 A   117 A                  
 14.801  14.881  26.679  26.731  27.023  36.676  49.483 166.108
118 A   119 A   120 A   121 A   122 A   123 A   124 A   125 A                  
219.220 293.864 293.883 293.9871028.430
126 A   127 A   128 A   129 A   130 A                                          

 Beta MOs, Restricted
 -- Occupied --                  
-490.07 -104.86  -80.07  -65.20  -58.56  -58.56  -58.56  -15.65
  1 A     2 A     3 A     4 A     5 A     6 A     7 A     8 A                  
-10.587  -9.879  -8.055  -8.052  -8.052  -7.608  -7.494  -7.483
  9 A    10 A    11 A    12 A    13 A    14 A    15 A    16 A                  
 -7.483  -5.500  -5.499  -5.499  -3.235  -3.229  -3.229  -3.215
 17 A    18 A    19 A    20 A    21 A    22 A    23 A    24 A                  
 -3.215  -1.227  -1.129  -0.992  -0.750  -0.599  -0.579  -0.543
 25 A    26 A    27 A    28 A    29 A    30 A    31 A    32 A                  
 -0.490  -0.482  -0.452  -0.413  -0.395
 33 A    34 A    35 A    36 A    37 A                                          
 -- Virtual --                   
 -0.002   0.044   0.056   0.072   0.076   0.084   0.108   0.118
 38 A    39 A    40 A    41 A    42 A    43 A    44 A    45 A                  
  0.121   0.133   0.144   0.155   0.163   0.174   0.214   0.235
 46 A    47 A    48 A    49 A    50 A    51 A    52 A    53 A                  
  0.238   0.260   0.305   0.341   0.375   0.382   0.473   0.527
 54 A    55 A    56 A    57 A    58 A    59 A    60 A    61 A                  
  0.555   0.568   0.582   0.607   0.628   0.720   0.751   0.757
 62 A    63 A    64 A    65 A    66 A    67 A    68 A    69 A                  
  0.759   0.792   0.807   0.822   0.845   0.875   0.944   1.054
 70 A    71 A    72 A    73 A    74 A    75 A    76 A    77 A                  
  1.092   1.099   1.128   1.135   1.167   1.182   1.191   1.206
 78 A    79 A    80 A    81 A    82 A    83 A    84 A    85 A                  
  1.300   1.442   1.506   1.776   1.862   1.973   2.198   2.262
 86 A    87 A    88 A    89 A    90 A    91 A    92 A    93 A                  
  2.289   2.368   2.417   2.468   2.609   2.626   2.707   2.791
 94 A    95 A    96 A    97 A    98 A    99 A   100 A   101 A                  
  2.953   4.237   4.282   4.462   4.520   4.535   4.568   4.597
102 A   103 A   104 A   105 A   106 A   107 A   108 A   109 A                  
  4.893   7.220   7.492   8.188   8.207   8.279  10.363  14.701
110 A   111 A   112 A   113 A   114 A   115 A   116 A   117 A                  
 14.801  14.881  26.679  26.731  27.023  36.676  49.483 166.108
118 A   119 A   120 A   121 A   122 A   123 A   124 A   125 A                  
219.220 293.864 293.883 293.9871028.430
126 A   127 A   128 A   129 A   130 A                                          

 Occupation and symmetry of molecular orbitals

 Point group: C1 (1 irreducible representation).

                           A     All 
 -------------------------------------
 All molecular orbitals:
  - Alpha                  130   130 
  - Beta                   130   130 
 -------------------------------------
 Alpha orbitals:
  - Frozen occupied        20    20  
  - Active occupied        17    17  
  - Active virtual         93    93  
  - Frozen virtual         0     0   
 -------------------------------------
 Beta orbitals:
  - Frozen occupied        20    20  
  - Active occupied        17    17  
  - Active virtual         93    93  
  - Frozen virtual         0     0   
 -------------------------------------

 Import integrals:   CPU 0.00 s  wall 0.00 s

 Import integrals:   CPU 45.65 s  wall 8.03 s

 MP2 amplitudes:   CPU 0.13 s  wall 0.09 s

Running a double precision version
           CCSD T amplitudes will be solved using DIIS.

           Start     Size      MaxIter   EConv     TConv     
           3         7         100       1.00e-07  1.00e-05  
 ------------------------------------------------------------------------------
           Energy (a.u.)   Ediff      Tdiff       Comment
 ------------------------------------------------------------------------------
         -3427.73838041                           
     1   -3427.72443783   1.39e-02   7.94e-01     
     2   -3427.74941807   2.50e-02   1.14e-01     
     3   -3427.74801119   1.41e-03   5.00e-02     
     4   -3427.75051233   2.50e-03   1.49e-02     Switched to DIIS steps.
     5   -3427.75134631   8.34e-04   1.21e-02     
     6   -3427.75136733   2.10e-05   2.40e-03     
     7   -3427.75136701   3.15e-07   1.23e-03     
     8   -3427.75137212   5.11e-06   2.94e-04     
     9   -3427.75137277   6.49e-07   1.92e-04     
    10   -3427.75137223   5.38e-07   6.24e-05     
    11   -3427.75137235   1.12e-07   2.81e-05     
    12   -3427.75137221   1.32e-07   1.18e-05     
    13   -3427.75137220   1.40e-08   3.75e-06     
 ------------------------------------------------------------------------------
         -3427.75137220                           CCSD T converged.

End of double precision
 SCF energy                 = -3427.02844487
 MP2 energy                 = -3427.73838041
 CCSD correlation energy     =    -0.72292733
 CCSD total energy           = -3427.75137220

 CCSD  T1^2 = 0.0130  T2^2 = 0.2774  Leading amplitudes:

 Amplitude    Orbitals with energies
  0.0290       37 (A) A                  ->    38 (A) A                   
              -0.3951                         -0.0017                     
  0.0290       37 (A) B                  ->    38 (A) B                   
              -0.3951                         -0.0017                     
 -0.0265       32 (A) A                  ->    38 (A) A                   
              -0.5434                         -0.0017                     
 -0.0265       32 (A) B                  ->    38 (A) B                   
              -0.5434                         -0.0017                     

 Amplitude    Orbitals with energies
 -0.0688       37 (A) A      37 (A) B    ->    38 (A) A      38 (A) B     
              -0.3951       -0.3951           -0.0017       -0.0017       
  0.0688       37 (A) A      37 (A) B    ->    38 (A) B      38 (A) A     
              -0.3951       -0.3951           -0.0017       -0.0017       
  0.0688       37 (A) B      37 (A) A    ->    38 (A) A      38 (A) B     
              -0.3951       -0.3951           -0.0017       -0.0017       
 -0.0688       37 (A) B      37 (A) A    ->    38 (A) B      38 (A) A     
              -0.3951       -0.3951           -0.0017       -0.0017       

 Computing CCSD intemediates for later calculations in double precision
 Finished.

Running a double precision version
           CCSD Lambda amplitudes will be solved using DIIS.
           Start     Size      MaxIter   EConv     LConv     
           3         7         100       1.00e-07  1.00e-05  
 ------------------------------------------------------------------------------
            Enorm      Ldiff       Comment
 ------------------------------------------------------------------------------
     1     5.45e-02   4.07e-02     
     2     1.43e-02   5.53e-03     
     3     6.09e-03   1.98e-03     
     4     3.47e-03   1.17e-03     Switched to DIIS steps.
     5     1.07e-03   6.41e-04     
     6     4.84e-04   1.65e-04     
     7     1.60e-04   3.85e-05     
     8     7.27e-05   9.30e-07     
     9     2.53e-05   2.37e-06     
    10     1.07e-05   7.00e-07     
    11     3.65e-06   2.34e-08     
    12     1.72e-06   1.19e-08     
    13     7.51e-07   4.95e-08     
    14     3.52e-07   1.18e-08     
    15     1.83e-07   1.52e-08     
    16     8.10e-08   7.90e-10     
 ------------------------------------------------------------------------------
                                   CCSD Lambda converged.

 Computing density matrices in double precision...
           Orbital response amplitudes will be solved using DIIS.
           Start     Size      MaxIter   EConv     LConv     
           3         7         100       1.00e-06  1.00e-06  
 ------------------------------------------------------------------------------
            Enorm      Ldiff       Comment
 ------------------------------------------------------------------------------
     1     1.10e-01   1.65e-03     
     2     1.01e-01   8.58e-03     
     3     1.13e-01   1.52e-02     
     4     2.21e-02   3.78e-02     Switched to DIIS steps.
     5     6.37e-03   7.85e-03     
     6     1.33e-03   4.45e-04     
     7     6.56e-04   4.63e-05     
     8     1.16e-04   1.53e-04     
     9     5.20e-05   7.97e-06     
    10     1.28e-05   8.35e-06     
    11     3.71e-06   9.84e-07     
    12     2.20e-06   2.09e-07     
    13     6.67e-07   2.38e-07     
 ------------------------------------------------------------------------------
                                   Orbital response converged.

 Computing density matrices... Done.
 CCSD calculation:   CPU 1524.51 s  wall 264.37 s

 Transferring MO TPDM to AO TPDM
 Transferring g2_o1o1o1o1
 Transferring g2_o1o1o1v1
 Transferring g2_o1o1v1v1
 Transferring g2_o1v1o1v1
 Transferring g2_o1v1v1v1
 Transferring g2_v1v1v1v1
 Adding separable TPDM
 Computing TPDM gradient
 --------------------------------------------------------
 2e gradient
  Atom          X               Y               Z
 --------------------------------------------------------
    1        -41.981196        1.479787        0.000000  
    2          5.217523      -17.915430        0.000000  
    3          9.183912       24.703165       -0.000000  
    4         27.579761       -8.267522       -0.000000  
 --------------------------------------------------------
 --------------------------------------------------------
 Final gradient
  Atom          X               Y               Z
 --------------------------------------------------------
    1        -41.981196        1.479787        0.000000  
    2          5.217523      -17.915430        0.000000  
    3          9.183912       24.703165       -0.000000  
    4         27.579761       -8.267522       -0.000000  
 --------------------------------------------------------
 Analytic gradient from two-electron contribution:   CPU 273.06 s  wall 54.19 s

 Total ccman2 time:   CPU 1849.47 s  wall 328.13 s


 --------------------------------------------------------------

                    Orbital Energies (a.u.)
 --------------------------------------------------------------

 Alpha MOs
 -- Occupied --
********-104.8605 -80.0698 -65.1997 -58.5603 -58.5579 -58.5578 -15.6511
-10.5871  -9.8788  -8.0552  -8.0523  -8.0521  -7.6078  -7.4942  -7.4827
 -7.4827  -5.5001  -5.4989  -5.4987  -3.2346  -3.2293  -3.2293  -3.2155
 -3.2155  -1.2267  -1.1290  -0.9918  -0.7497  -0.5989  -0.5787  -0.5434
 -0.4902  -0.4819  -0.4518  -0.4126  -0.3951
 -- Virtual --
 -0.0017   0.0443   0.0558   0.0717   0.0761   0.0839   0.1082   0.1180
  0.1210   0.1330   0.1439   0.1549   0.1632   0.1740   0.2144   0.2352
  0.2384   0.2604   0.3052   0.3411   0.3754   0.3815   0.4733   0.5272
  0.5550   0.5678   0.5818   0.6066   0.6275   0.7203   0.7511   0.7567
  0.7590   0.7924   0.8070   0.8221   0.8450   0.8750   0.9441   1.0540
  1.0924   1.0994   1.1282   1.1355   1.1669   1.1820   1.1907   1.2058
  1.2998   1.4423   1.5058   1.7757   1.8617   1.9727   2.1977   2.2620
  2.2890   2.3683   2.4169   2.4679   2.6089   2.6257   2.7069   2.7914
  2.9535   4.2368   4.2825   4.4620   4.5199   4.5348   4.5682   4.5966
  4.8932   7.2203   7.4917   8.1883   8.2070   8.2787  10.3629  14.7008
 14.8009  14.8813  26.6792  26.7314  27.0230  36.6757  49.4834 166.1082
219.2196 293.8639 293.8831 293.98751028.4301
 --------------------------------------------------------------

          Ground-State Mulliken Net Atomic Charges

     Atom                 Charge (a.u.)
  ----------------------------------------
      1 Br                    0.023538
      2 N                    -0.254044
      3 P                     0.314214
      4 Cl                   -0.083709
  ----------------------------------------
  Sum of atomic charges =     0.000000

 -----------------------------------------------------------------
                    Cartesian Multipole Moments
 -----------------------------------------------------------------
    Charge (ESU x 10^10)
                -0.0000
    Dipole Moment (Debye)
         X       0.3685      Y      -1.9950      Z      -0.0000
       Tot       2.0288
    Quadrupole Moments (Debye-Ang)
        XX     -49.8764     XY       1.0474     YY     -51.2961
        XZ       0.0000     YZ       0.0000     ZZ     -48.9766
    Octopole Moments (Debye-Ang^2)
       XXX      64.7950    XXY      -0.8353    XYY      14.8910
       YYY       1.9660    XXZ      -0.0000    XYZ      -0.0000
       YYZ      -0.0000    XZZ      14.1397    YZZ       0.1221
       ZZZ      -0.0000
    Hexadecapole Moments (Debye-Ang^3)
      XXXX   -1079.5771   XXXY     -11.1578   XXYY    -203.2427
      XYYY       0.2627   YYYY    -122.7813   XXXZ      -0.0000
      XXYZ       0.0000   XYYZ       0.0000   YYYZ       0.0000
      XXZZ    -197.5000   XYZZ       1.0400   YYZZ     -29.7135
      XZZZ       0.0000   YZZZ       0.0000   ZZZZ     -60.4613
 -----------------------------------------------------------------
 DrvMan completing analytic gradient of the correlated energy
 Correlated dipole moment
            1
    1   0.1449899
    2  -0.7849015
    3  -0.0000000
 Energy read as -3427.751372200
 Full Analytical Gradient: (in a.u., or Hartree/Bohr)
             1             2             3             4
    1    0.00003796    0.00011685   -0.00011037   -0.00004445
    2    0.00003021    0.00007317   -0.00011733    0.00001394
    3   -0.00000000    0.00000000   -0.00000000    0.00000000
 Gradient time:  CPU 0.78 s  wall 0.80 s
 ----------------------------------------------------------------
             Standard Nuclear Orientation (Angstroms)
    I     Atom           X                Y                Z
 ----------------------------------------------------------------
    1      Br      1.8045689385     0.0476541870    -0.0000000000
    2      N      -0.0234551936     0.5628226707    -0.0000000000
    3      P      -1.0027445320    -0.6870063782     0.0000000000
    4      Cl     -2.8208563831     0.2753200255    -0.0000000000
 ----------------------------------------------------------------
 Nuclear Repulsion Energy =   354.9763052280 hartrees
 There are       37 alpha and       37 beta electrons

                       Distance Matrix (Angstroms)
             Br(  1)   N (  2)   P (  3)
   N (  2)  1.899229
   P (  3)  2.901850  1.587791
   Cl(  4)  4.631025  2.812136  2.057086

 Requested basis set is 6-311++G(d,p)
 There are 51 shells and 130 basis functions
 A cutoff of  1.0D-14 yielded   1116 shell pairs
 There are      7782 function pairs (      8530 Cartesian)
 Smallest overlap matrix eigenvalue = 2.28E-03
 Guess MOs from SCF MO coefficient file

 -----------------------------------------------------------------------
  General SCF calculation program by
  Eric Jon Sundstrom, Paul Horn, Yuezhi Mao, Dmitri Zuev, Alec White,
  David Stuck, Shaama M.S., Shane Yost, Joonho Lee, David Small,
  Daniel Levine, Susi Lehtola, Hugh Burton, Evgeny Epifanovsky
 -----------------------------------------------------------------------
 Hartree-Fock
 using 6 threads for integral computing
 -------------------------------------------------------
 OpenMP Integral computing Module                
 Release: version 2.0, May 2017, Q-Chem Inc. Pleasanton 
 -------------------------------------------------------
 A restricted SCF calculation will be
 performed using DIIS
 SCF converges when DIIS error is below 1.0e-08
 ---------------------------------------
  Cycle       Energy         DIIS error
 ---------------------------------------
    1   -3427.0284578398      1.14e-05  
    2   -3427.0284582936      2.99e-06  
    3   -3427.0284583446      1.03e-06  
    4   -3427.0284583499      3.30e-07  
    5   -3427.0284583506      1.65e-07  
    6   -3427.0284583507      5.54e-08  
    7   -3427.0284583506      2.83e-08  
    8   -3427.0284583507      1.06e-08  
    9   -3427.0284583507      4.64e-09  Convergence criterion met
 ---------------------------------------
 SCF time:   CPU 7.64s  wall 2.00s 
 SCF   energy in the final basis set =    -3427.0284583507
 Total energy in the final basis set =    -3427.0284583507


 ------------------------------------------------------------------------------

   CCMAN2: suite of methods based on coupled cluster
           and equation of motion theories.

   Components:
   * libvmm-1.3-trunk
     by Evgeny Epifanovsky, Ilya Kaliman.
   * libtensor-2.5-trunk
     by Evgeny Epifanovsky, Michael Wormit, Dmitry Zuev, Sam Manzer, 
        Ilya Kaliman.
   * libcc-2.5-trunk
     by Evgeny Epifanovsky, Arik Landau, Tomasz Kus, Kirill Khistyaev, 
        Dmitry Zuev, Prashant Manohar, Xintian Feng, Anna Krylov, 
        Matthew Goldey, Alec White, Thomas Jagau, Kaushik Nanda, 
        Anastasia Gunina, Alexander Kunitsa, Joonho Lee.

   CCMAN original authors:
   Anna I. Krylov, C. David Sherrill, Steven R. Gwaltney,
   Edward F. C. Byrd (2000)
   Sergey V. Levchenko, Lyudmila V. Slipchenko, Tao Wang,
   Ana-Maria C. Cristian (2003)
   Piotr A. Pieniazek, C. Melania Oana, Evgeny Epifanovsky (2007)
   Prashant Manohar (2009)

 ------------------------------------------------------------------------------


 Allocating and initializing 30808MB of RAM...
 Calculation will run on 6 cores.


 Alpha MOs, Restricted
 -- Occupied --                  
-490.07 -104.86  -80.07  -65.20  -58.56  -58.56  -58.56  -15.65
  1 A     2 A     3 A     4 A     5 A     6 A     7 A     8 A                  
-10.587  -9.879  -8.055  -8.052  -8.052  -7.608  -7.494  -7.483
  9 A    10 A    11 A    12 A    13 A    14 A    15 A    16 A                  
 -7.483  -5.500  -5.499  -5.499  -3.235  -3.229  -3.229  -3.215
 17 A    18 A    19 A    20 A    21 A    22 A    23 A    24 A                  
 -3.215  -1.227  -1.129  -0.992  -0.750  -0.599  -0.579  -0.544
 25 A    26 A    27 A    28 A    29 A    30 A    31 A    32 A                  
 -0.490  -0.482  -0.452  -0.413  -0.395
 33 A    34 A    35 A    36 A    37 A                                          
 -- Virtual --                   
 -0.002   0.044   0.056   0.072   0.076   0.084   0.108   0.118
 38 A    39 A    40 A    41 A    42 A    43 A    44 A    45 A                  
  0.121   0.133   0.144   0.155   0.163   0.174   0.214   0.235
 46 A    47 A    48 A    49 A    50 A    51 A    52 A    53 A                  
  0.238   0.260   0.305   0.341   0.375   0.382   0.473   0.527
 54 A    55 A    56 A    57 A    58 A    59 A    60 A    61 A                  
  0.555   0.568   0.582   0.607   0.627   0.720   0.751   0.757
 62 A    63 A    64 A    65 A    66 A    67 A    68 A    69 A                  
  0.759   0.792   0.807   0.822   0.845   0.875   0.944   1.054
 70 A    71 A    72 A    73 A    74 A    75 A    76 A    77 A                  
  1.092   1.099   1.128   1.135   1.167   1.182   1.191   1.206
 78 A    79 A    80 A    81 A    82 A    83 A    84 A    85 A                  
  1.300   1.442   1.506   1.776   1.862   1.973   2.198   2.262
 86 A    87 A    88 A    89 A    90 A    91 A    92 A    93 A                  
  2.289   2.368   2.417   2.468   2.609   2.626   2.707   2.791
 94 A    95 A    96 A    97 A    98 A    99 A   100 A   101 A                  
  2.954   4.237   4.282   4.462   4.520   4.535   4.568   4.597
102 A   103 A   104 A   105 A   106 A   107 A   108 A   109 A                  
  4.893   7.220   7.492   8.188   8.207   8.279  10.363  14.701
110 A   111 A   112 A   113 A   114 A   115 A   116 A   117 A                  
 14.801  14.881  26.679  26.731  27.024  36.676  49.483 166.108
118 A   119 A   120 A   121 A   122 A   123 A   124 A   125 A                  
219.220 293.864 293.883 293.9881028.430
126 A   127 A   128 A   129 A   130 A                                          

 Beta MOs, Restricted
 -- Occupied --                  
-490.07 -104.86  -80.07  -65.20  -58.56  -58.56  -58.56  -15.65
  1 A     2 A     3 A     4 A     5 A     6 A     7 A     8 A                  
-10.587  -9.879  -8.055  -8.052  -8.052  -7.608  -7.494  -7.483
  9 A    10 A    11 A    12 A    13 A    14 A    15 A    16 A                  
 -7.483  -5.500  -5.499  -5.499  -3.235  -3.229  -3.229  -3.215
 17 A    18 A    19 A    20 A    21 A    22 A    23 A    24 A                  
 -3.215  -1.227  -1.129  -0.992  -0.750  -0.599  -0.579  -0.544
 25 A    26 A    27 A    28 A    29 A    30 A    31 A    32 A                  
 -0.490  -0.482  -0.452  -0.413  -0.395
 33 A    34 A    35 A    36 A    37 A                                          
 -- Virtual --                   
 -0.002   0.044   0.056   0.072   0.076   0.084   0.108   0.118
 38 A    39 A    40 A    41 A    42 A    43 A    44 A    45 A                  
  0.121   0.133   0.144   0.155   0.163   0.174   0.214   0.235
 46 A    47 A    48 A    49 A    50 A    51 A    52 A    53 A                  
  0.238   0.260   0.305   0.341   0.375   0.382   0.473   0.527
 54 A    55 A    56 A    57 A    58 A    59 A    60 A    61 A                  
  0.555   0.568   0.582   0.607   0.627   0.720   0.751   0.757
 62 A    63 A    64 A    65 A    66 A    67 A    68 A    69 A                  
  0.759   0.792   0.807   0.822   0.845   0.875   0.944   1.054
 70 A    71 A    72 A    73 A    74 A    75 A    76 A    77 A                  
  1.092   1.099   1.128   1.135   1.167   1.182   1.191   1.206
 78 A    79 A    80 A    81 A    82 A    83 A    84 A    85 A                  
  1.300   1.442   1.506   1.776   1.862   1.973   2.198   2.262
 86 A    87 A    88 A    89 A    90 A    91 A    92 A    93 A                  
  2.289   2.368   2.417   2.468   2.609   2.626   2.707   2.791
 94 A    95 A    96 A    97 A    98 A    99 A   100 A   101 A                  
  2.954   4.237   4.282   4.462   4.520   4.535   4.568   4.597
102 A   103 A   104 A   105 A   106 A   107 A   108 A   109 A                  
  4.893   7.220   7.492   8.188   8.207   8.279  10.363  14.701
110 A   111 A   112 A   113 A   114 A   115 A   116 A   117 A                  
 14.801  14.881  26.679  26.731  27.024  36.676  49.483 166.108
118 A   119 A   120 A   121 A   122 A   123 A   124 A   125 A                  
219.220 293.864 293.883 293.9881028.430
126 A   127 A   128 A   129 A   130 A                                          

 Occupation and symmetry of molecular orbitals

 Point group: C1 (1 irreducible representation).

                           A     All 
 -------------------------------------
 All molecular orbitals:
  - Alpha                  130   130 
  - Beta                   130   130 
 -------------------------------------
 Alpha orbitals:
  - Frozen occupied        20    20  
  - Active occupied        17    17  
  - Active virtual         93    93  
  - Frozen virtual         0     0   
 -------------------------------------
 Beta orbitals:
  - Frozen occupied        20    20  
  - Active occupied        17    17  
  - Active virtual         93    93  
  - Frozen virtual         0     0   
 -------------------------------------

 Import integrals:   CPU 0.00 s  wall 0.00 s

 Import integrals:   CPU 45.58 s  wall 8.06 s

 MP2 amplitudes:   CPU 0.13 s  wall 0.09 s

Running a double precision version
           CCSD T amplitudes will be solved using DIIS.

           Start     Size      MaxIter   EConv     TConv     
           3         7         100       1.00e-07  1.00e-05  
 ------------------------------------------------------------------------------
           Energy (a.u.)   Ediff      Tdiff       Comment
 ------------------------------------------------------------------------------
         -3427.73838286                           
     1   -3427.72444310   1.39e-02   7.94e-01     
     2   -3427.74941842   2.50e-02   1.14e-01     
     3   -3427.74801223   1.41e-03   4.99e-02     
     4   -3427.75051251   2.50e-03   1.49e-02     Switched to DIIS steps.
     5   -3427.75134608   8.34e-04   1.21e-02     
     6   -3427.75136704   2.10e-05   2.40e-03     
     7   -3427.75136673   3.02e-07   1.23e-03     
     8   -3427.75137184   5.11e-06   2.94e-04     
     9   -3427.75137249   6.45e-07   1.92e-04     
    10   -3427.75137195   5.37e-07   6.24e-05     
    11   -3427.75137206   1.11e-07   2.81e-05     
    12   -3427.75137193   1.31e-07   1.18e-05     
    13   -3427.75137192   1.41e-08   3.75e-06     
 ------------------------------------------------------------------------------
         -3427.75137192                           CCSD T converged.

End of double precision
 SCF energy                 = -3427.02845835
 MP2 energy                 = -3427.73838286
 CCSD correlation energy     =    -0.72291357
 CCSD total energy           = -3427.75137192

 CCSD  T1^2 = 0.0130  T2^2 = 0.2774  Leading amplitudes:

 Amplitude    Orbitals with energies
 -0.0291       37 (A) A                  ->    38 (A) A                   
              -0.3951                         -0.0016                     
 -0.0291       37 (A) B                  ->    38 (A) B                   
              -0.3951                         -0.0016                     
  0.0266       32 (A) A                  ->    38 (A) A                   
              -0.5435                         -0.0016                     
  0.0266       32 (A) B                  ->    38 (A) B                   
              -0.5435                         -0.0016                     

 Amplitude    Orbitals with energies
 -0.0688       37 (A) A      37 (A) B    ->    38 (A) A      38 (A) B     
              -0.3951       -0.3951           -0.0016       -0.0016       
  0.0688       37 (A) A      37 (A) B    ->    38 (A) B      38 (A) A     
              -0.3951       -0.3951           -0.0016       -0.0016       
  0.0688       37 (A) B      37 (A) A    ->    38 (A) A      38 (A) B     
              -0.3951       -0.3951           -0.0016       -0.0016       
 -0.0688       37 (A) B      37 (A) A    ->    38 (A) B      38 (A) A     
              -0.3951       -0.3951           -0.0016       -0.0016       

 Computing CCSD intemediates for later calculations in double precision
 Finished.

Running a double precision version
           CCSD Lambda amplitudes will be solved using DIIS.
           Start     Size      MaxIter   EConv     LConv     
           3         7         100       1.00e-07  1.00e-05  
 ------------------------------------------------------------------------------
            Enorm      Ldiff       Comment
 ------------------------------------------------------------------------------
     1     5.45e-02   4.07e-02     
     2     1.43e-02   5.53e-03     
     3     6.08e-03   1.97e-03     
     4     3.47e-03   1.17e-03     Switched to DIIS steps.
     5     1.07e-03   6.40e-04     
     6     4.84e-04   1.65e-04     
     7     1.60e-04   3.85e-05
[truncated: 39,667 more chars]
